# Supplementary material for: Theoretical study of ArcB and its dimerization, interaction with anaerobic metabolites, and activation of ArcA
Source: PeerJ. 2023 Oct 13;11:e16309. doi: 10.7717/peerj.16309 (PMC10578306; doi:10.7717/peerj.16309)
Supplement: Supplemental Information 2 [file peerj-11-16309-s002.zip › Supplementary Files/PDB structures for ArcB/1fr0 phosphotransfer his domain.pdb]

HEADER    TRANSFERASE                             07-SEP-00   1FR0              
TITLE     SOLUTION STRUCTURE OF THE HISTIDINE-CONTAINING                        
TITLE    2 PHOSPHOTRANSFER DOMAIN OF ANAEROBIC SENSOR KINASE ARCB               
TITLE    3 FROM ESCHERICHIA COLI.                                               
COMPND    MOL_ID: 1;                                                            
COMPND   2 MOLECULE: ARCB;                                                      
COMPND   3 CHAIN: A;                                                            
COMPND   4 FRAGMENT: THE HISTIDINE-CONTAINING PHOSPHOTRANSFER (HPT)             
COMPND   5 DOMAIN;                                                              
COMPND   6 EC: 2.7.3.-;                                                         
COMPND   7 ENGINEERED: YES                                                      
SOURCE    MOL_ID: 1;                                                            
SOURCE   2 ORGANISM_SCIENTIFIC: ESCHERICHIA COLI;                               
SOURCE   3 ORGANISM_TAXID: 562;                                                 
SOURCE   4 EXPRESSION_SYSTEM: ESCHERICHIA COLI;                                 
SOURCE   5 EXPRESSION_SYSTEM_TAXID: 562;                                        
SOURCE   6 EXPRESSION_SYSTEM_VECTOR_TYPE: PLASMID;                              
SOURCE   7 EXPRESSION_SYSTEM_PLASMID: PSU2DH                                    
KEYWDS    FOUR-HELIX BUNDLE MOTIF,ANAEROBIC SENSOR KINASE,,                     
KEYWDS   2 TRANSFERASE                                                          
EXPDTA    SOLUTION NMR                                                          
NUMMDL    30                                                                    
AUTHOR    T.IKEGAMI,T.OKADA,I.OHKI,J.HIRAYAMA,T.MIZUNO,M.SHIRAKAWA              
REVDAT   3   24-FEB-09 1FR0    1       VERSN                                    
REVDAT   2   31-DEC-02 1FR0    1       REMARK                                   
REVDAT   1   14-MAR-01 1FR0    0                                                
JRNL        AUTH   T.IKEGAMI,T.OKADA,I.OHKI,J.HIRAYAMA,T.MIZUNO,                
JRNL        AUTH 2 M.SHIRAKAWA                                                  
JRNL        TITL   SOLUTION STRUCTURE AND DYNAMIC CHARACTER OF THE              
JRNL        TITL 2 HISTIDINE-CONTAINING PHOSPHOTRANSFER DOMAIN OF               
JRNL        TITL 3 ANAEROBIC SENSOR KINASE ARCB FROM ESCHERICHIA COLI.          
JRNL        REF    BIOCHEMISTRY                  V.  40   375 2001              
JRNL        REFN                   ISSN 0006-2960                               
JRNL        PMID   11148031                                                     
JRNL        DOI    10.1021/BI001619G                                            
REMARK   1                                                                      
REMARK   2                                                                      
REMARK   2 RESOLUTION. NOT APPLICABLE.                                          
REMARK   3                                                                      
REMARK   3 REFINEMENT.                                                          
REMARK   3   PROGRAM     : X-PLOR 3.851                                         
REMARK   3   AUTHORS     : BRUENGER                                             
REMARK   3                                                                      
REMARK   3  OTHER REFINEMENT REMARKS: THE STRUCTURES ARE BASED ON A TOTAL       
REMARK   3  OF 1348 RESTRAINTS, 1188 ARE NOE-DERIVED DISTANCE CONSTRAINTS,      
REMARK   3  83 DIHEDRAL ANGLE RESTRAINTS,77 DISTANCE RESTRAINTS FROM            
REMARK   3  HYDROGEN BONDS.                                                     
REMARK   4                                                                      
REMARK   4 1FR0 COMPLIES WITH FORMAT V. 3.15, 01-DEC-08                         
REMARK 100                                                                      
REMARK 100 THIS ENTRY HAS BEEN PROCESSED BY PDBJ ON 28-SEP-00.                  
REMARK 100 THE RCSB ID CODE IS RCSB011838.                                      
REMARK 210                                                                      
REMARK 210 EXPERIMENTAL DETAILS                                                 
REMARK 210  EXPERIMENT TYPE                : NMR                                
REMARK 210  TEMPERATURE           (KELVIN) : 310                                
REMARK 210  PH                             : 6.5                                
REMARK 210  IONIC STRENGTH                 : 100MM                              
REMARK 210  PRESSURE                       : AMBIENT                            
REMARK 210  SAMPLE CONTENTS                : 1.5MM HPTARCB, 50MM KH2PO4-        
REMARK 210                                   K2HPO4 (PH6.5 AT 37DEG), 50MM      
REMARK 210                                   KCL, AND 1MM DITHIOTHREITOL        
REMARK 210                                   (DTT) IN 90% H2O/10% D2O;          
REMARK 210                                   1.5MM HPTARCB, 50MM KH2PO4-        
REMARK 210                                   K2HPO4 (PH6.5 AT 37DEG), 50MM      
REMARK 210                                   KCL, AND 1MM DITHIOTHREITOL        
REMARK 210                                   (DTT) IN 99.8% D2O                 
REMARK 210                                                                      
REMARK 210  NMR EXPERIMENTS CONDUCTED      : 2D NOESY, 3D_13C-SEPARATED_        
REMARK 210                                   NOESY, 3D_15N-SEPARATED_NOESY,     
REMARK 210                                   4D_13C-SEPARATED_NOESY, HMQC-J     
REMARK 210  SPECTROMETER FIELD STRENGTH    : 500 MHZ                            
REMARK 210  SPECTROMETER MODEL             : DRX, DMX                           
REMARK 210  SPECTROMETER MANUFACTURER      : BRUKER                             
REMARK 210                                                                      
REMARK 210  STRUCTURE DETERMINATION.                                            
REMARK 210   SOFTWARE USED                 : DYANA 1.5, XWINNMR 2.0,            
REMARK 210                                   NMRPIPE 1.7, NMRPIPP 4.2.4,        
REMARK 210                                   MOLMOL 2.3                         
REMARK 210   METHOD USED                   : SIMULATED ANNEALING                
REMARK 210                                                                      
REMARK 210 CONFORMERS, NUMBER CALCULATED   : 100                                
REMARK 210 CONFORMERS, NUMBER SUBMITTED    : 30                                 
REMARK 210 CONFORMERS, SELECTION CRITERIA  : STRUCTURES WITH THE LOWEST         
REMARK 210                                   ENERGY                             
REMARK 210                                                                      
REMARK 210 BEST REPRESENTATIVE CONFORMER IN THIS ENSEMBLE : 1                   
REMARK 210                                                                      
REMARK 210 REMARK: THE STRUCTURE WAS DETERMINED USING TRIPLE-RESONANCE NMR      
REMARK 210  SPECTROSCOPY.                                                       
REMARK 215                                                                      
REMARK 215 NMR STUDY                                                            
REMARK 215 THE COORDINATES IN THIS ENTRY WERE GENERATED FROM SOLUTION           
REMARK 215 NMR DATA.  PROTEIN DATA BANK CONVENTIONS REQUIRE THAT                
REMARK 215 CRYST1 AND SCALE RECORDS BE INCLUDED, BUT THE VALUES ON              
REMARK 215 THESE RECORDS ARE MEANINGLESS.                                       
REMARK 470                                                                      
REMARK 470 MISSING ATOM                                                         
REMARK 470 THE FOLLOWING RESIDUES HAVE MISSING ATOMS(RES=RESIDUE NAME;          
REMARK 470 C=CHAIN IDENTIFIER; SSEQ=SEQUENCE NUMBER; I=INSERTION CODE):         
REMARK 470   MODELS 1-30                                                        
REMARK 470     RES CSSEQI  ATOMS                                                
REMARK 470     LYS A 778    O                                                   
REMARK 500                                                                      
REMARK 500 GEOMETRY AND STEREOCHEMISTRY                                         
REMARK 500 SUBTOPIC: TORSION ANGLES                                             
REMARK 500                                                                      
REMARK 500 TORSION ANGLES OUTSIDE THE EXPECTED RAMACHANDRAN REGIONS:            
REMARK 500 (M=MODEL NUMBER; RES=RESIDUE NAME; C=CHAIN IDENTIFIER;               
REMARK 500 SSEQ=SEQUENCE NUMBER; I=INSERTION CODE).                             
REMARK 500                                                                      
REMARK 500 STANDARD TABLE:                                                      
REMARK 500 FORMAT:(10X,I3,1X,A3,1X,A1,I4,A1,4X,F7.2,3X,F7.2)                    
REMARK 500                                                                      
REMARK 500 EXPECTED VALUES: GJ KLEYWEGT AND TA JONES (1996). PHI/PSI-           
REMARK 500 CHOLOGY: RAMACHANDRAN REVISITED. STRUCTURE 4, 1395 - 1400            
REMARK 500                                                                      
REMARK 500  M RES CSSEQI        PSI       PHI                                   
REMARK 500  1 GLU A 657      -64.45     67.12                                   
REMARK 500  1 SER A 661       57.22   -117.18                                   
REMARK 500  1 GLU A 662      -35.85   -177.73                                   
REMARK 500  1 PRO A 741       55.57    -66.74                                   
REMARK 500  1 GLU A 760      -34.44   -173.80                                   
REMARK 500  1 LYS A 777     -156.18   -112.79                                   
REMARK 500  2 THR A 655     -167.71     61.83                                   
REMARK 500  2 GLU A 657       64.02   -154.66                                   
REMARK 500  2 ASN A 658       70.79   -111.41                                   
REMARK 500  2 LEU A 676      -72.20   -146.89                                   
REMARK 500  2 LYS A 680      -80.17    -66.13                                   
REMARK 500  2 SER A 740       53.18   -115.01                                   
REMARK 500  2 PRO A 741       54.27    -66.50                                   
REMARK 500  2 GLU A 760      -48.89   -165.99                                   
REMARK 500  3 THR A 655      -72.42   -165.64                                   
REMARK 500  3 ASN A 658      -74.31   -146.21                                   
REMARK 500  3 PRO A 741       59.19    -65.19                                   
REMARK 500  3 ASP A 742      -23.61   -143.33                                   
REMARK 500  3 GLU A 760      -45.26    173.27                                   
REMARK 500  3 ALA A 775      -87.90    -49.88                                   
REMARK 500  4 THR A 655      -72.52    -42.79                                   
REMARK 500  4 GLU A 662      -38.26   -132.77                                   
REMARK 500  4 LEU A 676      -71.82    -62.19                                   
REMARK 500  4 ILE A 719      -77.35    -79.50                                   
REMARK 500  4 SER A 740       51.08   -116.83                                   
REMARK 500  4 PRO A 741       53.00    -67.02                                   
REMARK 500  4 GLU A 760      -46.64   -179.16                                   
REMARK 500  4 THR A 776       97.88    -46.95                                   
REMARK 500  5 THR A 655      110.06     58.88                                   
REMARK 500  5 GLU A 656      -72.43    -55.69                                   
REMARK 500  5 GLU A 657      -90.02     53.80                                   
REMARK 500  5 LYS A 710      -70.65    -65.58                                   
REMARK 500  5 SER A 740       52.78   -117.16                                   
REMARK 500  5 PRO A 741       52.74    -67.12                                   
REMARK 500  5 MET A 757      -70.79    -43.91                                   
REMARK 500  5 GLU A 760      -51.58   -177.03                                   
REMARK 500  5 LYS A 777     -163.07     56.56                                   
REMARK 500  6 GLU A 656       51.22   -154.40                                   
REMARK 500  6 GLU A 657       99.41    -43.51                                   
REMARK 500  6 ASN A 658      101.13     65.90                                   
REMARK 500  6 LEU A 676      -53.79   -148.90                                   
REMARK 500  6 LYS A 680      -75.63    -72.21                                   
REMARK 500  6 ASP A 684      -71.19    -60.01                                   
REMARK 500  6 SER A 740       50.15   -116.71                                   
REMARK 500  6 PRO A 741       55.79    -66.27                                   
REMARK 500  6 GLU A 760      -48.69   -175.78                                   
REMARK 500  6 GLU A 766      -70.80    -55.68                                   
REMARK 500  7 GLU A 656       17.25   -141.81                                   
REMARK 500  7 LYS A 660      -90.18    -44.84                                   
REMARK 500  7 SER A 661       73.86    -63.99                                   
REMARK 500  7 GLU A 662      -37.43   -179.24                                   
REMARK 500  7 LYS A 680      -71.94    -67.91                                   
REMARK 500  7 PRO A 741       54.14    -65.72                                   
REMARK 500  7 GLU A 760      -40.47    179.49                                   
REMARK 500  8 THR A 655      -66.53     67.59                                   
REMARK 500  8 GLU A 656      138.03     67.54                                   
REMARK 500  8 LEU A 676      -51.96   -147.11                                   
REMARK 500  8 SER A 740       53.93   -119.39                                   
REMARK 500  8 PRO A 741       51.66    -68.26                                   
REMARK 500  8 GLU A 760      -45.30    175.51                                   
REMARK 500  8 LYS A 777      164.14     57.89                                   
REMARK 500  9 THR A 655       54.87   -108.87                                   
REMARK 500  9 GLU A 656     -171.19    -56.32                                   
REMARK 500  9 GLU A 657     -156.67   -104.56                                   
REMARK 500  9 SER A 659      -77.97     59.07                                   
REMARK 500  9 LYS A 660      150.85    -41.92                                   
REMARK 500  9 GLU A 662      -57.34   -160.35                                   
REMARK 500  9 LYS A 709      -71.85    -66.42                                   
REMARK 500  9 SER A 740       53.62   -116.95                                   
REMARK 500  9 PRO A 741       50.51    -67.35                                   
REMARK 500  9 GLU A 760      -52.63   -178.12                                   
REMARK 500  9 ALA A 775      -75.98    -44.10                                   
REMARK 500  9 THR A 776      -89.51     54.26                                   
REMARK 500  9 LYS A 777       98.12     47.10                                   
REMARK 500 10 THR A 655       61.34    -69.51                                   
REMARK 500 10 GLU A 657      126.76     61.75                                   
REMARK 500 10 ASN A 658     -166.91    -75.54                                   
REMARK 500 10 GLU A 662      -52.69   -148.12                                   
REMARK 500 10 LEU A 676      -60.52    -91.81                                   
REMARK 500 10 LYS A 680      -76.80    -54.41                                   
REMARK 500 10 GLN A 707       38.07     71.62                                   
REMARK 500 10 ASP A 708       48.00    -86.08                                   
REMARK 500 10 PRO A 741       54.45    -66.75                                   
REMARK 500 10 GLU A 760      -43.54   -177.43                                   
REMARK 500 11 ASN A 658       79.34   -154.93                                   
REMARK 500 11 LYS A 660      177.01    -58.40                                   
REMARK 500 11 SER A 661      -77.48     61.23                                   
REMARK 500 11 LEU A 676      -73.79    -69.84                                   
REMARK 500 11 PRO A 741       54.41    -66.44                                   
REMARK 500 11 GLU A 760      -46.31   -174.54                                   
REMARK 500 12 GLU A 656       76.54   -108.07                                   
REMARK 500 12 LEU A 676      -52.23   -150.73                                   
REMARK 500 12 LYS A 709      -82.72    -57.90                                   
REMARK 500 12 PRO A 741       53.51    -66.83                                   
REMARK 500 12 GLU A 760      -38.42   -177.13                                   
REMARK 500 12 THR A 776       74.74    -62.77                                   
REMARK 500 13 GLU A 657     -148.25   -128.14                                   
REMARK 500 13 ASN A 658     -160.68    179.58                                   
REMARK 500 13 SER A 661      -52.72     72.18                                   
REMARK 500 13 LEU A 676      -53.81   -152.57                                   
REMARK 500 13 LYS A 680      -76.37    -52.28                                   
REMARK 500 13 PRO A 741       49.11    -67.62                                   
REMARK 500 13 GLU A 760      -53.01   -178.47                                   
REMARK 500 13 ALA A 775      -93.04    -60.22                                   
REMARK 500 13 THR A 776       75.69     40.10                                   
REMARK 500 13 LYS A 777       50.69    -96.30                                   
REMARK 500 14 THR A 655       87.18     43.14                                   
REMARK 500 14 GLU A 656     -147.77   -103.51                                   
REMARK 500 14 VAL A 677      -64.21   -125.18                                   
REMARK 500 14 TYR A 696      -71.62    -69.46                                   
REMARK 500 14 SER A 740       55.21   -119.41                                   
REMARK 500 14 PRO A 741       48.08    -67.94                                   
REMARK 500 14 GLU A 760      -46.12   -172.16                                   
REMARK 500 14 LYS A 777      104.46     54.60                                   
REMARK 500 15 GLU A 656       54.46   -161.56                                   
REMARK 500 15 SER A 659       91.48     56.41                                   
REMARK 500 15 SER A 661      -27.68    168.30                                   
REMARK 500 15 LEU A 676      -37.16   -143.33                                   
REMARK 500 15 VAL A 677      -81.78   -129.47                                   
REMARK 500 15 LYS A 680      -70.31    -59.56                                   
REMARK 500 15 PRO A 741       52.97    -66.18                                   
REMARK 500 15 GLU A 760      -47.81    177.37                                   
REMARK 500 16 GLU A 656       22.87   -156.30                                   
REMARK 500 16 GLU A 657     -168.05    -76.31                                   
REMARK 500 16 ASN A 658      178.19    -56.93                                   
REMARK 500 16 SER A 661      -59.79     66.86                                   
REMARK 500 16 LEU A 676      -46.97   -146.95                                   
REMARK 500 16 SER A 740       57.59   -116.35                                   
REMARK 500 16 PRO A 741       47.83    -69.51                                   
REMARK 500 16 GLU A 760      -54.39   -178.17                                   
REMARK 500 17 GLU A 657      -90.83     56.64                                   
REMARK 500 17 GLU A 662      -43.75   -145.18                                   
REMARK 500 17 LEU A 676      -67.06   -107.72                                   
REMARK 500 17 LYS A 680      -75.91    -72.52                                   
REMARK 500 17 PRO A 741       51.19    -66.31                                   
REMARK 500 17 GLU A 760      -45.27   -172.81                                   
REMARK 500 17 LYS A 777       59.49   -156.75                                   
REMARK 500 18 THR A 655     -141.76   -177.96                                   
REMARK 500 18 GLU A 656       83.32     56.86                                   
REMARK 500 18 GLU A 657       66.91   -153.28                                   
REMARK 500 18 ASN A 658      -34.25    175.39                                   
REMARK 500 18 GLU A 662      -34.71   -140.76                                   
REMARK 500 18 LYS A 710      -73.04    -37.77                                   
REMARK 500 18 PRO A 741       52.27    -67.20                                   
REMARK 500 18 GLU A 760      -52.48    178.71                                   
REMARK 500 18 LYS A 777     -169.39    -69.29                                   
REMARK 500 19 ASP A 708       58.76    -95.00                                   
REMARK 500 19 PRO A 741       51.61    -67.29                                   
REMARK 500 19 GLU A 760      -44.88   -175.94                                   
REMARK 500 19 ALA A 775      -91.74    -67.39                                   
REMARK 500 20 ASN A 658       21.39   -155.42                                   
REMARK 500 20 GLU A 662      -38.21   -135.06                                   
REMARK 500 20 LEU A 676      -45.02   -145.82                                   
REMARK 500 20 LYS A 680      -71.89    -58.46                                   
REMARK 500 20 PRO A 741       44.35    -69.98                                   
REMARK 500 20 GLU A 760      -46.36   -177.76                                   
REMARK 500 20 THR A 776      -96.85     42.88                                   
REMARK 500 21 THR A 655       57.78   -112.05                                   
REMARK 500 21 GLU A 656       43.87   -148.69                                   
REMARK 500 21 GLU A 657     -165.20    -73.32                                   
REMARK 500 21 ASP A 708       59.89    -99.57                                   
REMARK 500 21 GLU A 714      -83.76    -80.21                                   
REMARK 500 21 SER A 740       50.78   -116.21                                   
REMARK 500 21 PRO A 741       51.47    -67.12                                   
REMARK 500 21 GLU A 760      -44.13   -169.12                                   
REMARK 500 22 THR A 655       83.01     43.55                                   
REMARK 500 22 GLU A 657     -160.56   -174.61                                   
REMARK 500 22 ASN A 658      175.40    -59.00                                   
REMARK 500 22 SER A 659       31.10    -88.73                                   
REMARK 500 22 GLU A 662      -43.79   -156.29                                   
REMARK 500 22 PRO A 741        4.95    -67.13                                   
REMARK 500 22 GLU A 760      -52.81   -177.57                                   
REMARK 500 22 THR A 776       81.33    -68.22                                   
REMARK 500 22 LYS A 777      145.33    170.02                                   
REMARK 500 23 GLU A 657      -47.52   -133.70                                   
REMARK 500 23 ASN A 658       34.06   -154.50                                   
REMARK 500 23 GLU A 662      -37.15    172.74                                   
REMARK 500 23 LEU A 676      -48.88   -148.08                                   
REMARK 500 23 PRO A 741       53.36    -66.34                                   
REMARK 500 23 GLU A 760      -50.00   -178.07                                   
REMARK 500 24 THR A 655       59.08   -157.78                                   
REMARK 500 24 GLU A 657      -83.90   -109.77                                   
REMARK 500 24 SER A 661      -70.14     66.68                                   
REMARK 500 24 SER A 740       56.09   -113.80                                   
REMARK 500 24 PRO A 741       53.87    -66.76                                   
REMARK 500 24 GLU A 760      -34.75    172.27                                   
REMARK 500 24 LYS A 777      150.43    -47.89                                   
REMARK 500 25 GLU A 657       35.97     35.43                                   
REMARK 500 25 ASN A 658       60.87   -160.00                                   
REMARK 500 25 VAL A 677      -35.94   -133.16                                   
REMARK 500 25 LYS A 680      -72.61    -61.97                                   
REMARK 500 25 ASP A 708       43.57    -93.89                                   
REMARK 500 25 PRO A 741        3.58    -68.52                                   
REMARK 500 25 GLU A 760      -49.84   -177.90                                   
REMARK 500 26 GLU A 657       89.01     54.25                                   
REMARK 500 26 SER A 659      104.27    -45.35                                   
REMARK 500 26 SER A 661      -32.75    179.66                                   
REMARK 500 26 LEU A 676      -67.85    -92.73                                   
REMARK 500 26 LYS A 680      -71.29    -76.83                                   
REMARK 500 26 PRO A 741       49.75    -67.70                                   
REMARK 500 26 GLU A 760      -48.32    179.66                                   
REMARK 500 27 ASN A 658     -153.01   -114.80                                   
REMARK 500 27 GLU A 662      -36.83   -155.47                                   
REMARK 500 27 VAL A 677      -34.60   -130.03                                   
REMARK 500 27 LYS A 680      -71.86    -63.62                                   
REMARK 500 27 LYS A 710      -70.01    -61.88                                   
REMARK 500 27 PRO A 741       50.34    -68.70                                   
REMARK 500 27 GLU A 760      -46.76   -171.60                                   
REMARK 500 27 LYS A 774      -41.80   -131.53                                   
REMARK 500 27 THR A 776       96.90    -50.15                                   
REMARK 500 27 LYS A 777      114.00    176.29                                   
REMARK 500 28 THR A 655      163.43     61.50                                   
REMARK 500 28 GLU A 656      -88.22    -75.11                                   
REMARK 500 28 ASN A 658       85.58   -161.26                                   
REMARK 500 28 VAL A 677      -76.47   -122.17                                   
REMARK 500 28 ASP A 684      -71.77    -71.82                                   
REMARK 500 28 LYS A 709      -72.15    -42.78                                   
REMARK 500 28 GLN A 739       41.13    -87.20                                   
REMARK 500 28 SER A 740       48.05   -143.37                                   
REMARK 500 28 PRO A 741       55.02    -65.79                                   
REMARK 500 28 GLU A 760      -49.24   -179.48                                   
REMARK 500 28 ALA A 775      -90.43    -70.61                                   
REMARK 500 28 LYS A 777     -151.61    -85.10                                   
REMARK 500 29 GLU A 656     -165.82     48.77                                   
REMARK 500 29 GLU A 657      -56.93   -151.45                                   
REMARK 500 29 SER A 659       55.16    -98.93                                   
REMARK 500 29 LEU A 676      -69.69    -92.47                                   
REMARK 500 29 ASP A 708       56.08   -104.24                                   
REMARK 500 29 SER A 740       53.74   -116.51                                   
REMARK 500 29 PRO A 741       47.49    -68.52                                   
REMARK 500 29 GLU A 760      -42.64   -176.21                                   
REMARK 500 29 LYS A 777      173.89    -50.60                                   
REMARK 500 30 THR A 655       24.55   -147.84                                   
REMARK 500 30 SER A 661       36.56    -88.43                                   
REMARK 500 30 GLU A 662      -35.65   -137.71                                   
REMARK 500 30 GLU A 714      -71.82    -59.83                                   
REMARK 500 30 PRO A 741       48.87    -68.39                                   
REMARK 500 30 GLU A 760      -49.31    178.29                                   
REMARK 500 30 LYS A 774      -52.68   -134.19                                   
REMARK 500 30 LYS A 777      170.23    -56.69                                   
REMARK 500                                                                      
REMARK 500 REMARK: NULL                                                         
REMARK 500                                                                      
REMARK 500 GEOMETRY AND STEREOCHEMISTRY                                         
REMARK 500 SUBTOPIC: PLANAR GROUPS                                              
REMARK 500                                                                      
REMARK 500 PLANAR GROUPS IN THE FOLLOWING RESIDUES HAVE A TOTAL                 
REMARK 500 RMS DISTANCE OF ALL ATOMS FROM THE BEST-FIT PLANE                    
REMARK 500 BY MORE THAN AN EXPECTED VALUE OF 6*RMSD, WITH AN                    
REMARK 500 RMSD 0.02 ANGSTROMS, OR AT LEAST ONE ATOM HAS                        
REMARK 500 AN RMSD GREATER THAN THIS VALUE                                      
REMARK 500 (M=MODEL NUMBER; RES=RESIDUE NAME; C=CHAIN IDENTIFIER;               
REMARK 500 SSEQ=SEQUENCE NUMBER; I=INSERTION CODE).                             
REMARK 500                                                                      
REMARK 500  M RES CSSEQI        RMS     TYPE                                    
REMARK 500  1 ARG A 729         0.20    SIDE_CHAIN                              
REMARK 500  1 ARG A 762         0.22    SIDE_CHAIN                              
REMARK 500  2 ARG A 729         0.19    SIDE_CHAIN                              
REMARK 500  2 ARG A 762         0.24    SIDE_CHAIN                              
REMARK 500  3 ARG A 729         0.30    SIDE_CHAIN                              
REMARK 500  3 ARG A 762         0.30    SIDE_CHAIN                              
REMARK 500  4 ARG A 729         0.17    SIDE_CHAIN                              
REMARK 500  4 ARG A 762         0.27    SIDE_CHAIN                              
REMARK 500  5 ARG A 729         0.28    SIDE_CHAIN                              
REMARK 500  5 ARG A 762         0.21    SIDE_CHAIN                              
REMARK 500  6 ARG A 729         0.18    SIDE_CHAIN                              
REMARK 500  6 ARG A 762         0.27    SIDE_CHAIN                              
REMARK 500  7 ARG A 729         0.29    SIDE_CHAIN                              
REMARK 500  7 ARG A 762         0.20    SIDE_CHAIN                              
REMARK 500  8 ARG A 729         0.18    SIDE_CHAIN                              
REMARK 500  8 ARG A 762         0.18    SIDE_CHAIN                              
REMARK 500  9 ARG A 762         0.15    SIDE_CHAIN                              
REMARK 500 10 ARG A 729         0.30    SIDE_CHAIN                              
REMARK 500 10 ARG A 762         0.19    SIDE_CHAIN                              
REMARK 500 11 ARG A 729         0.31    SIDE_CHAIN                              
REMARK 500 11 ARG A 762         0.29    SIDE_CHAIN                              
REMARK 500 12 ARG A 729         0.22    SIDE_CHAIN                              
REMARK 500 12 ARG A 762         0.13    SIDE_CHAIN                              
REMARK 500 13 ARG A 729         0.12    SIDE_CHAIN                              
REMARK 500 13 ARG A 762         0.30    SIDE_CHAIN                              
REMARK 500 14 ARG A 729         0.27    SIDE_CHAIN                              
REMARK 500 14 ARG A 762         0.28    SIDE_CHAIN                              
REMARK 500 15 ARG A 729         0.30    SIDE_CHAIN                              
REMARK 500 15 ARG A 762         0.16    SIDE_CHAIN                              
REMARK 500 16 ARG A 729         0.14    SIDE_CHAIN                              
REMARK 500 16 ARG A 762         0.24    SIDE_CHAIN                              
REMARK 500 17 ARG A 729         0.19    SIDE_CHAIN                              
REMARK 500 17 ARG A 762         0.25    SIDE_CHAIN                              
REMARK 500 18 ARG A 729         0.18    SIDE_CHAIN                              
REMARK 500 18 ARG A 762         0.21    SIDE_CHAIN                              
REMARK 500 19 ARG A 729         0.27    SIDE_CHAIN                              
REMARK 500 19 ARG A 762         0.17    SIDE_CHAIN                              
REMARK 500 20 ARG A 729         0.29    SIDE_CHAIN                              
REMARK 500 20 ARG A 762         0.10    SIDE_CHAIN                              
REMARK 500 21 ARG A 729         0.23    SIDE_CHAIN                              
REMARK 500 21 ARG A 762         0.24    SIDE_CHAIN                              
REMARK 500 22 ARG A 729         0.31    SIDE_CHAIN                              
REMARK 500 22 ARG A 762         0.14    SIDE_CHAIN                              
REMARK 500 23 ARG A 729         0.32    SIDE_CHAIN                              
REMARK 500 23 ARG A 762         0.27    SIDE_CHAIN                              
REMARK 500 24 ARG A 729         0.31    SIDE_CHAIN                              
REMARK 500 25 ARG A 729         0.31    SIDE_CHAIN                              
REMARK 500 25 ARG A 762         0.32    SIDE_CHAIN                              
REMARK 500 26 ARG A 729         0.15    SIDE_CHAIN                              
REMARK 500 26 ARG A 762         0.28    SIDE_CHAIN                              
REMARK 500 27 ARG A 729         0.20    SIDE_CHAIN                              
REMARK 500 27 ARG A 762         0.28    SIDE_CHAIN                              
REMARK 500 28 ARG A 729         0.18    SIDE_CHAIN                              
REMARK 500 28 ARG A 762         0.24    SIDE_CHAIN                              
REMARK 500 29 ARG A 729         0.22    SIDE_CHAIN                              
REMARK 500 29 ARG A 762         0.31    SIDE_CHAIN                              
REMARK 500 30 ARG A 729         0.31    SIDE_CHAIN                              
REMARK 500 30 ARG A 762         0.23    SIDE_CHAIN                              
REMARK 500                                                                      
REMARK 500 REMARK: NULL                                                         
REMARK 900                                                                      
REMARK 900 RELATED ENTRIES                                                      
REMARK 900 RELATED ID: 2A0B   RELATED DB: PDB                                   
REMARK 900 THE X-RAY STRUCTURE OF THE SAME HPT DOMAIN OF ARCB                   
DBREF  1FR0 A  654   778  UNP    P22763   ARCB_ECOLI     654    778             
SEQRES   1 A  125  THR THR GLU GLU ASN SER LYS SER GLU ALA LEU LEU ASP          
SEQRES   2 A  125  ILE PRO MET LEU GLU GLN TYR LEU GLU LEU VAL GLY PRO          
SEQRES   3 A  125  LYS LEU ILE THR ASP GLY LEU ALA VAL PHE GLU LYS MET          
SEQRES   4 A  125  MET PRO GLY TYR VAL SER VAL LEU GLU SER ASN LEU THR          
SEQRES   5 A  125  ALA GLN ASP LYS LYS GLY ILE VAL GLU GLU GLY HIS LYS          
SEQRES   6 A  125  ILE LYS GLY ALA ALA GLY SER VAL GLY LEU ARG HIS LEU          
SEQRES   7 A  125  GLN GLN LEU GLY GLN GLN ILE GLN SER PRO ASP LEU PRO          
SEQRES   8 A  125  ALA TRP GLU ASP ASN VAL GLY GLU TRP ILE GLU GLU MET          
SEQRES   9 A  125  LYS GLU GLU TRP ARG HIS ASP VAL GLU VAL LEU LYS ALA          
SEQRES  10 A  125  TRP VAL ALA LYS ALA THR LYS LYS                              
HELIX    1   1 ILE A  667  LEU A  676  1                                  10    
HELIX    2   2 PRO A  679  THR A  705  1                                  27    
HELIX    3   3 LYS A  709  SER A  725  1                                  17    
HELIX    4   4 ARG A  729  ILE A  738  1                                  10    
HELIX    5   5 TRP A  746  ALA A  775  1                                  30    
CRYST1    1.000    1.000    1.000  90.00  90.00  90.00 P 1           1          
ORIGX1      1.000000  0.000000  0.000000        0.00000                         
ORIGX2      0.000000  1.000000  0.000000        0.00000                         
ORIGX3      0.000000  0.000000  1.000000        0.00000                         
SCALE1      1.000000  0.000000  0.000000        0.00000                         
SCALE2      0.000000  1.000000  0.000000        0.00000                         
SCALE3      0.000000  0.000000  1.000000        0.00000                         
MODEL        1                                                                  
ATOM      1  N   THR A 654     -19.376   0.346   8.697  1.00  0.00           N  
ATOM      2  CA  THR A 654     -20.590   1.049   9.199  1.00  0.00           C  
ATOM      3  C   THR A 654     -21.172   1.949   8.104  1.00  0.00           C  
ATOM      4  O   THR A 654     -20.642   3.000   7.803  1.00  0.00           O  
ATOM      5  CB  THR A 654     -20.103   1.891  10.380  1.00  0.00           C  
ATOM      6  OG1 THR A 654     -18.828   1.424  10.801  1.00  0.00           O  
ATOM      7  CG2 THR A 654     -21.097   1.775  11.537  1.00  0.00           C  
ATOM      8  HA  THR A 654     -21.328   0.338   9.533  1.00  0.00           H  
ATOM      9  HB  THR A 654     -20.028   2.924  10.079  1.00  0.00           H  
ATOM     10  HG1 THR A 654     -18.323   2.182  11.106  1.00  0.00           H  
ATOM     11 HG21 THR A 654     -21.953   2.405  11.340  1.00  0.00           H  
ATOM     12 HG22 THR A 654     -20.620   2.091  12.453  1.00  0.00           H  
ATOM     13 HG23 THR A 654     -21.420   0.748  11.634  1.00  0.00           H  
ATOM     14  N   THR A 655     -22.257   1.540   7.506  1.00  0.00           N  
ATOM     15  CA  THR A 655     -22.872   2.368   6.429  1.00  0.00           C  
ATOM     16  C   THR A 655     -21.789   2.916   5.497  1.00  0.00           C  
ATOM     17  O   THR A 655     -21.731   4.097   5.223  1.00  0.00           O  
ATOM     18  CB  THR A 655     -23.579   3.510   7.160  1.00  0.00           C  
ATOM     19  OG1 THR A 655     -22.732   4.012   8.185  1.00  0.00           O  
ATOM     20  CG2 THR A 655     -24.885   2.996   7.775  1.00  0.00           C  
ATOM     21  H   THR A 655     -22.667   0.688   7.764  1.00  0.00           H  
ATOM     22  HA  THR A 655     -23.591   1.787   5.874  1.00  0.00           H  
ATOM     23  HB  THR A 655     -23.804   4.301   6.460  1.00  0.00           H  
ATOM     24  HG1 THR A 655     -23.047   3.676   9.028  1.00  0.00           H  
ATOM     25 HG21 THR A 655     -24.974   1.936   7.592  1.00  0.00           H  
ATOM     26 HG22 THR A 655     -25.721   3.510   7.325  1.00  0.00           H  
ATOM     27 HG23 THR A 655     -24.877   3.179   8.839  1.00  0.00           H  
ATOM     28  N   GLU A 656     -20.932   2.064   5.004  1.00  0.00           N  
ATOM     29  CA  GLU A 656     -19.856   2.535   4.085  1.00  0.00           C  
ATOM     30  C   GLU A 656     -20.237   2.232   2.634  1.00  0.00           C  
ATOM     31  O   GLU A 656     -20.200   3.095   1.779  1.00  0.00           O  
ATOM     32  CB  GLU A 656     -18.613   1.743   4.491  1.00  0.00           C  
ATOM     33  CG  GLU A 656     -17.631   2.666   5.216  1.00  0.00           C  
ATOM     34  CD  GLU A 656     -16.893   1.878   6.299  1.00  0.00           C  
ATOM     35  OE1 GLU A 656     -16.845   0.664   6.193  1.00  0.00           O  
ATOM     36  OE2 GLU A 656     -16.387   2.503   7.218  1.00  0.00           O  
ATOM     37  H   GLU A 656     -20.997   1.112   5.235  1.00  0.00           H  
ATOM     38  HA  GLU A 656     -19.682   3.592   4.219  1.00  0.00           H  
ATOM     39  HB2 GLU A 656     -18.900   0.935   5.150  1.00  0.00           H  
ATOM     40  HB3 GLU A 656     -18.139   1.338   3.610  1.00  0.00           H  
ATOM     41  HG2 GLU A 656     -16.917   3.060   4.506  1.00  0.00           H  
ATOM     42  HG3 GLU A 656     -18.172   3.482   5.672  1.00  0.00           H  
ATOM     43  N   GLU A 657     -20.608   1.014   2.352  1.00  0.00           N  
ATOM     44  CA  GLU A 657     -20.996   0.652   0.959  1.00  0.00           C  
ATOM     45  C   GLU A 657     -19.781   0.726   0.031  1.00  0.00           C  
ATOM     46  O   GLU A 657     -19.350  -0.267  -0.521  1.00  0.00           O  
ATOM     47  CB  GLU A 657     -22.045   1.689   0.554  1.00  0.00           C  
ATOM     48  CG  GLU A 657     -22.951   1.103  -0.531  1.00  0.00           C  
ATOM     49  CD  GLU A 657     -24.385   1.591  -0.319  1.00  0.00           C  
ATOM     50  OE1 GLU A 657     -24.568   2.511   0.463  1.00  0.00           O  
ATOM     51  OE2 GLU A 657     -25.277   1.035  -0.939  1.00  0.00           O  
ATOM     52  H   GLU A 657     -20.633   0.335   3.060  1.00  0.00           H  
ATOM     53  HA  GLU A 657     -21.430  -0.336   0.934  1.00  0.00           H  
ATOM     54  HB2 GLU A 657     -22.638   1.957   1.416  1.00  0.00           H  
ATOM     55  HB3 GLU A 657     -21.550   2.569   0.170  1.00  0.00           H  
ATOM     56  HG2 GLU A 657     -22.602   1.422  -1.503  1.00  0.00           H  
ATOM     57  HG3 GLU A 657     -22.927   0.025  -0.475  1.00  0.00           H  
ATOM     58  N   ASN A 658     -19.229   1.893  -0.152  1.00  0.00           N  
ATOM     59  CA  ASN A 658     -18.048   2.022  -1.052  1.00  0.00           C  
ATOM     60  C   ASN A 658     -16.847   2.590  -0.291  1.00  0.00           C  
ATOM     61  O   ASN A 658     -16.696   3.788  -0.154  1.00  0.00           O  
ATOM     62  CB  ASN A 658     -18.491   2.989  -2.149  1.00  0.00           C  
ATOM     63  CG  ASN A 658     -18.563   2.246  -3.484  1.00  0.00           C  
ATOM     64  OD1 ASN A 658     -18.259   2.804  -4.520  1.00  0.00           O  
ATOM     65  ND2 ASN A 658     -18.956   1.002  -3.505  1.00  0.00           N  
ATOM     66  H   ASN A 658     -19.592   2.685   0.297  1.00  0.00           H  
ATOM     67  HA  ASN A 658     -17.801   1.064  -1.485  1.00  0.00           H  
ATOM     68  HB2 ASN A 658     -19.467   3.386  -1.906  1.00  0.00           H  
ATOM     69  HB3 ASN A 658     -17.782   3.798  -2.226  1.00  0.00           H  
ATOM     70 HD21 ASN A 658     -19.202   0.552  -2.670  1.00  0.00           H  
ATOM     71 HD22 ASN A 658     -19.003   0.517  -4.356  1.00  0.00           H  
ATOM     72  N   SER A 659     -15.987   1.740   0.198  1.00  0.00           N  
ATOM     73  CA  SER A 659     -14.791   2.230   0.942  1.00  0.00           C  
ATOM     74  C   SER A 659     -13.578   2.263   0.008  1.00  0.00           C  
ATOM     75  O   SER A 659     -12.446   2.164   0.438  1.00  0.00           O  
ATOM     76  CB  SER A 659     -14.578   1.217   2.065  1.00  0.00           C  
ATOM     77  OG  SER A 659     -14.278   1.909   3.269  1.00  0.00           O  
ATOM     78  H   SER A 659     -16.124   0.777   0.072  1.00  0.00           H  
ATOM     79  HA  SER A 659     -14.977   3.208   1.356  1.00  0.00           H  
ATOM     80  HB2 SER A 659     -15.475   0.636   2.203  1.00  0.00           H  
ATOM     81  HB3 SER A 659     -13.761   0.557   1.803  1.00  0.00           H  
ATOM     82  HG  SER A 659     -14.786   2.723   3.279  1.00  0.00           H  
ATOM     83  N   LYS A 660     -13.811   2.398  -1.270  1.00  0.00           N  
ATOM     84  CA  LYS A 660     -12.678   2.435  -2.239  1.00  0.00           C  
ATOM     85  C   LYS A 660     -11.636   3.475  -1.812  1.00  0.00           C  
ATOM     86  O   LYS A 660     -10.464   3.341  -2.097  1.00  0.00           O  
ATOM     87  CB  LYS A 660     -13.315   2.834  -3.572  1.00  0.00           C  
ATOM     88  CG  LYS A 660     -12.728   1.976  -4.695  1.00  0.00           C  
ATOM     89  CD  LYS A 660     -13.549   2.168  -5.972  1.00  0.00           C  
ATOM     90  CE  LYS A 660     -13.317   3.576  -6.522  1.00  0.00           C  
ATOM     91  NZ  LYS A 660     -14.622   4.273  -6.352  1.00  0.00           N  
ATOM     92  H   LYS A 660     -14.733   2.475  -1.592  1.00  0.00           H  
ATOM     93  HA  LYS A 660     -12.225   1.461  -2.326  1.00  0.00           H  
ATOM     94  HB2 LYS A 660     -14.383   2.679  -3.521  1.00  0.00           H  
ATOM     95  HB3 LYS A 660     -13.111   3.874  -3.773  1.00  0.00           H  
ATOM     96  HG2 LYS A 660     -11.705   2.273  -4.877  1.00  0.00           H  
ATOM     97  HG3 LYS A 660     -12.754   0.936  -4.406  1.00  0.00           H  
ATOM     98  HD2 LYS A 660     -13.244   1.437  -6.709  1.00  0.00           H  
ATOM     99  HD3 LYS A 660     -14.597   2.038  -5.750  1.00  0.00           H  
ATOM    100  HE2 LYS A 660     -12.544   4.077  -5.958  1.00  0.00           H  
ATOM    101  HE3 LYS A 660     -13.056   3.534  -7.568  1.00  0.00           H  
ATOM    102  HZ1 LYS A 660     -14.608   5.170  -6.878  1.00  0.00           H  
ATOM    103  HZ2 LYS A 660     -14.781   4.468  -5.342  1.00  0.00           H  
ATOM    104  HZ3 LYS A 660     -15.387   3.672  -6.715  1.00  0.00           H  
ATOM    105  N   SER A 661     -12.054   4.509  -1.135  1.00  0.00           N  
ATOM    106  CA  SER A 661     -11.080   5.552  -0.698  1.00  0.00           C  
ATOM    107  C   SER A 661     -11.023   5.629   0.832  1.00  0.00           C  
ATOM    108  O   SER A 661     -11.250   6.670   1.417  1.00  0.00           O  
ATOM    109  CB  SER A 661     -11.620   6.861  -1.275  1.00  0.00           C  
ATOM    110  OG  SER A 661     -10.857   7.217  -2.421  1.00  0.00           O  
ATOM    111  H   SER A 661     -13.005   4.602  -0.915  1.00  0.00           H  
ATOM    112  HA  SER A 661     -10.102   5.347  -1.103  1.00  0.00           H  
ATOM    113  HB2 SER A 661     -12.650   6.732  -1.562  1.00  0.00           H  
ATOM    114  HB3 SER A 661     -11.549   7.639  -0.527  1.00  0.00           H  
ATOM    115  HG  SER A 661     -11.383   7.823  -2.950  1.00  0.00           H  
ATOM    116  N   GLU A 662     -10.719   4.539   1.484  1.00  0.00           N  
ATOM    117  CA  GLU A 662     -10.645   4.563   2.973  1.00  0.00           C  
ATOM    118  C   GLU A 662     -10.219   3.191   3.508  1.00  0.00           C  
ATOM    119  O   GLU A 662      -9.506   3.090   4.486  1.00  0.00           O  
ATOM    120  CB  GLU A 662     -12.062   4.898   3.436  1.00  0.00           C  
ATOM    121  CG  GLU A 662     -12.033   5.331   4.904  1.00  0.00           C  
ATOM    122  CD  GLU A 662     -12.705   4.260   5.766  1.00  0.00           C  
ATOM    123  OE1 GLU A 662     -12.732   3.116   5.341  1.00  0.00           O  
ATOM    124  OE2 GLU A 662     -13.181   4.602   6.836  1.00  0.00           O  
ATOM    125  H   GLU A 662     -10.535   3.710   0.995  1.00  0.00           H  
ATOM    126  HA  GLU A 662      -9.959   5.326   3.305  1.00  0.00           H  
ATOM    127  HB2 GLU A 662     -12.457   5.702   2.832  1.00  0.00           H  
ATOM    128  HB3 GLU A 662     -12.692   4.027   3.333  1.00  0.00           H  
ATOM    129  HG2 GLU A 662     -11.008   5.458   5.221  1.00  0.00           H  
ATOM    130  HG3 GLU A 662     -12.564   6.264   5.016  1.00  0.00           H  
ATOM    131  N   ALA A 663     -10.654   2.135   2.877  1.00  0.00           N  
ATOM    132  CA  ALA A 663     -10.277   0.773   3.355  1.00  0.00           C  
ATOM    133  C   ALA A 663      -9.055   0.259   2.587  1.00  0.00           C  
ATOM    134  O   ALA A 663      -8.468  -0.745   2.939  1.00  0.00           O  
ATOM    135  CB  ALA A 663     -11.500  -0.099   3.066  1.00  0.00           C  
ATOM    136  H   ALA A 663     -11.232   2.237   2.092  1.00  0.00           H  
ATOM    137  HA  ALA A 663     -10.077   0.787   4.414  1.00  0.00           H  
ATOM    138  HB1 ALA A 663     -11.608  -0.226   1.998  1.00  0.00           H  
ATOM    139  HB2 ALA A 663     -12.383   0.378   3.464  1.00  0.00           H  
ATOM    140  HB3 ALA A 663     -11.372  -1.065   3.532  1.00  0.00           H  
ATOM    141  N   LEU A 664      -8.668   0.939   1.543  1.00  0.00           N  
ATOM    142  CA  LEU A 664      -7.484   0.490   0.756  1.00  0.00           C  
ATOM    143  C   LEU A 664      -6.231   1.239   1.212  1.00  0.00           C  
ATOM    144  O   LEU A 664      -5.126   0.749   1.094  1.00  0.00           O  
ATOM    145  CB  LEU A 664      -7.815   0.838  -0.698  1.00  0.00           C  
ATOM    146  CG  LEU A 664      -8.713  -0.248  -1.293  1.00  0.00           C  
ATOM    147  CD1 LEU A 664      -9.682   0.383  -2.295  1.00  0.00           C  
ATOM    148  CD2 LEU A 664      -7.846  -1.286  -2.010  1.00  0.00           C  
ATOM    149  H   LEU A 664      -9.156   1.746   1.276  1.00  0.00           H  
ATOM    150  HA  LEU A 664      -7.340  -0.572   0.858  1.00  0.00           H  
ATOM    151  HB2 LEU A 664      -8.328   1.789  -0.730  1.00  0.00           H  
ATOM    152  HB3 LEU A 664      -6.903   0.901  -1.270  1.00  0.00           H  
ATOM    153  HG  LEU A 664      -9.272  -0.727  -0.503  1.00  0.00           H  
ATOM    154 HD11 LEU A 664     -10.304  -0.387  -2.728  1.00  0.00           H  
ATOM    155 HD12 LEU A 664      -9.122   0.876  -3.076  1.00  0.00           H  
ATOM    156 HD13 LEU A 664     -10.305   1.106  -1.788  1.00  0.00           H  
ATOM    157 HD21 LEU A 664      -8.279  -2.267  -1.881  1.00  0.00           H  
ATOM    158 HD22 LEU A 664      -6.851  -1.273  -1.593  1.00  0.00           H  
ATOM    159 HD23 LEU A 664      -7.798  -1.049  -3.063  1.00  0.00           H  
ATOM    160  N   LEU A 665      -6.390   2.421   1.736  1.00  0.00           N  
ATOM    161  CA  LEU A 665      -5.202   3.189   2.199  1.00  0.00           C  
ATOM    162  C   LEU A 665      -5.555   4.025   3.432  1.00  0.00           C  
ATOM    163  O   LEU A 665      -6.710   4.219   3.753  1.00  0.00           O  
ATOM    164  CB  LEU A 665      -4.831   4.094   1.024  1.00  0.00           C  
ATOM    165  CG  LEU A 665      -6.047   4.929   0.623  1.00  0.00           C  
ATOM    166  CD1 LEU A 665      -5.847   6.373   1.083  1.00  0.00           C  
ATOM    167  CD2 LEU A 665      -6.204   4.897  -0.899  1.00  0.00           C  
ATOM    168  H   LEU A 665      -7.289   2.802   1.829  1.00  0.00           H  
ATOM    169  HA  LEU A 665      -4.387   2.520   2.419  1.00  0.00           H  
ATOM    170  HB2 LEU A 665      -4.022   4.750   1.316  1.00  0.00           H  
ATOM    171  HB3 LEU A 665      -4.521   3.488   0.186  1.00  0.00           H  
ATOM    172  HG  LEU A 665      -6.932   4.521   1.088  1.00  0.00           H  
ATOM    173 HD11 LEU A 665      -6.708   6.963   0.803  1.00  0.00           H  
ATOM    174 HD12 LEU A 665      -4.964   6.782   0.617  1.00  0.00           H  
ATOM    175 HD13 LEU A 665      -5.731   6.396   2.157  1.00  0.00           H  
ATOM    176 HD21 LEU A 665      -6.103   3.880  -1.249  1.00  0.00           H  
ATOM    177 HD22 LEU A 665      -5.443   5.512  -1.353  1.00  0.00           H  
ATOM    178 HD23 LEU A 665      -7.181   5.275  -1.166  1.00  0.00           H  
ATOM    179  N   ASP A 666      -4.565   4.516   4.126  1.00  0.00           N  
ATOM    180  CA  ASP A 666      -4.844   5.338   5.340  1.00  0.00           C  
ATOM    181  C   ASP A 666      -5.117   6.790   4.943  1.00  0.00           C  
ATOM    182  O   ASP A 666      -4.270   7.462   4.389  1.00  0.00           O  
ATOM    183  CB  ASP A 666      -3.575   5.238   6.186  1.00  0.00           C  
ATOM    184  CG  ASP A 666      -3.954   5.057   7.656  1.00  0.00           C  
ATOM    185  OD1 ASP A 666      -4.471   6.000   8.235  1.00  0.00           O  
ATOM    186  OD2 ASP A 666      -3.722   3.980   8.180  1.00  0.00           O  
ATOM    187  H   ASP A 666      -3.640   4.345   3.850  1.00  0.00           H  
ATOM    188  HA  ASP A 666      -5.682   4.932   5.885  1.00  0.00           H  
ATOM    189  HB2 ASP A 666      -2.989   4.393   5.857  1.00  0.00           H  
ATOM    190  HB3 ASP A 666      -2.997   6.144   6.073  1.00  0.00           H  
ATOM    191  N   ILE A 667      -6.294   7.279   5.224  1.00  0.00           N  
ATOM    192  CA  ILE A 667      -6.625   8.688   4.864  1.00  0.00           C  
ATOM    193  C   ILE A 667      -5.909   9.678   5.794  1.00  0.00           C  
ATOM    194  O   ILE A 667      -5.393  10.678   5.335  1.00  0.00           O  
ATOM    195  CB  ILE A 667      -8.141   8.800   5.026  1.00  0.00           C  
ATOM    196  CG1 ILE A 667      -8.820   7.638   4.298  1.00  0.00           C  
ATOM    197  CG2 ILE A 667      -8.618  10.123   4.424  1.00  0.00           C  
ATOM    198  CD1 ILE A 667      -8.258   7.525   2.879  1.00  0.00           C  
ATOM    199  H   ILE A 667      -6.961   6.718   5.672  1.00  0.00           H  
ATOM    200  HA  ILE A 667      -6.354   8.881   3.838  1.00  0.00           H  
ATOM    201  HB  ILE A 667      -8.397   8.771   6.074  1.00  0.00           H  
ATOM    202 HG12 ILE A 667      -8.632   6.719   4.835  1.00  0.00           H  
ATOM    203 HG13 ILE A 667      -9.883   7.816   4.249  1.00  0.00           H  
ATOM    204 HG21 ILE A 667      -9.697  10.128   4.375  1.00  0.00           H  
ATOM    205 HG22 ILE A 667      -8.211  10.235   3.430  1.00  0.00           H  
ATOM    206 HG23 ILE A 667      -8.283  10.942   5.043  1.00  0.00           H  
ATOM    207 HD11 ILE A 667      -9.059   7.293   2.193  1.00  0.00           H  
ATOM    208 HD12 ILE A 667      -7.518   6.739   2.845  1.00  0.00           H  
ATOM    209 HD13 ILE A 667      -7.802   8.461   2.598  1.00  0.00           H  
ATOM    210  N   PRO A 668      -5.899   9.382   7.072  1.00  0.00           N  
ATOM    211  CA  PRO A 668      -5.236  10.285   8.040  1.00  0.00           C  
ATOM    212  C   PRO A 668      -3.716  10.154   7.932  1.00  0.00           C  
ATOM    213  O   PRO A 668      -3.005  11.134   7.832  1.00  0.00           O  
ATOM    214  CB  PRO A 668      -5.736   9.796   9.395  1.00  0.00           C  
ATOM    215  CG  PRO A 668      -6.109   8.363   9.182  1.00  0.00           C  
ATOM    216  CD  PRO A 668      -6.487   8.205   7.729  1.00  0.00           C  
ATOM    217  HA  PRO A 668      -5.543  11.306   7.881  1.00  0.00           H  
ATOM    218  HB2 PRO A 668      -4.949   9.875  10.134  1.00  0.00           H  
ATOM    219  HB3 PRO A 668      -6.601  10.361   9.703  1.00  0.00           H  
ATOM    220  HG2 PRO A 668      -5.268   7.727   9.415  1.00  0.00           H  
ATOM    221  HG3 PRO A 668      -6.951   8.106   9.804  1.00  0.00           H  
ATOM    222  HD2 PRO A 668      -6.063   7.293   7.336  1.00  0.00           H  
ATOM    223  HD3 PRO A 668      -7.559   8.209   7.615  1.00  0.00           H  
ATOM    224  N   MET A 669      -3.211   8.951   7.941  1.00  0.00           N  
ATOM    225  CA  MET A 669      -1.738   8.767   7.828  1.00  0.00           C  
ATOM    226  C   MET A 669      -1.229   9.455   6.559  1.00  0.00           C  
ATOM    227  O   MET A 669      -0.201  10.104   6.560  1.00  0.00           O  
ATOM    228  CB  MET A 669      -1.529   7.256   7.743  1.00  0.00           C  
ATOM    229  CG  MET A 669      -0.319   6.861   8.591  1.00  0.00           C  
ATOM    230  SD  MET A 669       0.638   5.592   7.726  1.00  0.00           S  
ATOM    231  CE  MET A 669       1.028   4.573   9.170  1.00  0.00           C  
ATOM    232  H   MET A 669      -3.799   8.171   8.016  1.00  0.00           H  
ATOM    233  HA  MET A 669      -1.239   9.163   8.698  1.00  0.00           H  
ATOM    234  HB2 MET A 669      -2.408   6.751   8.112  1.00  0.00           H  
ATOM    235  HB3 MET A 669      -1.354   6.973   6.715  1.00  0.00           H  
ATOM    236  HG2 MET A 669       0.302   7.729   8.759  1.00  0.00           H  
ATOM    237  HG3 MET A 669      -0.657   6.472   9.541  1.00  0.00           H  
ATOM    238  HE1 MET A 669       1.237   5.215  10.015  1.00  0.00           H  
ATOM    239  HE2 MET A 669       1.892   3.966   8.960  1.00  0.00           H  
ATOM    240  HE3 MET A 669       0.186   3.934   9.396  1.00  0.00           H  
ATOM    241  N   LEU A 670      -1.949   9.330   5.477  1.00  0.00           N  
ATOM    242  CA  LEU A 670      -1.515   9.986   4.212  1.00  0.00           C  
ATOM    243  C   LEU A 670      -1.639  11.505   4.353  1.00  0.00           C  
ATOM    244  O   LEU A 670      -0.758  12.248   3.971  1.00  0.00           O  
ATOM    245  CB  LEU A 670      -2.474   9.463   3.142  1.00  0.00           C  
ATOM    246  CG  LEU A 670      -1.949   8.139   2.586  1.00  0.00           C  
ATOM    247  CD1 LEU A 670      -2.964   7.565   1.597  1.00  0.00           C  
ATOM    248  CD2 LEU A 670      -0.619   8.377   1.868  1.00  0.00           C  
ATOM    249  H   LEU A 670      -2.779   8.810   5.500  1.00  0.00           H  
ATOM    250  HA  LEU A 670      -0.501   9.708   3.970  1.00  0.00           H  
ATOM    251  HB2 LEU A 670      -3.450   9.310   3.578  1.00  0.00           H  
ATOM    252  HB3 LEU A 670      -2.547  10.184   2.341  1.00  0.00           H  
ATOM    253  HG  LEU A 670      -1.802   7.440   3.397  1.00  0.00           H  
ATOM    254 HD11 LEU A 670      -2.965   8.161   0.696  1.00  0.00           H  
ATOM    255 HD12 LEU A 670      -3.949   7.581   2.040  1.00  0.00           H  
ATOM    256 HD13 LEU A 670      -2.696   6.546   1.355  1.00  0.00           H  
ATOM    257 HD21 LEU A 670      -0.477   9.438   1.715  1.00  0.00           H  
ATOM    258 HD22 LEU A 670      -0.631   7.876   0.911  1.00  0.00           H  
ATOM    259 HD23 LEU A 670       0.189   7.988   2.469  1.00  0.00           H  
ATOM    260  N   GLU A 671      -2.726  11.970   4.906  1.00  0.00           N  
ATOM    261  CA  GLU A 671      -2.902  13.440   5.079  1.00  0.00           C  
ATOM    262  C   GLU A 671      -1.765  13.996   5.939  1.00  0.00           C  
ATOM    263  O   GLU A 671      -1.153  14.992   5.609  1.00  0.00           O  
ATOM    264  CB  GLU A 671      -4.246  13.602   5.792  1.00  0.00           C  
ATOM    265  CG  GLU A 671      -4.599  15.088   5.884  1.00  0.00           C  
ATOM    266  CD  GLU A 671      -4.327  15.591   7.304  1.00  0.00           C  
ATOM    267  OE1 GLU A 671      -3.568  14.943   8.005  1.00  0.00           O  
ATOM    268  OE2 GLU A 671      -4.883  16.614   7.665  1.00  0.00           O  
ATOM    269  H   GLU A 671      -3.423  11.353   5.213  1.00  0.00           H  
ATOM    270  HA  GLU A 671      -2.929  13.933   4.121  1.00  0.00           H  
ATOM    271  HB2 GLU A 671      -5.014  13.083   5.236  1.00  0.00           H  
ATOM    272  HB3 GLU A 671      -4.179  13.188   6.786  1.00  0.00           H  
ATOM    273  HG2 GLU A 671      -3.995  15.645   5.183  1.00  0.00           H  
ATOM    274  HG3 GLU A 671      -5.644  15.226   5.650  1.00  0.00           H  
ATOM    275  N   GLN A 672      -1.475  13.352   7.037  1.00  0.00           N  
ATOM    276  CA  GLN A 672      -0.372  13.837   7.913  1.00  0.00           C  
ATOM    277  C   GLN A 672       0.955  13.784   7.154  1.00  0.00           C  
ATOM    278  O   GLN A 672       1.654  14.771   7.033  1.00  0.00           O  
ATOM    279  CB  GLN A 672      -0.349  12.870   9.097  1.00  0.00           C  
ATOM    280  CG  GLN A 672       0.666  13.357  10.134  1.00  0.00           C  
ATOM    281  CD  GLN A 672       0.176  13.000  11.537  1.00  0.00           C  
ATOM    282  OE1 GLN A 672      -0.484  13.789  12.183  1.00  0.00           O  
ATOM    283  NE2 GLN A 672       0.470  11.831  12.040  1.00  0.00           N  
ATOM    284  H   GLN A 672      -1.977  12.546   7.281  1.00  0.00           H  
ATOM    285  HA  GLN A 672      -0.573  14.838   8.256  1.00  0.00           H  
ATOM    286  HB2 GLN A 672      -1.330  12.827   9.546  1.00  0.00           H  
ATOM    287  HB3 GLN A 672      -0.066  11.886   8.755  1.00  0.00           H  
ATOM    288  HG2 GLN A 672       1.621  12.883   9.952  1.00  0.00           H  
ATOM    289  HG3 GLN A 672       0.775  14.428  10.055  1.00  0.00           H  
ATOM    290 HE21 GLN A 672       1.001  11.193  11.517  1.00  0.00           H  
ATOM    291 HE22 GLN A 672       0.163  11.593  12.939  1.00  0.00           H  
ATOM    292  N   TYR A 673       1.305  12.638   6.635  1.00  0.00           N  
ATOM    293  CA  TYR A 673       2.584  12.522   5.879  1.00  0.00           C  
ATOM    294  C   TYR A 673       2.750  13.727   4.951  1.00  0.00           C  
ATOM    295  O   TYR A 673       3.821  14.290   4.833  1.00  0.00           O  
ATOM    296  CB  TYR A 673       2.452  11.230   5.071  1.00  0.00           C  
ATOM    297  CG  TYR A 673       3.123  10.101   5.815  1.00  0.00           C  
ATOM    298  CD1 TYR A 673       3.113  10.081   7.217  1.00  0.00           C  
ATOM    299  CD2 TYR A 673       3.757   9.074   5.106  1.00  0.00           C  
ATOM    300  CE1 TYR A 673       3.735   9.035   7.906  1.00  0.00           C  
ATOM    301  CE2 TYR A 673       4.380   8.027   5.797  1.00  0.00           C  
ATOM    302  CZ  TYR A 673       4.369   8.008   7.196  1.00  0.00           C  
ATOM    303  OH  TYR A 673       4.983   6.976   7.876  1.00  0.00           O  
ATOM    304  H   TYR A 673       0.726  11.854   6.741  1.00  0.00           H  
ATOM    305  HA  TYR A 673       3.420  12.450   6.558  1.00  0.00           H  
ATOM    306  HB2 TYR A 673       1.407  10.998   4.931  1.00  0.00           H  
ATOM    307  HB3 TYR A 673       2.926  11.356   4.109  1.00  0.00           H  
ATOM    308  HD1 TYR A 673       2.623  10.872   7.764  1.00  0.00           H  
ATOM    309  HD2 TYR A 673       3.766   9.090   4.026  1.00  0.00           H  
ATOM    310  HE1 TYR A 673       3.727   9.018   8.987  1.00  0.00           H  
ATOM    311  HE2 TYR A 673       4.869   7.236   5.249  1.00  0.00           H  
ATOM    312  HH  TYR A 673       5.921   7.174   7.934  1.00  0.00           H  
ATOM    313  N   LEU A 674       1.695  14.132   4.297  1.00  0.00           N  
ATOM    314  CA  LEU A 674       1.792  15.308   3.388  1.00  0.00           C  
ATOM    315  C   LEU A 674       2.023  16.576   4.211  1.00  0.00           C  
ATOM    316  O   LEU A 674       2.672  17.505   3.776  1.00  0.00           O  
ATOM    317  CB  LEU A 674       0.443  15.370   2.670  1.00  0.00           C  
ATOM    318  CG  LEU A 674       0.514  14.562   1.373  1.00  0.00           C  
ATOM    319  CD1 LEU A 674      -0.792  13.790   1.177  1.00  0.00           C  
ATOM    320  CD2 LEU A 674       0.723  15.514   0.194  1.00  0.00           C  
ATOM    321  H   LEU A 674       0.840  13.669   4.412  1.00  0.00           H  
ATOM    322  HA  LEU A 674       2.588  15.170   2.672  1.00  0.00           H  
ATOM    323  HB2 LEU A 674      -0.324  14.958   3.310  1.00  0.00           H  
ATOM    324  HB3 LEU A 674       0.207  16.397   2.439  1.00  0.00           H  
ATOM    325  HG  LEU A 674       1.339  13.866   1.426  1.00  0.00           H  
ATOM    326 HD11 LEU A 674      -1.435  13.949   2.030  1.00  0.00           H  
ATOM    327 HD12 LEU A 674      -0.576  12.734   1.082  1.00  0.00           H  
ATOM    328 HD13 LEU A 674      -1.287  14.137   0.284  1.00  0.00           H  
ATOM    329 HD21 LEU A 674      -0.224  15.951  -0.088  1.00  0.00           H  
ATOM    330 HD22 LEU A 674       1.130  14.966  -0.645  1.00  0.00           H  
ATOM    331 HD23 LEU A 674       1.410  16.297   0.479  1.00  0.00           H  
ATOM    332  N   GLU A 675       1.496  16.615   5.405  1.00  0.00           N  
ATOM    333  CA  GLU A 675       1.684  17.816   6.268  1.00  0.00           C  
ATOM    334  C   GLU A 675       3.106  17.836   6.838  1.00  0.00           C  
ATOM    335  O   GLU A 675       3.488  18.745   7.547  1.00  0.00           O  
ATOM    336  CB  GLU A 675       0.659  17.658   7.393  1.00  0.00           C  
ATOM    337  CG  GLU A 675      -0.288  18.861   7.395  1.00  0.00           C  
ATOM    338  CD  GLU A 675      -1.576  18.500   6.654  1.00  0.00           C  
ATOM    339  OE1 GLU A 675      -1.527  17.613   5.819  1.00  0.00           O  
ATOM    340  OE2 GLU A 675      -2.591  19.117   6.936  1.00  0.00           O  
ATOM    341  H   GLU A 675       0.979  15.850   5.737  1.00  0.00           H  
ATOM    342  HA  GLU A 675       1.486  18.718   5.711  1.00  0.00           H  
ATOM    343  HB2 GLU A 675       0.091  16.753   7.237  1.00  0.00           H  
ATOM    344  HB3 GLU A 675       1.171  17.604   8.342  1.00  0.00           H  
ATOM    345  HG2 GLU A 675      -0.521  19.132   8.415  1.00  0.00           H  
ATOM    346  HG3 GLU A 675       0.188  19.695   6.901  1.00  0.00           H  
ATOM    347  N   LEU A 676       3.891  16.838   6.532  1.00  0.00           N  
ATOM    348  CA  LEU A 676       5.287  16.796   7.056  1.00  0.00           C  
ATOM    349  C   LEU A 676       6.285  16.938   5.903  1.00  0.00           C  
ATOM    350  O   LEU A 676       6.981  17.927   5.790  1.00  0.00           O  
ATOM    351  CB  LEU A 676       5.426  15.423   7.715  1.00  0.00           C  
ATOM    352  CG  LEU A 676       4.267  15.193   8.686  1.00  0.00           C  
ATOM    353  CD1 LEU A 676       3.947  13.698   8.749  1.00  0.00           C  
ATOM    354  CD2 LEU A 676       4.665  15.688  10.079  1.00  0.00           C  
ATOM    355  H   LEU A 676       3.562  16.114   5.959  1.00  0.00           H  
ATOM    356  HA  LEU A 676       5.440  17.573   7.787  1.00  0.00           H  
ATOM    357  HB2 LEU A 676       5.415  14.657   6.952  1.00  0.00           H  
ATOM    358  HB3 LEU A 676       6.360  15.379   8.254  1.00  0.00           H  
ATOM    359  HG  LEU A 676       3.396  15.732   8.345  1.00  0.00           H  
ATOM    360 HD11 LEU A 676       3.018  13.506   8.231  1.00  0.00           H  
ATOM    361 HD12 LEU A 676       3.854  13.393   9.781  1.00  0.00           H  
ATOM    362 HD13 LEU A 676       4.743  13.139   8.279  1.00  0.00           H  
ATOM    363 HD21 LEU A 676       3.775  15.857  10.669  1.00  0.00           H  
ATOM    364 HD22 LEU A 676       5.217  16.611   9.989  1.00  0.00           H  
ATOM    365 HD23 LEU A 676       5.282  14.945  10.562  1.00  0.00           H  
ATOM    366  N   VAL A 677       6.356  15.957   5.045  1.00  0.00           N  
ATOM    367  CA  VAL A 677       7.307  16.037   3.899  1.00  0.00           C  
ATOM    368  C   VAL A 677       6.550  16.356   2.608  1.00  0.00           C  
ATOM    369  O   VAL A 677       7.125  16.792   1.631  1.00  0.00           O  
ATOM    370  CB  VAL A 677       7.948  14.652   3.814  1.00  0.00           C  
ATOM    371  CG1 VAL A 677       9.194  14.719   2.931  1.00  0.00           C  
ATOM    372  CG2 VAL A 677       8.345  14.187   5.216  1.00  0.00           C  
ATOM    373  H   VAL A 677       5.785  15.169   5.152  1.00  0.00           H  
ATOM    374  HA  VAL A 677       8.063  16.782   4.088  1.00  0.00           H  
ATOM    375  HB  VAL A 677       7.242  13.954   3.386  1.00  0.00           H  
ATOM    376 HG11 VAL A 677       9.253  13.830   2.323  1.00  0.00           H  
ATOM    377 HG12 VAL A 677      10.075  14.789   3.555  1.00  0.00           H  
ATOM    378 HG13 VAL A 677       9.137  15.590   2.293  1.00  0.00           H  
ATOM    379 HG21 VAL A 677       8.239  15.005   5.912  1.00  0.00           H  
ATOM    380 HG22 VAL A 677       9.372  13.854   5.207  1.00  0.00           H  
ATOM    381 HG23 VAL A 677       7.706  13.371   5.520  1.00  0.00           H  
ATOM    382  N   GLY A 678       5.264  16.139   2.597  1.00  0.00           N  
ATOM    383  CA  GLY A 678       4.472  16.429   1.368  1.00  0.00           C  
ATOM    384  C   GLY A 678       4.495  15.209   0.445  1.00  0.00           C  
ATOM    385  O   GLY A 678       4.706  14.098   0.887  1.00  0.00           O  
ATOM    386  H   GLY A 678       4.818  15.786   3.395  1.00  0.00           H  
ATOM    387  HA2 GLY A 678       3.451  16.655   1.643  1.00  0.00           H  
ATOM    388  HA3 GLY A 678       4.901  17.275   0.853  1.00  0.00           H  
ATOM    389  N   PRO A 679       4.272  15.463  -0.816  1.00  0.00           N  
ATOM    390  CA  PRO A 679       4.264  14.374  -1.822  1.00  0.00           C  
ATOM    391  C   PRO A 679       5.690  13.884  -2.091  1.00  0.00           C  
ATOM    392  O   PRO A 679       5.906  12.961  -2.852  1.00  0.00           O  
ATOM    393  CB  PRO A 679       3.675  15.038  -3.064  1.00  0.00           C  
ATOM    394  CG  PRO A 679       3.962  16.497  -2.897  1.00  0.00           C  
ATOM    395  CD  PRO A 679       4.010  16.775  -1.416  1.00  0.00           C  
ATOM    396  HA  PRO A 679       3.633  13.561  -1.502  1.00  0.00           H  
ATOM    397  HB2 PRO A 679       4.153  14.656  -3.956  1.00  0.00           H  
ATOM    398  HB3 PRO A 679       2.609  14.874  -3.108  1.00  0.00           H  
ATOM    399  HG2 PRO A 679       4.913  16.738  -3.351  1.00  0.00           H  
ATOM    400  HG3 PRO A 679       3.178  17.081  -3.351  1.00  0.00           H  
ATOM    401  HD2 PRO A 679       4.810  17.467  -1.188  1.00  0.00           H  
ATOM    402  HD3 PRO A 679       3.063  17.159  -1.070  1.00  0.00           H  
ATOM    403  N   LYS A 680       6.663  14.494  -1.473  1.00  0.00           N  
ATOM    404  CA  LYS A 680       8.073  14.062  -1.694  1.00  0.00           C  
ATOM    405  C   LYS A 680       8.306  12.680  -1.075  1.00  0.00           C  
ATOM    406  O   LYS A 680       8.832  11.786  -1.709  1.00  0.00           O  
ATOM    407  CB  LYS A 680       8.923  15.117  -0.988  1.00  0.00           C  
ATOM    408  CG  LYS A 680      10.341  15.095  -1.559  1.00  0.00           C  
ATOM    409  CD  LYS A 680      11.261  14.330  -0.607  1.00  0.00           C  
ATOM    410  CE  LYS A 680      12.050  15.324   0.247  1.00  0.00           C  
ATOM    411  NZ  LYS A 680      12.242  14.641   1.555  1.00  0.00           N  
ATOM    412  H   LYS A 680       6.466  15.236  -0.864  1.00  0.00           H  
ATOM    413  HA  LYS A 680       8.302  14.047  -2.748  1.00  0.00           H  
ATOM    414  HB2 LYS A 680       8.485  16.093  -1.143  1.00  0.00           H  
ATOM    415  HB3 LYS A 680       8.959  14.902   0.069  1.00  0.00           H  
ATOM    416  HG2 LYS A 680      10.333  14.606  -2.524  1.00  0.00           H  
ATOM    417  HG3 LYS A 680      10.702  16.106  -1.670  1.00  0.00           H  
ATOM    418  HD2 LYS A 680      10.667  13.695   0.035  1.00  0.00           H  
ATOM    419  HD3 LYS A 680      11.948  13.722  -1.178  1.00  0.00           H  
ATOM    420  HE2 LYS A 680      13.006  15.536  -0.214  1.00  0.00           H  
ATOM    421  HE3 LYS A 680      11.487  16.234   0.383  1.00  0.00           H  
ATOM    422  HZ1 LYS A 680      12.763  15.265   2.200  1.00  0.00           H  
ATOM    423  HZ2 LYS A 680      12.779  13.760   1.412  1.00  0.00           H  
ATOM    424  HZ3 LYS A 680      11.315  14.416   1.968  1.00  0.00           H  
ATOM    425  N   LEU A 681       7.918  12.499   0.158  1.00  0.00           N  
ATOM    426  CA  LEU A 681       8.118  11.177   0.816  1.00  0.00           C  
ATOM    427  C   LEU A 681       7.144  10.147   0.236  1.00  0.00           C  
ATOM    428  O   LEU A 681       7.515   9.032  -0.074  1.00  0.00           O  
ATOM    429  CB  LEU A 681       7.822  11.423   2.297  1.00  0.00           C  
ATOM    430  CG  LEU A 681       7.590  10.088   3.006  1.00  0.00           C  
ATOM    431  CD1 LEU A 681       8.861   9.241   2.932  1.00  0.00           C  
ATOM    432  CD2 LEU A 681       7.234  10.346   4.471  1.00  0.00           C  
ATOM    433  H   LEU A 681       7.497  13.234   0.652  1.00  0.00           H  
ATOM    434  HA  LEU A 681       9.138  10.843   0.695  1.00  0.00           H  
ATOM    435  HB2 LEU A 681       8.662  11.931   2.751  1.00  0.00           H  
ATOM    436  HB3 LEU A 681       6.938  12.037   2.390  1.00  0.00           H  
ATOM    437  HG  LEU A 681       6.778   9.562   2.523  1.00  0.00           H  
ATOM    438 HD11 LEU A 681       9.721   9.888   2.837  1.00  0.00           H  
ATOM    439 HD12 LEU A 681       8.807   8.585   2.075  1.00  0.00           H  
ATOM    440 HD13 LEU A 681       8.952   8.650   3.831  1.00  0.00           H  
ATOM    441 HD21 LEU A 681       7.310   9.424   5.027  1.00  0.00           H  
ATOM    442 HD22 LEU A 681       6.225  10.724   4.537  1.00  0.00           H  
ATOM    443 HD23 LEU A 681       7.918  11.073   4.884  1.00  0.00           H  
ATOM    444  N   ILE A 682       5.901  10.512   0.089  1.00  0.00           N  
ATOM    445  CA  ILE A 682       4.901   9.557  -0.467  1.00  0.00           C  
ATOM    446  C   ILE A 682       5.273   9.179  -1.907  1.00  0.00           C  
ATOM    447  O   ILE A 682       5.194   8.032  -2.297  1.00  0.00           O  
ATOM    448  CB  ILE A 682       3.570  10.315  -0.425  1.00  0.00           C  
ATOM    449  CG1 ILE A 682       2.991  10.244   0.992  1.00  0.00           C  
ATOM    450  CG2 ILE A 682       2.578   9.684  -1.407  1.00  0.00           C  
ATOM    451  CD1 ILE A 682       3.294  11.545   1.738  1.00  0.00           C  
ATOM    452  H   ILE A 682       5.623  11.416   0.347  1.00  0.00           H  
ATOM    453  HA  ILE A 682       4.841   8.674   0.149  1.00  0.00           H  
ATOM    454  HB  ILE A 682       3.735  11.347  -0.697  1.00  0.00           H  
ATOM    455 HG12 ILE A 682       1.921  10.101   0.935  1.00  0.00           H  
ATOM    456 HG13 ILE A 682       3.438   9.416   1.520  1.00  0.00           H  
ATOM    457 HG21 ILE A 682       2.842   8.649  -1.572  1.00  0.00           H  
ATOM    458 HG22 ILE A 682       2.610  10.218  -2.345  1.00  0.00           H  
ATOM    459 HG23 ILE A 682       1.580   9.739  -0.995  1.00  0.00           H  
ATOM    460 HD11 ILE A 682       3.504  12.329   1.026  1.00  0.00           H  
ATOM    461 HD12 ILE A 682       4.153  11.401   2.378  1.00  0.00           H  
ATOM    462 HD13 ILE A 682       2.441  11.823   2.339  1.00  0.00           H  
ATOM    463  N   THR A 683       5.674  10.135  -2.698  1.00  0.00           N  
ATOM    464  CA  THR A 683       6.046   9.828  -4.109  1.00  0.00           C  
ATOM    465  C   THR A 683       7.392   9.097  -4.156  1.00  0.00           C  
ATOM    466  O   THR A 683       7.593   8.198  -4.947  1.00  0.00           O  
ATOM    467  CB  THR A 683       6.153  11.186  -4.799  1.00  0.00           C  
ATOM    468  OG1 THR A 683       4.918  11.877  -4.675  1.00  0.00           O  
ATOM    469  CG2 THR A 683       6.480  10.985  -6.280  1.00  0.00           C  
ATOM    470  H   THR A 683       5.730  11.057  -2.366  1.00  0.00           H  
ATOM    471  HA  THR A 683       5.279   9.234  -4.580  1.00  0.00           H  
ATOM    472  HB  THR A 683       6.938  11.766  -4.338  1.00  0.00           H  
ATOM    473  HG1 THR A 683       4.720  11.964  -3.740  1.00  0.00           H  
ATOM    474 HG21 THR A 683       7.541  11.115  -6.435  1.00  0.00           H  
ATOM    475 HG22 THR A 683       5.939  11.708  -6.871  1.00  0.00           H  
ATOM    476 HG23 THR A 683       6.192   9.989  -6.580  1.00  0.00           H  
ATOM    477  N   ASP A 684       8.312   9.476  -3.313  1.00  0.00           N  
ATOM    478  CA  ASP A 684       9.642   8.804  -3.307  1.00  0.00           C  
ATOM    479  C   ASP A 684       9.509   7.375  -2.776  1.00  0.00           C  
ATOM    480  O   ASP A 684       9.750   6.413  -3.480  1.00  0.00           O  
ATOM    481  CB  ASP A 684      10.505   9.648  -2.369  1.00  0.00           C  
ATOM    482  CG  ASP A 684      11.966   9.207  -2.483  1.00  0.00           C  
ATOM    483  OD1 ASP A 684      12.335   8.719  -3.539  1.00  0.00           O  
ATOM    484  OD2 ASP A 684      12.689   9.363  -1.513  1.00  0.00           O  
ATOM    485  H   ASP A 684       8.129  10.204  -2.682  1.00  0.00           H  
ATOM    486  HA  ASP A 684      10.069   8.801  -4.298  1.00  0.00           H  
ATOM    487  HB2 ASP A 684      10.421  10.690  -2.641  1.00  0.00           H  
ATOM    488  HB3 ASP A 684      10.169   9.512  -1.352  1.00  0.00           H  
ATOM    489  N   GLY A 685       9.123   7.230  -1.537  1.00  0.00           N  
ATOM    490  CA  GLY A 685       8.973   5.866  -0.959  1.00  0.00           C  
ATOM    491  C   GLY A 685       8.142   4.997  -1.905  1.00  0.00           C  
ATOM    492  O   GLY A 685       8.564   3.937  -2.321  1.00  0.00           O  
ATOM    493  H   GLY A 685       8.934   8.020  -0.988  1.00  0.00           H  
ATOM    494  HA2 GLY A 685       9.950   5.423  -0.826  1.00  0.00           H  
ATOM    495  HA3 GLY A 685       8.473   5.932  -0.004  1.00  0.00           H  
ATOM    496  N   LEU A 686       6.962   5.440  -2.249  1.00  0.00           N  
ATOM    497  CA  LEU A 686       6.107   4.638  -3.170  1.00  0.00           C  
ATOM    498  C   LEU A 686       6.870   4.321  -4.458  1.00  0.00           C  
ATOM    499  O   LEU A 686       6.833   3.214  -4.955  1.00  0.00           O  
ATOM    500  CB  LEU A 686       4.902   5.529  -3.472  1.00  0.00           C  
ATOM    501  CG  LEU A 686       3.753   4.672  -4.004  1.00  0.00           C  
ATOM    502  CD1 LEU A 686       3.253   3.743  -2.897  1.00  0.00           C  
ATOM    503  CD2 LEU A 686       2.609   5.581  -4.461  1.00  0.00           C  
ATOM    504  H   LEU A 686       6.641   6.299  -1.904  1.00  0.00           H  
ATOM    505  HA  LEU A 686       5.783   3.729  -2.689  1.00  0.00           H  
ATOM    506  HB2 LEU A 686       4.590   6.032  -2.569  1.00  0.00           H  
ATOM    507  HB3 LEU A 686       5.176   6.263  -4.216  1.00  0.00           H  
ATOM    508  HG  LEU A 686       4.102   4.082  -4.840  1.00  0.00           H  
ATOM    509 HD11 LEU A 686       2.218   3.968  -2.680  1.00  0.00           H  
ATOM    510 HD12 LEU A 686       3.848   3.888  -2.008  1.00  0.00           H  
ATOM    511 HD13 LEU A 686       3.337   2.717  -3.223  1.00  0.00           H  
ATOM    512 HD21 LEU A 686       1.682   5.236  -4.025  1.00  0.00           H  
ATOM    513 HD22 LEU A 686       2.535   5.553  -5.538  1.00  0.00           H  
ATOM    514 HD23 LEU A 686       2.804   6.593  -4.138  1.00  0.00           H  
ATOM    515  N   ALA A 687       7.561   5.285  -5.001  1.00  0.00           N  
ATOM    516  CA  ALA A 687       8.323   5.038  -6.258  1.00  0.00           C  
ATOM    517  C   ALA A 687       9.128   3.741  -6.140  1.00  0.00           C  
ATOM    518  O   ALA A 687       8.908   2.793  -6.868  1.00  0.00           O  
ATOM    519  CB  ALA A 687       9.258   6.240  -6.396  1.00  0.00           C  
ATOM    520  H   ALA A 687       7.578   6.172  -4.583  1.00  0.00           H  
ATOM    521  HA  ALA A 687       7.654   4.992  -7.102  1.00  0.00           H  
ATOM    522  HB1 ALA A 687       9.002   6.794  -7.287  1.00  0.00           H  
ATOM    523  HB2 ALA A 687      10.279   5.897  -6.466  1.00  0.00           H  
ATOM    524  HB3 ALA A 687       9.152   6.880  -5.532  1.00  0.00           H  
ATOM    525  N   VAL A 688      10.061   3.694  -5.228  1.00  0.00           N  
ATOM    526  CA  VAL A 688      10.879   2.459  -5.065  1.00  0.00           C  
ATOM    527  C   VAL A 688       9.970   1.239  -4.911  1.00  0.00           C  
ATOM    528  O   VAL A 688      10.280   0.160  -5.377  1.00  0.00           O  
ATOM    529  CB  VAL A 688      11.694   2.688  -3.794  1.00  0.00           C  
ATOM    530  CG1 VAL A 688      12.281   1.357  -3.316  1.00  0.00           C  
ATOM    531  CG2 VAL A 688      12.830   3.670  -4.088  1.00  0.00           C  
ATOM    532  H   VAL A 688      10.222   4.470  -4.651  1.00  0.00           H  
ATOM    533  HA  VAL A 688      11.540   2.332  -5.908  1.00  0.00           H  
ATOM    534  HB  VAL A 688      11.053   3.094  -3.024  1.00  0.00           H  
ATOM    535 HG11 VAL A 688      13.257   1.527  -2.888  1.00  0.00           H  
ATOM    536 HG12 VAL A 688      12.368   0.681  -4.154  1.00  0.00           H  
ATOM    537 HG13 VAL A 688      11.631   0.923  -2.570  1.00  0.00           H  
ATOM    538 HG21 VAL A 688      13.035   3.674  -5.148  1.00  0.00           H  
ATOM    539 HG22 VAL A 688      13.715   3.368  -3.550  1.00  0.00           H  
ATOM    540 HG23 VAL A 688      12.538   4.661  -3.774  1.00  0.00           H  
ATOM    541  N   PHE A 689       8.849   1.396  -4.262  1.00  0.00           N  
ATOM    542  CA  PHE A 689       7.928   0.239  -4.086  1.00  0.00           C  
ATOM    543  C   PHE A 689       7.352  -0.188  -5.437  1.00  0.00           C  
ATOM    544  O   PHE A 689       7.505  -1.314  -5.857  1.00  0.00           O  
ATOM    545  CB  PHE A 689       6.818   0.741  -3.165  1.00  0.00           C  
ATOM    546  CG  PHE A 689       5.915  -0.413  -2.802  1.00  0.00           C  
ATOM    547  CD1 PHE A 689       6.322  -1.343  -1.839  1.00  0.00           C  
ATOM    548  CD2 PHE A 689       4.673  -0.554  -3.433  1.00  0.00           C  
ATOM    549  CE1 PHE A 689       5.486  -2.416  -1.506  1.00  0.00           C  
ATOM    550  CE2 PHE A 689       3.838  -1.627  -3.100  1.00  0.00           C  
ATOM    551  CZ  PHE A 689       4.245  -2.558  -2.137  1.00  0.00           C  
ATOM    552  H   PHE A 689       8.612   2.275  -3.892  1.00  0.00           H  
ATOM    553  HA  PHE A 689       8.446  -0.585  -3.620  1.00  0.00           H  
ATOM    554  HB2 PHE A 689       7.252   1.157  -2.267  1.00  0.00           H  
ATOM    555  HB3 PHE A 689       6.243   1.501  -3.673  1.00  0.00           H  
ATOM    556  HD1 PHE A 689       7.278  -1.233  -1.351  1.00  0.00           H  
ATOM    557  HD2 PHE A 689       4.359   0.164  -4.176  1.00  0.00           H  
ATOM    558  HE1 PHE A 689       5.800  -3.134  -0.763  1.00  0.00           H  
ATOM    559  HE2 PHE A 689       2.881  -1.737  -3.586  1.00  0.00           H  
ATOM    560  HZ  PHE A 689       3.601  -3.386  -1.879  1.00  0.00           H  
ATOM    561  N   GLU A 690       6.691   0.705  -6.122  1.00  0.00           N  
ATOM    562  CA  GLU A 690       6.109   0.344  -7.446  1.00  0.00           C  
ATOM    563  C   GLU A 690       7.176  -0.295  -8.335  1.00  0.00           C  
ATOM    564  O   GLU A 690       6.873  -0.995  -9.281  1.00  0.00           O  
ATOM    565  CB  GLU A 690       5.638   1.671  -8.043  1.00  0.00           C  
ATOM    566  CG  GLU A 690       4.267   2.033  -7.468  1.00  0.00           C  
ATOM    567  CD  GLU A 690       3.598   3.080  -8.359  1.00  0.00           C  
ATOM    568  OE1 GLU A 690       4.256   3.570  -9.262  1.00  0.00           O  
ATOM    569  OE2 GLU A 690       2.438   3.375  -8.122  1.00  0.00           O  
ATOM    570  H   GLU A 690       6.580   1.612  -5.767  1.00  0.00           H  
ATOM    571  HA  GLU A 690       5.270  -0.322  -7.320  1.00  0.00           H  
ATOM    572  HB2 GLU A 690       6.348   2.448  -7.799  1.00  0.00           H  
ATOM    573  HB3 GLU A 690       5.562   1.576  -9.116  1.00  0.00           H  
ATOM    574  HG2 GLU A 690       3.651   1.147  -7.424  1.00  0.00           H  
ATOM    575  HG3 GLU A 690       4.390   2.436  -6.473  1.00  0.00           H  
ATOM    576  N   LYS A 691       8.424  -0.056  -8.042  1.00  0.00           N  
ATOM    577  CA  LYS A 691       9.513  -0.644  -8.872  1.00  0.00           C  
ATOM    578  C   LYS A 691       9.767  -2.104  -8.477  1.00  0.00           C  
ATOM    579  O   LYS A 691       9.926  -2.964  -9.320  1.00  0.00           O  
ATOM    580  CB  LYS A 691      10.741   0.215  -8.571  1.00  0.00           C  
ATOM    581  CG  LYS A 691      11.804  -0.017  -9.646  1.00  0.00           C  
ATOM    582  CD  LYS A 691      12.741  -1.139  -9.201  1.00  0.00           C  
ATOM    583  CE  LYS A 691      14.165  -0.595  -9.071  1.00  0.00           C  
ATOM    584  NZ  LYS A 691      15.034  -1.646  -9.669  1.00  0.00           N  
ATOM    585  H   LYS A 691       8.646   0.517  -7.276  1.00  0.00           H  
ATOM    586  HA  LYS A 691       9.267  -0.576  -9.920  1.00  0.00           H  
ATOM    587  HB2 LYS A 691      10.457   1.257  -8.561  1.00  0.00           H  
ATOM    588  HB3 LYS A 691      11.143  -0.058  -7.606  1.00  0.00           H  
ATOM    589  HG2 LYS A 691      11.323  -0.292 -10.574  1.00  0.00           H  
ATOM    590  HG3 LYS A 691      12.372   0.890  -9.790  1.00  0.00           H  
ATOM    591  HD2 LYS A 691      12.412  -1.523  -8.246  1.00  0.00           H  
ATOM    592  HD3 LYS A 691      12.726  -1.932  -9.933  1.00  0.00           H  
ATOM    593  HE2 LYS A 691      14.262   0.333  -9.617  1.00  0.00           H  
ATOM    594  HE3 LYS A 691      14.420  -0.451  -8.033  1.00  0.00           H  
ATOM    595  HZ1 LYS A 691      14.542  -2.562  -9.641  1.00  0.00           H  
ATOM    596  HZ2 LYS A 691      15.921  -1.711  -9.127  1.00  0.00           H  
ATOM    597  HZ3 LYS A 691      15.247  -1.399 -10.655  1.00  0.00           H  
ATOM    598  N   MET A 692       9.814  -2.391  -7.203  1.00  0.00           N  
ATOM    599  CA  MET A 692      10.068  -3.796  -6.765  1.00  0.00           C  
ATOM    600  C   MET A 692       8.757  -4.488  -6.374  1.00  0.00           C  
ATOM    601  O   MET A 692       8.758  -5.537  -5.758  1.00  0.00           O  
ATOM    602  CB  MET A 692      10.986  -3.667  -5.549  1.00  0.00           C  
ATOM    603  CG  MET A 692      12.118  -2.688  -5.865  1.00  0.00           C  
ATOM    604  SD  MET A 692      13.401  -2.818  -4.596  1.00  0.00           S  
ATOM    605  CE  MET A 692      14.547  -3.849  -5.542  1.00  0.00           C  
ATOM    606  H   MET A 692       9.691  -1.684  -6.537  1.00  0.00           H  
ATOM    607  HA  MET A 692      10.568  -4.349  -7.543  1.00  0.00           H  
ATOM    608  HB2 MET A 692      10.418  -3.301  -4.707  1.00  0.00           H  
ATOM    609  HB3 MET A 692      11.405  -4.633  -5.310  1.00  0.00           H  
ATOM    610  HG2 MET A 692      12.540  -2.925  -6.832  1.00  0.00           H  
ATOM    611  HG3 MET A 692      11.727  -1.681  -5.882  1.00  0.00           H  
ATOM    612  HE1 MET A 692      14.082  -4.800  -5.757  1.00  0.00           H  
ATOM    613  HE2 MET A 692      15.445  -4.013  -4.968  1.00  0.00           H  
ATOM    614  HE3 MET A 692      14.801  -3.348  -6.466  1.00  0.00           H  
ATOM    615  N   MET A 693       7.641  -3.915  -6.729  1.00  0.00           N  
ATOM    616  CA  MET A 693       6.335  -4.545  -6.380  1.00  0.00           C  
ATOM    617  C   MET A 693       6.089  -5.783  -7.248  1.00  0.00           C  
ATOM    618  O   MET A 693       5.763  -6.837  -6.736  1.00  0.00           O  
ATOM    619  CB  MET A 693       5.281  -3.473  -6.663  1.00  0.00           C  
ATOM    620  CG  MET A 693       4.164  -3.570  -5.622  1.00  0.00           C  
ATOM    621  SD  MET A 693       3.567  -5.278  -5.535  1.00  0.00           S  
ATOM    622  CE  MET A 693       2.342  -5.025  -4.228  1.00  0.00           C  
ATOM    623  H   MET A 693       7.660  -3.072  -7.227  1.00  0.00           H  
ATOM    624  HA  MET A 693       6.315  -4.811  -5.335  1.00  0.00           H  
ATOM    625  HB2 MET A 693       5.739  -2.496  -6.613  1.00  0.00           H  
ATOM    626  HB3 MET A 693       4.866  -3.628  -7.646  1.00  0.00           H  
ATOM    627  HG2 MET A 693       4.543  -3.272  -4.657  1.00  0.00           H  
ATOM    628  HG3 MET A 693       3.350  -2.919  -5.906  1.00  0.00           H  
ATOM    629  HE1 MET A 693       2.758  -5.336  -3.280  1.00  0.00           H  
ATOM    630  HE2 MET A 693       1.461  -5.610  -4.440  1.00  0.00           H  
ATOM    631  HE3 MET A 693       2.073  -3.978  -4.184  1.00  0.00           H  
ATOM    632  N   PRO A 694       6.254  -5.624  -8.540  1.00  0.00           N  
ATOM    633  CA  PRO A 694       6.042  -6.761  -9.468  1.00  0.00           C  
ATOM    634  C   PRO A 694       7.174  -7.778  -9.316  1.00  0.00           C  
ATOM    635  O   PRO A 694       6.978  -8.968  -9.466  1.00  0.00           O  
ATOM    636  CB  PRO A 694       6.060  -6.110 -10.848  1.00  0.00           C  
ATOM    637  CG  PRO A 694       6.850  -4.853 -10.673  1.00  0.00           C  
ATOM    638  CD  PRO A 694       6.647  -4.398  -9.251  1.00  0.00           C  
ATOM    639  HA  PRO A 694       5.086  -7.225  -9.290  1.00  0.00           H  
ATOM    640  HB2 PRO A 694       6.543  -6.762 -11.564  1.00  0.00           H  
ATOM    641  HB3 PRO A 694       5.058  -5.874 -11.168  1.00  0.00           H  
ATOM    642  HG2 PRO A 694       7.898  -5.048 -10.856  1.00  0.00           H  
ATOM    643  HG3 PRO A 694       6.493  -4.093 -11.351  1.00  0.00           H  
ATOM    644  HD2 PRO A 694       7.567  -3.998  -8.855  1.00  0.00           H  
ATOM    645  HD3 PRO A 694       5.857  -3.665  -9.198  1.00  0.00           H  
ATOM    646  N   GLY A 695       8.355  -7.320  -9.006  1.00  0.00           N  
ATOM    647  CA  GLY A 695       9.493  -8.262  -8.826  1.00  0.00           C  
ATOM    648  C   GLY A 695       9.295  -9.025  -7.518  1.00  0.00           C  
ATOM    649  O   GLY A 695       9.648 -10.181  -7.398  1.00  0.00           O  
ATOM    650  H   GLY A 695       8.491  -6.357  -8.878  1.00  0.00           H  
ATOM    651  HA2 GLY A 695       9.521  -8.956  -9.653  1.00  0.00           H  
ATOM    652  HA3 GLY A 695      10.419  -7.709  -8.782  1.00  0.00           H  
ATOM    653  N   TYR A 696       8.720  -8.383  -6.536  1.00  0.00           N  
ATOM    654  CA  TYR A 696       8.483  -9.065  -5.233  1.00  0.00           C  
ATOM    655  C   TYR A 696       7.504 -10.225  -5.428  1.00  0.00           C  
ATOM    656  O   TYR A 696       7.830 -11.371  -5.188  1.00  0.00           O  
ATOM    657  CB  TYR A 696       7.874  -7.992  -4.328  1.00  0.00           C  
ATOM    658  CG  TYR A 696       8.911  -7.520  -3.336  1.00  0.00           C  
ATOM    659  CD1 TYR A 696       9.749  -8.448  -2.707  1.00  0.00           C  
ATOM    660  CD2 TYR A 696       9.035  -6.157  -3.046  1.00  0.00           C  
ATOM    661  CE1 TYR A 696      10.711  -8.013  -1.788  1.00  0.00           C  
ATOM    662  CE2 TYR A 696       9.998  -5.721  -2.127  1.00  0.00           C  
ATOM    663  CZ  TYR A 696      10.836  -6.650  -1.499  1.00  0.00           C  
ATOM    664  OH  TYR A 696      11.785  -6.221  -0.591  1.00  0.00           O  
ATOM    665  H   TYR A 696       8.436  -7.453  -6.660  1.00  0.00           H  
ATOM    666  HA  TYR A 696       9.412  -9.418  -4.817  1.00  0.00           H  
ATOM    667  HB2 TYR A 696       7.546  -7.157  -4.929  1.00  0.00           H  
ATOM    668  HB3 TYR A 696       7.031  -8.406  -3.795  1.00  0.00           H  
ATOM    669  HD1 TYR A 696       9.652  -9.500  -2.931  1.00  0.00           H  
ATOM    670  HD2 TYR A 696       8.388  -5.440  -3.530  1.00  0.00           H  
ATOM    671  HE1 TYR A 696      11.358  -8.730  -1.304  1.00  0.00           H  
ATOM    672  HE2 TYR A 696      10.094  -4.668  -1.903  1.00  0.00           H  
ATOM    673  HH  TYR A 696      11.688  -6.742   0.209  1.00  0.00           H  
ATOM    674  N   VAL A 697       6.311  -9.940  -5.873  1.00  0.00           N  
ATOM    675  CA  VAL A 697       5.321 -11.033  -6.092  1.00  0.00           C  
ATOM    676  C   VAL A 697       5.966 -12.147  -6.917  1.00  0.00           C  
ATOM    677  O   VAL A 697       5.792 -13.319  -6.642  1.00  0.00           O  
ATOM    678  CB  VAL A 697       4.173 -10.386  -6.867  1.00  0.00           C  
ATOM    679  CG1 VAL A 697       3.500  -9.327  -5.991  1.00  0.00           C  
ATOM    680  CG2 VAL A 697       4.720  -9.723  -8.132  1.00  0.00           C  
ATOM    681  H   VAL A 697       6.068  -9.011  -6.069  1.00  0.00           H  
ATOM    682  HA  VAL A 697       4.964 -11.415  -5.150  1.00  0.00           H  
ATOM    683  HB  VAL A 697       3.449 -11.142  -7.136  1.00  0.00           H  
ATOM    684 HG11 VAL A 697       3.476  -9.669  -4.968  1.00  0.00           H  
ATOM    685 HG12 VAL A 697       2.490  -9.162  -6.340  1.00  0.00           H  
ATOM    686 HG13 VAL A 697       4.056  -8.404  -6.050  1.00  0.00           H  
ATOM    687 HG21 VAL A 697       5.611  -9.162  -7.887  1.00  0.00           H  
ATOM    688 HG22 VAL A 697       3.977  -9.056  -8.542  1.00  0.00           H  
ATOM    689 HG23 VAL A 697       4.963 -10.484  -8.860  1.00  0.00           H  
ATOM    690  N   SER A 698       6.720 -11.791  -7.921  1.00  0.00           N  
ATOM    691  CA  SER A 698       7.387 -12.827  -8.756  1.00  0.00           C  
ATOM    692  C   SER A 698       8.131 -13.807  -7.849  1.00  0.00           C  
ATOM    693  O   SER A 698       7.957 -15.007  -7.935  1.00  0.00           O  
ATOM    694  CB  SER A 698       8.369 -12.057  -9.637  1.00  0.00           C  
ATOM    695  OG  SER A 698       8.204 -12.463 -10.990  1.00  0.00           O  
ATOM    696  H   SER A 698       6.853 -10.840  -8.119  1.00  0.00           H  
ATOM    697  HA  SER A 698       6.666 -13.346  -9.366  1.00  0.00           H  
ATOM    698  HB2 SER A 698       8.174 -10.999  -9.558  1.00  0.00           H  
ATOM    699  HB3 SER A 698       9.380 -12.259  -9.310  1.00  0.00           H  
ATOM    700  HG  SER A 698       8.572 -11.778 -11.551  1.00  0.00           H  
ATOM    701  N   VAL A 699       8.950 -13.302  -6.965  1.00  0.00           N  
ATOM    702  CA  VAL A 699       9.691 -14.202  -6.040  1.00  0.00           C  
ATOM    703  C   VAL A 699       8.698 -14.893  -5.104  1.00  0.00           C  
ATOM    704  O   VAL A 699       8.875 -16.034  -4.725  1.00  0.00           O  
ATOM    705  CB  VAL A 699      10.626 -13.284  -5.251  1.00  0.00           C  
ATOM    706  CG1 VAL A 699      11.454 -14.119  -4.273  1.00  0.00           C  
ATOM    707  CG2 VAL A 699      11.562 -12.558  -6.218  1.00  0.00           C  
ATOM    708  H   VAL A 699       9.067 -12.331  -6.903  1.00  0.00           H  
ATOM    709  HA  VAL A 699      10.261 -14.930  -6.594  1.00  0.00           H  
ATOM    710  HB  VAL A 699      10.041 -12.561  -4.702  1.00  0.00           H  
ATOM    711 HG11 VAL A 699      12.296 -14.552  -4.793  1.00  0.00           H  
ATOM    712 HG12 VAL A 699      10.840 -14.907  -3.862  1.00  0.00           H  
ATOM    713 HG13 VAL A 699      11.811 -13.487  -3.473  1.00  0.00           H  
ATOM    714 HG21 VAL A 699      12.537 -12.452  -5.766  1.00  0.00           H  
ATOM    715 HG22 VAL A 699      11.162 -11.581  -6.443  1.00  0.00           H  
ATOM    716 HG23 VAL A 699      11.649 -13.127  -7.132  1.00  0.00           H  
ATOM    717  N   LEU A 700       7.647 -14.210  -4.737  1.00  0.00           N  
ATOM    718  CA  LEU A 700       6.633 -14.827  -3.834  1.00  0.00           C  
ATOM    719  C   LEU A 700       6.149 -16.148  -4.431  1.00  0.00           C  
ATOM    720  O   LEU A 700       6.262 -17.194  -3.825  1.00  0.00           O  
ATOM    721  CB  LEU A 700       5.489 -13.814  -3.772  1.00  0.00           C  
ATOM    722  CG  LEU A 700       5.447 -13.176  -2.383  1.00  0.00           C  
ATOM    723  CD1 LEU A 700       6.761 -12.440  -2.117  1.00  0.00           C  
ATOM    724  CD2 LEU A 700       4.284 -12.184  -2.316  1.00  0.00           C  
ATOM    725  H   LEU A 700       7.520 -13.293  -5.060  1.00  0.00           H  
ATOM    726  HA  LEU A 700       7.047 -14.983  -2.851  1.00  0.00           H  
ATOM    727  HB2 LEU A 700       5.646 -13.048  -4.517  1.00  0.00           H  
ATOM    728  HB3 LEU A 700       4.553 -14.317  -3.963  1.00  0.00           H  
ATOM    729  HG  LEU A 700       5.310 -13.946  -1.636  1.00  0.00           H  
ATOM    730 HD11 LEU A 700       7.099 -12.656  -1.115  1.00  0.00           H  
ATOM    731 HD12 LEU A 700       6.605 -11.376  -2.223  1.00  0.00           H  
ATOM    732 HD13 LEU A 700       7.507 -12.766  -2.826  1.00  0.00           H  
ATOM    733 HD21 LEU A 700       4.665 -11.177  -2.404  1.00  0.00           H  
ATOM    734 HD22 LEU A 700       3.768 -12.295  -1.374  1.00  0.00           H  
ATOM    735 HD23 LEU A 700       3.598 -12.381  -3.127  1.00  0.00           H  
ATOM    736  N   GLU A 701       5.618 -16.108  -5.623  1.00  0.00           N  
ATOM    737  CA  GLU A 701       5.139 -17.368  -6.262  1.00  0.00           C  
ATOM    738  C   GLU A 701       6.326 -18.303  -6.502  1.00  0.00           C  
ATOM    739  O   GLU A 701       6.218 -19.508  -6.375  1.00  0.00           O  
ATOM    740  CB  GLU A 701       4.515 -16.927  -7.589  1.00  0.00           C  
ATOM    741  CG  GLU A 701       3.141 -16.306  -7.324  1.00  0.00           C  
ATOM    742  CD  GLU A 701       2.372 -16.184  -8.641  1.00  0.00           C  
ATOM    743  OE1 GLU A 701       1.898 -17.199  -9.125  1.00  0.00           O  
ATOM    744  OE2 GLU A 701       2.270 -15.077  -9.144  1.00  0.00           O  
ATOM    745  H   GLU A 701       5.543 -15.255  -6.101  1.00  0.00           H  
ATOM    746  HA  GLU A 701       4.396 -17.846  -5.644  1.00  0.00           H  
ATOM    747  HB2 GLU A 701       5.155 -16.198  -8.062  1.00  0.00           H  
ATOM    748  HB3 GLU A 701       4.402 -17.783  -8.235  1.00  0.00           H  
ATOM    749  HG2 GLU A 701       2.588 -16.936  -6.642  1.00  0.00           H  
ATOM    750  HG3 GLU A 701       3.266 -15.326  -6.890  1.00  0.00           H  
ATOM    751  N   SER A 702       7.464 -17.752  -6.836  1.00  0.00           N  
ATOM    752  CA  SER A 702       8.663 -18.606  -7.071  1.00  0.00           C  
ATOM    753  C   SER A 702       8.920 -19.475  -5.840  1.00  0.00           C  
ATOM    754  O   SER A 702       9.094 -20.674  -5.938  1.00  0.00           O  
ATOM    755  CB  SER A 702       9.816 -17.625  -7.285  1.00  0.00           C  
ATOM    756  OG  SER A 702       9.770 -17.124  -8.614  1.00  0.00           O  
ATOM    757  H   SER A 702       7.531 -16.779  -6.924  1.00  0.00           H  
ATOM    758  HA  SER A 702       8.529 -19.219  -7.949  1.00  0.00           H  
ATOM    759  HB2 SER A 702       9.726 -16.802  -6.594  1.00  0.00           H  
ATOM    760  HB3 SER A 702      10.756 -18.133  -7.115  1.00  0.00           H  
ATOM    761  HG  SER A 702      10.472 -16.476  -8.712  1.00  0.00           H  
ATOM    762  N   ASN A 703       8.936 -18.880  -4.679  1.00  0.00           N  
ATOM    763  CA  ASN A 703       9.172 -19.671  -3.440  1.00  0.00           C  
ATOM    764  C   ASN A 703       7.963 -20.568  -3.163  1.00  0.00           C  
ATOM    765  O   ASN A 703       8.093 -21.660  -2.647  1.00  0.00           O  
ATOM    766  CB  ASN A 703       9.341 -18.633  -2.329  1.00  0.00           C  
ATOM    767  CG  ASN A 703      10.827 -18.473  -2.003  1.00  0.00           C  
ATOM    768  OD1 ASN A 703      11.669 -19.072  -2.643  1.00  0.00           O  
ATOM    769  ND2 ASN A 703      11.186 -17.684  -1.029  1.00  0.00           N  
ATOM    770  H   ASN A 703       8.788 -17.913  -4.622  1.00  0.00           H  
ATOM    771  HA  ASN A 703      10.068 -20.262  -3.533  1.00  0.00           H  
ATOM    772  HB2 ASN A 703       8.941 -17.685  -2.657  1.00  0.00           H  
ATOM    773  HB3 ASN A 703       8.815 -18.961  -1.445  1.00  0.00           H  
ATOM    774 HD21 ASN A 703      10.506 -17.200  -0.513  1.00  0.00           H  
ATOM    775 HD22 ASN A 703      12.136 -17.576  -0.810  1.00  0.00           H  
ATOM    776  N   LEU A 704       6.788 -20.116  -3.510  1.00  0.00           N  
ATOM    777  CA  LEU A 704       5.572 -20.946  -3.275  1.00  0.00           C  
ATOM    778  C   LEU A 704       5.803 -22.358  -3.814  1.00  0.00           C  
ATOM    779  O   LEU A 704       5.542 -23.339  -3.147  1.00  0.00           O  
ATOM    780  CB  LEU A 704       4.458 -20.247  -4.057  1.00  0.00           C  
ATOM    781  CG  LEU A 704       3.148 -20.318  -3.270  1.00  0.00           C  
ATOM    782  CD1 LEU A 704       2.693 -21.774  -3.154  1.00  0.00           C  
ATOM    783  CD2 LEU A 704       3.362 -19.737  -1.870  1.00  0.00           C  
ATOM    784  H   LEU A 704       6.706 -19.234  -3.929  1.00  0.00           H  
ATOM    785  HA  LEU A 704       5.330 -20.974  -2.226  1.00  0.00           H  
ATOM    786  HB2 LEU A 704       4.726 -19.213  -4.218  1.00  0.00           H  
ATOM    787  HB3 LEU A 704       4.328 -20.736  -5.011  1.00  0.00           H  
ATOM    788  HG  LEU A 704       2.389 -19.746  -3.786  1.00  0.00           H  
ATOM    789 HD11 LEU A 704       2.414 -21.983  -2.131  1.00  0.00           H  
ATOM    790 HD12 LEU A 704       3.499 -22.428  -3.448  1.00  0.00           H  
ATOM    791 HD13 LEU A 704       1.843 -21.938  -3.799  1.00  0.00           H  
ATOM    792 HD21 LEU A 704       2.409 -19.450  -1.450  1.00  0.00           H  
ATOM    793 HD22 LEU A 704       4.002 -18.870  -1.934  1.00  0.00           H  
ATOM    794 HD23 LEU A 704       3.824 -20.481  -1.237  1.00  0.00           H  
ATOM    795  N   THR A 705       6.296 -22.469  -5.017  1.00  0.00           N  
ATOM    796  CA  THR A 705       6.548 -23.819  -5.595  1.00  0.00           C  
ATOM    797  C   THR A 705       7.582 -24.564  -4.746  1.00  0.00           C  
ATOM    798  O   THR A 705       7.474 -25.753  -4.521  1.00  0.00           O  
ATOM    799  CB  THR A 705       7.091 -23.556  -7.001  1.00  0.00           C  
ATOM    800  OG1 THR A 705       7.904 -22.391  -6.982  1.00  0.00           O  
ATOM    801  CG2 THR A 705       5.928 -23.353  -7.972  1.00  0.00           C  
ATOM    802  H   THR A 705       6.502 -21.664  -5.539  1.00  0.00           H  
ATOM    803  HA  THR A 705       5.630 -24.382  -5.655  1.00  0.00           H  
ATOM    804  HB  THR A 705       7.681 -24.400  -7.324  1.00  0.00           H  
ATOM    805  HG1 THR A 705       8.790 -22.651  -6.719  1.00  0.00           H  
ATOM    806 HG21 THR A 705       6.056 -23.998  -8.828  1.00  0.00           H  
ATOM    807 HG22 THR A 705       5.905 -22.323  -8.298  1.00  0.00           H  
ATOM    808 HG23 THR A 705       4.999 -23.594  -7.476  1.00  0.00           H  
ATOM    809  N   ALA A 706       8.580 -23.871  -4.271  1.00  0.00           N  
ATOM    810  CA  ALA A 706       9.619 -24.537  -3.432  1.00  0.00           C  
ATOM    811  C   ALA A 706       9.108 -24.708  -1.998  1.00  0.00           C  
ATOM    812  O   ALA A 706       9.818 -25.167  -1.125  1.00  0.00           O  
ATOM    813  CB  ALA A 706      10.819 -23.590  -3.464  1.00  0.00           C  
ATOM    814  H   ALA A 706       8.646 -22.912  -4.462  1.00  0.00           H  
ATOM    815  HA  ALA A 706       9.889 -25.492  -3.853  1.00  0.00           H  
ATOM    816  HB1 ALA A 706      11.588 -24.005  -4.097  1.00  0.00           H  
ATOM    817  HB2 ALA A 706      11.206 -23.462  -2.464  1.00  0.00           H  
ATOM    818  HB3 ALA A 706      10.510 -22.631  -3.855  1.00  0.00           H  
ATOM    819  N   GLN A 707       7.880 -24.342  -1.750  1.00  0.00           N  
ATOM    820  CA  GLN A 707       7.318 -24.482  -0.376  1.00  0.00           C  
ATOM    821  C   GLN A 707       8.124 -23.643   0.619  1.00  0.00           C  
ATOM    822  O   GLN A 707       8.320 -24.028   1.755  1.00  0.00           O  
ATOM    823  CB  GLN A 707       7.439 -25.970  -0.044  1.00  0.00           C  
ATOM    824  CG  GLN A 707       6.077 -26.641  -0.223  1.00  0.00           C  
ATOM    825  CD  GLN A 707       5.783 -26.808  -1.714  1.00  0.00           C  
ATOM    826  OE1 GLN A 707       5.995 -25.898  -2.491  1.00  0.00           O  
ATOM    827  NE2 GLN A 707       5.300 -27.938  -2.149  1.00  0.00           N  
ATOM    828  H   GLN A 707       7.325 -23.973  -2.470  1.00  0.00           H  
ATOM    829  HA  GLN A 707       6.282 -24.187  -0.362  1.00  0.00           H  
ATOM    830  HB2 GLN A 707       8.159 -26.429  -0.708  1.00  0.00           H  
ATOM    831  HB3 GLN A 707       7.766 -26.086   0.977  1.00  0.00           H  
ATOM    832  HG2 GLN A 707       6.090 -27.611   0.254  1.00  0.00           H  
ATOM    833  HG3 GLN A 707       5.311 -26.029   0.228  1.00  0.00           H  
ATOM    834 HE21 GLN A 707       5.131 -28.673  -1.522  1.00  0.00           H  
ATOM    835 HE22 GLN A 707       5.107 -28.054  -3.102  1.00  0.00           H  
ATOM    836  N   ASP A 708       8.587 -22.496   0.204  1.00  0.00           N  
ATOM    837  CA  ASP A 708       9.374 -21.633   1.131  1.00  0.00           C  
ATOM    838  C   ASP A 708       8.427 -20.815   2.014  1.00  0.00           C  
ATOM    839  O   ASP A 708       8.269 -19.623   1.837  1.00  0.00           O  
ATOM    840  CB  ASP A 708      10.189 -20.716   0.219  1.00  0.00           C  
ATOM    841  CG  ASP A 708      11.675 -21.055   0.350  1.00  0.00           C  
ATOM    842  OD1 ASP A 708      12.107 -21.999  -0.292  1.00  0.00           O  
ATOM    843  OD2 ASP A 708      12.357 -20.365   1.089  1.00  0.00           O  
ATOM    844  H   ASP A 708       8.416 -22.201  -0.714  1.00  0.00           H  
ATOM    845  HA  ASP A 708      10.034 -22.233   1.736  1.00  0.00           H  
ATOM    846  HB2 ASP A 708       9.875 -20.859  -0.806  1.00  0.00           H  
ATOM    847  HB3 ASP A 708      10.028 -19.688   0.504  1.00  0.00           H  
ATOM    848  N   LYS A 709       7.790 -21.452   2.961  1.00  0.00           N  
ATOM    849  CA  LYS A 709       6.846 -20.720   3.855  1.00  0.00           C  
ATOM    850  C   LYS A 709       7.587 -19.657   4.671  1.00  0.00           C  
ATOM    851  O   LYS A 709       7.411 -18.472   4.469  1.00  0.00           O  
ATOM    852  CB  LYS A 709       6.264 -21.791   4.780  1.00  0.00           C  
ATOM    853  CG  LYS A 709       5.023 -22.406   4.131  1.00  0.00           C  
ATOM    854  CD  LYS A 709       4.817 -23.824   4.665  1.00  0.00           C  
ATOM    855  CE  LYS A 709       4.772 -24.809   3.495  1.00  0.00           C  
ATOM    856  NZ  LYS A 709       5.637 -25.946   3.916  1.00  0.00           N  
ATOM    857  H   LYS A 709       7.930 -22.414   3.081  1.00  0.00           H  
ATOM    858  HA  LYS A 709       6.055 -20.265   3.278  1.00  0.00           H  
ATOM    859  HB2 LYS A 709       7.003 -22.562   4.946  1.00  0.00           H  
ATOM    860  HB3 LYS A 709       5.991 -21.344   5.722  1.00  0.00           H  
ATOM    861  HG2 LYS A 709       4.158 -21.801   4.368  1.00  0.00           H  
ATOM    862  HG3 LYS A 709       5.156 -22.442   3.060  1.00  0.00           H  
ATOM    863  HD2 LYS A 709       5.634 -24.083   5.323  1.00  0.00           H  
ATOM    864  HD3 LYS A 709       3.886 -23.873   5.210  1.00  0.00           H  
ATOM    865  HE2 LYS A 709       3.758 -25.146   3.328  1.00  0.00           H  
ATOM    866  HE3 LYS A 709       5.170 -24.353   2.602  1.00  0.00           H  
ATOM    867  HZ1 LYS A 709       6.631 -25.643   3.915  1.00  0.00           H  
ATOM    868  HZ2 LYS A 709       5.512 -26.739   3.254  1.00  0.00           H  
ATOM    869  HZ3 LYS A 709       5.370 -26.248   4.875  1.00  0.00           H  
ATOM    870  N   LYS A 710       8.406 -20.073   5.598  1.00  0.00           N  
ATOM    871  CA  LYS A 710       9.155 -19.091   6.435  1.00  0.00           C  
ATOM    872  C   LYS A 710       9.656 -17.927   5.576  1.00  0.00           C  
ATOM    873  O   LYS A 710       9.511 -16.775   5.930  1.00  0.00           O  
ATOM    874  CB  LYS A 710      10.333 -19.878   7.009  1.00  0.00           C  
ATOM    875  CG  LYS A 710      11.064 -19.019   8.045  1.00  0.00           C  
ATOM    876  CD  LYS A 710      12.541 -18.908   7.667  1.00  0.00           C  
ATOM    877  CE  LYS A 710      13.404 -19.158   8.904  1.00  0.00           C  
ATOM    878  NZ  LYS A 710      14.812 -19.104   8.415  1.00  0.00           N  
ATOM    879  H   LYS A 710       8.527 -21.035   5.748  1.00  0.00           H  
ATOM    880  HA  LYS A 710       8.531 -18.727   7.235  1.00  0.00           H  
ATOM    881  HB2 LYS A 710       9.969 -20.780   7.479  1.00  0.00           H  
ATOM    882  HB3 LYS A 710      11.016 -20.136   6.214  1.00  0.00           H  
ATOM    883  HG2 LYS A 710      10.622 -18.034   8.069  1.00  0.00           H  
ATOM    884  HG3 LYS A 710      10.976 -19.477   9.018  1.00  0.00           H  
ATOM    885  HD2 LYS A 710      12.775 -19.644   6.910  1.00  0.00           H  
ATOM    886  HD3 LYS A 710      12.742 -17.920   7.283  1.00  0.00           H  
ATOM    887  HE2 LYS A 710      13.232 -18.387   9.643  1.00  0.00           H  
ATOM    888  HE3 LYS A 710      13.196 -20.132   9.320  1.00  0.00           H  
ATOM    889  HZ1 LYS A 710      15.227 -18.181   8.652  1.00  0.00           H  
ATOM    890  HZ2 LYS A 710      14.826 -19.235   7.381  1.00  0.00           H  
ATOM    891  HZ3 LYS A 710      15.366 -19.858   8.868  1.00  0.00           H  
ATOM    892  N   GLY A 711      10.245 -18.219   4.450  1.00  0.00           N  
ATOM    893  CA  GLY A 711      10.757 -17.130   3.572  1.00  0.00           C  
ATOM    894  C   GLY A 711       9.595 -16.245   3.117  1.00  0.00           C  
ATOM    895  O   GLY A 711       9.648 -15.035   3.222  1.00  0.00           O  
ATOM    896  H   GLY A 711      10.355 -19.156   4.183  1.00  0.00           H  
ATOM    897  HA2 GLY A 711      11.473 -16.534   4.119  1.00  0.00           H  
ATOM    898  HA3 GLY A 711      11.235 -17.561   2.705  1.00  0.00           H  
ATOM    899  N   ILE A 712       8.548 -16.834   2.608  1.00  0.00           N  
ATOM    900  CA  ILE A 712       7.387 -16.023   2.142  1.00  0.00           C  
ATOM    901  C   ILE A 712       6.832 -15.171   3.289  1.00  0.00           C  
ATOM    902  O   ILE A 712       6.623 -13.985   3.145  1.00  0.00           O  
ATOM    903  CB  ILE A 712       6.352 -17.045   1.679  1.00  0.00           C  
ATOM    904  CG1 ILE A 712       6.806 -17.661   0.352  1.00  0.00           C  
ATOM    905  CG2 ILE A 712       5.000 -16.355   1.485  1.00  0.00           C  
ATOM    906  CD1 ILE A 712       5.868 -18.806  -0.034  1.00  0.00           C  
ATOM    907  H   ILE A 712       8.527 -17.811   2.528  1.00  0.00           H  
ATOM    908  HA  ILE A 712       7.677 -15.394   1.315  1.00  0.00           H  
ATOM    909  HB  ILE A 712       6.254 -17.822   2.423  1.00  0.00           H  
ATOM    910 HG12 ILE A 712       6.788 -16.904  -0.420  1.00  0.00           H  
ATOM    911 HG13 ILE A 712       7.811 -18.042   0.457  1.00  0.00           H  
ATOM    912 HG21 ILE A 712       4.369 -16.965   0.855  1.00  0.00           H  
ATOM    913 HG22 ILE A 712       5.152 -15.393   1.018  1.00  0.00           H  
ATOM    914 HG23 ILE A 712       4.526 -16.217   2.445  1.00  0.00           H  
ATOM    915 HD11 ILE A 712       5.670 -18.768  -1.095  1.00  0.00           H  
ATOM    916 HD12 ILE A 712       4.939 -18.707   0.509  1.00  0.00           H  
ATOM    917 HD13 ILE A 712       6.332 -19.749   0.213  1.00  0.00           H  
ATOM    918  N   VAL A 713       6.592 -15.768   4.425  1.00  0.00           N  
ATOM    919  CA  VAL A 713       6.050 -14.987   5.576  1.00  0.00           C  
ATOM    920  C   VAL A 713       6.910 -13.742   5.822  1.00  0.00           C  
ATOM    921  O   VAL A 713       6.403 -12.645   5.960  1.00  0.00           O  
ATOM    922  CB  VAL A 713       6.119 -15.943   6.770  1.00  0.00           C  
ATOM    923  CG1 VAL A 713       6.055 -15.147   8.078  1.00  0.00           C  
ATOM    924  CG2 VAL A 713       4.936 -16.914   6.713  1.00  0.00           C  
ATOM    925  H   VAL A 713       6.768 -16.727   4.522  1.00  0.00           H  
ATOM    926  HA  VAL A 713       5.025 -14.706   5.388  1.00  0.00           H  
ATOM    927  HB  VAL A 713       7.045 -16.498   6.732  1.00  0.00           H  
ATOM    928 HG11 VAL A 713       5.483 -14.245   7.922  1.00  0.00           H  
ATOM    929 HG12 VAL A 713       7.057 -14.890   8.391  1.00  0.00           H  
ATOM    930 HG13 VAL A 713       5.583 -15.748   8.841  1.00  0.00           H  
ATOM    931 HG21 VAL A 713       5.283 -17.915   6.921  1.00  0.00           H  
ATOM    932 HG22 VAL A 713       4.492 -16.884   5.730  1.00  0.00           H  
ATOM    933 HG23 VAL A 713       4.199 -16.627   7.449  1.00  0.00           H  
ATOM    934  N   GLU A 714       8.205 -13.901   5.881  1.00  0.00           N  
ATOM    935  CA  GLU A 714       9.089 -12.724   6.119  1.00  0.00           C  
ATOM    936  C   GLU A 714       8.885 -11.683   5.015  1.00  0.00           C  
ATOM    937  O   GLU A 714       8.703 -10.512   5.279  1.00  0.00           O  
ATOM    938  CB  GLU A 714      10.513 -13.279   6.080  1.00  0.00           C  
ATOM    939  CG  GLU A 714      11.502 -12.176   6.463  1.00  0.00           C  
ATOM    940  CD  GLU A 714      12.140 -11.600   5.197  1.00  0.00           C  
ATOM    941  OE1 GLU A 714      13.127 -12.159   4.748  1.00  0.00           O  
ATOM    942  OE2 GLU A 714      11.632 -10.609   4.700  1.00  0.00           O  
ATOM    943  H   GLU A 714       8.594 -14.793   5.768  1.00  0.00           H  
ATOM    944  HA  GLU A 714       8.887 -12.290   7.086  1.00  0.00           H  
ATOM    945  HB2 GLU A 714      10.598 -14.099   6.779  1.00  0.00           H  
ATOM    946  HB3 GLU A 714      10.735 -13.631   5.084  1.00  0.00           H  
ATOM    947  HG2 GLU A 714      10.980 -11.392   6.992  1.00  0.00           H  
ATOM    948  HG3 GLU A 714      12.273 -12.587   7.098  1.00  0.00           H  
ATOM    949  N   GLU A 715       8.906 -12.101   3.782  1.00  0.00           N  
ATOM    950  CA  GLU A 715       8.702 -11.133   2.671  1.00  0.00           C  
ATOM    951  C   GLU A 715       7.256 -10.627   2.687  1.00  0.00           C  
ATOM    952  O   GLU A 715       6.897  -9.715   1.970  1.00  0.00           O  
ATOM    953  CB  GLU A 715       8.987 -11.925   1.397  1.00  0.00           C  
ATOM    954  CG  GLU A 715      10.494 -12.145   1.261  1.00  0.00           C  
ATOM    955  CD  GLU A 715      11.069 -11.144   0.261  1.00  0.00           C  
ATOM    956  OE1 GLU A 715      10.953 -11.392  -0.929  1.00  0.00           O  
ATOM    957  OE2 GLU A 715      11.613 -10.143   0.699  1.00  0.00           O  
ATOM    958  H   GLU A 715       9.048 -13.051   3.588  1.00  0.00           H  
ATOM    959  HA  GLU A 715       9.393 -10.308   2.758  1.00  0.00           H  
ATOM    960  HB2 GLU A 715       8.485 -12.881   1.449  1.00  0.00           H  
ATOM    961  HB3 GLU A 715       8.627 -11.374   0.541  1.00  0.00           H  
ATOM    962  HG2 GLU A 715      10.966 -12.005   2.224  1.00  0.00           H  
ATOM    963  HG3 GLU A 715      10.683 -13.149   0.912  1.00  0.00           H  
ATOM    964  N   GLY A 716       6.427 -11.219   3.503  1.00  0.00           N  
ATOM    965  CA  GLY A 716       5.005 -10.778   3.572  1.00  0.00           C  
ATOM    966  C   GLY A 716       4.908  -9.498   4.402  1.00  0.00           C  
ATOM    967  O   GLY A 716       4.580  -8.445   3.894  1.00  0.00           O  
ATOM    968  H   GLY A 716       6.739 -11.951   4.074  1.00  0.00           H  
ATOM    969  HA2 GLY A 716       4.639 -10.590   2.573  1.00  0.00           H  
ATOM    970  HA3 GLY A 716       4.411 -11.549   4.036  1.00  0.00           H  
ATOM    971  N   HIS A 717       5.190  -9.576   5.673  1.00  0.00           N  
ATOM    972  CA  HIS A 717       5.111  -8.354   6.525  1.00  0.00           C  
ATOM    973  C   HIS A 717       6.229  -7.378   6.149  1.00  0.00           C  
ATOM    974  O   HIS A 717       6.191  -6.214   6.493  1.00  0.00           O  
ATOM    975  CB  HIS A 717       5.289  -8.853   7.960  1.00  0.00           C  
ATOM    976  CG  HIS A 717       6.713  -9.286   8.167  1.00  0.00           C  
ATOM    977  ND1 HIS A 717       7.513  -8.742   9.159  1.00  0.00           N  
ATOM    978  CD2 HIS A 717       7.494 -10.210   7.519  1.00  0.00           C  
ATOM    979  CE1 HIS A 717       8.717  -9.338   9.080  1.00  0.00           C  
ATOM    980  NE2 HIS A 717       8.759 -10.241   8.099  1.00  0.00           N  
ATOM    981  H   HIS A 717       5.456 -10.434   6.068  1.00  0.00           H  
ATOM    982  HA  HIS A 717       4.147  -7.882   6.416  1.00  0.00           H  
ATOM    983  HB2 HIS A 717       5.050  -8.057   8.648  1.00  0.00           H  
ATOM    984  HB3 HIS A 717       4.629  -9.689   8.134  1.00  0.00           H  
ATOM    985  HD1 HIS A 717       7.251  -8.051   9.802  1.00  0.00           H  
ATOM    986  HD2 HIS A 717       7.175 -10.817   6.685  1.00  0.00           H  
ATOM    987  HE1 HIS A 717       9.548  -9.113   9.733  1.00  0.00           H  
ATOM    988  N   LYS A 718       7.220  -7.844   5.440  1.00  0.00           N  
ATOM    989  CA  LYS A 718       8.337  -6.943   5.036  1.00  0.00           C  
ATOM    990  C   LYS A 718       7.892  -6.046   3.879  1.00  0.00           C  
ATOM    991  O   LYS A 718       8.045  -4.841   3.915  1.00  0.00           O  
ATOM    992  CB  LYS A 718       9.461  -7.879   4.589  1.00  0.00           C  
ATOM    993  CG  LYS A 718      10.634  -7.055   4.053  1.00  0.00           C  
ATOM    994  CD  LYS A 718      11.759  -7.033   5.090  1.00  0.00           C  
ATOM    995  CE  LYS A 718      12.216  -5.590   5.317  1.00  0.00           C  
ATOM    996  NZ  LYS A 718      12.298  -5.439   6.797  1.00  0.00           N  
ATOM    997  H   LYS A 718       7.230  -8.786   5.171  1.00  0.00           H  
ATOM    998  HA  LYS A 718       8.664  -6.346   5.874  1.00  0.00           H  
ATOM    999  HB2 LYS A 718       9.790  -8.472   5.430  1.00  0.00           H  
ATOM   1000  HB3 LYS A 718       9.097  -8.531   3.809  1.00  0.00           H  
ATOM   1001  HG2 LYS A 718      10.995  -7.497   3.137  1.00  0.00           H  
ATOM   1002  HG3 LYS A 718      10.304  -6.044   3.861  1.00  0.00           H  
ATOM   1003  HD2 LYS A 718      11.401  -7.449   6.020  1.00  0.00           H  
ATOM   1004  HD3 LYS A 718      12.591  -7.618   4.729  1.00  0.00           H  
ATOM   1005  HE2 LYS A 718      13.184  -5.428   4.864  1.00  0.00           H  
ATOM   1006  HE3 LYS A 718      11.492  -4.898   4.915  1.00  0.00           H  
ATOM   1007  HZ1 LYS A 718      11.393  -5.079   7.159  1.00  0.00           H  
ATOM   1008  HZ2 LYS A 718      13.059  -4.771   7.034  1.00  0.00           H  
ATOM   1009  HZ3 LYS A 718      12.498  -6.363   7.228  1.00  0.00           H  
ATOM   1010  N   ILE A 719       7.339  -6.629   2.850  1.00  0.00           N  
ATOM   1011  CA  ILE A 719       6.879  -5.814   1.688  1.00  0.00           C  
ATOM   1012  C   ILE A 719       5.550  -5.125   2.018  1.00  0.00           C  
ATOM   1013  O   ILE A 719       5.460  -3.915   2.052  1.00  0.00           O  
ATOM   1014  CB  ILE A 719       6.711  -6.822   0.547  1.00  0.00           C  
ATOM   1015  CG1 ILE A 719       8.075  -7.089  -0.097  1.00  0.00           C  
ATOM   1016  CG2 ILE A 719       5.755  -6.263  -0.512  1.00  0.00           C  
ATOM   1017  CD1 ILE A 719       8.834  -8.133   0.725  1.00  0.00           C  
ATOM   1018  H   ILE A 719       7.222  -7.603   2.841  1.00  0.00           H  
ATOM   1019  HA  ILE A 719       7.627  -5.081   1.425  1.00  0.00           H  
ATOM   1020  HB  ILE A 719       6.311  -7.745   0.938  1.00  0.00           H  
ATOM   1021 HG12 ILE A 719       7.934  -7.453  -1.103  1.00  0.00           H  
ATOM   1022 HG13 ILE A 719       8.645  -6.171  -0.123  1.00  0.00           H  
ATOM   1023 HG21 ILE A 719       4.781  -6.710  -0.391  1.00  0.00           H  
ATOM   1024 HG22 ILE A 719       6.135  -6.490  -1.496  1.00  0.00           H  
ATOM   1025 HG23 ILE A 719       5.678  -5.191  -0.396  1.00  0.00           H  
ATOM   1026 HD11 ILE A 719       8.815  -7.853   1.768  1.00  0.00           H  
ATOM   1027 HD12 ILE A 719       9.858  -8.183   0.383  1.00  0.00           H  
ATOM   1028 HD13 ILE A 719       8.366  -9.097   0.601  1.00  0.00           H  
ATOM   1029  N   LYS A 720       4.517  -5.886   2.264  1.00  0.00           N  
ATOM   1030  CA  LYS A 720       3.201  -5.264   2.593  1.00  0.00           C  
ATOM   1031  C   LYS A 720       3.383  -4.180   3.655  1.00  0.00           C  
ATOM   1032  O   LYS A 720       2.706  -3.172   3.651  1.00  0.00           O  
ATOM   1033  CB  LYS A 720       2.340  -6.406   3.133  1.00  0.00           C  
ATOM   1034  CG  LYS A 720       1.567  -7.048   1.981  1.00  0.00           C  
ATOM   1035  CD  LYS A 720       2.547  -7.756   1.043  1.00  0.00           C  
ATOM   1036  CE  LYS A 720       3.182  -8.944   1.771  1.00  0.00           C  
ATOM   1037  NZ  LYS A 720       2.757 -10.140   0.993  1.00  0.00           N  
ATOM   1038  H   LYS A 720       4.606  -6.860   2.234  1.00  0.00           H  
ATOM   1039  HA  LYS A 720       2.749  -4.850   1.705  1.00  0.00           H  
ATOM   1040  HB2 LYS A 720       2.975  -7.145   3.597  1.00  0.00           H  
ATOM   1041  HB3 LYS A 720       1.644  -6.020   3.861  1.00  0.00           H  
ATOM   1042  HG2 LYS A 720       0.862  -7.765   2.376  1.00  0.00           H  
ATOM   1043  HG3 LYS A 720       1.036  -6.284   1.434  1.00  0.00           H  
ATOM   1044  HD2 LYS A 720       2.018  -8.108   0.169  1.00  0.00           H  
ATOM   1045  HD3 LYS A 720       3.320  -7.065   0.743  1.00  0.00           H  
ATOM   1046  HE2 LYS A 720       4.260  -8.852   1.768  1.00  0.00           H  
ATOM   1047  HE3 LYS A 720       2.811  -9.010   2.781  1.00  0.00           H  
ATOM   1048  HZ1 LYS A 720       2.849  -9.944  -0.024  1.00  0.00           H  
ATOM   1049  HZ2 LYS A 720       1.765 -10.364   1.216  1.00  0.00           H  
ATOM   1050  HZ3 LYS A 720       3.360 -10.949   1.242  1.00  0.00           H  
ATOM   1051  N   GLY A 721       4.298  -4.378   4.566  1.00  0.00           N  
ATOM   1052  CA  GLY A 721       4.526  -3.355   5.625  1.00  0.00           C  
ATOM   1053  C   GLY A 721       5.088  -2.085   4.985  1.00  0.00           C  
ATOM   1054  O   GLY A 721       4.585  -0.999   5.191  1.00  0.00           O  
ATOM   1055  H   GLY A 721       4.836  -5.196   4.551  1.00  0.00           H  
ATOM   1056  HA2 GLY A 721       3.590  -3.130   6.116  1.00  0.00           H  
ATOM   1057  HA3 GLY A 721       5.232  -3.734   6.347  1.00  0.00           H  
ATOM   1058  N   ALA A 722       6.129  -2.214   4.208  1.00  0.00           N  
ATOM   1059  CA  ALA A 722       6.722  -1.013   3.552  1.00  0.00           C  
ATOM   1060  C   ALA A 722       5.636  -0.230   2.810  1.00  0.00           C  
ATOM   1061  O   ALA A 722       5.396   0.929   3.084  1.00  0.00           O  
ATOM   1062  CB  ALA A 722       7.753  -1.566   2.568  1.00  0.00           C  
ATOM   1063  H   ALA A 722       6.521  -3.099   4.053  1.00  0.00           H  
ATOM   1064  HA  ALA A 722       7.208  -0.386   4.284  1.00  0.00           H  
ATOM   1065  HB1 ALA A 722       8.577  -1.998   3.117  1.00  0.00           H  
ATOM   1066  HB2 ALA A 722       8.118  -0.766   1.942  1.00  0.00           H  
ATOM   1067  HB3 ALA A 722       7.293  -2.325   1.953  1.00  0.00           H  
ATOM   1068  N   ALA A 723       4.975  -0.854   1.872  1.00  0.00           N  
ATOM   1069  CA  ALA A 723       3.904  -0.140   1.115  1.00  0.00           C  
ATOM   1070  C   ALA A 723       2.924   0.531   2.082  1.00  0.00           C  
ATOM   1071  O   ALA A 723       2.523   1.661   1.889  1.00  0.00           O  
ATOM   1072  CB  ALA A 723       3.193  -1.230   0.313  1.00  0.00           C  
ATOM   1073  H   ALA A 723       5.183  -1.789   1.665  1.00  0.00           H  
ATOM   1074  HA  ALA A 723       4.335   0.589   0.447  1.00  0.00           H  
ATOM   1075  HB1 ALA A 723       2.161  -1.293   0.628  1.00  0.00           H  
ATOM   1076  HB2 ALA A 723       3.679  -2.179   0.485  1.00  0.00           H  
ATOM   1077  HB3 ALA A 723       3.235  -0.988  -0.738  1.00  0.00           H  
ATOM   1078  N   GLY A 724       2.534  -0.159   3.118  1.00  0.00           N  
ATOM   1079  CA  GLY A 724       1.577   0.436   4.093  1.00  0.00           C  
ATOM   1080  C   GLY A 724       2.090   1.795   4.564  1.00  0.00           C  
ATOM   1081  O   GLY A 724       1.320   2.681   4.879  1.00  0.00           O  
ATOM   1082  H   GLY A 724       2.866  -1.071   3.252  1.00  0.00           H  
ATOM   1083  HA2 GLY A 724       0.615   0.563   3.617  1.00  0.00           H  
ATOM   1084  HA3 GLY A 724       1.474  -0.221   4.943  1.00  0.00           H  
ATOM   1085  N   SER A 725       3.380   1.972   4.618  1.00  0.00           N  
ATOM   1086  CA  SER A 725       3.922   3.281   5.075  1.00  0.00           C  
ATOM   1087  C   SER A 725       3.503   4.390   4.110  1.00  0.00           C  
ATOM   1088  O   SER A 725       3.278   5.517   4.503  1.00  0.00           O  
ATOM   1089  CB  SER A 725       5.441   3.113   5.073  1.00  0.00           C  
ATOM   1090  OG  SER A 725       6.050   4.376   5.303  1.00  0.00           O  
ATOM   1091  H   SER A 725       3.988   1.248   4.361  1.00  0.00           H  
ATOM   1092  HA  SER A 725       3.574   3.502   6.068  1.00  0.00           H  
ATOM   1093  HB2 SER A 725       5.732   2.432   5.855  1.00  0.00           H  
ATOM   1094  HB3 SER A 725       5.759   2.718   4.117  1.00  0.00           H  
ATOM   1095  HG  SER A 725       5.569   4.814   6.008  1.00  0.00           H  
ATOM   1096  N   VAL A 726       3.389   4.079   2.850  1.00  0.00           N  
ATOM   1097  CA  VAL A 726       2.977   5.116   1.863  1.00  0.00           C  
ATOM   1098  C   VAL A 726       1.453   5.258   1.872  1.00  0.00           C  
ATOM   1099  O   VAL A 726       0.879   5.961   1.064  1.00  0.00           O  
ATOM   1100  CB  VAL A 726       3.466   4.608   0.501  1.00  0.00           C  
ATOM   1101  CG1 VAL A 726       3.617   5.790  -0.456  1.00  0.00           C  
ATOM   1102  CG2 VAL A 726       4.824   3.914   0.660  1.00  0.00           C  
ATOM   1103  H   VAL A 726       3.570   3.162   2.551  1.00  0.00           H  
ATOM   1104  HA  VAL A 726       3.444   6.061   2.094  1.00  0.00           H  
ATOM   1105  HB  VAL A 726       2.747   3.910   0.099  1.00  0.00           H  
ATOM   1106 HG11 VAL A 726       4.660   5.916  -0.708  1.00  0.00           H  
ATOM   1107 HG12 VAL A 726       3.251   6.687   0.017  1.00  0.00           H  
ATOM   1108 HG13 VAL A 726       3.050   5.600  -1.356  1.00  0.00           H  
ATOM   1109 HG21 VAL A 726       5.292   4.244   1.575  1.00  0.00           H  
ATOM   1110 HG22 VAL A 726       5.457   4.166  -0.178  1.00  0.00           H  
ATOM   1111 HG23 VAL A 726       4.679   2.844   0.694  1.00  0.00           H  
ATOM   1112  N   GLY A 727       0.793   4.592   2.784  1.00  0.00           N  
ATOM   1113  CA  GLY A 727      -0.692   4.686   2.849  1.00  0.00           C  
ATOM   1114  C   GLY A 727      -1.312   3.407   2.282  1.00  0.00           C  
ATOM   1115  O   GLY A 727      -2.507   3.322   2.087  1.00  0.00           O  
ATOM   1116  H   GLY A 727       1.277   4.031   3.425  1.00  0.00           H  
ATOM   1117  HA2 GLY A 727      -0.998   4.811   3.878  1.00  0.00           H  
ATOM   1118  HA3 GLY A 727      -1.026   5.531   2.269  1.00  0.00           H  
ATOM   1119  N   LEU A 728      -0.513   2.410   2.016  1.00  0.00           N  
ATOM   1120  CA  LEU A 728      -1.067   1.141   1.457  1.00  0.00           C  
ATOM   1121  C   LEU A 728      -1.471   0.193   2.592  1.00  0.00           C  
ATOM   1122  O   LEU A 728      -0.789  -0.770   2.883  1.00  0.00           O  
ATOM   1123  CB  LEU A 728       0.072   0.538   0.628  1.00  0.00           C  
ATOM   1124  CG  LEU A 728      -0.430   0.227  -0.785  1.00  0.00           C  
ATOM   1125  CD1 LEU A 728       0.733   0.312  -1.777  1.00  0.00           C  
ATOM   1126  CD2 LEU A 728      -1.018  -1.187  -0.816  1.00  0.00           C  
ATOM   1127  H   LEU A 728       0.452   2.497   2.185  1.00  0.00           H  
ATOM   1128  HA  LEU A 728      -1.915   1.347   0.822  1.00  0.00           H  
ATOM   1129  HB2 LEU A 728       0.888   1.244   0.574  1.00  0.00           H  
ATOM   1130  HB3 LEU A 728       0.415  -0.373   1.095  1.00  0.00           H  
ATOM   1131  HG  LEU A 728      -1.193   0.941  -1.061  1.00  0.00           H  
ATOM   1132 HD11 LEU A 728       1.629  -0.075  -1.317  1.00  0.00           H  
ATOM   1133 HD12 LEU A 728       0.889   1.343  -2.061  1.00  0.00           H  
ATOM   1134 HD13 LEU A 728       0.499  -0.270  -2.656  1.00  0.00           H  
ATOM   1135 HD21 LEU A 728      -0.216  -1.910  -0.841  1.00  0.00           H  
ATOM   1136 HD22 LEU A 728      -1.634  -1.302  -1.696  1.00  0.00           H  
ATOM   1137 HD23 LEU A 728      -1.618  -1.346   0.068  1.00  0.00           H  
ATOM   1138  N   ARG A 729      -2.576   0.457   3.237  1.00  0.00           N  
ATOM   1139  CA  ARG A 729      -3.010  -0.432   4.356  1.00  0.00           C  
ATOM   1140  C   ARG A 729      -3.604  -1.733   3.808  1.00  0.00           C  
ATOM   1141  O   ARG A 729      -3.586  -2.756   4.464  1.00  0.00           O  
ATOM   1142  CB  ARG A 729      -4.069   0.367   5.119  1.00  0.00           C  
ATOM   1143  CG  ARG A 729      -5.246   0.683   4.197  1.00  0.00           C  
ATOM   1144  CD  ARG A 729      -6.547   0.229   4.857  1.00  0.00           C  
ATOM   1145  NE  ARG A 729      -6.501   0.801   6.231  1.00  0.00           N  
ATOM   1146  CZ  ARG A 729      -6.656   0.024   7.267  1.00  0.00           C  
ATOM   1147  NH1 ARG A 729      -7.529  -0.946   7.229  1.00  0.00           N  
ATOM   1148  NH2 ARG A 729      -5.941   0.217   8.339  1.00  0.00           N  
ATOM   1149  H   ARG A 729      -3.118   1.238   2.988  1.00  0.00           H  
ATOM   1150  HA  ARG A 729      -2.177  -0.646   5.005  1.00  0.00           H  
ATOM   1151  HB2 ARG A 729      -4.417  -0.214   5.960  1.00  0.00           H  
ATOM   1152  HB3 ARG A 729      -3.635   1.290   5.474  1.00  0.00           H  
ATOM   1153  HG2 ARG A 729      -5.285   1.747   4.018  1.00  0.00           H  
ATOM   1154  HG3 ARG A 729      -5.119   0.165   3.258  1.00  0.00           H  
ATOM   1155  HD2 ARG A 729      -7.398   0.617   4.313  1.00  0.00           H  
ATOM   1156  HD3 ARG A 729      -6.590  -0.847   4.906  1.00  0.00           H  
ATOM   1157  HE  ARG A 729      -6.352   1.763   6.356  1.00  0.00           H  
ATOM   1158 HH11 ARG A 729      -8.077  -1.093   6.406  1.00  0.00           H  
ATOM   1159 HH12 ARG A 729      -7.648  -1.540   8.024  1.00  0.00           H  
ATOM   1160 HH21 ARG A 729      -5.273   0.961   8.368  1.00  0.00           H  
ATOM   1161 HH22 ARG A 729      -6.060  -0.378   9.135  1.00  0.00           H  
ATOM   1162  N   HIS A 730      -4.118  -1.708   2.609  1.00  0.00           N  
ATOM   1163  CA  HIS A 730      -4.700  -2.947   2.022  1.00  0.00           C  
ATOM   1164  C   HIS A 730      -3.637  -4.048   1.990  1.00  0.00           C  
ATOM   1165  O   HIS A 730      -3.870  -5.170   2.399  1.00  0.00           O  
ATOM   1166  CB  HIS A 730      -5.125  -2.542   0.607  1.00  0.00           C  
ATOM   1167  CG  HIS A 730      -5.188  -3.750  -0.291  1.00  0.00           C  
ATOM   1168  ND1 HIS A 730      -5.550  -5.004   0.175  1.00  0.00           N  
ATOM   1169  CD2 HIS A 730      -4.937  -3.907  -1.631  1.00  0.00           C  
ATOM   1170  CE1 HIS A 730      -5.507  -5.852  -0.869  1.00  0.00           C  
ATOM   1171  NE2 HIS A 730      -5.140  -5.235  -1.994  1.00  0.00           N  
ATOM   1172  H   HIS A 730      -4.115  -0.876   2.092  1.00  0.00           H  
ATOM   1173  HA  HIS A 730      -5.560  -3.267   2.591  1.00  0.00           H  
ATOM   1174  HB2 HIS A 730      -6.098  -2.076   0.645  1.00  0.00           H  
ATOM   1175  HB3 HIS A 730      -4.410  -1.838   0.209  1.00  0.00           H  
ATOM   1176  HD1 HIS A 730      -5.790  -5.232   1.098  1.00  0.00           H  
ATOM   1177  HD2 HIS A 730      -4.630  -3.118  -2.303  1.00  0.00           H  
ATOM   1178  HE1 HIS A 730      -5.743  -6.903  -0.807  1.00  0.00           H  
ATOM   1179  N   LEU A 731      -2.465  -3.734   1.511  1.00  0.00           N  
ATOM   1180  CA  LEU A 731      -1.384  -4.757   1.457  1.00  0.00           C  
ATOM   1181  C   LEU A 731      -0.817  -4.993   2.858  1.00  0.00           C  
ATOM   1182  O   LEU A 731      -0.561  -6.112   3.253  1.00  0.00           O  
ATOM   1183  CB  LEU A 731      -0.321  -4.161   0.535  1.00  0.00           C  
ATOM   1184  CG  LEU A 731      -0.621  -4.558  -0.911  1.00  0.00           C  
ATOM   1185  CD1 LEU A 731      -0.352  -6.051  -1.098  1.00  0.00           C  
ATOM   1186  CD2 LEU A 731      -2.091  -4.264  -1.229  1.00  0.00           C  
ATOM   1187  H   LEU A 731      -2.295  -2.823   1.190  1.00  0.00           H  
ATOM   1188  HA  LEU A 731      -1.759  -5.678   1.040  1.00  0.00           H  
ATOM   1189  HB2 LEU A 731      -0.330  -3.084   0.624  1.00  0.00           H  
ATOM   1190  HB3 LEU A 731       0.651  -4.538   0.815  1.00  0.00           H  
ATOM   1191  HG  LEU A 731       0.013  -3.992  -1.578  1.00  0.00           H  
ATOM   1192 HD11 LEU A 731      -1.187  -6.619  -0.714  1.00  0.00           H  
ATOM   1193 HD12 LEU A 731       0.546  -6.324  -0.563  1.00  0.00           H  
ATOM   1194 HD13 LEU A 731      -0.224  -6.265  -2.149  1.00  0.00           H  
ATOM   1195 HD21 LEU A 731      -2.243  -3.196  -1.274  1.00  0.00           H  
ATOM   1196 HD22 LEU A 731      -2.718  -4.684  -0.458  1.00  0.00           H  
ATOM   1197 HD23 LEU A 731      -2.346  -4.706  -2.181  1.00  0.00           H  
ATOM   1198  N   GLN A 732      -0.626  -3.946   3.617  1.00  0.00           N  
ATOM   1199  CA  GLN A 732      -0.085  -4.120   4.994  1.00  0.00           C  
ATOM   1200  C   GLN A 732      -0.905  -5.172   5.740  1.00  0.00           C  
ATOM   1201  O   GLN A 732      -0.400  -5.895   6.576  1.00  0.00           O  
ATOM   1202  CB  GLN A 732      -0.235  -2.752   5.659  1.00  0.00           C  
ATOM   1203  CG  GLN A 732       0.767  -2.632   6.808  1.00  0.00           C  
ATOM   1204  CD  GLN A 732       0.078  -2.986   8.127  1.00  0.00           C  
ATOM   1205  OE1 GLN A 732      -0.954  -2.436   8.455  1.00  0.00           O  
ATOM   1206  NE2 GLN A 732       0.610  -3.891   8.904  1.00  0.00           N  
ATOM   1207  H   GLN A 732      -0.843  -3.050   3.283  1.00  0.00           H  
ATOM   1208  HA  GLN A 732       0.956  -4.403   4.959  1.00  0.00           H  
ATOM   1209  HB2 GLN A 732      -0.045  -1.976   4.931  1.00  0.00           H  
ATOM   1210  HB3 GLN A 732      -1.238  -2.646   6.046  1.00  0.00           H  
ATOM   1211  HG2 GLN A 732       1.591  -3.308   6.638  1.00  0.00           H  
ATOM   1212  HG3 GLN A 732       1.136  -1.618   6.859  1.00  0.00           H  
ATOM   1213 HE21 GLN A 732       1.442  -4.336   8.640  1.00  0.00           H  
ATOM   1214 HE22 GLN A 732       0.176  -4.127   9.751  1.00  0.00           H  
ATOM   1215  N   GLN A 733      -2.173  -5.263   5.442  1.00  0.00           N  
ATOM   1216  CA  GLN A 733      -3.033  -6.268   6.126  1.00  0.00           C  
ATOM   1217  C   GLN A 733      -2.819  -7.650   5.507  1.00  0.00           C  
ATOM   1218  O   GLN A 733      -2.582  -8.621   6.198  1.00  0.00           O  
ATOM   1219  CB  GLN A 733      -4.465  -5.788   5.891  1.00  0.00           C  
ATOM   1220  CG  GLN A 733      -4.787  -4.647   6.857  1.00  0.00           C  
ATOM   1221  CD  GLN A 733      -6.275  -4.679   7.208  1.00  0.00           C  
ATOM   1222  OE1 GLN A 733      -7.118  -4.510   6.350  1.00  0.00           O  
ATOM   1223  NE2 GLN A 733      -6.636  -4.892   8.444  1.00  0.00           N  
ATOM   1224  H   GLN A 733      -2.559  -4.671   4.762  1.00  0.00           H  
ATOM   1225  HA  GLN A 733      -2.821  -6.289   7.183  1.00  0.00           H  
ATOM   1226  HB2 GLN A 733      -4.565  -5.439   4.873  1.00  0.00           H  
ATOM   1227  HB3 GLN A 733      -5.152  -6.605   6.060  1.00  0.00           H  
ATOM   1228  HG2 GLN A 733      -4.201  -4.762   7.757  1.00  0.00           H  
ATOM   1229  HG3 GLN A 733      -4.549  -3.703   6.392  1.00  0.00           H  
ATOM   1230 HE21 GLN A 733      -5.956  -5.030   9.136  1.00  0.00           H  
ATOM   1231 HE22 GLN A 733      -7.586  -4.914   8.680  1.00  0.00           H  
ATOM   1232  N   LEU A 734      -2.898  -7.748   4.206  1.00  0.00           N  
ATOM   1233  CA  LEU A 734      -2.695  -9.070   3.547  1.00  0.00           C  
ATOM   1234  C   LEU A 734      -1.500  -9.789   4.177  1.00  0.00           C  
ATOM   1235  O   LEU A 734      -1.578 -10.949   4.531  1.00  0.00           O  
ATOM   1236  CB  LEU A 734      -2.414  -8.744   2.080  1.00  0.00           C  
ATOM   1237  CG  LEU A 734      -3.647  -9.081   1.240  1.00  0.00           C  
ATOM   1238  CD1 LEU A 734      -4.839  -8.259   1.736  1.00  0.00           C  
ATOM   1239  CD2 LEU A 734      -3.373  -8.748  -0.228  1.00  0.00           C  
ATOM   1240  H   LEU A 734      -3.089  -6.953   3.664  1.00  0.00           H  
ATOM   1241  HA  LEU A 734      -3.585  -9.673   3.627  1.00  0.00           H  
ATOM   1242  HB2 LEU A 734      -2.185  -7.694   1.982  1.00  0.00           H  
ATOM   1243  HB3 LEU A 734      -1.576  -9.331   1.735  1.00  0.00           H  
ATOM   1244  HG  LEU A 734      -3.872 -10.133   1.339  1.00  0.00           H  
ATOM   1245 HD11 LEU A 734      -5.595  -8.920   2.127  1.00  0.00           H  
ATOM   1246 HD12 LEU A 734      -5.249  -7.688   0.914  1.00  0.00           H  
ATOM   1247 HD13 LEU A 734      -4.512  -7.583   2.512  1.00  0.00           H  
ATOM   1248 HD21 LEU A 734      -3.728  -7.752  -0.446  1.00  0.00           H  
ATOM   1249 HD22 LEU A 734      -3.884  -9.460  -0.859  1.00  0.00           H  
ATOM   1250 HD23 LEU A 734      -2.311  -8.799  -0.417  1.00  0.00           H  
ATOM   1251  N   GLY A 735      -0.399  -9.107   4.324  1.00  0.00           N  
ATOM   1252  CA  GLY A 735       0.797  -9.751   4.937  1.00  0.00           C  
ATOM   1253  C   GLY A 735       0.533  -9.991   6.423  1.00  0.00           C  
ATOM   1254  O   GLY A 735       0.763 -11.065   6.940  1.00  0.00           O  
ATOM   1255  H   GLY A 735      -0.357  -8.172   4.037  1.00  0.00           H  
ATOM   1256  HA2 GLY A 735       0.989 -10.694   4.447  1.00  0.00           H  
ATOM   1257  HA3 GLY A 735       1.654  -9.104   4.827  1.00  0.00           H  
ATOM   1258  N   GLN A 736       0.044  -8.997   7.116  1.00  0.00           N  
ATOM   1259  CA  GLN A 736      -0.242  -9.173   8.569  1.00  0.00           C  
ATOM   1260  C   GLN A 736      -0.923 -10.523   8.800  1.00  0.00           C  
ATOM   1261  O   GLN A 736      -0.757 -11.148   9.829  1.00  0.00           O  
ATOM   1262  CB  GLN A 736      -1.183  -8.024   8.935  1.00  0.00           C  
ATOM   1263  CG  GLN A 736      -0.421  -6.985   9.760  1.00  0.00           C  
ATOM   1264  CD  GLN A 736      -1.406  -5.959  10.323  1.00  0.00           C  
ATOM   1265  OE1 GLN A 736      -2.527  -5.862   9.867  1.00  0.00           O  
ATOM   1266  NE2 GLN A 736      -1.032  -5.184  11.304  1.00  0.00           N  
ATOM   1267  H   GLN A 736      -0.141  -8.138   6.681  1.00  0.00           H  
ATOM   1268  HA  GLN A 736       0.669  -9.105   9.143  1.00  0.00           H  
ATOM   1269  HB2 GLN A 736      -1.558  -7.565   8.032  1.00  0.00           H  
ATOM   1270  HB3 GLN A 736      -2.009  -8.407   9.514  1.00  0.00           H  
ATOM   1271  HG2 GLN A 736       0.091  -7.477  10.574  1.00  0.00           H  
ATOM   1272  HG3 GLN A 736       0.299  -6.482   9.132  1.00  0.00           H  
ATOM   1273 HE21 GLN A 736      -0.128  -5.262  11.674  1.00  0.00           H  
ATOM   1274 HE22 GLN A 736      -1.655  -4.523  11.671  1.00  0.00           H  
ATOM   1275  N   GLN A 737      -1.683 -10.981   7.844  1.00  0.00           N  
ATOM   1276  CA  GLN A 737      -2.369 -12.295   7.999  1.00  0.00           C  
ATOM   1277  C   GLN A 737      -1.473 -13.413   7.457  1.00  0.00           C  
ATOM   1278  O   GLN A 737      -1.446 -14.507   7.980  1.00  0.00           O  
ATOM   1279  CB  GLN A 737      -3.648 -12.180   7.168  1.00  0.00           C  
ATOM   1280  CG  GLN A 737      -4.865 -12.291   8.088  1.00  0.00           C  
ATOM   1281  CD  GLN A 737      -5.296 -10.892   8.536  1.00  0.00           C  
ATOM   1282  OE1 GLN A 737      -6.413 -10.481   8.294  1.00  0.00           O  
ATOM   1283  NE2 GLN A 737      -4.450 -10.140   9.185  1.00  0.00           N  
ATOM   1284  H   GLN A 737      -1.798 -10.464   7.017  1.00  0.00           H  
ATOM   1285  HA  GLN A 737      -2.613 -12.473   9.033  1.00  0.00           H  
ATOM   1286  HB2 GLN A 737      -3.663 -11.226   6.660  1.00  0.00           H  
ATOM   1287  HB3 GLN A 737      -3.676 -12.977   6.440  1.00  0.00           H  
ATOM   1288  HG2 GLN A 737      -5.677 -12.764   7.554  1.00  0.00           H  
ATOM   1289  HG3 GLN A 737      -4.610 -12.882   8.955  1.00  0.00           H  
ATOM   1290 HE21 GLN A 737      -3.549 -10.470   9.381  1.00  0.00           H  
ATOM   1291 HE22 GLN A 737      -4.716  -9.242   9.476  1.00  0.00           H  
ATOM   1292  N   ILE A 738      -0.736 -13.141   6.416  1.00  0.00           N  
ATOM   1293  CA  ILE A 738       0.165 -14.184   5.844  1.00  0.00           C  
ATOM   1294  C   ILE A 738       1.169 -14.643   6.905  1.00  0.00           C  
ATOM   1295  O   ILE A 738       1.824 -15.657   6.759  1.00  0.00           O  
ATOM   1296  CB  ILE A 738       0.885 -13.489   4.690  1.00  0.00           C  
ATOM   1297  CG1 ILE A 738      -0.065 -13.359   3.497  1.00  0.00           C  
ATOM   1298  CG2 ILE A 738       2.106 -14.314   4.277  1.00  0.00           C  
ATOM   1299  CD1 ILE A 738       0.571 -12.465   2.430  1.00  0.00           C  
ATOM   1300  H   ILE A 738      -0.770 -12.248   6.012  1.00  0.00           H  
ATOM   1301  HA  ILE A 738      -0.409 -15.019   5.475  1.00  0.00           H  
ATOM   1302  HB  ILE A 738       1.207 -12.507   5.005  1.00  0.00           H  
ATOM   1303 HG12 ILE A 738      -0.255 -14.337   3.081  1.00  0.00           H  
ATOM   1304 HG13 ILE A 738      -0.995 -12.919   3.825  1.00  0.00           H  
ATOM   1305 HG21 ILE A 738       2.214 -14.287   3.203  1.00  0.00           H  
ATOM   1306 HG22 ILE A 738       1.975 -15.336   4.601  1.00  0.00           H  
ATOM   1307 HG23 ILE A 738       2.992 -13.901   4.739  1.00  0.00           H  
ATOM   1308 HD11 ILE A 738       0.279 -12.810   1.450  1.00  0.00           H  
ATOM   1309 HD12 ILE A 738       1.648 -12.508   2.520  1.00  0.00           H  
ATOM   1310 HD13 ILE A 738       0.239 -11.447   2.569  1.00  0.00           H  
ATOM   1311  N   GLN A 739       1.297 -13.899   7.969  1.00  0.00           N  
ATOM   1312  CA  GLN A 739       2.260 -14.279   9.044  1.00  0.00           C  
ATOM   1313  C   GLN A 739       1.682 -15.416   9.901  1.00  0.00           C  
ATOM   1314  O   GLN A 739       2.252 -15.797  10.904  1.00  0.00           O  
ATOM   1315  CB  GLN A 739       2.439 -12.991   9.863  1.00  0.00           C  
ATOM   1316  CG  GLN A 739       2.800 -13.319  11.317  1.00  0.00           C  
ATOM   1317  CD  GLN A 739       1.531 -13.641  12.118  1.00  0.00           C  
ATOM   1318  OE1 GLN A 739       1.588 -13.794  13.322  1.00  0.00           O  
ATOM   1319  NE2 GLN A 739       0.378 -13.751  11.508  1.00  0.00           N  
ATOM   1320  H   GLN A 739       0.760 -13.085   8.062  1.00  0.00           H  
ATOM   1321  HA  GLN A 739       3.203 -14.574   8.614  1.00  0.00           H  
ATOM   1322  HB2 GLN A 739       3.230 -12.399   9.426  1.00  0.00           H  
ATOM   1323  HB3 GLN A 739       1.519 -12.424   9.845  1.00  0.00           H  
ATOM   1324  HG2 GLN A 739       3.466 -14.169  11.338  1.00  0.00           H  
ATOM   1325  HG3 GLN A 739       3.294 -12.469  11.761  1.00  0.00           H  
ATOM   1326 HE21 GLN A 739       0.320 -13.630  10.538  1.00  0.00           H  
ATOM   1327 HE22 GLN A 739      -0.429 -13.957  12.023  1.00  0.00           H  
ATOM   1328  N   SER A 740       0.558 -15.961   9.523  1.00  0.00           N  
ATOM   1329  CA  SER A 740      -0.031 -17.063  10.336  1.00  0.00           C  
ATOM   1330  C   SER A 740      -0.270 -18.305   9.474  1.00  0.00           C  
ATOM   1331  O   SER A 740      -1.356 -18.860   9.467  1.00  0.00           O  
ATOM   1332  CB  SER A 740      -1.357 -16.507  10.853  1.00  0.00           C  
ATOM   1333  OG  SER A 740      -2.022 -15.821   9.802  1.00  0.00           O  
ATOM   1334  H   SER A 740       0.103 -15.647   8.714  1.00  0.00           H  
ATOM   1335  HA  SER A 740       0.615 -17.301  11.165  1.00  0.00           H  
ATOM   1336  HB2 SER A 740      -1.979 -17.317  11.197  1.00  0.00           H  
ATOM   1337  HB3 SER A 740      -1.166 -15.830  11.676  1.00  0.00           H  
ATOM   1338  HG  SER A 740      -2.223 -14.933  10.108  1.00  0.00           H  
ATOM   1339  N   PRO A 741       0.758 -18.720   8.786  1.00  0.00           N  
ATOM   1340  CA  PRO A 741       0.658 -19.921   7.920  1.00  0.00           C  
ATOM   1341  C   PRO A 741       0.450 -21.172   8.775  1.00  0.00           C  
ATOM   1342  O   PRO A 741       1.191 -22.131   8.698  1.00  0.00           O  
ATOM   1343  CB  PRO A 741       2.002 -19.953   7.195  1.00  0.00           C  
ATOM   1344  CG  PRO A 741       2.930 -19.197   8.088  1.00  0.00           C  
ATOM   1345  CD  PRO A 741       2.099 -18.131   8.753  1.00  0.00           C  
ATOM   1346  HA  PRO A 741      -0.147 -19.811   7.210  1.00  0.00           H  
ATOM   1347  HB2 PRO A 741       2.339 -20.974   7.072  1.00  0.00           H  
ATOM   1348  HB3 PRO A 741       1.926 -19.462   6.238  1.00  0.00           H  
ATOM   1349  HG2 PRO A 741       3.352 -19.861   8.830  1.00  0.00           H  
ATOM   1350  HG3 PRO A 741       3.713 -18.739   7.507  1.00  0.00           H  
ATOM   1351  HD2 PRO A 741       2.461 -17.937   9.754  1.00  0.00           H  
ATOM   1352  HD3 PRO A 741       2.096 -17.227   8.165  1.00  0.00           H  
ATOM   1353  N   ASP A 742      -0.567 -21.158   9.589  1.00  0.00           N  
ATOM   1354  CA  ASP A 742      -0.863 -22.324  10.461  1.00  0.00           C  
ATOM   1355  C   ASP A 742      -2.376 -22.573  10.511  1.00  0.00           C  
ATOM   1356  O   ASP A 742      -2.819 -23.665  10.808  1.00  0.00           O  
ATOM   1357  CB  ASP A 742      -0.340 -21.934  11.843  1.00  0.00           C  
ATOM   1358  CG  ASP A 742      -0.766 -22.991  12.863  1.00  0.00           C  
ATOM   1359  OD1 ASP A 742      -0.201 -24.073  12.835  1.00  0.00           O  
ATOM   1360  OD2 ASP A 742      -1.650 -22.703  13.653  1.00  0.00           O  
ATOM   1361  H   ASP A 742      -1.140 -20.374   9.622  1.00  0.00           H  
ATOM   1362  HA  ASP A 742      -0.347 -23.202  10.105  1.00  0.00           H  
ATOM   1363  HB2 ASP A 742       0.739 -21.870  11.816  1.00  0.00           H  
ATOM   1364  HB3 ASP A 742      -0.751 -20.977  12.128  1.00  0.00           H  
ATOM   1365  N   LEU A 743      -3.176 -21.578  10.216  1.00  0.00           N  
ATOM   1366  CA  LEU A 743      -4.653 -21.794  10.250  1.00  0.00           C  
ATOM   1367  C   LEU A 743      -5.027 -22.888   9.250  1.00  0.00           C  
ATOM   1368  O   LEU A 743      -4.476 -22.952   8.168  1.00  0.00           O  
ATOM   1369  CB  LEU A 743      -5.289 -20.461   9.838  1.00  0.00           C  
ATOM   1370  CG  LEU A 743      -4.541 -19.293  10.485  1.00  0.00           C  
ATOM   1371  CD1 LEU A 743      -3.869 -18.460   9.392  1.00  0.00           C  
ATOM   1372  CD2 LEU A 743      -5.530 -18.417  11.257  1.00  0.00           C  
ATOM   1373  H   LEU A 743      -2.812 -20.704   9.973  1.00  0.00           H  
ATOM   1374  HA  LEU A 743      -4.972 -22.065  11.244  1.00  0.00           H  
ATOM   1375  HB2 LEU A 743      -5.247 -20.364   8.764  1.00  0.00           H  
ATOM   1376  HB3 LEU A 743      -6.320 -20.444  10.157  1.00  0.00           H  
ATOM   1377  HG  LEU A 743      -3.791 -19.674  11.160  1.00  0.00           H  
ATOM   1378 HD11 LEU A 743      -3.310 -19.112   8.735  1.00  0.00           H  
ATOM   1379 HD12 LEU A 743      -3.197 -17.747   9.846  1.00  0.00           H  
ATOM   1380 HD13 LEU A 743      -4.622 -17.935   8.823  1.00  0.00           H  
ATOM   1381 HD21 LEU A 743      -5.680 -17.490  10.723  1.00  0.00           H  
ATOM   1382 HD22 LEU A 743      -5.134 -18.208  12.238  1.00  0.00           H  
ATOM   1383 HD23 LEU A 743      -6.473 -18.935  11.350  1.00  0.00           H  
ATOM   1384  N   PRO A 744      -5.953 -23.716   9.644  1.00  0.00           N  
ATOM   1385  CA  PRO A 744      -6.399 -24.829   8.769  1.00  0.00           C  
ATOM   1386  C   PRO A 744      -7.082 -24.279   7.514  1.00  0.00           C  
ATOM   1387  O   PRO A 744      -7.208 -24.958   6.516  1.00  0.00           O  
ATOM   1388  CB  PRO A 744      -7.376 -25.605   9.650  1.00  0.00           C  
ATOM   1389  CG  PRO A 744      -7.845 -24.610  10.662  1.00  0.00           C  
ATOM   1390  CD  PRO A 744      -6.678 -23.693  10.917  1.00  0.00           C  
ATOM   1391  HA  PRO A 744      -5.565 -25.457   8.500  1.00  0.00           H  
ATOM   1392  HB2 PRO A 744      -8.207 -25.966   9.061  1.00  0.00           H  
ATOM   1393  HB3 PRO A 744      -6.875 -26.423  10.142  1.00  0.00           H  
ATOM   1394  HG2 PRO A 744      -8.684 -24.052  10.271  1.00  0.00           H  
ATOM   1395  HG3 PRO A 744      -8.122 -25.111  11.576  1.00  0.00           H  
ATOM   1396  HD2 PRO A 744      -7.025 -22.694  11.147  1.00  0.00           H  
ATOM   1397  HD3 PRO A 744      -6.055 -24.075  11.710  1.00  0.00           H  
ATOM   1398  N   ALA A 745      -7.514 -23.050   7.556  1.00  0.00           N  
ATOM   1399  CA  ALA A 745      -8.175 -22.451   6.364  1.00  0.00           C  
ATOM   1400  C   ALA A 745      -7.194 -21.545   5.615  1.00  0.00           C  
ATOM   1401  O   ALA A 745      -7.389 -21.224   4.457  1.00  0.00           O  
ATOM   1402  CB  ALA A 745      -9.339 -21.634   6.926  1.00  0.00           C  
ATOM   1403  H   ALA A 745      -7.394 -22.516   8.370  1.00  0.00           H  
ATOM   1404  HA  ALA A 745      -8.549 -23.225   5.713  1.00  0.00           H  
ATOM   1405  HB1 ALA A 745      -9.282 -20.623   6.548  1.00  0.00           H  
ATOM   1406  HB2 ALA A 745      -9.281 -21.620   8.004  1.00  0.00           H  
ATOM   1407  HB3 ALA A 745     -10.273 -22.080   6.620  1.00  0.00           H  
ATOM   1408  N   TRP A 746      -6.136 -21.128   6.261  1.00  0.00           N  
ATOM   1409  CA  TRP A 746      -5.157 -20.242   5.575  1.00  0.00           C  
ATOM   1410  C   TRP A 746      -4.364 -21.046   4.545  1.00  0.00           C  
ATOM   1411  O   TRP A 746      -4.157 -20.611   3.431  1.00  0.00           O  
ATOM   1412  CB  TRP A 746      -4.253 -19.719   6.687  1.00  0.00           C  
ATOM   1413  CG  TRP A 746      -3.223 -18.805   6.111  1.00  0.00           C  
ATOM   1414  CD1 TRP A 746      -3.318 -17.457   6.059  1.00  0.00           C  
ATOM   1415  CD2 TRP A 746      -1.946 -19.150   5.509  1.00  0.00           C  
ATOM   1416  NE1 TRP A 746      -2.177 -16.953   5.462  1.00  0.00           N  
ATOM   1417  CE2 TRP A 746      -1.299 -17.959   5.104  1.00  0.00           C  
ATOM   1418  CE3 TRP A 746      -1.294 -20.370   5.278  1.00  0.00           C  
ATOM   1419  CZ2 TRP A 746      -0.047 -17.979   4.491  1.00  0.00           C  
ATOM   1420  CZ3 TRP A 746      -0.033 -20.396   4.661  1.00  0.00           C  
ATOM   1421  CH2 TRP A 746       0.589 -19.203   4.266  1.00  0.00           C  
ATOM   1422  H   TRP A 746      -5.988 -21.397   7.193  1.00  0.00           H  
ATOM   1423  HA  TRP A 746      -5.667 -19.421   5.097  1.00  0.00           H  
ATOM   1424  HB2 TRP A 746      -4.850 -19.176   7.405  1.00  0.00           H  
ATOM   1425  HB3 TRP A 746      -3.766 -20.550   7.177  1.00  0.00           H  
ATOM   1426  HD1 TRP A 746      -4.150 -16.872   6.424  1.00  0.00           H  
ATOM   1427  HE1 TRP A 746      -1.994 -16.001   5.305  1.00  0.00           H  
ATOM   1428  HE3 TRP A 746      -1.765 -21.293   5.579  1.00  0.00           H  
ATOM   1429  HZ2 TRP A 746       0.427 -17.056   4.189  1.00  0.00           H  
ATOM   1430  HZ3 TRP A 746       0.460 -21.342   4.488  1.00  0.00           H  
ATOM   1431  HH2 TRP A 746       1.559 -19.230   3.794  1.00  0.00           H  
ATOM   1432  N   GLU A 747      -3.928 -22.223   4.898  1.00  0.00           N  
ATOM   1433  CA  GLU A 747      -3.164 -23.048   3.920  1.00  0.00           C  
ATOM   1434  C   GLU A 747      -4.041 -23.337   2.701  1.00  0.00           C  
ATOM   1435  O   GLU A 747      -3.564 -23.762   1.667  1.00  0.00           O  
ATOM   1436  CB  GLU A 747      -2.828 -24.342   4.662  1.00  0.00           C  
ATOM   1437  CG  GLU A 747      -2.052 -25.278   3.730  1.00  0.00           C  
ATOM   1438  CD  GLU A 747      -1.043 -26.088   4.546  1.00  0.00           C  
ATOM   1439  OE1 GLU A 747      -0.550 -25.565   5.531  1.00  0.00           O  
ATOM   1440  OE2 GLU A 747      -0.783 -27.220   4.171  1.00  0.00           O  
ATOM   1441  H   GLU A 747      -4.109 -22.567   5.797  1.00  0.00           H  
ATOM   1442  HA  GLU A 747      -2.258 -22.543   3.625  1.00  0.00           H  
ATOM   1443  HB2 GLU A 747      -2.225 -24.115   5.529  1.00  0.00           H  
ATOM   1444  HB3 GLU A 747      -3.741 -24.825   4.974  1.00  0.00           H  
ATOM   1445  HG2 GLU A 747      -2.742 -25.948   3.238  1.00  0.00           H  
ATOM   1446  HG3 GLU A 747      -1.526 -24.694   2.989  1.00  0.00           H  
ATOM   1447  N   ASP A 748      -5.323 -23.110   2.817  1.00  0.00           N  
ATOM   1448  CA  ASP A 748      -6.237 -23.366   1.666  1.00  0.00           C  
ATOM   1449  C   ASP A 748      -6.759 -22.042   1.101  1.00  0.00           C  
ATOM   1450  O   ASP A 748      -7.401 -22.006   0.071  1.00  0.00           O  
ATOM   1451  CB  ASP A 748      -7.385 -24.193   2.247  1.00  0.00           C  
ATOM   1452  CG  ASP A 748      -8.222 -24.775   1.105  1.00  0.00           C  
ATOM   1453  OD1 ASP A 748      -8.107 -24.275  -0.001  1.00  0.00           O  
ATOM   1454  OD2 ASP A 748      -8.964 -25.710   1.357  1.00  0.00           O  
ATOM   1455  H   ASP A 748      -5.684 -22.766   3.662  1.00  0.00           H  
ATOM   1456  HA  ASP A 748      -5.728 -23.930   0.900  1.00  0.00           H  
ATOM   1457  HB2 ASP A 748      -6.983 -24.998   2.845  1.00  0.00           H  
ATOM   1458  HB3 ASP A 748      -8.009 -23.563   2.863  1.00  0.00           H  
ATOM   1459  N   ASN A 749      -6.481 -20.952   1.765  1.00  0.00           N  
ATOM   1460  CA  ASN A 749      -6.952 -19.630   1.260  1.00  0.00           C  
ATOM   1461  C   ASN A 749      -5.767 -18.852   0.693  1.00  0.00           C  
ATOM   1462  O   ASN A 749      -5.921 -17.926  -0.079  1.00  0.00           O  
ATOM   1463  CB  ASN A 749      -7.527 -18.914   2.483  1.00  0.00           C  
ATOM   1464  CG  ASN A 749      -8.776 -19.649   2.969  1.00  0.00           C  
ATOM   1465  OD1 ASN A 749      -9.431 -20.331   2.205  1.00  0.00           O  
ATOM   1466  ND2 ASN A 749      -9.137 -19.540   4.218  1.00  0.00           N  
ATOM   1467  H   ASN A 749      -5.954 -21.001   2.591  1.00  0.00           H  
ATOM   1468  HA  ASN A 749      -7.717 -19.759   0.511  1.00  0.00           H  
ATOM   1469  HB2 ASN A 749      -6.787 -18.900   3.271  1.00  0.00           H  
ATOM   1470  HB3 ASN A 749      -7.788 -17.901   2.219  1.00  0.00           H  
ATOM   1471 HD21 ASN A 749      -8.609 -18.992   4.835  1.00  0.00           H  
ATOM   1472 HD22 ASN A 749      -9.937 -20.006   4.540  1.00  0.00           H  
ATOM   1473  N   VAL A 750      -4.581 -19.232   1.075  1.00  0.00           N  
ATOM   1474  CA  VAL A 750      -3.364 -18.538   0.574  1.00  0.00           C  
ATOM   1475  C   VAL A 750      -3.468 -18.328  -0.943  1.00  0.00           C  
ATOM   1476  O   VAL A 750      -3.315 -17.229  -1.439  1.00  0.00           O  
ATOM   1477  CB  VAL A 750      -2.215 -19.491   0.943  1.00  0.00           C  
ATOM   1478  CG1 VAL A 750      -1.124 -19.466  -0.128  1.00  0.00           C  
ATOM   1479  CG2 VAL A 750      -1.616 -19.061   2.283  1.00  0.00           C  
ATOM   1480  H   VAL A 750      -4.489 -19.984   1.696  1.00  0.00           H  
ATOM   1481  HA  VAL A 750      -3.235 -17.594   1.077  1.00  0.00           H  
ATOM   1482  HB  VAL A 750      -2.602 -20.496   1.031  1.00  0.00           H  
ATOM   1483 HG11 VAL A 750      -0.672 -18.486  -0.157  1.00  0.00           H  
ATOM   1484 HG12 VAL A 750      -1.561 -19.691  -1.089  1.00  0.00           H  
ATOM   1485 HG13 VAL A 750      -0.373 -20.204   0.109  1.00  0.00           H  
ATOM   1486 HG21 VAL A 750      -0.538 -19.054   2.208  1.00  0.00           H  
ATOM   1487 HG22 VAL A 750      -1.919 -19.755   3.053  1.00  0.00           H  
ATOM   1488 HG23 VAL A 750      -1.967 -18.071   2.533  1.00  0.00           H  
ATOM   1489  N   GLY A 751      -3.726 -19.374  -1.680  1.00  0.00           N  
ATOM   1490  CA  GLY A 751      -3.837 -19.232  -3.159  1.00  0.00           C  
ATOM   1491  C   GLY A 751      -4.663 -17.989  -3.492  1.00  0.00           C  
ATOM   1492  O   GLY A 751      -4.269 -17.165  -4.294  1.00  0.00           O  
ATOM   1493  H   GLY A 751      -3.845 -20.251  -1.261  1.00  0.00           H  
ATOM   1494  HA2 GLY A 751      -2.849 -19.135  -3.587  1.00  0.00           H  
ATOM   1495  HA3 GLY A 751      -4.323 -20.104  -3.568  1.00  0.00           H  
ATOM   1496  N   GLU A 752      -5.807 -17.846  -2.881  1.00  0.00           N  
ATOM   1497  CA  GLU A 752      -6.659 -16.655  -3.161  1.00  0.00           C  
ATOM   1498  C   GLU A 752      -6.018 -15.396  -2.571  1.00  0.00           C  
ATOM   1499  O   GLU A 752      -6.250 -14.295  -3.031  1.00  0.00           O  
ATOM   1500  CB  GLU A 752      -7.992 -16.949  -2.473  1.00  0.00           C  
ATOM   1501  CG  GLU A 752      -8.723 -18.060  -3.231  1.00  0.00           C  
ATOM   1502  CD  GLU A 752     -10.078 -17.544  -3.713  1.00  0.00           C  
ATOM   1503  OE1 GLU A 752     -10.105 -16.859  -4.721  1.00  0.00           O  
ATOM   1504  OE2 GLU A 752     -11.068 -17.845  -3.065  1.00  0.00           O  
ATOM   1505  H   GLU A 752      -6.105 -18.521  -2.237  1.00  0.00           H  
ATOM   1506  HA  GLU A 752      -6.809 -16.540  -4.222  1.00  0.00           H  
ATOM   1507  HB2 GLU A 752      -7.810 -17.265  -1.455  1.00  0.00           H  
ATOM   1508  HB3 GLU A 752      -8.602 -16.058  -2.471  1.00  0.00           H  
ATOM   1509  HG2 GLU A 752      -8.129 -18.366  -4.081  1.00  0.00           H  
ATOM   1510  HG3 GLU A 752      -8.873 -18.905  -2.574  1.00  0.00           H  
ATOM   1511  N   TRP A 753      -5.212 -15.549  -1.556  1.00  0.00           N  
ATOM   1512  CA  TRP A 753      -4.557 -14.362  -0.936  1.00  0.00           C  
ATOM   1513  C   TRP A 753      -3.535 -13.759  -1.901  1.00  0.00           C  
ATOM   1514  O   TRP A 753      -3.594 -12.591  -2.235  1.00  0.00           O  
ATOM   1515  CB  TRP A 753      -3.859 -14.903   0.311  1.00  0.00           C  
ATOM   1516  CG  TRP A 753      -4.179 -14.030   1.483  1.00  0.00           C  
ATOM   1517  CD1 TRP A 753      -3.989 -12.691   1.530  1.00  0.00           C  
ATOM   1518  CD2 TRP A 753      -4.738 -14.409   2.774  1.00  0.00           C  
ATOM   1519  NE1 TRP A 753      -4.397 -12.225   2.767  1.00  0.00           N  
ATOM   1520  CE2 TRP A 753      -4.868 -13.246   3.569  1.00  0.00           C  
ATOM   1521  CE3 TRP A 753      -5.143 -15.639   3.326  1.00  0.00           C  
ATOM   1522  CZ2 TRP A 753      -5.379 -13.300   4.866  1.00  0.00           C  
ATOM   1523  CZ3 TRP A 753      -5.660 -15.696   4.631  1.00  0.00           C  
ATOM   1524  CH2 TRP A 753      -5.776 -14.529   5.398  1.00  0.00           C  
ATOM   1525  H   TRP A 753      -5.039 -16.445  -1.199  1.00  0.00           H  
ATOM   1526  HA  TRP A 753      -5.294 -13.626  -0.656  1.00  0.00           H  
ATOM   1527  HB2 TRP A 753      -4.200 -15.908   0.507  1.00  0.00           H  
ATOM   1528  HB3 TRP A 753      -2.791 -14.910   0.151  1.00  0.00           H  
ATOM   1529  HD1 TRP A 753      -3.585 -12.086   0.733  1.00  0.00           H  
ATOM   1530  HE1 TRP A 753      -4.365 -11.290   3.058  1.00  0.00           H  
ATOM   1531  HE3 TRP A 753      -5.057 -16.542   2.743  1.00  0.00           H  
ATOM   1532  HZ2 TRP A 753      -5.466 -12.399   5.453  1.00  0.00           H  
ATOM   1533  HZ3 TRP A 753      -5.967 -16.645   5.044  1.00  0.00           H  
ATOM   1534  HH2 TRP A 753      -6.176 -14.579   6.402  1.00  0.00           H  
ATOM   1535  N   ILE A 754      -2.596 -14.546  -2.350  1.00  0.00           N  
ATOM   1536  CA  ILE A 754      -1.567 -14.021  -3.293  1.00  0.00           C  
ATOM   1537  C   ILE A 754      -2.232 -13.493  -4.568  1.00  0.00           C  
ATOM   1538  O   ILE A 754      -1.900 -12.432  -5.059  1.00  0.00           O  
ATOM   1539  CB  ILE A 754      -0.676 -15.221  -3.613  1.00  0.00           C  
ATOM   1540  CG1 ILE A 754      -0.030 -15.734  -2.323  1.00  0.00           C  
ATOM   1541  CG2 ILE A 754       0.419 -14.798  -4.595  1.00  0.00           C  
ATOM   1542  CD1 ILE A 754      -0.223 -17.248  -2.223  1.00  0.00           C  
ATOM   1543  H   ILE A 754      -2.567 -15.483  -2.066  1.00  0.00           H  
ATOM   1544  HA  ILE A 754      -0.985 -13.245  -2.823  1.00  0.00           H  
ATOM   1545  HB  ILE A 754      -1.272 -16.005  -4.056  1.00  0.00           H  
ATOM   1546 HG12 ILE A 754       1.027 -15.505  -2.333  1.00  0.00           H  
ATOM   1547 HG13 ILE A 754      -0.494 -15.257  -1.473  1.00  0.00           H  
ATOM   1548 HG21 ILE A 754       1.165 -15.575  -4.660  1.00  0.00           H  
ATOM   1549 HG22 ILE A 754       0.880 -13.885  -4.248  1.00  0.00           H  
ATOM   1550 HG23 ILE A 754      -0.016 -14.633  -5.570  1.00  0.00           H  
ATOM   1551 HD11 ILE A 754       0.037 -17.708  -3.164  1.00  0.00           H  
ATOM   1552 HD12 ILE A 754      -1.255 -17.464  -1.989  1.00  0.00           H  
ATOM   1553 HD13 ILE A 754       0.411 -17.641  -1.442  1.00  0.00           H  
ATOM   1554  N   GLU A 755      -3.166 -14.225  -5.110  1.00  0.00           N  
ATOM   1555  CA  GLU A 755      -3.849 -13.767  -6.354  1.00  0.00           C  
ATOM   1556  C   GLU A 755      -4.503 -12.399  -6.133  1.00  0.00           C  
ATOM   1557  O   GLU A 755      -4.265 -11.460  -6.866  1.00  0.00           O  
ATOM   1558  CB  GLU A 755      -4.913 -14.829  -6.634  1.00  0.00           C  
ATOM   1559  CG  GLU A 755      -4.254 -16.063  -7.254  1.00  0.00           C  
ATOM   1560  CD  GLU A 755      -5.283 -16.827  -8.088  1.00  0.00           C  
ATOM   1561  OE1 GLU A 755      -6.434 -16.868  -7.681  1.00  0.00           O  
ATOM   1562  OE2 GLU A 755      -4.905 -17.356  -9.120  1.00  0.00           O  
ATOM   1563  H   GLU A 755      -3.418 -15.081  -4.700  1.00  0.00           H  
ATOM   1564  HA  GLU A 755      -3.150 -13.722  -7.174  1.00  0.00           H  
ATOM   1565  HB2 GLU A 755      -5.398 -15.105  -5.709  1.00  0.00           H  
ATOM   1566  HB3 GLU A 755      -5.646 -14.433  -7.321  1.00  0.00           H  
ATOM   1567  HG2 GLU A 755      -3.434 -15.754  -7.884  1.00  0.00           H  
ATOM   1568  HG3 GLU A 755      -3.883 -16.705  -6.468  1.00  0.00           H  
ATOM   1569  N   GLU A 756      -5.329 -12.283  -5.129  1.00  0.00           N  
ATOM   1570  CA  GLU A 756      -6.004 -10.979  -4.862  1.00  0.00           C  
ATOM   1571  C   GLU A 756      -4.969  -9.884  -4.589  1.00  0.00           C  
ATOM   1572  O   GLU A 756      -5.075  -8.779  -5.083  1.00  0.00           O  
ATOM   1573  CB  GLU A 756      -6.859 -11.226  -3.620  1.00  0.00           C  
ATOM   1574  CG  GLU A 756      -8.021 -10.232  -3.593  1.00  0.00           C  
ATOM   1575  CD  GLU A 756      -9.248 -10.897  -2.968  1.00  0.00           C  
ATOM   1576  OE1 GLU A 756      -9.076 -11.909  -2.308  1.00  0.00           O  
ATOM   1577  OE2 GLU A 756     -10.339 -10.386  -3.161  1.00  0.00           O  
ATOM   1578  H   GLU A 756      -5.509 -13.055  -4.553  1.00  0.00           H  
ATOM   1579  HA  GLU A 756      -6.633 -10.703  -5.692  1.00  0.00           H  
ATOM   1580  HB2 GLU A 756      -7.246 -12.234  -3.644  1.00  0.00           H  
ATOM   1581  HB3 GLU A 756      -6.254 -11.093  -2.734  1.00  0.00           H  
ATOM   1582  HG2 GLU A 756      -7.742  -9.366  -3.009  1.00  0.00           H  
ATOM   1583  HG3 GLU A 756      -8.256  -9.925  -4.603  1.00  0.00           H  
ATOM   1584  N   MET A 757      -3.971 -10.179  -3.801  1.00  0.00           N  
ATOM   1585  CA  MET A 757      -2.935  -9.152  -3.491  1.00  0.00           C  
ATOM   1586  C   MET A 757      -2.383  -8.540  -4.781  1.00  0.00           C  
ATOM   1587  O   MET A 757      -2.318  -7.336  -4.929  1.00  0.00           O  
ATOM   1588  CB  MET A 757      -1.837  -9.909  -2.743  1.00  0.00           C  
ATOM   1589  CG  MET A 757      -0.670  -8.965  -2.448  1.00  0.00           C  
ATOM   1590  SD  MET A 757       0.828  -9.933  -2.145  1.00  0.00           S  
ATOM   1591  CE  MET A 757       0.289 -10.708  -0.601  1.00  0.00           C  
ATOM   1592  H   MET A 757      -3.906 -11.075  -3.409  1.00  0.00           H  
ATOM   1593  HA  MET A 757      -3.348  -8.383  -2.860  1.00  0.00           H  
ATOM   1594  HB2 MET A 757      -2.234 -10.292  -1.814  1.00  0.00           H  
ATOM   1595  HB3 MET A 757      -1.488 -10.730  -3.351  1.00  0.00           H  
ATOM   1596  HG2 MET A 757      -0.513  -8.312  -3.296  1.00  0.00           H  
ATOM   1597  HG3 MET A 757      -0.899  -8.372  -1.576  1.00  0.00           H  
ATOM   1598  HE1 MET A 757       0.243  -9.961   0.179  1.00  0.00           H  
ATOM   1599  HE2 MET A 757       0.992 -11.477  -0.318  1.00  0.00           H  
ATOM   1600  HE3 MET A 757      -0.687 -11.151  -0.743  1.00  0.00           H  
ATOM   1601  N   LYS A 758      -1.979  -9.358  -5.712  1.00  0.00           N  
ATOM   1602  CA  LYS A 758      -1.426  -8.818  -6.986  1.00  0.00           C  
ATOM   1603  C   LYS A 758      -2.483  -7.987  -7.718  1.00  0.00           C  
ATOM   1604  O   LYS A 758      -2.276  -6.829  -8.021  1.00  0.00           O  
ATOM   1605  CB  LYS A 758      -1.050 -10.050  -7.808  1.00  0.00           C  
ATOM   1606  CG  LYS A 758       0.444 -10.005  -8.134  1.00  0.00           C  
ATOM   1607  CD  LYS A 758       0.853 -11.301  -8.833  1.00  0.00           C  
ATOM   1608  CE  LYS A 758       0.223 -11.349 -10.227  1.00  0.00           C  
ATOM   1609  NZ  LYS A 758       0.875 -12.505 -10.903  1.00  0.00           N  
ATOM   1610  H   LYS A 758      -2.036 -10.327  -5.572  1.00  0.00           H  
ATOM   1611  HA  LYS A 758      -0.548  -8.226  -6.793  1.00  0.00           H  
ATOM   1612  HB2 LYS A 758      -1.270 -10.942  -7.241  1.00  0.00           H  
ATOM   1613  HB3 LYS A 758      -1.616 -10.057  -8.727  1.00  0.00           H  
ATOM   1614  HG2 LYS A 758       0.645  -9.164  -8.783  1.00  0.00           H  
ATOM   1615  HG3 LYS A 758       1.008  -9.898  -7.219  1.00  0.00           H  
ATOM   1616  HD2 LYS A 758       1.930 -11.337  -8.920  1.00  0.00           H  
ATOM   1617  HD3 LYS A 758       0.508 -12.145  -8.257  1.00  0.00           H  
ATOM   1618  HE2 LYS A 758      -0.844 -11.504 -10.151  1.00  0.00           H  
ATOM   1619  HE3 LYS A 758       0.435 -10.438 -10.768  1.00  0.00           H  
ATOM   1620  HZ1 LYS A 758       0.277 -12.828 -11.689  1.00  0.00           H  
ATOM   1621  HZ2 LYS A 758       0.998 -13.279 -10.218  1.00  0.00           H  
ATOM   1622  HZ3 LYS A 758       1.801 -12.215 -11.271  1.00  0.00           H  
ATOM   1623  N   GLU A 759      -3.612  -8.571  -8.010  1.00  0.00           N  
ATOM   1624  CA  GLU A 759      -4.680  -7.816  -8.731  1.00  0.00           C  
ATOM   1625  C   GLU A 759      -5.476  -6.939  -7.759  1.00  0.00           C  
ATOM   1626  O   GLU A 759      -6.688  -7.009  -7.700  1.00  0.00           O  
ATOM   1627  CB  GLU A 759      -5.581  -8.888  -9.346  1.00  0.00           C  
ATOM   1628  CG  GLU A 759      -6.084  -8.410 -10.710  1.00  0.00           C  
ATOM   1629  CD  GLU A 759      -6.207  -9.605 -11.658  1.00  0.00           C  
ATOM   1630  OE1 GLU A 759      -5.305 -10.429 -11.662  1.00  0.00           O  
ATOM   1631  OE2 GLU A 759      -7.200  -9.678 -12.362  1.00  0.00           O  
ATOM   1632  H   GLU A 759      -3.758  -9.507  -7.759  1.00  0.00           H  
ATOM   1633  HA  GLU A 759      -4.247  -7.210  -9.511  1.00  0.00           H  
ATOM   1634  HB2 GLU A 759      -5.018  -9.803  -9.467  1.00  0.00           H  
ATOM   1635  HB3 GLU A 759      -6.423  -9.065  -8.695  1.00  0.00           H  
ATOM   1636  HG2 GLU A 759      -7.051  -7.943 -10.593  1.00  0.00           H  
ATOM   1637  HG3 GLU A 759      -5.385  -7.698 -11.122  1.00  0.00           H  
ATOM   1638  N   GLU A 760      -4.810  -6.110  -7.001  1.00  0.00           N  
ATOM   1639  CA  GLU A 760      -5.543  -5.232  -6.045  1.00  0.00           C  
ATOM   1640  C   GLU A 760      -4.581  -4.245  -5.380  1.00  0.00           C  
ATOM   1641  O   GLU A 760      -4.937  -3.120  -5.089  1.00  0.00           O  
ATOM   1642  CB  GLU A 760      -6.139  -6.178  -5.002  1.00  0.00           C  
ATOM   1643  CG  GLU A 760      -7.439  -5.582  -4.461  1.00  0.00           C  
ATOM   1644  CD  GLU A 760      -8.570  -5.828  -5.460  1.00  0.00           C  
ATOM   1645  OE1 GLU A 760      -8.472  -6.783  -6.213  1.00  0.00           O  
ATOM   1646  OE2 GLU A 760      -9.518  -5.059  -5.457  1.00  0.00           O  
ATOM   1647  H   GLU A 760      -3.834  -6.063  -7.065  1.00  0.00           H  
ATOM   1648  HA  GLU A 760      -6.333  -4.702  -6.553  1.00  0.00           H  
ATOM   1649  HB2 GLU A 760      -6.342  -7.136  -5.458  1.00  0.00           H  
ATOM   1650  HB3 GLU A 760      -5.438  -6.307  -4.189  1.00  0.00           H  
ATOM   1651  HG2 GLU A 760      -7.685  -6.048  -3.517  1.00  0.00           H  
ATOM   1652  HG3 GLU A 760      -7.316  -4.519  -4.317  1.00  0.00           H  
ATOM   1653  N   TRP A 761      -3.368  -4.653  -5.135  1.00  0.00           N  
ATOM   1654  CA  TRP A 761      -2.394  -3.731  -4.485  1.00  0.00           C  
ATOM   1655  C   TRP A 761      -2.213  -2.465  -5.337  1.00  0.00           C  
ATOM   1656  O   TRP A 761      -2.268  -1.359  -4.838  1.00  0.00           O  
ATOM   1657  CB  TRP A 761      -1.092  -4.539  -4.370  1.00  0.00           C  
ATOM   1658  CG  TRP A 761      -0.296  -4.442  -5.634  1.00  0.00           C  
ATOM   1659  CD1 TRP A 761      -0.159  -5.430  -6.547  1.00  0.00           C  
ATOM   1660  CD2 TRP A 761       0.476  -3.316  -6.131  1.00  0.00           C  
ATOM   1661  NE1 TRP A 761       0.648  -4.978  -7.576  1.00  0.00           N  
ATOM   1662  CE2 TRP A 761       1.064  -3.677  -7.366  1.00  0.00           C  
ATOM   1663  CE3 TRP A 761       0.715  -2.026  -5.634  1.00  0.00           C  
ATOM   1664  CZ2 TRP A 761       1.863  -2.786  -8.081  1.00  0.00           C  
ATOM   1665  CZ3 TRP A 761       1.517  -1.127  -6.349  1.00  0.00           C  
ATOM   1666  CH2 TRP A 761       2.091  -1.504  -7.572  1.00  0.00           C  
ATOM   1667  H   TRP A 761      -3.098  -5.563  -5.375  1.00  0.00           H  
ATOM   1668  HA  TRP A 761      -2.743  -3.462  -3.501  1.00  0.00           H  
ATOM   1669  HB2 TRP A 761      -0.505  -4.154  -3.551  1.00  0.00           H  
ATOM   1670  HB3 TRP A 761      -1.333  -5.575  -4.179  1.00  0.00           H  
ATOM   1671  HD1 TRP A 761      -0.605  -6.409  -6.483  1.00  0.00           H  
ATOM   1672  HE1 TRP A 761       0.902  -5.498  -8.367  1.00  0.00           H  
ATOM   1673  HE3 TRP A 761       0.278  -1.724  -4.694  1.00  0.00           H  
ATOM   1674  HZ2 TRP A 761       2.302  -3.084  -9.023  1.00  0.00           H  
ATOM   1675  HZ3 TRP A 761       1.689  -0.139  -5.957  1.00  0.00           H  
ATOM   1676  HH2 TRP A 761       2.708  -0.807  -8.118  1.00  0.00           H  
ATOM   1677  N   ARG A 762      -2.007  -2.617  -6.617  1.00  0.00           N  
ATOM   1678  CA  ARG A 762      -1.834  -1.424  -7.492  1.00  0.00           C  
ATOM   1679  C   ARG A 762      -2.997  -0.452  -7.278  1.00  0.00           C  
ATOM   1680  O   ARG A 762      -2.802   0.714  -6.999  1.00  0.00           O  
ATOM   1681  CB  ARG A 762      -1.849  -1.972  -8.919  1.00  0.00           C  
ATOM   1682  CG  ARG A 762      -1.186  -0.966  -9.861  1.00  0.00           C  
ATOM   1683  CD  ARG A 762      -1.148  -1.542 -11.279  1.00  0.00           C  
ATOM   1684  NE  ARG A 762      -2.441  -1.133 -11.894  1.00  0.00           N  
ATOM   1685  CZ  ARG A 762      -3.310  -2.040 -12.251  1.00  0.00           C  
ATOM   1686  NH1 ARG A 762      -2.918  -3.093 -12.916  1.00  0.00           N  
ATOM   1687  NH2 ARG A 762      -4.569  -1.892 -11.943  1.00  0.00           N  
ATOM   1688  H   ARG A 762      -1.968  -3.517  -7.003  1.00  0.00           H  
ATOM   1689  HA  ARG A 762      -0.893  -0.939  -7.290  1.00  0.00           H  
ATOM   1690  HB2 ARG A 762      -1.308  -2.907  -8.949  1.00  0.00           H  
ATOM   1691  HB3 ARG A 762      -2.870  -2.136  -9.230  1.00  0.00           H  
ATOM   1692  HG2 ARG A 762      -1.753  -0.047  -9.860  1.00  0.00           H  
ATOM   1693  HG3 ARG A 762      -0.178  -0.769  -9.528  1.00  0.00           H  
ATOM   1694  HD2 ARG A 762      -0.317  -1.123 -11.830  1.00  0.00           H  
ATOM   1695  HD3 ARG A 762      -1.078  -2.618 -11.246  1.00  0.00           H  
ATOM   1696  HE  ARG A 762      -2.641  -0.183 -12.029  1.00  0.00           H  
ATOM   1697 HH11 ARG A 762      -1.953  -3.205 -13.153  1.00  0.00           H  
ATOM   1698 HH12 ARG A 762      -3.584  -3.787 -13.189  1.00  0.00           H  
ATOM   1699 HH21 ARG A 762      -4.868  -1.086 -11.434  1.00  0.00           H  
ATOM   1700 HH22 ARG A 762      -5.234  -2.587 -12.216  1.00  0.00           H  
ATOM   1701  N   HIS A 763      -4.206  -0.927  -7.400  1.00  0.00           N  
ATOM   1702  CA  HIS A 763      -5.384  -0.037  -7.197  1.00  0.00           C  
ATOM   1703  C   HIS A 763      -5.204   0.781  -5.914  1.00  0.00           C  
ATOM   1704  O   HIS A 763      -5.289   1.991  -5.921  1.00  0.00           O  
ATOM   1705  CB  HIS A 763      -6.577  -0.989  -7.074  1.00  0.00           C  
ATOM   1706  CG  HIS A 763      -7.735  -0.281  -6.425  1.00  0.00           C  
ATOM   1707  ND1 HIS A 763      -7.828   1.101  -6.385  1.00  0.00           N  
ATOM   1708  CD2 HIS A 763      -8.854  -0.751  -5.786  1.00  0.00           C  
ATOM   1709  CE1 HIS A 763      -8.970   1.412  -5.742  1.00  0.00           C  
ATOM   1710  NE2 HIS A 763      -9.634   0.319  -5.356  1.00  0.00           N  
ATOM   1711  H   HIS A 763      -4.339  -1.874  -7.620  1.00  0.00           H  
ATOM   1712  HA  HIS A 763      -5.516   0.613  -8.047  1.00  0.00           H  
ATOM   1713  HB2 HIS A 763      -6.869  -1.327  -8.057  1.00  0.00           H  
ATOM   1714  HB3 HIS A 763      -6.294  -1.841  -6.472  1.00  0.00           H  
ATOM   1715  HD1 HIS A 763      -7.182   1.738  -6.757  1.00  0.00           H  
ATOM   1716  HD2 HIS A 763      -9.094  -1.794  -5.641  1.00  0.00           H  
ATOM   1717  HE1 HIS A 763      -9.308   2.421  -5.561  1.00  0.00           H  
ATOM   1718  N   ASP A 764      -4.959   0.126  -4.813  1.00  0.00           N  
ATOM   1719  CA  ASP A 764      -4.776   0.862  -3.530  1.00  0.00           C  
ATOM   1720  C   ASP A 764      -3.746   1.983  -3.698  1.00  0.00           C  
ATOM   1721  O   ASP A 764      -3.901   3.066  -3.171  1.00  0.00           O  
ATOM   1722  CB  ASP A 764      -4.269  -0.186  -2.541  1.00  0.00           C  
ATOM   1723  CG  ASP A 764      -3.994   0.481  -1.192  1.00  0.00           C  
ATOM   1724  OD1 ASP A 764      -4.448   1.597  -1.001  1.00  0.00           O  
ATOM   1725  OD2 ASP A 764      -3.334  -0.137  -0.373  1.00  0.00           O  
ATOM   1726  H   ASP A 764      -4.896  -0.853  -4.829  1.00  0.00           H  
ATOM   1727  HA  ASP A 764      -5.718   1.265  -3.190  1.00  0.00           H  
ATOM   1728  HB2 ASP A 764      -5.016  -0.956  -2.418  1.00  0.00           H  
ATOM   1729  HB3 ASP A 764      -3.357  -0.624  -2.916  1.00  0.00           H  
ATOM   1730  N   VAL A 765      -2.692   1.730  -4.425  1.00  0.00           N  
ATOM   1731  CA  VAL A 765      -1.652   2.780  -4.623  1.00  0.00           C  
ATOM   1732  C   VAL A 765      -2.215   3.936  -5.455  1.00  0.00           C  
ATOM   1733  O   VAL A 765      -2.393   5.032  -4.969  1.00  0.00           O  
ATOM   1734  CB  VAL A 765      -0.524   2.078  -5.377  1.00  0.00           C  
ATOM   1735  CG1 VAL A 765       0.721   2.965  -5.383  1.00  0.00           C  
ATOM   1736  CG2 VAL A 765      -0.203   0.752  -4.683  1.00  0.00           C  
ATOM   1737  H   VAL A 765      -2.584   0.849  -4.841  1.00  0.00           H  
ATOM   1738  HA  VAL A 765      -1.292   3.139  -3.672  1.00  0.00           H  
ATOM   1739  HB  VAL A 765      -0.835   1.887  -6.393  1.00  0.00           H  
ATOM   1740 HG11 VAL A 765       1.385   2.648  -6.173  1.00  0.00           H  
ATOM   1741 HG12 VAL A 765       1.228   2.882  -4.432  1.00  0.00           H  
ATOM   1742 HG13 VAL A 765       0.431   3.992  -5.548  1.00  0.00           H  
ATOM   1743 HG21 VAL A 765       0.860   0.689  -4.501  1.00  0.00           H  
ATOM   1744 HG22 VAL A 765      -0.511  -0.067  -5.314  1.00  0.00           H  
ATOM   1745 HG23 VAL A 765      -0.733   0.701  -3.743  1.00  0.00           H  
ATOM   1746  N   GLU A 766      -2.495   3.695  -6.707  1.00  0.00           N  
ATOM   1747  CA  GLU A 766      -3.045   4.781  -7.567  1.00  0.00           C  
ATOM   1748  C   GLU A 766      -4.106   5.578  -6.802  1.00  0.00           C  
ATOM   1749  O   GLU A 766      -4.322   6.745  -7.058  1.00  0.00           O  
ATOM   1750  CB  GLU A 766      -3.666   4.063  -8.765  1.00  0.00           C  
ATOM   1751  CG  GLU A 766      -2.913   4.451 -10.040  1.00  0.00           C  
ATOM   1752  CD  GLU A 766      -2.166   3.233 -10.585  1.00  0.00           C  
ATOM   1753  OE1 GLU A 766      -2.796   2.202 -10.754  1.00  0.00           O  
ATOM   1754  OE2 GLU A 766      -0.975   3.352 -10.823  1.00  0.00           O  
ATOM   1755  H   GLU A 766      -2.344   2.802  -7.080  1.00  0.00           H  
ATOM   1756  HA  GLU A 766      -2.252   5.433  -7.899  1.00  0.00           H  
ATOM   1757  HB2 GLU A 766      -3.599   2.994  -8.618  1.00  0.00           H  
ATOM   1758  HB3 GLU A 766      -4.702   4.349  -8.860  1.00  0.00           H  
ATOM   1759  HG2 GLU A 766      -3.617   4.803 -10.780  1.00  0.00           H  
ATOM   1760  HG3 GLU A 766      -2.204   5.235  -9.814  1.00  0.00           H  
ATOM   1761  N   VAL A 767      -4.765   4.957  -5.861  1.00  0.00           N  
ATOM   1762  CA  VAL A 767      -5.806   5.685  -5.080  1.00  0.00           C  
ATOM   1763  C   VAL A 767      -5.143   6.677  -4.123  1.00  0.00           C  
ATOM   1764  O   VAL A 767      -5.357   7.870  -4.205  1.00  0.00           O  
ATOM   1765  CB  VAL A 767      -6.552   4.600  -4.304  1.00  0.00           C  
ATOM   1766  CG1 VAL A 767      -7.655   5.240  -3.457  1.00  0.00           C  
ATOM   1767  CG2 VAL A 767      -7.178   3.614  -5.290  1.00  0.00           C  
ATOM   1768  H   VAL A 767      -4.574   4.016  -5.666  1.00  0.00           H  
ATOM   1769  HA  VAL A 767      -6.486   6.197  -5.743  1.00  0.00           H  
ATOM   1770  HB  VAL A 767      -5.859   4.078  -3.660  1.00  0.00           H  
ATOM   1771 HG11 VAL A 767      -8.473   5.534  -4.095  1.00  0.00           H  
ATOM   1772 HG12 VAL A 767      -7.261   6.111  -2.952  1.00  0.00           H  
ATOM   1773 HG13 VAL A 767      -8.005   4.528  -2.726  1.00  0.00           H  
ATOM   1774 HG21 VAL A 767      -6.602   3.604  -6.204  1.00  0.00           H  
ATOM   1775 HG22 VAL A 767      -8.192   3.919  -5.507  1.00  0.00           H  
ATOM   1776 HG23 VAL A 767      -7.185   2.627  -4.856  1.00  0.00           H  
ATOM   1777  N   LEU A 768      -4.334   6.197  -3.216  1.00  0.00           N  
ATOM   1778  CA  LEU A 768      -3.659   7.126  -2.267  1.00  0.00           C  
ATOM   1779  C   LEU A 768      -2.957   8.241  -3.049  1.00  0.00           C  
ATOM   1780  O   LEU A 768      -2.836   9.358  -2.588  1.00  0.00           O  
ATOM   1781  CB  LEU A 768      -2.651   6.258  -1.500  1.00  0.00           C  
ATOM   1782  CG  LEU A 768      -1.349   6.129  -2.296  1.00  0.00           C  
ATOM   1783  CD1 LEU A 768      -0.471   7.358  -2.043  1.00  0.00           C  
ATOM   1784  CD2 LEU A 768      -0.602   4.870  -1.851  1.00  0.00           C  
ATOM   1785  H   LEU A 768      -4.168   5.233  -3.165  1.00  0.00           H  
ATOM   1786  HA  LEU A 768      -4.378   7.547  -1.581  1.00  0.00           H  
ATOM   1787  HB2 LEU A 768      -2.442   6.714  -0.543  1.00  0.00           H  
ATOM   1788  HB3 LEU A 768      -3.071   5.276  -1.343  1.00  0.00           H  
ATOM   1789  HG  LEU A 768      -1.576   6.062  -3.349  1.00  0.00           H  
ATOM   1790 HD11 LEU A 768      -0.412   7.949  -2.945  1.00  0.00           H  
ATOM   1791 HD12 LEU A 768       0.520   7.040  -1.755  1.00  0.00           H  
ATOM   1792 HD13 LEU A 768      -0.902   7.952  -1.251  1.00  0.00           H  
ATOM   1793 HD21 LEU A 768       0.305   4.767  -2.429  1.00  0.00           H  
ATOM   1794 HD22 LEU A 768      -1.229   4.006  -2.007  1.00  0.00           H  
ATOM   1795 HD23 LEU A 768      -0.353   4.951  -0.803  1.00  0.00           H  
ATOM   1796  N   LYS A 769      -2.500   7.941  -4.236  1.00  0.00           N  
ATOM   1797  CA  LYS A 769      -1.814   8.978  -5.056  1.00  0.00           C  
ATOM   1798  C   LYS A 769      -2.798  10.094  -5.414  1.00  0.00           C  
ATOM   1799  O   LYS A 769      -2.598  11.244  -5.071  1.00  0.00           O  
ATOM   1800  CB  LYS A 769      -1.353   8.245  -6.319  1.00  0.00           C  
ATOM   1801  CG  LYS A 769      -0.426   9.153  -7.128  1.00  0.00           C  
ATOM   1802  CD  LYS A 769      -0.952   9.274  -8.562  1.00  0.00           C  
ATOM   1803  CE  LYS A 769      -0.716   7.957  -9.305  1.00  0.00           C  
ATOM   1804  NZ  LYS A 769      -1.257   8.188 -10.674  1.00  0.00           N  
ATOM   1805  H   LYS A 769      -2.614   7.033  -4.589  1.00  0.00           H  
ATOM   1806  HA  LYS A 769      -0.962   9.377  -4.528  1.00  0.00           H  
ATOM   1807  HB2 LYS A 769      -0.825   7.346  -6.039  1.00  0.00           H  
ATOM   1808  HB3 LYS A 769      -2.214   7.986  -6.917  1.00  0.00           H  
ATOM   1809  HG2 LYS A 769      -0.393  10.132  -6.673  1.00  0.00           H  
ATOM   1810  HG3 LYS A 769       0.567   8.730  -7.146  1.00  0.00           H  
ATOM   1811  HD2 LYS A 769      -2.009   9.491  -8.539  1.00  0.00           H  
ATOM   1812  HD3 LYS A 769      -0.430  10.071  -9.070  1.00  0.00           H  
ATOM   1813  HE2 LYS A 769       0.342   7.736  -9.350  1.00  0.00           H  
ATOM   1814  HE3 LYS A 769      -1.252   7.154  -8.826  1.00  0.00           H  
ATOM   1815  HZ1 LYS A 769      -2.295   8.167 -10.645  1.00  0.00           H  
ATOM   1816  HZ2 LYS A 769      -0.913   7.443 -11.313  1.00  0.00           H  
ATOM   1817  HZ3 LYS A 769      -0.941   9.117 -11.021  1.00  0.00           H  
ATOM   1818  N   ALA A 770      -3.862   9.765  -6.093  1.00  0.00           N  
ATOM   1819  CA  ALA A 770      -4.862  10.807  -6.463  1.00  0.00           C  
ATOM   1820  C   ALA A 770      -5.261  11.606  -5.220  1.00  0.00           C  
ATOM   1821  O   ALA A 770      -5.382  12.814  -5.257  1.00  0.00           O  
ATOM   1822  CB  ALA A 770      -6.061  10.031  -7.010  1.00  0.00           C  
ATOM   1823  H   ALA A 770      -4.008   8.832  -6.355  1.00  0.00           H  
ATOM   1824  HA  ALA A 770      -4.466  11.461  -7.224  1.00  0.00           H  
ATOM   1825  HB1 ALA A 770      -6.711  10.704  -7.549  1.00  0.00           H  
ATOM   1826  HB2 ALA A 770      -6.606   9.585  -6.191  1.00  0.00           H  
ATOM   1827  HB3 ALA A 770      -5.714   9.255  -7.676  1.00  0.00           H  
ATOM   1828  N   TRP A 771      -5.457  10.937  -4.119  1.00  0.00           N  
ATOM   1829  CA  TRP A 771      -5.839  11.650  -2.868  1.00  0.00           C  
ATOM   1830  C   TRP A 771      -4.863  12.800  -2.606  1.00  0.00           C  
ATOM   1831  O   TRP A 771      -5.253  13.943  -2.475  1.00  0.00           O  
ATOM   1832  CB  TRP A 771      -5.731  10.591  -1.769  1.00  0.00           C  
ATOM   1833  CG  TRP A 771      -6.303  11.125  -0.497  1.00  0.00           C  
ATOM   1834  CD1 TRP A 771      -7.517  10.801   0.005  1.00  0.00           C  
ATOM   1835  CD2 TRP A 771      -5.711  12.067   0.443  1.00  0.00           C  
ATOM   1836  NE1 TRP A 771      -7.706  11.484   1.194  1.00  0.00           N  
ATOM   1837  CE2 TRP A 771      -6.621  12.278   1.506  1.00  0.00           C  
ATOM   1838  CE3 TRP A 771      -4.484  12.754   0.475  1.00  0.00           C  
ATOM   1839  CZ2 TRP A 771      -6.324  13.138   2.563  1.00  0.00           C  
ATOM   1840  CZ3 TRP A 771      -4.181  13.621   1.539  1.00  0.00           C  
ATOM   1841  CH2 TRP A 771      -5.101  13.812   2.580  1.00  0.00           C  
ATOM   1842  H   TRP A 771      -5.348   9.962  -4.111  1.00  0.00           H  
ATOM   1843  HA  TRP A 771      -6.850  12.017  -2.932  1.00  0.00           H  
ATOM   1844  HB2 TRP A 771      -6.279   9.709  -2.067  1.00  0.00           H  
ATOM   1845  HB3 TRP A 771      -4.692  10.336  -1.618  1.00  0.00           H  
ATOM   1846  HD1 TRP A 771      -8.223  10.119  -0.447  1.00  0.00           H  
ATOM   1847  HE1 TRP A 771      -8.504  11.425   1.759  1.00  0.00           H  
ATOM   1848  HE3 TRP A 771      -3.768  12.614  -0.323  1.00  0.00           H  
ATOM   1849  HZ2 TRP A 771      -7.034  13.281   3.363  1.00  0.00           H  
ATOM   1850  HZ3 TRP A 771      -3.236  14.143   1.555  1.00  0.00           H  
ATOM   1851  HH2 TRP A 771      -4.862  14.479   3.395  1.00  0.00           H  
ATOM   1852  N   VAL A 772      -3.594  12.503  -2.532  1.00  0.00           N  
ATOM   1853  CA  VAL A 772      -2.587  13.573  -2.282  1.00  0.00           C  
ATOM   1854  C   VAL A 772      -2.747  14.702  -3.305  1.00  0.00           C  
ATOM   1855  O   VAL A 772      -2.751  15.868  -2.962  1.00  0.00           O  
ATOM   1856  CB  VAL A 772      -1.234  12.885  -2.456  1.00  0.00           C  
ATOM   1857  CG1 VAL A 772      -0.125  13.936  -2.513  1.00  0.00           C  
ATOM   1858  CG2 VAL A 772      -0.986  11.948  -1.271  1.00  0.00           C  
ATOM   1859  H   VAL A 772      -3.303  11.574  -2.643  1.00  0.00           H  
ATOM   1860  HA  VAL A 772      -2.682  13.956  -1.279  1.00  0.00           H  
ATOM   1861  HB  VAL A 772      -1.237  12.313  -3.373  1.00  0.00           H  
ATOM   1862 HG11 VAL A 772       0.746  13.570  -1.990  1.00  0.00           H  
ATOM   1863 HG12 VAL A 772      -0.468  14.848  -2.048  1.00  0.00           H  
ATOM   1864 HG13 VAL A 772       0.131  14.133  -3.545  1.00  0.00           H  
ATOM   1865 HG21 VAL A 772      -0.984  10.924  -1.615  1.00  0.00           H  
ATOM   1866 HG22 VAL A 772      -1.769  12.080  -0.539  1.00  0.00           H  
ATOM   1867 HG23 VAL A 772      -0.032  12.179  -0.822  1.00  0.00           H  
ATOM   1868  N   ALA A 773      -2.875  14.363  -4.559  1.00  0.00           N  
ATOM   1869  CA  ALA A 773      -3.030  15.417  -5.604  1.00  0.00           C  
ATOM   1870  C   ALA A 773      -4.402  16.090  -5.489  1.00  0.00           C  
ATOM   1871  O   ALA A 773      -4.700  17.032  -6.194  1.00  0.00           O  
ATOM   1872  CB  ALA A 773      -2.907  14.672  -6.934  1.00  0.00           C  
ATOM   1873  H   ALA A 773      -2.866  13.418  -4.815  1.00  0.00           H  
ATOM   1874  HA  ALA A 773      -2.243  16.148  -5.519  1.00  0.00           H  
ATOM   1875  HB1 ALA A 773      -3.865  14.249  -7.200  1.00  0.00           H  
ATOM   1876  HB2 ALA A 773      -2.177  13.883  -6.840  1.00  0.00           H  
ATOM   1877  HB3 ALA A 773      -2.593  15.362  -7.705  1.00  0.00           H  
ATOM   1878  N   LYS A 774      -5.239  15.615  -4.608  1.00  0.00           N  
ATOM   1879  CA  LYS A 774      -6.588  16.235  -4.455  1.00  0.00           C  
ATOM   1880  C   LYS A 774      -6.722  16.879  -3.071  1.00  0.00           C  
ATOM   1881  O   LYS A 774      -7.259  17.959  -2.927  1.00  0.00           O  
ATOM   1882  CB  LYS A 774      -7.577  15.078  -4.605  1.00  0.00           C  
ATOM   1883  CG  LYS A 774      -9.000  15.631  -4.709  1.00  0.00           C  
ATOM   1884  CD  LYS A 774      -9.955  14.738  -3.914  1.00  0.00           C  
ATOM   1885  CE  LYS A 774     -10.640  13.750  -4.862  1.00  0.00           C  
ATOM   1886  NZ  LYS A 774     -12.098  13.937  -4.624  1.00  0.00           N  
ATOM   1887  H   LYS A 774      -4.982  14.853  -4.045  1.00  0.00           H  
ATOM   1888  HA  LYS A 774      -6.757  16.967  -5.228  1.00  0.00           H  
ATOM   1889  HB2 LYS A 774      -7.340  14.517  -5.498  1.00  0.00           H  
ATOM   1890  HB3 LYS A 774      -7.506  14.430  -3.744  1.00  0.00           H  
ATOM   1891  HG2 LYS A 774      -9.025  16.634  -4.309  1.00  0.00           H  
ATOM   1892  HG3 LYS A 774      -9.304  15.648  -5.744  1.00  0.00           H  
ATOM   1893  HD2 LYS A 774      -9.399  14.194  -3.164  1.00  0.00           H  
ATOM   1894  HD3 LYS A 774     -10.702  15.350  -3.433  1.00  0.00           H  
ATOM   1895  HE2 LYS A 774     -10.389  13.982  -5.888  1.00  0.00           H  
ATOM   1896  HE3 LYS A 774     -10.353  12.738  -4.622  1.00  0.00           H  
ATOM   1897  HZ1 LYS A 774     -12.452  14.707  -5.229  1.00  0.00           H  
ATOM   1898  HZ2 LYS A 774     -12.257  14.180  -3.624  1.00  0.00           H  
ATOM   1899  HZ3 LYS A 774     -12.603  13.058  -4.854  1.00  0.00           H  
ATOM   1900  N   ALA A 775      -6.239  16.221  -2.054  1.00  0.00           N  
ATOM   1901  CA  ALA A 775      -6.340  16.792  -0.680  1.00  0.00           C  
ATOM   1902  C   ALA A 775      -5.465  18.043  -0.557  1.00  0.00           C  
ATOM   1903  O   ALA A 775      -5.567  18.792   0.394  1.00  0.00           O  
ATOM   1904  CB  ALA A 775      -5.827  15.689   0.244  1.00  0.00           C  
ATOM   1905  H   ALA A 775      -5.813  15.351  -2.192  1.00  0.00           H  
ATOM   1906  HA  ALA A 775      -7.366  17.025  -0.442  1.00  0.00           H  
ATOM   1907  HB1 ALA A 775      -6.142  14.727  -0.133  1.00  0.00           H  
ATOM   1908  HB2 ALA A 775      -6.229  15.834   1.236  1.00  0.00           H  
ATOM   1909  HB3 ALA A 775      -4.749  15.724   0.284  1.00  0.00           H  
ATOM   1910  N   THR A 776      -4.602  18.273  -1.510  1.00  0.00           N  
ATOM   1911  CA  THR A 776      -3.721  19.474  -1.440  1.00  0.00           C  
ATOM   1912  C   THR A 776      -4.540  20.714  -1.072  1.00  0.00           C  
ATOM   1913  O   THR A 776      -4.115  21.541  -0.290  1.00  0.00           O  
ATOM   1914  CB  THR A 776      -3.130  19.616  -2.844  1.00  0.00           C  
ATOM   1915  OG1 THR A 776      -2.296  18.499  -3.120  1.00  0.00           O  
ATOM   1916  CG2 THR A 776      -2.308  20.903  -2.927  1.00  0.00           C  
ATOM   1917  H   THR A 776      -4.532  17.656  -2.267  1.00  0.00           H  
ATOM   1918  HA  THR A 776      -2.929  19.318  -0.724  1.00  0.00           H  
ATOM   1919  HB  THR A 776      -3.929  19.657  -3.569  1.00  0.00           H  
ATOM   1920  HG1 THR A 776      -2.787  17.890  -3.674  1.00  0.00           H  
ATOM   1921 HG21 THR A 776      -1.641  20.851  -3.775  1.00  0.00           H  
ATOM   1922 HG22 THR A 776      -1.732  21.020  -2.023  1.00  0.00           H  
ATOM   1923 HG23 THR A 776      -2.973  21.748  -3.044  1.00  0.00           H  
ATOM   1924  N   LYS A 777      -5.712  20.850  -1.629  1.00  0.00           N  
ATOM   1925  CA  LYS A 777      -6.555  22.038  -1.311  1.00  0.00           C  
ATOM   1926  C   LYS A 777      -7.805  21.609  -0.536  1.00  0.00           C  
ATOM   1927  O   LYS A 777      -7.824  20.577   0.106  1.00  0.00           O  
ATOM   1928  CB  LYS A 777      -6.941  22.625  -2.668  1.00  0.00           C  
ATOM   1929  CG  LYS A 777      -6.375  24.040  -2.794  1.00  0.00           C  
ATOM   1930  CD  LYS A 777      -7.164  24.813  -3.852  1.00  0.00           C  
ATOM   1931  CE  LYS A 777      -6.194  25.461  -4.844  1.00  0.00           C  
ATOM   1932  NZ  LYS A 777      -5.484  26.508  -4.058  1.00  0.00           N  
ATOM   1933  H   LYS A 777      -6.037  20.173  -2.258  1.00  0.00           H  
ATOM   1934  HA  LYS A 777      -5.990  22.760  -0.743  1.00  0.00           H  
ATOM   1935  HB2 LYS A 777      -6.539  22.003  -3.456  1.00  0.00           H  
ATOM   1936  HB3 LYS A 777      -8.017  22.661  -2.752  1.00  0.00           H  
ATOM   1937  HG2 LYS A 777      -6.455  24.546  -1.843  1.00  0.00           H  
ATOM   1938  HG3 LYS A 777      -5.337  23.989  -3.089  1.00  0.00           H  
ATOM   1939  HD2 LYS A 777      -7.818  24.133  -4.380  1.00  0.00           H  
ATOM   1940  HD3 LYS A 777      -7.753  25.580  -3.374  1.00  0.00           H  
ATOM   1941  HE2 LYS A 777      -5.493  24.726  -5.217  1.00  0.00           H  
ATOM   1942  HE3 LYS A 777      -6.736  25.913  -5.660  1.00  0.00           H  
ATOM   1943  HZ1 LYS A 777      -6.070  26.794  -3.249  1.00  0.00           H  
ATOM   1944  HZ2 LYS A 777      -5.304  27.334  -4.666  1.00  0.00           H  
ATOM   1945  HZ3 LYS A 777      -4.580  26.130  -3.712  1.00  0.00           H  
ATOM   1946  N   LYS A 778      -8.847  22.392  -0.590  1.00  0.00           N  
ATOM   1947  CA  LYS A 778     -10.093  22.026   0.144  1.00  0.00           C  
ATOM   1948  C   LYS A 778     -11.254  22.920  -0.306  1.00  0.00           C  
ATOM   1949  CB  LYS A 778      -9.769  22.268   1.619  1.00  0.00           C  
ATOM   1950  CG  LYS A 778      -9.889  20.953   2.391  1.00  0.00           C  
ATOM   1951  CD  LYS A 778     -11.022  21.063   3.413  1.00  0.00           C  
ATOM   1952  CE  LYS A 778     -10.521  20.599   4.782  1.00  0.00           C  
ATOM   1953  NZ  LYS A 778     -11.727  20.612   5.658  1.00  0.00           N  
ATOM   1954  H   LYS A 778      -8.812  23.219  -1.113  1.00  0.00           H  
ATOM   1955  HA  LYS A 778     -10.334  20.988  -0.015  1.00  0.00           H  
ATOM   1956  HB2 LYS A 778      -8.763  22.650   1.708  1.00  0.00           H  
ATOM   1957  HB3 LYS A 778     -10.464  22.988   2.026  1.00  0.00           H  
ATOM   1958  HG2 LYS A 778     -10.101  20.149   1.701  1.00  0.00           H  
ATOM   1959  HG3 LYS A 778      -8.961  20.753   2.905  1.00  0.00           H  
ATOM   1960  HD2 LYS A 778     -11.350  22.090   3.478  1.00  0.00           H  
ATOM   1961  HD3 LYS A 778     -11.847  20.439   3.103  1.00  0.00           H  
ATOM   1962  HE2 LYS A 778     -10.115  19.598   4.713  1.00  0.00           H  
ATOM   1963  HE3 LYS A 778      -9.779  21.283   5.163  1.00  0.00           H  
ATOM   1964  HZ1 LYS A 778     -11.896  21.579   5.999  1.00  0.00           H  
ATOM   1965  HZ2 LYS A 778     -11.572  19.979   6.469  1.00  0.00           H  
ATOM   1966  HZ3 LYS A 778     -12.553  20.288   5.117  1.00  0.00           H  
TER    1967      LYS A 778                                                      
ENDMDL                                                                          
MODEL        2                                                                  
ATOM      1  N   THR A 654     -24.999   2.488  -6.530  1.00  0.00           N  
ATOM      2  CA  THR A 654     -24.500   1.382  -7.397  1.00  0.00           C  
ATOM      3  C   THR A 654     -23.510   0.509  -6.619  1.00  0.00           C  
ATOM      4  O   THR A 654     -22.617   1.001  -5.960  1.00  0.00           O  
ATOM      5  CB  THR A 654     -23.799   2.080  -8.564  1.00  0.00           C  
ATOM      6  OG1 THR A 654     -24.487   3.286  -8.873  1.00  0.00           O  
ATOM      7  CG2 THR A 654     -23.800   1.162  -9.787  1.00  0.00           C  
ATOM      8  HA  THR A 654     -25.322   0.788  -7.762  1.00  0.00           H  
ATOM      9  HB  THR A 654     -22.780   2.306  -8.290  1.00  0.00           H  
ATOM     10  HG1 THR A 654     -23.831   3.975  -9.005  1.00  0.00           H  
ATOM     11 HG21 THR A 654     -23.546   1.734 -10.666  1.00  0.00           H  
ATOM     12 HG22 THR A 654     -24.783   0.729  -9.912  1.00  0.00           H  
ATOM     13 HG23 THR A 654     -23.075   0.375  -9.648  1.00  0.00           H  
ATOM     14  N   THR A 655     -23.663  -0.786  -6.692  1.00  0.00           N  
ATOM     15  CA  THR A 655     -22.732  -1.690  -5.955  1.00  0.00           C  
ATOM     16  C   THR A 655     -22.831  -1.438  -4.447  1.00  0.00           C  
ATOM     17  O   THR A 655     -23.731  -0.770  -3.979  1.00  0.00           O  
ATOM     18  CB  THR A 655     -21.338  -1.326  -6.471  1.00  0.00           C  
ATOM     19  OG1 THR A 655     -21.457  -0.631  -7.703  1.00  0.00           O  
ATOM     20  CG2 THR A 655     -20.520  -2.601  -6.679  1.00  0.00           C  
ATOM     21  H   THR A 655     -24.391  -1.165  -7.229  1.00  0.00           H  
ATOM     22  HA  THR A 655     -22.951  -2.721  -6.182  1.00  0.00           H  
ATOM     23  HB  THR A 655     -20.840  -0.698  -5.748  1.00  0.00           H  
ATOM     24  HG1 THR A 655     -21.518  -1.284  -8.405  1.00  0.00           H  
ATOM     25 HG21 THR A 655     -21.184  -3.424  -6.898  1.00  0.00           H  
ATOM     26 HG22 THR A 655     -19.961  -2.821  -5.779  1.00  0.00           H  
ATOM     27 HG23 THR A 655     -19.835  -2.460  -7.501  1.00  0.00           H  
ATOM     28  N   GLU A 656     -21.913  -1.968  -3.684  1.00  0.00           N  
ATOM     29  CA  GLU A 656     -21.959  -1.756  -2.208  1.00  0.00           C  
ATOM     30  C   GLU A 656     -21.226  -0.466  -1.835  1.00  0.00           C  
ATOM     31  O   GLU A 656     -20.556   0.138  -2.648  1.00  0.00           O  
ATOM     32  CB  GLU A 656     -21.244  -2.967  -1.609  1.00  0.00           C  
ATOM     33  CG  GLU A 656     -21.784  -4.249  -2.246  1.00  0.00           C  
ATOM     34  CD  GLU A 656     -20.634  -5.017  -2.902  1.00  0.00           C  
ATOM     35  OE1 GLU A 656     -19.913  -5.691  -2.185  1.00  0.00           O  
ATOM     36  OE2 GLU A 656     -20.494  -4.915  -4.109  1.00  0.00           O  
ATOM     37  H   GLU A 656     -21.194  -2.503  -4.081  1.00  0.00           H  
ATOM     38  HA  GLU A 656     -22.981  -1.723  -1.864  1.00  0.00           H  
ATOM     39  HB2 GLU A 656     -20.184  -2.890  -1.799  1.00  0.00           H  
ATOM     40  HB3 GLU A 656     -21.419  -2.997  -0.544  1.00  0.00           H  
ATOM     41  HG2 GLU A 656     -22.240  -4.865  -1.484  1.00  0.00           H  
ATOM     42  HG3 GLU A 656     -22.520  -3.999  -2.995  1.00  0.00           H  
ATOM     43  N   GLU A 657     -21.345  -0.041  -0.606  1.00  0.00           N  
ATOM     44  CA  GLU A 657     -20.653   1.206  -0.176  1.00  0.00           C  
ATOM     45  C   GLU A 657     -20.402   1.175   1.333  1.00  0.00           C  
ATOM     46  O   GLU A 657     -20.927   1.979   2.077  1.00  0.00           O  
ATOM     47  CB  GLU A 657     -21.616   2.338  -0.538  1.00  0.00           C  
ATOM     48  CG  GLU A 657     -22.971   2.089   0.131  1.00  0.00           C  
ATOM     49  CD  GLU A 657     -24.085   2.187  -0.914  1.00  0.00           C  
ATOM     50  OE1 GLU A 657     -23.791   2.585  -2.030  1.00  0.00           O  
ATOM     51  OE2 GLU A 657     -25.212   1.861  -0.581  1.00  0.00           O  
ATOM     52  H   GLU A 657     -21.889  -0.546   0.035  1.00  0.00           H  
ATOM     53  HA  GLU A 657     -19.725   1.326  -0.711  1.00  0.00           H  
ATOM     54  HB2 GLU A 657     -21.211   3.278  -0.195  1.00  0.00           H  
ATOM     55  HB3 GLU A 657     -21.747   2.370  -1.608  1.00  0.00           H  
ATOM     56  HG2 GLU A 657     -22.977   1.102   0.573  1.00  0.00           H  
ATOM     57  HG3 GLU A 657     -23.134   2.830   0.898  1.00  0.00           H  
ATOM     58  N   ASN A 658     -19.601   0.250   1.791  1.00  0.00           N  
ATOM     59  CA  ASN A 658     -19.315   0.166   3.252  1.00  0.00           C  
ATOM     60  C   ASN A 658     -17.859   0.549   3.526  1.00  0.00           C  
ATOM     61  O   ASN A 658     -17.043  -0.285   3.870  1.00  0.00           O  
ATOM     62  CB  ASN A 658     -19.561  -1.298   3.618  1.00  0.00           C  
ATOM     63  CG  ASN A 658     -18.844  -2.203   2.616  1.00  0.00           C  
ATOM     64  OD1 ASN A 658     -17.706  -2.577   2.819  1.00  0.00           O  
ATOM     65  ND2 ASN A 658     -19.469  -2.575   1.531  1.00  0.00           N  
ATOM     66  H   ASN A 658     -19.187  -0.389   1.173  1.00  0.00           H  
ATOM     67  HA  ASN A 658     -19.986   0.804   3.806  1.00  0.00           H  
ATOM     68  HB2 ASN A 658     -19.180  -1.487   4.613  1.00  0.00           H  
ATOM     69  HB3 ASN A 658     -20.620  -1.503   3.594  1.00  0.00           H  
ATOM     70 HD21 ASN A 658     -20.387  -2.275   1.367  1.00  0.00           H  
ATOM     71 HD22 ASN A 658     -19.018  -3.155   0.881  1.00  0.00           H  
ATOM     72  N   SER A 659     -17.527   1.802   3.380  1.00  0.00           N  
ATOM     73  CA  SER A 659     -16.122   2.234   3.633  1.00  0.00           C  
ATOM     74  C   SER A 659     -15.159   1.467   2.722  1.00  0.00           C  
ATOM     75  O   SER A 659     -14.144   0.960   3.159  1.00  0.00           O  
ATOM     76  CB  SER A 659     -15.862   1.887   5.100  1.00  0.00           C  
ATOM     77  OG  SER A 659     -15.258   0.604   5.178  1.00  0.00           O  
ATOM     78  H   SER A 659     -18.199   2.459   3.103  1.00  0.00           H  
ATOM     79  HA  SER A 659     -16.021   3.296   3.482  1.00  0.00           H  
ATOM     80  HB2 SER A 659     -15.200   2.619   5.532  1.00  0.00           H  
ATOM     81  HB3 SER A 659     -16.800   1.891   5.640  1.00  0.00           H  
ATOM     82  HG  SER A 659     -14.306   0.725   5.208  1.00  0.00           H  
ATOM     83  N   LYS A 660     -15.468   1.380   1.456  1.00  0.00           N  
ATOM     84  CA  LYS A 660     -14.568   0.647   0.520  1.00  0.00           C  
ATOM     85  C   LYS A 660     -13.317   1.479   0.227  1.00  0.00           C  
ATOM     86  O   LYS A 660     -12.203   1.024   0.394  1.00  0.00           O  
ATOM     87  CB  LYS A 660     -15.393   0.448  -0.751  1.00  0.00           C  
ATOM     88  CG  LYS A 660     -15.297  -1.013  -1.196  1.00  0.00           C  
ATOM     89  CD  LYS A 660     -16.682  -1.659  -1.138  1.00  0.00           C  
ATOM     90  CE  LYS A 660     -17.263  -1.748  -2.552  1.00  0.00           C  
ATOM     91  NZ  LYS A 660     -18.050  -0.495  -2.721  1.00  0.00           N  
ATOM     92  H   LYS A 660     -16.289   1.797   1.122  1.00  0.00           H  
ATOM     93  HA  LYS A 660     -14.293  -0.310   0.936  1.00  0.00           H  
ATOM     94  HB2 LYS A 660     -16.425   0.698  -0.553  1.00  0.00           H  
ATOM     95  HB3 LYS A 660     -15.010   1.086  -1.533  1.00  0.00           H  
ATOM     96  HG2 LYS A 660     -14.920  -1.057  -2.208  1.00  0.00           H  
ATOM     97  HG3 LYS A 660     -14.625  -1.546  -0.538  1.00  0.00           H  
ATOM     98  HD2 LYS A 660     -16.600  -2.651  -0.719  1.00  0.00           H  
ATOM     99  HD3 LYS A 660     -17.334  -1.060  -0.521  1.00  0.00           H  
ATOM    100  HE2 LYS A 660     -16.467  -1.797  -3.281  1.00  0.00           H  
ATOM    101  HE3 LYS A 660     -17.911  -2.606  -2.639  1.00  0.00           H  
ATOM    102  HZ1 LYS A 660     -17.403   0.305  -2.863  1.00  0.00           H  
ATOM    103  HZ2 LYS A 660     -18.627  -0.331  -1.872  1.00  0.00           H  
ATOM    104  HZ3 LYS A 660     -18.671  -0.585  -3.550  1.00  0.00           H  
ATOM    105  N   SER A 661     -13.491   2.698  -0.209  1.00  0.00           N  
ATOM    106  CA  SER A 661     -12.311   3.557  -0.511  1.00  0.00           C  
ATOM    107  C   SER A 661     -11.710   4.110   0.784  1.00  0.00           C  
ATOM    108  O   SER A 661     -10.761   4.866   0.766  1.00  0.00           O  
ATOM    109  CB  SER A 661     -12.857   4.693  -1.372  1.00  0.00           C  
ATOM    110  OG  SER A 661     -11.944   4.964  -2.426  1.00  0.00           O  
ATOM    111  H   SER A 661     -14.399   3.047  -0.336  1.00  0.00           H  
ATOM    112  HA  SER A 661     -11.571   3.000  -1.063  1.00  0.00           H  
ATOM    113  HB2 SER A 661     -13.807   4.405  -1.791  1.00  0.00           H  
ATOM    114  HB3 SER A 661     -12.990   5.575  -0.759  1.00  0.00           H  
ATOM    115  HG  SER A 661     -11.286   5.581  -2.098  1.00  0.00           H  
ATOM    116  N   GLU A 662     -12.257   3.738   1.909  1.00  0.00           N  
ATOM    117  CA  GLU A 662     -11.716   4.246   3.202  1.00  0.00           C  
ATOM    118  C   GLU A 662     -10.858   3.172   3.875  1.00  0.00           C  
ATOM    119  O   GLU A 662      -9.906   3.471   4.570  1.00  0.00           O  
ATOM    120  CB  GLU A 662     -12.948   4.563   4.049  1.00  0.00           C  
ATOM    121  CG  GLU A 662     -13.876   5.498   3.269  1.00  0.00           C  
ATOM    122  CD  GLU A 662     -13.412   6.945   3.448  1.00  0.00           C  
ATOM    123  OE1 GLU A 662     -12.557   7.173   4.287  1.00  0.00           O  
ATOM    124  OE2 GLU A 662     -13.919   7.800   2.740  1.00  0.00           O  
ATOM    125  H   GLU A 662     -13.024   3.127   1.903  1.00  0.00           H  
ATOM    126  HA  GLU A 662     -11.138   5.143   3.041  1.00  0.00           H  
ATOM    127  HB2 GLU A 662     -13.471   3.646   4.281  1.00  0.00           H  
ATOM    128  HB3 GLU A 662     -12.642   5.045   4.965  1.00  0.00           H  
ATOM    129  HG2 GLU A 662     -13.850   5.237   2.222  1.00  0.00           H  
ATOM    130  HG3 GLU A 662     -14.885   5.398   3.643  1.00  0.00           H  
ATOM    131  N   ALA A 663     -11.184   1.924   3.676  1.00  0.00           N  
ATOM    132  CA  ALA A 663     -10.383   0.835   4.307  1.00  0.00           C  
ATOM    133  C   ALA A 663      -9.300   0.346   3.342  1.00  0.00           C  
ATOM    134  O   ALA A 663      -8.659  -0.661   3.571  1.00  0.00           O  
ATOM    135  CB  ALA A 663     -11.386  -0.282   4.592  1.00  0.00           C  
ATOM    136  H   ALA A 663     -11.955   1.701   3.113  1.00  0.00           H  
ATOM    137  HA  ALA A 663      -9.941   1.177   5.230  1.00  0.00           H  
ATOM    138  HB1 ALA A 663     -11.385  -0.509   5.647  1.00  0.00           H  
ATOM    139  HB2 ALA A 663     -11.111  -1.163   4.033  1.00  0.00           H  
ATOM    140  HB3 ALA A 663     -12.375   0.039   4.294  1.00  0.00           H  
ATOM    141  N   LEU A 664      -9.091   1.050   2.262  1.00  0.00           N  
ATOM    142  CA  LEU A 664      -8.051   0.622   1.284  1.00  0.00           C  
ATOM    143  C   LEU A 664      -6.776   1.441   1.475  1.00  0.00           C  
ATOM    144  O   LEU A 664      -5.678   0.931   1.373  1.00  0.00           O  
ATOM    145  CB  LEU A 664      -8.664   0.898  -0.090  1.00  0.00           C  
ATOM    146  CG  LEU A 664      -8.923  -0.425  -0.810  1.00  0.00           C  
ATOM    147  CD1 LEU A 664      -9.352  -0.147  -2.253  1.00  0.00           C  
ATOM    148  CD2 LEU A 664      -7.642  -1.260  -0.812  1.00  0.00           C  
ATOM    149  H   LEU A 664      -9.619   1.860   2.095  1.00  0.00           H  
ATOM    150  HA  LEU A 664      -7.839  -0.430   1.390  1.00  0.00           H  
ATOM    151  HB2 LEU A 664      -9.596   1.431   0.032  1.00  0.00           H  
ATOM    152  HB3 LEU A 664      -7.982   1.496  -0.675  1.00  0.00           H  
ATOM    153  HG  LEU A 664      -9.706  -0.965  -0.299  1.00  0.00           H  
ATOM    154 HD11 LEU A 664     -10.426  -0.211  -2.327  1.00  0.00           H  
ATOM    155 HD12 LEU A 664      -8.901  -0.876  -2.909  1.00  0.00           H  
ATOM    156 HD13 LEU A 664      -9.029   0.843  -2.539  1.00  0.00           H  
ATOM    157 HD21 LEU A 664      -6.884  -0.756  -0.228  1.00  0.00           H  
ATOM    158 HD22 LEU A 664      -7.292  -1.382  -1.827  1.00  0.00           H  
ATOM    159 HD23 LEU A 664      -7.843  -2.229  -0.381  1.00  0.00           H  
ATOM    160  N   LEU A 665      -6.910   2.708   1.747  1.00  0.00           N  
ATOM    161  CA  LEU A 665      -5.701   3.554   1.936  1.00  0.00           C  
ATOM    162  C   LEU A 665      -5.693   4.172   3.336  1.00  0.00           C  
ATOM    163  O   LEU A 665      -6.722   4.337   3.959  1.00  0.00           O  
ATOM    164  CB  LEU A 665      -5.813   4.643   0.868  1.00  0.00           C  
ATOM    165  CG  LEU A 665      -5.787   4.000  -0.520  1.00  0.00           C  
ATOM    166  CD1 LEU A 665      -6.718   4.771  -1.459  1.00  0.00           C  
ATOM    167  CD2 LEU A 665      -4.362   4.040  -1.072  1.00  0.00           C  
ATOM    168  H   LEU A 665      -7.804   3.102   1.821  1.00  0.00           H  
ATOM    169  HA  LEU A 665      -4.811   2.973   1.775  1.00  0.00           H  
ATOM    170  HB2 LEU A 665      -6.739   5.182   1.000  1.00  0.00           H  
ATOM    171  HB3 LEU A 665      -4.982   5.325   0.961  1.00  0.00           H  
ATOM    172  HG  LEU A 665      -6.121   2.974  -0.449  1.00  0.00           H  
ATOM    173 HD11 LEU A 665      -7.355   4.076  -1.986  1.00  0.00           H  
ATOM    174 HD12 LEU A 665      -6.127   5.328  -2.172  1.00  0.00           H  
ATOM    175 HD13 LEU A 665      -7.326   5.454  -0.885  1.00  0.00           H  
ATOM    176 HD21 LEU A 665      -3.776   3.259  -0.611  1.00  0.00           H  
ATOM    177 HD22 LEU A 665      -3.918   5.000  -0.856  1.00  0.00           H  
ATOM    178 HD23 LEU A 665      -4.387   3.888  -2.140  1.00  0.00           H  
ATOM    179  N   ASP A 666      -4.537   4.518   3.831  1.00  0.00           N  
ATOM    180  CA  ASP A 666      -4.464   5.130   5.187  1.00  0.00           C  
ATOM    181  C   ASP A 666      -4.836   6.612   5.099  1.00  0.00           C  
ATOM    182  O   ASP A 666      -3.996   7.466   4.896  1.00  0.00           O  
ATOM    183  CB  ASP A 666      -3.010   4.960   5.622  1.00  0.00           C  
ATOM    184  CG  ASP A 666      -2.962   4.579   7.104  1.00  0.00           C  
ATOM    185  OD1 ASP A 666      -3.568   5.283   7.895  1.00  0.00           O  
ATOM    186  OD2 ASP A 666      -2.324   3.589   7.421  1.00  0.00           O  
ATOM    187  H   ASP A 666      -3.718   4.382   3.311  1.00  0.00           H  
ATOM    188  HA  ASP A 666      -5.120   4.615   5.870  1.00  0.00           H  
ATOM    189  HB2 ASP A 666      -2.546   4.180   5.035  1.00  0.00           H  
ATOM    190  HB3 ASP A 666      -2.477   5.888   5.475  1.00  0.00           H  
ATOM    191  N   ILE A 667      -6.094   6.920   5.244  1.00  0.00           N  
ATOM    192  CA  ILE A 667      -6.535   8.342   5.162  1.00  0.00           C  
ATOM    193  C   ILE A 667      -5.834   9.208   6.221  1.00  0.00           C  
ATOM    194  O   ILE A 667      -5.453  10.327   5.939  1.00  0.00           O  
ATOM    195  CB  ILE A 667      -8.047   8.318   5.412  1.00  0.00           C  
ATOM    196  CG1 ILE A 667      -8.731   7.318   4.467  1.00  0.00           C  
ATOM    197  CG2 ILE A 667      -8.621   9.714   5.165  1.00  0.00           C  
ATOM    198  CD1 ILE A 667      -8.360   7.625   3.015  1.00  0.00           C  
ATOM    199  H   ILE A 667      -6.751   6.213   5.403  1.00  0.00           H  
ATOM    200  HA  ILE A 667      -6.337   8.732   4.178  1.00  0.00           H  
ATOM    201  HB  ILE A 667      -8.234   8.033   6.438  1.00  0.00           H  
ATOM    202 HG12 ILE A 667      -8.420   6.315   4.714  1.00  0.00           H  
ATOM    203 HG13 ILE A 667      -9.802   7.395   4.583  1.00  0.00           H  
ATOM    204 HG21 ILE A 667      -7.892  10.317   4.644  1.00  0.00           H  
ATOM    205 HG22 ILE A 667      -8.859  10.178   6.112  1.00  0.00           H  
ATOM    206 HG23 ILE A 667      -9.517   9.636   4.569  1.00  0.00           H  
ATOM    207 HD11 ILE A 667      -7.718   8.491   2.980  1.00  0.00           H  
ATOM    208 HD12 ILE A 667      -9.258   7.821   2.448  1.00  0.00           H  
ATOM    209 HD13 ILE A 667      -7.844   6.775   2.589  1.00  0.00           H  
ATOM    210  N   PRO A 668      -5.696   8.680   7.415  1.00  0.00           N  
ATOM    211  CA  PRO A 668      -5.047   9.452   8.504  1.00  0.00           C  
ATOM    212  C   PRO A 668      -3.525   9.492   8.327  1.00  0.00           C  
ATOM    213  O   PRO A 668      -2.898  10.513   8.525  1.00  0.00           O  
ATOM    214  CB  PRO A 668      -5.433   8.687   9.765  1.00  0.00           C  
ATOM    215  CG  PRO A 668      -5.709   7.288   9.313  1.00  0.00           C  
ATOM    216  CD  PRO A 668      -6.119   7.346   7.862  1.00  0.00           C  
ATOM    217  HA  PRO A 668      -5.448  10.453   8.548  1.00  0.00           H  
ATOM    218  HB2 PRO A 668      -4.615   8.700  10.474  1.00  0.00           H  
ATOM    219  HB3 PRO A 668      -6.321   9.113  10.207  1.00  0.00           H  
ATOM    220  HG2 PRO A 668      -4.818   6.687   9.421  1.00  0.00           H  
ATOM    221  HG3 PRO A 668      -6.510   6.864   9.899  1.00  0.00           H  
ATOM    222  HD2 PRO A 668      -5.609   6.574   7.304  1.00  0.00           H  
ATOM    223  HD3 PRO A 668      -7.190   7.242   7.767  1.00  0.00           H  
ATOM    224  N   MET A 669      -2.922   8.395   7.960  1.00  0.00           N  
ATOM    225  CA  MET A 669      -1.440   8.390   7.783  1.00  0.00           C  
ATOM    226  C   MET A 669      -1.047   9.211   6.550  1.00  0.00           C  
ATOM    227  O   MET A 669      -0.022   9.866   6.532  1.00  0.00           O  
ATOM    228  CB  MET A 669      -1.060   6.921   7.593  1.00  0.00           C  
ATOM    229  CG  MET A 669       0.387   6.708   8.047  1.00  0.00           C  
ATOM    230  SD  MET A 669       0.399   6.031   9.727  1.00  0.00           S  
ATOM    231  CE  MET A 669       0.197   4.289   9.276  1.00  0.00           C  
ATOM    232  H   MET A 669      -3.439   7.576   7.807  1.00  0.00           H  
ATOM    233  HA  MET A 669      -0.956   8.782   8.663  1.00  0.00           H  
ATOM    234  HB2 MET A 669      -1.720   6.300   8.180  1.00  0.00           H  
ATOM    235  HB3 MET A 669      -1.149   6.658   6.550  1.00  0.00           H  
ATOM    236  HG2 MET A 669       0.877   6.019   7.377  1.00  0.00           H  
ATOM    237  HG3 MET A 669       0.909   7.654   8.037  1.00  0.00           H  
ATOM    238  HE1 MET A 669       0.533   3.666  10.094  1.00  0.00           H  
ATOM    239  HE2 MET A 669       0.783   4.072   8.397  1.00  0.00           H  
ATOM    240  HE3 MET A 669      -0.847   4.091   9.069  1.00  0.00           H  
ATOM    241  N   LEU A 670      -1.847   9.182   5.521  1.00  0.00           N  
ATOM    242  CA  LEU A 670      -1.509   9.963   4.295  1.00  0.00           C  
ATOM    243  C   LEU A 670      -1.622  11.463   4.575  1.00  0.00           C  
ATOM    244  O   LEU A 670      -0.727  12.227   4.272  1.00  0.00           O  
ATOM    245  CB  LEU A 670      -2.533   9.523   3.249  1.00  0.00           C  
ATOM    246  CG  LEU A 670      -2.183   8.118   2.753  1.00  0.00           C  
ATOM    247  CD1 LEU A 670      -3.071   7.757   1.562  1.00  0.00           C  
ATOM    248  CD2 LEU A 670      -0.715   8.082   2.316  1.00  0.00           C  
ATOM    249  H   LEU A 670      -2.668   8.649   5.552  1.00  0.00           H  
ATOM    250  HA  LEU A 670      -0.513   9.720   3.960  1.00  0.00           H  
ATOM    251  HB2 LEU A 670      -3.518   9.513   3.693  1.00  0.00           H  
ATOM    252  HB3 LEU A 670      -2.519  10.212   2.418  1.00  0.00           H  
ATOM    253  HG  LEU A 670      -2.341   7.407   3.548  1.00  0.00           H  
ATOM    254 HD11 LEU A 670      -4.060   7.503   1.915  1.00  0.00           H  
ATOM    255 HD12 LEU A 670      -2.648   6.910   1.042  1.00  0.00           H  
ATOM    256 HD13 LEU A 670      -3.132   8.599   0.889  1.00  0.00           H  
ATOM    257 HD21 LEU A 670      -0.375   9.086   2.108  1.00  0.00           H  
ATOM    258 HD22 LEU A 670      -0.618   7.476   1.428  1.00  0.00           H  
ATOM    259 HD23 LEU A 670      -0.116   7.657   3.107  1.00  0.00           H  
ATOM    260  N   GLU A 671      -2.708  11.897   5.158  1.00  0.00           N  
ATOM    261  CA  GLU A 671      -2.853  13.348   5.458  1.00  0.00           C  
ATOM    262  C   GLU A 671      -1.742  13.784   6.415  1.00  0.00           C  
ATOM    263  O   GLU A 671      -1.265  14.901   6.366  1.00  0.00           O  
ATOM    264  CB  GLU A 671      -4.227  13.492   6.117  1.00  0.00           C  
ATOM    265  CG  GLU A 671      -4.201  12.867   7.514  1.00  0.00           C  
ATOM    266  CD  GLU A 671      -5.469  13.261   8.273  1.00  0.00           C  
ATOM    267  OE1 GLU A 671      -6.222  14.067   7.751  1.00  0.00           O  
ATOM    268  OE2 GLU A 671      -5.667  12.747   9.363  1.00  0.00           O  
ATOM    269  H   GLU A 671      -3.420  11.269   5.405  1.00  0.00           H  
ATOM    270  HA  GLU A 671      -2.816  13.926   4.549  1.00  0.00           H  
ATOM    271  HB2 GLU A 671      -4.480  14.539   6.196  1.00  0.00           H  
ATOM    272  HB3 GLU A 671      -4.968  12.988   5.515  1.00  0.00           H  
ATOM    273  HG2 GLU A 671      -4.152  11.791   7.426  1.00  0.00           H  
ATOM    274  HG3 GLU A 671      -3.337  13.225   8.054  1.00  0.00           H  
ATOM    275  N   GLN A 672      -1.316  12.902   7.278  1.00  0.00           N  
ATOM    276  CA  GLN A 672      -0.228  13.256   8.228  1.00  0.00           C  
ATOM    277  C   GLN A 672       1.028  13.639   7.444  1.00  0.00           C  
ATOM    278  O   GLN A 672       1.527  14.741   7.552  1.00  0.00           O  
ATOM    279  CB  GLN A 672       0.014  11.985   9.042  1.00  0.00           C  
ATOM    280  CG  GLN A 672       0.799  12.329  10.310  1.00  0.00           C  
ATOM    281  CD  GLN A 672      -0.058  12.022  11.538  1.00  0.00           C  
ATOM    282  OE1 GLN A 672      -0.564  12.921  12.180  1.00  0.00           O  
ATOM    283  NE2 GLN A 672      -0.244  10.780  11.897  1.00  0.00           N  
ATOM    284  H   GLN A 672      -1.707  12.004   7.293  1.00  0.00           H  
ATOM    285  HA  GLN A 672      -0.534  14.062   8.876  1.00  0.00           H  
ATOM    286  HB2 GLN A 672      -0.935  11.546   9.313  1.00  0.00           H  
ATOM    287  HB3 GLN A 672       0.580  11.280   8.450  1.00  0.00           H  
ATOM    288  HG2 GLN A 672       1.703  11.738  10.344  1.00  0.00           H  
ATOM    289  HG3 GLN A 672       1.054  13.378  10.303  1.00  0.00           H  
ATOM    290 HE21 GLN A 672       0.162  10.055  11.379  1.00  0.00           H  
ATOM    291 HE22 GLN A 672      -0.793  10.574  12.682  1.00  0.00           H  
ATOM    292  N   TYR A 673       1.535  12.739   6.648  1.00  0.00           N  
ATOM    293  CA  TYR A 673       2.753  13.053   5.851  1.00  0.00           C  
ATOM    294  C   TYR A 673       2.547  14.356   5.078  1.00  0.00           C  
ATOM    295  O   TYR A 673       3.466  15.122   4.879  1.00  0.00           O  
ATOM    296  CB  TYR A 673       2.913  11.870   4.895  1.00  0.00           C  
ATOM    297  CG  TYR A 673       2.968  10.585   5.693  1.00  0.00           C  
ATOM    298  CD1 TYR A 673       3.412  10.604   7.021  1.00  0.00           C  
ATOM    299  CD2 TYR A 673       2.573   9.377   5.105  1.00  0.00           C  
ATOM    300  CE1 TYR A 673       3.462   9.415   7.760  1.00  0.00           C  
ATOM    301  CE2 TYR A 673       2.623   8.189   5.844  1.00  0.00           C  
ATOM    302  CZ  TYR A 673       3.068   8.209   7.172  1.00  0.00           C  
ATOM    303  OH  TYR A 673       3.117   7.037   7.902  1.00  0.00           O  
ATOM    304  H   TYR A 673       1.112  11.859   6.572  1.00  0.00           H  
ATOM    305  HA  TYR A 673       3.615  13.127   6.494  1.00  0.00           H  
ATOM    306  HB2 TYR A 673       2.073  11.839   4.217  1.00  0.00           H  
ATOM    307  HB3 TYR A 673       3.827  11.982   4.333  1.00  0.00           H  
ATOM    308  HD1 TYR A 673       3.717  11.535   7.476  1.00  0.00           H  
ATOM    309  HD2 TYR A 673       2.230   9.361   4.080  1.00  0.00           H  
ATOM    310  HE1 TYR A 673       3.806   9.431   8.785  1.00  0.00           H  
ATOM    311  HE2 TYR A 673       2.319   7.256   5.391  1.00  0.00           H  
ATOM    312  HH  TYR A 673       3.253   6.312   7.287  1.00  0.00           H  
ATOM    313  N   LEU A 674       1.342  14.620   4.653  1.00  0.00           N  
ATOM    314  CA  LEU A 674       1.077  15.882   3.907  1.00  0.00           C  
ATOM    315  C   LEU A 674       1.227  17.080   4.846  1.00  0.00           C  
ATOM    316  O   LEU A 674       1.519  18.182   4.425  1.00  0.00           O  
ATOM    317  CB  LEU A 674      -0.367  15.760   3.419  1.00  0.00           C  
ATOM    318  CG  LEU A 674      -0.380  15.573   1.901  1.00  0.00           C  
ATOM    319  CD1 LEU A 674       0.083  16.863   1.224  1.00  0.00           C  
ATOM    320  CD2 LEU A 674       0.567  14.430   1.523  1.00  0.00           C  
ATOM    321  H   LEU A 674       0.610  13.994   4.832  1.00  0.00           H  
ATOM    322  HA  LEU A 674       1.745  15.973   3.067  1.00  0.00           H  
ATOM    323  HB2 LEU A 674      -0.835  14.908   3.891  1.00  0.00           H  
ATOM    324  HB3 LEU A 674      -0.911  16.657   3.673  1.00  0.00           H  
ATOM    325  HG  LEU A 674      -1.382  15.335   1.577  1.00  0.00           H  
ATOM    326 HD11 LEU A 674      -0.263  17.714   1.794  1.00  0.00           H  
ATOM    327 HD12 LEU A 674      -0.324  16.911   0.225  1.00  0.00           H  
ATOM    328 HD13 LEU A 674       1.162  16.879   1.174  1.00  0.00           H  
ATOM    329 HD21 LEU A 674       0.004  13.639   1.051  1.00  0.00           H  
ATOM    330 HD22 LEU A 674       1.047  14.051   2.413  1.00  0.00           H  
ATOM    331 HD23 LEU A 674       1.317  14.797   0.838  1.00  0.00           H  
ATOM    332  N   GLU A 675       1.030  16.868   6.119  1.00  0.00           N  
ATOM    333  CA  GLU A 675       1.161  17.987   7.096  1.00  0.00           C  
ATOM    334  C   GLU A 675       2.640  18.252   7.400  1.00  0.00           C  
ATOM    335  O   GLU A 675       2.973  19.054   8.249  1.00  0.00           O  
ATOM    336  CB  GLU A 675       0.436  17.500   8.350  1.00  0.00           C  
ATOM    337  CG  GLU A 675      -0.709  18.457   8.688  1.00  0.00           C  
ATOM    338  CD  GLU A 675      -1.703  18.494   7.525  1.00  0.00           C  
ATOM    339  OE1 GLU A 675      -1.444  17.838   6.529  1.00  0.00           O  
ATOM    340  OE2 GLU A 675      -2.706  19.177   7.650  1.00  0.00           O  
ATOM    341  H   GLU A 675       0.797  15.969   6.434  1.00  0.00           H  
ATOM    342  HA  GLU A 675       0.687  18.878   6.716  1.00  0.00           H  
ATOM    343  HB2 GLU A 675       0.038  16.510   8.175  1.00  0.00           H  
ATOM    344  HB3 GLU A 675       1.129  17.467   9.177  1.00  0.00           H  
ATOM    345  HG2 GLU A 675      -1.213  18.115   9.580  1.00  0.00           H  
ATOM    346  HG3 GLU A 675      -0.315  19.447   8.853  1.00  0.00           H  
ATOM    347  N   LEU A 676       3.526  17.583   6.713  1.00  0.00           N  
ATOM    348  CA  LEU A 676       4.984  17.799   6.964  1.00  0.00           C  
ATOM    349  C   LEU A 676       5.782  17.633   5.668  1.00  0.00           C  
ATOM    350  O   LEU A 676       6.268  18.592   5.103  1.00  0.00           O  
ATOM    351  CB  LEU A 676       5.399  16.735   7.994  1.00  0.00           C  
ATOM    352  CG  LEU A 676       4.602  15.440   7.788  1.00  0.00           C  
ATOM    353  CD1 LEU A 676       5.560  14.247   7.761  1.00  0.00           C  
ATOM    354  CD2 LEU A 676       3.612  15.268   8.942  1.00  0.00           C  
ATOM    355  H   LEU A 676       3.236  16.942   6.032  1.00  0.00           H  
ATOM    356  HA  LEU A 676       5.146  18.784   7.375  1.00  0.00           H  
ATOM    357  HB2 LEU A 676       6.453  16.525   7.883  1.00  0.00           H  
ATOM    358  HB3 LEU A 676       5.215  17.111   8.989  1.00  0.00           H  
ATOM    359  HG  LEU A 676       4.065  15.488   6.853  1.00  0.00           H  
ATOM    360 HD11 LEU A 676       6.546  14.570   8.059  1.00  0.00           H  
ATOM    361 HD12 LEU A 676       5.601  13.842   6.760  1.00  0.00           H  
ATOM    362 HD13 LEU A 676       5.207  13.487   8.442  1.00  0.00           H  
ATOM    363 HD21 LEU A 676       3.214  14.264   8.927  1.00  0.00           H  
ATOM    364 HD22 LEU A 676       2.805  15.976   8.833  1.00  0.00           H  
ATOM    365 HD23 LEU A 676       4.118  15.442   9.880  1.00  0.00           H  
ATOM    366  N   VAL A 677       5.924  16.425   5.188  1.00  0.00           N  
ATOM    367  CA  VAL A 677       6.693  16.213   3.928  1.00  0.00           C  
ATOM    368  C   VAL A 677       5.775  16.383   2.716  1.00  0.00           C  
ATOM    369  O   VAL A 677       5.881  17.338   1.974  1.00  0.00           O  
ATOM    370  CB  VAL A 677       7.210  14.778   4.012  1.00  0.00           C  
ATOM    371  CG1 VAL A 677       8.097  14.486   2.798  1.00  0.00           C  
ATOM    372  CG2 VAL A 677       8.029  14.603   5.294  1.00  0.00           C  
ATOM    373  H   VAL A 677       5.525  15.664   5.654  1.00  0.00           H  
ATOM    374  HA  VAL A 677       7.521  16.900   3.873  1.00  0.00           H  
ATOM    375  HB  VAL A 677       6.375  14.092   4.020  1.00  0.00           H  
ATOM    376 HG11 VAL A 677       7.558  13.863   2.100  1.00  0.00           H  
ATOM    377 HG12 VAL A 677       8.992  13.974   3.121  1.00  0.00           H  
ATOM    378 HG13 VAL A 677       8.368  15.414   2.318  1.00  0.00           H  
ATOM    379 HG21 VAL A 677       9.031  14.974   5.135  1.00  0.00           H  
ATOM    380 HG22 VAL A 677       8.070  13.557   5.556  1.00  0.00           H  
ATOM    381 HG23 VAL A 677       7.563  15.157   6.096  1.00  0.00           H  
ATOM    382  N   GLY A 678       4.869  15.466   2.514  1.00  0.00           N  
ATOM    383  CA  GLY A 678       3.943  15.579   1.354  1.00  0.00           C  
ATOM    384  C   GLY A 678       4.232  14.458   0.354  1.00  0.00           C  
ATOM    385  O   GLY A 678       4.441  13.324   0.735  1.00  0.00           O  
ATOM    386  H   GLY A 678       4.797  14.704   3.127  1.00  0.00           H  
ATOM    387  HA2 GLY A 678       2.923  15.502   1.700  1.00  0.00           H  
ATOM    388  HA3 GLY A 678       4.089  16.533   0.871  1.00  0.00           H  
ATOM    389  N   PRO A 679       4.229  14.819  -0.900  1.00  0.00           N  
ATOM    390  CA  PRO A 679       4.491  13.836  -1.980  1.00  0.00           C  
ATOM    391  C   PRO A 679       5.988  13.509  -2.069  1.00  0.00           C  
ATOM    392  O   PRO A 679       6.426  12.819  -2.967  1.00  0.00           O  
ATOM    393  CB  PRO A 679       4.022  14.559  -3.239  1.00  0.00           C  
ATOM    394  CG  PRO A 679       4.124  16.018  -2.918  1.00  0.00           C  
ATOM    395  CD  PRO A 679       3.981  16.165  -1.423  1.00  0.00           C  
ATOM    396  HA  PRO A 679       3.911  12.941  -1.830  1.00  0.00           H  
ATOM    397  HB2 PRO A 679       4.663  14.310  -4.073  1.00  0.00           H  
ATOM    398  HB3 PRO A 679       2.998  14.301  -3.461  1.00  0.00           H  
ATOM    399  HG2 PRO A 679       5.085  16.397  -3.235  1.00  0.00           H  
ATOM    400  HG3 PRO A 679       3.333  16.560  -3.411  1.00  0.00           H  
ATOM    401  HD2 PRO A 679       4.714  16.863  -1.040  1.00  0.00           H  
ATOM    402  HD3 PRO A 679       2.983  16.483  -1.166  1.00  0.00           H  
ATOM    403  N   LYS A 680       6.774  14.002  -1.152  1.00  0.00           N  
ATOM    404  CA  LYS A 680       8.239  13.723  -1.194  1.00  0.00           C  
ATOM    405  C   LYS A 680       8.514  12.233  -0.957  1.00  0.00           C  
ATOM    406  O   LYS A 680       8.750  11.482  -1.881  1.00  0.00           O  
ATOM    407  CB  LYS A 680       8.834  14.561  -0.064  1.00  0.00           C  
ATOM    408  CG  LYS A 680       9.761  15.627  -0.652  1.00  0.00           C  
ATOM    409  CD  LYS A 680       9.361  17.004  -0.119  1.00  0.00           C  
ATOM    410  CE  LYS A 680       7.935  17.330  -0.566  1.00  0.00           C  
ATOM    411  NZ  LYS A 680       8.073  17.824  -1.965  1.00  0.00           N  
ATOM    412  H   LYS A 680       6.405  14.562  -0.438  1.00  0.00           H  
ATOM    413  HA  LYS A 680       8.654  14.036  -2.139  1.00  0.00           H  
ATOM    414  HB2 LYS A 680       8.036  15.041   0.485  1.00  0.00           H  
ATOM    415  HB3 LYS A 680       9.397  13.925   0.600  1.00  0.00           H  
ATOM    416  HG2 LYS A 680      10.781  15.411  -0.368  1.00  0.00           H  
ATOM    417  HG3 LYS A 680       9.678  15.621  -1.728  1.00  0.00           H  
ATOM    418  HD2 LYS A 680       9.410  16.999   0.960  1.00  0.00           H  
ATOM    419  HD3 LYS A 680      10.038  17.750  -0.507  1.00  0.00           H  
ATOM    420  HE2 LYS A 680       7.321  16.440  -0.538  1.00  0.00           H  
ATOM    421  HE3 LYS A 680       7.512  18.101   0.058  1.00  0.00           H  
ATOM    422  HZ1 LYS A 680       8.662  17.164  -2.510  1.00  0.00           H  
ATOM    423  HZ2 LYS A 680       8.521  18.764  -1.958  1.00  0.00           H  
ATOM    424  HZ3 LYS A 680       7.133  17.891  -2.404  1.00  0.00           H  
ATOM    425  N   LEU A 681       8.497  11.803   0.277  1.00  0.00           N  
ATOM    426  CA  LEU A 681       8.769  10.365   0.567  1.00  0.00           C  
ATOM    427  C   LEU A 681       7.587   9.493   0.128  1.00  0.00           C  
ATOM    428  O   LEU A 681       7.740   8.320  -0.152  1.00  0.00           O  
ATOM    429  CB  LEU A 681       8.969  10.297   2.089  1.00  0.00           C  
ATOM    430  CG  LEU A 681       7.613  10.216   2.796  1.00  0.00           C  
ATOM    431  CD1 LEU A 681       7.293   8.754   3.115  1.00  0.00           C  
ATOM    432  CD2 LEU A 681       7.668  11.019   4.097  1.00  0.00           C  
ATOM    433  H   LEU A 681       8.312  12.426   1.011  1.00  0.00           H  
ATOM    434  HA  LEU A 681       9.672  10.050   0.068  1.00  0.00           H  
ATOM    435  HB2 LEU A 681       9.555   9.424   2.333  1.00  0.00           H  
ATOM    436  HB3 LEU A 681       9.492  11.183   2.421  1.00  0.00           H  
ATOM    437  HG  LEU A 681       6.846  10.620   2.150  1.00  0.00           H  
ATOM    438 HD11 LEU A 681       8.209   8.183   3.143  1.00  0.00           H  
ATOM    439 HD12 LEU A 681       6.642   8.354   2.352  1.00  0.00           H  
ATOM    440 HD13 LEU A 681       6.802   8.694   4.075  1.00  0.00           H  
ATOM    441 HD21 LEU A 681       6.683  11.403   4.324  1.00  0.00           H  
ATOM    442 HD22 LEU A 681       8.358  11.842   3.984  1.00  0.00           H  
ATOM    443 HD23 LEU A 681       7.998  10.379   4.901  1.00  0.00           H  
ATOM    444  N   ILE A 682       6.411  10.055   0.068  1.00  0.00           N  
ATOM    445  CA  ILE A 682       5.226   9.253  -0.352  1.00  0.00           C  
ATOM    446  C   ILE A 682       5.295   8.950  -1.851  1.00  0.00           C  
ATOM    447  O   ILE A 682       5.188   7.815  -2.270  1.00  0.00           O  
ATOM    448  CB  ILE A 682       4.018  10.133  -0.032  1.00  0.00           C  
ATOM    449  CG1 ILE A 682       3.972  10.400   1.475  1.00  0.00           C  
ATOM    450  CG2 ILE A 682       2.736   9.416  -0.463  1.00  0.00           C  
ATOM    451  CD1 ILE A 682       2.955  11.502   1.772  1.00  0.00           C  
ATOM    452  H   ILE A 682       6.306  11.002   0.299  1.00  0.00           H  
ATOM    453  HA  ILE A 682       5.172   8.336   0.215  1.00  0.00           H  
ATOM    454  HB  ILE A 682       4.103  11.069  -0.564  1.00  0.00           H  
ATOM    455 HG12 ILE A 682       3.684   9.495   1.991  1.00  0.00           H  
ATOM    456 HG13 ILE A 682       4.949  10.713   1.814  1.00  0.00           H  
ATOM    457 HG21 ILE A 682       1.994  10.144  -0.749  1.00  0.00           H  
ATOM    458 HG22 ILE A 682       2.362   8.824   0.362  1.00  0.00           H  
ATOM    459 HG23 ILE A 682       2.950   8.769  -1.301  1.00  0.00           H  
ATOM    460 HD11 ILE A 682       2.138  11.093   2.349  1.00  0.00           H  
ATOM    461 HD12 ILE A 682       2.575  11.903   0.844  1.00  0.00           H  
ATOM    462 HD13 ILE A 682       3.433  12.291   2.335  1.00  0.00           H  
ATOM    463  N   THR A 683       5.478   9.956  -2.662  1.00  0.00           N  
ATOM    464  CA  THR A 683       5.558   9.719  -4.132  1.00  0.00           C  
ATOM    465  C   THR A 683       6.863   8.994  -4.476  1.00  0.00           C  
ATOM    466  O   THR A 683       6.877   8.051  -5.241  1.00  0.00           O  
ATOM    467  CB  THR A 683       5.532  11.112  -4.762  1.00  0.00           C  
ATOM    468  OG1 THR A 683       4.568  11.915  -4.093  1.00  0.00           O  
ATOM    469  CG2 THR A 683       5.168  10.999  -6.243  1.00  0.00           C  
ATOM    470  H   THR A 683       5.566  10.865  -2.306  1.00  0.00           H  
ATOM    471  HA  THR A 683       4.708   9.146  -4.468  1.00  0.00           H  
ATOM    472  HB  THR A 683       6.507  11.568  -4.669  1.00  0.00           H  
ATOM    473  HG1 THR A 683       3.697  11.634  -4.385  1.00  0.00           H  
ATOM    474 HG21 THR A 683       5.914  11.507  -6.837  1.00  0.00           H  
ATOM    475 HG22 THR A 683       4.203  11.454  -6.412  1.00  0.00           H  
ATOM    476 HG23 THR A 683       5.129   9.957  -6.525  1.00  0.00           H  
ATOM    477  N   ASP A 684       7.958   9.427  -3.913  1.00  0.00           N  
ATOM    478  CA  ASP A 684       9.261   8.760  -4.203  1.00  0.00           C  
ATOM    479  C   ASP A 684       9.221   7.306  -3.727  1.00  0.00           C  
ATOM    480  O   ASP A 684       9.422   6.384  -4.495  1.00  0.00           O  
ATOM    481  CB  ASP A 684      10.298   9.557  -3.412  1.00  0.00           C  
ATOM    482  CG  ASP A 684      11.701   9.085  -3.790  1.00  0.00           C  
ATOM    483  OD1 ASP A 684      12.160   9.451  -4.861  1.00  0.00           O  
ATOM    484  OD2 ASP A 684      12.296   8.365  -3.004  1.00  0.00           O  
ATOM    485  H   ASP A 684       7.924  10.188  -3.296  1.00  0.00           H  
ATOM    486  HA  ASP A 684       9.482   8.808  -5.257  1.00  0.00           H  
ATOM    487  HB2 ASP A 684      10.196  10.608  -3.640  1.00  0.00           H  
ATOM    488  HB3 ASP A 684      10.142   9.402  -2.354  1.00  0.00           H  
ATOM    489  N   GLY A 685       8.961   7.092  -2.466  1.00  0.00           N  
ATOM    490  CA  GLY A 685       8.903   5.699  -1.945  1.00  0.00           C  
ATOM    491  C   GLY A 685       7.997   4.860  -2.844  1.00  0.00           C  
ATOM    492  O   GLY A 685       8.364   3.790  -3.289  1.00  0.00           O  
ATOM    493  H   GLY A 685       8.799   7.849  -1.864  1.00  0.00           H  
ATOM    494  HA2 GLY A 685       9.900   5.277  -1.937  1.00  0.00           H  
ATOM    495  HA3 GLY A 685       8.505   5.703  -0.941  1.00  0.00           H  
ATOM    496  N   LEU A 686       6.815   5.340  -3.125  1.00  0.00           N  
ATOM    497  CA  LEU A 686       5.890   4.571  -4.004  1.00  0.00           C  
ATOM    498  C   LEU A 686       6.553   4.315  -5.359  1.00  0.00           C  
ATOM    499  O   LEU A 686       6.255   3.352  -6.035  1.00  0.00           O  
ATOM    500  CB  LEU A 686       4.660   5.466  -4.165  1.00  0.00           C  
ATOM    501  CG  LEU A 686       3.594   4.732  -4.978  1.00  0.00           C  
ATOM    502  CD1 LEU A 686       3.100   3.514  -4.195  1.00  0.00           C  
ATOM    503  CD2 LEU A 686       2.418   5.675  -5.247  1.00  0.00           C  
ATOM    504  H   LEU A 686       6.539   6.206  -2.760  1.00  0.00           H  
ATOM    505  HA  LEU A 686       5.610   3.639  -3.536  1.00  0.00           H  
ATOM    506  HB2 LEU A 686       4.263   5.712  -3.190  1.00  0.00           H  
ATOM    507  HB3 LEU A 686       4.940   6.373  -4.679  1.00  0.00           H  
ATOM    508  HG  LEU A 686       4.018   4.406  -5.918  1.00  0.00           H  
ATOM    509 HD11 LEU A 686       3.339   3.638  -3.150  1.00  0.00           H  
ATOM    510 HD12 LEU A 686       3.582   2.624  -4.571  1.00  0.00           H  
ATOM    511 HD13 LEU A 686       2.030   3.421  -4.312  1.00  0.00           H  
ATOM    512 HD21 LEU A 686       2.622   6.639  -4.807  1.00  0.00           H  
ATOM    513 HD22 LEU A 686       1.519   5.263  -4.812  1.00  0.00           H  
ATOM    514 HD23 LEU A 686       2.283   5.787  -6.313  1.00  0.00           H  
ATOM    515  N   ALA A 687       7.454   5.172  -5.756  1.00  0.00           N  
ATOM    516  CA  ALA A 687       8.143   4.979  -7.065  1.00  0.00           C  
ATOM    517  C   ALA A 687       9.007   3.717  -7.024  1.00  0.00           C  
ATOM    518  O   ALA A 687       8.801   2.785  -7.776  1.00  0.00           O  
ATOM    519  CB  ALA A 687       9.016   6.221  -7.240  1.00  0.00           C  
ATOM    520  H   ALA A 687       7.682   5.940  -5.192  1.00  0.00           H  
ATOM    521  HA  ALA A 687       7.422   4.918  -7.865  1.00  0.00           H  
ATOM    522  HB1 ALA A 687       8.976   6.548  -8.269  1.00  0.00           H  
ATOM    523  HB2 ALA A 687      10.036   5.985  -6.977  1.00  0.00           H  
ATOM    524  HB3 ALA A 687       8.653   7.010  -6.598  1.00  0.00           H  
ATOM    525  N   VAL A 688       9.975   3.677  -6.147  1.00  0.00           N  
ATOM    526  CA  VAL A 688      10.847   2.470  -6.059  1.00  0.00           C  
ATOM    527  C   VAL A 688      10.013   1.252  -5.659  1.00  0.00           C  
ATOM    528  O   VAL A 688      10.243   0.151  -6.117  1.00  0.00           O  
ATOM    529  CB  VAL A 688      11.873   2.795  -4.975  1.00  0.00           C  
ATOM    530  CG1 VAL A 688      12.681   4.024  -5.388  1.00  0.00           C  
ATOM    531  CG2 VAL A 688      11.147   3.081  -3.658  1.00  0.00           C  
ATOM    532  H   VAL A 688      10.125   4.437  -5.546  1.00  0.00           H  
ATOM    533  HA  VAL A 688      11.345   2.296  -6.998  1.00  0.00           H  
ATOM    534  HB  VAL A 688      12.538   1.954  -4.846  1.00  0.00           H  
ATOM    535 HG11 VAL A 688      12.024   4.878  -5.466  1.00  0.00           H  
ATOM    536 HG12 VAL A 688      13.150   3.842  -6.344  1.00  0.00           H  
ATOM    537 HG13 VAL A 688      13.442   4.222  -4.647  1.00  0.00           H  
ATOM    538 HG21 VAL A 688      11.873   3.278  -2.882  1.00  0.00           H  
ATOM    539 HG22 VAL A 688      10.551   2.224  -3.383  1.00  0.00           H  
ATOM    540 HG23 VAL A 688      10.508   3.942  -3.779  1.00  0.00           H  
ATOM    541  N   PHE A 689       9.042   1.447  -4.810  1.00  0.00           N  
ATOM    542  CA  PHE A 689       8.187   0.304  -4.380  1.00  0.00           C  
ATOM    543  C   PHE A 689       7.352  -0.198  -5.561  1.00  0.00           C  
ATOM    544  O   PHE A 689       6.892  -1.323  -5.576  1.00  0.00           O  
ATOM    545  CB  PHE A 689       7.284   0.877  -3.287  1.00  0.00           C  
ATOM    546  CG  PHE A 689       6.810  -0.240  -2.389  1.00  0.00           C  
ATOM    547  CD1 PHE A 689       7.694  -0.827  -1.477  1.00  0.00           C  
ATOM    548  CD2 PHE A 689       5.486  -0.687  -2.469  1.00  0.00           C  
ATOM    549  CE1 PHE A 689       7.255  -1.864  -0.646  1.00  0.00           C  
ATOM    550  CE2 PHE A 689       5.047  -1.724  -1.639  1.00  0.00           C  
ATOM    551  CZ  PHE A 689       5.931  -2.313  -0.726  1.00  0.00           C  
ATOM    552  H   PHE A 689       8.873   2.344  -4.455  1.00  0.00           H  
ATOM    553  HA  PHE A 689       8.794  -0.492  -3.979  1.00  0.00           H  
ATOM    554  HB2 PHE A 689       7.838   1.598  -2.704  1.00  0.00           H  
ATOM    555  HB3 PHE A 689       6.431   1.360  -3.739  1.00  0.00           H  
ATOM    556  HD1 PHE A 689       8.715  -0.481  -1.415  1.00  0.00           H  
ATOM    557  HD2 PHE A 689       4.804  -0.234  -3.174  1.00  0.00           H  
ATOM    558  HE1 PHE A 689       7.937  -2.318   0.058  1.00  0.00           H  
ATOM    559  HE2 PHE A 689       4.026  -2.070  -1.700  1.00  0.00           H  
ATOM    560  HZ  PHE A 689       5.593  -3.112  -0.084  1.00  0.00           H  
ATOM    561  N   GLU A 690       7.154   0.629  -6.551  1.00  0.00           N  
ATOM    562  CA  GLU A 690       6.352   0.202  -7.733  1.00  0.00           C  
ATOM    563  C   GLU A 690       7.199  -0.672  -8.661  1.00  0.00           C  
ATOM    564  O   GLU A 690       6.806  -1.758  -9.039  1.00  0.00           O  
ATOM    565  CB  GLU A 690       5.962   1.504  -8.436  1.00  0.00           C  
ATOM    566  CG  GLU A 690       4.499   1.834  -8.135  1.00  0.00           C  
ATOM    567  CD  GLU A 690       3.687   1.804  -9.431  1.00  0.00           C  
ATOM    568  OE1 GLU A 690       4.293   1.860 -10.489  1.00  0.00           O  
ATOM    569  OE2 GLU A 690       2.473   1.726  -9.345  1.00  0.00           O  
ATOM    570  H   GLU A 690       7.534   1.532  -6.518  1.00  0.00           H  
ATOM    571  HA  GLU A 690       5.465  -0.325  -7.418  1.00  0.00           H  
ATOM    572  HB2 GLU A 690       6.593   2.307  -8.083  1.00  0.00           H  
ATOM    573  HB3 GLU A 690       6.090   1.390  -9.503  1.00  0.00           H  
ATOM    574  HG2 GLU A 690       4.102   1.105  -7.443  1.00  0.00           H  
ATOM    575  HG3 GLU A 690       4.436   2.819  -7.695  1.00  0.00           H  
ATOM    576  N   LYS A 691       8.360  -0.204  -9.031  1.00  0.00           N  
ATOM    577  CA  LYS A 691       9.234  -1.005  -9.935  1.00  0.00           C  
ATOM    578  C   LYS A 691       9.620  -2.331  -9.271  1.00  0.00           C  
ATOM    579  O   LYS A 691       9.834  -3.327  -9.933  1.00  0.00           O  
ATOM    580  CB  LYS A 691      10.473  -0.136 -10.159  1.00  0.00           C  
ATOM    581  CG  LYS A 691      10.199   0.864 -11.284  1.00  0.00           C  
ATOM    582  CD  LYS A 691      10.894   0.398 -12.565  1.00  0.00           C  
ATOM    583  CE  LYS A 691       9.845   0.096 -13.636  1.00  0.00           C  
ATOM    584  NZ  LYS A 691      10.467  -0.946 -14.501  1.00  0.00           N  
ATOM    585  H   LYS A 691       8.658   0.675  -8.715  1.00  0.00           H  
ATOM    586  HA  LYS A 691       8.737  -1.185 -10.876  1.00  0.00           H  
ATOM    587  HB2 LYS A 691      10.705   0.399  -9.249  1.00  0.00           H  
ATOM    588  HB3 LYS A 691      11.309  -0.763 -10.432  1.00  0.00           H  
ATOM    589  HG2 LYS A 691       9.133   0.931 -11.456  1.00  0.00           H  
ATOM    590  HG3 LYS A 691      10.579   1.835 -11.005  1.00  0.00           H  
ATOM    591  HD2 LYS A 691      11.558   1.174 -12.916  1.00  0.00           H  
ATOM    592  HD3 LYS A 691      11.463  -0.497 -12.359  1.00  0.00           H  
ATOM    593  HE2 LYS A 691       8.939  -0.281 -13.180  1.00  0.00           H  
ATOM    594  HE3 LYS A 691       9.635   0.981 -14.217  1.00  0.00           H  
ATOM    595  HZ1 LYS A 691      10.704  -1.778 -13.925  1.00  0.00           H  
ATOM    596  HZ2 LYS A 691      11.333  -0.565 -14.933  1.00  0.00           H  
ATOM    597  HZ3 LYS A 691       9.799  -1.222 -15.248  1.00  0.00           H  
ATOM    598  N   MET A 692       9.711  -2.352  -7.969  1.00  0.00           N  
ATOM    599  CA  MET A 692      10.085  -3.615  -7.268  1.00  0.00           C  
ATOM    600  C   MET A 692       8.831  -4.324  -6.747  1.00  0.00           C  
ATOM    601  O   MET A 692       8.885  -5.447  -6.283  1.00  0.00           O  
ATOM    602  CB  MET A 692      10.971  -3.170  -6.104  1.00  0.00           C  
ATOM    603  CG  MET A 692      12.404  -2.971  -6.601  1.00  0.00           C  
ATOM    604  SD  MET A 692      13.529  -2.884  -5.186  1.00  0.00           S  
ATOM    605  CE  MET A 692      15.045  -2.561  -6.120  1.00  0.00           C  
ATOM    606  H   MET A 692       9.536  -1.537  -7.452  1.00  0.00           H  
ATOM    607  HA  MET A 692      10.638  -4.263  -7.928  1.00  0.00           H  
ATOM    608  HB2 MET A 692      10.596  -2.241  -5.702  1.00  0.00           H  
ATOM    609  HB3 MET A 692      10.962  -3.927  -5.335  1.00  0.00           H  
ATOM    610  HG2 MET A 692      12.684  -3.802  -7.233  1.00  0.00           H  
ATOM    611  HG3 MET A 692      12.465  -2.053  -7.166  1.00  0.00           H  
ATOM    612  HE1 MET A 692      15.339  -3.457  -6.649  1.00  0.00           H  
ATOM    613  HE2 MET A 692      15.831  -2.270  -5.443  1.00  0.00           H  
ATOM    614  HE3 MET A 692      14.866  -1.761  -6.827  1.00  0.00           H  
ATOM    615  N   MET A 693       7.701  -3.676  -6.818  1.00  0.00           N  
ATOM    616  CA  MET A 693       6.441  -4.306  -6.326  1.00  0.00           C  
ATOM    617  C   MET A 693       6.191  -5.647  -7.025  1.00  0.00           C  
ATOM    618  O   MET A 693       5.968  -6.649  -6.372  1.00  0.00           O  
ATOM    619  CB  MET A 693       5.338  -3.306  -6.673  1.00  0.00           C  
ATOM    620  CG  MET A 693       4.498  -3.024  -5.425  1.00  0.00           C  
ATOM    621  SD  MET A 693       3.517  -4.487  -5.014  1.00  0.00           S  
ATOM    622  CE  MET A 693       3.461  -4.231  -3.223  1.00  0.00           C  
ATOM    623  H   MET A 693       7.680  -2.771  -7.193  1.00  0.00           H  
ATOM    624  HA  MET A 693       6.485  -4.443  -5.258  1.00  0.00           H  
ATOM    625  HB2 MET A 693       5.782  -2.387  -7.026  1.00  0.00           H  
ATOM    626  HB3 MET A 693       4.705  -3.720  -7.443  1.00  0.00           H  
ATOM    627  HG2 MET A 693       5.152  -2.784  -4.599  1.00  0.00           H  
ATOM    628  HG3 MET A 693       3.839  -2.189  -5.615  1.00  0.00           H  
ATOM    629  HE1 MET A 693       3.531  -5.187  -2.722  1.00  0.00           H  
ATOM    630  HE2 MET A 693       2.533  -3.754  -2.956  1.00  0.00           H  
ATOM    631  HE3 MET A 693       4.288  -3.601  -2.925  1.00  0.00           H  
ATOM    632  N   PRO A 694       6.231  -5.631  -8.334  1.00  0.00           N  
ATOM    633  CA  PRO A 694       5.996  -6.875  -9.112  1.00  0.00           C  
ATOM    634  C   PRO A 694       7.165  -7.845  -8.929  1.00  0.00           C  
ATOM    635  O   PRO A 694       6.982  -9.044  -8.842  1.00  0.00           O  
ATOM    636  CB  PRO A 694       5.900  -6.387 -10.554  1.00  0.00           C  
ATOM    637  CG  PRO A 694       6.655  -5.097 -10.573  1.00  0.00           C  
ATOM    638  CD  PRO A 694       6.496  -4.480  -9.209  1.00  0.00           C  
ATOM    639  HA  PRO A 694       5.068  -7.338  -8.816  1.00  0.00           H  
ATOM    640  HB2 PRO A 694       6.356  -7.103 -11.223  1.00  0.00           H  
ATOM    641  HB3 PRO A 694       4.871  -6.215 -10.827  1.00  0.00           H  
ATOM    642  HG2 PRO A 694       7.701  -5.285 -10.776  1.00  0.00           H  
ATOM    643  HG3 PRO A 694       6.246  -4.438 -11.321  1.00  0.00           H  
ATOM    644  HD2 PRO A 694       7.407  -3.977  -8.918  1.00  0.00           H  
ATOM    645  HD3 PRO A 694       5.660  -3.799  -9.193  1.00  0.00           H  
ATOM    646  N   GLY A 695       8.366  -7.338  -8.858  1.00  0.00           N  
ATOM    647  CA  GLY A 695       9.539  -8.236  -8.669  1.00  0.00           C  
ATOM    648  C   GLY A 695       9.411  -8.941  -7.318  1.00  0.00           C  
ATOM    649  O   GLY A 695       9.825 -10.070  -7.151  1.00  0.00           O  
ATOM    650  H   GLY A 695       8.494  -6.369  -8.923  1.00  0.00           H  
ATOM    651  HA2 GLY A 695       9.564  -8.971  -9.463  1.00  0.00           H  
ATOM    652  HA3 GLY A 695      10.447  -7.655  -8.685  1.00  0.00           H  
ATOM    653  N   TYR A 696       8.831  -8.278  -6.356  1.00  0.00           N  
ATOM    654  CA  TYR A 696       8.662  -8.901  -5.012  1.00  0.00           C  
ATOM    655  C   TYR A 696       7.647 -10.042  -5.090  1.00  0.00           C  
ATOM    656  O   TYR A 696       7.974 -11.195  -4.886  1.00  0.00           O  
ATOM    657  CB  TYR A 696       8.129  -7.777  -4.121  1.00  0.00           C  
ATOM    658  CG  TYR A 696       9.177  -7.390  -3.105  1.00  0.00           C  
ATOM    659  CD1 TYR A 696       9.973  -8.375  -2.510  1.00  0.00           C  
ATOM    660  CD2 TYR A 696       9.348  -6.046  -2.756  1.00  0.00           C  
ATOM    661  CE1 TYR A 696      10.942  -8.016  -1.565  1.00  0.00           C  
ATOM    662  CE2 TYR A 696      10.318  -5.686  -1.812  1.00  0.00           C  
ATOM    663  CZ  TYR A 696      11.114  -6.672  -1.216  1.00  0.00           C  
ATOM    664  OH  TYR A 696      12.069  -6.318  -0.284  1.00  0.00           O  
ATOM    665  H   TYR A 696       8.499  -7.369  -6.517  1.00  0.00           H  
ATOM    666  HA  TYR A 696       9.608  -9.258  -4.638  1.00  0.00           H  
ATOM    667  HB2 TYR A 696       7.887  -6.921  -4.732  1.00  0.00           H  
ATOM    668  HB3 TYR A 696       7.241  -8.117  -3.609  1.00  0.00           H  
ATOM    669  HD1 TYR A 696       9.841  -9.413  -2.778  1.00  0.00           H  
ATOM    670  HD2 TYR A 696       8.733  -5.287  -3.215  1.00  0.00           H  
ATOM    671  HE1 TYR A 696      11.556  -8.777  -1.105  1.00  0.00           H  
ATOM    672  HE2 TYR A 696      10.449  -4.649  -1.542  1.00  0.00           H  
ATOM    673  HH  TYR A 696      12.887  -6.766  -0.513  1.00  0.00           H  
ATOM    674  N   VAL A 697       6.415  -9.730  -5.387  1.00  0.00           N  
ATOM    675  CA  VAL A 697       5.376 -10.793  -5.483  1.00  0.00           C  
ATOM    676  C   VAL A 697       5.880 -11.938  -6.364  1.00  0.00           C  
ATOM    677  O   VAL A 697       5.471 -13.074  -6.219  1.00  0.00           O  
ATOM    678  CB  VAL A 697       4.170 -10.110  -6.126  1.00  0.00           C  
ATOM    679  CG1 VAL A 697       3.633  -9.026  -5.187  1.00  0.00           C  
ATOM    680  CG2 VAL A 697       4.594  -9.469  -7.449  1.00  0.00           C  
ATOM    681  H   VAL A 697       6.172  -8.793  -5.550  1.00  0.00           H  
ATOM    682  HA  VAL A 697       5.115 -11.157  -4.500  1.00  0.00           H  
ATOM    683  HB  VAL A 697       3.395 -10.841  -6.309  1.00  0.00           H  
ATOM    684 HG11 VAL A 697       3.345  -9.474  -4.247  1.00  0.00           H  
ATOM    685 HG12 VAL A 697       2.773  -8.551  -5.639  1.00  0.00           H  
ATOM    686 HG13 VAL A 697       4.401  -8.287  -5.015  1.00  0.00           H  
ATOM    687 HG21 VAL A 697       5.344  -8.717  -7.259  1.00  0.00           H  
ATOM    688 HG22 VAL A 697       3.736  -9.014  -7.921  1.00  0.00           H  
ATOM    689 HG23 VAL A 697       5.003 -10.228  -8.100  1.00  0.00           H  
ATOM    690  N   SER A 698       6.767 -11.647  -7.277  1.00  0.00           N  
ATOM    691  CA  SER A 698       7.300 -12.716  -8.168  1.00  0.00           C  
ATOM    692  C   SER A 698       8.139 -13.708  -7.357  1.00  0.00           C  
ATOM    693  O   SER A 698       7.898 -14.898  -7.374  1.00  0.00           O  
ATOM    694  CB  SER A 698       8.172 -11.984  -9.187  1.00  0.00           C  
ATOM    695  OG  SER A 698       8.024 -12.599 -10.458  1.00  0.00           O  
ATOM    696  H   SER A 698       7.083 -10.725  -7.375  1.00  0.00           H  
ATOM    697  HA  SER A 698       6.493 -13.225  -8.672  1.00  0.00           H  
ATOM    698  HB2 SER A 698       7.864 -10.953  -9.252  1.00  0.00           H  
ATOM    699  HB3 SER A 698       9.206 -12.029  -8.870  1.00  0.00           H  
ATOM    700  HG  SER A 698       8.356 -13.498 -10.394  1.00  0.00           H  
ATOM    701  N   VAL A 699       9.124 -13.226  -6.648  1.00  0.00           N  
ATOM    702  CA  VAL A 699       9.978 -14.141  -5.838  1.00  0.00           C  
ATOM    703  C   VAL A 699       9.133 -14.851  -4.777  1.00  0.00           C  
ATOM    704  O   VAL A 699       9.260 -16.041  -4.563  1.00  0.00           O  
ATOM    705  CB  VAL A 699      11.016 -13.238  -5.174  1.00  0.00           C  
ATOM    706  CG1 VAL A 699      11.932 -14.081  -4.287  1.00  0.00           C  
ATOM    707  CG2 VAL A 699      11.850 -12.542  -6.252  1.00  0.00           C  
ATOM    708  H   VAL A 699       9.302 -12.261  -6.649  1.00  0.00           H  
ATOM    709  HA  VAL A 699      10.468 -14.861  -6.473  1.00  0.00           H  
ATOM    710  HB  VAL A 699      10.513 -12.495  -4.570  1.00  0.00           H  
ATOM    711 HG11 VAL A 699      12.105 -15.039  -4.757  1.00  0.00           H  
ATOM    712 HG12 VAL A 699      11.463 -14.233  -3.326  1.00  0.00           H  
ATOM    713 HG13 VAL A 699      12.874 -13.573  -4.151  1.00  0.00           H  
ATOM    714 HG21 VAL A 699      11.827 -13.128  -7.159  1.00  0.00           H  
ATOM    715 HG22 VAL A 699      12.871 -12.446  -5.913  1.00  0.00           H  
ATOM    716 HG23 VAL A 699      11.442 -11.561  -6.448  1.00  0.00           H  
ATOM    717  N   LEU A 700       8.272 -14.130  -4.112  1.00  0.00           N  
ATOM    718  CA  LEU A 700       7.421 -14.767  -3.067  1.00  0.00           C  
ATOM    719  C   LEU A 700       6.742 -16.017  -3.632  1.00  0.00           C  
ATOM    720  O   LEU A 700       6.833 -17.091  -3.072  1.00  0.00           O  
ATOM    721  CB  LEU A 700       6.383 -13.707  -2.703  1.00  0.00           C  
ATOM    722  CG  LEU A 700       5.445 -14.258  -1.626  1.00  0.00           C  
ATOM    723  CD1 LEU A 700       5.599 -13.434  -0.346  1.00  0.00           C  
ATOM    724  CD2 LEU A 700       3.999 -14.168  -2.118  1.00  0.00           C  
ATOM    725  H   LEU A 700       8.184 -13.173  -4.299  1.00  0.00           H  
ATOM    726  HA  LEU A 700       8.013 -15.018  -2.199  1.00  0.00           H  
ATOM    727  HB2 LEU A 700       6.883 -12.825  -2.329  1.00  0.00           H  
ATOM    728  HB3 LEU A 700       5.807 -13.450  -3.581  1.00  0.00           H  
ATOM    729  HG  LEU A 700       5.697 -15.288  -1.425  1.00  0.00           H  
ATOM    730 HD11 LEU A 700       5.835 -12.412  -0.599  1.00  0.00           H  
ATOM    731 HD12 LEU A 700       6.395 -13.851   0.255  1.00  0.00           H  
ATOM    732 HD13 LEU A 700       4.674 -13.463   0.212  1.00  0.00           H  
ATOM    733 HD21 LEU A 700       3.647 -15.154  -2.384  1.00  0.00           H  
ATOM    734 HD22 LEU A 700       3.952 -13.524  -2.983  1.00  0.00           H  
ATOM    735 HD23 LEU A 700       3.377 -13.763  -1.333  1.00  0.00           H  
ATOM    736  N   GLU A 701       6.065 -15.886  -4.740  1.00  0.00           N  
ATOM    737  CA  GLU A 701       5.386 -17.069  -5.341  1.00  0.00           C  
ATOM    738  C   GLU A 701       6.415 -18.161  -5.645  1.00  0.00           C  
ATOM    739  O   GLU A 701       6.221 -19.317  -5.324  1.00  0.00           O  
ATOM    740  CB  GLU A 701       4.755 -16.552  -6.634  1.00  0.00           C  
ATOM    741  CG  GLU A 701       3.404 -17.236  -6.854  1.00  0.00           C  
ATOM    742  CD  GLU A 701       3.094 -17.288  -8.350  1.00  0.00           C  
ATOM    743  OE1 GLU A 701       3.971 -16.949  -9.129  1.00  0.00           O  
ATOM    744  OE2 GLU A 701       1.985 -17.665  -8.694  1.00  0.00           O  
ATOM    745  H   GLU A 701       6.008 -15.011  -5.179  1.00  0.00           H  
ATOM    746  HA  GLU A 701       4.621 -17.442  -4.680  1.00  0.00           H  
ATOM    747  HB2 GLU A 701       4.612 -15.484  -6.561  1.00  0.00           H  
ATOM    748  HB3 GLU A 701       5.406 -16.772  -7.465  1.00  0.00           H  
ATOM    749  HG2 GLU A 701       3.440 -18.241  -6.458  1.00  0.00           H  
ATOM    750  HG3 GLU A 701       2.631 -16.677  -6.349  1.00  0.00           H  
ATOM    751  N   SER A 702       7.510 -17.803  -6.257  1.00  0.00           N  
ATOM    752  CA  SER A 702       8.553 -18.821  -6.573  1.00  0.00           C  
ATOM    753  C   SER A 702       8.805 -19.700  -5.347  1.00  0.00           C  
ATOM    754  O   SER A 702       8.881 -20.909  -5.443  1.00  0.00           O  
ATOM    755  CB  SER A 702       9.802 -18.012  -6.921  1.00  0.00           C  
ATOM    756  OG  SER A 702      10.515 -18.674  -7.956  1.00  0.00           O  
ATOM    757  H   SER A 702       7.649 -16.866  -6.504  1.00  0.00           H  
ATOM    758  HA  SER A 702       8.252 -19.421  -7.416  1.00  0.00           H  
ATOM    759  HB2 SER A 702       9.515 -17.030  -7.259  1.00  0.00           H  
ATOM    760  HB3 SER A 702      10.425 -17.919  -6.042  1.00  0.00           H  
ATOM    761  HG  SER A 702       9.883 -19.159  -8.490  1.00  0.00           H  
ATOM    762  N   ASN A 703       8.929 -19.102  -4.195  1.00  0.00           N  
ATOM    763  CA  ASN A 703       9.170 -19.904  -2.962  1.00  0.00           C  
ATOM    764  C   ASN A 703       7.946 -20.769  -2.657  1.00  0.00           C  
ATOM    765  O   ASN A 703       8.062 -21.885  -2.191  1.00  0.00           O  
ATOM    766  CB  ASN A 703       9.389 -18.873  -1.854  1.00  0.00           C  
ATOM    767  CG  ASN A 703      10.362 -17.799  -2.342  1.00  0.00           C  
ATOM    768  OD1 ASN A 703      11.160 -18.043  -3.225  1.00  0.00           O  
ATOM    769  ND2 ASN A 703      10.330 -16.612  -1.801  1.00  0.00           N  
ATOM    770  H   ASN A 703       8.861 -18.126  -4.139  1.00  0.00           H  
ATOM    771  HA  ASN A 703      10.049 -20.518  -3.076  1.00  0.00           H  
ATOM    772  HB2 ASN A 703       8.445 -18.415  -1.596  1.00  0.00           H  
ATOM    773  HB3 ASN A 703       9.802 -19.363  -0.985  1.00  0.00           H  
ATOM    774 HD21 ASN A 703       9.686 -16.415  -1.089  1.00  0.00           H  
ATOM    775 HD22 ASN A 703      10.951 -15.917  -2.106  1.00  0.00           H  
ATOM    776  N   LEU A 704       6.770 -20.266  -2.921  1.00  0.00           N  
ATOM    777  CA  LEU A 704       5.542 -21.064  -2.649  1.00  0.00           C  
ATOM    778  C   LEU A 704       5.638 -22.421  -3.349  1.00  0.00           C  
ATOM    779  O   LEU A 704       5.367 -23.452  -2.765  1.00  0.00           O  
ATOM    780  CB  LEU A 704       4.392 -20.239  -3.229  1.00  0.00           C  
ATOM    781  CG  LEU A 704       3.085 -20.646  -2.548  1.00  0.00           C  
ATOM    782  CD1 LEU A 704       3.046 -20.074  -1.131  1.00  0.00           C  
ATOM    783  CD2 LEU A 704       1.902 -20.101  -3.349  1.00  0.00           C  
ATOM    784  H   LEU A 704       6.697 -19.364  -3.299  1.00  0.00           H  
ATOM    785  HA  LEU A 704       5.404 -21.195  -1.587  1.00  0.00           H  
ATOM    786  HB2 LEU A 704       4.578 -19.190  -3.057  1.00  0.00           H  
ATOM    787  HB3 LEU A 704       4.315 -20.424  -4.290  1.00  0.00           H  
ATOM    788  HG  LEU A 704       3.025 -21.724  -2.502  1.00  0.00           H  
ATOM    789 HD11 LEU A 704       2.134 -20.382  -0.643  1.00  0.00           H  
ATOM    790 HD12 LEU A 704       3.083 -18.996  -1.177  1.00  0.00           H  
ATOM    791 HD13 LEU A 704       3.895 -20.439  -0.572  1.00  0.00           H  
ATOM    792 HD21 LEU A 704       2.189 -19.992  -4.385  1.00  0.00           H  
ATOM    793 HD22 LEU A 704       1.611 -19.139  -2.954  1.00  0.00           H  
ATOM    794 HD23 LEU A 704       1.070 -20.785  -3.275  1.00  0.00           H  
ATOM    795  N   THR A 705       6.031 -22.431  -4.593  1.00  0.00           N  
ATOM    796  CA  THR A 705       6.152 -23.725  -5.324  1.00  0.00           C  
ATOM    797  C   THR A 705       7.175 -24.619  -4.618  1.00  0.00           C  
ATOM    798  O   THR A 705       7.144 -25.828  -4.734  1.00  0.00           O  
ATOM    799  CB  THR A 705       6.640 -23.350  -6.722  1.00  0.00           C  
ATOM    800  OG1 THR A 705       5.604 -22.668  -7.416  1.00  0.00           O  
ATOM    801  CG2 THR A 705       7.021 -24.618  -7.488  1.00  0.00           C  
ATOM    802  H   THR A 705       6.251 -21.590  -5.046  1.00  0.00           H  
ATOM    803  HA  THR A 705       5.195 -24.217  -5.383  1.00  0.00           H  
ATOM    804  HB  THR A 705       7.505 -22.708  -6.645  1.00  0.00           H  
ATOM    805  HG1 THR A 705       6.011 -22.102  -8.077  1.00  0.00           H  
ATOM    806 HG21 THR A 705       6.430 -25.447  -7.126  1.00  0.00           H  
ATOM    807 HG22 THR A 705       8.068 -24.831  -7.333  1.00  0.00           H  
ATOM    808 HG23 THR A 705       6.834 -24.475  -8.541  1.00  0.00           H  
ATOM    809  N   ALA A 706       8.078 -24.028  -3.884  1.00  0.00           N  
ATOM    810  CA  ALA A 706       9.104 -24.834  -3.164  1.00  0.00           C  
ATOM    811  C   ALA A 706       8.672 -25.059  -1.713  1.00  0.00           C  
ATOM    812  O   ALA A 706       9.418 -25.573  -0.904  1.00  0.00           O  
ATOM    813  CB  ALA A 706      10.379 -23.992  -3.220  1.00  0.00           C  
ATOM    814  H   ALA A 706       8.079 -23.051  -3.805  1.00  0.00           H  
ATOM    815  HA  ALA A 706       9.261 -25.777  -3.663  1.00  0.00           H  
ATOM    816  HB1 ALA A 706      10.806 -24.051  -4.210  1.00  0.00           H  
ATOM    817  HB2 ALA A 706      11.090 -24.367  -2.500  1.00  0.00           H  
ATOM    818  HB3 ALA A 706      10.143 -22.965  -2.991  1.00  0.00           H  
ATOM    819  N   GLN A 707       7.471 -24.674  -1.379  1.00  0.00           N  
ATOM    820  CA  GLN A 707       6.981 -24.862   0.017  1.00  0.00           C  
ATOM    821  C   GLN A 707       7.843 -24.063   1.000  1.00  0.00           C  
ATOM    822  O   GLN A 707       8.105 -24.495   2.105  1.00  0.00           O  
ATOM    823  CB  GLN A 707       7.106 -26.362   0.289  1.00  0.00           C  
ATOM    824  CG  GLN A 707       5.734 -27.022   0.144  1.00  0.00           C  
ATOM    825  CD  GLN A 707       5.361 -27.103  -1.337  1.00  0.00           C  
ATOM    826  OE1 GLN A 707       5.889 -27.921  -2.064  1.00  0.00           O  
ATOM    827  NE2 GLN A 707       4.466 -26.285  -1.818  1.00  0.00           N  
ATOM    828  H   GLN A 707       6.885 -24.261  -2.048  1.00  0.00           H  
ATOM    829  HA  GLN A 707       5.947 -24.562   0.096  1.00  0.00           H  
ATOM    830  HB2 GLN A 707       7.794 -26.801  -0.420  1.00  0.00           H  
ATOM    831  HB3 GLN A 707       7.474 -26.518   1.292  1.00  0.00           H  
ATOM    832  HG2 GLN A 707       5.766 -28.017   0.562  1.00  0.00           H  
ATOM    833  HG3 GLN A 707       4.994 -26.434   0.667  1.00  0.00           H  
ATOM    834 HE21 GLN A 707       4.040 -25.624  -1.233  1.00  0.00           H  
ATOM    835 HE22 GLN A 707       4.220 -26.330  -2.767  1.00  0.00           H  
ATOM    836  N   ASP A 708       8.278 -22.896   0.608  1.00  0.00           N  
ATOM    837  CA  ASP A 708       9.114 -22.068   1.524  1.00  0.00           C  
ATOM    838  C   ASP A 708       8.215 -21.189   2.398  1.00  0.00           C  
ATOM    839  O   ASP A 708       8.290 -19.977   2.365  1.00  0.00           O  
ATOM    840  CB  ASP A 708       9.976 -21.205   0.601  1.00  0.00           C  
ATOM    841  CG  ASP A 708      11.453 -21.398   0.953  1.00  0.00           C  
ATOM    842  OD1 ASP A 708      12.009 -22.410   0.560  1.00  0.00           O  
ATOM    843  OD2 ASP A 708      12.003 -20.529   1.610  1.00  0.00           O  
ATOM    844  H   ASP A 708       8.051 -22.563  -0.284  1.00  0.00           H  
ATOM    845  HA  ASP A 708       9.742 -22.696   2.136  1.00  0.00           H  
ATOM    846  HB2 ASP A 708       9.809 -21.499  -0.424  1.00  0.00           H  
ATOM    847  HB3 ASP A 708       9.710 -20.167   0.727  1.00  0.00           H  
ATOM    848  N   LYS A 709       7.360 -21.797   3.176  1.00  0.00           N  
ATOM    849  CA  LYS A 709       6.449 -21.005   4.051  1.00  0.00           C  
ATOM    850  C   LYS A 709       7.211 -19.872   4.744  1.00  0.00           C  
ATOM    851  O   LYS A 709       6.994 -18.709   4.469  1.00  0.00           O  
ATOM    852  CB  LYS A 709       5.925 -22.006   5.081  1.00  0.00           C  
ATOM    853  CG  LYS A 709       4.397 -21.946   5.118  1.00  0.00           C  
ATOM    854  CD  LYS A 709       3.825 -23.318   4.761  1.00  0.00           C  
ATOM    855  CE  LYS A 709       2.751 -23.159   3.684  1.00  0.00           C  
ATOM    856  NZ  LYS A 709       3.126 -24.127   2.618  1.00  0.00           N  
ATOM    857  H   LYS A 709       7.316 -22.775   3.181  1.00  0.00           H  
ATOM    858  HA  LYS A 709       5.627 -20.610   3.476  1.00  0.00           H  
ATOM    859  HB2 LYS A 709       6.242 -23.003   4.808  1.00  0.00           H  
ATOM    860  HB3 LYS A 709       6.317 -21.757   6.057  1.00  0.00           H  
ATOM    861  HG2 LYS A 709       4.071 -21.664   6.109  1.00  0.00           H  
ATOM    862  HG3 LYS A 709       4.049 -21.217   4.403  1.00  0.00           H  
ATOM    863  HD2 LYS A 709       4.618 -23.952   4.389  1.00  0.00           H  
ATOM    864  HD3 LYS A 709       3.387 -23.765   5.640  1.00  0.00           H  
ATOM    865  HE2 LYS A 709       1.778 -23.398   4.089  1.00  0.00           H  
ATOM    866  HE3 LYS A 709       2.761 -22.154   3.289  1.00  0.00           H  
ATOM    867  HZ1 LYS A 709       2.274 -24.437   2.113  1.00  0.00           H  
ATOM    868  HZ2 LYS A 709       3.592 -24.952   3.049  1.00  0.00           H  
ATOM    869  HZ3 LYS A 709       3.778 -23.672   1.948  1.00  0.00           H  
ATOM    870  N   LYS A 710       8.095 -20.201   5.647  1.00  0.00           N  
ATOM    871  CA  LYS A 710       8.862 -19.140   6.360  1.00  0.00           C  
ATOM    872  C   LYS A 710       9.302 -18.048   5.381  1.00  0.00           C  
ATOM    873  O   LYS A 710       9.085 -16.873   5.610  1.00  0.00           O  
ATOM    874  CB  LYS A 710      10.080 -19.853   6.951  1.00  0.00           C  
ATOM    875  CG  LYS A 710      10.628 -19.035   8.120  1.00  0.00           C  
ATOM    876  CD  LYS A 710      12.116 -19.336   8.300  1.00  0.00           C  
ATOM    877  CE  LYS A 710      12.290 -20.784   8.762  1.00  0.00           C  
ATOM    878  NZ  LYS A 710      13.431 -21.306   7.960  1.00  0.00           N  
ATOM    879  H   LYS A 710       8.251 -21.145   5.859  1.00  0.00           H  
ATOM    880  HA  LYS A 710       8.267 -18.715   7.154  1.00  0.00           H  
ATOM    881  HB2 LYS A 710       9.787 -20.833   7.300  1.00  0.00           H  
ATOM    882  HB3 LYS A 710      10.842 -19.951   6.192  1.00  0.00           H  
ATOM    883  HG2 LYS A 710      10.495 -17.982   7.917  1.00  0.00           H  
ATOM    884  HG3 LYS A 710      10.099 -19.298   9.023  1.00  0.00           H  
ATOM    885  HD2 LYS A 710      12.629 -19.195   7.359  1.00  0.00           H  
ATOM    886  HD3 LYS A 710      12.533 -18.673   9.043  1.00  0.00           H  
ATOM    887  HE2 LYS A 710      12.520 -20.817   9.819  1.00  0.00           H  
ATOM    888  HE3 LYS A 710      11.398 -21.355   8.551  1.00  0.00           H  
ATOM    889  HZ1 LYS A 710      13.099 -21.561   7.009  1.00  0.00           H  
ATOM    890  HZ2 LYS A 710      13.825 -22.148   8.428  1.00  0.00           H  
ATOM    891  HZ3 LYS A 710      14.165 -20.574   7.885  1.00  0.00           H  
ATOM    892  N   GLY A 711       9.914 -18.422   4.291  1.00  0.00           N  
ATOM    893  CA  GLY A 711      10.362 -17.401   3.303  1.00  0.00           C  
ATOM    894  C   GLY A 711       9.184 -16.499   2.933  1.00  0.00           C  
ATOM    895  O   GLY A 711       9.274 -15.289   2.989  1.00  0.00           O  
ATOM    896  H   GLY A 711      10.080 -19.373   4.124  1.00  0.00           H  
ATOM    897  HA2 GLY A 711      11.153 -16.803   3.735  1.00  0.00           H  
ATOM    898  HA3 GLY A 711      10.727 -17.893   2.414  1.00  0.00           H  
ATOM    899  N   ILE A 712       8.077 -17.077   2.556  1.00  0.00           N  
ATOM    900  CA  ILE A 712       6.894 -16.251   2.185  1.00  0.00           C  
ATOM    901  C   ILE A 712       6.447 -15.407   3.384  1.00  0.00           C  
ATOM    902  O   ILE A 712       6.073 -14.261   3.242  1.00  0.00           O  
ATOM    903  CB  ILE A 712       5.810 -17.259   1.799  1.00  0.00           C  
ATOM    904  CG1 ILE A 712       6.086 -17.786   0.389  1.00  0.00           C  
ATOM    905  CG2 ILE A 712       4.439 -16.579   1.826  1.00  0.00           C  
ATOM    906  CD1 ILE A 712       5.900 -19.304   0.365  1.00  0.00           C  
ATOM    907  H   ILE A 712       8.023 -18.055   2.518  1.00  0.00           H  
ATOM    908  HA  ILE A 712       7.125 -15.617   1.343  1.00  0.00           H  
ATOM    909  HB  ILE A 712       5.818 -18.081   2.500  1.00  0.00           H  
ATOM    910 HG12 ILE A 712       5.399 -17.327  -0.307  1.00  0.00           H  
ATOM    911 HG13 ILE A 712       7.101 -17.545   0.107  1.00  0.00           H  
ATOM    912 HG21 ILE A 712       4.570 -15.506   1.835  1.00  0.00           H  
ATOM    913 HG22 ILE A 712       3.905 -16.883   2.715  1.00  0.00           H  
ATOM    914 HG23 ILE A 712       3.877 -16.866   0.952  1.00  0.00           H  
ATOM    915 HD11 ILE A 712       5.922 -19.654  -0.657  1.00  0.00           H  
ATOM    916 HD12 ILE A 712       4.950 -19.557   0.811  1.00  0.00           H  
ATOM    917 HD13 ILE A 712       6.696 -19.773   0.923  1.00  0.00           H  
ATOM    918  N   VAL A 713       6.487 -15.965   4.563  1.00  0.00           N  
ATOM    919  CA  VAL A 713       6.068 -15.193   5.765  1.00  0.00           C  
ATOM    920  C   VAL A 713       6.993 -13.989   5.967  1.00  0.00           C  
ATOM    921  O   VAL A 713       6.588 -12.965   6.476  1.00  0.00           O  
ATOM    922  CB  VAL A 713       6.194 -16.178   6.930  1.00  0.00           C  
ATOM    923  CG1 VAL A 713       6.244 -15.409   8.254  1.00  0.00           C  
ATOM    924  CG2 VAL A 713       4.983 -17.112   6.933  1.00  0.00           C  
ATOM    925  H   VAL A 713       6.796 -16.891   4.657  1.00  0.00           H  
ATOM    926  HA  VAL A 713       5.044 -14.868   5.666  1.00  0.00           H  
ATOM    927  HB  VAL A 713       7.098 -16.756   6.816  1.00  0.00           H  
ATOM    928 HG11 VAL A 713       5.502 -14.623   8.242  1.00  0.00           H  
ATOM    929 HG12 VAL A 713       7.226 -14.975   8.380  1.00  0.00           H  
ATOM    930 HG13 VAL A 713       6.041 -16.085   9.070  1.00  0.00           H  
ATOM    931 HG21 VAL A 713       4.505 -17.080   7.900  1.00  0.00           H  
ATOM    932 HG22 VAL A 713       5.307 -18.122   6.724  1.00  0.00           H  
ATOM    933 HG23 VAL A 713       4.282 -16.796   6.175  1.00  0.00           H  
ATOM    934  N   GLU A 714       8.232 -14.105   5.571  1.00  0.00           N  
ATOM    935  CA  GLU A 714       9.176 -12.963   5.742  1.00  0.00           C  
ATOM    936  C   GLU A 714       8.971 -11.934   4.626  1.00  0.00           C  
ATOM    937  O   GLU A 714       8.877 -10.748   4.871  1.00  0.00           O  
ATOM    938  CB  GLU A 714      10.572 -13.580   5.656  1.00  0.00           C  
ATOM    939  CG  GLU A 714      11.557 -12.717   6.444  1.00  0.00           C  
ATOM    940  CD  GLU A 714      11.244 -12.818   7.938  1.00  0.00           C  
ATOM    941  OE1 GLU A 714      10.745 -13.853   8.349  1.00  0.00           O  
ATOM    942  OE2 GLU A 714      11.505 -11.858   8.644  1.00  0.00           O  
ATOM    943  H   GLU A 714       8.541 -14.940   5.162  1.00  0.00           H  
ATOM    944  HA  GLU A 714       9.035 -12.502   6.705  1.00  0.00           H  
ATOM    945  HB2 GLU A 714      10.550 -14.578   6.073  1.00  0.00           H  
ATOM    946  HB3 GLU A 714      10.883 -13.628   4.622  1.00  0.00           H  
ATOM    947  HG2 GLU A 714      12.565 -13.065   6.263  1.00  0.00           H  
ATOM    948  HG3 GLU A 714      11.470 -11.688   6.128  1.00  0.00           H  
ATOM    949  N   GLU A 715       8.896 -12.375   3.402  1.00  0.00           N  
ATOM    950  CA  GLU A 715       8.685 -11.416   2.282  1.00  0.00           C  
ATOM    951  C   GLU A 715       7.260 -10.869   2.342  1.00  0.00           C  
ATOM    952  O   GLU A 715       6.918  -9.915   1.668  1.00  0.00           O  
ATOM    953  CB  GLU A 715       8.899 -12.234   1.007  1.00  0.00           C  
ATOM    954  CG  GLU A 715      10.222 -12.997   1.103  1.00  0.00           C  
ATOM    955  CD  GLU A 715      10.820 -13.165  -0.296  1.00  0.00           C  
ATOM    956  OE1 GLU A 715      10.248 -12.631  -1.233  1.00  0.00           O  
ATOM    957  OE2 GLU A 715      11.839 -13.827  -0.408  1.00  0.00           O  
ATOM    958  H   GLU A 715       8.969 -13.336   3.220  1.00  0.00           H  
ATOM    959  HA  GLU A 715       9.403 -10.613   2.332  1.00  0.00           H  
ATOM    960  HB2 GLU A 715       8.085 -12.934   0.889  1.00  0.00           H  
ATOM    961  HB3 GLU A 715       8.929 -11.570   0.155  1.00  0.00           H  
ATOM    962  HG2 GLU A 715      10.910 -12.445   1.725  1.00  0.00           H  
ATOM    963  HG3 GLU A 715      10.044 -13.970   1.535  1.00  0.00           H  
ATOM    964  N   GLY A 716       6.423 -11.470   3.146  1.00  0.00           N  
ATOM    965  CA  GLY A 716       5.015 -10.996   3.255  1.00  0.00           C  
ATOM    966  C   GLY A 716       4.946  -9.764   4.158  1.00  0.00           C  
ATOM    967  O   GLY A 716       4.625  -8.681   3.716  1.00  0.00           O  
ATOM    968  H   GLY A 716       6.723 -12.238   3.677  1.00  0.00           H  
ATOM    969  HA2 GLY A 716       4.645 -10.743   2.271  1.00  0.00           H  
ATOM    970  HA3 GLY A 716       4.405 -11.782   3.677  1.00  0.00           H  
ATOM    971  N   HIS A 717       5.240  -9.918   5.421  1.00  0.00           N  
ATOM    972  CA  HIS A 717       5.179  -8.743   6.340  1.00  0.00           C  
ATOM    973  C   HIS A 717       6.271  -7.734   5.983  1.00  0.00           C  
ATOM    974  O   HIS A 717       6.223  -6.586   6.379  1.00  0.00           O  
ATOM    975  CB  HIS A 717       5.403  -9.314   7.742  1.00  0.00           C  
ATOM    976  CG  HIS A 717       6.843  -9.708   7.901  1.00  0.00           C  
ATOM    977  ND1 HIS A 717       7.622  -9.258   8.956  1.00  0.00           N  
ATOM    978  CD2 HIS A 717       7.659 -10.513   7.149  1.00  0.00           C  
ATOM    979  CE1 HIS A 717       8.848  -9.792   8.810  1.00  0.00           C  
ATOM    980  NE2 HIS A 717       8.927 -10.564   7.724  1.00  0.00           N  
ATOM    981  H   HIS A 717       5.497 -10.799   5.765  1.00  0.00           H  
ATOM    982  HA  HIS A 717       4.208  -8.276   6.284  1.00  0.00           H  
ATOM    983  HB2 HIS A 717       5.150  -8.565   8.480  1.00  0.00           H  
ATOM    984  HB3 HIS A 717       4.775 -10.181   7.881  1.00  0.00           H  
ATOM    985  HD1 HIS A 717       7.331  -8.660   9.676  1.00  0.00           H  
ATOM    986  HD2 HIS A 717       7.361 -11.031   6.250  1.00  0.00           H  
ATOM    987  HE1 HIS A 717       9.670  -9.616   9.489  1.00  0.00           H  
ATOM    988  N   LYS A 718       7.254  -8.149   5.234  1.00  0.00           N  
ATOM    989  CA  LYS A 718       8.342  -7.207   4.849  1.00  0.00           C  
ATOM    990  C   LYS A 718       7.856  -6.280   3.732  1.00  0.00           C  
ATOM    991  O   LYS A 718       7.821  -5.073   3.881  1.00  0.00           O  
ATOM    992  CB  LYS A 718       9.483  -8.095   4.355  1.00  0.00           C  
ATOM    993  CG  LYS A 718      10.705  -7.229   4.040  1.00  0.00           C  
ATOM    994  CD  LYS A 718      10.859  -7.096   2.524  1.00  0.00           C  
ATOM    995  CE  LYS A 718      11.193  -5.644   2.170  1.00  0.00           C  
ATOM    996  NZ  LYS A 718      12.680  -5.597   2.112  1.00  0.00           N  
ATOM    997  H   LYS A 718       7.276  -9.077   4.920  1.00  0.00           H  
ATOM    998  HA  LYS A 718       8.663  -6.632   5.704  1.00  0.00           H  
ATOM    999  HB2 LYS A 718       9.737  -8.815   5.119  1.00  0.00           H  
ATOM   1000  HB3 LYS A 718       9.173  -8.613   3.460  1.00  0.00           H  
ATOM   1001  HG2 LYS A 718      10.575  -6.250   4.477  1.00  0.00           H  
ATOM   1002  HG3 LYS A 718      11.590  -7.693   4.451  1.00  0.00           H  
ATOM   1003  HD2 LYS A 718      11.655  -7.743   2.185  1.00  0.00           H  
ATOM   1004  HD3 LYS A 718       9.935  -7.379   2.043  1.00  0.00           H  
ATOM   1005  HE2 LYS A 718      10.765  -5.385   1.211  1.00  0.00           H  
ATOM   1006  HE3 LYS A 718      10.832  -4.976   2.937  1.00  0.00           H  
ATOM   1007  HZ1 LYS A 718      13.077  -6.319   2.746  1.00  0.00           H  
ATOM   1008  HZ2 LYS A 718      13.008  -4.655   2.409  1.00  0.00           H  
ATOM   1009  HZ3 LYS A 718      12.995  -5.783   1.139  1.00  0.00           H  
ATOM   1010  N   ILE A 719       7.473  -6.837   2.615  1.00  0.00           N  
ATOM   1011  CA  ILE A 719       6.985  -5.988   1.491  1.00  0.00           C  
ATOM   1012  C   ILE A 719       5.698  -5.270   1.898  1.00  0.00           C  
ATOM   1013  O   ILE A 719       5.617  -4.059   1.876  1.00  0.00           O  
ATOM   1014  CB  ILE A 719       6.723  -6.964   0.344  1.00  0.00           C  
ATOM   1015  CG1 ILE A 719       8.022  -7.694  -0.005  1.00  0.00           C  
ATOM   1016  CG2 ILE A 719       6.224  -6.196  -0.881  1.00  0.00           C  
ATOM   1017  CD1 ILE A 719       7.698  -8.961  -0.797  1.00  0.00           C  
ATOM   1018  H   ILE A 719       7.503  -7.814   2.517  1.00  0.00           H  
ATOM   1019  HA  ILE A 719       7.741  -5.274   1.202  1.00  0.00           H  
ATOM   1020  HB  ILE A 719       5.975  -7.682   0.648  1.00  0.00           H  
ATOM   1021 HG12 ILE A 719       8.651  -7.047  -0.599  1.00  0.00           H  
ATOM   1022 HG13 ILE A 719       8.538  -7.964   0.904  1.00  0.00           H  
ATOM   1023 HG21 ILE A 719       5.281  -6.611  -1.208  1.00  0.00           H  
ATOM   1024 HG22 ILE A 719       6.948  -6.279  -1.679  1.00  0.00           H  
ATOM   1025 HG23 ILE A 719       6.088  -5.156  -0.624  1.00  0.00           H  
ATOM   1026 HD11 ILE A 719       7.533  -8.706  -1.834  1.00  0.00           H  
ATOM   1027 HD12 ILE A 719       6.807  -9.421  -0.393  1.00  0.00           H  
ATOM   1028 HD13 ILE A 719       8.524  -9.653  -0.725  1.00  0.00           H  
ATOM   1029  N   LYS A 720       4.689  -6.008   2.276  1.00  0.00           N  
ATOM   1030  CA  LYS A 720       3.412  -5.363   2.691  1.00  0.00           C  
ATOM   1031  C   LYS A 720       3.656  -4.472   3.910  1.00  0.00           C  
ATOM   1032  O   LYS A 720       2.998  -3.467   4.100  1.00  0.00           O  
ATOM   1033  CB  LYS A 720       2.478  -6.522   3.047  1.00  0.00           C  
ATOM   1034  CG  LYS A 720       1.757  -7.009   1.787  1.00  0.00           C  
ATOM   1035  CD  LYS A 720       2.760  -7.681   0.845  1.00  0.00           C  
ATOM   1036  CE  LYS A 720       3.276  -8.976   1.481  1.00  0.00           C  
ATOM   1037  NZ  LYS A 720       2.702 -10.070   0.648  1.00  0.00           N  
ATOM   1038  H   LYS A 720       4.774  -6.983   2.292  1.00  0.00           H  
ATOM   1039  HA  LYS A 720       2.997  -4.789   1.878  1.00  0.00           H  
ATOM   1040  HB2 LYS A 720       3.055  -7.331   3.468  1.00  0.00           H  
ATOM   1041  HB3 LYS A 720       1.748  -6.186   3.769  1.00  0.00           H  
ATOM   1042  HG2 LYS A 720       0.991  -7.719   2.063  1.00  0.00           H  
ATOM   1043  HG3 LYS A 720       1.305  -6.167   1.285  1.00  0.00           H  
ATOM   1044  HD2 LYS A 720       2.275  -7.910  -0.093  1.00  0.00           H  
ATOM   1045  HD3 LYS A 720       3.591  -7.016   0.667  1.00  0.00           H  
ATOM   1046  HE2 LYS A 720       4.357  -9.004   1.449  1.00  0.00           H  
ATOM   1047  HE3 LYS A 720       2.926  -9.062   2.499  1.00  0.00           H  
ATOM   1048  HZ1 LYS A 720       1.692  -9.883   0.479  1.00  0.00           H  
ATOM   1049  HZ2 LYS A 720       2.809 -10.978   1.146  1.00  0.00           H  
ATOM   1050  HZ3 LYS A 720       3.201 -10.112  -0.263  1.00  0.00           H  
ATOM   1051  N   GLY A 721       4.602  -4.830   4.736  1.00  0.00           N  
ATOM   1052  CA  GLY A 721       4.893  -4.002   5.941  1.00  0.00           C  
ATOM   1053  C   GLY A 721       5.213  -2.572   5.506  1.00  0.00           C  
ATOM   1054  O   GLY A 721       4.715  -1.617   6.067  1.00  0.00           O  
ATOM   1055  H   GLY A 721       5.123  -5.641   4.562  1.00  0.00           H  
ATOM   1056  HA2 GLY A 721       4.031  -3.999   6.593  1.00  0.00           H  
ATOM   1057  HA3 GLY A 721       5.742  -4.413   6.465  1.00  0.00           H  
ATOM   1058  N   ALA A 722       6.038  -2.417   4.507  1.00  0.00           N  
ATOM   1059  CA  ALA A 722       6.387  -1.046   4.035  1.00  0.00           C  
ATOM   1060  C   ALA A 722       5.273  -0.490   3.141  1.00  0.00           C  
ATOM   1061  O   ALA A 722       4.888   0.655   3.256  1.00  0.00           O  
ATOM   1062  CB  ALA A 722       7.681  -1.218   3.237  1.00  0.00           C  
ATOM   1063  H   ALA A 722       6.429  -3.202   4.066  1.00  0.00           H  
ATOM   1064  HA  ALA A 722       6.557  -0.390   4.874  1.00  0.00           H  
ATOM   1065  HB1 ALA A 722       7.589  -0.710   2.289  1.00  0.00           H  
ATOM   1066  HB2 ALA A 722       7.861  -2.269   3.068  1.00  0.00           H  
ATOM   1067  HB3 ALA A 722       8.505  -0.795   3.793  1.00  0.00           H  
ATOM   1068  N   ALA A 723       4.756  -1.294   2.251  1.00  0.00           N  
ATOM   1069  CA  ALA A 723       3.669  -0.810   1.349  1.00  0.00           C  
ATOM   1070  C   ALA A 723       2.621  -0.027   2.147  1.00  0.00           C  
ATOM   1071  O   ALA A 723       2.165   1.024   1.736  1.00  0.00           O  
ATOM   1072  CB  ALA A 723       3.049  -2.079   0.764  1.00  0.00           C  
ATOM   1073  H   ALA A 723       5.082  -2.215   2.174  1.00  0.00           H  
ATOM   1074  HA  ALA A 723       4.076  -0.200   0.560  1.00  0.00           H  
ATOM   1075  HB1 ALA A 723       3.769  -2.572   0.129  1.00  0.00           H  
ATOM   1076  HB2 ALA A 723       2.176  -1.820   0.182  1.00  0.00           H  
ATOM   1077  HB3 ALA A 723       2.763  -2.744   1.566  1.00  0.00           H  
ATOM   1078  N   GLY A 724       2.233  -0.533   3.285  1.00  0.00           N  
ATOM   1079  CA  GLY A 724       1.213   0.173   4.108  1.00  0.00           C  
ATOM   1080  C   GLY A 724       1.721   1.562   4.489  1.00  0.00           C  
ATOM   1081  O   GLY A 724       0.951   2.456   4.778  1.00  0.00           O  
ATOM   1082  H   GLY A 724       2.610  -1.383   3.595  1.00  0.00           H  
ATOM   1083  HA2 GLY A 724       0.298   0.268   3.540  1.00  0.00           H  
ATOM   1084  HA3 GLY A 724       1.020  -0.395   5.006  1.00  0.00           H  
ATOM   1085  N   SER A 725       3.010   1.757   4.492  1.00  0.00           N  
ATOM   1086  CA  SER A 725       3.551   3.096   4.857  1.00  0.00           C  
ATOM   1087  C   SER A 725       3.209   4.117   3.773  1.00  0.00           C  
ATOM   1088  O   SER A 725       2.999   5.282   4.047  1.00  0.00           O  
ATOM   1089  CB  SER A 725       5.063   2.905   4.964  1.00  0.00           C  
ATOM   1090  OG  SER A 725       5.539   3.559   6.134  1.00  0.00           O  
ATOM   1091  H   SER A 725       3.620   1.026   4.257  1.00  0.00           H  
ATOM   1092  HA  SER A 725       3.151   3.412   5.806  1.00  0.00           H  
ATOM   1093  HB2 SER A 725       5.291   1.854   5.026  1.00  0.00           H  
ATOM   1094  HB3 SER A 725       5.539   3.324   4.087  1.00  0.00           H  
ATOM   1095  HG  SER A 725       6.490   3.444   6.172  1.00  0.00           H  
ATOM   1096  N   VAL A 726       3.144   3.692   2.541  1.00  0.00           N  
ATOM   1097  CA  VAL A 726       2.806   4.645   1.446  1.00  0.00           C  
ATOM   1098  C   VAL A 726       1.290   4.861   1.396  1.00  0.00           C  
ATOM   1099  O   VAL A 726       0.773   5.514   0.512  1.00  0.00           O  
ATOM   1100  CB  VAL A 726       3.293   3.978   0.158  1.00  0.00           C  
ATOM   1101  CG1 VAL A 726       3.427   5.032  -0.941  1.00  0.00           C  
ATOM   1102  CG2 VAL A 726       4.656   3.321   0.401  1.00  0.00           C  
ATOM   1103  H   VAL A 726       3.310   2.748   2.338  1.00  0.00           H  
ATOM   1104  HA  VAL A 726       3.315   5.584   1.594  1.00  0.00           H  
ATOM   1105  HB  VAL A 726       2.579   3.229  -0.148  1.00  0.00           H  
ATOM   1106 HG11 VAL A 726       4.357   4.883  -1.471  1.00  0.00           H  
ATOM   1107 HG12 VAL A 726       3.417   6.017  -0.500  1.00  0.00           H  
ATOM   1108 HG13 VAL A 726       2.601   4.938  -1.631  1.00  0.00           H  
ATOM   1109 HG21 VAL A 726       5.293   3.490  -0.454  1.00  0.00           H  
ATOM   1110 HG22 VAL A 726       4.524   2.260   0.548  1.00  0.00           H  
ATOM   1111 HG23 VAL A 726       5.112   3.753   1.280  1.00  0.00           H  
ATOM   1112  N   GLY A 727       0.573   4.314   2.342  1.00  0.00           N  
ATOM   1113  CA  GLY A 727      -0.905   4.484   2.354  1.00  0.00           C  
ATOM   1114  C   GLY A 727      -1.572   3.185   1.899  1.00  0.00           C  
ATOM   1115  O   GLY A 727      -2.767   3.129   1.700  1.00  0.00           O  
ATOM   1116  H   GLY A 727       1.009   3.793   3.046  1.00  0.00           H  
ATOM   1117  HA2 GLY A 727      -1.232   4.727   3.355  1.00  0.00           H  
ATOM   1118  HA3 GLY A 727      -1.183   5.282   1.680  1.00  0.00           H  
ATOM   1119  N   LEU A 728      -0.816   2.138   1.736  1.00  0.00           N  
ATOM   1120  CA  LEU A 728      -1.429   0.851   1.294  1.00  0.00           C  
ATOM   1121  C   LEU A 728      -1.818   0.009   2.512  1.00  0.00           C  
ATOM   1122  O   LEU A 728      -1.199  -0.992   2.812  1.00  0.00           O  
ATOM   1123  CB  LEU A 728      -0.345   0.151   0.469  1.00  0.00           C  
ATOM   1124  CG  LEU A 728       0.114   1.069  -0.670  1.00  0.00           C  
ATOM   1125  CD1 LEU A 728       0.898   0.256  -1.704  1.00  0.00           C  
ATOM   1126  CD2 LEU A 728      -1.106   1.698  -1.346  1.00  0.00           C  
ATOM   1127  H   LEU A 728       0.151   2.193   1.907  1.00  0.00           H  
ATOM   1128  HA  LEU A 728      -2.293   1.040   0.677  1.00  0.00           H  
ATOM   1129  HB2 LEU A 728       0.496  -0.081   1.107  1.00  0.00           H  
ATOM   1130  HB3 LEU A 728      -0.743  -0.762   0.055  1.00  0.00           H  
ATOM   1131  HG  LEU A 728       0.748   1.848  -0.271  1.00  0.00           H  
ATOM   1132 HD11 LEU A 728       1.949   0.265  -1.450  1.00  0.00           H  
ATOM   1133 HD12 LEU A 728       0.762   0.691  -2.684  1.00  0.00           H  
ATOM   1134 HD13 LEU A 728       0.539  -0.763  -1.711  1.00  0.00           H  
ATOM   1135 HD21 LEU A 728      -0.877   1.905  -2.381  1.00  0.00           H  
ATOM   1136 HD22 LEU A 728      -1.361   2.619  -0.843  1.00  0.00           H  
ATOM   1137 HD23 LEU A 728      -1.941   1.015  -1.292  1.00  0.00           H  
ATOM   1138  N   ARG A 729      -2.843   0.411   3.217  1.00  0.00           N  
ATOM   1139  CA  ARG A 729      -3.266  -0.367   4.420  1.00  0.00           C  
ATOM   1140  C   ARG A 729      -3.747  -1.762   4.013  1.00  0.00           C  
ATOM   1141  O   ARG A 729      -3.560  -2.724   4.731  1.00  0.00           O  
ATOM   1142  CB  ARG A 729      -4.406   0.440   5.045  1.00  0.00           C  
ATOM   1143  CG  ARG A 729      -5.473   0.746   3.989  1.00  0.00           C  
ATOM   1144  CD  ARG A 729      -6.767   1.193   4.681  1.00  0.00           C  
ATOM   1145  NE  ARG A 729      -6.329   2.098   5.783  1.00  0.00           N  
ATOM   1146  CZ  ARG A 729      -6.999   2.138   6.903  1.00  0.00           C  
ATOM   1147  NH1 ARG A 729      -7.498   1.042   7.408  1.00  0.00           N  
ATOM   1148  NH2 ARG A 729      -7.165   3.274   7.522  1.00  0.00           N  
ATOM   1149  H   ARG A 729      -3.331   1.222   2.958  1.00  0.00           H  
ATOM   1150  HA  ARG A 729      -2.449  -0.444   5.119  1.00  0.00           H  
ATOM   1151  HB2 ARG A 729      -4.851  -0.132   5.848  1.00  0.00           H  
ATOM   1152  HB3 ARG A 729      -4.017   1.367   5.439  1.00  0.00           H  
ATOM   1153  HG2 ARG A 729      -5.121   1.536   3.342  1.00  0.00           H  
ATOM   1154  HG3 ARG A 729      -5.667  -0.140   3.406  1.00  0.00           H  
ATOM   1155  HD2 ARG A 729      -7.399   1.725   3.983  1.00  0.00           H  
ATOM   1156  HD3 ARG A 729      -7.289   0.341   5.088  1.00  0.00           H  
ATOM   1157  HE  ARG A 729      -5.538   2.664   5.665  1.00  0.00           H  
ATOM   1158 HH11 ARG A 729      -7.368   0.169   6.937  1.00  0.00           H  
ATOM   1159 HH12 ARG A 729      -8.011   1.074   8.265  1.00  0.00           H  
ATOM   1160 HH21 ARG A 729      -6.779   4.113   7.140  1.00  0.00           H  
ATOM   1161 HH22 ARG A 729      -7.677   3.306   8.381  1.00  0.00           H  
ATOM   1162  N   HIS A 730      -4.359  -1.885   2.867  1.00  0.00           N  
ATOM   1163  CA  HIS A 730      -4.839  -3.226   2.425  1.00  0.00           C  
ATOM   1164  C   HIS A 730      -3.647  -4.171   2.260  1.00  0.00           C  
ATOM   1165  O   HIS A 730      -3.725  -5.348   2.558  1.00  0.00           O  
ATOM   1166  CB  HIS A 730      -5.529  -2.984   1.083  1.00  0.00           C  
ATOM   1167  CG  HIS A 730      -5.903  -4.305   0.467  1.00  0.00           C  
ATOM   1168  ND1 HIS A 730      -5.201  -4.851  -0.595  1.00  0.00           N  
ATOM   1169  CD2 HIS A 730      -6.899  -5.205   0.760  1.00  0.00           C  
ATOM   1170  CE1 HIS A 730      -5.779  -6.027  -0.903  1.00  0.00           C  
ATOM   1171  NE2 HIS A 730      -6.819  -6.291  -0.106  1.00  0.00           N  
ATOM   1172  H   HIS A 730      -4.499  -1.100   2.297  1.00  0.00           H  
ATOM   1173  HA  HIS A 730      -5.543  -3.627   3.137  1.00  0.00           H  
ATOM   1174  HB2 HIS A 730      -6.421  -2.394   1.238  1.00  0.00           H  
ATOM   1175  HB3 HIS A 730      -4.858  -2.456   0.422  1.00  0.00           H  
ATOM   1176  HD1 HIS A 730      -4.427  -4.453  -1.044  1.00  0.00           H  
ATOM   1177  HD2 HIS A 730      -7.633  -5.087   1.544  1.00  0.00           H  
ATOM   1178  HE1 HIS A 730      -5.444  -6.679  -1.697  1.00  0.00           H  
ATOM   1179  N   LEU A 731      -2.538  -3.663   1.795  1.00  0.00           N  
ATOM   1180  CA  LEU A 731      -1.335  -4.523   1.616  1.00  0.00           C  
ATOM   1181  C   LEU A 731      -0.785  -4.936   2.983  1.00  0.00           C  
ATOM   1182  O   LEU A 731      -0.484  -6.087   3.221  1.00  0.00           O  
ATOM   1183  CB  LEU A 731      -0.328  -3.640   0.877  1.00  0.00           C  
ATOM   1184  CG  LEU A 731      -0.558  -3.739  -0.635  1.00  0.00           C  
ATOM   1185  CD1 LEU A 731      -0.012  -5.072  -1.149  1.00  0.00           C  
ATOM   1186  CD2 LEU A 731      -2.057  -3.654  -0.939  1.00  0.00           C  
ATOM   1187  H   LEU A 731      -2.496  -2.710   1.567  1.00  0.00           H  
ATOM   1188  HA  LEU A 731      -1.572  -5.392   1.024  1.00  0.00           H  
ATOM   1189  HB2 LEU A 731      -0.449  -2.615   1.193  1.00  0.00           H  
ATOM   1190  HB3 LEU A 731       0.675  -3.970   1.107  1.00  0.00           H  
ATOM   1191  HG  LEU A 731      -0.043  -2.926  -1.128  1.00  0.00           H  
ATOM   1192 HD11 LEU A 731       1.054  -4.988  -1.304  1.00  0.00           H  
ATOM   1193 HD12 LEU A 731      -0.492  -5.320  -2.083  1.00  0.00           H  
ATOM   1194 HD13 LEU A 731      -0.211  -5.847  -0.425  1.00  0.00           H  
ATOM   1195 HD21 LEU A 731      -2.587  -4.387  -0.349  1.00  0.00           H  
ATOM   1196 HD22 LEU A 731      -2.220  -3.853  -1.988  1.00  0.00           H  
ATOM   1197 HD23 LEU A 731      -2.418  -2.667  -0.699  1.00  0.00           H  
ATOM   1198  N   GLN A 732      -0.657  -4.000   3.884  1.00  0.00           N  
ATOM   1199  CA  GLN A 732      -0.133  -4.336   5.238  1.00  0.00           C  
ATOM   1200  C   GLN A 732      -0.998  -5.425   5.879  1.00  0.00           C  
ATOM   1201  O   GLN A 732      -0.528  -6.225   6.661  1.00  0.00           O  
ATOM   1202  CB  GLN A 732      -0.224  -3.032   6.034  1.00  0.00           C  
ATOM   1203  CG  GLN A 732       1.119  -2.751   6.710  1.00  0.00           C  
ATOM   1204  CD  GLN A 732       0.950  -1.646   7.754  1.00  0.00           C  
ATOM   1205  OE1 GLN A 732       0.422  -0.591   7.459  1.00  0.00           O  
ATOM   1206  NE2 GLN A 732       1.378  -1.845   8.970  1.00  0.00           N  
ATOM   1207  H   GLN A 732      -0.909  -3.077   3.672  1.00  0.00           H  
ATOM   1208  HA  GLN A 732       0.894  -4.659   5.174  1.00  0.00           H  
ATOM   1209  HB2 GLN A 732      -0.468  -2.220   5.364  1.00  0.00           H  
ATOM   1210  HB3 GLN A 732      -0.992  -3.121   6.786  1.00  0.00           H  
ATOM   1211  HG2 GLN A 732       1.474  -3.651   7.192  1.00  0.00           H  
ATOM   1212  HG3 GLN A 732       1.837  -2.433   5.968  1.00  0.00           H  
ATOM   1213 HE21 GLN A 732       1.802  -2.695   9.206  1.00  0.00           H  
ATOM   1214 HE22 GLN A 732       1.274  -1.142   9.646  1.00  0.00           H  
ATOM   1215  N   GLN A 733      -2.261  -5.463   5.547  1.00  0.00           N  
ATOM   1216  CA  GLN A 733      -3.155  -6.503   6.133  1.00  0.00           C  
ATOM   1217  C   GLN A 733      -2.828  -7.872   5.531  1.00  0.00           C  
ATOM   1218  O   GLN A 733      -2.715  -8.858   6.231  1.00  0.00           O  
ATOM   1219  CB  GLN A 733      -4.570  -6.074   5.747  1.00  0.00           C  
ATOM   1220  CG  GLN A 733      -5.409  -5.878   7.012  1.00  0.00           C  
ATOM   1221  CD  GLN A 733      -5.611  -4.383   7.263  1.00  0.00           C  
ATOM   1222  OE1 GLN A 733      -5.423  -3.909   8.365  1.00  0.00           O  
ATOM   1223  NE2 GLN A 733      -5.991  -3.614   6.278  1.00  0.00           N  
ATOM   1224  H   GLN A 733      -2.621  -4.808   4.911  1.00  0.00           H  
ATOM   1225  HA  GLN A 733      -3.053  -6.527   7.206  1.00  0.00           H  
ATOM   1226  HB2 GLN A 733      -4.528  -5.146   5.194  1.00  0.00           H  
ATOM   1227  HB3 GLN A 733      -5.024  -6.839   5.134  1.00  0.00           H  
ATOM   1228  HG2 GLN A 733      -6.370  -6.356   6.884  1.00  0.00           H  
ATOM   1229  HG3 GLN A 733      -4.897  -6.316   7.855  1.00  0.00           H  
ATOM   1230 HE21 GLN A 733      -6.144  -3.996   5.389  1.00  0.00           H  
ATOM   1231 HE22 GLN A 733      -6.124  -2.655   6.428  1.00  0.00           H  
ATOM   1232  N   LEU A 734      -2.678  -7.937   4.237  1.00  0.00           N  
ATOM   1233  CA  LEU A 734      -2.361  -9.242   3.587  1.00  0.00           C  
ATOM   1234  C   LEU A 734      -1.105  -9.856   4.214  1.00  0.00           C  
ATOM   1235  O   LEU A 734      -1.125 -10.968   4.701  1.00  0.00           O  
ATOM   1236  CB  LEU A 734      -2.120  -8.902   2.116  1.00  0.00           C  
ATOM   1237  CG  LEU A 734      -3.387  -8.286   1.523  1.00  0.00           C  
ATOM   1238  CD1 LEU A 734      -3.008  -7.287   0.428  1.00  0.00           C  
ATOM   1239  CD2 LEU A 734      -4.260  -9.391   0.923  1.00  0.00           C  
ATOM   1240  H   LEU A 734      -2.774  -7.129   3.689  1.00  0.00           H  
ATOM   1241  HA  LEU A 734      -3.195  -9.919   3.677  1.00  0.00           H  
ATOM   1242  HB2 LEU A 734      -1.305  -8.198   2.038  1.00  0.00           H  
ATOM   1243  HB3 LEU A 734      -1.871  -9.802   1.573  1.00  0.00           H  
ATOM   1244  HG  LEU A 734      -3.936  -7.774   2.301  1.00  0.00           H  
ATOM   1245 HD11 LEU A 734      -3.330  -6.298   0.717  1.00  0.00           H  
ATOM   1246 HD12 LEU A 734      -3.491  -7.567  -0.496  1.00  0.00           H  
ATOM   1247 HD13 LEU A 734      -1.937  -7.292   0.292  1.00  0.00           H  
ATOM   1248 HD21 LEU A 734      -5.285  -9.052   0.870  1.00  0.00           H  
ATOM   1249 HD22 LEU A 734      -4.207 -10.272   1.547  1.00  0.00           H  
ATOM   1250 HD23 LEU A 734      -3.908  -9.630  -0.069  1.00  0.00           H  
ATOM   1251  N   GLY A 735      -0.012  -9.141   4.207  1.00  0.00           N  
ATOM   1252  CA  GLY A 735       1.238  -9.688   4.805  1.00  0.00           C  
ATOM   1253  C   GLY A 735       0.961 -10.136   6.241  1.00  0.00           C  
ATOM   1254  O   GLY A 735       1.203 -11.271   6.605  1.00  0.00           O  
ATOM   1255  H   GLY A 735      -0.016  -8.244   3.809  1.00  0.00           H  
ATOM   1256  HA2 GLY A 735       1.579 -10.531   4.221  1.00  0.00           H  
ATOM   1257  HA3 GLY A 735       2.000  -8.922   4.811  1.00  0.00           H  
ATOM   1258  N   GLN A 736       0.450  -9.255   7.060  1.00  0.00           N  
ATOM   1259  CA  GLN A 736       0.153  -9.633   8.470  1.00  0.00           C  
ATOM   1260  C   GLN A 736      -0.498 -11.017   8.513  1.00  0.00           C  
ATOM   1261  O   GLN A 736      -0.079 -11.890   9.246  1.00  0.00           O  
ATOM   1262  CB  GLN A 736      -0.821  -8.568   8.971  1.00  0.00           C  
ATOM   1263  CG  GLN A 736      -1.275  -8.917  10.390  1.00  0.00           C  
ATOM   1264  CD  GLN A 736      -0.048  -9.145  11.275  1.00  0.00           C  
ATOM   1265  OE1 GLN A 736       0.669  -8.215  11.591  1.00  0.00           O  
ATOM   1266  NE2 GLN A 736       0.228 -10.351  11.691  1.00  0.00           N  
ATOM   1267  H   GLN A 736       0.260  -8.347   6.745  1.00  0.00           H  
ATOM   1268  HA  GLN A 736       1.054  -9.620   9.064  1.00  0.00           H  
ATOM   1269  HB2 GLN A 736      -0.330  -7.606   8.975  1.00  0.00           H  
ATOM   1270  HB3 GLN A 736      -1.681  -8.531   8.319  1.00  0.00           H  
ATOM   1271  HG2 GLN A 736      -1.863  -8.106  10.790  1.00  0.00           H  
ATOM   1272  HG3 GLN A 736      -1.870  -9.817  10.366  1.00  0.00           H  
ATOM   1273 HE21 GLN A 736      -0.349 -11.100  11.434  1.00  0.00           H  
ATOM   1274 HE22 GLN A 736       1.010 -10.507  12.260  1.00  0.00           H  
ATOM   1275  N   GLN A 737      -1.518 -11.223   7.726  1.00  0.00           N  
ATOM   1276  CA  GLN A 737      -2.194 -12.550   7.714  1.00  0.00           C  
ATOM   1277  C   GLN A 737      -1.242 -13.613   7.161  1.00  0.00           C  
ATOM   1278  O   GLN A 737      -1.249 -14.750   7.587  1.00  0.00           O  
ATOM   1279  CB  GLN A 737      -3.404 -12.369   6.794  1.00  0.00           C  
ATOM   1280  CG  GLN A 737      -4.549 -11.723   7.577  1.00  0.00           C  
ATOM   1281  CD  GLN A 737      -4.940 -12.622   8.752  1.00  0.00           C  
ATOM   1282  OE1 GLN A 737      -4.308 -12.593   9.790  1.00  0.00           O  
ATOM   1283  NE2 GLN A 737      -5.961 -13.424   8.633  1.00  0.00           N  
ATOM   1284  H   GLN A 737      -1.837 -10.506   7.140  1.00  0.00           H  
ATOM   1285  HA  GLN A 737      -2.522 -12.816   8.707  1.00  0.00           H  
ATOM   1286  HB2 GLN A 737      -3.130 -11.732   5.964  1.00  0.00           H  
ATOM   1287  HB3 GLN A 737      -3.720 -13.330   6.421  1.00  0.00           H  
ATOM   1288  HG2 GLN A 737      -4.232 -10.760   7.950  1.00  0.00           H  
ATOM   1289  HG3 GLN A 737      -5.401 -11.594   6.927  1.00  0.00           H  
ATOM   1290 HE21 GLN A 737      -6.472 -13.447   7.796  1.00  0.00           H  
ATOM   1291 HE22 GLN A 737      -6.221 -14.003   9.381  1.00  0.00           H  
ATOM   1292  N   ILE A 738      -0.414 -13.247   6.217  1.00  0.00           N  
ATOM   1293  CA  ILE A 738       0.546 -14.233   5.642  1.00  0.00           C  
ATOM   1294  C   ILE A 738       1.539 -14.678   6.718  1.00  0.00           C  
ATOM   1295  O   ILE A 738       2.238 -15.659   6.567  1.00  0.00           O  
ATOM   1296  CB  ILE A 738       1.266 -13.482   4.523  1.00  0.00           C  
ATOM   1297  CG1 ILE A 738       0.309 -13.291   3.343  1.00  0.00           C  
ATOM   1298  CG2 ILE A 738       2.483 -14.287   4.067  1.00  0.00           C  
ATOM   1299  CD1 ILE A 738       0.997 -12.461   2.258  1.00  0.00           C  
ATOM   1300  H   ILE A 738      -0.420 -12.323   5.891  1.00  0.00           H  
ATOM   1301  HA  ILE A 738       0.021 -15.084   5.239  1.00  0.00           H  
ATOM   1302  HB  ILE A 738       1.588 -12.516   4.887  1.00  0.00           H  
ATOM   1303 HG12 ILE A 738       0.036 -14.257   2.942  1.00  0.00           H  
ATOM   1304 HG13 ILE A 738      -0.579 -12.776   3.679  1.00  0.00           H  
ATOM   1305 HG21 ILE A 738       3.382 -13.828   4.449  1.00  0.00           H  
ATOM   1306 HG22 ILE A 738       2.518 -14.307   2.987  1.00  0.00           H  
ATOM   1307 HG23 ILE A 738       2.408 -15.297   4.443  1.00  0.00           H  
ATOM   1308 HD11 ILE A 738       0.379 -11.609   2.012  1.00  0.00           H  
ATOM   1309 HD12 ILE A 738       1.137 -13.069   1.376  1.00  0.00           H  
ATOM   1310 HD13 ILE A 738       1.956 -12.121   2.617  1.00  0.00           H  
ATOM   1311  N   GLN A 739       1.599 -13.960   7.804  1.00  0.00           N  
ATOM   1312  CA  GLN A 739       2.537 -14.333   8.898  1.00  0.00           C  
ATOM   1313  C   GLN A 739       1.876 -15.369   9.820  1.00  0.00           C  
ATOM   1314  O   GLN A 739       2.452 -15.806  10.797  1.00  0.00           O  
ATOM   1315  CB  GLN A 739       2.814 -13.010   9.632  1.00  0.00           C  
ATOM   1316  CG  GLN A 739       3.125 -13.268  11.109  1.00  0.00           C  
ATOM   1317  CD  GLN A 739       1.818 -13.387  11.904  1.00  0.00           C  
ATOM   1318  OE1 GLN A 739       1.838 -13.406  13.118  1.00  0.00           O  
ATOM   1319  NE2 GLN A 739       0.674 -13.468  11.272  1.00  0.00           N  
ATOM   1320  H   GLN A 739       1.022 -13.172   7.902  1.00  0.00           H  
ATOM   1321  HA  GLN A 739       3.456 -14.725   8.488  1.00  0.00           H  
ATOM   1322  HB2 GLN A 739       3.659 -12.519   9.170  1.00  0.00           H  
ATOM   1323  HB3 GLN A 739       1.949 -12.370   9.554  1.00  0.00           H  
ATOM   1324  HG2 GLN A 739       3.689 -14.184  11.203  1.00  0.00           H  
ATOM   1325  HG3 GLN A 739       3.707 -12.448  11.501  1.00  0.00           H  
ATOM   1326 HE21 GLN A 739       0.647 -13.451  10.295  1.00  0.00           H  
ATOM   1327 HE22 GLN A 739      -0.159 -13.545  11.782  1.00  0.00           H  
ATOM   1328  N   SER A 740       0.670 -15.767   9.513  1.00  0.00           N  
ATOM   1329  CA  SER A 740      -0.025 -16.774  10.366  1.00  0.00           C  
ATOM   1330  C   SER A 740      -0.257 -18.068   9.583  1.00  0.00           C  
ATOM   1331  O   SER A 740      -1.367 -18.567   9.513  1.00  0.00           O  
ATOM   1332  CB  SER A 740      -1.360 -16.127  10.736  1.00  0.00           C  
ATOM   1333  OG  SER A 740      -1.127 -15.059  11.644  1.00  0.00           O  
ATOM   1334  H   SER A 740       0.222 -15.406   8.720  1.00  0.00           H  
ATOM   1335  HA  SER A 740       0.546 -16.972  11.258  1.00  0.00           H  
ATOM   1336  HB2 SER A 740      -1.835 -15.741   9.848  1.00  0.00           H  
ATOM   1337  HB3 SER A 740      -2.002 -16.867  11.192  1.00  0.00           H  
ATOM   1338  HG  SER A 740      -0.892 -15.439  12.494  1.00  0.00           H  
ATOM   1339  N   PRO A 741       0.802 -18.584   9.024  1.00  0.00           N  
ATOM   1340  CA  PRO A 741       0.710 -19.839   8.237  1.00  0.00           C  
ATOM   1341  C   PRO A 741       0.349 -21.015   9.147  1.00  0.00           C  
ATOM   1342  O   PRO A 741       1.024 -22.026   9.182  1.00  0.00           O  
ATOM   1343  CB  PRO A 741       2.110 -19.995   7.646  1.00  0.00           C  
ATOM   1344  CG  PRO A 741       2.996 -19.221   8.567  1.00  0.00           C  
ATOM   1345  CD  PRO A 741       2.174 -18.068   9.077  1.00  0.00           C  
ATOM   1346  HA  PRO A 741      -0.017 -19.735   7.447  1.00  0.00           H  
ATOM   1347  HB2 PRO A 741       2.396 -21.038   7.630  1.00  0.00           H  
ATOM   1348  HB3 PRO A 741       2.149 -19.575   6.653  1.00  0.00           H  
ATOM   1349  HG2 PRO A 741       3.313 -19.848   9.388  1.00  0.00           H  
ATOM   1350  HG3 PRO A 741       3.854 -18.848   8.029  1.00  0.00           H  
ATOM   1351  HD2 PRO A 741       2.454 -17.822  10.093  1.00  0.00           H  
ATOM   1352  HD3 PRO A 741       2.275 -17.209   8.432  1.00  0.00           H  
ATOM   1353  N   ASP A 742      -0.722 -20.884   9.878  1.00  0.00           N  
ATOM   1354  CA  ASP A 742      -1.161 -21.975  10.788  1.00  0.00           C  
ATOM   1355  C   ASP A 742      -2.684 -22.149  10.704  1.00  0.00           C  
ATOM   1356  O   ASP A 742      -3.214 -23.180  11.067  1.00  0.00           O  
ATOM   1357  CB  ASP A 742      -0.750 -21.519  12.189  1.00  0.00           C  
ATOM   1358  CG  ASP A 742      -0.714 -22.729  13.123  1.00  0.00           C  
ATOM   1359  OD1 ASP A 742      -0.932 -23.830  12.646  1.00  0.00           O  
ATOM   1360  OD2 ASP A 742      -0.472 -22.532  14.303  1.00  0.00           O  
ATOM   1361  H   ASP A 742      -1.242 -20.065   9.823  1.00  0.00           H  
ATOM   1362  HA  ASP A 742      -0.661 -22.897  10.538  1.00  0.00           H  
ATOM   1363  HB2 ASP A 742       0.228 -21.063  12.146  1.00  0.00           H  
ATOM   1364  HB3 ASP A 742      -1.468 -20.802  12.558  1.00  0.00           H  
ATOM   1365  N   LEU A 743      -3.395 -21.156  10.227  1.00  0.00           N  
ATOM   1366  CA  LEU A 743      -4.880 -21.300  10.130  1.00  0.00           C  
ATOM   1367  C   LEU A 743      -5.226 -22.340   9.062  1.00  0.00           C  
ATOM   1368  O   LEU A 743      -4.595 -22.395   8.024  1.00  0.00           O  
ATOM   1369  CB  LEU A 743      -5.423 -19.925   9.719  1.00  0.00           C  
ATOM   1370  CG  LEU A 743      -4.622 -18.804  10.385  1.00  0.00           C  
ATOM   1371  CD1 LEU A 743      -3.841 -18.044   9.314  1.00  0.00           C  
ATOM   1372  CD2 LEU A 743      -5.578 -17.843  11.092  1.00  0.00           C  
ATOM   1373  H   LEU A 743      -2.959 -20.327   9.933  1.00  0.00           H  
ATOM   1374  HA  LEU A 743      -5.292 -21.589  11.084  1.00  0.00           H  
ATOM   1375  HB2 LEU A 743      -5.354 -19.821   8.644  1.00  0.00           H  
ATOM   1376  HB3 LEU A 743      -6.458 -19.846  10.017  1.00  0.00           H  
ATOM   1377  HG  LEU A 743      -3.932 -19.227  11.102  1.00  0.00           H  
ATOM   1378 HD11 LEU A 743      -4.525 -17.460   8.716  1.00  0.00           H  
ATOM   1379 HD12 LEU A 743      -3.321 -18.749   8.681  1.00  0.00           H  
ATOM   1380 HD13 LEU A 743      -3.124 -17.389   9.786  1.00  0.00           H  
ATOM   1381 HD21 LEU A 743      -5.011 -17.157  11.704  1.00  0.00           H  
ATOM   1382 HD22 LEU A 743      -6.257 -18.405  11.717  1.00  0.00           H  
ATOM   1383 HD23 LEU A 743      -6.141 -17.289  10.357  1.00  0.00           H  
ATOM   1384  N   PRO A 744      -6.224 -23.130   9.349  1.00  0.00           N  
ATOM   1385  CA  PRO A 744      -6.660 -24.181   8.396  1.00  0.00           C  
ATOM   1386  C   PRO A 744      -7.268 -23.539   7.148  1.00  0.00           C  
ATOM   1387  O   PRO A 744      -7.417 -24.171   6.120  1.00  0.00           O  
ATOM   1388  CB  PRO A 744      -7.702 -24.970   9.186  1.00  0.00           C  
ATOM   1389  CG  PRO A 744      -8.203 -24.011  10.216  1.00  0.00           C  
ATOM   1390  CD  PRO A 744      -7.041 -23.116  10.565  1.00  0.00           C  
ATOM   1391  HA  PRO A 744      -5.833 -24.821   8.130  1.00  0.00           H  
ATOM   1392  HB2 PRO A 744      -8.508 -25.284   8.534  1.00  0.00           H  
ATOM   1393  HB3 PRO A 744      -7.248 -25.823   9.664  1.00  0.00           H  
ATOM   1394  HG2 PRO A 744      -9.017 -23.427   9.813  1.00  0.00           H  
ATOM   1395  HG3 PRO A 744      -8.528 -24.545  11.095  1.00  0.00           H  
ATOM   1396  HD2 PRO A 744      -7.388 -22.115  10.785  1.00  0.00           H  
ATOM   1397  HD3 PRO A 744      -6.484 -23.521  11.393  1.00  0.00           H  
ATOM   1398  N   ALA A 745      -7.602 -22.282   7.227  1.00  0.00           N  
ATOM   1399  CA  ALA A 745      -8.183 -21.590   6.045  1.00  0.00           C  
ATOM   1400  C   ALA A 745      -7.080 -20.813   5.322  1.00  0.00           C  
ATOM   1401  O   ALA A 745      -7.187 -20.489   4.154  1.00  0.00           O  
ATOM   1402  CB  ALA A 745      -9.233 -20.636   6.615  1.00  0.00           C  
ATOM   1403  H   ALA A 745      -7.460 -21.789   8.062  1.00  0.00           H  
ATOM   1404  HA  ALA A 745      -8.646 -22.300   5.378  1.00  0.00           H  
ATOM   1405  HB1 ALA A 745     -10.218 -21.048   6.452  1.00  0.00           H  
ATOM   1406  HB2 ALA A 745      -9.157 -19.680   6.119  1.00  0.00           H  
ATOM   1407  HB3 ALA A 745      -9.066 -20.508   7.673  1.00  0.00           H  
ATOM   1408  N   TRP A 746      -6.012 -20.517   6.011  1.00  0.00           N  
ATOM   1409  CA  TRP A 746      -4.899 -19.772   5.368  1.00  0.00           C  
ATOM   1410  C   TRP A 746      -4.127 -20.699   4.433  1.00  0.00           C  
ATOM   1411  O   TRP A 746      -3.824 -20.351   3.313  1.00  0.00           O  
ATOM   1412  CB  TRP A 746      -4.017 -19.307   6.523  1.00  0.00           C  
ATOM   1413  CG  TRP A 746      -2.974 -18.373   6.007  1.00  0.00           C  
ATOM   1414  CD1 TRP A 746      -3.104 -17.030   5.929  1.00  0.00           C  
ATOM   1415  CD2 TRP A 746      -1.650 -18.688   5.498  1.00  0.00           C  
ATOM   1416  NE1 TRP A 746      -1.939 -16.501   5.405  1.00  0.00           N  
ATOM   1417  CE2 TRP A 746      -1.011 -17.484   5.123  1.00  0.00           C  
ATOM   1418  CE3 TRP A 746      -0.948 -19.891   5.330  1.00  0.00           C  
ATOM   1419  CZ2 TRP A 746       0.282 -17.474   4.595  1.00  0.00           C  
ATOM   1420  CZ3 TRP A 746       0.354 -19.889   4.800  1.00  0.00           C  
ATOM   1421  CH2 TRP A 746       0.966 -18.681   4.433  1.00  0.00           C  
ATOM   1422  H   TRP A 746      -5.937 -20.796   6.950  1.00  0.00           H  
ATOM   1423  HA  TRP A 746      -5.279 -18.920   4.827  1.00  0.00           H  
ATOM   1424  HB2 TRP A 746      -4.626 -18.798   7.255  1.00  0.00           H  
ATOM   1425  HB3 TRP A 746      -3.542 -20.161   6.980  1.00  0.00           H  
ATOM   1426  HD1 TRP A 746      -3.974 -16.465   6.227  1.00  0.00           H  
ATOM   1427  HE1 TRP A 746      -1.772 -15.550   5.246  1.00  0.00           H  
ATOM   1428  HE3 TRP A 746      -1.413 -20.823   5.612  1.00  0.00           H  
ATOM   1429  HZ2 TRP A 746       0.749 -16.541   4.316  1.00  0.00           H  
ATOM   1430  HZ3 TRP A 746       0.884 -20.821   4.673  1.00  0.00           H  
ATOM   1431  HH2 TRP A 746       1.967 -18.684   4.026  1.00  0.00           H  
ATOM   1432  N   GLU A 747      -3.816 -21.886   4.875  1.00  0.00           N  
ATOM   1433  CA  GLU A 747      -3.078 -22.826   3.988  1.00  0.00           C  
ATOM   1434  C   GLU A 747      -3.879 -23.052   2.705  1.00  0.00           C  
ATOM   1435  O   GLU A 747      -3.364 -23.522   1.708  1.00  0.00           O  
ATOM   1436  CB  GLU A 747      -2.969 -24.125   4.786  1.00  0.00           C  
ATOM   1437  CG  GLU A 747      -1.495 -24.494   4.962  1.00  0.00           C  
ATOM   1438  CD  GLU A 747      -1.385 -25.758   5.815  1.00  0.00           C  
ATOM   1439  OE1 GLU A 747      -1.982 -26.754   5.443  1.00  0.00           O  
ATOM   1440  OE2 GLU A 747      -0.707 -25.707   6.828  1.00  0.00           O  
ATOM   1441  H   GLU A 747      -4.076 -22.160   5.780  1.00  0.00           H  
ATOM   1442  HA  GLU A 747      -2.095 -22.444   3.762  1.00  0.00           H  
ATOM   1443  HB2 GLU A 747      -3.427 -23.991   5.755  1.00  0.00           H  
ATOM   1444  HB3 GLU A 747      -3.476 -24.917   4.256  1.00  0.00           H  
ATOM   1445  HG2 GLU A 747      -1.051 -24.672   3.993  1.00  0.00           H  
ATOM   1446  HG3 GLU A 747      -0.978 -23.683   5.452  1.00  0.00           H  
ATOM   1447  N   ASP A 748      -5.144 -22.719   2.725  1.00  0.00           N  
ATOM   1448  CA  ASP A 748      -5.990 -22.911   1.513  1.00  0.00           C  
ATOM   1449  C   ASP A 748      -6.395 -21.554   0.928  1.00  0.00           C  
ATOM   1450  O   ASP A 748      -7.000 -21.478  -0.124  1.00  0.00           O  
ATOM   1451  CB  ASP A 748      -7.220 -23.672   2.011  1.00  0.00           C  
ATOM   1452  CG  ASP A 748      -7.971 -24.267   0.819  1.00  0.00           C  
ATOM   1453  OD1 ASP A 748      -7.681 -23.868  -0.297  1.00  0.00           O  
ATOM   1454  OD2 ASP A 748      -8.822 -25.112   1.042  1.00  0.00           O  
ATOM   1455  H   ASP A 748      -5.536 -22.344   3.541  1.00  0.00           H  
ATOM   1456  HA  ASP A 748      -5.467 -23.499   0.777  1.00  0.00           H  
ATOM   1457  HB2 ASP A 748      -6.909 -24.465   2.674  1.00  0.00           H  
ATOM   1458  HB3 ASP A 748      -7.872 -22.994   2.542  1.00  0.00           H  
ATOM   1459  N   ASN A 749      -6.057 -20.482   1.592  1.00  0.00           N  
ATOM   1460  CA  ASN A 749      -6.414 -19.133   1.063  1.00  0.00           C  
ATOM   1461  C   ASN A 749      -5.152 -18.451   0.546  1.00  0.00           C  
ATOM   1462  O   ASN A 749      -5.198 -17.562  -0.280  1.00  0.00           O  
ATOM   1463  CB  ASN A 749      -6.983 -18.367   2.260  1.00  0.00           C  
ATOM   1464  CG  ASN A 749      -8.451 -18.741   2.461  1.00  0.00           C  
ATOM   1465  OD1 ASN A 749      -9.160 -19.006   1.510  1.00  0.00           O  
ATOM   1466  ND2 ASN A 749      -8.942 -18.772   3.670  1.00  0.00           N  
ATOM   1467  H   ASN A 749      -5.557 -20.561   2.433  1.00  0.00           H  
ATOM   1468  HA  ASN A 749      -7.154 -19.211   0.282  1.00  0.00           H  
ATOM   1469  HB2 ASN A 749      -6.421 -18.620   3.148  1.00  0.00           H  
ATOM   1470  HB3 ASN A 749      -6.906 -17.306   2.077  1.00  0.00           H  
ATOM   1471 HD21 ASN A 749      -8.369 -18.559   4.436  1.00  0.00           H  
ATOM   1472 HD22 ASN A 749      -9.882 -19.010   3.812  1.00  0.00           H  
ATOM   1473  N   VAL A 750      -4.025 -18.875   1.033  1.00  0.00           N  
ATOM   1474  CA  VAL A 750      -2.732 -18.286   0.599  1.00  0.00           C  
ATOM   1475  C   VAL A 750      -2.740 -18.017  -0.910  1.00  0.00           C  
ATOM   1476  O   VAL A 750      -2.674 -16.885  -1.347  1.00  0.00           O  
ATOM   1477  CB  VAL A 750      -1.701 -19.355   0.967  1.00  0.00           C  
ATOM   1478  CG1 VAL A 750      -0.439 -19.177   0.132  1.00  0.00           C  
ATOM   1479  CG2 VAL A 750      -1.347 -19.225   2.448  1.00  0.00           C  
ATOM   1480  H   VAL A 750      -4.027 -19.597   1.695  1.00  0.00           H  
ATOM   1481  HA  VAL A 750      -2.529 -17.378   1.143  1.00  0.00           H  
ATOM   1482  HB  VAL A 750      -2.118 -20.335   0.782  1.00  0.00           H  
ATOM   1483 HG11 VAL A 750       0.392 -19.648   0.634  1.00  0.00           H  
ATOM   1484 HG12 VAL A 750      -0.236 -18.124   0.008  1.00  0.00           H  
ATOM   1485 HG13 VAL A 750      -0.582 -19.633  -0.837  1.00  0.00           H  
ATOM   1486 HG21 VAL A 750      -1.319 -20.206   2.900  1.00  0.00           H  
ATOM   1487 HG22 VAL A 750      -2.091 -18.621   2.945  1.00  0.00           H  
ATOM   1488 HG23 VAL A 750      -0.380 -18.756   2.545  1.00  0.00           H  
ATOM   1489  N   GLY A 751      -2.818 -19.045  -1.710  1.00  0.00           N  
ATOM   1490  CA  GLY A 751      -2.826 -18.842  -3.186  1.00  0.00           C  
ATOM   1491  C   GLY A 751      -3.753 -17.677  -3.540  1.00  0.00           C  
ATOM   1492  O   GLY A 751      -3.410 -16.811  -4.321  1.00  0.00           O  
ATOM   1493  H   GLY A 751      -2.868 -19.951  -1.339  1.00  0.00           H  
ATOM   1494  HA2 GLY A 751      -1.823 -18.621  -3.523  1.00  0.00           H  
ATOM   1495  HA3 GLY A 751      -3.179 -19.738  -3.671  1.00  0.00           H  
ATOM   1496  N   GLU A 752      -4.928 -17.650  -2.970  1.00  0.00           N  
ATOM   1497  CA  GLU A 752      -5.880 -16.543  -3.271  1.00  0.00           C  
ATOM   1498  C   GLU A 752      -5.380 -15.233  -2.655  1.00  0.00           C  
ATOM   1499  O   GLU A 752      -5.795 -14.157  -3.038  1.00  0.00           O  
ATOM   1500  CB  GLU A 752      -7.197 -16.973  -2.624  1.00  0.00           C  
ATOM   1501  CG  GLU A 752      -8.360 -16.650  -3.565  1.00  0.00           C  
ATOM   1502  CD  GLU A 752      -8.517 -17.776  -4.588  1.00  0.00           C  
ATOM   1503  OE1 GLU A 752      -7.513 -18.187  -5.147  1.00  0.00           O  
ATOM   1504  OE2 GLU A 752      -9.639 -18.209  -4.796  1.00  0.00           O  
ATOM   1505  H   GLU A 752      -5.182 -18.358  -2.345  1.00  0.00           H  
ATOM   1506  HA  GLU A 752      -6.010 -16.435  -4.336  1.00  0.00           H  
ATOM   1507  HB2 GLU A 752      -7.174 -18.035  -2.431  1.00  0.00           H  
ATOM   1508  HB3 GLU A 752      -7.332 -16.439  -1.695  1.00  0.00           H  
ATOM   1509  HG2 GLU A 752      -9.270 -16.555  -2.992  1.00  0.00           H  
ATOM   1510  HG3 GLU A 752      -8.160 -15.723  -4.081  1.00  0.00           H  
ATOM   1511  N   TRP A 753      -4.489 -15.317  -1.705  1.00  0.00           N  
ATOM   1512  CA  TRP A 753      -3.957 -14.081  -1.065  1.00  0.00           C  
ATOM   1513  C   TRP A 753      -2.983 -13.385  -2.015  1.00  0.00           C  
ATOM   1514  O   TRP A 753      -3.081 -12.201  -2.267  1.00  0.00           O  
ATOM   1515  CB  TRP A 753      -3.232 -14.565   0.191  1.00  0.00           C  
ATOM   1516  CG  TRP A 753      -3.790 -13.869   1.390  1.00  0.00           C  
ATOM   1517  CD1 TRP A 753      -3.588 -12.568   1.696  1.00  0.00           C  
ATOM   1518  CD2 TRP A 753      -4.636 -14.412   2.445  1.00  0.00           C  
ATOM   1519  NE1 TRP A 753      -4.255 -12.277   2.873  1.00  0.00           N  
ATOM   1520  CE2 TRP A 753      -4.915 -13.381   3.373  1.00  0.00           C  
ATOM   1521  CE3 TRP A 753      -5.181 -15.686   2.685  1.00  0.00           C  
ATOM   1522  CZ2 TRP A 753      -5.708 -13.605   4.499  1.00  0.00           C  
ATOM   1523  CZ3 TRP A 753      -5.979 -15.915   3.818  1.00  0.00           C  
ATOM   1524  CH2 TRP A 753      -6.243 -14.876   4.722  1.00  0.00           C  
ATOM   1525  H   TRP A 753      -4.167 -16.195  -1.413  1.00  0.00           H  
ATOM   1526  HA  TRP A 753      -4.763 -13.416  -0.796  1.00  0.00           H  
ATOM   1527  HB2 TRP A 753      -3.368 -15.631   0.297  1.00  0.00           H  
ATOM   1528  HB3 TRP A 753      -2.178 -14.344   0.106  1.00  0.00           H  
ATOM   1529  HD1 TRP A 753      -3.000 -11.870   1.118  1.00  0.00           H  
ATOM   1530  HE1 TRP A 753      -4.270 -11.402   3.313  1.00  0.00           H  
ATOM   1531  HE3 TRP A 753      -4.986 -16.493   1.995  1.00  0.00           H  
ATOM   1532  HZ2 TRP A 753      -5.907 -12.802   5.192  1.00  0.00           H  
ATOM   1533  HZ3 TRP A 753      -6.394 -16.896   3.994  1.00  0.00           H  
ATOM   1534  HH2 TRP A 753      -6.857 -15.059   5.592  1.00  0.00           H  
ATOM   1535  N   ILE A 754      -2.043 -14.117  -2.551  1.00  0.00           N  
ATOM   1536  CA  ILE A 754      -1.067 -13.501  -3.491  1.00  0.00           C  
ATOM   1537  C   ILE A 754      -1.800 -12.980  -4.729  1.00  0.00           C  
ATOM   1538  O   ILE A 754      -1.521 -11.906  -5.222  1.00  0.00           O  
ATOM   1539  CB  ILE A 754      -0.111 -14.632  -3.868  1.00  0.00           C  
ATOM   1540  CG1 ILE A 754       0.586 -15.147  -2.607  1.00  0.00           C  
ATOM   1541  CG2 ILE A 754       0.937 -14.112  -4.852  1.00  0.00           C  
ATOM   1542  CD1 ILE A 754       0.387 -16.660  -2.493  1.00  0.00           C  
ATOM   1543  H   ILE A 754      -1.984 -15.071  -2.338  1.00  0.00           H  
ATOM   1544  HA  ILE A 754      -0.526 -12.703  -3.007  1.00  0.00           H  
ATOM   1545  HB  ILE A 754      -0.668 -15.436  -4.327  1.00  0.00           H  
ATOM   1546 HG12 ILE A 754       1.642 -14.925  -2.662  1.00  0.00           H  
ATOM   1547 HG13 ILE A 754       0.161 -14.665  -1.738  1.00  0.00           H  
ATOM   1548 HG21 ILE A 754       0.755 -13.066  -5.052  1.00  0.00           H  
ATOM   1549 HG22 ILE A 754       0.874 -14.670  -5.773  1.00  0.00           H  
ATOM   1550 HG23 ILE A 754       1.922 -14.230  -4.425  1.00  0.00           H  
ATOM   1551 HD11 ILE A 754      -0.289 -16.993  -3.268  1.00  0.00           H  
ATOM   1552 HD12 ILE A 754      -0.029 -16.896  -1.526  1.00  0.00           H  
ATOM   1553 HD13 ILE A 754       1.339 -17.158  -2.607  1.00  0.00           H  
ATOM   1554  N   GLU A 755      -2.743 -13.735  -5.228  1.00  0.00           N  
ATOM   1555  CA  GLU A 755      -3.502 -13.283  -6.429  1.00  0.00           C  
ATOM   1556  C   GLU A 755      -4.429 -12.122  -6.059  1.00  0.00           C  
ATOM   1557  O   GLU A 755      -4.515 -11.132  -6.761  1.00  0.00           O  
ATOM   1558  CB  GLU A 755      -4.318 -14.504  -6.859  1.00  0.00           C  
ATOM   1559  CG  GLU A 755      -4.661 -14.396  -8.347  1.00  0.00           C  
ATOM   1560  CD  GLU A 755      -6.181 -14.408  -8.523  1.00  0.00           C  
ATOM   1561  OE1 GLU A 755      -6.873 -14.160  -7.550  1.00  0.00           O  
ATOM   1562  OE2 GLU A 755      -6.627 -14.667  -9.629  1.00  0.00           O  
ATOM   1563  H   GLU A 755      -2.954 -14.596  -4.808  1.00  0.00           H  
ATOM   1564  HA  GLU A 755      -2.826 -12.994  -7.220  1.00  0.00           H  
ATOM   1565  HB2 GLU A 755      -3.742 -15.401  -6.685  1.00  0.00           H  
ATOM   1566  HB3 GLU A 755      -5.232 -14.545  -6.284  1.00  0.00           H  
ATOM   1567  HG2 GLU A 755      -4.259 -13.475  -8.743  1.00  0.00           H  
ATOM   1568  HG3 GLU A 755      -4.232 -15.234  -8.877  1.00  0.00           H  
ATOM   1569  N   GLU A 756      -5.126 -12.241  -4.962  1.00  0.00           N  
ATOM   1570  CA  GLU A 756      -6.053 -11.153  -4.539  1.00  0.00           C  
ATOM   1571  C   GLU A 756      -5.285  -9.845  -4.327  1.00  0.00           C  
ATOM   1572  O   GLU A 756      -5.751  -8.780  -4.676  1.00  0.00           O  
ATOM   1573  CB  GLU A 756      -6.658 -11.639  -3.222  1.00  0.00           C  
ATOM   1574  CG  GLU A 756      -7.520 -10.530  -2.614  1.00  0.00           C  
ATOM   1575  CD  GLU A 756      -8.998 -10.832  -2.868  1.00  0.00           C  
ATOM   1576  OE1 GLU A 756      -9.273 -11.749  -3.623  1.00  0.00           O  
ATOM   1577  OE2 GLU A 756      -9.829 -10.140  -2.303  1.00  0.00           O  
ATOM   1578  H   GLU A 756      -5.041 -13.049  -4.415  1.00  0.00           H  
ATOM   1579  HA  GLU A 756      -6.831 -11.016  -5.272  1.00  0.00           H  
ATOM   1580  HB2 GLU A 756      -7.271 -12.510  -3.408  1.00  0.00           H  
ATOM   1581  HB3 GLU A 756      -5.867 -11.895  -2.535  1.00  0.00           H  
ATOM   1582  HG2 GLU A 756      -7.340 -10.478  -1.549  1.00  0.00           H  
ATOM   1583  HG3 GLU A 756      -7.263  -9.585  -3.068  1.00  0.00           H  
ATOM   1584  N   MET A 757      -4.113  -9.913  -3.753  1.00  0.00           N  
ATOM   1585  CA  MET A 757      -3.328  -8.664  -3.521  1.00  0.00           C  
ATOM   1586  C   MET A 757      -2.664  -8.208  -4.823  1.00  0.00           C  
ATOM   1587  O   MET A 757      -2.432  -7.034  -5.032  1.00  0.00           O  
ATOM   1588  CB  MET A 757      -2.275  -9.035  -2.473  1.00  0.00           C  
ATOM   1589  CG  MET A 757      -1.209  -9.941  -3.098  1.00  0.00           C  
ATOM   1590  SD  MET A 757       0.256  -9.966  -2.034  1.00  0.00           S  
ATOM   1591  CE  MET A 757      -0.386 -11.105  -0.784  1.00  0.00           C  
ATOM   1592  H   MET A 757      -3.752 -10.780  -3.473  1.00  0.00           H  
ATOM   1593  HA  MET A 757      -3.970  -7.887  -3.138  1.00  0.00           H  
ATOM   1594  HB2 MET A 757      -1.808  -8.134  -2.101  1.00  0.00           H  
ATOM   1595  HB3 MET A 757      -2.751  -9.556  -1.655  1.00  0.00           H  
ATOM   1596  HG2 MET A 757      -1.601 -10.942  -3.195  1.00  0.00           H  
ATOM   1597  HG3 MET A 757      -0.939  -9.563  -4.072  1.00  0.00           H  
ATOM   1598  HE1 MET A 757       0.427 -11.448  -0.159  1.00  0.00           H  
ATOM   1599  HE2 MET A 757      -0.845 -11.951  -1.269  1.00  0.00           H  
ATOM   1600  HE3 MET A 757      -1.123 -10.596  -0.178  1.00  0.00           H  
ATOM   1601  N   LYS A 758      -2.353  -9.125  -5.697  1.00  0.00           N  
ATOM   1602  CA  LYS A 758      -1.703  -8.736  -6.980  1.00  0.00           C  
ATOM   1603  C   LYS A 758      -2.619  -7.801  -7.772  1.00  0.00           C  
ATOM   1604  O   LYS A 758      -2.294  -6.656  -8.016  1.00  0.00           O  
ATOM   1605  CB  LYS A 758      -1.501 -10.050  -7.736  1.00  0.00           C  
ATOM   1606  CG  LYS A 758      -0.132 -10.043  -8.417  1.00  0.00           C  
ATOM   1607  CD  LYS A 758      -0.320 -10.088  -9.934  1.00  0.00           C  
ATOM   1608  CE  LYS A 758       0.172 -11.436 -10.469  1.00  0.00           C  
ATOM   1609  NZ  LYS A 758      -0.976 -12.367 -10.281  1.00  0.00           N  
ATOM   1610  H   LYS A 758      -2.547 -10.067  -5.509  1.00  0.00           H  
ATOM   1611  HA  LYS A 758      -0.751  -8.267  -6.795  1.00  0.00           H  
ATOM   1612  HB2 LYS A 758      -1.556 -10.875  -7.044  1.00  0.00           H  
ATOM   1613  HB3 LYS A 758      -2.271 -10.155  -8.483  1.00  0.00           H  
ATOM   1614  HG2 LYS A 758       0.401  -9.143  -8.146  1.00  0.00           H  
ATOM   1615  HG3 LYS A 758       0.431 -10.907  -8.101  1.00  0.00           H  
ATOM   1616  HD2 LYS A 758      -1.369  -9.967 -10.171  1.00  0.00           H  
ATOM   1617  HD3 LYS A 758       0.246  -9.292 -10.393  1.00  0.00           H  
ATOM   1618  HE2 LYS A 758       0.425 -11.352 -11.517  1.00  0.00           H  
ATOM   1619  HE3 LYS A 758       1.022 -11.777  -9.900  1.00  0.00           H  
ATOM   1620  HZ1 LYS A 758      -0.943 -12.769  -9.323  1.00  0.00           H  
ATOM   1621  HZ2 LYS A 758      -0.918 -13.132 -10.982  1.00  0.00           H  
ATOM   1622  HZ3 LYS A 758      -1.868 -11.849 -10.406  1.00  0.00           H  
ATOM   1623  N   GLU A 759      -3.761  -8.282  -8.180  1.00  0.00           N  
ATOM   1624  CA  GLU A 759      -4.696  -7.421  -8.959  1.00  0.00           C  
ATOM   1625  C   GLU A 759      -5.483  -6.505  -8.019  1.00  0.00           C  
ATOM   1626  O   GLU A 759      -6.698  -6.462  -8.055  1.00  0.00           O  
ATOM   1627  CB  GLU A 759      -5.636  -8.398  -9.665  1.00  0.00           C  
ATOM   1628  CG  GLU A 759      -6.364  -9.249  -8.622  1.00  0.00           C  
ATOM   1629  CD  GLU A 759      -7.803  -8.752  -8.473  1.00  0.00           C  
ATOM   1630  OE1 GLU A 759      -8.403  -8.424  -9.482  1.00  0.00           O  
ATOM   1631  OE2 GLU A 759      -8.282  -8.710  -7.351  1.00  0.00           O  
ATOM   1632  H   GLU A 759      -4.005  -9.211  -7.972  1.00  0.00           H  
ATOM   1633  HA  GLU A 759      -4.155  -6.839  -9.687  1.00  0.00           H  
ATOM   1634  HB2 GLU A 759      -6.359  -7.843 -10.247  1.00  0.00           H  
ATOM   1635  HB3 GLU A 759      -5.065  -9.041 -10.317  1.00  0.00           H  
ATOM   1636  HG2 GLU A 759      -6.367 -10.281  -8.939  1.00  0.00           H  
ATOM   1637  HG3 GLU A 759      -5.857  -9.166  -7.672  1.00  0.00           H  
ATOM   1638  N   GLU A 760      -4.806  -5.775  -7.176  1.00  0.00           N  
ATOM   1639  CA  GLU A 760      -5.526  -4.869  -6.236  1.00  0.00           C  
ATOM   1640  C   GLU A 760      -4.553  -3.873  -5.597  1.00  0.00           C  
ATOM   1641  O   GLU A 760      -4.802  -2.685  -5.563  1.00  0.00           O  
ATOM   1642  CB  GLU A 760      -6.118  -5.794  -5.174  1.00  0.00           C  
ATOM   1643  CG  GLU A 760      -7.633  -5.890  -5.362  1.00  0.00           C  
ATOM   1644  CD  GLU A 760      -8.308  -6.021  -3.997  1.00  0.00           C  
ATOM   1645  OE1 GLU A 760      -7.795  -5.450  -3.047  1.00  0.00           O  
ATOM   1646  OE2 GLU A 760      -9.325  -6.690  -3.921  1.00  0.00           O  
ATOM   1647  H   GLU A 760      -3.828  -5.823  -7.159  1.00  0.00           H  
ATOM   1648  HA  GLU A 760      -6.317  -4.345  -6.749  1.00  0.00           H  
ATOM   1649  HB2 GLU A 760      -5.679  -6.775  -5.269  1.00  0.00           H  
ATOM   1650  HB3 GLU A 760      -5.904  -5.398  -4.192  1.00  0.00           H  
ATOM   1651  HG2 GLU A 760      -7.990  -5.001  -5.861  1.00  0.00           H  
ATOM   1652  HG3 GLU A 760      -7.866  -6.758  -5.961  1.00  0.00           H  
ATOM   1653  N   TRP A 761      -3.450  -4.345  -5.086  1.00  0.00           N  
ATOM   1654  CA  TRP A 761      -2.479  -3.413  -4.450  1.00  0.00           C  
ATOM   1655  C   TRP A 761      -2.183  -2.239  -5.395  1.00  0.00           C  
ATOM   1656  O   TRP A 761      -2.236  -1.088  -5.003  1.00  0.00           O  
ATOM   1657  CB  TRP A 761      -1.230  -4.265  -4.169  1.00  0.00           C  
ATOM   1658  CG  TRP A 761      -0.355  -4.327  -5.380  1.00  0.00           C  
ATOM   1659  CD1 TRP A 761      -0.233  -5.393  -6.206  1.00  0.00           C  
ATOM   1660  CD2 TRP A 761       0.524  -3.299  -5.910  1.00  0.00           C  
ATOM   1661  NE1 TRP A 761       0.667  -5.080  -7.210  1.00  0.00           N  
ATOM   1662  CE2 TRP A 761       1.160  -3.797  -7.068  1.00  0.00           C  
ATOM   1663  CE3 TRP A 761       0.825  -1.994  -5.495  1.00  0.00           C  
ATOM   1664  CZ2 TRP A 761       2.066  -3.023  -7.794  1.00  0.00           C  
ATOM   1665  CZ3 TRP A 761       1.731  -1.212  -6.219  1.00  0.00           C  
ATOM   1666  CH2 TRP A 761       2.354  -1.723  -7.367  1.00  0.00           C  
ATOM   1667  H   TRP A 761      -3.265  -5.307  -5.117  1.00  0.00           H  
ATOM   1668  HA  TRP A 761      -2.882  -3.043  -3.520  1.00  0.00           H  
ATOM   1669  HB2 TRP A 761      -0.675  -3.825  -3.354  1.00  0.00           H  
ATOM   1670  HB3 TRP A 761      -1.535  -5.263  -3.896  1.00  0.00           H  
ATOM   1671  HD1 TRP A 761      -0.751  -6.334  -6.098  1.00  0.00           H  
ATOM   1672  HE1 TRP A 761       0.933  -5.679  -7.939  1.00  0.00           H  
ATOM   1673  HE3 TRP A 761       0.353  -1.590  -4.613  1.00  0.00           H  
ATOM   1674  HZ2 TRP A 761       2.541  -3.423  -8.678  1.00  0.00           H  
ATOM   1675  HZ3 TRP A 761       1.951  -0.213  -5.890  1.00  0.00           H  
ATOM   1676  HH2 TRP A 761       3.053  -1.114  -7.921  1.00  0.00           H  
ATOM   1677  N   ARG A 762      -1.887  -2.516  -6.636  1.00  0.00           N  
ATOM   1678  CA  ARG A 762      -1.609  -1.412  -7.597  1.00  0.00           C  
ATOM   1679  C   ARG A 762      -2.732  -0.378  -7.522  1.00  0.00           C  
ATOM   1680  O   ARG A 762      -2.491   0.806  -7.386  1.00  0.00           O  
ATOM   1681  CB  ARG A 762      -1.577  -2.079  -8.974  1.00  0.00           C  
ATOM   1682  CG  ARG A 762      -0.401  -1.530  -9.782  1.00  0.00           C  
ATOM   1683  CD  ARG A 762      -0.498  -2.025 -11.227  1.00  0.00           C  
ATOM   1684  NE  ARG A 762       0.013  -0.897 -12.056  1.00  0.00           N  
ATOM   1685  CZ  ARG A 762      -0.414  -0.738 -13.278  1.00  0.00           C  
ATOM   1686  NH1 ARG A 762      -0.387  -1.738 -14.115  1.00  0.00           N  
ATOM   1687  NH2 ARG A 762      -0.865   0.423 -13.665  1.00  0.00           N  
ATOM   1688  H   ARG A 762      -1.855  -3.445  -6.936  1.00  0.00           H  
ATOM   1689  HA  ARG A 762      -0.656  -0.954  -7.384  1.00  0.00           H  
ATOM   1690  HB2 ARG A 762      -1.466  -3.147  -8.853  1.00  0.00           H  
ATOM   1691  HB3 ARG A 762      -2.500  -1.872  -9.496  1.00  0.00           H  
ATOM   1692  HG2 ARG A 762      -0.427  -0.450  -9.768  1.00  0.00           H  
ATOM   1693  HG3 ARG A 762       0.526  -1.873  -9.349  1.00  0.00           H  
ATOM   1694  HD2 ARG A 762       0.116  -2.905 -11.365  1.00  0.00           H  
ATOM   1695  HD3 ARG A 762      -1.524  -2.237 -11.486  1.00  0.00           H  
ATOM   1696  HE  ARG A 762       0.673  -0.275 -11.682  1.00  0.00           H  
ATOM   1697 HH11 ARG A 762      -0.039  -2.627 -13.821  1.00  0.00           H  
ATOM   1698 HH12 ARG A 762      -0.714  -1.614 -15.053  1.00  0.00           H  
ATOM   1699 HH21 ARG A 762      -0.885   1.190 -13.024  1.00  0.00           H  
ATOM   1700 HH22 ARG A 762      -1.194   0.546 -14.602  1.00  0.00           H  
ATOM   1701  N   HIS A 763      -3.960  -0.816  -7.597  1.00  0.00           N  
ATOM   1702  CA  HIS A 763      -5.094   0.147  -7.514  1.00  0.00           C  
ATOM   1703  C   HIS A 763      -4.867   1.082  -6.322  1.00  0.00           C  
ATOM   1704  O   HIS A 763      -4.955   2.288  -6.439  1.00  0.00           O  
ATOM   1705  CB  HIS A 763      -6.346  -0.733  -7.326  1.00  0.00           C  
ATOM   1706  CG  HIS A 763      -7.332  -0.085  -6.383  1.00  0.00           C  
ATOM   1707  ND1 HIS A 763      -7.498   1.291  -6.308  1.00  0.00           N  
ATOM   1708  CD2 HIS A 763      -8.202  -0.615  -5.462  1.00  0.00           C  
ATOM   1709  CE1 HIS A 763      -8.435   1.537  -5.371  1.00  0.00           C  
ATOM   1710  NE2 HIS A 763      -8.896   0.410  -4.826  1.00  0.00           N  
ATOM   1711  H   HIS A 763      -4.136  -1.774  -7.696  1.00  0.00           H  
ATOM   1712  HA  HIS A 763      -5.174   0.714  -8.428  1.00  0.00           H  
ATOM   1713  HB2 HIS A 763      -6.820  -0.884  -8.283  1.00  0.00           H  
ATOM   1714  HB3 HIS A 763      -6.048  -1.691  -6.926  1.00  0.00           H  
ATOM   1715  HD1 HIS A 763      -7.020   1.961  -6.838  1.00  0.00           H  
ATOM   1716  HD2 HIS A 763      -8.329  -1.669  -5.262  1.00  0.00           H  
ATOM   1717  HE1 HIS A 763      -8.765   2.527  -5.090  1.00  0.00           H  
ATOM   1718  N   ASP A 764      -4.572   0.532  -5.178  1.00  0.00           N  
ATOM   1719  CA  ASP A 764      -4.335   1.387  -3.984  1.00  0.00           C  
ATOM   1720  C   ASP A 764      -3.351   2.505  -4.333  1.00  0.00           C  
ATOM   1721  O   ASP A 764      -3.587   3.664  -4.058  1.00  0.00           O  
ATOM   1722  CB  ASP A 764      -3.736   0.451  -2.932  1.00  0.00           C  
ATOM   1723  CG  ASP A 764      -4.621  -0.787  -2.788  1.00  0.00           C  
ATOM   1724  OD1 ASP A 764      -5.701  -0.790  -3.357  1.00  0.00           O  
ATOM   1725  OD2 ASP A 764      -4.205  -1.714  -2.112  1.00  0.00           O  
ATOM   1726  H   ASP A 764      -4.502  -0.444  -5.104  1.00  0.00           H  
ATOM   1727  HA  ASP A 764      -5.263   1.801  -3.624  1.00  0.00           H  
ATOM   1728  HB2 ASP A 764      -2.745   0.153  -3.240  1.00  0.00           H  
ATOM   1729  HB3 ASP A 764      -3.681   0.963  -1.985  1.00  0.00           H  
ATOM   1730  N   VAL A 765      -2.246   2.168  -4.941  1.00  0.00           N  
ATOM   1731  CA  VAL A 765      -1.252   3.219  -5.309  1.00  0.00           C  
ATOM   1732  C   VAL A 765      -1.920   4.306  -6.156  1.00  0.00           C  
ATOM   1733  O   VAL A 765      -1.853   5.478  -5.844  1.00  0.00           O  
ATOM   1734  CB  VAL A 765      -0.182   2.489  -6.116  1.00  0.00           C  
ATOM   1735  CG1 VAL A 765       0.794   3.507  -6.708  1.00  0.00           C  
ATOM   1736  CG2 VAL A 765       0.578   1.530  -5.198  1.00  0.00           C  
ATOM   1737  H   VAL A 765      -2.071   1.228  -5.158  1.00  0.00           H  
ATOM   1738  HA  VAL A 765      -0.814   3.649  -4.420  1.00  0.00           H  
ATOM   1739  HB  VAL A 765      -0.650   1.931  -6.914  1.00  0.00           H  
ATOM   1740 HG11 VAL A 765       0.916   3.316  -7.765  1.00  0.00           H  
ATOM   1741 HG12 VAL A 765       1.749   3.420  -6.215  1.00  0.00           H  
ATOM   1742 HG13 VAL A 765       0.405   4.504  -6.565  1.00  0.00           H  
ATOM   1743 HG21 VAL A 765       0.270   0.514  -5.403  1.00  0.00           H  
ATOM   1744 HG22 VAL A 765       0.360   1.771  -4.167  1.00  0.00           H  
ATOM   1745 HG23 VAL A 765       1.639   1.626  -5.375  1.00  0.00           H  
ATOM   1746  N   GLU A 766      -2.565   3.926  -7.224  1.00  0.00           N  
ATOM   1747  CA  GLU A 766      -3.237   4.941  -8.086  1.00  0.00           C  
ATOM   1748  C   GLU A 766      -4.081   5.889  -7.228  1.00  0.00           C  
ATOM   1749  O   GLU A 766      -3.789   7.063  -7.110  1.00  0.00           O  
ATOM   1750  CB  GLU A 766      -4.131   4.130  -9.025  1.00  0.00           C  
ATOM   1751  CG  GLU A 766      -3.688   4.353 -10.472  1.00  0.00           C  
ATOM   1752  CD  GLU A 766      -4.919   4.534 -11.362  1.00  0.00           C  
ATOM   1753  OE1 GLU A 766      -5.995   4.725 -10.820  1.00  0.00           O  
ATOM   1754  OE2 GLU A 766      -4.765   4.478 -12.571  1.00  0.00           O  
ATOM   1755  H   GLU A 766      -2.609   2.976  -7.459  1.00  0.00           H  
ATOM   1756  HA  GLU A 766      -2.508   5.494  -8.658  1.00  0.00           H  
ATOM   1757  HB2 GLU A 766      -4.051   3.081  -8.779  1.00  0.00           H  
ATOM   1758  HB3 GLU A 766      -5.156   4.449  -8.911  1.00  0.00           H  
ATOM   1759  HG2 GLU A 766      -3.070   5.238 -10.526  1.00  0.00           H  
ATOM   1760  HG3 GLU A 766      -3.124   3.498 -10.811  1.00  0.00           H  
ATOM   1761  N   VAL A 767      -5.125   5.387  -6.625  1.00  0.00           N  
ATOM   1762  CA  VAL A 767      -5.983   6.258  -5.771  1.00  0.00           C  
ATOM   1763  C   VAL A 767      -5.117   7.044  -4.783  1.00  0.00           C  
ATOM   1764  O   VAL A 767      -5.234   8.247  -4.660  1.00  0.00           O  
ATOM   1765  CB  VAL A 767      -6.910   5.290  -5.032  1.00  0.00           C  
ATOM   1766  CG1 VAL A 767      -7.726   6.052  -3.988  1.00  0.00           C  
ATOM   1767  CG2 VAL A 767      -7.859   4.634  -6.037  1.00  0.00           C  
ATOM   1768  H   VAL A 767      -5.341   4.437  -6.731  1.00  0.00           H  
ATOM   1769  HA  VAL A 767      -6.563   6.930  -6.384  1.00  0.00           H  
ATOM   1770  HB  VAL A 767      -6.320   4.529  -4.543  1.00  0.00           H  
ATOM   1771 HG11 VAL A 767      -8.420   6.713  -4.487  1.00  0.00           H  
ATOM   1772 HG12 VAL A 767      -7.062   6.629  -3.362  1.00  0.00           H  
ATOM   1773 HG13 VAL A 767      -8.274   5.348  -3.378  1.00  0.00           H  
ATOM   1774 HG21 VAL A 767      -7.766   5.126  -6.994  1.00  0.00           H  
ATOM   1775 HG22 VAL A 767      -8.876   4.722  -5.683  1.00  0.00           H  
ATOM   1776 HG23 VAL A 767      -7.605   3.589  -6.143  1.00  0.00           H  
ATOM   1777  N   LEU A 768      -4.243   6.373  -4.084  1.00  0.00           N  
ATOM   1778  CA  LEU A 768      -3.363   7.080  -3.109  1.00  0.00           C  
ATOM   1779  C   LEU A 768      -2.841   8.381  -3.726  1.00  0.00           C  
ATOM   1780  O   LEU A 768      -2.995   9.451  -3.169  1.00  0.00           O  
ATOM   1781  CB  LEU A 768      -2.216   6.102  -2.838  1.00  0.00           C  
ATOM   1782  CG  LEU A 768      -0.998   6.856  -2.296  1.00  0.00           C  
ATOM   1783  CD1 LEU A 768      -1.309   7.392  -0.899  1.00  0.00           C  
ATOM   1784  CD2 LEU A 768       0.196   5.901  -2.221  1.00  0.00           C  
ATOM   1785  H   LEU A 768      -4.162   5.403  -4.201  1.00  0.00           H  
ATOM   1786  HA  LEU A 768      -3.900   7.284  -2.196  1.00  0.00           H  
ATOM   1787  HB2 LEU A 768      -2.534   5.368  -2.112  1.00  0.00           H  
ATOM   1788  HB3 LEU A 768      -1.947   5.602  -3.756  1.00  0.00           H  
ATOM   1789  HG  LEU A 768      -0.761   7.679  -2.954  1.00  0.00           H  
ATOM   1790 HD11 LEU A 768      -1.099   6.628  -0.165  1.00  0.00           H  
ATOM   1791 HD12 LEU A 768      -2.352   7.670  -0.844  1.00  0.00           H  
ATOM   1792 HD13 LEU A 768      -0.694   8.258  -0.701  1.00  0.00           H  
ATOM   1793 HD21 LEU A 768       0.298   5.379  -3.163  1.00  0.00           H  
ATOM   1794 HD22 LEU A 768       0.035   5.185  -1.430  1.00  0.00           H  
ATOM   1795 HD23 LEU A 768       1.095   6.464  -2.022  1.00  0.00           H  
ATOM   1796  N   LYS A 769      -2.221   8.297  -4.872  1.00  0.00           N  
ATOM   1797  CA  LYS A 769      -1.687   9.527  -5.525  1.00  0.00           C  
ATOM   1798  C   LYS A 769      -2.791  10.578  -5.652  1.00  0.00           C  
ATOM   1799  O   LYS A 769      -2.643  11.704  -5.218  1.00  0.00           O  
ATOM   1800  CB  LYS A 769      -1.221   9.069  -6.907  1.00  0.00           C  
ATOM   1801  CG  LYS A 769      -0.417  10.188  -7.572  1.00  0.00           C  
ATOM   1802  CD  LYS A 769       0.144   9.691  -8.906  1.00  0.00           C  
ATOM   1803  CE  LYS A 769       1.347  10.550  -9.305  1.00  0.00           C  
ATOM   1804  NZ  LYS A 769       1.179  10.794 -10.764  1.00  0.00           N  
ATOM   1805  H   LYS A 769      -2.107   7.424  -5.304  1.00  0.00           H  
ATOM   1806  HA  LYS A 769      -0.853   9.919  -4.966  1.00  0.00           H  
ATOM   1807  HB2 LYS A 769      -0.602   8.189  -6.805  1.00  0.00           H  
ATOM   1808  HB3 LYS A 769      -2.081   8.834  -7.518  1.00  0.00           H  
ATOM   1809  HG2 LYS A 769      -1.059  11.039  -7.744  1.00  0.00           H  
ATOM   1810  HG3 LYS A 769       0.399  10.477  -6.927  1.00  0.00           H  
ATOM   1811  HD2 LYS A 769       0.454   8.661  -8.806  1.00  0.00           H  
ATOM   1812  HD3 LYS A 769      -0.618   9.766  -9.668  1.00  0.00           H  
ATOM   1813  HE2 LYS A 769       1.335  11.484  -8.761  1.00  0.00           H  
ATOM   1814  HE3 LYS A 769       2.266  10.018  -9.121  1.00  0.00           H  
ATOM   1815  HZ1 LYS A 769       0.171  10.922 -10.982  1.00  0.00           H  
ATOM   1816  HZ2 LYS A 769       1.551   9.981 -11.297  1.00  0.00           H  
ATOM   1817  HZ3 LYS A 769       1.700  11.653 -11.034  1.00  0.00           H  
ATOM   1818  N   ALA A 770      -3.899  10.221  -6.242  1.00  0.00           N  
ATOM   1819  CA  ALA A 770      -5.011  11.204  -6.392  1.00  0.00           C  
ATOM   1820  C   ALA A 770      -5.369  11.806  -5.031  1.00  0.00           C  
ATOM   1821  O   ALA A 770      -5.845  12.920  -4.939  1.00  0.00           O  
ATOM   1822  CB  ALA A 770      -6.183  10.395  -6.947  1.00  0.00           C  
ATOM   1823  H   ALA A 770      -4.000   9.308  -6.584  1.00  0.00           H  
ATOM   1824  HA  ALA A 770      -4.736  11.981  -7.088  1.00  0.00           H  
ATOM   1825  HB1 ALA A 770      -6.517  10.834  -7.875  1.00  0.00           H  
ATOM   1826  HB2 ALA A 770      -6.995  10.401  -6.235  1.00  0.00           H  
ATOM   1827  HB3 ALA A 770      -5.867   9.377  -7.123  1.00  0.00           H  
ATOM   1828  N   TRP A 771      -5.142  11.077  -3.972  1.00  0.00           N  
ATOM   1829  CA  TRP A 771      -5.467  11.609  -2.617  1.00  0.00           C  
ATOM   1830  C   TRP A 771      -4.516  12.755  -2.259  1.00  0.00           C  
ATOM   1831  O   TRP A 771      -4.929  13.786  -1.767  1.00  0.00           O  
ATOM   1832  CB  TRP A 771      -5.260  10.427  -1.669  1.00  0.00           C  
ATOM   1833  CG  TRP A 771      -5.850  10.750  -0.334  1.00  0.00           C  
ATOM   1834  CD1 TRP A 771      -6.990  10.214   0.161  1.00  0.00           C  
ATOM   1835  CD2 TRP A 771      -5.351  11.664   0.684  1.00  0.00           C  
ATOM   1836  NE1 TRP A 771      -7.224  10.744   1.417  1.00  0.00           N  
ATOM   1837  CE2 TRP A 771      -6.241  11.643   1.783  1.00  0.00           C  
ATOM   1838  CE3 TRP A 771      -4.225  12.502   0.759  1.00  0.00           C  
ATOM   1839  CZ2 TRP A 771      -6.022  12.427   2.917  1.00  0.00           C  
ATOM   1840  CZ3 TRP A 771      -4.000  13.292   1.898  1.00  0.00           C  
ATOM   1841  CH2 TRP A 771      -4.898  13.255   2.975  1.00  0.00           C  
ATOM   1842  H   TRP A 771      -4.755  10.181  -4.067  1.00  0.00           H  
ATOM   1843  HA  TRP A 771      -6.492  11.941  -2.577  1.00  0.00           H  
ATOM   1844  HB2 TRP A 771      -5.744   9.551  -2.075  1.00  0.00           H  
ATOM   1845  HB3 TRP A 771      -4.203  10.236  -1.558  1.00  0.00           H  
ATOM   1846  HD1 TRP A 771      -7.615   9.491  -0.342  1.00  0.00           H  
ATOM   1847  HE1 TRP A 771      -7.985  10.523   1.991  1.00  0.00           H  
ATOM   1848  HE3 TRP A 771      -3.527  12.539  -0.065  1.00  0.00           H  
ATOM   1849  HZ2 TRP A 771      -6.716  12.394   3.743  1.00  0.00           H  
ATOM   1850  HZ3 TRP A 771      -3.132  13.933   1.944  1.00  0.00           H  
ATOM   1851  HH2 TRP A 771      -4.719  13.865   3.848  1.00  0.00           H  
ATOM   1852  N   VAL A 772      -3.248  12.576  -2.500  1.00  0.00           N  
ATOM   1853  CA  VAL A 772      -2.265  13.649  -2.173  1.00  0.00           C  
ATOM   1854  C   VAL A 772      -2.581  14.924  -2.962  1.00  0.00           C  
ATOM   1855  O   VAL A 772      -2.603  16.011  -2.421  1.00  0.00           O  
ATOM   1856  CB  VAL A 772      -0.912  13.080  -2.594  1.00  0.00           C  
ATOM   1857  CG1 VAL A 772       0.143  14.188  -2.556  1.00  0.00           C  
ATOM   1858  CG2 VAL A 772      -0.509  11.959  -1.633  1.00  0.00           C  
ATOM   1859  H   VAL A 772      -2.938  11.736  -2.896  1.00  0.00           H  
ATOM   1860  HA  VAL A 772      -2.265  13.851  -1.114  1.00  0.00           H  
ATOM   1861  HB  VAL A 772      -0.983  12.688  -3.598  1.00  0.00           H  
ATOM   1862 HG11 VAL A 772       0.981  13.865  -1.956  1.00  0.00           H  
ATOM   1863 HG12 VAL A 772      -0.288  15.079  -2.124  1.00  0.00           H  
ATOM   1864 HG13 VAL A 772       0.479  14.400  -3.560  1.00  0.00           H  
ATOM   1865 HG21 VAL A 772      -0.989  12.115  -0.678  1.00  0.00           H  
ATOM   1866 HG22 VAL A 772       0.562  11.963  -1.502  1.00  0.00           H  
ATOM   1867 HG23 VAL A 772      -0.819  11.008  -2.040  1.00  0.00           H  
ATOM   1868  N   ALA A 773      -2.822  14.798  -4.239  1.00  0.00           N  
ATOM   1869  CA  ALA A 773      -3.133  16.003  -5.061  1.00  0.00           C  
ATOM   1870  C   ALA A 773      -4.596  16.418  -4.872  1.00  0.00           C  
ATOM   1871  O   ALA A 773      -5.097  17.288  -5.556  1.00  0.00           O  
ATOM   1872  CB  ALA A 773      -2.885  15.569  -6.506  1.00  0.00           C  
ATOM   1873  H   ALA A 773      -2.798  13.913  -4.657  1.00  0.00           H  
ATOM   1874  HA  ALA A 773      -2.473  16.817  -4.804  1.00  0.00           H  
ATOM   1875  HB1 ALA A 773      -3.812  15.229  -6.944  1.00  0.00           H  
ATOM   1876  HB2 ALA A 773      -2.165  14.764  -6.521  1.00  0.00           H  
ATOM   1877  HB3 ALA A 773      -2.504  16.405  -7.074  1.00  0.00           H  
ATOM   1878  N   LYS A 774      -5.286  15.802  -3.950  1.00  0.00           N  
ATOM   1879  CA  LYS A 774      -6.715  16.163  -3.723  1.00  0.00           C  
ATOM   1880  C   LYS A 774      -6.922  16.631  -2.279  1.00  0.00           C  
ATOM   1881  O   LYS A 774      -7.594  17.612  -2.026  1.00  0.00           O  
ATOM   1882  CB  LYS A 774      -7.496  14.874  -3.983  1.00  0.00           C  
ATOM   1883  CG  LYS A 774      -8.919  15.022  -3.443  1.00  0.00           C  
ATOM   1884  CD  LYS A 774      -9.921  14.598  -4.518  1.00  0.00           C  
ATOM   1885  CE  LYS A 774     -10.325  15.817  -5.351  1.00  0.00           C  
ATOM   1886  NZ  LYS A 774     -10.321  15.337  -6.760  1.00  0.00           N  
ATOM   1887  H   LYS A 774      -4.865  15.101  -3.410  1.00  0.00           H  
ATOM   1888  HA  LYS A 774      -7.026  16.928  -4.416  1.00  0.00           H  
ATOM   1889  HB2 LYS A 774      -7.530  14.682  -5.046  1.00  0.00           H  
ATOM   1890  HB3 LYS A 774      -7.007  14.051  -3.484  1.00  0.00           H  
ATOM   1891  HG2 LYS A 774      -9.041  14.396  -2.571  1.00  0.00           H  
ATOM   1892  HG3 LYS A 774      -9.097  16.052  -3.174  1.00  0.00           H  
ATOM   1893  HD2 LYS A 774      -9.467  13.856  -5.160  1.00  0.00           H  
ATOM   1894  HD3 LYS A 774     -10.798  14.179  -4.049  1.00  0.00           H  
ATOM   1895  HE2 LYS A 774     -11.313  16.154  -5.068  1.00  0.00           H  
ATOM   1896  HE3 LYS A 774      -9.606  16.611  -5.228  1.00  0.00           H  
ATOM   1897  HZ1 LYS A 774     -10.692  16.083  -7.382  1.00  0.00           H  
ATOM   1898  HZ2 LYS A 774     -10.919  14.489  -6.840  1.00  0.00           H  
ATOM   1899  HZ3 LYS A 774      -9.348  15.104  -7.044  1.00  0.00           H  
ATOM   1900  N   ALA A 775      -6.356  15.936  -1.332  1.00  0.00           N  
ATOM   1901  CA  ALA A 775      -6.524  16.342   0.092  1.00  0.00           C  
ATOM   1902  C   ALA A 775      -5.852  17.695   0.342  1.00  0.00           C  
ATOM   1903  O   ALA A 775      -6.377  18.541   1.040  1.00  0.00           O  
ATOM   1904  CB  ALA A 775      -5.833  15.243   0.899  1.00  0.00           C  
ATOM   1905  H   ALA A 775      -5.819  15.147  -1.556  1.00  0.00           H  
ATOM   1906  HA  ALA A 775      -7.571  16.384   0.351  1.00  0.00           H  
ATOM   1907  HB1 ALA A 775      -6.158  14.276   0.544  1.00  0.00           H  
ATOM   1908  HB2 ALA A 775      -6.088  15.348   1.944  1.00  0.00           H  
ATOM   1909  HB3 ALA A 775      -4.763  15.330   0.781  1.00  0.00           H  
ATOM   1910  N   THR A 776      -4.692  17.902  -0.219  1.00  0.00           N  
ATOM   1911  CA  THR A 776      -3.980  19.195  -0.013  1.00  0.00           C  
ATOM   1912  C   THR A 776      -4.961  20.368  -0.096  1.00  0.00           C  
ATOM   1913  O   THR A 776      -4.840  21.340   0.622  1.00  0.00           O  
ATOM   1914  CB  THR A 776      -2.961  19.268  -1.151  1.00  0.00           C  
ATOM   1915  OG1 THR A 776      -3.623  19.054  -2.390  1.00  0.00           O  
ATOM   1916  CG2 THR A 776      -1.891  18.193  -0.949  1.00  0.00           C  
ATOM   1917  H   THR A 776      -4.287  17.203  -0.774  1.00  0.00           H  
ATOM   1918  HA  THR A 776      -3.470  19.197   0.937  1.00  0.00           H  
ATOM   1919  HB  THR A 776      -2.491  20.239  -1.154  1.00  0.00           H  
ATOM   1920  HG1 THR A 776      -4.047  18.194  -2.356  1.00  0.00           H  
ATOM   1921 HG21 THR A 776      -1.361  18.034  -1.877  1.00  0.00           H  
ATOM   1922 HG22 THR A 776      -2.361  17.270  -0.641  1.00  0.00           H  
ATOM   1923 HG23 THR A 776      -1.197  18.513  -0.188  1.00  0.00           H  
ATOM   1924  N   LYS A 777      -5.929  20.289  -0.968  1.00  0.00           N  
ATOM   1925  CA  LYS A 777      -6.908  21.407  -1.093  1.00  0.00           C  
ATOM   1926  C   LYS A 777      -8.313  20.934  -0.706  1.00  0.00           C  
ATOM   1927  O   LYS A 777      -8.510  19.807  -0.299  1.00  0.00           O  
ATOM   1928  CB  LYS A 777      -6.864  21.809  -2.568  1.00  0.00           C  
ATOM   1929  CG  LYS A 777      -5.410  21.996  -3.005  1.00  0.00           C  
ATOM   1930  CD  LYS A 777      -5.153  23.474  -3.302  1.00  0.00           C  
ATOM   1931  CE  LYS A 777      -4.876  24.220  -1.994  1.00  0.00           C  
ATOM   1932  NZ  LYS A 777      -5.924  25.276  -1.925  1.00  0.00           N  
ATOM   1933  H   LYS A 777      -6.008  19.499  -1.542  1.00  0.00           H  
ATOM   1934  HA  LYS A 777      -6.610  22.240  -0.476  1.00  0.00           H  
ATOM   1935  HB2 LYS A 777      -7.325  21.037  -3.165  1.00  0.00           H  
ATOM   1936  HB3 LYS A 777      -7.399  22.737  -2.703  1.00  0.00           H  
ATOM   1937  HG2 LYS A 777      -4.751  21.668  -2.213  1.00  0.00           H  
ATOM   1938  HG3 LYS A 777      -5.224  21.414  -3.894  1.00  0.00           H  
ATOM   1939  HD2 LYS A 777      -4.298  23.565  -3.957  1.00  0.00           H  
ATOM   1940  HD3 LYS A 777      -6.021  23.901  -3.782  1.00  0.00           H  
ATOM   1941  HE2 LYS A 777      -4.959  23.546  -1.154  1.00  0.00           H  
ATOM   1942  HE3 LYS A 777      -3.896  24.673  -2.020  1.00  0.00           H  
ATOM   1943  HZ1 LYS A 777      -6.058  25.565  -0.936  1.00  0.00           H  
ATOM   1944  HZ2 LYS A 777      -6.819  24.899  -2.302  1.00  0.00           H  
ATOM   1945  HZ3 LYS A 777      -5.629  26.097  -2.489  1.00  0.00           H  
ATOM   1946  N   LYS A 778      -9.292  21.790  -0.829  1.00  0.00           N  
ATOM   1947  CA  LYS A 778     -10.685  21.394  -0.468  1.00  0.00           C  
ATOM   1948  C   LYS A 778     -10.794  21.145   1.039  1.00  0.00           C  
ATOM   1949  CB  LYS A 778     -10.945  20.101  -1.243  1.00  0.00           C  
ATOM   1950  CG  LYS A 778     -12.338  20.156  -1.874  1.00  0.00           C  
ATOM   1951  CD  LYS A 778     -13.197  19.022  -1.308  1.00  0.00           C  
ATOM   1952  CE  LYS A 778     -14.325  18.699  -2.291  1.00  0.00           C  
ATOM   1953  NZ  LYS A 778     -14.426  17.213  -2.283  1.00  0.00           N  
ATOM   1954  H   LYS A 778      -9.111  22.696  -1.159  1.00  0.00           H  
ATOM   1955  HA  LYS A 778     -11.385  22.154  -0.776  1.00  0.00           H  
ATOM   1956  HB2 LYS A 778     -10.201  19.991  -2.018  1.00  0.00           H  
ATOM   1957  HB3 LYS A 778     -10.891  19.261  -0.568  1.00  0.00           H  
ATOM   1958  HG2 LYS A 778     -12.799  21.107  -1.647  1.00  0.00           H  
ATOM   1959  HG3 LYS A 778     -12.253  20.042  -2.943  1.00  0.00           H  
ATOM   1960  HD2 LYS A 778     -12.583  18.146  -1.161  1.00  0.00           H  
ATOM   1961  HD3 LYS A 778     -13.621  19.329  -0.364  1.00  0.00           H  
ATOM   1962  HE2 LYS A 778     -15.253  19.142  -1.955  1.00  0.00           H  
ATOM   1963  HE3 LYS A 778     -14.076  19.047  -3.280  1.00  0.00           H  
ATOM   1964  HZ1 LYS A 778     -15.402  16.930  -2.501  1.00  0.00           H  
ATOM   1965  HZ2 LYS A 778     -14.161  16.853  -1.344  1.00  0.00           H  
ATOM   1966  HZ3 LYS A 778     -13.786  16.817  -3.000  1.00  0.00           H  
TER    1967      LYS A 778                                                      
ENDMDL                                                                          
MODEL        3                                                                  
ATOM      1  N   THR A 654     -26.385   1.553  10.716  1.00  0.00           N  
ATOM      2  CA  THR A 654     -25.259   0.697  10.238  1.00  0.00           C  
ATOM      3  C   THR A 654     -25.527   0.223   8.805  1.00  0.00           C  
ATOM      4  O   THR A 654     -26.659   0.067   8.395  1.00  0.00           O  
ATOM      5  CB  THR A 654     -25.224  -0.492  11.202  1.00  0.00           C  
ATOM      6  OG1 THR A 654     -26.521  -0.700  11.743  1.00  0.00           O  
ATOM      7  CG2 THR A 654     -24.237  -0.204  12.335  1.00  0.00           C  
ATOM      8  HA  THR A 654     -24.328   1.239  10.287  1.00  0.00           H  
ATOM      9  HB  THR A 654     -24.908  -1.377  10.672  1.00  0.00           H  
ATOM     10  HG1 THR A 654     -26.902  -1.469  11.314  1.00  0.00           H  
ATOM     11 HG21 THR A 654     -24.783   0.009  13.243  1.00  0.00           H  
ATOM     12 HG22 THR A 654     -23.628   0.650  12.075  1.00  0.00           H  
ATOM     13 HG23 THR A 654     -23.604  -1.064  12.489  1.00  0.00           H  
ATOM     14  N   THR A 655     -24.493   0.000   8.041  1.00  0.00           N  
ATOM     15  CA  THR A 655     -24.689  -0.458   6.636  1.00  0.00           C  
ATOM     16  C   THR A 655     -23.372  -0.987   6.064  1.00  0.00           C  
ATOM     17  O   THR A 655     -23.194  -2.175   5.883  1.00  0.00           O  
ATOM     18  CB  THR A 655     -25.141   0.790   5.875  1.00  0.00           C  
ATOM     19  OG1 THR A 655     -26.480   1.101   6.232  1.00  0.00           O  
ATOM     20  CG2 THR A 655     -25.057   0.530   4.369  1.00  0.00           C  
ATOM     21  H   THR A 655     -23.587   0.134   8.392  1.00  0.00           H  
ATOM     22  HA  THR A 655     -25.454  -1.216   6.589  1.00  0.00           H  
ATOM     23  HB  THR A 655     -24.498   1.618   6.129  1.00  0.00           H  
ATOM     24  HG1 THR A 655     -26.587   2.053   6.184  1.00  0.00           H  
ATOM     25 HG21 THR A 655     -26.004   0.771   3.909  1.00  0.00           H  
ATOM     26 HG22 THR A 655     -24.826  -0.510   4.195  1.00  0.00           H  
ATOM     27 HG23 THR A 655     -24.282   1.148   3.939  1.00  0.00           H  
ATOM     28  N   GLU A 656     -22.447  -0.113   5.778  1.00  0.00           N  
ATOM     29  CA  GLU A 656     -21.141  -0.563   5.220  1.00  0.00           C  
ATOM     30  C   GLU A 656     -21.361  -1.354   3.928  1.00  0.00           C  
ATOM     31  O   GLU A 656     -21.029  -2.519   3.838  1.00  0.00           O  
ATOM     32  CB  GLU A 656     -20.536  -1.460   6.299  1.00  0.00           C  
ATOM     33  CG  GLU A 656     -19.032  -1.201   6.394  1.00  0.00           C  
ATOM     34  CD  GLU A 656     -18.743  -0.301   7.595  1.00  0.00           C  
ATOM     35  OE1 GLU A 656     -18.993   0.889   7.492  1.00  0.00           O  
ATOM     36  OE2 GLU A 656     -18.279  -0.815   8.599  1.00  0.00           O  
ATOM     37  H   GLU A 656     -22.613   0.841   5.932  1.00  0.00           H  
ATOM     38  HA  GLU A 656     -20.497   0.283   5.039  1.00  0.00           H  
ATOM     39  HB2 GLU A 656     -21.000  -1.241   7.250  1.00  0.00           H  
ATOM     40  HB3 GLU A 656     -20.706  -2.495   6.043  1.00  0.00           H  
ATOM     41  HG2 GLU A 656     -18.512  -2.142   6.513  1.00  0.00           H  
ATOM     42  HG3 GLU A 656     -18.692  -0.715   5.492  1.00  0.00           H  
ATOM     43  N   GLU A 657     -21.919  -0.730   2.925  1.00  0.00           N  
ATOM     44  CA  GLU A 657     -22.159  -1.448   1.639  1.00  0.00           C  
ATOM     45  C   GLU A 657     -20.826  -1.764   0.958  1.00  0.00           C  
ATOM     46  O   GLU A 657     -20.565  -2.886   0.569  1.00  0.00           O  
ATOM     47  CB  GLU A 657     -22.979  -0.479   0.788  1.00  0.00           C  
ATOM     48  CG  GLU A 657     -23.716  -1.256  -0.305  1.00  0.00           C  
ATOM     49  CD  GLU A 657     -24.345  -0.274  -1.296  1.00  0.00           C  
ATOM     50  OE1 GLU A 657     -23.693   0.701  -1.628  1.00  0.00           O  
ATOM     51  OE2 GLU A 657     -25.469  -0.515  -1.705  1.00  0.00           O  
ATOM     52  H   GLU A 657     -22.180   0.210   3.017  1.00  0.00           H  
ATOM     53  HA  GLU A 657     -22.719  -2.353   1.812  1.00  0.00           H  
ATOM     54  HB2 GLU A 657     -23.697   0.032   1.414  1.00  0.00           H  
ATOM     55  HB3 GLU A 657     -22.322   0.245   0.329  1.00  0.00           H  
ATOM     56  HG2 GLU A 657     -23.017  -1.895  -0.824  1.00  0.00           H  
ATOM     57  HG3 GLU A 657     -24.493  -1.859   0.143  1.00  0.00           H  
ATOM     58  N   ASN A 658     -19.978  -0.783   0.813  1.00  0.00           N  
ATOM     59  CA  ASN A 658     -18.660  -1.026   0.158  1.00  0.00           C  
ATOM     60  C   ASN A 658     -17.588  -0.134   0.789  1.00  0.00           C  
ATOM     61  O   ASN A 658     -16.757  -0.591   1.549  1.00  0.00           O  
ATOM     62  CB  ASN A 658     -18.874  -0.654  -1.311  1.00  0.00           C  
ATOM     63  CG  ASN A 658     -18.536  -1.854  -2.195  1.00  0.00           C  
ATOM     64  OD1 ASN A 658     -17.539  -2.517  -1.989  1.00  0.00           O  
ATOM     65  ND2 ASN A 658     -19.333  -2.166  -3.183  1.00  0.00           N  
ATOM     66  H   ASN A 658     -20.207   0.114   1.134  1.00  0.00           H  
ATOM     67  HA  ASN A 658     -18.384  -2.064   0.238  1.00  0.00           H  
ATOM     68  HB2 ASN A 658     -19.905  -0.369  -1.464  1.00  0.00           H  
ATOM     69  HB3 ASN A 658     -18.230   0.174  -1.569  1.00  0.00           H  
ATOM     70 HD21 ASN A 658     -20.137  -1.633  -3.350  1.00  0.00           H  
ATOM     71 HD22 ASN A 658     -19.125  -2.933  -3.756  1.00  0.00           H  
ATOM     72  N   SER A 659     -17.603   1.134   0.486  1.00  0.00           N  
ATOM     73  CA  SER A 659     -16.584   2.050   1.073  1.00  0.00           C  
ATOM     74  C   SER A 659     -15.179   1.471   0.881  1.00  0.00           C  
ATOM     75  O   SER A 659     -14.318   1.616   1.726  1.00  0.00           O  
ATOM     76  CB  SER A 659     -16.935   2.132   2.557  1.00  0.00           C  
ATOM     77  OG  SER A 659     -18.325   1.888   2.722  1.00  0.00           O  
ATOM     78  H   SER A 659     -18.281   1.484  -0.127  1.00  0.00           H  
ATOM     79  HA  SER A 659     -16.654   3.028   0.624  1.00  0.00           H  
ATOM     80  HB2 SER A 659     -16.378   1.388   3.102  1.00  0.00           H  
ATOM     81  HB3 SER A 659     -16.684   3.114   2.932  1.00  0.00           H  
ATOM     82  HG  SER A 659     -18.803   2.480   2.135  1.00  0.00           H  
ATOM     83  N   LYS A 660     -14.942   0.820  -0.225  1.00  0.00           N  
ATOM     84  CA  LYS A 660     -13.593   0.235  -0.472  1.00  0.00           C  
ATOM     85  C   LYS A 660     -12.576   1.347  -0.738  1.00  0.00           C  
ATOM     86  O   LYS A 660     -11.426   1.254  -0.355  1.00  0.00           O  
ATOM     87  CB  LYS A 660     -13.765  -0.645  -1.711  1.00  0.00           C  
ATOM     88  CG  LYS A 660     -14.167   0.226  -2.905  1.00  0.00           C  
ATOM     89  CD  LYS A 660     -14.262  -0.642  -4.161  1.00  0.00           C  
ATOM     90  CE  LYS A 660     -13.238  -0.163  -5.194  1.00  0.00           C  
ATOM     91  NZ  LYS A 660     -13.816   1.090  -5.755  1.00  0.00           N  
ATOM     92  H   LYS A 660     -15.651   0.718  -0.893  1.00  0.00           H  
ATOM     93  HA  LYS A 660     -13.285  -0.368   0.368  1.00  0.00           H  
ATOM     94  HB2 LYS A 660     -12.834  -1.146  -1.927  1.00  0.00           H  
ATOM     95  HB3 LYS A 660     -14.536  -1.379  -1.529  1.00  0.00           H  
ATOM     96  HG2 LYS A 660     -15.125   0.684  -2.708  1.00  0.00           H  
ATOM     97  HG3 LYS A 660     -13.425   0.994  -3.055  1.00  0.00           H  
ATOM     98  HD2 LYS A 660     -14.063  -1.672  -3.904  1.00  0.00           H  
ATOM     99  HD3 LYS A 660     -15.256  -0.560  -4.580  1.00  0.00           H  
ATOM    100  HE2 LYS A 660     -12.290   0.038  -4.713  1.00  0.00           H  
ATOM    101  HE3 LYS A 660     -13.118  -0.899  -5.974  1.00  0.00           H  
ATOM    102  HZ1 LYS A 660     -13.271   1.377  -6.593  1.00  0.00           H  
ATOM    103  HZ2 LYS A 660     -13.773   1.843  -5.039  1.00  0.00           H  
ATOM    104  HZ3 LYS A 660     -14.805   0.924  -6.026  1.00  0.00           H  
ATOM    105  N   SER A 661     -12.989   2.399  -1.390  1.00  0.00           N  
ATOM    106  CA  SER A 661     -12.045   3.515  -1.679  1.00  0.00           C  
ATOM    107  C   SER A 661     -11.313   3.933  -0.401  1.00  0.00           C  
ATOM    108  O   SER A 661     -10.205   4.431  -0.442  1.00  0.00           O  
ATOM    109  CB  SER A 661     -12.923   4.659  -2.189  1.00  0.00           C  
ATOM    110  OG  SER A 661     -13.607   4.240  -3.362  1.00  0.00           O  
ATOM    111  H   SER A 661     -13.921   2.456  -1.689  1.00  0.00           H  
ATOM    112  HA  SER A 661     -11.339   3.226  -2.441  1.00  0.00           H  
ATOM    113  HB2 SER A 661     -13.644   4.926  -1.434  1.00  0.00           H  
ATOM    114  HB3 SER A 661     -12.302   5.518  -2.409  1.00  0.00           H  
ATOM    115  HG  SER A 661     -13.670   4.994  -3.955  1.00  0.00           H  
ATOM    116  N   GLU A 662     -11.922   3.732   0.736  1.00  0.00           N  
ATOM    117  CA  GLU A 662     -11.261   4.117   2.016  1.00  0.00           C  
ATOM    118  C   GLU A 662     -10.643   2.887   2.685  1.00  0.00           C  
ATOM    119  O   GLU A 662      -9.627   2.971   3.346  1.00  0.00           O  
ATOM    120  CB  GLU A 662     -12.379   4.695   2.883  1.00  0.00           C  
ATOM    121  CG  GLU A 662     -12.896   5.993   2.257  1.00  0.00           C  
ATOM    122  CD  GLU A 662     -13.941   5.664   1.190  1.00  0.00           C  
ATOM    123  OE1 GLU A 662     -14.365   4.521   1.136  1.00  0.00           O  
ATOM    124  OE2 GLU A 662     -14.301   6.560   0.446  1.00  0.00           O  
ATOM    125  H   GLU A 662     -12.816   3.327   0.748  1.00  0.00           H  
ATOM    126  HA  GLU A 662     -10.507   4.867   1.838  1.00  0.00           H  
ATOM    127  HB2 GLU A 662     -13.187   3.980   2.951  1.00  0.00           H  
ATOM    128  HB3 GLU A 662     -11.998   4.902   3.872  1.00  0.00           H  
ATOM    129  HG2 GLU A 662     -13.342   6.609   3.024  1.00  0.00           H  
ATOM    130  HG3 GLU A 662     -12.074   6.523   1.801  1.00  0.00           H  
ATOM    131  N   ALA A 663     -11.250   1.742   2.521  1.00  0.00           N  
ATOM    132  CA  ALA A 663     -10.696   0.509   3.151  1.00  0.00           C  
ATOM    133  C   ALA A 663      -9.460   0.034   2.383  1.00  0.00           C  
ATOM    134  O   ALA A 663      -8.831  -0.941   2.745  1.00  0.00           O  
ATOM    135  CB  ALA A 663     -11.816  -0.527   3.052  1.00  0.00           C  
ATOM    136  H   ALA A 663     -12.070   1.694   1.986  1.00  0.00           H  
ATOM    137  HA  ALA A 663     -10.452   0.691   4.186  1.00  0.00           H  
ATOM    138  HB1 ALA A 663     -11.644  -1.312   3.771  1.00  0.00           H  
ATOM    139  HB2 ALA A 663     -11.831  -0.946   2.058  1.00  0.00           H  
ATOM    140  HB3 ALA A 663     -12.765  -0.052   3.258  1.00  0.00           H  
ATOM    141  N   LEU A 664      -9.107   0.713   1.324  1.00  0.00           N  
ATOM    142  CA  LEU A 664      -7.913   0.293   0.537  1.00  0.00           C  
ATOM    143  C   LEU A 664      -6.707   1.151   0.906  1.00  0.00           C  
ATOM    144  O   LEU A 664      -5.582   0.694   0.895  1.00  0.00           O  
ATOM    145  CB  LEU A 664      -8.295   0.526  -0.925  1.00  0.00           C  
ATOM    146  CG  LEU A 664      -9.380  -0.465  -1.342  1.00  0.00           C  
ATOM    147  CD1 LEU A 664     -10.135   0.094  -2.550  1.00  0.00           C  
ATOM    148  CD2 LEU A 664      -8.732  -1.797  -1.721  1.00  0.00           C  
ATOM    149  H   LEU A 664      -9.627   1.497   1.048  1.00  0.00           H  
ATOM    150  HA  LEU A 664      -7.695  -0.749   0.702  1.00  0.00           H  
ATOM    151  HB2 LEU A 664      -8.664   1.535  -1.043  1.00  0.00           H  
ATOM    152  HB3 LEU A 664      -7.425   0.387  -1.549  1.00  0.00           H  
ATOM    153  HG  LEU A 664     -10.068  -0.613  -0.523  1.00  0.00           H  
ATOM    154 HD11 LEU A 664      -9.802   1.102  -2.746  1.00  0.00           H  
ATOM    155 HD12 LEU A 664     -11.194   0.096  -2.343  1.00  0.00           H  
ATOM    156 HD13 LEU A 664      -9.938  -0.525  -3.413  1.00  0.00           H  
ATOM    157 HD21 LEU A 664      -7.687  -1.779  -1.454  1.00  0.00           H  
ATOM    158 HD22 LEU A 664      -8.830  -1.955  -2.785  1.00  0.00           H  
ATOM    159 HD23 LEU A 664      -9.225  -2.600  -1.193  1.00  0.00           H  
ATOM    160  N   LEU A 665      -6.927   2.394   1.222  1.00  0.00           N  
ATOM    161  CA  LEU A 665      -5.782   3.273   1.578  1.00  0.00           C  
ATOM    162  C   LEU A 665      -6.002   3.926   2.941  1.00  0.00           C  
ATOM    163  O   LEU A 665      -7.115   4.036   3.419  1.00  0.00           O  
ATOM    164  CB  LEU A 665      -5.737   4.327   0.473  1.00  0.00           C  
ATOM    165  CG  LEU A 665      -5.741   3.629  -0.887  1.00  0.00           C  
ATOM    166  CD1 LEU A 665      -5.897   4.667  -1.996  1.00  0.00           C  
ATOM    167  CD2 LEU A 665      -4.422   2.875  -1.073  1.00  0.00           C  
ATOM    168  H   LEU A 665      -7.841   2.752   1.221  1.00  0.00           H  
ATOM    169  HA  LEU A 665      -4.869   2.706   1.579  1.00  0.00           H  
ATOM    170  HB2 LEU A 665      -6.601   4.971   0.553  1.00  0.00           H  
ATOM    171  HB3 LEU A 665      -4.838   4.913   0.571  1.00  0.00           H  
ATOM    172  HG  LEU A 665      -6.566   2.930  -0.931  1.00  0.00           H  
ATOM    173 HD11 LEU A 665      -6.841   4.519  -2.498  1.00  0.00           H  
ATOM    174 HD12 LEU A 665      -5.090   4.560  -2.706  1.00  0.00           H  
ATOM    175 HD13 LEU A 665      -5.870   5.658  -1.567  1.00  0.00           H  
ATOM    176 HD21 LEU A 665      -4.440   2.345  -2.011  1.00  0.00           H  
ATOM    177 HD22 LEU A 665      -4.293   2.171  -0.263  1.00  0.00           H  
ATOM    178 HD23 LEU A 665      -3.602   3.579  -1.071  1.00  0.00           H  
ATOM    179  N   ASP A 666      -4.945   4.356   3.572  1.00  0.00           N  
ATOM    180  CA  ASP A 666      -5.082   5.001   4.907  1.00  0.00           C  
ATOM    181  C   ASP A 666      -5.170   6.523   4.754  1.00  0.00           C  
ATOM    182  O   ASP A 666      -4.179   7.196   4.560  1.00  0.00           O  
ATOM    183  CB  ASP A 666      -3.814   4.606   5.661  1.00  0.00           C  
ATOM    184  CG  ASP A 666      -4.058   4.718   7.167  1.00  0.00           C  
ATOM    185  OD1 ASP A 666      -4.898   5.511   7.556  1.00  0.00           O  
ATOM    186  OD2 ASP A 666      -3.400   4.004   7.907  1.00  0.00           O  
ATOM    187  H   ASP A 666      -4.057   4.252   3.164  1.00  0.00           H  
ATOM    188  HA  ASP A 666      -5.950   4.622   5.421  1.00  0.00           H  
ATOM    189  HB2 ASP A 666      -3.550   3.588   5.412  1.00  0.00           H  
ATOM    190  HB3 ASP A 666      -3.009   5.266   5.378  1.00  0.00           H  
ATOM    191  N   ILE A 667      -6.354   7.064   4.839  1.00  0.00           N  
ATOM    192  CA  ILE A 667      -6.523   8.540   4.697  1.00  0.00           C  
ATOM    193  C   ILE A 667      -5.771   9.300   5.802  1.00  0.00           C  
ATOM    194  O   ILE A 667      -5.091  10.267   5.523  1.00  0.00           O  
ATOM    195  CB  ILE A 667      -8.040   8.761   4.804  1.00  0.00           C  
ATOM    196  CG1 ILE A 667      -8.686   8.571   3.426  1.00  0.00           C  
ATOM    197  CG2 ILE A 667      -8.333  10.180   5.304  1.00  0.00           C  
ATOM    198  CD1 ILE A 667      -8.083   7.349   2.726  1.00  0.00           C  
ATOM    199  H   ILE A 667      -7.137   6.497   4.995  1.00  0.00           H  
ATOM    200  HA  ILE A 667      -6.181   8.859   3.726  1.00  0.00           H  
ATOM    201  HB  ILE A 667      -8.457   8.045   5.498  1.00  0.00           H  
ATOM    202 HG12 ILE A 667      -9.750   8.428   3.546  1.00  0.00           H  
ATOM    203 HG13 ILE A 667      -8.509   9.450   2.825  1.00  0.00           H  
ATOM    204 HG21 ILE A 667      -8.407  10.175   6.382  1.00  0.00           H  
ATOM    205 HG22 ILE A 667      -9.265  10.527   4.881  1.00  0.00           H  
ATOM    206 HG23 ILE A 667      -7.533  10.842   5.003  1.00  0.00           H  
ATOM    207 HD11 ILE A 667      -7.059   7.558   2.453  1.00  0.00           H  
ATOM    208 HD12 ILE A 667      -8.653   7.126   1.837  1.00  0.00           H  
ATOM    209 HD13 ILE A 667      -8.111   6.502   3.394  1.00  0.00           H  
ATOM    210  N   PRO A 668      -5.927   8.859   7.025  1.00  0.00           N  
ATOM    211  CA  PRO A 668      -5.259   9.542   8.162  1.00  0.00           C  
ATOM    212  C   PRO A 668      -3.748   9.291   8.140  1.00  0.00           C  
ATOM    213  O   PRO A 668      -2.960  10.199   8.321  1.00  0.00           O  
ATOM    214  CB  PRO A 668      -5.908   8.915   9.392  1.00  0.00           C  
ATOM    215  CG  PRO A 668      -6.396   7.579   8.935  1.00  0.00           C  
ATOM    216  CD  PRO A 668      -6.720   7.703   7.467  1.00  0.00           C  
ATOM    217  HA  PRO A 668      -5.465  10.599   8.139  1.00  0.00           H  
ATOM    218  HB2 PRO A 668      -5.180   8.802  10.183  1.00  0.00           H  
ATOM    219  HB3 PRO A 668      -6.738   9.516   9.726  1.00  0.00           H  
ATOM    220  HG2 PRO A 668      -5.625   6.835   9.084  1.00  0.00           H  
ATOM    221  HG3 PRO A 668      -7.286   7.304   9.480  1.00  0.00           H  
ATOM    222  HD2 PRO A 668      -6.420   6.806   6.947  1.00  0.00           H  
ATOM    223  HD3 PRO A 668      -7.772   7.895   7.325  1.00  0.00           H  
ATOM    224  N   MET A 669      -3.331   8.077   7.919  1.00  0.00           N  
ATOM    225  CA  MET A 669      -1.867   7.798   7.885  1.00  0.00           C  
ATOM    226  C   MET A 669      -1.231   8.522   6.695  1.00  0.00           C  
ATOM    227  O   MET A 669      -0.114   8.995   6.771  1.00  0.00           O  
ATOM    228  CB  MET A 669      -1.742   6.284   7.730  1.00  0.00           C  
ATOM    229  CG  MET A 669      -0.303   5.857   8.027  1.00  0.00           C  
ATOM    230  SD  MET A 669      -0.312   4.288   8.930  1.00  0.00           S  
ATOM    231  CE  MET A 669       0.080   3.216   7.526  1.00  0.00           C  
ATOM    232  H   MET A 669      -3.975   7.352   7.771  1.00  0.00           H  
ATOM    233  HA  MET A 669      -1.406   8.114   8.807  1.00  0.00           H  
ATOM    234  HB2 MET A 669      -2.414   5.794   8.421  1.00  0.00           H  
ATOM    235  HB3 MET A 669      -1.996   6.003   6.721  1.00  0.00           H  
ATOM    236  HG2 MET A 669       0.234   5.735   7.098  1.00  0.00           H  
ATOM    237  HG3 MET A 669       0.180   6.614   8.626  1.00  0.00           H  
ATOM    238  HE1 MET A 669       1.141   3.001   7.523  1.00  0.00           H  
ATOM    239  HE2 MET A 669      -0.187   3.712   6.607  1.00  0.00           H  
ATOM    240  HE3 MET A 669      -0.479   2.294   7.610  1.00  0.00           H  
ATOM    241  N   LEU A 670      -1.934   8.621   5.598  1.00  0.00           N  
ATOM    242  CA  LEU A 670      -1.362   9.327   4.414  1.00  0.00           C  
ATOM    243  C   LEU A 670      -1.276  10.825   4.706  1.00  0.00           C  
ATOM    244  O   LEU A 670      -0.205  11.396   4.762  1.00  0.00           O  
ATOM    245  CB  LEU A 670      -2.338   9.057   3.266  1.00  0.00           C  
ATOM    246  CG  LEU A 670      -1.868   7.833   2.476  1.00  0.00           C  
ATOM    247  CD1 LEU A 670      -2.817   7.578   1.302  1.00  0.00           C  
ATOM    248  CD2 LEU A 670      -0.458   8.089   1.942  1.00  0.00           C  
ATOM    249  H   LEU A 670      -2.836   8.241   5.555  1.00  0.00           H  
ATOM    250  HA  LEU A 670      -0.387   8.933   4.173  1.00  0.00           H  
ATOM    251  HB2 LEU A 670      -3.324   8.876   3.665  1.00  0.00           H  
ATOM    252  HB3 LEU A 670      -2.366   9.915   2.610  1.00  0.00           H  
ATOM    253  HG  LEU A 670      -1.858   6.969   3.125  1.00  0.00           H  
ATOM    254 HD11 LEU A 670      -2.585   8.257   0.496  1.00  0.00           H  
ATOM    255 HD12 LEU A 670      -3.837   7.734   1.621  1.00  0.00           H  
ATOM    256 HD13 LEU A 670      -2.702   6.560   0.960  1.00  0.00           H  
ATOM    257 HD21 LEU A 670       0.200   7.294   2.264  1.00  0.00           H  
ATOM    258 HD22 LEU A 670      -0.094   9.032   2.324  1.00  0.00           H  
ATOM    259 HD23 LEU A 670      -0.482   8.122   0.864  1.00  0.00           H  
ATOM    260  N   GLU A 671      -2.396  11.466   4.904  1.00  0.00           N  
ATOM    261  CA  GLU A 671      -2.373  12.924   5.206  1.00  0.00           C  
ATOM    262  C   GLU A 671      -1.302  13.210   6.260  1.00  0.00           C  
ATOM    263  O   GLU A 671      -0.655  14.239   6.240  1.00  0.00           O  
ATOM    264  CB  GLU A 671      -3.767  13.244   5.749  1.00  0.00           C  
ATOM    265  CG  GLU A 671      -4.107  12.286   6.892  1.00  0.00           C  
ATOM    266  CD  GLU A 671      -3.564  12.844   8.208  1.00  0.00           C  
ATOM    267  OE1 GLU A 671      -2.945  13.894   8.174  1.00  0.00           O  
ATOM    268  OE2 GLU A 671      -3.778  12.211   9.229  1.00  0.00           O  
ATOM    269  H   GLU A 671      -3.249  10.987   4.862  1.00  0.00           H  
ATOM    270  HA  GLU A 671      -2.183  13.493   4.309  1.00  0.00           H  
ATOM    271  HB2 GLU A 671      -3.788  14.260   6.113  1.00  0.00           H  
ATOM    272  HB3 GLU A 671      -4.495  13.131   4.959  1.00  0.00           H  
ATOM    273  HG2 GLU A 671      -5.180  12.177   6.961  1.00  0.00           H  
ATOM    274  HG3 GLU A 671      -3.660  11.322   6.698  1.00  0.00           H  
ATOM    275  N   GLN A 672      -1.103  12.299   7.175  1.00  0.00           N  
ATOM    276  CA  GLN A 672      -0.064  12.511   8.222  1.00  0.00           C  
ATOM    277  C   GLN A 672       1.308  12.648   7.560  1.00  0.00           C  
ATOM    278  O   GLN A 672       1.968  13.661   7.679  1.00  0.00           O  
ATOM    279  CB  GLN A 672      -0.119  11.258   9.096  1.00  0.00           C  
ATOM    280  CG  GLN A 672      -0.504  11.644  10.526  1.00  0.00           C  
ATOM    281  CD  GLN A 672       0.601  11.210  11.489  1.00  0.00           C  
ATOM    282  OE1 GLN A 672       0.917  11.917  12.427  1.00  0.00           O  
ATOM    283  NE2 GLN A 672       1.207  10.070  11.298  1.00  0.00           N  
ATOM    284  H   GLN A 672      -1.629  11.472   7.168  1.00  0.00           H  
ATOM    285  HA  GLN A 672      -0.293  13.386   8.811  1.00  0.00           H  
ATOM    286  HB2 GLN A 672      -0.852  10.573   8.697  1.00  0.00           H  
ATOM    287  HB3 GLN A 672       0.850  10.782   9.105  1.00  0.00           H  
ATOM    288  HG2 GLN A 672      -0.637  12.715  10.586  1.00  0.00           H  
ATOM    289  HG3 GLN A 672      -1.428  11.153  10.795  1.00  0.00           H  
ATOM    290 HE21 GLN A 672       0.954   9.501  10.541  1.00  0.00           H  
ATOM    291 HE22 GLN A 672       1.915   9.782  11.913  1.00  0.00           H  
ATOM    292  N   TYR A 673       1.737  11.637   6.855  1.00  0.00           N  
ATOM    293  CA  TYR A 673       3.061  11.713   6.176  1.00  0.00           C  
ATOM    294  C   TYR A 673       3.194  13.054   5.455  1.00  0.00           C  
ATOM    295  O   TYR A 673       4.179  13.752   5.593  1.00  0.00           O  
ATOM    296  CB  TYR A 673       3.060  10.562   5.170  1.00  0.00           C  
ATOM    297  CG  TYR A 673       3.411   9.275   5.873  1.00  0.00           C  
ATOM    298  CD1 TYR A 673       4.592   9.185   6.620  1.00  0.00           C  
ATOM    299  CD2 TYR A 673       2.559   8.168   5.774  1.00  0.00           C  
ATOM    300  CE1 TYR A 673       4.918   7.989   7.270  1.00  0.00           C  
ATOM    301  CE2 TYR A 673       2.886   6.974   6.426  1.00  0.00           C  
ATOM    302  CZ  TYR A 673       4.065   6.883   7.173  1.00  0.00           C  
ATOM    303  OH  TYR A 673       4.387   5.705   7.813  1.00  0.00           O  
ATOM    304  H   TYR A 673       1.186  10.832   6.765  1.00  0.00           H  
ATOM    305  HA  TYR A 673       3.862  11.583   6.887  1.00  0.00           H  
ATOM    306  HB2 TYR A 673       2.079  10.474   4.726  1.00  0.00           H  
ATOM    307  HB3 TYR A 673       3.788  10.759   4.397  1.00  0.00           H  
ATOM    308  HD1 TYR A 673       5.250  10.039   6.696  1.00  0.00           H  
ATOM    309  HD2 TYR A 673       1.650   8.239   5.197  1.00  0.00           H  
ATOM    310  HE1 TYR A 673       5.829   7.919   7.846  1.00  0.00           H  
ATOM    311  HE2 TYR A 673       2.228   6.121   6.349  1.00  0.00           H  
ATOM    312  HH  TYR A 673       5.246   5.819   8.228  1.00  0.00           H  
ATOM    313  N   LEU A 674       2.202  13.426   4.691  1.00  0.00           N  
ATOM    314  CA  LEU A 674       2.267  14.727   3.971  1.00  0.00           C  
ATOM    315  C   LEU A 674       2.386  15.869   4.981  1.00  0.00           C  
ATOM    316  O   LEU A 674       2.957  16.904   4.703  1.00  0.00           O  
ATOM    317  CB  LEU A 674       0.948  14.819   3.204  1.00  0.00           C  
ATOM    318  CG  LEU A 674       1.190  14.494   1.730  1.00  0.00           C  
ATOM    319  CD1 LEU A 674      -0.083  13.897   1.122  1.00  0.00           C  
ATOM    320  CD2 LEU A 674       1.558  15.777   0.983  1.00  0.00           C  
ATOM    321  H   LEU A 674       1.412  12.852   4.599  1.00  0.00           H  
ATOM    322  HA  LEU A 674       3.098  14.738   3.283  1.00  0.00           H  
ATOM    323  HB2 LEU A 674       0.240  14.116   3.618  1.00  0.00           H  
ATOM    324  HB3 LEU A 674       0.551  15.821   3.289  1.00  0.00           H  
ATOM    325  HG  LEU A 674       1.996  13.781   1.646  1.00  0.00           H  
ATOM    326 HD11 LEU A 674       0.042  12.832   1.002  1.00  0.00           H  
ATOM    327 HD12 LEU A 674      -0.267  14.349   0.158  1.00  0.00           H  
ATOM    328 HD13 LEU A 674      -0.919  14.091   1.777  1.00  0.00           H  
ATOM    329 HD21 LEU A 674       2.054  15.525   0.058  1.00  0.00           H  
ATOM    330 HD22 LEU A 674       2.219  16.371   1.596  1.00  0.00           H  
ATOM    331 HD23 LEU A 674       0.662  16.340   0.770  1.00  0.00           H  
ATOM    332  N   GLU A 675       1.855  15.679   6.157  1.00  0.00           N  
ATOM    333  CA  GLU A 675       1.936  16.742   7.200  1.00  0.00           C  
ATOM    334  C   GLU A 675       3.308  16.704   7.880  1.00  0.00           C  
ATOM    335  O   GLU A 675       3.788  17.698   8.388  1.00  0.00           O  
ATOM    336  CB  GLU A 675       0.833  16.396   8.199  1.00  0.00           C  
ATOM    337  CG  GLU A 675       0.188  17.683   8.716  1.00  0.00           C  
ATOM    338  CD  GLU A 675       1.239  18.530   9.436  1.00  0.00           C  
ATOM    339  OE1 GLU A 675       1.580  18.188  10.556  1.00  0.00           O  
ATOM    340  OE2 GLU A 675       1.683  19.506   8.855  1.00  0.00           O  
ATOM    341  H   GLU A 675       1.404  14.832   6.358  1.00  0.00           H  
ATOM    342  HA  GLU A 675       1.755  17.712   6.767  1.00  0.00           H  
ATOM    343  HB2 GLU A 675       0.084  15.788   7.711  1.00  0.00           H  
ATOM    344  HB3 GLU A 675       1.256  15.850   9.028  1.00  0.00           H  
ATOM    345  HG2 GLU A 675      -0.218  18.241   7.884  1.00  0.00           H  
ATOM    346  HG3 GLU A 675      -0.607  17.437   9.405  1.00  0.00           H  
ATOM    347  N   LEU A 676       3.938  15.561   7.895  1.00  0.00           N  
ATOM    348  CA  LEU A 676       5.276  15.454   8.545  1.00  0.00           C  
ATOM    349  C   LEU A 676       6.366  15.916   7.575  1.00  0.00           C  
ATOM    350  O   LEU A 676       7.189  16.748   7.900  1.00  0.00           O  
ATOM    351  CB  LEU A 676       5.447  13.967   8.869  1.00  0.00           C  
ATOM    352  CG  LEU A 676       4.205  13.444   9.595  1.00  0.00           C  
ATOM    353  CD1 LEU A 676       4.018  11.959   9.281  1.00  0.00           C  
ATOM    354  CD2 LEU A 676       4.383  13.622  11.105  1.00  0.00           C  
ATOM    355  H   LEU A 676       3.530  14.772   7.482  1.00  0.00           H  
ATOM    356  HA  LEU A 676       5.304  16.035   9.452  1.00  0.00           H  
ATOM    357  HB2 LEU A 676       5.586  13.414   7.951  1.00  0.00           H  
ATOM    358  HB3 LEU A 676       6.312  13.837   9.501  1.00  0.00           H  
ATOM    359  HG  LEU A 676       3.334  13.992   9.266  1.00  0.00           H  
ATOM    360 HD11 LEU A 676       3.023  11.794   8.897  1.00  0.00           H  
ATOM    361 HD12 LEU A 676       4.156  11.381  10.182  1.00  0.00           H  
ATOM    362 HD13 LEU A 676       4.745  11.653   8.542  1.00  0.00           H  
ATOM    363 HD21 LEU A 676       4.706  12.689  11.541  1.00  0.00           H  
ATOM    364 HD22 LEU A 676       3.443  13.920  11.546  1.00  0.00           H  
ATOM    365 HD23 LEU A 676       5.126  14.382  11.292  1.00  0.00           H  
ATOM    366  N   VAL A 677       6.377  15.376   6.387  1.00  0.00           N  
ATOM    367  CA  VAL A 677       7.414  15.777   5.394  1.00  0.00           C  
ATOM    368  C   VAL A 677       6.747  16.260   4.103  1.00  0.00           C  
ATOM    369  O   VAL A 677       7.261  17.114   3.410  1.00  0.00           O  
ATOM    370  CB  VAL A 677       8.222  14.506   5.134  1.00  0.00           C  
ATOM    371  CG1 VAL A 677       9.461  14.849   4.303  1.00  0.00           C  
ATOM    372  CG2 VAL A 677       8.656  13.898   6.470  1.00  0.00           C  
ATOM    373  H   VAL A 677       5.705  14.706   6.149  1.00  0.00           H  
ATOM    374  HA  VAL A 677       8.052  16.545   5.802  1.00  0.00           H  
ATOM    375  HB  VAL A 677       7.612  13.797   4.594  1.00  0.00           H  
ATOM    376 HG11 VAL A 677      10.314  14.316   4.695  1.00  0.00           H  
ATOM    377 HG12 VAL A 677       9.646  15.912   4.354  1.00  0.00           H  
ATOM    378 HG13 VAL A 677       9.295  14.561   3.276  1.00  0.00           H  
ATOM    379 HG21 VAL A 677       7.804  13.438   6.950  1.00  0.00           H  
ATOM    380 HG22 VAL A 677       9.053  14.673   7.107  1.00  0.00           H  
ATOM    381 HG23 VAL A 677       9.416  13.151   6.294  1.00  0.00           H  
ATOM    382  N   GLY A 678       5.607  15.714   3.777  1.00  0.00           N  
ATOM    383  CA  GLY A 678       4.908  16.139   2.532  1.00  0.00           C  
ATOM    384  C   GLY A 678       4.954  15.002   1.510  1.00  0.00           C  
ATOM    385  O   GLY A 678       5.244  13.871   1.849  1.00  0.00           O  
ATOM    386  H   GLY A 678       5.211  15.026   4.351  1.00  0.00           H  
ATOM    387  HA2 GLY A 678       3.879  16.378   2.761  1.00  0.00           H  
ATOM    388  HA3 GLY A 678       5.397  17.007   2.120  1.00  0.00           H  
ATOM    389  N   PRO A 679       4.664  15.343   0.285  1.00  0.00           N  
ATOM    390  CA  PRO A 679       4.670  14.345  -0.809  1.00  0.00           C  
ATOM    391  C   PRO A 679       6.105  14.055  -1.268  1.00  0.00           C  
ATOM    392  O   PRO A 679       6.326  13.378  -2.253  1.00  0.00           O  
ATOM    393  CB  PRO A 679       3.881  15.031  -1.921  1.00  0.00           C  
ATOM    394  CG  PRO A 679       4.026  16.500  -1.663  1.00  0.00           C  
ATOM    395  CD  PRO A 679       4.300  16.683  -0.190  1.00  0.00           C  
ATOM    396  HA  PRO A 679       4.172  13.439  -0.505  1.00  0.00           H  
ATOM    397  HB2 PRO A 679       4.297  14.773  -2.885  1.00  0.00           H  
ATOM    398  HB3 PRO A 679       2.841  14.749  -1.871  1.00  0.00           H  
ATOM    399  HG2 PRO A 679       4.850  16.892  -2.242  1.00  0.00           H  
ATOM    400  HG3 PRO A 679       3.114  17.011  -1.927  1.00  0.00           H  
ATOM    401  HD2 PRO A 679       5.120  17.375  -0.043  1.00  0.00           H  
ATOM    402  HD3 PRO A 679       3.415  17.030   0.318  1.00  0.00           H  
ATOM    403  N   LYS A 680       7.081  14.566  -0.567  1.00  0.00           N  
ATOM    404  CA  LYS A 680       8.498  14.325  -0.969  1.00  0.00           C  
ATOM    405  C   LYS A 680       8.857  12.844  -0.818  1.00  0.00           C  
ATOM    406  O   LYS A 680       9.130  12.160  -1.784  1.00  0.00           O  
ATOM    407  CB  LYS A 680       9.330  15.177  -0.011  1.00  0.00           C  
ATOM    408  CG  LYS A 680      10.014  16.304  -0.789  1.00  0.00           C  
ATOM    409  CD  LYS A 680      11.518  16.034  -0.860  1.00  0.00           C  
ATOM    410  CE  LYS A 680      11.960  15.987  -2.325  1.00  0.00           C  
ATOM    411  NZ  LYS A 680      12.251  17.403  -2.686  1.00  0.00           N  
ATOM    412  H   LYS A 680       6.884  15.113   0.220  1.00  0.00           H  
ATOM    413  HA  LYS A 680       8.660  14.649  -1.985  1.00  0.00           H  
ATOM    414  HB2 LYS A 680       8.686  15.600   0.747  1.00  0.00           H  
ATOM    415  HB3 LYS A 680      10.081  14.560   0.459  1.00  0.00           H  
ATOM    416  HG2 LYS A 680       9.608  16.350  -1.789  1.00  0.00           H  
ATOM    417  HG3 LYS A 680       9.843  17.243  -0.286  1.00  0.00           H  
ATOM    418  HD2 LYS A 680      12.051  16.823  -0.348  1.00  0.00           H  
ATOM    419  HD3 LYS A 680      11.737  15.087  -0.391  1.00  0.00           H  
ATOM    420  HE2 LYS A 680      12.849  15.379  -2.428  1.00  0.00           H  
ATOM    421  HE3 LYS A 680      11.167  15.603  -2.946  1.00  0.00           H  
ATOM    422  HZ1 LYS A 680      13.130  17.706  -2.221  1.00  0.00           H  
ATOM    423  HZ2 LYS A 680      11.465  18.008  -2.374  1.00  0.00           H  
ATOM    424  HZ3 LYS A 680      12.364  17.483  -3.716  1.00  0.00           H  
ATOM    425  N   LEU A 681       8.865  12.344   0.389  1.00  0.00           N  
ATOM    426  CA  LEU A 681       9.217  10.910   0.598  1.00  0.00           C  
ATOM    427  C   LEU A 681       8.060  10.000   0.171  1.00  0.00           C  
ATOM    428  O   LEU A 681       8.250   8.831  -0.102  1.00  0.00           O  
ATOM    429  CB  LEU A 681       9.480  10.780   2.101  1.00  0.00           C  
ATOM    430  CG  LEU A 681       8.151  10.763   2.861  1.00  0.00           C  
ATOM    431  CD1 LEU A 681       7.583   9.342   2.870  1.00  0.00           C  
ATOM    432  CD2 LEU A 681       8.385  11.221   4.302  1.00  0.00           C  
ATOM    433  H   LEU A 681       8.648  12.913   1.156  1.00  0.00           H  
ATOM    434  HA  LEU A 681      10.111  10.659   0.050  1.00  0.00           H  
ATOM    435  HB2 LEU A 681      10.017   9.864   2.294  1.00  0.00           H  
ATOM    436  HB3 LEU A 681      10.070  11.619   2.436  1.00  0.00           H  
ATOM    437  HG  LEU A 681       7.450  11.427   2.377  1.00  0.00           H  
ATOM    438 HD11 LEU A 681       6.776   9.273   2.153  1.00  0.00           H  
ATOM    439 HD12 LEU A 681       7.210   9.109   3.856  1.00  0.00           H  
ATOM    440 HD13 LEU A 681       8.359   8.641   2.602  1.00  0.00           H  
ATOM    441 HD21 LEU A 681       8.690  12.258   4.304  1.00  0.00           H  
ATOM    442 HD22 LEU A 681       9.158  10.616   4.752  1.00  0.00           H  
ATOM    443 HD23 LEU A 681       7.471  11.114   4.867  1.00  0.00           H  
ATOM    444  N   ILE A 682       6.864  10.519   0.115  1.00  0.00           N  
ATOM    445  CA  ILE A 682       5.708   9.671  -0.293  1.00  0.00           C  
ATOM    446  C   ILE A 682       5.714   9.458  -1.809  1.00  0.00           C  
ATOM    447  O   ILE A 682       5.419   8.384  -2.295  1.00  0.00           O  
ATOM    448  CB  ILE A 682       4.469  10.454   0.138  1.00  0.00           C  
ATOM    449  CG1 ILE A 682       4.647  10.932   1.583  1.00  0.00           C  
ATOM    450  CG2 ILE A 682       3.238   9.548   0.050  1.00  0.00           C  
ATOM    451  CD1 ILE A 682       3.310  11.432   2.132  1.00  0.00           C  
ATOM    452  H   ILE A 682       6.726  11.463   0.340  1.00  0.00           H  
ATOM    453  HA  ILE A 682       5.740   8.723   0.220  1.00  0.00           H  
ATOM    454  HB  ILE A 682       4.335  11.307  -0.512  1.00  0.00           H  
ATOM    455 HG12 ILE A 682       5.003  10.112   2.190  1.00  0.00           H  
ATOM    456 HG13 ILE A 682       5.368  11.736   1.608  1.00  0.00           H  
ATOM    457 HG21 ILE A 682       3.057   9.288  -0.983  1.00  0.00           H  
ATOM    458 HG22 ILE A 682       2.378  10.066   0.448  1.00  0.00           H  
ATOM    459 HG23 ILE A 682       3.412   8.648   0.622  1.00  0.00           H  
ATOM    460 HD11 ILE A 682       2.713  10.589   2.449  1.00  0.00           H  
ATOM    461 HD12 ILE A 682       2.785  11.975   1.361  1.00  0.00           H  
ATOM    462 HD13 ILE A 682       3.488  12.084   2.975  1.00  0.00           H  
ATOM    463  N   THR A 683       6.049  10.470  -2.558  1.00  0.00           N  
ATOM    464  CA  THR A 683       6.075  10.322  -4.041  1.00  0.00           C  
ATOM    465  C   THR A 683       7.320   9.546  -4.474  1.00  0.00           C  
ATOM    466  O   THR A 683       7.260   8.682  -5.327  1.00  0.00           O  
ATOM    467  CB  THR A 683       6.120  11.751  -4.585  1.00  0.00           C  
ATOM    468  OG1 THR A 683       4.847  12.360  -4.416  1.00  0.00           O  
ATOM    469  CG2 THR A 683       6.482  11.722  -6.071  1.00  0.00           C  
ATOM    470  H   THR A 683       6.287  11.328  -2.147  1.00  0.00           H  
ATOM    471  HA  THR A 683       5.181   9.825  -4.385  1.00  0.00           H  
ATOM    472  HB  THR A 683       6.864  12.318  -4.049  1.00  0.00           H  
ATOM    473  HG1 THR A 683       4.762  13.057  -5.073  1.00  0.00           H  
ATOM    474 HG21 THR A 683       6.632  12.731  -6.425  1.00  0.00           H  
ATOM    475 HG22 THR A 683       5.682  11.259  -6.628  1.00  0.00           H  
ATOM    476 HG23 THR A 683       7.391  11.153  -6.208  1.00  0.00           H  
ATOM    477  N   ASP A 684       8.448   9.847  -3.893  1.00  0.00           N  
ATOM    478  CA  ASP A 684       9.698   9.127  -4.271  1.00  0.00           C  
ATOM    479  C   ASP A 684       9.651   7.685  -3.759  1.00  0.00           C  
ATOM    480  O   ASP A 684       9.776   6.743  -4.516  1.00  0.00           O  
ATOM    481  CB  ASP A 684      10.824   9.900  -3.584  1.00  0.00           C  
ATOM    482  CG  ASP A 684      11.116  11.182  -4.365  1.00  0.00           C  
ATOM    483  OD1 ASP A 684      10.185  11.732  -4.932  1.00  0.00           O  
ATOM    484  OD2 ASP A 684      12.264  11.593  -4.384  1.00  0.00           O  
ATOM    485  H   ASP A 684       8.475  10.547  -3.208  1.00  0.00           H  
ATOM    486  HA  ASP A 684       9.836   9.144  -5.340  1.00  0.00           H  
ATOM    487  HB2 ASP A 684      10.526  10.152  -2.577  1.00  0.00           H  
ATOM    488  HB3 ASP A 684      11.714   9.290  -3.553  1.00  0.00           H  
ATOM    489  N   GLY A 685       9.471   7.508  -2.479  1.00  0.00           N  
ATOM    490  CA  GLY A 685       9.415   6.130  -1.918  1.00  0.00           C  
ATOM    491  C   GLY A 685       8.391   5.299  -2.695  1.00  0.00           C  
ATOM    492  O   GLY A 685       8.650   4.172  -3.069  1.00  0.00           O  
ATOM    493  H   GLY A 685       9.372   8.282  -1.888  1.00  0.00           H  
ATOM    494  HA2 GLY A 685      10.390   5.670  -1.999  1.00  0.00           H  
ATOM    495  HA3 GLY A 685       9.123   6.175  -0.881  1.00  0.00           H  
ATOM    496  N   LEU A 686       7.230   5.844  -2.941  1.00  0.00           N  
ATOM    497  CA  LEU A 686       6.195   5.078  -3.693  1.00  0.00           C  
ATOM    498  C   LEU A 686       6.723   4.690  -5.077  1.00  0.00           C  
ATOM    499  O   LEU A 686       6.616   3.555  -5.496  1.00  0.00           O  
ATOM    500  CB  LEU A 686       5.006   6.031  -3.817  1.00  0.00           C  
ATOM    501  CG  LEU A 686       3.988   5.459  -4.807  1.00  0.00           C  
ATOM    502  CD1 LEU A 686       3.751   3.977  -4.505  1.00  0.00           C  
ATOM    503  CD2 LEU A 686       2.666   6.220  -4.673  1.00  0.00           C  
ATOM    504  H   LEU A 686       7.040   6.755  -2.629  1.00  0.00           H  
ATOM    505  HA  LEU A 686       5.905   4.198  -3.142  1.00  0.00           H  
ATOM    506  HB2 LEU A 686       4.540   6.152  -2.849  1.00  0.00           H  
ATOM    507  HB3 LEU A 686       5.350   6.991  -4.172  1.00  0.00           H  
ATOM    508  HG  LEU A 686       4.365   5.566  -5.813  1.00  0.00           H  
ATOM    509 HD11 LEU A 686       3.888   3.798  -3.449  1.00  0.00           H  
ATOM    510 HD12 LEU A 686       4.454   3.380  -5.066  1.00  0.00           H  
ATOM    511 HD13 LEU A 686       2.744   3.709  -4.789  1.00  0.00           H  
ATOM    512 HD21 LEU A 686       2.761   6.973  -3.904  1.00  0.00           H  
ATOM    513 HD22 LEU A 686       1.878   5.532  -4.407  1.00  0.00           H  
ATOM    514 HD23 LEU A 686       2.427   6.695  -5.614  1.00  0.00           H  
ATOM    515  N   ALA A 687       7.294   5.622  -5.789  1.00  0.00           N  
ATOM    516  CA  ALA A 687       7.829   5.301  -7.144  1.00  0.00           C  
ATOM    517  C   ALA A 687       8.687   4.035  -7.084  1.00  0.00           C  
ATOM    518  O   ALA A 687       8.363   3.022  -7.673  1.00  0.00           O  
ATOM    519  CB  ALA A 687       8.683   6.510  -7.531  1.00  0.00           C  
ATOM    520  H   ALA A 687       7.373   6.532  -5.433  1.00  0.00           H  
ATOM    521  HA  ALA A 687       7.022   5.177  -7.849  1.00  0.00           H  
ATOM    522  HB1 ALA A 687       8.859   6.500  -8.597  1.00  0.00           H  
ATOM    523  HB2 ALA A 687       9.628   6.465  -7.010  1.00  0.00           H  
ATOM    524  HB3 ALA A 687       8.166   7.418  -7.260  1.00  0.00           H  
ATOM    525  N   VAL A 688       9.779   4.083  -6.372  1.00  0.00           N  
ATOM    526  CA  VAL A 688      10.656   2.884  -6.272  1.00  0.00           C  
ATOM    527  C   VAL A 688       9.838   1.675  -5.813  1.00  0.00           C  
ATOM    528  O   VAL A 688      10.182   0.540  -6.079  1.00  0.00           O  
ATOM    529  CB  VAL A 688      11.709   3.248  -5.225  1.00  0.00           C  
ATOM    530  CG1 VAL A 688      12.528   4.441  -5.719  1.00  0.00           C  
ATOM    531  CG2 VAL A 688      11.015   3.616  -3.912  1.00  0.00           C  
ATOM    532  H   VAL A 688      10.022   4.908  -5.901  1.00  0.00           H  
ATOM    533  HA  VAL A 688      11.131   2.681  -7.219  1.00  0.00           H  
ATOM    534  HB  VAL A 688      12.365   2.404  -5.064  1.00  0.00           H  
ATOM    535 HG11 VAL A 688      13.451   4.500  -5.161  1.00  0.00           H  
ATOM    536 HG12 VAL A 688      11.963   5.350  -5.577  1.00  0.00           H  
ATOM    537 HG13 VAL A 688      12.750   4.316  -6.768  1.00  0.00           H  
ATOM    538 HG21 VAL A 688      11.744   3.642  -3.115  1.00  0.00           H  
ATOM    539 HG22 VAL A 688      10.259   2.879  -3.685  1.00  0.00           H
[truncated: 4,422,115 more chars]
