# Supplementary material for: Theoretical study of ArcB and its dimerization, interaction with anaerobic metabolites, and activation of ArcA
Source: PeerJ. 2023 Oct 13;11:e16309. doi: 10.7717/peerj.16309 (PMC10578306; doi:10.7717/peerj.16309)
Supplement: Supplemental Information 2 [file peerj-11-16309-s002.zip › Supplementary Files/PDB structures for ArcB/1xhe_ArcArecieverdomain.pdb]

HEADER    TRANSCRIPTION                           18-SEP-04   1XHE              
TITLE     CRYSTAL STRUCTURE OF THE RECEIVER DOMAIN OF REDOX RESPONSE REGULATOR  
TITLE    2 ARCA                                                                 
COMPND    MOL_ID: 1;                                                            
COMPND   2 MOLECULE: AEROBIC RESPIRATION CONTROL PROTEIN ARCA;                  
COMPND   3 CHAIN: A, B;                                                         
COMPND   4 FRAGMENT: RECEIVER DOMAIN;                                           
COMPND   5 SYNONYM: REDOX RESPONSE REGULATOR ARCA; DYE RESISTANCE PROTEIN;      
COMPND   6 ENGINEERED: YES;                                                     
COMPND   7 MUTATION: YES                                                        
SOURCE    MOL_ID: 1;                                                            
SOURCE   2 ORGANISM_SCIENTIFIC: ESCHERICHIA COLI;                               
SOURCE   3 ORGANISM_TAXID: 562;                                                 
SOURCE   4 GENE: ARCA, DYE, FEXA, SFRA, SEG, MSP, CPXC;                         
SOURCE   5 EXPRESSION_SYSTEM: ESCHERICHIA COLI;                                 
SOURCE   6 EXPRESSION_SYSTEM_TAXID: 562;                                        
SOURCE   7 EXPRESSION_SYSTEM_STRAIN: B834(DE3)PLYSS AND BL21(DE3);              
SOURCE   8 EXPRESSION_SYSTEM_VECTOR_TYPE: PLASMID;                              
SOURCE   9 EXPRESSION_SYSTEM_PLASMID: PEF29 (PJES307 DERIVATIVE)                
KEYWDS    TWO-COMPONENT SYSTEM; GENE REGULATION; TRANSCRIPTION FACTOR; ANOXIC   
KEYWDS   2 REDOX CONTROL; DOUBLY WOUND FIVE-STRANDED BETA/ALPHA FOLD,           
KEYWDS   3 TRANSCRIPTION                                                        
EXPDTA    X-RAY DIFFRACTION                                                     
AUTHOR    A.TORO-ROMAN,T.R.MACK,A.M.STOCK                                       
REVDAT   4   20-OCT-21 1XHE    1       SEQADV                                   
REVDAT   3   24-JUL-19 1XHE    1       REMARK                                   
REVDAT   2   24-FEB-09 1XHE    1       VERSN                                    
REVDAT   1   17-MAY-05 1XHE    0                                                
JRNL        AUTH   A.TORO-ROMAN,T.R.MACK,A.M.STOCK                              
JRNL        TITL   STRUCTURAL ANALYSIS AND SOLUTION STUDIES OF THE ACTIVATED    
JRNL        TITL 2 REGULATORY DOMAIN OF THE RESPONSE REGULATOR ARCA: A          
JRNL        TITL 3 SYMMETRIC DIMER MEDIATED BY THE ALPHA4-BETA5-ALPHA5 FACE     
JRNL        REF    J.MOL.BIOL.                   V. 349    11 2005              
JRNL        REFN                   ISSN 0022-2836                               
JRNL        PMID   15876365                                                     
JRNL        DOI    10.1016/J.JMB.2005.03.059                                    
REMARK   2                                                                      
REMARK   2 RESOLUTION.    2.50 ANGSTROMS.                                       
REMARK   3                                                                      
REMARK   3 REFINEMENT.                                                          
REMARK   3   PROGRAM     : REFMAC 5.1.24                                        
REMARK   3   AUTHORS     : MURSHUDOV,SKUBAK,LEBEDEV,PANNU,STEINER,              
REMARK   3               : NICHOLLS,WINN,LONG,VAGIN                             
REMARK   3                                                                      
REMARK   3    REFINEMENT TARGET : MAXIMUM LIKELIHOOD WITH PHASES                
REMARK   3                                                                      
REMARK   3  DATA USED IN REFINEMENT.                                            
REMARK   3   RESOLUTION RANGE HIGH (ANGSTROMS) : 2.50                           
REMARK   3   RESOLUTION RANGE LOW  (ANGSTROMS) : 30.00                          
REMARK   3   DATA CUTOFF            (SIGMA(F)) : 0.000                          
REMARK   3   COMPLETENESS FOR RANGE        (%) : 98.7                           
REMARK   3   NUMBER OF REFLECTIONS             : 17076                          
REMARK   3                                                                      
REMARK   3  FIT TO DATA USED IN REFINEMENT.                                     
REMARK   3   CROSS-VALIDATION METHOD          : THROUGHOUT                      
REMARK   3   FREE R VALUE TEST SET SELECTION  : RANDOM                          
REMARK   3   R VALUE     (WORKING + TEST SET) : 0.215                           
REMARK   3   R VALUE            (WORKING SET) : 0.213                           
REMARK   3   FREE R VALUE                     : 0.256                           
REMARK   3   FREE R VALUE TEST SET SIZE   (%) : 5.100                           
REMARK   3   FREE R VALUE TEST SET COUNT      : 864                             
REMARK   3                                                                      
REMARK   3  FIT IN THE HIGHEST RESOLUTION BIN.                                  
REMARK   3   TOTAL NUMBER OF BINS USED           : 20                           
REMARK   3   BIN RESOLUTION RANGE HIGH       (A) : 2.50                         
REMARK   3   BIN RESOLUTION RANGE LOW        (A) : 2.56                         
REMARK   3   REFLECTION IN BIN     (WORKING SET) : 1133                         
REMARK   3   BIN COMPLETENESS (WORKING+TEST) (%) : NULL                         
REMARK   3   BIN R VALUE           (WORKING SET) : 0.2560                       
REMARK   3   BIN FREE R VALUE SET COUNT          : 57                           
REMARK   3   BIN FREE R VALUE                    : 0.3300                       
REMARK   3                                                                      
REMARK   3  NUMBER OF NON-HYDROGEN ATOMS USED IN REFINEMENT.                    
REMARK   3   PROTEIN ATOMS            : 1921                                    
REMARK   3   NUCLEIC ACID ATOMS       : 0                                       
REMARK   3   HETEROGEN ATOMS          : 0                                       
REMARK   3   SOLVENT ATOMS            : 69                                      
REMARK   3                                                                      
REMARK   3  B VALUES.                                                           
REMARK   3   FROM WILSON PLOT           (A**2) : 31.70                          
REMARK   3   MEAN B VALUE      (OVERALL, A**2) : 42.62                          
REMARK   3   OVERALL ANISOTROPIC B VALUE.                                       
REMARK   3    B11 (A**2) : 1.41000                                              
REMARK   3    B22 (A**2) : 1.41000                                              
REMARK   3    B33 (A**2) : -2.12000                                             
REMARK   3    B12 (A**2) : 0.71000                                              
REMARK   3    B13 (A**2) : 0.00000                                              
REMARK   3    B23 (A**2) : 0.00000                                              
REMARK   3                                                                      
REMARK   3  ESTIMATED OVERALL COORDINATE ERROR.                                 
REMARK   3   ESU BASED ON R VALUE                            (A): 0.267         
REMARK   3   ESU BASED ON FREE R VALUE                       (A): 0.230         
REMARK   3   ESU BASED ON MAXIMUM LIKELIHOOD                 (A): 0.144         
REMARK   3   ESU FOR B VALUES BASED ON MAXIMUM LIKELIHOOD (A**2): 6.545         
REMARK   3                                                                      
REMARK   3 CORRELATION COEFFICIENTS.                                            
REMARK   3   CORRELATION COEFFICIENT FO-FC      : 0.934                         
REMARK   3   CORRELATION COEFFICIENT FO-FC FREE : 0.891                         
REMARK   3                                                                      
REMARK   3  RMS DEVIATIONS FROM IDEAL VALUES        COUNT    RMS    WEIGHT      
REMARK   3   BOND LENGTHS REFINED ATOMS        (A):  1945 ; 0.017 ; 0.022       
REMARK   3   BOND LENGTHS OTHERS               (A):  NULL ;  NULL ;  NULL       
REMARK   3   BOND ANGLES REFINED ATOMS   (DEGREES):  2633 ; 1.615 ; 1.980       
REMARK   3   BOND ANGLES OTHERS          (DEGREES):  NULL ;  NULL ;  NULL       
REMARK   3   TORSION ANGLES, PERIOD 1    (DEGREES):   241 ; 6.605 ; 5.000       
REMARK   3   TORSION ANGLES, PERIOD 2    (DEGREES):  NULL ;  NULL ;  NULL       
REMARK   3   TORSION ANGLES, PERIOD 3    (DEGREES):  NULL ;  NULL ;  NULL       
REMARK   3   TORSION ANGLES, PERIOD 4    (DEGREES):  NULL ;  NULL ;  NULL       
REMARK   3   CHIRAL-CENTER RESTRAINTS       (A**3):   313 ; 0.101 ; 0.200       
REMARK   3   GENERAL PLANES REFINED ATOMS      (A):  1451 ; 0.006 ; 0.020       
REMARK   3   GENERAL PLANES OTHERS             (A):  NULL ;  NULL ;  NULL       
REMARK   3   NON-BONDED CONTACTS REFINED ATOMS (A):   908 ; 0.248 ; 0.300       
REMARK   3   NON-BONDED CONTACTS OTHERS        (A):  NULL ;  NULL ;  NULL       
REMARK   3   NON-BONDED TORSION REFINED ATOMS  (A):  NULL ;  NULL ;  NULL       
REMARK   3   NON-BONDED TORSION OTHERS         (A):  NULL ;  NULL ;  NULL       
REMARK   3   H-BOND (X...Y) REFINED ATOMS      (A):   193 ; 0.175 ; 0.500       
REMARK   3   H-BOND (X...Y) OTHERS             (A):  NULL ;  NULL ;  NULL       
REMARK   3   POTENTIAL METAL-ION REFINED ATOMS (A):  NULL ;  NULL ;  NULL       
REMARK   3   POTENTIAL METAL-ION OTHERS        (A):  NULL ;  NULL ;  NULL       
REMARK   3   SYMMETRY VDW REFINED ATOMS        (A):    27 ; 0.163 ; 0.300       
REMARK   3   SYMMETRY VDW OTHERS               (A):  NULL ;  NULL ;  NULL       
REMARK   3   SYMMETRY H-BOND REFINED ATOMS     (A):    16 ; 0.254 ; 0.500       
REMARK   3   SYMMETRY H-BOND OTHERS            (A):  NULL ;  NULL ;  NULL       
REMARK   3   SYMMETRY METAL-ION REFINED ATOMS  (A):  NULL ;  NULL ;  NULL       
REMARK   3   SYMMETRY METAL-ION OTHERS         (A):  NULL ;  NULL ;  NULL       
REMARK   3                                                                      
REMARK   3  ISOTROPIC THERMAL FACTOR RESTRAINTS.     COUNT   RMS    WEIGHT      
REMARK   3   MAIN-CHAIN BOND REFINED ATOMS  (A**2):  1207 ; 1.763 ; 2.000       
REMARK   3   MAIN-CHAIN BOND OTHER ATOMS    (A**2):  NULL ;  NULL ;  NULL       
REMARK   3   MAIN-CHAIN ANGLE REFINED ATOMS (A**2):  1951 ; 3.137 ; 3.000       
REMARK   3   MAIN-CHAIN ANGLE OTHER ATOMS   (A**2):  NULL ;  NULL ;  NULL       
REMARK   3   SIDE-CHAIN BOND REFINED ATOMS  (A**2):   738 ; 1.647 ; 2.000       
REMARK   3   SIDE-CHAIN BOND OTHER ATOMS    (A**2):  NULL ;  NULL ;  NULL       
REMARK   3   SIDE-CHAIN ANGLE REFINED ATOMS (A**2):   682 ; 2.680 ; 3.000       
REMARK   3   SIDE-CHAIN ANGLE OTHER ATOMS   (A**2):  NULL ;  NULL ;  NULL       
REMARK   3   LONG RANGE B REFINED ATOMS     (A**2):  NULL ;  NULL ;  NULL       
REMARK   3   LONG RANGE B OTHER ATOMS       (A**2):  NULL ;  NULL ;  NULL       
REMARK   3                                                                      
REMARK   3 ANISOTROPIC THERMAL FACTOR RESTRAINTS.    COUNT   RMS   WEIGHT       
REMARK   3   RIGID-BOND RESTRAINTS          (A**2):  NULL ;  NULL ;  NULL       
REMARK   3   SPHERICITY; FREE ATOMS         (A**2):  NULL ;  NULL ;  NULL       
REMARK   3   SPHERICITY; BONDED ATOMS       (A**2):  NULL ;  NULL ;  NULL       
REMARK   3                                                                      
REMARK   3  NCS RESTRAINTS STATISTICS                                           
REMARK   3   NUMBER OF DIFFERENT NCS GROUPS : NULL                              
REMARK   3                                                                      
REMARK   3  TLS DETAILS                                                         
REMARK   3   NUMBER OF TLS GROUPS  : NULL                                       
REMARK   3                                                                      
REMARK   3  BULK SOLVENT MODELLING.                                             
REMARK   3   METHOD USED : BABINET MODEL WITH MASK                              
REMARK   3   PARAMETERS FOR MASK CALCULATION                                    
REMARK   3   VDW PROBE RADIUS   : 1.40                                          
REMARK   3   ION PROBE RADIUS   : 0.80                                          
REMARK   3   SHRINKAGE RADIUS   : 0.80                                          
REMARK   3                                                                      
REMARK   3  OTHER REFINEMENT REMARKS: NULL                                      
REMARK   4                                                                      
REMARK   4 1XHE COMPLIES WITH FORMAT V. 3.30, 13-JUL-11                         
REMARK 100                                                                      
REMARK 100 THIS ENTRY HAS BEEN PROCESSED BY RCSB ON 30-SEP-04.                  
REMARK 100 THE DEPOSITION ID IS D_1000030363.                                   
REMARK 200                                                                      
REMARK 200 EXPERIMENTAL DETAILS                                                 
REMARK 200  EXPERIMENT TYPE                : X-RAY DIFFRACTION                  
REMARK 200  DATE OF DATA COLLECTION        : 25-SEP-03; 25-SEP-03               
REMARK 200  TEMPERATURE           (KELVIN) : 100; 100                           
REMARK 200  PH                             : 5.5                                
REMARK 200  NUMBER OF CRYSTALS USED        : 2                                  
REMARK 200                                                                      
REMARK 200  SYNCHROTRON              (Y/N) : Y; Y                               
REMARK 200  RADIATION SOURCE               : NSLS; NSLS                         
REMARK 200  BEAMLINE                       : X4A; X4A                           
REMARK 200  X-RAY GENERATOR MODEL          : NULL; NULL                         
REMARK 200  MONOCHROMATIC OR LAUE    (M/L) : M; M                               
REMARK 200  WAVELENGTH OR RANGE        (A) : 0.97896; 0.97139                   
REMARK 200  MONOCHROMATOR                  : KOHZU DOUBLE CRYSTAL               
REMARK 200                                   MONOCHROMATOR WITH A SAGITTALLY    
REMARK 200                                   FOCUSED SECOND CRYSTAL. CRYSTAL    
REMARK 200                                   TYPE IS SI(111); KOHZU DOUBLE      
REMARK 200                                   CRYSTAL MONOCHROMATOR WITH A       
REMARK 200                                   SAGITTALLY FOCUSED SECOND          
REMARK 200                                   CRYSTAL. CRYSTAL TYPE IS SI(111)   
REMARK 200  OPTICS                         : NULL; NULL                         
REMARK 200                                                                      
REMARK 200  DETECTOR TYPE                  : CCD; CCD                           
REMARK 200  DETECTOR MANUFACTURER          : ADSC QUANTUM 4; ADSC QUANTUM 4     
REMARK 200  INTENSITY-INTEGRATION SOFTWARE : DENZO                              
REMARK 200  DATA SCALING SOFTWARE          : SCALEPACK                          
REMARK 200                                                                      
REMARK 200  NUMBER OF UNIQUE REFLECTIONS   : 17085                              
REMARK 200  RESOLUTION RANGE HIGH      (A) : 2.500                              
REMARK 200  RESOLUTION RANGE LOW       (A) : 74.536                             
REMARK 200  REJECTION CRITERIA  (SIGMA(I)) : -3.000                             
REMARK 200                                                                      
REMARK 200 OVERALL.                                                             
REMARK 200  COMPLETENESS FOR RANGE     (%) : 98.3                               
REMARK 200  DATA REDUNDANCY                : NULL                               
REMARK 200  R MERGE                    (I) : NULL                               
REMARK 200  R SYM                      (I) : NULL                               
REMARK 200  <I/SIGMA(I)> FOR THE DATA SET  : 18.2000                            
REMARK 200                                                                      
REMARK 200 IN THE HIGHEST RESOLUTION SHELL.                                     
REMARK 200  HIGHEST RESOLUTION SHELL, RANGE HIGH (A) : 2.50                     
REMARK 200  HIGHEST RESOLUTION SHELL, RANGE LOW  (A) : 2.59                     
REMARK 200  COMPLETENESS FOR SHELL     (%) : 95.6                               
REMARK 200  DATA REDUNDANCY IN SHELL       : NULL                               
REMARK 200  R MERGE FOR SHELL          (I) : NULL                               
REMARK 200  R SYM FOR SHELL            (I) : NULL                               
REMARK 200  <I/SIGMA(I)> FOR SHELL         : 2.900                              
REMARK 200                                                                      
REMARK 200 DIFFRACTION PROTOCOL: SINGLE WAVELENGTH; SINGLE WAVELENGTH           
REMARK 200 METHOD USED TO DETERMINE THE STRUCTURE: SAD                          
REMARK 200 SOFTWARE USED: CNS                                                   
REMARK 200 STARTING MODEL: PEAK-WAVELENGTH DERIVED PHASES                       
REMARK 200                                                                      
REMARK 200 REMARK: NULL                                                         
REMARK 280                                                                      
REMARK 280 CRYSTAL                                                              
REMARK 280 SOLVENT CONTENT, VS   (%): 70.20                                     
REMARK 280 MATTHEWS COEFFICIENT, VM (ANGSTROMS**3/DA): 4.18                     
REMARK 280                                                                      
REMARK 280 CRYSTALLIZATION CONDITIONS: AMMONIUM ACETATE, MPD, SODIUM CITRATE,   
REMARK 280  PH 5.5, VAPOR DIFFUSION, HANGING DROP, TEMPERATURE 277K             
REMARK 290                                                                      
REMARK 290 CRYSTALLOGRAPHIC SYMMETRY                                            
REMARK 290 SYMMETRY OPERATORS FOR SPACE GROUP: P 65 2 2                         
REMARK 290                                                                      
REMARK 290      SYMOP   SYMMETRY                                                
REMARK 290     NNNMMM   OPERATOR                                                
REMARK 290       1555   X,Y,Z                                                   
REMARK 290       2555   -Y,X-Y,Z+2/3                                            
REMARK 290       3555   -X+Y,-X,Z+1/3                                           
REMARK 290       4555   -X,-Y,Z+1/2                                             
REMARK 290       5555   Y,-X+Y,Z+1/6                                            
REMARK 290       6555   X-Y,X,Z+5/6                                             
REMARK 290       7555   Y,X,-Z+2/3                                              
REMARK 290       8555   X-Y,-Y,-Z                                               
REMARK 290       9555   -X,-X+Y,-Z+1/3                                          
REMARK 290      10555   -Y,-X,-Z+1/6                                            
REMARK 290      11555   -X+Y,Y,-Z+1/2                                           
REMARK 290      12555   X,X-Y,-Z+5/6                                            
REMARK 290                                                                      
REMARK 290     WHERE NNN -> OPERATOR NUMBER                                     
REMARK 290           MMM -> TRANSLATION VECTOR                                  
REMARK 290                                                                      
REMARK 290 CRYSTALLOGRAPHIC SYMMETRY TRANSFORMATIONS                            
REMARK 290 THE FOLLOWING TRANSFORMATIONS OPERATE ON THE ATOM/HETATM             
REMARK 290 RECORDS IN THIS ENTRY TO PRODUCE CRYSTALLOGRAPHICALLY                
REMARK 290 RELATED MOLECULES.                                                   
REMARK 290   SMTRY1   1  1.000000  0.000000  0.000000        0.00000            
REMARK 290   SMTRY2   1  0.000000  1.000000  0.000000        0.00000            
REMARK 290   SMTRY3   1  0.000000  0.000000  1.000000        0.00000            
REMARK 290   SMTRY1   2 -0.500000 -0.866025  0.000000        0.00000            
REMARK 290   SMTRY2   2  0.866025 -0.500000  0.000000        0.00000            
REMARK 290   SMTRY3   2  0.000000  0.000000  1.000000      143.14000            
REMARK 290   SMTRY1   3 -0.500000  0.866025  0.000000        0.00000            
REMARK 290   SMTRY2   3 -0.866025 -0.500000  0.000000        0.00000            
REMARK 290   SMTRY3   3  0.000000  0.000000  1.000000       71.57000            
REMARK 290   SMTRY1   4 -1.000000  0.000000  0.000000        0.00000            
REMARK 290   SMTRY2   4  0.000000 -1.000000  0.000000        0.00000            
REMARK 290   SMTRY3   4  0.000000  0.000000  1.000000      107.35500            
REMARK 290   SMTRY1   5  0.500000  0.866025  0.000000        0.00000            
REMARK 290   SMTRY2   5 -0.866025  0.500000  0.000000        0.00000            
REMARK 290   SMTRY3   5  0.000000  0.000000  1.000000       35.78500            
REMARK 290   SMTRY1   6  0.500000 -0.866025  0.000000        0.00000            
REMARK 290   SMTRY2   6  0.866025  0.500000  0.000000        0.00000            
REMARK 290   SMTRY3   6  0.000000  0.000000  1.000000      178.92500            
REMARK 290   SMTRY1   7 -0.500000  0.866025  0.000000        0.00000            
REMARK 290   SMTRY2   7  0.866025  0.500000  0.000000        0.00000            
REMARK 290   SMTRY3   7  0.000000  0.000000 -1.000000      143.14000            
REMARK 290   SMTRY1   8  1.000000  0.000000  0.000000        0.00000            
REMARK 290   SMTRY2   8  0.000000 -1.000000  0.000000        0.00000            
REMARK 290   SMTRY3   8  0.000000  0.000000 -1.000000        0.00000            
REMARK 290   SMTRY1   9 -0.500000 -0.866025  0.000000        0.00000            
REMARK 290   SMTRY2   9 -0.866025  0.500000  0.000000        0.00000            
REMARK 290   SMTRY3   9  0.000000  0.000000 -1.000000       71.57000            
REMARK 290   SMTRY1  10  0.500000 -0.866025  0.000000        0.00000            
REMARK 290   SMTRY2  10 -0.866025 -0.500000  0.000000        0.00000            
REMARK 290   SMTRY3  10  0.000000  0.000000 -1.000000       35.78500            
REMARK 290   SMTRY1  11 -1.000000  0.000000  0.000000        0.00000            
REMARK 290   SMTRY2  11  0.000000  1.000000  0.000000        0.00000            
REMARK 290   SMTRY3  11  0.000000  0.000000 -1.000000      107.35500            
REMARK 290   SMTRY1  12  0.500000  0.866025  0.000000        0.00000            
REMARK 290   SMTRY2  12  0.866025 -0.500000  0.000000        0.00000            
REMARK 290   SMTRY3  12  0.000000  0.000000 -1.000000      178.92500            
REMARK 290                                                                      
REMARK 290 REMARK: NULL                                                         
REMARK 300                                                                      
REMARK 300 BIOMOLECULE: 1                                                       
REMARK 300 SEE REMARK 350 FOR THE AUTHOR PROVIDED AND/OR PROGRAM                
REMARK 300 GENERATED ASSEMBLY INFORMATION FOR THE STRUCTURE IN                  
REMARK 300 THIS ENTRY. THE REMARK MAY ALSO PROVIDE INFORMATION ON               
REMARK 300 BURIED SURFACE AREA.                                                 
REMARK 300 REMARK: BIOLOGICAL ASSEMBLY IS A HOMODIMER PRESENT IN THE            
REMARK 300 ASSYMETRIC UNIT.                                                     
REMARK 350                                                                      
REMARK 350 COORDINATES FOR A COMPLETE MULTIMER REPRESENTING THE KNOWN           
REMARK 350 BIOLOGICALLY SIGNIFICANT OLIGOMERIZATION STATE OF THE                
REMARK 350 MOLECULE CAN BE GENERATED BY APPLYING BIOMT TRANSFORMATIONS          
REMARK 350 GIVEN BELOW.  BOTH NON-CRYSTALLOGRAPHIC AND                          
REMARK 350 CRYSTALLOGRAPHIC OPERATIONS ARE GIVEN.                               
REMARK 350                                                                      
REMARK 350 BIOMOLECULE: 1                                                       
REMARK 350 AUTHOR DETERMINED BIOLOGICAL UNIT: DIMERIC                           
REMARK 350 APPLY THE FOLLOWING TO CHAINS: A, B                                  
REMARK 350   BIOMT1   1  1.000000  0.000000  0.000000        0.00000            
REMARK 350   BIOMT2   1  0.000000  1.000000  0.000000        0.00000            
REMARK 350   BIOMT3   1  0.000000  0.000000  1.000000        0.00000            
REMARK 375                                                                      
REMARK 375 SPECIAL POSITION                                                     
REMARK 375 THE FOLLOWING ATOMS ARE FOUND TO BE WITHIN 0.15 ANGSTROMS            
REMARK 375 OF A SYMMETRY RELATED ATOM AND ARE ASSUMED TO BE ON SPECIAL          
REMARK 375 POSITIONS.                                                           
REMARK 375                                                                      
REMARK 375 ATOM RES CSSEQI                                                      
REMARK 375      HOH A 157  LIES ON A SPECIAL POSITION.                          
REMARK 465                                                                      
REMARK 465 MISSING RESIDUES                                                     
REMARK 465 THE FOLLOWING RESIDUES WERE NOT LOCATED IN THE                       
REMARK 465 EXPERIMENT. (M=MODEL NUMBER; RES=RESIDUE NAME; C=CHAIN               
REMARK 465 IDENTIFIER; SSSEQ=SEQUENCE NUMBER; I=INSERTION CODE.)                
REMARK 465                                                                      
REMARK 465   M RES C SSSEQI                                                     
REMARK 465     MET A     1                                                      
REMARK 465     GLN A   123                                                      
REMARK 465     MET B     1                                                      
REMARK 470                                                                      
REMARK 470 MISSING ATOM                                                         
REMARK 470 THE FOLLOWING RESIDUES HAVE MISSING ATOMS (M=MODEL NUMBER;           
REMARK 470 RES=RESIDUE NAME; C=CHAIN IDENTIFIER; SSEQ=SEQUENCE NUMBER;          
REMARK 470 I=INSERTION CODE):                                                   
REMARK 470   M RES CSSEQI  ATOMS                                                
REMARK 470     GLN A   2    CG   CD   OE1  NE2                                  
REMARK 470     GLU A  45    CG   CD   OE1  OE2                                  
REMARK 470     ARG B  83    CG   CD   NE   CZ   NH1  NH2                        
REMARK 500                                                                      
REMARK 500 GEOMETRY AND STEREOCHEMISTRY                                         
REMARK 500 SUBTOPIC: COVALENT BOND ANGLES                                       
REMARK 500                                                                      
REMARK 500 THE STEREOCHEMICAL PARAMETERS OF THE FOLLOWING RESIDUES              
REMARK 500 HAVE VALUES WHICH DEVIATE FROM EXPECTED VALUES BY MORE               
REMARK 500 THAN 6*RMSD (M=MODEL NUMBER; RES=RESIDUE NAME; C=CHAIN               
REMARK 500 IDENTIFIER; SSEQ=SEQUENCE NUMBER; I=INSERTION CODE).                 
REMARK 500                                                                      
REMARK 500 STANDARD TABLE:                                                      
REMARK 500 FORMAT: (10X,I3,1X,A3,1X,A1,I4,A1,3(1X,A4,2X),12X,F5.1)              
REMARK 500                                                                      
REMARK 500 EXPECTED VALUES PROTEIN: ENGH AND HUBER, 1999                        
REMARK 500 EXPECTED VALUES NUCLEIC ACID: CLOWNEY ET AL 1996                     
REMARK 500                                                                      
REMARK 500  M RES CSSEQI ATM1   ATM2   ATM3                                     
REMARK 500    ASP A  11   CB  -  CG  -  OD1 ANGL. DEV. =   5.8 DEGREES          
REMARK 500    ASP A  35   CB  -  CG  -  OD1 ANGL. DEV. =   7.6 DEGREES          
REMARK 500    ASP A  88   CB  -  CG  -  OD1 ANGL. DEV. =   5.9 DEGREES          
REMARK 500                                                                      
REMARK 500 REMARK: NULL                                                         
REMARK 500                                                                      
REMARK 500 GEOMETRY AND STEREOCHEMISTRY                                         
REMARK 500 SUBTOPIC: TORSION ANGLES                                             
REMARK 500                                                                      
REMARK 500 TORSION ANGLES OUTSIDE THE EXPECTED RAMACHANDRAN REGIONS:            
REMARK 500 (M=MODEL NUMBER; RES=RESIDUE NAME; C=CHAIN IDENTIFIER;               
REMARK 500 SSEQ=SEQUENCE NUMBER; I=INSERTION CODE).                             
REMARK 500                                                                      
REMARK 500 STANDARD TABLE:                                                      
REMARK 500 FORMAT:(10X,I3,1X,A3,1X,A1,I4,A1,4X,F7.2,3X,F7.2)                    
REMARK 500                                                                      
REMARK 500 EXPECTED VALUES: GJ KLEYWEGT AND TA JONES (1996). PHI/PSI-           
REMARK 500 CHOLOGY: RAMACHANDRAN REVISITED. STRUCTURE 4, 1395 - 1400            
REMARK 500                                                                      
REMARK 500  M RES CSSEQI        PSI       PHI                                   
REMARK 500    ALA A  25        9.02    -62.09                                   
REMARK 500    ASN A  85      107.25   -166.85                                   
REMARK 500    ASN B  85      111.12   -165.68                                   
REMARK 500                                                                      
REMARK 500 REMARK: NULL                                                         
REMARK 900                                                                      
REMARK 900 RELATED ENTRIES                                                      
REMARK 900 RELATED ID: 1XHF   RELATED DB: PDB                                   
DBREF  1XHE A    1   123  UNP    P0A9Q1   ARCA_ECOLI       1    123             
DBREF  1XHE B    1   123  UNP    P0A9Q1   ARCA_ECOLI       1    123             
SEQADV 1XHE GLN A  123  UNP  P0A9Q1    ASN   123 ENGINEERED MUTATION            
SEQADV 1XHE GLN B  123  UNP  P0A9Q1    ASN   123 ENGINEERED MUTATION            
SEQRES   1 A  123  MET GLN THR PRO HIS ILE LEU ILE VAL GLU ASP GLU LEU          
SEQRES   2 A  123  VAL THR ARG ASN THR LEU LYS SER ILE PHE GLU ALA GLU          
SEQRES   3 A  123  GLY TYR ASP VAL PHE GLU ALA THR ASP GLY ALA GLU MET          
SEQRES   4 A  123  HIS GLN ILE LEU SER GLU TYR ASP ILE ASN LEU VAL ILE          
SEQRES   5 A  123  MET ASP ILE ASN LEU PRO GLY LYS ASN GLY LEU LEU LEU          
SEQRES   6 A  123  ALA ARG GLU LEU ARG GLU GLN ALA ASN VAL ALA LEU MET          
SEQRES   7 A  123  PHE LEU THR GLY ARG ASP ASN GLU VAL ASP LYS ILE LEU          
SEQRES   8 A  123  GLY LEU GLU ILE GLY ALA ASP ASP TYR ILE THR LYS PRO          
SEQRES   9 A  123  PHE ASN PRO ARG GLU LEU THR ILE ARG ALA ARG ASN LEU          
SEQRES  10 A  123  LEU SER ARG THR MET GLN                                      
SEQRES   1 B  123  MET GLN THR PRO HIS ILE LEU ILE VAL GLU ASP GLU LEU          
SEQRES   2 B  123  VAL THR ARG ASN THR LEU LYS SER ILE PHE GLU ALA GLU          
SEQRES   3 B  123  GLY TYR ASP VAL PHE GLU ALA THR ASP GLY ALA GLU MET          
SEQRES   4 B  123  HIS GLN ILE LEU SER GLU TYR ASP ILE ASN LEU VAL ILE          
SEQRES   5 B  123  MET ASP ILE ASN LEU PRO GLY LYS ASN GLY LEU LEU LEU          
SEQRES   6 B  123  ALA ARG GLU LEU ARG GLU GLN ALA ASN VAL ALA LEU MET          
SEQRES   7 B  123  PHE LEU THR GLY ARG ASP ASN GLU VAL ASP LYS ILE LEU          
SEQRES   8 B  123  GLY LEU GLU ILE GLY ALA ASP ASP TYR ILE THR LYS PRO          
SEQRES   9 B  123  PHE ASN PRO ARG GLU LEU THR ILE ARG ALA ARG ASN LEU          
SEQRES  10 B  123  LEU SER ARG THR MET GLN                                      
FORMUL   3  HOH   *69(H2 O)                                                     
HELIX    1   1 GLU A   12  ALA A   25  1                                  14    
HELIX    2   2 ASP A   35  TYR A   46  1                                  12    
HELIX    3   3 ASN A   61  ALA A   73  1                                  13    
HELIX    4   4 ASN A   85  GLY A   96  1                                  12    
HELIX    5   5 ASN A  106  MET A  122  1                                  17    
HELIX    6   6 GLU B   12  ALA B   25  1                                  14    
HELIX    7   7 ASP B   35  TYR B   46  1                                  12    
HELIX    8   8 ASN B   61  ALA B   73  1                                  13    
HELIX    9   9 ASN B   85  ILE B   95  1                                  11    
HELIX   10  10 ASN B  106  MET B  122  1                                  17    
SHEET    1   A 5 ASP A  29  ALA A  33  0                                        
SHEET    2   A 5 HIS A   5  VAL A   9  1  N  ILE A   6   O  PHE A  31           
SHEET    3   A 5 LEU A  50  ASP A  54  1  O  ILE A  52   N  VAL A   9           
SHEET    4   A 5 ALA A  76  THR A  81  1  O  MET A  78   N  VAL A  51           
SHEET    5   A 5 ASP A  99  THR A 102  1  O  ILE A 101   N  PHE A  79           
SHEET    1   B 5 ASP B  29  ALA B  33  0                                        
SHEET    2   B 5 HIS B   5  VAL B   9  1  N  ILE B   6   O  PHE B  31           
SHEET    3   B 5 LEU B  50  ASP B  54  1  O  LEU B  50   N  LEU B   7           
SHEET    4   B 5 ALA B  76  THR B  81  1  O  LEU B  80   N  MET B  53           
SHEET    5   B 5 ASP B  99  THR B 102  1  O  ILE B 101   N  PHE B  79           
CISPEP   1 LYS A  103    PRO A  104          0        -3.90                     
CISPEP   2 LYS B  103    PRO B  104          0       -10.08                     
CRYST1   86.695   86.695  214.710  90.00  90.00 120.00 P 65 2 2     24          
ORIGX1      1.000000  0.000000  0.000000        0.00000                         
ORIGX2      0.000000  1.000000  0.000000        0.00000                         
ORIGX3      0.000000  0.000000  1.000000        0.00000                         
SCALE1      0.011535  0.006660  0.000000        0.00000                         
SCALE2      0.000000  0.013319  0.000000        0.00000                         
SCALE3      0.000000  0.000000  0.004657        0.00000                         
ATOM      1  N   GLN A   2     -24.992   6.582  59.924  1.00 67.24           N  
ATOM      2  CA  GLN A   2     -24.022   7.614  60.383  1.00 67.32           C  
ATOM      3  C   GLN A   2     -24.691   8.997  60.461  1.00 66.57           C  
ATOM      4  O   GLN A   2     -25.372   9.409  59.517  1.00 66.85           O  
ATOM      5  CB  GLN A   2     -22.781   7.639  59.451  1.00 67.91           C  
ATOM      6  N   THR A   3     -24.527   9.681  61.600  1.00 64.84           N  
ATOM      7  CA  THR A   3     -24.945  11.082  61.770  1.00 62.52           C  
ATOM      8  C   THR A   3     -24.181  11.996  60.789  1.00 59.62           C  
ATOM      9  O   THR A   3     -22.979  11.785  60.532  1.00 58.91           O  
ATOM     10  CB  THR A   3     -24.712  11.542  63.229  1.00 63.60           C  
ATOM     11  OG1 THR A   3     -25.119  10.491  64.121  1.00 64.83           O  
ATOM     12  CG2 THR A   3     -25.628  12.749  63.624  1.00 63.13           C  
ATOM     13  N   PRO A   4     -24.892  12.971  60.205  1.00 56.39           N  
ATOM     14  CA  PRO A   4     -24.277  13.904  59.247  1.00 53.33           C  
ATOM     15  C   PRO A   4     -23.285  14.819  59.952  1.00 49.87           C  
ATOM     16  O   PRO A   4     -23.626  15.499  60.942  1.00 47.41           O  
ATOM     17  CB  PRO A   4     -25.478  14.722  58.717  1.00 53.52           C  
ATOM     18  CG  PRO A   4     -26.688  13.963  59.117  1.00 54.22           C  
ATOM     19  CD  PRO A   4     -26.330  13.252  60.400  1.00 55.10           C  
ATOM     20  N   HIS A   5     -22.061  14.797  59.445  1.00 47.70           N  
ATOM     21  CA  HIS A   5     -21.017  15.727  59.861  1.00 46.95           C  
ATOM     22  C   HIS A   5     -20.899  16.882  58.853  1.00 44.43           C  
ATOM     23  O   HIS A   5     -20.678  16.651  57.654  1.00 43.61           O  
ATOM     24  CB  HIS A   5     -19.680  14.990  59.964  1.00 49.64           C  
ATOM     25  CG  HIS A   5     -19.689  13.847  60.938  1.00 52.71           C  
ATOM     26  ND1 HIS A   5     -18.822  12.775  60.840  1.00 53.75           N  
ATOM     27  CD2 HIS A   5     -20.457  13.610  62.030  1.00 53.04           C  
ATOM     28  CE1 HIS A   5     -19.063  11.926  61.822  1.00 53.72           C  
ATOM     29  NE2 HIS A   5     -20.047  12.412  62.560  1.00 54.04           N  
ATOM     30  N   ILE A   6     -21.055  18.106  59.351  1.00 42.45           N  
ATOM     31  CA  ILE A   6     -20.928  19.340  58.568  1.00 40.95           C  
ATOM     32  C   ILE A   6     -19.652  20.107  58.930  1.00 40.08           C  
ATOM     33  O   ILE A   6     -19.435  20.440  60.109  1.00 40.27           O  
ATOM     34  CB  ILE A   6     -22.098  20.318  58.861  1.00 40.98           C  
ATOM     35  CG1 ILE A   6     -23.446  19.613  58.938  1.00 43.08           C  
ATOM     36  CG2 ILE A   6     -22.171  21.381  57.784  1.00 42.03           C  
ATOM     37  CD1 ILE A   6     -23.743  18.537  57.820  1.00 42.69           C  
ATOM     38  N   LEU A   7     -18.832  20.436  57.936  1.00 36.58           N  
ATOM     39  CA  LEU A   7     -17.746  21.373  58.164  1.00 32.54           C  
ATOM     40  C   LEU A   7     -18.131  22.815  57.683  1.00 32.06           C  
ATOM     41  O   LEU A   7     -18.427  23.051  56.508  1.00 31.06           O  
ATOM     42  CB  LEU A   7     -16.493  20.846  57.482  1.00 31.78           C  
ATOM     43  CG  LEU A   7     -15.254  21.750  57.311  1.00 31.92           C  
ATOM     44  CD1 LEU A   7     -14.715  22.240  58.641  1.00 31.33           C  
ATOM     45  CD2 LEU A   7     -14.167  21.005  56.545  1.00 30.72           C  
ATOM     46  N   ILE A   8     -18.138  23.781  58.596  1.00 30.48           N  
ATOM     47  CA  ILE A   8     -18.311  25.179  58.211  1.00 28.92           C  
ATOM     48  C   ILE A   8     -16.972  25.941  58.139  1.00 29.20           C  
ATOM     49  O   ILE A   8     -16.220  26.024  59.142  1.00 28.46           O  
ATOM     50  CB  ILE A   8     -19.201  25.854  59.215  1.00 29.18           C  
ATOM     51  CG1 ILE A   8     -20.504  25.074  59.338  1.00 29.12           C  
ATOM     52  CG2 ILE A   8     -19.398  27.317  58.855  1.00 28.47           C  
ATOM     53  CD1 ILE A   8     -21.329  25.533  60.484  1.00 30.44           C  
ATOM     54  N   VAL A   9     -16.670  26.483  56.959  1.00 27.09           N  
ATOM     55  CA  VAL A   9     -15.432  27.198  56.754  1.00 26.06           C  
ATOM     56  C   VAL A   9     -15.777  28.675  56.679  1.00 27.70           C  
ATOM     57  O   VAL A   9     -16.201  29.167  55.634  1.00 28.96           O  
ATOM     58  CB  VAL A   9     -14.715  26.736  55.492  1.00 25.49           C  
ATOM     59  CG1 VAL A   9     -13.296  27.354  55.397  1.00 24.44           C  
ATOM     60  CG2 VAL A   9     -14.647  25.197  55.444  1.00 24.09           C  
ATOM     61  N   GLU A  10     -15.598  29.385  57.794  1.00 27.10           N  
ATOM     62  CA  GLU A  10     -16.073  30.741  57.904  1.00 27.26           C  
ATOM     63  C   GLU A  10     -15.273  31.487  58.982  1.00 28.83           C  
ATOM     64  O   GLU A  10     -15.245  31.063  60.150  1.00 26.82           O  
ATOM     65  CB  GLU A  10     -17.566  30.711  58.266  1.00 28.01           C  
ATOM     66  CG  GLU A  10     -18.213  32.042  58.575  1.00 25.83           C  
ATOM     67  CD  GLU A  10     -18.174  32.949  57.375  1.00 28.95           C  
ATOM     68  OE1 GLU A  10     -19.059  32.770  56.491  1.00 29.09           O  
ATOM     69  OE2 GLU A  10     -17.261  33.838  57.311  1.00 28.91           O  
ATOM     70  N   ASP A  11     -14.657  32.610  58.595  1.00 29.15           N  
ATOM     71  CA  ASP A  11     -13.882  33.390  59.535  1.00 31.94           C  
ATOM     72  C   ASP A  11     -14.732  34.384  60.317  1.00 33.31           C  
ATOM     73  O   ASP A  11     -14.310  34.869  61.366  1.00 33.89           O  
ATOM     74  CB  ASP A  11     -12.734  34.117  58.842  1.00 33.39           C  
ATOM     75  CG  ASP A  11     -13.202  35.038  57.751  1.00 35.44           C  
ATOM     76  OD1 ASP A  11     -14.123  34.757  56.935  1.00 38.32           O  
ATOM     77  OD2 ASP A  11     -12.651  36.141  57.649  1.00 35.30           O  
ATOM     78  N   GLU A  12     -15.915  34.717  59.811  1.00 34.51           N  
ATOM     79  CA  GLU A  12     -16.805  35.587  60.573  1.00 34.63           C  
ATOM     80  C   GLU A  12     -17.432  34.791  61.678  1.00 33.42           C  
ATOM     81  O   GLU A  12     -18.199  33.883  61.441  1.00 35.47           O  
ATOM     82  CB  GLU A  12     -17.849  36.225  59.688  1.00 35.71           C  
ATOM     83  CG  GLU A  12     -17.282  37.388  58.909  1.00 38.31           C  
ATOM     84  CD  GLU A  12     -18.111  37.723  57.680  1.00 40.48           C  
ATOM     85  OE1 GLU A  12     -19.301  37.322  57.658  1.00 41.93           O  
ATOM     86  OE2 GLU A  12     -17.576  38.376  56.739  1.00 41.56           O  
ATOM     87  N   LEU A  13     -17.059  35.121  62.890  1.00 33.89           N  
ATOM     88  CA  LEU A  13     -17.452  34.400  64.092  1.00 35.34           C  
ATOM     89  C   LEU A  13     -18.986  34.416  64.298  1.00 35.66           C  
ATOM     90  O   LEU A  13     -19.584  33.404  64.697  1.00 34.76           O  
ATOM     91  CB  LEU A  13     -16.733  35.053  65.292  1.00 36.68           C  
ATOM     92  CG  LEU A  13     -17.136  34.782  66.752  1.00 38.84           C  
ATOM     93  CD1 LEU A  13     -16.681  33.385  67.152  1.00 39.32           C  
ATOM     94  CD2 LEU A  13     -16.521  35.826  67.703  1.00 39.63           C  
ATOM     95  N   VAL A  14     -19.629  35.551  64.038  1.00 35.49           N  
ATOM     96  CA  VAL A  14     -21.064  35.579  64.214  1.00 38.08           C  
ATOM     97  C   VAL A  14     -21.744  34.698  63.167  1.00 39.15           C  
ATOM     98  O   VAL A  14     -22.508  33.792  63.521  1.00 40.64           O  
ATOM     99  CB  VAL A  14     -21.675  37.011  64.216  1.00 39.12           C  
ATOM    100  CG1 VAL A  14     -23.199  36.909  64.346  1.00 37.38           C  
ATOM    101  CG2 VAL A  14     -21.089  37.842  65.362  1.00 38.44           C  
ATOM    102  N   THR A  15     -21.464  34.952  61.891  1.00 38.01           N  
ATOM    103  CA  THR A  15     -21.974  34.103  60.849  1.00 38.35           C  
ATOM    104  C   THR A  15     -21.719  32.637  61.161  1.00 39.32           C  
ATOM    105  O   THR A  15     -22.636  31.806  61.047  1.00 39.69           O  
ATOM    106  CB  THR A  15     -21.302  34.463  59.541  1.00 40.10           C  
ATOM    107  OG1 THR A  15     -21.419  35.879  59.329  1.00 40.95           O  
ATOM    108  CG2 THR A  15     -22.015  33.808  58.362  1.00 37.89           C  
ATOM    109  N   ARG A  16     -20.489  32.291  61.554  1.00 37.72           N  
ATOM    110  CA  ARG A  16     -20.205  30.877  61.743  1.00 37.39           C  
ATOM    111  C   ARG A  16     -21.026  30.311  62.896  1.00 38.72           C  
ATOM    112  O   ARG A  16     -21.422  29.135  62.863  1.00 37.61           O  
ATOM    113  CB  ARG A  16     -18.706  30.609  61.926  1.00 35.78           C  
ATOM    114  CG  ARG A  16     -18.322  29.130  61.977  1.00 35.63           C  
ATOM    115  CD  ARG A  16     -17.162  28.794  62.912  1.00 36.42           C  
ATOM    116  NE  ARG A  16     -16.169  29.828  62.748  1.00 37.39           N  
ATOM    117  CZ  ARG A  16     -15.563  30.509  63.696  1.00 34.56           C  
ATOM    118  NH1 ARG A  16     -15.742  30.250  64.969  1.00 34.97           N  
ATOM    119  NH2 ARG A  16     -14.718  31.440  63.328  1.00 34.66           N  
ATOM    120  N   ASN A  17     -21.273  31.144  63.921  1.00 40.06           N  
ATOM    121  CA  ASN A  17     -22.084  30.724  65.079  1.00 40.77           C  
ATOM    122  C   ASN A  17     -23.576  30.517  64.701  1.00 40.27           C  
ATOM    123  O   ASN A  17     -24.195  29.539  65.099  1.00 38.52           O  
ATOM    124  CB  ASN A  17     -21.989  31.732  66.236  1.00 42.18           C  
ATOM    125  CG  ASN A  17     -20.735  31.544  67.120  1.00 43.61           C  
ATOM    126  OD1 ASN A  17     -20.037  30.510  67.089  1.00 43.23           O  
ATOM    127  ND2 ASN A  17     -20.444  32.578  67.912  1.00 44.01           N  
ATOM    128  N   THR A  18     -24.154  31.452  63.962  1.00 39.67           N  
ATOM    129  CA  THR A  18     -25.473  31.229  63.407  1.00 42.36           C  
ATOM    130  C   THR A  18     -25.533  29.854  62.675  1.00 44.51           C  
ATOM    131  O   THR A  18     -26.220  28.921  63.137  1.00 45.27           O  
ATOM    132  CB  THR A  18     -25.801  32.345  62.449  1.00 43.13           C  
ATOM    133  OG1 THR A  18     -25.773  33.602  63.148  1.00 42.98           O  
ATOM    134  CG2 THR A  18     -27.237  32.208  61.941  1.00 43.73           C  
ATOM    135  N   LEU A  19     -24.770  29.703  61.582  1.00 43.68           N  
ATOM    136  CA  LEU A  19     -24.757  28.439  60.848  1.00 43.16           C  
ATOM    137  C   LEU A  19     -24.584  27.251  61.755  1.00 43.60           C  
ATOM    138  O   LEU A  19     -25.140  26.186  61.522  1.00 43.74           O  
ATOM    139  CB  LEU A  19     -23.654  28.417  59.788  1.00 42.00           C  
ATOM    140  CG  LEU A  19     -23.803  29.509  58.737  1.00 42.00           C  
ATOM    141  CD1 LEU A  19     -22.593  29.511  57.832  1.00 42.12           C  
ATOM    142  CD2 LEU A  19     -25.101  29.335  57.943  1.00 41.62           C  
ATOM    143  N   LYS A  20     -23.787  27.405  62.787  1.00 45.19           N  
ATOM    144  CA  LYS A  20     -23.516  26.253  63.608  1.00 47.20           C  
ATOM    145  C   LYS A  20     -24.728  25.965  64.470  1.00 47.91           C  
ATOM    146  O   LYS A  20     -24.972  24.820  64.843  1.00 49.03           O  
ATOM    147  CB  LYS A  20     -22.301  26.478  64.489  1.00 48.18           C  
ATOM    148  CG  LYS A  20     -21.859  25.242  65.231  1.00 48.90           C  
ATOM    149  CD  LYS A  20     -21.438  25.622  66.612  1.00 51.34           C  
ATOM    150  CE  LYS A  20     -20.264  24.788  67.085  1.00 54.25           C  
ATOM    151  NZ  LYS A  20     -19.556  25.544  68.175  1.00 56.11           N  
ATOM    152  N   SER A  21     -25.495  26.980  64.816  1.00 47.71           N  
ATOM    153  CA  SER A  21     -26.597  26.644  65.683  1.00 49.95           C  
ATOM    154  C   SER A  21     -27.696  26.043  64.808  1.00 49.84           C  
ATOM    155  O   SER A  21     -28.167  24.936  65.103  1.00 50.73           O  
ATOM    156  CB  SER A  21     -27.035  27.783  66.626  1.00 51.18           C  
ATOM    157  OG  SER A  21     -27.807  28.780  65.976  1.00 52.90           O  
ATOM    158  N   ILE A  22     -28.022  26.713  63.696  1.00 48.09           N  
ATOM    159  CA  ILE A  22     -28.909  26.146  62.681  1.00 45.01           C  
ATOM    160  C   ILE A  22     -28.610  24.677  62.409  1.00 46.13           C  
ATOM    161  O   ILE A  22     -29.528  23.888  62.290  1.00 48.14           O  
ATOM    162  CB  ILE A  22     -28.847  26.922  61.385  1.00 42.72           C  
ATOM    163  CG1 ILE A  22     -29.433  28.308  61.539  1.00 40.49           C  
ATOM    164  CG2 ILE A  22     -29.605  26.202  60.285  1.00 42.31           C  
ATOM    165  CD1 ILE A  22     -29.147  29.213  60.336  1.00 38.81           C  
ATOM    166  N   PHE A  23     -27.358  24.255  62.333  1.00 46.10           N  
ATOM    167  CA  PHE A  23     -27.183  22.832  62.004  1.00 46.68           C  
ATOM    168  C   PHE A  23     -27.189  21.931  63.212  1.00 49.11           C  
ATOM    169  O   PHE A  23     -27.330  20.699  63.084  1.00 51.10           O  
ATOM    170  CB  PHE A  23     -25.943  22.561  61.124  1.00 43.34           C  
ATOM    171  CG  PHE A  23     -26.168  22.868  59.675  1.00 41.67           C  
ATOM    172  CD1 PHE A  23     -26.974  22.057  58.900  1.00 40.49           C  
ATOM    173  CD2 PHE A  23     -25.589  23.988  59.088  1.00 41.66           C  
ATOM    174  CE1 PHE A  23     -27.205  22.338  57.570  1.00 39.57           C  
ATOM    175  CE2 PHE A  23     -25.805  24.280  57.752  1.00 40.78           C  
ATOM    176  CZ  PHE A  23     -26.629  23.451  56.993  1.00 40.59           C  
ATOM    177  N   GLU A  24     -26.992  22.523  64.388  1.00 51.78           N  
ATOM    178  CA  GLU A  24     -26.948  21.727  65.616  1.00 52.80           C  
ATOM    179  C   GLU A  24     -28.398  21.419  66.002  1.00 52.37           C  
ATOM    180  O   GLU A  24     -28.754  20.306  66.386  1.00 51.74           O  
ATOM    181  CB  GLU A  24     -26.133  22.434  66.713  1.00 53.98           C  
ATOM    182  CG  GLU A  24     -24.716  21.848  66.865  1.00 55.04           C  
ATOM    183  CD  GLU A  24     -23.797  22.673  67.770  1.00 56.15           C  
ATOM    184  OE1 GLU A  24     -24.210  23.782  68.214  1.00 56.79           O  
ATOM    185  OE2 GLU A  24     -22.652  22.218  68.047  1.00 55.62           O  
ATOM    186  N   ALA A  25     -29.244  22.409  65.782  1.00 52.74           N  
ATOM    187  CA  ALA A  25     -30.674  22.264  65.936  1.00 53.63           C  
ATOM    188  C   ALA A  25     -31.295  21.211  64.968  1.00 55.38           C  
ATOM    189  O   ALA A  25     -32.556  21.129  64.871  1.00 56.18           O  
ATOM    190  CB  ALA A  25     -31.355  23.647  65.753  1.00 51.85           C  
ATOM    191  N   GLU A  26     -30.442  20.440  64.255  1.00 54.05           N  
ATOM    192  CA  GLU A  26     -30.906  19.425  63.292  1.00 52.73           C  
ATOM    193  C   GLU A  26     -30.230  18.139  63.627  1.00 51.03           C  
ATOM    194  O   GLU A  26     -30.333  17.144  62.896  1.00 49.33           O  
ATOM    195  CB  GLU A  26     -30.603  19.777  61.830  1.00 53.72           C  
ATOM    196  CG  GLU A  26     -31.345  20.985  61.309  1.00 56.12           C  
ATOM    197  CD  GLU A  26     -32.792  20.698  60.991  1.00 57.63           C  
ATOM    198  OE1 GLU A  26     -33.061  19.601  60.436  1.00 58.72           O  
ATOM    199  OE2 GLU A  26     -33.653  21.577  61.277  1.00 57.67           O  
ATOM    200  N   GLY A  27     -29.490  18.184  64.726  1.00 50.02           N  
ATOM    201  CA  GLY A  27     -28.870  16.993  65.255  1.00 48.26           C  
ATOM    202  C   GLY A  27     -27.698  16.555  64.454  1.00 48.90           C  
ATOM    203  O   GLY A  27     -27.331  15.383  64.503  1.00 50.01           O  
ATOM    204  N   TYR A  28     -27.082  17.484  63.716  1.00 50.36           N  
ATOM    205  CA  TYR A  28     -25.849  17.159  62.985  1.00 50.13           C  
ATOM    206  C   TYR A  28     -24.618  17.419  63.890  1.00 48.87           C  
ATOM    207  O   TYR A  28     -24.656  18.288  64.755  1.00 47.73           O  
ATOM    208  CB  TYR A  28     -25.734  18.033  61.730  1.00 51.90           C  
ATOM    209  CG  TYR A  28     -26.804  17.894  60.656  1.00 53.30           C  
ATOM    210  CD1 TYR A  28     -27.764  16.882  60.693  1.00 53.28           C  
ATOM    211  CD2 TYR A  28     -26.853  18.799  59.584  1.00 53.09           C  
ATOM    212  CE1 TYR A  28     -28.735  16.778  59.678  1.00 52.97           C  
ATOM    213  CE2 TYR A  28     -27.807  18.697  58.581  1.00 52.21           C  
ATOM    214  CZ  TYR A  28     -28.737  17.689  58.627  1.00 52.47           C  
ATOM    215  OH  TYR A  28     -29.691  17.609  57.646  1.00 51.91           O  
ATOM    216  N   ASP A  29     -23.525  16.706  63.666  1.00 48.48           N  
ATOM    217  CA  ASP A  29     -22.233  17.117  64.234  1.00 50.20           C  
ATOM    218  C   ASP A  29     -21.527  18.221  63.414  1.00 49.94           C  
ATOM    219  O   ASP A  29     -21.125  17.994  62.263  1.00 49.56           O  
ATOM    220  CB  ASP A  29     -21.286  15.920  64.346  1.00 52.11           C  
ATOM    221  CG  ASP A  29     -21.811  14.847  65.288  1.00 53.91           C  
ATOM    222  OD1 ASP A  29     -22.636  15.179  66.186  1.00 53.35           O  
ATOM    223  OD2 ASP A  29     -21.474  13.639  65.175  1.00 55.38           O  
ATOM    224  N   VAL A  30     -21.357  19.396  64.020  1.00 48.44           N  
ATOM    225  CA  VAL A  30     -20.728  20.526  63.342  1.00 46.86           C  
ATOM    226  C   VAL A  30     -19.250  20.747  63.649  1.00 46.46           C  
ATOM    227  O   VAL A  30     -18.855  20.911  64.798  1.00 45.71           O  
ATOM    228  CB  VAL A  30     -21.432  21.805  63.674  1.00 46.75           C  
ATOM    229  CG1 VAL A  30     -20.845  22.927  62.852  1.00 46.74           C  
ATOM    230  CG2 VAL A  30     -22.935  21.653  63.451  1.00 46.16           C  
ATOM    231  N   PHE A  31     -18.446  20.767  62.594  1.00 46.27           N  
ATOM    232  CA  PHE A  31     -17.043  21.142  62.669  1.00 45.10           C  
ATOM    233  C   PHE A  31     -16.831  22.525  62.105  1.00 43.13           C  
ATOM    234  O   PHE A  31     -17.613  23.010  61.277  1.00 42.63           O  
ATOM    235  CB  PHE A  31     -16.188  20.152  61.921  1.00 48.11           C  
ATOM    236  CG  PHE A  31     -16.359  18.753  62.405  1.00 52.54           C  
ATOM    237  CD1 PHE A  31     -17.614  18.136  62.357  1.00 53.84           C  
ATOM    238  CD2 PHE A  31     -15.283  18.051  62.944  1.00 54.18           C  
ATOM    239  CE1 PHE A  31     -17.788  16.838  62.817  1.00 54.80           C  
ATOM    240  CE2 PHE A  31     -15.442  16.746  63.410  1.00 55.21           C  
ATOM    241  CZ  PHE A  31     -16.700  16.143  63.351  1.00 55.85           C  
ATOM    242  N   GLU A  32     -15.737  23.136  62.551  1.00 40.59           N  
ATOM    243  CA  GLU A  32     -15.481  24.550  62.384  1.00 36.61           C  
ATOM    244  C   GLU A  32     -14.074  24.787  61.888  1.00 36.05           C  
ATOM    245  O   GLU A  32     -13.134  24.196  62.366  1.00 37.74           O  
ATOM    246  CB  GLU A  32     -15.675  25.229  63.711  1.00 35.08           C  
ATOM    247  CG  GLU A  32     -17.125  25.443  64.036  1.00 35.29           C  
ATOM    248  CD  GLU A  32     -17.315  26.095  65.385  1.00 37.98           C  
ATOM    249  OE1 GLU A  32     -17.211  25.343  66.399  1.00 39.88           O  
ATOM    250  OE2 GLU A  32     -17.560  27.340  65.453  1.00 37.18           O  
ATOM    251  N   ALA A  33     -13.942  25.639  60.886  1.00 34.61           N  
ATOM    252  CA  ALA A  33     -12.672  26.036  60.360  1.00 30.81           C  
ATOM    253  C   ALA A  33     -12.777  27.497  59.940  1.00 32.23           C  
ATOM    254  O   ALA A  33     -13.863  28.051  59.699  1.00 31.65           O  
ATOM    255  CB  ALA A  33     -12.271  25.157  59.195  1.00 29.38           C  
ATOM    256  N   THR A  34     -11.617  28.103  59.802  1.00 32.83           N  
ATOM    257  CA  THR A  34     -11.484  29.522  59.673  1.00 32.91           C  
ATOM    258  C   THR A  34     -10.776  29.859  58.368  1.00 31.50           C  
ATOM    259  O   THR A  34     -10.828  30.995  57.893  1.00 30.58           O  
ATOM    260  CB  THR A  34     -10.657  29.926  60.871  1.00 34.76           C  
ATOM    261  OG1 THR A  34     -11.321  30.973  61.566  1.00 39.35           O  
ATOM    262  CG2 THR A  34      -9.327  30.492  60.487  1.00 34.63           C  
ATOM    263  N   ASP A  35     -10.113  28.852  57.797  1.00 29.95           N  
ATOM    264  CA  ASP A  35      -9.308  29.019  56.599  1.00 29.88           C  
ATOM    265  C   ASP A  35      -9.005  27.669  55.982  1.00 29.82           C  
ATOM    266  O   ASP A  35      -9.403  26.616  56.511  1.00 26.78           O  
ATOM    267  CB  ASP A  35      -7.989  29.756  56.878  1.00 30.28           C  
ATOM    268  CG  ASP A  35      -7.107  29.041  57.907  1.00 31.56           C  
ATOM    269  OD1 ASP A  35      -7.061  27.798  58.103  1.00 31.93           O  
ATOM    270  OD2 ASP A  35      -6.356  29.743  58.599  1.00 32.38           O  
ATOM    271  N   GLY A  36      -8.288  27.716  54.858  1.00 30.65           N  
ATOM    272  CA  GLY A  36      -7.935  26.511  54.133  1.00 32.89           C  
ATOM    273  C   GLY A  36      -7.096  25.536  54.919  1.00 34.39           C  
ATOM    274  O   GLY A  36      -7.333  24.331  54.844  1.00 38.04           O  
ATOM    275  N   ALA A  37      -6.132  26.028  55.686  1.00 35.06           N  
ATOM    276  CA  ALA A  37      -5.273  25.125  56.459  1.00 36.23           C  
ATOM    277  C   ALA A  37      -6.089  24.304  57.441  1.00 36.39           C  
ATOM    278  O   ALA A  37      -5.969  23.079  57.460  1.00 36.53           O  
ATOM    279  CB  ALA A  37      -4.138  25.902  57.186  1.00 36.17           C  
ATOM    280  N   GLU A  38      -6.917  24.971  58.247  1.00 36.51           N  
ATOM    281  CA  GLU A  38      -7.764  24.266  59.215  1.00 37.80           C  
ATOM    282  C   GLU A  38      -8.770  23.345  58.497  1.00 38.98           C  
ATOM    283  O   GLU A  38      -9.048  22.236  58.967  1.00 38.71           O  
ATOM    284  CB  GLU A  38      -8.517  25.241  60.135  1.00 37.85           C  
ATOM    285  CG  GLU A  38      -7.635  26.260  60.833  1.00 40.28           C  
ATOM    286  CD  GLU A  38      -8.389  27.144  61.820  1.00 42.09           C  
ATOM    287  OE1 GLU A  38      -9.641  27.097  61.831  1.00 42.02           O  
ATOM    288  OE2 GLU A  38      -7.727  27.892  62.591  1.00 43.11           O  
ATOM    289  N   MET A  39      -9.319  23.812  57.370  1.00 38.90           N  
ATOM    290  CA  MET A  39     -10.244  23.000  56.599  1.00 39.44           C  
ATOM    291  C   MET A  39      -9.570  21.700  56.191  1.00 40.70           C  
ATOM    292  O   MET A  39     -10.130  20.619  56.413  1.00 39.66           O  
ATOM    293  CB  MET A  39     -10.744  23.737  55.351  1.00 39.07           C  
ATOM    294  CG  MET A  39     -11.730  22.937  54.514  1.00 38.04           C  
ATOM    295  SD  MET A  39     -11.893  23.617  52.864  1.00 39.87           S  
ATOM    296  CE  MET A  39     -10.386  23.142  52.131  1.00 40.16           C  
ATOM    297  N   HIS A  40      -8.383  21.791  55.587  1.00 43.06           N  
ATOM    298  CA  HIS A  40      -7.698  20.570  55.139  1.00 46.84           C  
ATOM    299  C   HIS A  40      -7.428  19.639  56.295  1.00 47.84           C  
ATOM    300  O   HIS A  40      -7.541  18.444  56.144  1.00 50.05           O  
ATOM    301  CB  HIS A  40      -6.418  20.861  54.351  1.00 49.05           C  
ATOM    302  CG  HIS A  40      -6.670  21.385  52.964  1.00 52.60           C  
ATOM    303  ND1 HIS A  40      -7.400  20.682  52.015  1.00 53.27           N  
ATOM    304  CD2 HIS A  40      -6.291  22.546  52.366  1.00 53.29           C  
ATOM    305  CE1 HIS A  40      -7.456  21.389  50.896  1.00 54.11           C  
ATOM    306  NE2 HIS A  40      -6.787  22.521  51.080  1.00 54.61           N  
ATOM    307  N   GLN A  41      -7.134  20.176  57.471  1.00 49.10           N  
ATOM    308  CA  GLN A  41      -6.867  19.312  58.607  1.00 50.23           C  
ATOM    309  C   GLN A  41      -8.083  18.533  58.997  1.00 49.39           C  
ATOM    310  O   GLN A  41      -7.994  17.333  59.162  1.00 51.53           O  
ATOM    311  CB  GLN A  41      -6.364  20.086  59.822  1.00 52.12           C  
ATOM    312  CG  GLN A  41      -4.944  20.601  59.670  1.00 54.67           C  
ATOM    313  CD  GLN A  41      -4.525  21.464  60.861  1.00 55.98           C  
ATOM    314  OE1 GLN A  41      -4.024  22.580  60.686  1.00 56.27           O  
ATOM    315  NE2 GLN A  41      -4.756  20.952  62.071  1.00 56.58           N  
ATOM    316  N   ILE A  42      -9.209  19.209  59.181  1.00 48.46           N  
ATOM    317  CA  ILE A  42     -10.465  18.532  59.542  1.00 46.97           C  
ATOM    318  C   ILE A  42     -10.938  17.519  58.493  1.00 47.28           C  
ATOM    319  O   ILE A  42     -11.528  16.515  58.840  1.00 47.37           O  
ATOM    320  CB  ILE A  42     -11.556  19.558  59.871  1.00 45.49           C  
ATOM    321  CG1 ILE A  42     -11.243  20.179  61.223  1.00 44.30           C  
ATOM    322  CG2 ILE A  42     -12.945  18.907  59.914  1.00 44.28           C  
ATOM    323  CD1 ILE A  42     -11.790  21.521  61.405  1.00 44.96           C  
ATOM    324  N   LEU A  43     -10.638  17.757  57.222  1.00 47.71           N  
ATOM    325  CA  LEU A  43     -10.956  16.772  56.193  1.00 49.12           C  
ATOM    326  C   LEU A  43     -10.040  15.535  56.270  1.00 51.45           C  
ATOM    327  O   LEU A  43     -10.425  14.456  55.822  1.00 51.84           O  
ATOM    328  CB  LEU A  43     -10.906  17.390  54.777  1.00 47.02           C  
ATOM    329  CG  LEU A  43     -11.903  18.507  54.475  1.00 45.46           C  
ATOM    330  CD1 LEU A  43     -11.571  19.218  53.185  1.00 43.78           C  
ATOM    331  CD2 LEU A  43     -13.321  17.957  54.465  1.00 44.61           C  
ATOM    332  N   SER A  44      -8.826  15.699  56.804  1.00 53.66           N  
ATOM    333  CA  SER A  44      -7.970  14.548  57.148  1.00 55.39           C  
ATOM    334  C   SER A  44      -8.409  13.859  58.444  1.00 56.12           C  
ATOM    335  O   SER A  44      -8.629  12.655  58.466  1.00 56.70           O  
ATOM    336  CB  SER A  44      -6.513  14.964  57.252  1.00 56.06           C  
ATOM    337  OG  SER A  44      -6.010  15.285  55.967  1.00 56.75           O  
ATOM    338  N   GLU A  45      -8.565  14.608  59.523  1.00 56.88           N  
ATOM    339  CA  GLU A  45      -8.969  13.969  60.766  1.00 58.52           C  
ATOM    340  C   GLU A  45     -10.345  13.295  60.661  1.00 59.95           C  
ATOM    341  O   GLU A  45     -10.409  12.081  60.707  1.00 61.35           O  
ATOM    342  CB  GLU A  45      -8.874  14.928  61.959  1.00 58.49           C  
ATOM    343  N   TYR A  46     -11.435  14.044  60.476  1.00 61.30           N  
ATOM    344  CA  TYR A  46     -12.781  13.442  60.528  1.00 61.32           C  
ATOM    345  C   TYR A  46     -13.428  13.076  59.184  1.00 60.70           C  
ATOM    346  O   TYR A  46     -12.805  13.150  58.109  1.00 60.07           O  
ATOM    347  CB  TYR A  46     -13.740  14.304  61.361  1.00 63.25           C  
ATOM    348  CG  TYR A  46     -13.127  14.759  62.664  1.00 65.05           C  
ATOM    349  CD1 TYR A  46     -12.158  15.765  62.686  1.00 65.77           C  
ATOM    350  CD2 TYR A  46     -13.482  14.167  63.865  1.00 65.79           C  
ATOM    351  CE1 TYR A  46     -11.573  16.184  63.875  1.00 66.07           C  
ATOM    352  CE2 TYR A  46     -12.899  14.574  65.066  1.00 66.28           C  
ATOM    353  CZ  TYR A  46     -11.943  15.579  65.059  1.00 66.32           C  
ATOM    354  OH  TYR A  46     -11.361  15.982  66.235  1.00 66.35           O  
ATOM    355  N   ASP A  47     -14.686  12.652  59.275  1.00 59.83           N  
ATOM    356  CA  ASP A  47     -15.465  12.286  58.096  1.00 58.92           C  
ATOM    357  C   ASP A  47     -16.571  13.295  57.800  1.00 55.92           C  
ATOM    358  O   ASP A  47     -17.540  13.459  58.579  1.00 54.89           O  
ATOM    359  CB  ASP A  47     -16.085  10.904  58.238  1.00 62.22           C  
ATOM    360  CG  ASP A  47     -16.148  10.181  56.913  1.00 64.73           C  
ATOM    361  OD1 ASP A  47     -15.146   9.534  56.490  1.00 66.38           O  
ATOM    362  OD2 ASP A  47     -17.206  10.262  56.211  1.00 64.68           O  
ATOM    363  N   ILE A  48     -16.429  13.977  56.669  1.00 51.14           N  
ATOM    364  CA  ILE A  48     -17.296  15.111  56.430  1.00 46.46           C  
ATOM    365  C   ILE A  48     -18.269  14.859  55.296  1.00 43.88           C  
ATOM    366  O   ILE A  48     -17.903  14.493  54.185  1.00 41.69           O  
ATOM    367  CB  ILE A  48     -16.466  16.381  56.227  1.00 45.70           C  
ATOM    368  CG1 ILE A  48     -15.506  16.572  57.429  1.00 43.72           C  
ATOM    369  CG2 ILE A  48     -17.407  17.575  56.060  1.00 45.21           C  
ATOM    370  CD1 ILE A  48     -16.206  16.964  58.705  1.00 40.47           C  
ATOM    371  N   ASN A  49     -19.535  15.047  55.606  1.00 42.85           N  
ATOM    372  CA  ASN A  49     -20.572  14.806  54.617  1.00 41.84           C  
ATOM    373  C   ASN A  49     -20.897  16.074  53.827  1.00 40.60           C  
ATOM    374  O   ASN A  49     -21.195  15.978  52.648  1.00 40.65           O  
ATOM    375  CB  ASN A  49     -21.829  14.247  55.287  1.00 40.87           C  
ATOM    376  CG  ASN A  49     -21.520  13.076  56.186  1.00 40.75           C  
ATOM    377  OD1 ASN A  49     -21.768  13.136  57.401  1.00 41.90           O  
ATOM    378  ND2 ASN A  49     -20.941  12.028  55.615  1.00 37.08           N  
ATOM    379  N   LEU A  50     -20.813  17.239  54.487  1.00 36.98           N  
ATOM    380  CA  LEU A  50     -21.168  18.501  53.883  1.00 35.14           C  
ATOM    381  C   LEU A  50     -20.234  19.647  54.299  1.00 34.25           C  
ATOM    382  O   LEU A  50     -20.047  19.912  55.494  1.00 34.83           O  
ATOM    383  CB  LEU A  50     -22.601  18.855  54.256  1.00 34.09           C  
ATOM    384  CG  LEU A  50     -23.159  20.177  53.712  1.00 33.27           C  
ATOM    385  CD1 LEU A  50     -23.037  20.263  52.201  1.00 33.04           C  
ATOM    386  CD2 LEU A  50     -24.612  20.282  54.127  1.00 32.55           C  
ATOM    387  N   VAL A  51     -19.672  20.327  53.310  1.00 30.83           N  
ATOM    388  CA  VAL A  51     -18.862  21.497  53.551  1.00 29.01           C  
ATOM    389  C   VAL A  51     -19.677  22.748  53.183  1.00 28.21           C  
ATOM    390  O   VAL A  51     -20.202  22.840  52.070  1.00 27.03           O  
ATOM    391  CB  VAL A  51     -17.598  21.470  52.659  1.00 29.68           C  
ATOM    392  CG1 VAL A  51     -16.882  22.838  52.663  1.00 29.63           C  
ATOM    393  CG2 VAL A  51     -16.646  20.299  53.040  1.00 28.83           C  
ATOM    394  N   ILE A  52     -19.793  23.684  54.123  1.00 27.77           N  
ATOM    395  CA  ILE A  52     -20.318  25.015  53.858  1.00 28.62           C  
ATOM    396  C   ILE A  52     -19.201  26.040  53.996  1.00 29.28           C  
ATOM    397  O   ILE A  52     -18.567  26.148  55.028  1.00 29.06           O  
ATOM    398  CB  ILE A  52     -21.437  25.328  54.834  1.00 29.19           C  
ATOM    399  CG1 ILE A  52     -22.608  24.389  54.533  1.00 31.02           C  
ATOM    400  CG2 ILE A  52     -21.864  26.759  54.687  1.00 26.33           C  
ATOM    401  CD1 ILE A  52     -23.579  24.244  55.631  1.00 32.15           C  
ATOM    402  N   MET A  53     -18.994  26.826  52.956  1.00 30.49           N  
ATOM    403  CA  MET A  53     -17.762  27.562  52.800  1.00 30.13           C  
ATOM    404  C   MET A  53     -18.062  28.976  52.332  1.00 29.79           C  
ATOM    405  O   MET A  53     -18.783  29.166  51.375  1.00 26.77           O  
ATOM    406  CB  MET A  53     -16.948  26.857  51.718  1.00 32.78           C  
ATOM    407  CG  MET A  53     -15.830  27.685  51.112  1.00 34.30           C  
ATOM    408  SD  MET A  53     -14.274  26.804  51.357  1.00 37.65           S  
ATOM    409  CE  MET A  53     -14.478  25.392  50.191  1.00 32.87           C  
ATOM    410  N   ASP A  54     -17.461  29.963  52.991  1.00 31.24           N  
ATOM    411  CA  ASP A  54     -17.539  31.358  52.582  1.00 32.95           C  
ATOM    412  C   ASP A  54     -16.536  31.633  51.490  1.00 34.31           C  
ATOM    413  O   ASP A  54     -15.502  31.000  51.431  1.00 34.52           O  
ATOM    414  CB  ASP A  54     -17.225  32.264  53.768  1.00 32.89           C  
ATOM    415  CG  ASP A  54     -17.916  33.617  53.677  1.00 33.56           C  
ATOM    416  OD1 ASP A  54     -17.926  34.252  52.601  1.00 32.06           O  
ATOM    417  OD2 ASP A  54     -18.473  34.134  54.667  1.00 34.48           O  
ATOM    418  N   ILE A  55     -16.817  32.596  50.630  1.00 37.85           N  
ATOM    419  CA  ILE A  55     -15.888  32.905  49.550  1.00 41.12           C  
ATOM    420  C   ILE A  55     -14.706  33.742  49.986  1.00 43.14           C  
ATOM    421  O   ILE A  55     -13.579  33.502  49.566  1.00 43.92           O  
ATOM    422  CB  ILE A  55     -16.595  33.586  48.419  1.00 42.51           C  
ATOM    423  CG1 ILE A  55     -17.536  32.585  47.774  1.00 43.67           C  
ATOM    424  CG2 ILE A  55     -15.567  34.083  47.390  1.00 43.59           C  
ATOM    425  CD1 ILE A  55     -18.382  33.228  46.755  1.00 45.44           C  
ATOM    426  N   ASN A  56     -14.953  34.731  50.825  1.00 44.59           N  
ATOM    427  CA  ASN A  56     -13.879  35.562  51.287  1.00 47.28           C  
ATOM    428  C   ASN A  56     -13.339  35.017  52.602  1.00 47.16           C  
ATOM    429  O   ASN A  56     -13.997  35.121  53.635  1.00 50.50           O  
ATOM    430  CB  ASN A  56     -14.384  36.993  51.404  1.00 51.18           C  
ATOM    431  CG  ASN A  56     -15.233  37.398  50.186  1.00 55.62           C  
ATOM    432  OD1 ASN A  56     -14.700  37.568  49.067  1.00 56.93           O  
ATOM    433  ND2 ASN A  56     -16.577  37.506  50.381  1.00 57.17           N  
ATOM    434  N   LEU A  57     -12.170  34.395  52.571  1.00 43.79           N  
ATOM    435  CA  LEU A  57     -11.554  33.931  53.802  1.00 41.75           C  
ATOM    436  C   LEU A  57     -10.184  34.623  54.013  1.00 42.92           C  
ATOM    437  O   LEU A  57      -9.755  35.437  53.192  1.00 43.76           O  
ATOM    438  CB  LEU A  57     -11.400  32.412  53.792  1.00 38.18           C  
ATOM    439  CG  LEU A  57     -12.627  31.526  53.592  1.00 36.31           C  
ATOM    440  CD1 LEU A  57     -12.191  30.156  53.007  1.00 33.02           C  
ATOM    441  CD2 LEU A  57     -13.507  31.378  54.886  1.00 33.94           C  
ATOM    442  N   PRO A  58      -9.497  34.335  55.117  1.00 43.03           N  
ATOM    443  CA  PRO A  58      -8.112  34.820  55.248  1.00 41.63           C  
ATOM    444  C   PRO A  58      -7.252  33.929  54.372  1.00 40.88           C  
ATOM    445  O   PRO A  58      -7.363  32.698  54.435  1.00 43.21           O  
ATOM    446  CB  PRO A  58      -7.778  34.593  56.733  1.00 41.48           C  
ATOM    447  CG  PRO A  58      -9.050  33.992  57.387  1.00 41.89           C  
ATOM    448  CD  PRO A  58      -9.946  33.535  56.282  1.00 42.20           C  
ATOM    449  N   GLY A  59      -6.420  34.492  53.529  1.00 38.94           N  
ATOM    450  CA  GLY A  59      -5.582  33.607  52.750  1.00 37.96           C  
ATOM    451  C   GLY A  59      -6.269  33.300  51.455  1.00 37.58           C  
ATOM    452  O   GLY A  59      -6.865  34.200  50.852  1.00 38.67           O  
ATOM    453  N   LYS A  60      -6.200  32.048  51.017  1.00 37.86           N  
ATOM    454  CA  LYS A  60      -6.882  31.673  49.774  1.00 38.11           C  
ATOM    455  C   LYS A  60      -8.402  31.852  49.920  1.00 36.03           C  
ATOM    456  O   LYS A  60      -9.008  31.353  50.899  1.00 35.45           O  
ATOM    457  CB  LYS A  60      -6.614  30.211  49.420  1.00 40.06           C  
ATOM    458  CG  LYS A  60      -5.220  29.873  48.904  1.00 43.31           C  
ATOM    459  CD  LYS A  60      -4.985  28.368  49.151  1.00 46.01           C  
ATOM    460  CE  LYS A  60      -3.897  27.768  48.275  1.00 47.77           C  
ATOM    461  NZ  LYS A  60      -3.656  28.736  47.199  1.00 49.50           N  
ATOM    462  N   ASN A  61      -9.007  32.538  48.954  1.00 32.99           N  
ATOM    463  CA  ASN A  61     -10.458  32.618  48.862  1.00 32.85           C  
ATOM    464  C   ASN A  61     -11.160  31.256  48.677  1.00 32.46           C  
ATOM    465  O   ASN A  61     -10.586  30.277  48.127  1.00 30.71           O  
ATOM    466  CB  ASN A  61     -10.897  33.614  47.785  1.00 33.27           C  
ATOM    467  CG  ASN A  61     -10.711  33.081  46.389  1.00 35.75           C  
ATOM    468  OD1 ASN A  61     -11.333  32.101  46.000  1.00 36.11           O  
ATOM    469  ND2 ASN A  61      -9.847  33.732  45.617  1.00 36.77           N  
ATOM    470  N   GLY A  62     -12.396  31.207  49.169  1.00 31.38           N  
ATOM    471  CA  GLY A  62     -13.238  30.038  49.065  1.00 31.74           C  
ATOM    472  C   GLY A  62     -13.409  29.426  47.679  1.00 32.13           C  
ATOM    473  O   GLY A  62     -13.522  28.184  47.575  1.00 31.29           O  
ATOM    474  N   LEU A  63     -13.424  30.246  46.619  1.00 31.36           N  
ATOM    475  CA  LEU A  63     -13.537  29.660  45.269  1.00 32.18           C  
ATOM    476  C   LEU A  63     -12.353  28.760  44.970  1.00 33.20           C  
ATOM    477  O   LEU A  63     -12.539  27.647  44.449  1.00 34.09           O  
ATOM    478  CB  LEU A  63     -13.710  30.705  44.158  1.00 31.83           C  
ATOM    479  CG  LEU A  63     -14.999  31.507  44.323  1.00 32.95           C  
ATOM    480  CD1 LEU A  63     -15.013  32.715  43.417  1.00 34.80           C  
ATOM    481  CD2 LEU A  63     -16.208  30.671  44.067  1.00 33.26           C  
ATOM    482  N   LEU A  64     -11.140  29.234  45.298  1.00 33.70           N  
ATOM    483  CA  LEU A  64      -9.901  28.467  45.075  1.00 33.91           C  
ATOM    484  C   LEU A  64      -9.909  27.224  45.955  1.00 34.55           C  
ATOM    485  O   LEU A  64      -9.623  26.130  45.484  1.00 36.59           O  
ATOM    486  CB  LEU A  64      -8.659  29.315  45.385  1.00 34.83           C  
ATOM    487  CG  LEU A  64      -7.422  29.297  44.461  1.00 36.01           C  
ATOM    488  CD1 LEU A  64      -6.172  29.783  45.187  1.00 34.72           C  
ATOM    489  CD2 LEU A  64      -7.171  27.937  43.805  1.00 35.27           C  
ATOM    490  N   LEU A  65     -10.237  27.383  47.236  1.00 34.08           N  
ATOM    491  CA  LEU A  65     -10.275  26.253  48.134  1.00 34.97           C  
ATOM    492  C   LEU A  65     -11.207  25.182  47.582  1.00 37.58           C  
ATOM    493  O   LEU A  65     -10.877  24.002  47.583  1.00 38.34           O  
ATOM    494  CB  LEU A  65     -10.787  26.679  49.482  1.00 34.59           C  
ATOM    495  CG  LEU A  65      -9.803  26.904  50.620  1.00 35.08           C  
ATOM    496  CD1 LEU A  65      -8.334  26.949  50.144  1.00 33.31           C  
ATOM    497  CD2 LEU A  65     -10.194  28.135  51.453  1.00 33.72           C  
ATOM    498  N   ALA A  66     -12.372  25.611  47.096  1.00 40.03           N  
ATOM    499  CA  ALA A  66     -13.366  24.708  46.534  1.00 40.23           C  
ATOM    500  C   ALA A  66     -12.819  24.073  45.277  1.00 41.69           C  
ATOM    501  O   ALA A  66     -12.941  22.872  45.117  1.00 41.86           O  
ATOM    502  CB  ALA A  66     -14.686  25.441  46.256  1.00 38.81           C  
ATOM    503  N   ARG A  67     -12.216  24.873  44.398  1.00 44.82           N  
ATOM    504  CA  ARG A  67     -11.594  24.377  43.158  1.00 48.53           C  
ATOM    505  C   ARG A  67     -10.595  23.240  43.457  1.00 50.70           C  
ATOM    506  O   ARG A  67     -10.640  22.181  42.838  1.00 51.34           O  
ATOM    507  CB  ARG A  67     -10.870  25.526  42.460  1.00 49.06           C  
ATOM    508  CG  ARG A  67     -11.028  25.687  40.925  1.00 50.19           C  
ATOM    509  CD  ARG A  67     -10.234  26.960  40.399  1.00 51.09           C  
ATOM    510  NE  ARG A  67     -10.989  28.087  39.796  1.00 50.31           N  
ATOM    511  CZ  ARG A  67     -11.144  29.315  40.345  1.00 49.49           C  
ATOM    512  NH1 ARG A  67     -10.667  29.577  41.561  1.00 49.36           N  
ATOM    513  NH2 ARG A  67     -11.809  30.276  39.690  1.00 47.28           N  
ATOM    514  N   GLU A  68      -9.709  23.472  44.420  1.00 52.27           N  
ATOM    515  CA  GLU A  68      -8.712  22.492  44.824  1.00 54.32           C  
ATOM    516  C   GLU A  68      -9.386  21.270  45.442  1.00 55.32           C  
ATOM    517  O   GLU A  68      -9.091  20.132  45.092  1.00 57.24           O  
ATOM    518  CB  GLU A  68      -7.718  23.116  45.833  1.00 54.88           C  
ATOM    519  CG  GLU A  68      -6.880  24.286  45.307  1.00 54.91           C  
ATOM    520  CD  GLU A  68      -6.083  24.963  46.417  1.00 55.47           C  
ATOM    521  OE1 GLU A  68      -6.333  24.638  47.609  1.00 56.01           O  
ATOM    522  OE2 GLU A  68      -5.204  25.818  46.111  1.00 55.08           O  
ATOM    523  N   LEU A  69     -10.279  21.514  46.384  1.00 55.89           N  
ATOM    524  CA  LEU A  69     -11.046  20.461  47.005  1.00 56.82           C  
ATOM    525  C   LEU A  69     -11.699  19.564  45.950  1.00 59.20           C  
ATOM    526  O   LEU A  69     -11.636  18.337  46.048  1.00 59.23           O  
ATOM    527  CB  LEU A  69     -12.105  21.076  47.903  1.00 56.16           C  
ATOM    528  CG  LEU A  69     -13.013  20.065  48.559  1.00 56.29           C  
ATOM    529  CD1 LEU A  69     -12.159  19.054  49.341  1.00 56.58           C  
ATOM    530  CD2 LEU A  69     -13.991  20.785  49.447  1.00 56.01           C  
ATOM    531  N   ARG A  70     -12.313  20.174  44.933  1.00 61.38           N  
ATOM    532  CA  ARG A  70     -12.972  19.416  43.865  1.00 63.09           C  
ATOM    533  C   ARG A  70     -12.022  18.501  43.073  1.00 65.82           C  
ATOM    534  O   ARG A  70     -12.472  17.561  42.428  1.00 66.12           O  
ATOM    535  CB  ARG A  70     -13.756  20.339  42.920  1.00 61.00           C  
ATOM    536  CG  ARG A  70     -15.204  20.531  43.342  1.00 59.59           C  
ATOM    537  CD  ARG A  70     -15.935  19.233  43.616  1.00 58.57           C  
ATOM    538  NE  ARG A  70     -17.336  19.424  43.977  1.00 57.40           N  
ATOM    539  CZ  ARG A  70     -17.858  19.147  45.172  1.00 56.58           C  
ATOM    540  NH1 ARG A  70     -17.095  18.667  46.157  1.00 54.88           N  
ATOM    541  NH2 ARG A  70     -19.156  19.360  45.377  1.00 55.73           N  
ATOM    542  N   GLU A  71     -10.721  18.773  43.123  1.00 68.87           N  
ATOM    543  CA  GLU A  71      -9.755  17.885  42.485  1.00 72.91           C  
ATOM    544  C   GLU A  71      -9.517  16.602  43.284  1.00 73.89           C  
ATOM    545  O   GLU A  71      -9.193  15.569  42.714  1.00 74.00           O  
ATOM    546  CB  GLU A  71      -8.433  18.598  42.248  1.00 75.07           C  
ATOM    547  CG  GLU A  71      -8.207  18.968  40.791  1.00 78.20           C  
ATOM    548  CD  GLU A  71      -7.384  20.234  40.653  1.00 80.11           C  
ATOM    549  OE1 GLU A  71      -6.205  20.219  41.084  1.00 81.33           O  
ATOM    550  OE2 GLU A  71      -7.912  21.246  40.129  1.00 80.77           O  
ATOM    551  N   GLN A  72      -9.700  16.675  44.600  1.00 75.10           N  
ATOM    552  CA  GLN A  72      -9.515  15.526  45.490  1.00 75.63           C  
ATOM    553  C   GLN A  72     -10.793  14.749  45.832  1.00 74.65           C  
ATOM    554  O   GLN A  72     -10.732  13.549  46.066  1.00 75.68           O  
ATOM    555  CB  GLN A  72      -8.837  15.972  46.794  1.00 77.11           C  
ATOM    556  CG  GLN A  72      -7.478  16.658  46.598  1.00 79.23           C  
ATOM    557  CD  GLN A  72      -6.321  15.654  46.450  1.00 80.65           C  
ATOM    558  OE1 GLN A  72      -5.380  15.645  47.265  1.00 80.82           O  
ATOM    559  NE2 GLN A  72      -6.393  14.806  45.413  1.00 80.95           N  
ATOM    560  N   ALA A  73     -11.942  15.422  45.880  1.00 72.98           N  
ATOM    561  CA  ALA A  73     -13.150  14.820  46.463  1.00 70.66           C  
ATOM    562  C   ALA A  73     -14.435  15.434  45.922  1.00 68.63           C  
ATOM    563  O   ALA A  73     -14.451  16.585  45.476  1.00 68.77           O  
ATOM    564  CB  ALA A  73     -13.122  14.920  48.011  1.00 70.83           C  
ATOM    565  N   ASN A  74     -15.515  14.662  45.994  1.00 65.37           N  
ATOM    566  CA  ASN A  74     -16.817  15.077  45.470  1.00 62.18           C  
ATOM    567  C   ASN A  74     -17.842  15.373  46.568  1.00 57.57           C  
ATOM    568  O   ASN A  74     -19.043  15.367  46.324  1.00 57.75           O  
ATOM    569  CB  ASN A  74     -17.379  14.006  44.515  1.00 64.37           C  
ATOM    570  CG  ASN A  74     -17.847  12.712  45.253  1.00 66.20           C  
ATOM    571  OD1 ASN A  74     -18.504  11.869  44.643  1.00 67.92           O  
ATOM    572  ND2 ASN A  74     -17.505  12.559  46.548  1.00 66.13           N  
ATOM    573  N   VAL A  75     -17.360  15.624  47.773  1.00 52.12           N  
ATOM    574  CA  VAL A  75     -18.227  15.867  48.929  1.00 46.90           C  
ATOM    575  C   VAL A  75     -19.292  16.966  48.671  1.00 43.92           C  
ATOM    576  O   VAL A  75     -19.084  17.890  47.895  1.00 43.10           O  
ATOM    577  CB  VAL A  75     -17.358  16.179  50.191  1.00 45.14           C  
ATOM    578  CG1 VAL A  75     -16.487  17.356  49.933  1.00 44.15           C  
ATOM    579  CG2 VAL A  75     -18.204  16.416  51.402  1.00 44.18           C  
ATOM    580  N   ALA A  76     -20.446  16.840  49.311  1.00 40.36           N  
ATOM    581  CA  ALA A  76     -21.483  17.833  49.161  1.00 36.71           C  
ATOM    582  C   ALA A  76     -20.937  19.195  49.621  1.00 35.33           C  
ATOM    583  O   ALA A  76     -20.338  19.316  50.704  1.00 34.98           O  
ATOM    584  CB  ALA A  76     -22.685  17.427  49.960  1.00 35.80           C  
ATOM    585  N   LEU A  77     -21.166  20.215  48.798  1.00 31.98           N  
ATOM    586  CA  LEU A  77     -20.546  21.502  48.981  1.00 30.32           C  
ATOM    587  C   LEU A  77     -21.539  22.658  48.807  1.00 28.20           C  
ATOM    588  O   LEU A  77     -22.248  22.707  47.824  1.00 26.49           O  
ATOM    589  CB  LEU A  77     -19.339  21.642  48.017  1.00 29.41           C  
ATOM    590  CG  LEU A  77     -18.717  23.052  47.948  1.00 30.74           C  
ATOM    591  CD1 LEU A  77     -17.984  23.417  49.226  1.00 29.53           C  
ATOM    592  CD2 LEU A  77     -17.815  23.243  46.749  1.00 31.42           C  
ATOM    593  N   MET A  78     -21.596  23.592  49.754  1.00 28.38           N  
ATOM    594  CA  MET A  78     -22.399  24.818  49.528  1.00 29.17           C  
ATOM    595  C   MET A  78     -21.595  26.068  49.807  1.00 28.80           C  
ATOM    596  O   MET A  78     -20.863  26.109  50.781  1.00 28.45           O  
ATOM    597  CB  MET A  78     -23.649  24.838  50.387  1.00 30.21           C  
ATOM    598  CG  MET A  78     -24.615  23.684  50.159  1.00 31.98           C  
ATOM    599  SD  MET A  78     -26.027  23.839  51.298  1.00 36.10           S  
ATOM    600  CE  MET A  78     -26.857  22.322  50.985  1.00 35.37           C  
ATOM    601  N   PHE A  79     -21.708  27.080  48.960  1.00 29.48           N  
ATOM    602  CA  PHE A  79     -21.051  28.356  49.245  1.00 33.04           C  
ATOM    603  C   PHE A  79     -21.959  29.294  49.974  1.00 36.43           C  
ATOM    604  O   PHE A  79     -23.157  29.334  49.710  1.00 37.07           O  
ATOM    605  CB  PHE A  79     -20.637  29.074  47.975  1.00 32.29           C  
ATOM    606  CG  PHE A  79     -19.378  28.589  47.410  1.00 33.15           C  
ATOM    607  CD1 PHE A  79     -18.192  28.773  48.094  1.00 33.95           C  
ATOM    608  CD2 PHE A  79     -19.363  27.944  46.181  1.00 32.80           C  
ATOM    609  CE1 PHE A  79     -16.999  28.319  47.548  1.00 34.97           C  
ATOM    610  CE2 PHE A  79     -18.203  27.497  45.635  1.00 33.38           C  
ATOM    611  CZ  PHE A  79     -17.000  27.674  46.328  1.00 34.30           C  
ATOM    612  N   LEU A  80     -21.363  30.067  50.867  1.00 42.79           N  
ATOM    613  CA  LEU A  80     -21.970  31.241  51.483  1.00 48.72           C  
ATOM    614  C   LEU A  80     -21.421  32.506  50.843  1.00 53.17           C  
ATOM    615  O   LEU A  80     -20.286  32.550  50.306  1.00 53.98           O  
ATOM    616  CB  LEU A  80     -21.636  31.290  52.956  1.00 50.72           C  
ATOM    617  CG  LEU A  80     -22.848  31.126  53.890  1.00 54.48           C  
ATOM    618  CD1 LEU A  80     -23.771  32.390  53.838  1.00 55.55           C  
ATOM    619  CD2 LEU A  80     -23.664  29.803  53.658  1.00 54.24           C  
ATOM    620  N   THR A  81     -22.217  33.557  50.895  1.00 57.19           N  
ATOM    621  CA  THR A  81     -21.709  34.855  50.487  1.00 61.01           C  
ATOM    622  C   THR A  81     -22.515  35.946  51.199  1.00 63.36           C  
ATOM    623  O   THR A  81     -23.726  35.804  51.421  1.00 63.43           O  
ATOM    624  CB  THR A  81     -21.740  34.996  48.936  1.00 60.99           C  
ATOM    625  OG1 THR A  81     -21.448  36.351  48.550  1.00 61.88           O  
ATOM    626  CG2 THR A  81     -23.134  34.792  48.427  1.00 61.28           C  
ATOM    627  N   GLY A  82     -21.823  37.014  51.582  1.00 65.87           N  
ATOM    628  CA  GLY A  82     -22.462  38.161  52.198  1.00 68.88           C  
ATOM    629  C   GLY A  82     -23.066  39.123  51.186  1.00 70.69           C  
ATOM    630  O   GLY A  82     -23.606  40.172  51.561  1.00 71.86           O  
ATOM    631  N   ARG A  83     -22.964  38.775  49.903  1.00 71.66           N  
ATOM    632  CA  ARG A  83     -23.595  39.562  48.834  1.00 71.58           C  
ATOM    633  C   ARG A  83     -24.042  38.719  47.627  1.00 69.05           C  
ATOM    634  O   ARG A  83     -23.347  37.792  47.205  1.00 68.33           O  
ATOM    635  CB  ARG A  83     -22.684  40.719  48.370  1.00 73.85           C  
ATOM    636  CG  ARG A  83     -21.694  40.343  47.259  1.00 75.85           C  
ATOM    637  CD  ARG A  83     -20.291  40.019  47.791  1.00 77.57           C  
ATOM    638  NE  ARG A  83     -19.199  40.480  46.926  1.00 79.16           N  
ATOM    639  CZ  ARG A  83     -19.320  41.323  45.887  1.00 80.05           C  
ATOM    640  NH1 ARG A  83     -20.506  41.844  45.538  1.00 80.15           N  
ATOM    641  NH2 ARG A  83     -18.236  41.649  45.189  1.00 79.39           N  
ATOM    642  N   ASP A  84     -25.224  39.052  47.110  1.00 66.45           N  
ATOM    643  CA  ASP A  84     -25.621  38.653  45.777  1.00 64.09           C  
ATOM    644  C   ASP A  84     -24.620  39.268  44.822  1.00 60.60           C  
ATOM    645  O   ASP A  84     -24.302  40.453  44.954  1.00 61.36           O  
ATOM    646  CB  ASP A  84     -27.019  39.168  45.447  1.00 66.23           C  
ATOM    647  CG  ASP A  84     -28.019  38.037  45.266  1.00 68.37           C  
ATOM    648  OD1 ASP A  84     -28.048  37.432  44.163  1.00 68.97           O  
ATOM    649  OD2 ASP A  84     -28.790  37.656  46.187  1.00 69.78           O  
ATOM    650  N   ASN A  85     -24.121  38.438  43.897  1.00 54.30           N  
ATOM    651  CA  ASN A  85     -23.118  38.778  42.899  1.00 48.10           C  
ATOM    652  C   ASN A  85     -23.133  37.614  41.883  1.00 45.00           C  
ATOM    653  O   ASN A  85     -22.712  36.502  42.163  1.00 42.45           O  
ATOM    654  CB  ASN A  85     -21.766  38.966  43.581  1.00 47.97           C  
ATOM    655  CG  ASN A  85     -20.585  38.912  42.628  1.00 47.84           C  
ATOM    656  OD1 ASN A  85     -20.704  39.103  41.441  1.00 48.33           O  
ATOM    657  ND2 ASN A  85     -19.431  38.628  43.173  1.00 48.95           N  
ATOM    658  N   GLU A  86     -23.679  37.903  40.717  1.00 42.25           N  
ATOM    659  CA  GLU A  86     -23.998  36.932  39.692  1.00 41.85           C  
ATOM    660  C   GLU A  86     -22.789  36.108  39.227  1.00 38.53           C  
ATOM    661  O   GLU A  86     -22.889  34.920  39.027  1.00 38.88           O  
ATOM    662  CB  GLU A  86     -24.629  37.697  38.512  1.00 45.82           C  
ATOM    663  CG  GLU A  86     -25.553  36.894  37.602  1.00 51.16           C  
ATOM    664  CD  GLU A  86     -26.790  36.360  38.318  1.00 54.36           C  
ATOM    665  OE1 GLU A  86     -27.072  36.780  39.479  1.00 55.18           O  
ATOM    666  OE2 GLU A  86     -27.495  35.510  37.713  1.00 56.31           O  
ATOM    667  N   VAL A  87     -21.644  36.751  39.075  1.00 34.35           N  
ATOM    668  CA  VAL A  87     -20.444  36.089  38.627  1.00 31.51           C  
ATOM    669  C   VAL A  87     -19.904  35.111  39.659  1.00 30.85           C  
ATOM    670  O   VAL A  87     -19.553  33.984  39.316  1.00 32.78           O  
ATOM    671  CB  VAL A  87     -19.349  37.122  38.262  1.00 30.72           C  
ATOM    672  CG1 VAL A  87     -17.993  36.481  38.317  1.00 28.00           C  
ATOM    673  CG2 VAL A  87     -19.643  37.745  36.874  1.00 29.35           C  
ATOM    674  N   ASP A  88     -19.836  35.515  40.917  1.00 28.67           N  
ATOM    675  CA  ASP A  88     -19.333  34.610  41.934  1.00 28.78           C  
ATOM    676  C   ASP A  88     -20.257  33.414  42.067  1.00 29.19           C  
ATOM    677  O   ASP A  88     -19.803  32.287  42.237  1.00 27.12           O  
ATOM    678  CB  ASP A  88     -19.196  35.317  43.282  1.00 30.08           C  
ATOM    679  CG  ASP A  88     -17.917  36.164  43.375  1.00 31.83           C  
ATOM    680  OD1 ASP A  88     -17.098  36.314  42.432  1.00 30.75           O  
ATOM    681  OD2 ASP A  88     -17.658  36.724  44.467  1.00 33.75           O  
ATOM    682  N   LYS A  89     -21.560  33.668  41.954  1.00 30.74           N  
ATOM    683  CA  LYS A  89     -22.562  32.636  42.072  1.00 31.72           C  
ATOM    684  C   LYS A  89     -22.361  31.616  40.963  1.00 30.32           C  
ATOM    685  O   LYS A  89     -22.261  30.422  41.245  1.00 28.03           O  
ATOM    686  CB  LYS A  89     -23.964  33.256  42.055  1.00 36.19           C  
ATOM    687  CG  LYS A  89     -25.069  32.382  41.458  1.00 40.52           C  
ATOM    688  CD  LYS A  89     -26.055  31.984  42.492  1.00 44.44           C  
ATOM    689  CE  LYS A  89     -27.406  32.584  42.198  1.00 49.14           C  
ATOM    690  NZ  LYS A  89     -28.411  32.336  43.340  1.00 52.24           N  
ATOM    691  N   ILE A  90     -22.240  32.077  39.717  1.00 28.28           N  
ATOM    692  CA  ILE A  90     -22.030  31.147  38.618  1.00 29.47           C  
ATOM    693  C   ILE A  90     -20.656  30.415  38.640  1.00 29.11           C  
ATOM    694  O   ILE A  90     -20.590  29.236  38.275  1.00 28.67           O  
ATOM    695  CB  ILE A  90     -22.248  31.836  37.260  1.00 31.69           C  
ATOM    696  CG1 ILE A  90     -23.603  31.470  36.679  1.00 33.01           C  
ATOM    697  CG2 ILE A  90     -21.209  31.391  36.278  1.00 33.26           C  
ATOM    698  CD1 ILE A  90     -24.734  32.431  37.158  1.00 34.15           C  
ATOM    699  N   LEU A  91     -19.579  31.094  39.064  1.00 27.36           N  
ATOM    700  CA  LEU A  91     -18.284  30.437  39.191  1.00 26.00           C  
ATOM    701  C   LEU A  91     -18.346  29.348  40.221  1.00 23.81           C  
ATOM    702  O   LEU A  91     -17.811  28.253  40.018  1.00 23.05           O  
ATOM    703  CB  LEU A  91     -17.201  31.423  39.642  1.00 27.84           C  
ATOM    704  CG  LEU A  91     -16.552  32.282  38.569  1.00 30.31           C  
ATOM    705  CD1 LEU A  91     -15.573  33.206  39.255  1.00 30.52           C  
ATOM    706  CD2 LEU A  91     -15.885  31.418  37.491  1.00 29.53           C  
ATOM    707  N   GLY A  92     -18.961  29.681  41.353  1.00 21.39           N  
ATOM    708  CA  GLY A  92     -19.122  28.759  42.451  1.00 20.29           C  
ATOM    709  C   GLY A  92     -19.837  27.520  41.975  1.00 21.95           C  
ATOM    710  O   GLY A  92     -19.391  26.394  42.241  1.00 22.17           O  
ATOM    711  N   LEU A  93     -20.943  27.691  41.241  1.00 21.74           N  
ATOM    712  CA  LEU A  93     -21.620  26.498  40.774  1.00 20.82           C  
ATOM    713  C   LEU A  93     -20.759  25.822  39.700  1.00 22.09           C  
ATOM    714  O   LEU A  93     -20.564  24.612  39.707  1.00 20.43           O  
ATOM    715  CB  LEU A  93     -23.035  26.817  40.309  1.00 20.42           C  
ATOM    716  CG  LEU A  93     -23.951  27.544  41.297  1.00 20.76           C  
ATOM    717  CD1 LEU A  93     -25.147  28.176  40.589  1.00 19.43           C  
ATOM    718  CD2 LEU A  93     -24.405  26.575  42.427  1.00 21.47           C  
ATOM    719  N   GLU A  94     -20.202  26.600  38.778  1.00 23.77           N  
ATOM    720  CA  GLU A  94     -19.393  25.973  37.752  1.00 25.30           C  
ATOM    721  C   GLU A  94     -18.302  25.096  38.369  1.00 27.03           C  
ATOM    722  O   GLU A  94     -18.065  23.989  37.898  1.00 28.35           O  
ATOM    723  CB  GLU A  94     -18.767  26.990  36.801  1.00 27.02           C  
ATOM    724  CG  GLU A  94     -17.615  26.417  35.984  1.00 28.58           C  
ATOM    725  CD  GLU A  94     -18.073  25.471  34.870  1.00 32.08           C  
ATOM    726  OE1 GLU A  94     -19.290  25.339  34.587  1.00 32.09           O  
ATOM    727  OE2 GLU A  94     -17.205  24.825  34.249  1.00 35.90           O  
ATOM    728  N   ILE A  95     -17.614  25.551  39.412  1.00 27.97           N  
ATOM    729  CA  ILE A  95     -16.522  24.702  39.875  1.00 28.97           C  
ATOM    730  C   ILE A  95     -17.034  23.457  40.629  1.00 29.13           C  
ATOM    731  O   ILE A  95     -16.266  22.572  40.959  1.00 28.29           O  
ATOM    732  CB  ILE A  95     -15.387  25.473  40.581  1.00 30.45           C  
ATOM    733  CG1 ILE A  95     -15.758  25.902  41.959  1.00 30.35           C  
ATOM    734  CG2 ILE A  95     -14.898  26.716  39.808  1.00 31.13           C  
ATOM    735  CD1 ILE A  95     -15.401  24.834  42.879  1.00 32.69           C  
ATOM    736  N   GLY A  96     -18.343  23.392  40.898  1.00 28.99           N  
ATOM    737  CA  GLY A  96     -18.922  22.196  41.455  1.00 27.91           C  
ATOM    738  C   GLY A  96     -19.702  22.309  42.750  1.00 28.98           C  
ATOM    739  O   GLY A  96     -20.131  21.283  43.270  1.00 30.02           O  
ATOM    740  N   ALA A  97     -19.877  23.511  43.297  1.00 27.52           N  
ATOM    741  CA  ALA A  97     -20.734  23.659  44.475  1.00 27.34           C  
ATOM    742  C   ALA A  97     -22.127  23.159  44.122  1.00 27.49           C  
ATOM    743  O   ALA A  97     -22.652  23.438  43.033  1.00 27.26           O  
ATOM    744  CB  ALA A  97     -20.805  25.157  44.922  1.00 26.40           C  
ATOM    745  N   ASP A  98     -22.747  22.450  45.039  1.00 28.10           N  
ATOM    746  CA  ASP A  98     -24.134  22.020  44.849  1.00 29.28           C  
ATOM    747  C   ASP A  98     -25.111  23.136  45.107  1.00 30.14           C  
ATOM    748  O   ASP A  98     -26.199  23.163  44.566  1.00 31.18           O  
ATOM    749  CB  ASP A  98     -24.431  20.863  45.779  1.00 29.32           C  
ATOM    750  CG  ASP A  98     -23.582  19.697  45.469  1.00 30.31           C  
ATOM    751  OD1 ASP A  98     -23.756  18.995  44.436  1.00 31.15           O  
ATOM    752  OD2 ASP A  98     -22.629  19.469  46.223  1.00 29.69           O  
ATOM    753  N   ASP A  99     -24.740  24.071  45.945  1.00 31.49           N  
ATOM    754  CA  ASP A  99     -25.603  25.195  46.098  1.00 34.29           C  
ATOM    755  C   ASP A  99     -24.835  26.422  46.444  1.00 34.32           C  
ATOM    756  O   ASP A  99     -23.650  26.358  46.756  1.00 34.82           O  
ATOM    757  CB  ASP A  99     -26.647  24.918  47.137  1.00 37.52           C  
ATOM    758  CG  ASP A  99     -27.992  25.434  46.725  1.00 41.46           C  
ATOM    759  OD1 ASP A  99     -28.103  26.629  46.264  1.00 41.53           O  
ATOM    760  OD2 ASP A  99     -28.995  24.673  46.814  1.00 44.45           O  
ATOM    761  N   TYR A 100     -25.514  27.546  46.368  1.00 35.33           N  
ATOM    762  CA  TYR A 100     -24.873  28.824  46.526  1.00 38.91           C  
ATOM    763  C   TYR A 100     -25.835  29.640  47.320  1.00 42.17           C  
ATOM    764  O   TYR A 100     -26.929  29.920  46.862  1.00 44.14           O  
ATOM    765  CB  TYR A 100     -24.664  29.481  45.160  1.00 39.31           C  
ATOM    766  CG  TYR A 100     -23.707  30.616  45.267  1.00 40.38           C  
ATOM    767  CD1 TYR A 100     -24.167  31.883  45.582  1.00 40.57           C  
ATOM    768  CD2 TYR A 100     -22.302  30.418  45.111  1.00 40.31           C  
ATOM    769  CE1 TYR A 100     -23.280  32.955  45.738  1.00 40.64           C  
ATOM    770  CE2 TYR A 100     -21.403  31.490  45.262  1.00 40.03           C  
ATOM    771  CZ  TYR A 100     -21.908  32.750  45.587  1.00 40.47           C  
ATOM    772  OH  TYR A 100     -21.091  33.843  45.757  1.00 40.61           O  
ATOM    773  N   ILE A 101     -25.495  30.004  48.539  1.00 45.39           N  
ATOM    774  CA  ILE A 101     -26.472  30.788  49.260  1.00 47.21           C  
ATOM    775  C   ILE A 101     -25.925  32.076  49.815  1.00 45.96           C  
ATOM    776  O   ILE A 101     -24.775  32.214  50.110  1.00 46.81           O  
ATOM    777  CB  ILE A 101     -27.259  29.949  50.304  1.00 50.50           C  
ATOM    778  CG1 ILE A 101     -26.441  29.758  51.583  1.00 51.39           C  
ATOM    779  CG2 ILE A 101     -27.706  28.578  49.684  1.00 51.30           C  
ATOM    780  CD1 ILE A 101     -25.743  28.359  51.638  1.00 51.76           C  
ATOM    781  N   THR A 102     -26.832  32.997  49.982  1.00 46.17           N  
ATOM    782  CA  THR A 102     -26.599  34.392  49.981  1.00 47.11           C  
ATOM    783  C   THR A 102     -27.305  34.892  51.230  1.00 48.30           C  
ATOM    784  O   THR A 102     -28.328  34.363  51.595  1.00 47.11           O  
ATOM    785  CB  THR A 102     -27.331  34.844  48.732  1.00 47.94           C  
ATOM    786  OG1 THR A 102     -26.495  35.676  47.926  1.00 48.34           O  
ATOM    787  CG2 THR A 102     -28.600  35.647  49.080  1.00 48.75           C  
ATOM    788  N   LYS A 103     -26.753  35.884  51.918  1.00 52.49           N  
ATOM    789  CA  LYS A 103     -27.486  36.543  53.014  1.00 55.17           C  
ATOM    790  C   LYS A 103     -28.524  37.559  52.485  1.00 56.32           C  
ATOM    791  O   LYS A 103     -28.401  38.079  51.380  1.00 55.48           O  
ATOM    792  CB  LYS A 103     -26.536  37.200  54.011  1.00 56.68           C  
ATOM    793  CG  LYS A 103     -25.699  36.197  54.794  1.00 59.82           C  
ATOM    794  CD  LYS A 103     -24.546  36.873  55.577  1.00 62.27           C  
ATOM    795  CE  LYS A 103     -23.159  36.409  55.051  1.00 63.95           C  
ATOM    796  NZ  LYS A 103     -21.996  36.779  55.964  1.00 65.28           N  
ATOM    797  N   PRO A 104     -29.582  37.772  53.255  1.00 58.53           N  
ATOM    798  CA  PRO A 104     -29.797  37.014  54.503  1.00 59.22           C  
ATOM    799  C   PRO A 104     -30.418  35.667  54.132  1.00 58.97           C  
ATOM    800  O   PRO A 104     -31.173  35.575  53.143  1.00 58.24           O  
ATOM    801  CB  PRO A 104     -30.785  37.891  55.282  1.00 59.40           C  
ATOM    802  CG  PRO A 104     -31.637  38.571  54.151  1.00 59.55           C  
ATOM    803  CD  PRO A 104     -30.686  38.717  52.960  1.00 59.25           C  
ATOM    804  N   PHE A 105     -30.070  34.629  54.880  1.00 59.54           N  
ATOM    805  CA  PHE A 105     -30.539  33.275  54.552  1.00 60.15           C  
ATOM    806  C   PHE A 105     -31.751  32.894  55.400  1.00 56.90           C  
ATOM    807  O   PHE A 105     -31.752  33.142  56.603  1.00 55.42           O  
ATOM    808  CB  PHE A 105     -29.423  32.223  54.779  1.00 62.76           C  
ATOM    809  CG  PHE A 105     -28.421  32.616  55.833  1.00 65.49           C  
ATOM    810  CD1 PHE A 105     -28.808  33.404  56.940  1.00 67.66           C  
ATOM    811  CD2 PHE A 105     -27.091  32.232  55.722  1.00 66.31           C  
ATOM    812  CE1 PHE A 105     -27.868  33.799  57.944  1.00 68.58           C  
ATOM    813  CE2 PHE A 105     -26.127  32.613  56.706  1.00 67.85           C  
ATOM    814  CZ  PHE A 105     -26.513  33.392  57.825  1.00 68.30           C  
ATOM    815  N   ASN A 106     -32.757  32.274  54.784  1.00 53.47           N  
ATOM    816  CA  ASN A 106     -33.704  31.512  55.580  1.00 49.39           C  
ATOM    817  C   ASN A 106     -33.060  30.218  56.031  1.00 44.62           C  
ATOM    818  O   ASN A 106     -32.674  29.410  55.225  1.00 44.27           O  
ATOM    819  CB  ASN A 106     -35.022  31.215  54.840  1.00 51.71           C  
ATOM    820  CG  ASN A 106     -36.137  30.754  55.808  1.00 52.89           C  
ATOM    821  OD1 ASN A 106     -35.898  29.942  56.689  1.00 54.03           O  
ATOM    822  ND2 ASN A 106     -37.339  31.298  55.657  1.00 54.08           N  
ATOM    823  N   PRO A 107     -32.969  30.017  57.335  1.00 41.45           N  
ATOM    824  CA  PRO A 107     -32.454  28.769  57.894  1.00 38.92           C  
ATOM    825  C   PRO A 107     -33.276  27.562  57.468  1.00 38.77           C  
ATOM    826  O   PRO A 107     -32.770  26.430  57.396  1.00 38.72           O  
ATOM    827  CB  PRO A 107     -32.646  28.970  59.409  1.00 39.68           C  
ATOM    828  CG  PRO A 107     -32.789  30.431  59.597  1.00 39.40           C  
ATOM    829  CD  PRO A 107     -33.384  30.984  58.369  1.00 39.85           C  
ATOM    830  N   ARG A 108     -34.570  27.769  57.239  1.00 38.36           N  
ATOM    831  CA  ARG A 108     -35.395  26.658  56.771  1.00 37.92           C  
ATOM    832  C   ARG A 108     -34.909  26.159  55.418  1.00 35.52           C  
ATOM    833  O   ARG A 108     -34.753  24.955  55.211  1.00 34.24           O  
ATOM    834  CB  ARG A 108     -36.864  27.050  56.664  1.00 39.05           C  
ATOM    835  CG  ARG A 108     -37.568  27.245  57.977  1.00 39.93           C  
ATOM    836  CD  ARG A 108     -37.112  26.354  59.096  1.00 40.84           C  
ATOM    837  NE  ARG A 108     -37.717  26.895  60.297  1.00 43.00           N  
ATOM    838  CZ  ARG A 108     -37.519  26.454  61.532  1.00 44.80           C  
ATOM    839  NH1 ARG A 108     -36.722  25.429  61.789  1.00 43.74           N  
ATOM    840  NH2 ARG A 108     -38.168  27.040  62.531  1.00 47.29           N  
ATOM    841  N   GLU A 109     -34.678  27.090  54.505  1.00 34.24           N  
ATOM    842  CA  GLU A 109     -34.285  26.724  53.156  1.00 34.73           C  
ATOM    843  C   GLU A 109     -32.966  25.989  53.223  1.00 35.26           C  
ATOM    844  O   GLU A 109     -32.747  24.959  52.541  1.00 34.99           O  
ATOM    845  CB  GLU A 109     -34.170  27.951  52.289  1.00 35.21           C  
ATOM    846  CG  GLU A 109     -33.541  27.650  50.953  1.00 38.02           C  
ATOM    847  CD  GLU A 109     -33.635  28.810  49.990  1.00 38.57           C  
ATOM    848  OE1 GLU A 109     -34.094  29.883  50.386  1.00 39.90           O  
ATOM    849  OE2 GLU A 109     -33.261  28.647  48.819  1.00 40.61           O  
ATOM    850  N   LEU A 110     -32.109  26.483  54.111  1.00 33.93           N  
ATOM    851  CA  LEU A 110     -30.783  25.940  54.263  1.00 33.50           C  
ATOM    852  C   LEU A 110     -30.772  24.506  54.767  1.00 33.56           C  
ATOM    853  O   LEU A 110     -30.058  23.655  54.237  1.00 35.25           O  
ATOM    854  CB  LEU A 110     -29.969  26.867  55.171  1.00 34.34           C  
ATOM    855  CG  LEU A 110     -28.549  26.446  55.495  1.00 34.20           C  
ATOM    856  CD1 LEU A 110     -27.770  26.442  54.187  1.00 33.67           C  
ATOM    857  CD2 LEU A 110     -27.974  27.422  56.448  1.00 33.33           C  
ATOM    858  N   THR A 111     -31.558  24.212  55.790  1.00 32.79           N  
ATOM    859  CA  THR A 111     -31.601  22.850  56.337  1.00 31.53           C  
ATOM    860  C   THR A 111     -32.350  21.868  55.429  1.00 31.27           C  
ATOM    861  O   THR A 111     -31.979  20.703  55.336  1.00 31.74           O  
ATOM    862  CB  THR A 111     -32.221  22.880  57.783  1.00 33.73           C  
ATOM    863  OG1 THR A 111     -33.561  23.421  57.761  1.00 34.43           O  
ATOM    864  CG2 THR A 111     -31.450  23.924  58.680  1.00 32.40           C  
ATOM    865  N   ILE A 112     -33.402  22.328  54.742  1.00 29.53           N  
ATOM    866  CA  ILE A 112     -34.092  21.458  53.797  1.00 29.00           C  
ATOM    867  C   ILE A 112     -33.195  21.116  52.599  1.00 28.57           C  
ATOM    868  O   ILE A 112     -33.093  19.961  52.217  1.00 29.53           O  
ATOM    869  CB  ILE A 112     -35.419  22.079  53.338  1.00 29.26           C  
ATOM    870  CG1 ILE A 112     -36.318  22.320  54.547  1.00 27.35           C  
ATOM    871  CG2 ILE A 112     -36.081  21.200  52.258  1.00 27.19           C  
ATOM    872  CD1 ILE A 112     -37.554  23.117  54.235  1.00 27.15           C  
ATOM    873  N   ARG A 113     -32.512  22.113  52.041  1.00 28.33           N  
ATOM    874  CA  ARG A 113     -31.557  21.865  50.965  1.00 26.70           C  
ATOM    875  C   ARG A 113     -30.467  20.928  51.461  1.00 27.31           C  
ATOM    876  O   ARG A 113     -30.109  19.961  50.770  1.00 28.11           O  
ATOM    877  CB  ARG A 113     -30.930  23.151  50.479  1.00 25.71           C  
ATOM    878  CG  ARG A 113     -31.815  24.006  49.598  1.00 26.24           C  
ATOM    879  CD  ARG A 113     -31.095  25.213  49.017  1.00 26.60           C  
ATOM    880  NE  ARG A 113     -31.984  26.129  48.302  1.00 26.86           N  
ATOM    881  CZ  ARG A 113     -32.193  26.077  46.985  1.00 26.65           C  
ATOM    882  NH1 ARG A 113     -31.563  25.144  46.256  1.00 26.04           N  
ATOM    883  NH2 ARG A 113     -33.046  26.931  46.403  1.00 25.22           N  
ATOM    884  N   ALA A 114     -29.946  21.178  52.659  1.00 27.05           N  
ATOM    885  CA  ALA A 114     -28.935  20.269  53.204  1.00 27.71           C  
ATOM    886  C   ALA A 114     -29.484  18.852  53.338  1.00 28.43           C  
ATOM    887  O   ALA A 114     -28.809  17.902  52.955  1.00 28.74           O  
ATOM    888  CB  ALA A 114     -28.416  20.761  54.534  1.00 27.11           C  
ATOM    889  N   ARG A 115     -30.713  18.702  53.841  1.00 28.93           N  
ATOM    890  CA  ARG A 115     -31.253  17.366  54.006  1.00 31.07           C  
ATOM    891  C   ARG A 115     -31.456  16.667  52.643  1.00 30.76           C  
ATOM    892  O   ARG A 115     -31.122  15.476  52.480  1.00 29.37           O  
ATOM    893  CB  ARG A 115     -32.531  17.384  54.834  1.00 34.06           C  
ATOM    894  CG  ARG A 115     -33.413  16.164  54.605  1.00 38.13           C  
ATOM    895  CD  ARG A 115     -34.660  16.037  55.519  1.00 42.56           C  
ATOM    896  NE  ARG A 115     -35.697  17.108  55.506  1.00 46.00           N  
ATOM    897  CZ  ARG A 115     -36.496  17.459  54.457  1.00 47.21           C  
ATOM    898  NH1 ARG A 115     -36.382  16.898  53.244  1.00 47.73           N  
ATOM    899  NH2 ARG A 115     -37.411  18.416  54.620  1.00 46.46           N  
ATOM    900  N   ASN A 116     -31.997  17.398  51.667  1.00 29.06           N  
ATOM    901  CA  ASN A 116     -32.237  16.783  50.375  1.00 28.48           C  
ATOM    902  C   ASN A 116     -30.907  16.353  49.748  1.00 28.33           C  
ATOM    903  O   ASN A 116     -30.804  15.285  49.138  1.00 27.77           O  
ATOM    904  CB  ASN A 116     -33.005  17.720  49.421  1.00 27.28           C  
ATOM    905  CG  ASN A 116     -34.449  17.923  49.838  1.00 26.24           C  
ATOM    906  OD1 ASN A 116     -35.056  17.035  50.408  1.00 26.08           O  
ATOM    907  ND2 ASN A 116     -35.005  19.094  49.542  1.00 24.31           N  
ATOM    908  N   LEU A 117     -29.890  17.188  49.896  1.00 27.97           N  
ATOM    909  CA  LEU A 117     -28.625  16.914  49.243  1.00 28.08           C  
ATOM    910  C   LEU A 117     -27.957  15.753  49.981  1.00 30.21           C  
ATOM    911  O   LEU A 117     -27.424  14.833  49.376  1.00 30.27           O  
ATOM    912  CB  LEU A 117     -27.746  18.157  49.260  1.00 27.59           C  
ATOM    913  CG  LEU A 117     -26.349  18.031  48.637  1.00 29.33           C  
ATOM    914  CD1 LEU A 117     -26.403  17.616  47.154  1.00 28.38           C  
ATOM    915  CD2 LEU A 117     -25.536  19.354  48.827  1.00 28.53           C  
ATOM    916  N   LEU A 118     -28.017  15.786  51.302  1.00 31.73           N  
ATOM    917  CA  LEU A 118     -27.421  14.740  52.086  1.00 33.50           C  
ATOM    918  C   LEU A 118     -28.076  13.368  51.737  1.00 35.46           C  
ATOM    919  O   LEU A 118     -27.377  12.344  51.692  1.00 35.53           O  
ATOM    920  CB  LEU A 118     -27.493  15.108  53.578  1.00 32.88           C  
ATOM    921  CG  LEU A 118     -26.223  15.524  54.355  1.00 32.71           C  
ATOM    922  CD1 LEU A 118     -25.069  15.894  53.467  1.00 33.41           C  
ATOM    923  CD2 LEU A 118     -26.491  16.623  55.344  1.00 31.90           C  
ATOM    924  N   SER A 119     -29.387  13.352  51.462  1.00 37.25           N  
ATOM    925  CA  SER A 119     -30.089  12.115  51.080  1.00 40.10           C  
ATOM    926  C   SER A 119     -29.517  11.545  49.817  1.00 40.75           C  
ATOM    927  O   SER A 119     -29.560  10.348  49.587  1.00 42.26           O  
ATOM    928  CB  SER A 119     -31.550  12.367  50.762  1.00 40.60           C  
ATOM    929  OG  SER A 119     -32.290  12.444  51.943  1.00 44.03           O  
ATOM    930  N   ARG A 120     -29.032  12.411  48.954  1.00 40.85           N  
ATOM    931  CA  ARG A 120     -28.476  11.923  47.716  1.00 41.29           C  
ATOM    932  C   ARG A 120     -27.040  11.457  47.896  1.00 42.37           C  
ATOM    933  O   ARG A 120     -26.614  10.573  47.198  1.00 44.39           O  
ATOM    934  CB  ARG A 120     -28.568  12.991  46.633  1.00 39.73           C  
ATOM    935  CG  ARG A 120     -30.008  13.374  46.326  1.00 38.53           C  
ATOM    936  CD  ARG A 120     -30.185  13.694  44.893  1.00 37.84           C  
ATOM    937  NE  ARG A 120     -31.537  14.080  44.504  1.00 35.89           N  
ATOM    938  CZ  ARG A 120     -32.408  13.256  43.954  1.00 35.02           C  
ATOM    939  NH1 ARG A 120     -32.114  11.976  43.804  1.00 32.21           N  
ATOM    940  NH2 ARG A 120     -33.600  13.711  43.594  1.00 36.40           N  
ATOM    941  N   THR A 121     -26.290  12.044  48.826  1.00 43.27           N  
ATOM    942  CA  THR A 121     -24.848  11.798  48.864  1.00 43.15           C  
ATOM    943  C   THR A 121     -24.459  10.813  49.951  1.00 44.26           C  
ATOM    944  O   THR A 121     -23.437  10.175  49.824  1.00 44.49           O  
ATOM    945  CB  THR A 121     -24.042  13.092  49.039  1.00 42.20           C  
ATOM    946  OG1 THR A 121     -24.535  13.804  50.183  1.00 42.97           O  
ATOM    947  CG2 THR A 121     -24.228  14.054  47.859  1.00 40.59           C  
ATOM    948  N   MET A 122     -25.261  10.693  51.010  1.00 45.31           N  
ATOM    949  CA  MET A 122     -24.967   9.738  52.092  1.00 46.78           C  
ATOM    950  C   MET A 122     -25.693   8.414  51.936  1.00 47.16           C  
ATOM    951  O   MET A 122     -25.401   7.668  51.009  1.00 49.69           O  
ATOM    952  CB  MET A 122     -25.302  10.322  53.463  1.00 46.99           C  
ATOM    953  CG  MET A 122     -24.447  11.465  53.855  1.00 47.67           C  
ATOM    954  SD  MET A 122     -25.005  12.110  55.417  1.00 49.77           S  
ATOM    955  CE  MET A 122     -24.312  10.916  56.524  1.00 49.55           C  
TER     956      MET A 122                                                      
ATOM    957  N   GLN B   2     -23.988   8.675  28.646  1.00 46.66           N  
ATOM    958  CA  GLN B   2     -25.487   8.517  28.666  1.00 47.30           C  
ATOM    959  C   GLN B   2     -26.165   9.834  28.319  1.00 45.32           C  
ATOM    960  O   GLN B   2     -26.000  10.798  29.048  1.00 46.78           O  
ATOM    961  CB  GLN B   2     -25.954   8.080  30.033  1.00 49.80           C  
ATOM    962  CG  GLN B   2     -26.376   6.640  30.162  1.00 55.17           C  
ATOM    963  CD  GLN B   2     -27.167   6.422  31.475  1.00 58.87           C  
ATOM    964  OE1 GLN B   2     -28.384   6.684  31.541  1.00 59.64           O  
ATOM    965  NE2 GLN B   2     -26.461   5.997  32.533  1.00 60.11           N  
ATOM    966  N   THR B   3     -26.915   9.906  27.221  1.00 41.91           N  
ATOM    967  CA  THR B   3     -27.549  11.165  26.866  1.00 39.88           C  
ATOM    968  C   THR B   3     -28.579  11.497  27.942  1.00 39.28           C  
ATOM    969  O   THR B   3     -29.527  10.769  28.110  1.00 39.40           O  
ATOM    970  CB  THR B   3     -28.262  11.021  25.565  1.00 39.70           C  
ATOM    971  OG1 THR B   3     -27.408  10.363  24.625  1.00 40.40           O  
ATOM    972  CG2 THR B   3     -28.547  12.360  24.963  1.00 39.17           C  
ATOM    973  N   PRO B   4     -28.382  12.558  28.715  1.00 38.85           N  
ATOM    974  CA  PRO B   4     -29.389  12.911  29.725  1.00 36.60           C  
ATOM    975  C   PRO B   4     -30.710  13.259  29.070  1.00 33.93           C  
ATOM    976  O   PRO B   4     -30.755  13.857  27.972  1.00 32.39           O  
ATOM    977  CB  PRO B   4     -28.776  14.099  30.467  1.00 37.60           C  
ATOM    978  CG  PRO B   4     -27.603  14.526  29.656  1.00 39.34           C  
ATOM    979  CD  PRO B   4     -27.198  13.436  28.740  1.00 38.14           C  
ATOM    980  N   HIS B   5     -31.780  12.819  29.729  1.00 32.00           N  
ATOM    981  CA  HIS B   5     -33.135  13.061  29.261  1.00 31.05           C  
ATOM    982  C   HIS B   5     -33.866  13.943  30.243  1.00 29.07           C  
ATOM    983  O   HIS B   5     -33.956  13.637  31.426  1.00 28.01           O  
ATOM    984  CB  HIS B   5     -33.909  11.754  29.151  1.00 32.87           C  
ATOM    985  CG  HIS B   5     -33.549  10.928  27.956  1.00 35.55           C  
ATOM    986  ND1 HIS B   5     -34.211   9.763  27.632  1.00 35.75           N  
ATOM    987  CD2 HIS B   5     -32.582  11.086  27.018  1.00 35.78           C  
ATOM    988  CE1 HIS B   5     -33.661   9.237  26.551  1.00 36.23           C  
ATOM    989  NE2 HIS B   5     -32.676  10.024  26.156  1.00 36.41           N  
ATOM    990  N   ILE B   6     -34.418  15.027  29.746  1.00 27.17           N  
ATOM    991  CA  ILE B   6     -35.092  15.930  30.626  1.00 27.48           C  
ATOM    992  C   ILE B   6     -36.550  16.073  30.220  1.00 27.32           C  
ATOM    993  O   ILE B   6     -36.870  16.098  29.030  1.00 25.29           O  
ATOM    994  CB  ILE B   6     -34.366  17.313  30.656  1.00 28.12           C  
ATOM    995  CG1 ILE B   6     -34.962  18.169  31.739  1.00 28.69           C  
ATOM    996  CG2 ILE B   6     -34.593  18.077  29.383  1.00 27.82           C  
ATOM    997  CD1 ILE B   6     -34.800  19.635  31.445  1.00 31.40           C  
ATOM    998  N   LEU B   7     -37.422  16.155  31.222  1.00 26.15           N  
ATOM    999  CA  LEU B   7     -38.817  16.385  30.973  1.00 25.85           C  
ATOM   1000  C   LEU B   7     -39.246  17.752  31.563  1.00 27.78           C  
ATOM   1001  O   LEU B   7     -39.101  18.023  32.761  1.00 26.66           O  
ATOM   1002  CB  LEU B   7     -39.650  15.252  31.562  1.00 24.56           C  
ATOM   1003  CG  LEU B   7     -41.147  15.506  31.762  1.00 23.10           C  
ATOM   1004  CD1 LEU B   7     -41.785  15.750  30.400  1.00 21.58           C  
ATOM   1005  CD2 LEU B   7     -41.847  14.335  32.563  1.00 21.76           C  
ATOM   1006  N   ILE B   8     -39.786  18.599  30.694  1.00 27.77           N  
ATOM   1007  CA  ILE B   8     -40.260  19.873  31.101  1.00 29.22           C  
ATOM   1008  C   ILE B   8     -41.779  19.865  31.201  1.00 31.58           C  
ATOM   1009  O   ILE B   8     -42.475  19.635  30.216  1.00 32.92           O  
ATOM   1010  CB  ILE B   8     -39.828  20.900  30.081  1.00 29.20           C  
ATOM   1011  CG1 ILE B   8     -38.309  20.807  29.897  1.00 30.13           C  
ATOM   1012  CG2 ILE B   8     -40.266  22.272  30.548  1.00 27.33           C  
ATOM   1013  CD1 ILE B   8     -37.795  21.480  28.642  1.00 30.35           C  
ATOM   1014  N   VAL B   9     -42.298  20.116  32.395  1.00 31.70           N  
ATOM   1015  CA  VAL B   9     -43.716  20.148  32.563  1.00 32.53           C  
ATOM   1016  C   VAL B   9     -44.082  21.618  32.682  1.00 35.54           C  
ATOM   1017  O   VAL B   9     -43.900  22.214  33.739  1.00 37.11           O  
ATOM   1018  CB  VAL B   9     -44.158  19.366  33.804  1.00 30.99           C  
ATOM   1019  CG1 VAL B   9     -45.717  19.327  33.878  1.00 28.83           C  
ATOM   1020  CG2 VAL B   9     -43.530  17.960  33.798  1.00 29.09           C  
ATOM   1021  N   GLU B  10     -44.573  22.194  31.591  1.00 37.29           N  
ATOM   1022  CA  GLU B  10     -44.830  23.616  31.499  1.00 40.29           C  
ATOM   1023  C   GLU B  10     -45.928  23.820  30.440  1.00 42.21           C  
ATOM   1024  O   GLU B  10     -45.781  23.386  29.294  1.00 41.12           O  
ATOM   1025  CB  GLU B  10     -43.544  24.345  31.099  1.00 41.15           C  
ATOM   1026  CG  GLU B  10     -43.712  25.836  30.809  1.00 43.27           C  
ATOM   1027  CD  GLU B  10     -44.402  26.605  31.952  1.00 44.64           C  
ATOM   1028  OE1 GLU B  10     -43.679  27.076  32.882  1.00 43.81           O  
ATOM   1029  OE2 GLU B  10     -45.667  26.720  31.930  1.00 44.39           O  
ATOM   1030  N   ASP B  11     -47.031  24.459  30.817  1.00 44.54           N  
ATOM   1031  CA  ASP B  11     -48.129  24.650  29.874  1.00 48.29           C  
ATOM   1032  C   ASP B  11     -47.932  25.828  28.907  1.00 49.84           C  
ATOM   1033  O   ASP B  11     -48.406  25.788  27.782  1.00 50.22           O  
ATOM   1034  CB  ASP B  11     -49.474  24.769  30.591  1.00 49.12           C  
ATOM   1035  CG  ASP B  11     -49.521  25.945  31.543  1.00 50.37           C  
ATOM   1036  OD1 ASP B  11     -48.490  26.252  32.189  1.00 50.54           O  
ATOM   1037  OD2 ASP B  11     -50.547  26.629  31.709  1.00 51.24           O  
ATOM   1038  N   GLU B  12     -47.220  26.862  29.327  1.00 52.30           N  
ATOM   1039  CA  GLU B  12     -46.982  27.999  28.447  1.00 54.54           C  
ATOM   1040  C   GLU B  12     -45.978  27.677  27.367  1.00 53.78           C  
ATOM   1041  O   GLU B  12     -44.831  27.354  27.644  1.00 53.74           O  
ATOM   1042  CB  GLU B  12     -46.550  29.209  29.254  1.00 58.15           C  
ATOM   1043  CG  GLU B  12     -47.491  29.456  30.424  1.00 62.66           C  
ATOM   1044  CD  GLU B  12     -47.104  30.661  31.271  1.00 65.90           C  
ATOM   1045  OE1 GLU B  12     -45.873  30.909  31.460  1.00 67.71           O  
ATOM   1046  OE2 GLU B  12     -48.042  31.350  31.758  1.00 66.92           O  
ATOM   1047  N   LEU B  13     -46.436  27.766  26.125  1.00 53.82           N  
ATOM   1048  CA  LEU B  13     -45.646  27.386  24.961  1.00 53.82           C  
ATOM   1049  C   LEU B  13     -44.331  28.162  24.895  1.00 53.26           C  
ATOM   1050  O   LEU B  13     -43.293  27.593  24.567  1.00 53.78           O  
ATOM   1051  CB  LEU B  13     -46.471  27.535  23.652  1.00 54.10           C  
ATOM   1052  CG  LEU B  13     -45.827  27.204  22.279  1.00 55.22           C  
ATOM   1053  CD1 LEU B  13     -45.380  25.715  22.157  1.00 56.05           C  
ATOM   1054  CD2 LEU B  13     -46.687  27.616  21.037  1.00 54.93           C  
ATOM   1055  N   VAL B  14     -44.372  29.453  25.201  1.00 52.00           N  
ATOM   1056  CA  VAL B  14     -43.177  30.284  25.092  1.00 52.15           C  
ATOM   1057  C   VAL B  14     -42.078  29.811  26.070  1.00 50.18           C  
ATOM   1058  O   VAL B  14     -40.997  29.391  25.637  1.00 48.66           O  
ATOM   1059  CB  VAL B  14     -43.529  31.818  25.236  1.00 53.64           C  
ATOM   1060  CG1 VAL B  14     -42.280  32.703  25.427  1.00 53.61           C  
ATOM   1061  CG2 VAL B  14     -44.338  32.292  24.004  1.00 54.72           C  
ATOM   1062  N   THR B  15     -42.381  29.878  27.370  1.00 48.78           N  
ATOM   1063  CA  THR B  15     -41.534  29.333  28.423  1.00 48.31           C  
ATOM   1064  C   THR B  15     -40.998  27.925  28.106  1.00 47.91           C  
ATOM   1065  O   THR B  15     -39.814  27.664  28.252  1.00 47.60           O  
ATOM   1066  CB  THR B  15     -42.302  29.306  29.734  1.00 49.66           C  
ATOM   1067  OG1 THR B  15     -42.868  30.603  30.003  1.00 50.44           O  
ATOM   1068  CG2 THR B  15     -41.355  29.058  30.901  1.00 49.25           C  
ATOM   1069  N   ARG B  16     -41.853  27.033  27.626  1.00 46.92           N  
ATOM   1070  CA  ARG B  16     -41.416  25.683  27.340  1.00 47.19           C  
ATOM   1071  C   ARG B  16     -40.434  25.598  26.164  1.00 47.64           C  
ATOM   1072  O   ARG B  16     -39.470  24.792  26.198  1.00 47.80           O  
ATOM   1073  CB  ARG B  16     -42.617  24.733  27.166  1.00 47.08           C  
ATOM   1074  CG  ARG B  16     -42.238  23.264  27.210  1.00 46.68           C  
ATOM   1075  CD  ARG B  16     -43.416  22.298  27.149  1.00 48.27           C  
ATOM   1076  NE  ARG B  16     -44.090  22.326  25.849  1.00 48.68           N  
ATOM   1077  CZ  ARG B  16     -45.240  22.929  25.625  1.00 48.82           C  
ATOM   1078  NH1 ARG B  16     -45.875  23.541  26.610  1.00 49.76           N  
ATOM   1079  NH2 ARG B  16     -45.759  22.932  24.414  1.00 49.33           N  
ATOM   1080  N   ASN B  17     -40.644  26.414  25.130  1.00 47.53           N  
ATOM   1081  CA  ASN B  17     -39.678  26.444  24.026  1.00 47.97           C  
ATOM   1082  C   ASN B  17     -38.307  27.003  24.438  1.00 46.46           C  
ATOM   1083  O   ASN B  17     -37.272  26.502  23.984  1.00 45.96           O  
ATOM   1084  CB  ASN B  17     -40.205  27.228  22.829  1.00 51.03           C  
ATOM   1085  CG  ASN B  17     -41.238  26.455  22.011  1.00 53.54           C  
ATOM   1086  OD1 ASN B  17     -42.134  27.070  21.417  1.00 56.08           O  
ATOM   1087  ND2 ASN B  17     -41.119  25.125  21.959  1.00 53.42           N  
ATOM   1088  N   THR B  18     -38.305  28.040  25.276  1.00 44.68           N  
ATOM   1089  CA  THR B  18     -37.070  28.571  25.847  1.00 45.56           C  
ATOM   1090  C   THR B  18     -36.238  27.461  26.543  1.00 43.72           C  
ATOM   1091  O   THR B  18     -35.110  27.135  26.136  1.00 43.27           O  
ATOM   1092  CB  THR B  18     -37.399  29.685  26.879  1.00 47.91           C  
ATOM   1093  OG1 THR B  18     -38.062  30.780  26.231  1.00 49.99           O  
ATOM   1094  CG2 THR B  18     -36.098  30.334  27.420  1.00 48.72           C  
ATOM   1095  N   LEU B  19     -36.845  26.879  27.576  1.00 40.56           N  
ATOM   1096  CA  LEU B  19     -36.284  25.804  28.360  1.00 37.43           C  
ATOM   1097  C   LEU B  19     -35.765  24.701  27.465  1.00 37.07           C  
ATOM   1098  O   LEU B  19     -34.637  24.229  27.633  1.00 36.18           O  
ATOM   1099  CB  LEU B  19     -37.376  25.256  29.242  1.00 36.85           C  
ATOM   1100  CG  LEU B  19     -37.473  25.679  30.698  1.00 36.52           C  
ATOM   1101  CD1 LEU B  19     -36.409  26.714  31.070  1.00 36.51           C  
ATOM   1102  CD2 LEU B  19     -38.882  26.111  31.084  1.00 34.55           C  
ATOM   1103  N   LYS B  20     -36.585  24.290  26.502  1.00 37.45           N  
ATOM   1104  CA  LYS B  20     -36.227  23.216  25.569  1.00 37.72           C  
ATOM   1105  C   LYS B  20     -34.993  23.563  24.744  1.00 37.32           C  
ATOM   1106  O   LYS B  20     -34.074  22.738  24.551  1.00 37.11           O  
ATOM   1107  CB  LYS B  20     -37.411  22.951  24.630  1.00 40.50           C  
ATOM   1108  CG  LYS B  20     -37.173  21.915  23.519  1.00 42.68           C  
ATOM   1109  CD  LYS B  20     -38.524  21.479  22.915  1.00 46.59           C  
ATOM   1110  CE  LYS B  20     -38.391  20.628  21.613  1.00 48.54           C  
ATOM   1111  NZ  LYS B  20     -39.092  21.306  20.464  1.00 49.67           N  
ATOM   1112  N   SER B  21     -34.937  24.782  24.230  1.00 37.08           N  
ATOM   1113  CA  SER B  21     -33.738  25.110  23.456  1.00 37.78           C  
ATOM   1114  C   SER B  21     -32.492  25.257  24.384  1.00 34.99           C  
ATOM   1115  O   SER B  21     -31.395  24.782  24.058  1.00 34.89           O  
ATOM   1116  CB  SER B  21     -33.967  26.295  22.496  1.00 40.13           C  
ATOM   1117  OG  SER B  21     -34.016  27.522  23.212  1.00 42.80           O  
ATOM   1118  N   ILE B  22     -32.682  25.837  25.562  1.00 31.88           N  
ATOM   1119  CA  ILE B  22     -31.605  25.818  26.549  1.00 30.88           C  
ATOM   1120  C   ILE B  22     -31.007  24.424  26.753  1.00 30.54           C  
ATOM   1121  O   ILE B  22     -29.792  24.293  26.719  1.00 31.66           O  
ATOM   1122  CB  ILE B  22     -32.035  26.411  27.890  1.00 28.65           C  
ATOM   1123  CG1 ILE B  22     -32.278  27.880  27.746  1.00 27.37           C  
ATOM   1124  CG2 ILE B  22     -30.972  26.157  28.961  1.00 28.41           C  
ATOM   1125  CD1 ILE B  22     -33.118  28.418  28.905  1.00 27.99           C  
ATOM   1126  N   PHE B  23     -31.832  23.386  26.918  1.00 30.02           N  
ATOM   1127  CA  PHE B  23     -31.267  22.053  27.169  1.00 30.06           C  
ATOM   1128  C   PHE B  23     -30.855  21.320  25.938  1.00 30.60           C  
ATOM   1129  O   PHE B  23     -30.017  20.433  26.005  1.00 31.31           O  
ATOM   1130  CB  PHE B  23     -32.164  21.158  28.048  1.00 29.05           C  
ATOM   1131  CG  PHE B  23     -32.230  21.605  29.459  1.00 29.34           C  
ATOM   1132  CD1 PHE B  23     -31.243  21.225  30.370  1.00 28.80           C  
ATOM   1133  CD2 PHE B  23     -33.231  22.476  29.876  1.00 29.40           C  
ATOM   1134  CE1 PHE B  23     -31.270  21.656  31.670  1.00 27.70           C  
ATOM   1135  CE2 PHE B  23     -33.273  22.918  31.189  1.00 28.81           C  
ATOM   1136  CZ  PHE B  23     -32.289  22.492  32.088  1.00 29.28           C  
ATOM   1137  N   GLU B  24     -31.432  21.638  24.796  1.00 34.12           N  
ATOM   1138  CA  GLU B  24     -30.954  20.944  23.606  1.00 36.24           C  
ATOM   1139  C   GLU B  24     -29.524  21.438  23.380  1.00 35.70           C  
ATOM   1140  O   GLU B  24     -28.611  20.662  23.083  1.00 35.30           O  
ATOM   1141  CB  GLU B  24     -31.880  21.165  22.422  1.00 39.55           C  
ATOM   1142  CG  GLU B  24     -32.930  20.053  22.263  1.00 43.19           C  
ATOM   1143  CD  GLU B  24     -34.156  20.465  21.442  1.00 45.32           C  
ATOM   1144  OE1 GLU B  24     -34.173  21.593  20.873  1.00 47.18           O  
ATOM   1145  OE2 GLU B  24     -35.129  19.678  21.384  1.00 46.17           O  
ATOM   1146  N   ALA B  25     -29.300  22.715  23.665  1.00 35.12           N  
ATOM   1147  CA  ALA B  25     -27.943  23.250  23.574  1.00 35.15           C  
ATOM   1148  C   ALA B  25     -26.920  22.596  24.554  1.00 35.83           C  
ATOM   1149  O   ALA B  25     -25.718  22.801  24.400  1.00 34.59           O  
ATOM   1150  CB  ALA B  25     -27.959  24.803  23.678  1.00 33.57           C  
ATOM   1151  N   GLU B  26     -27.396  21.828  25.553  1.00 35.49           N  
ATOM   1152  CA  GLU B  26     -26.508  21.044  26.413  1.00 34.50           C  
ATOM   1153  C   GLU B  26     -26.356  19.645  25.892  1.00 34.36           C  
ATOM   1154  O   GLU B  26     -25.668  18.811  26.498  1.00 33.46           O  
ATOM   1155  CB  GLU B  26     -27.031  20.949  27.844  1.00 34.83           C  
ATOM   1156  CG  GLU B  26     -27.037  22.254  28.632  1.00 36.37           C  
ATOM   1157  CD  GLU B  26     -25.714  23.001  28.595  1.00 36.65           C  
ATOM   1158  OE1 GLU B  26     -24.713  22.501  29.135  1.00 38.20           O  
ATOM   1159  OE2 GLU B  26     -25.677  24.101  28.035  1.00 36.91           O  
ATOM   1160  N   GLY B  27     -27.022  19.357  24.780  1.00 34.67           N  
ATOM   1161  CA  GLY B  27     -26.978  18.006  24.252  1.00 34.44           C  
ATOM   1162  C   GLY B  27     -27.921  17.025  24.921  1.00 35.59           C  
ATOM   1163  O   GLY B  27     -27.681  15.826  24.829  1.00 35.58           O  
ATOM   1164  N   TYR B  28     -28.981  17.527  25.576  1.00 35.61           N  
ATOM   1165  CA  TYR B  28     -29.980  16.690  26.247  1.00 37.21           C  
ATOM   1166  C   TYR B  28     -31.090  16.335  25.267  1.00 36.32           C  
ATOM   1167  O   TYR B  28     -31.427  17.135  24.400  1.00 33.39           O  
ATOM   1168  CB  TYR B  28     -30.653  17.444  27.421  1.00 39.05           C  
ATOM   1169  CG  TYR B  28     -29.729  17.791  28.559  1.00 42.48           C  
ATOM   1170  CD1 TYR B  28     -28.360  17.576  28.449  1.00 44.04           C  
ATOM   1171  CD2 TYR B  28     -30.212  18.305  29.765  1.00 43.53           C  
ATOM   1172  CE1 TYR B  28     -27.500  17.886  29.485  1.00 44.35           C  
ATOM   1173  CE2 TYR B  28     -29.336  18.610  30.824  1.00 43.17           C  
ATOM   1174  CZ  TYR B  28     -27.996  18.415  30.651  1.00 43.98           C  
ATOM   1175  OH  TYR B  28     -27.093  18.680  31.640  1.00 45.63           O  
ATOM   1176  N   ASP B  29     -31.709  15.172  25.421  1.00 35.61           N  
ATOM   1177  CA  ASP B  29     -32.977  15.017  24.732  1.00 36.11           C  
ATOM   1178  C   ASP B  29     -34.082  15.559  25.629  1.00 34.46           C  
ATOM   1179  O   ASP B  29     -34.138  15.256  26.814  1.00 34.46           O  
ATOM   1180  CB  ASP B  29     -33.182  13.571  24.274  1.00 39.99           C  
ATOM   1181  CG  ASP B  29     -32.138  13.161  23.203  1.00 43.79           C  
ATOM   1182  OD1 ASP B  29     -31.868  13.871  22.172  1.00 43.96           O  
ATOM   1183  OD2 ASP B  29     -31.489  12.095  23.378  1.00 45.13           O  
ATOM   1184  N   VAL B  30     -34.933  16.396  25.067  1.00 32.80           N  
ATOM   1185  CA  VAL B  30     -35.981  17.044  25.818  1.00 32.71           C  
ATOM   1186  C   VAL B  30     -37.385  16.483  25.538  1.00 32.91           C  
ATOM   1187  O   VAL B  30     -37.792  16.373  24.392  1.00 33.28           O  
ATOM   1188  CB  VAL B  30     -35.976  18.526  25.512  1.00 33.45           C  
ATOM   1189  CG1 VAL B  30     -37.083  19.237  26.290  1.00 33.54           C  
ATOM   1190  CG2 VAL B  30     -34.560  19.122  25.809  1.00 33.36           C  
ATOM   1191  N   PHE B  31     -38.107  16.118  26.594  1.00 32.21           N  
ATOM   1192  CA  PHE B  31     -39.499  15.714  26.494  1.00 32.02           C  
ATOM   1193  C   PHE B  31     -40.365  16.790  27.102  1.00 33.17           C  
ATOM   1194  O   PHE B  31     -39.927  17.492  28.025  1.00 33.68           O  
ATOM   1195  CB  PHE B  31     -39.720  14.397  27.221  1.00 31.53           C  
ATOM   1196  CG  PHE B  31     -38.868  13.294  26.710  1.00 32.39           C  
ATOM   1197  CD1 PHE B  31     -37.510  13.261  26.991  1.00 32.99           C  
ATOM   1198  CD2 PHE B  31     -39.404  12.305  25.883  1.00 32.42           C  
ATOM   1199  CE1 PHE B  31     -36.709  12.217  26.481  1.00 33.01           C  
ATOM   1200  CE2 PHE B  31     -38.615  11.277  25.382  1.00 30.81           C  
ATOM   1201  CZ  PHE B  31     -37.276  11.235  25.685  1.00 31.92           C  
ATOM   1202  N   GLU B  32     -41.604  16.893  26.626  1.00 33.43           N  
ATOM   1203  CA  GLU B  32     -42.499  17.975  27.024  1.00 34.63           C  
ATOM   1204  C   GLU B  32     -43.859  17.508  27.527  1.00 34.58           C  
ATOM   1205  O   GLU B  32     -44.401  16.520  27.060  1.00 35.68           O  
ATOM   1206  CB  GLU B  32     -42.738  18.884  25.839  1.00 35.76           C  
ATOM   1207  CG  GLU B  32     -41.471  19.288  25.168  1.00 37.80           C  
ATOM   1208  CD  GLU B  32     -41.719  20.210  24.008  1.00 40.20           C  
ATOM   1209  OE1 GLU B  32     -42.396  21.250  24.188  1.00 40.46           O  
ATOM   1210  OE2 GLU B  32     -41.205  19.905  22.914  1.00 42.15           O  
ATOM   1211  N   ALA B  33     -44.426  18.251  28.461  1.00 34.02           N  
ATOM   1212  CA  ALA B  33     -45.673  17.853  29.078  1.00 34.52           C  
ATOM   1213  C   ALA B  33     -46.372  19.124  29.488  1.00 35.92           C  
ATOM   1214  O   ALA B  33     -45.758  20.074  29.977  1.00 36.95           O  
ATOM   1215  CB  ALA B  33     -45.437  16.936  30.274  1.00 31.75           C  
ATOM   1216  N   THR B  34     -47.667  19.139  29.269  1.00 37.08           N  
ATOM   1217  CA  THR B  34     -48.473  20.318  29.460  1.00 38.81           C  
ATOM   1218  C   THR B  34     -49.154  20.214  30.800  1.00 39.54           C  
ATOM   1219  O   THR B  34     -49.544  21.216  31.367  1.00 41.07           O  
ATOM   1220  CB  THR B  34     -49.481  20.391  28.274  1.00 39.96           C  
ATOM   1221  OG1 THR B  34     -48.984  21.325  27.307  1.00 40.59           O  
ATOM   1222  CG2 THR B  34     -50.822  20.963  28.662  1.00 41.15           C  
ATOM   1223  N   ASP B  35     -49.278  18.995  31.321  1.00 40.17           N  
ATOM   1224  CA  ASP B  35     -50.027  18.768  32.536  1.00 40.44           C  
ATOM   1225  C   ASP B  35     -49.635  17.434  33.156  1.00 40.47           C  
ATOM   1226  O   ASP B  35     -48.727  16.772  32.667  1.00 40.57           O  
ATOM   1227  CB  ASP B  35     -51.536  18.832  32.267  1.00 42.35           C  
ATOM   1228  CG  ASP B  35     -52.026  17.736  31.326  1.00 44.64           C  
ATOM   1229  OD1 ASP B  35     -51.440  16.616  31.290  1.00 45.39           O  
ATOM   1230  OD2 ASP B  35     -53.017  17.915  30.573  1.00 46.14           O  
ATOM   1231  N   GLY B  36     -50.338  17.032  34.217  1.00 39.02           N  
ATOM   1232  CA  GLY B  36     -49.924  15.901  35.016  1.00 37.46           C  
ATOM   1233  C   GLY B  36     -50.155  14.586  34.327  1.00 37.94           C  
ATOM   1234  O   GLY B  36     -49.443  13.634  34.601  1.00 37.75           O  
ATOM   1235  N   ALA B  37     -51.153  14.516  33.450  1.00 38.30           N  
ATOM   1236  CA  ALA B  37     -51.421  13.275  32.724  1.00 40.47           C  
ATOM   1237  C   ALA B  37     -50.283  13.031  31.748  1.00 41.50           C  
ATOM   1238  O   ALA B  37     -49.759  11.916  31.675  1.00 42.49           O  
ATOM   1239  CB  ALA B  37     -52.759  13.340  31.959  1.00 39.29           C  
ATOM   1240  N   GLU B  38     -49.918  14.077  30.996  1.00 41.48           N  
ATOM   1241  CA  GLU B  38     -48.815  13.990  30.034  1.00 40.95           C  
ATOM   1242  C   GLU B  38     -47.505  13.691  30.758  1.00 38.98           C  
ATOM   1243  O   GLU B  38     -46.709  12.888  30.302  1.00 38.61           O  
ATOM   1244  CB  GLU B  38     -48.722  15.261  29.182  1.00 42.69           C  
ATOM   1245  CG  GLU B  38     -49.799  15.353  28.094  1.00 44.81           C  
ATOM   1246  CD  GLU B  38     -49.854  16.722  27.404  1.00 47.93           C  
ATOM   1247  OE1 GLU B  38     -48.971  17.570  27.643  1.00 48.40           O  
ATOM   1248  OE2 GLU B  38     -50.800  16.982  26.616  1.00 50.29           O  
ATOM   1249  N   MET B  39     -47.310  14.296  31.918  1.00 37.38           N  
ATOM   1250  CA  MET B  39     -46.148  14.006  32.722  1.00 37.32           C  
ATOM   1251  C   MET B  39     -46.026  12.519  33.087  1.00 38.29           C  
ATOM   1252  O   MET B  39     -44.978  11.920  32.901  1.00 38.06           O  
ATOM   1253  CB  MET B  39     -46.146  14.888  33.975  1.00 37.37           C  
ATOM   1254  CG  MET B  39     -44.927  14.692  34.865  1.00 38.24           C  
ATOM   1255  SD  MET B  39     -45.067  15.298  36.581  1.00 38.64           S  
ATOM   1256  CE  MET B  39     -46.164  14.052  37.241  1.00 39.38           C  
ATOM   1257  N   HIS B  40     -47.094  11.911  33.612  1.00 40.39           N  
ATOM   1258  CA  HIS B  40     -47.054  10.494  33.988  1.00 39.94           C  
ATOM   1259  C   HIS B  40     -46.950   9.614  32.732  1.00 39.05           C  
ATOM   1260  O   HIS B  40     -46.317   8.558  32.766  1.00 37.84           O  
ATOM   1261  CB  HIS B  40     -48.273  10.104  34.865  1.00 42.03           C  
ATOM   1262  CG  HIS B  40     -48.269  10.738  36.236  1.00 44.21           C  
ATOM   1263  ND1 HIS B  40     -47.398  10.350  37.243  1.00 45.54           N  
ATOM   1264  CD2 HIS B  40     -49.023  11.737  36.760  1.00 43.54           C  
ATOM   1265  CE1 HIS B  40     -47.614  11.092  38.319  1.00 44.96           C  
ATOM   1266  NE2 HIS B  40     -48.590  11.942  38.050  1.00 44.06           N  
ATOM   1267  N   GLN B  41     -47.561  10.041  31.631  1.00 37.90           N  
ATOM   1268  CA  GLN B  41     -47.425   9.300  30.392  1.00 40.73           C  
ATOM   1269  C   GLN B  41     -45.947   9.213  30.003  1.00 39.99           C  
ATOM   1270  O   GLN B  41     -45.406   8.106  29.786  1.00 39.96           O  
ATOM   1271  CB  GLN B  41     -48.252   9.919  29.272  1.00 45.27           C  
ATOM   1272  CG  GLN B  41     -48.657   8.945  28.172  1.00 51.15           C  
ATOM   1273  CD  GLN B  41     -47.618   8.885  27.034  1.00 56.33           C  
ATOM   1274  OE1 GLN B  41     -47.119   9.942  26.573  1.00 58.86           O  
ATOM   1275  NE2 GLN B  41     -47.277   7.650  26.582  1.00 57.51           N  
ATOM   1276  N   ILE B  42     -45.269  10.364  29.982  1.00 37.20           N  
ATOM   1277  CA  ILE B  42     -43.851  10.360  29.635  1.00 34.24           C  
ATOM   1278  C   ILE B  42     -42.989   9.602  30.641  1.00 33.99           C  
ATOM   1279  O   ILE B  42     -42.092   8.846  30.248  1.00 34.17           O  
ATOM   1280  CB  ILE B  42     -43.327  11.781  29.303  1.00 32.25           C  
ATOM   1281  CG1 ILE B  42     -43.876  12.199  27.931  1.00 31.83           C  
ATOM   1282  CG2 ILE B  42     -41.834  11.775  29.254  1.00 30.31           C  
ATOM   1283  CD1 ILE B  42     -44.045  13.665  27.705  1.00 31.47           C  
ATOM   1284  N   LEU B  43     -43.264   9.765  31.929  1.00 32.78           N  
ATOM   1285  CA  LEU B  43     -42.443   9.080  32.926  1.00 34.01           C  
ATOM   1286  C   LEU B  43     -42.569   7.554  32.846  1.00 36.10           C  
ATOM   1287  O   LEU B  43     -41.639   6.823  33.226  1.00 36.01           O  
ATOM   1288  CB  LEU B  43     -42.748   9.569  34.360  1.00 31.48           C  
ATOM   1289  CG  LEU B  43     -42.254  10.984  34.678  1.00 30.21           C  
ATOM   1290  CD1 LEU B  43     -42.966  11.487  35.920  1.00 29.22           C  
ATOM   1291  CD2 LEU B  43     -40.720  11.042  34.844  1.00 27.44           C  
ATOM   1292  N   SER B  44     -43.728   7.088  32.381  1.00 37.56           N  
ATOM   1293  CA  SER B  44     -43.997   5.670  32.218  1.00 40.97           C  
ATOM   1294  C   SER B  44     -43.266   5.074  31.019  1.00 41.56           C  
ATOM   1295  O   SER B  44     -42.801   3.960  31.097  1.00 41.92           O  
ATOM   1296  CB  SER B  44     -45.487   5.451  31.949  1.00 43.00           C  
ATOM   1297  OG  SER B  44     -46.161   5.243  33.160  1.00 45.94           O  
ATOM   1298  N   GLU B  45     -43.211   5.820  29.918  1.00 41.48           N  
ATOM   1299  CA  GLU B  45     -42.767   5.306  28.636  1.00 43.07           C  
ATOM   1300  C   GLU B  45     -41.269   5.575  28.246  1.00 42.29           C  
ATOM   1301  O   GLU B  45     -40.746   4.923  27.335  1.00 41.28           O  
ATOM   1302  CB  GLU B  45     -43.720   5.804  27.527  1.00 46.49           C  
ATOM   1303  CG  GLU B  45     -45.223   5.433  27.665  1.00 51.53           C  
ATOM   1304  CD  GLU B  45     -45.508   3.933  27.937  1.00 55.31           C  
ATOM   1305  OE1 GLU B  45     -45.049   3.043  27.130  1.00 57.25           O  
ATOM   1306  OE2 GLU B  45     -46.202   3.625  28.960  1.00 56.27           O  
ATOM   1307  N   TYR B  46     -40.591   6.522  28.912  1.00 40.04           N  
ATOM   1308  CA  TYR B  46     -39.221   6.905  28.545  1.00 38.13           C  
ATOM   1309  C   TYR B  46     -38.357   7.068  29.761  1.00 38.00           C  
ATOM   1310  O   TYR B  46     -38.870   7.338  30.842  1.00 39.92           O  
ATOM   1311  CB  TYR B  46     -39.213   8.231  27.819  1.00 37.87           C  
ATOM   1312  CG  TYR B  46     -40.034   8.220  26.580  1.00 38.64           C  
ATOM   1313  CD1 TYR B  46     -39.624   7.492  25.451  1.00 37.96           C  
ATOM   1314  CD2 TYR B  46     -41.255   8.900  26.535  1.00 39.62           C  
ATOM   1315  CE1 TYR B  46     -40.373   7.468  24.315  1.00 37.43           C  
ATOM   1316  CE2 TYR B  46     -42.013   8.890  25.394  1.00 40.30           C  
ATOM   1317  CZ  TYR B  46     -41.557   8.160  24.286  1.00 40.42           C  
ATOM   1318  OH  TYR B  46     -42.337   8.147  23.160  1.00 42.99           O  
ATOM   1319  N   ASP B  47     -37.045   6.918  29.599  1.00 36.77           N  
ATOM   1320  CA  ASP B  47     -36.106   7.212  30.684  1.00 35.50           C  
ATOM   1321  C   ASP B  47     -36.068   8.713  30.858  1.00 34.22           C  
ATOM   1322  O   ASP B  47     -36.019   9.460  29.871  1.00 32.47           O  
ATOM   1323  CB  ASP B  47     -34.714   6.695  30.358  1.00 37.25           C  
ATOM   1324  CG  ASP B  47     -34.757   5.353  29.636  1.00 37.93           C  
ATOM   1325  OD1 ASP B  47     -34.836   5.252  28.384  1.00 37.17           O  
ATOM   1326  OD2 ASP B  47     -34.745   4.319  30.340  1.00 38.74           O  
ATOM   1327  N   ILE B  48     -36.170   9.157  32.108  1.00 32.55           N  
ATOM   1328  CA  ILE B  48     -36.148  10.584  32.395  1.00 30.41           C  
ATOM   1329  C   ILE B  48     -35.196  10.822  33.548  1.00 30.11           C  
ATOM   1330  O   ILE B  48     -35.405  10.295  34.633  1.00 30.34           O  
ATOM   1331  CB  ILE B  48     -37.547  11.096  32.780  1.00 29.43           C  
ATOM   1332  CG1 ILE B  48     -38.507  11.038  31.581  1.00 28.12           C  
ATOM   1333  CG2 ILE B  48     -37.426  12.521  33.412  1.00 27.04           C  
ATOM   1334  CD1 ILE B  48     -38.057  11.836  30.363  1.00 28.90           C  
ATOM   1335  N   ASN B  49     -34.151  11.614  33.324  1.00 30.14           N  
ATOM   1336  CA  ASN B  49     -33.164  11.866  34.382  1.00 28.12           C  
ATOM   1337  C   ASN B  49     -33.424  13.109  35.203  1.00 28.08           C  
ATOM   1338  O   ASN B  49     -32.905  13.242  36.303  1.00 29.17           O  
ATOM   1339  CB  ASN B  49     -31.785  11.947  33.804  1.00 26.50           C  
ATOM   1340  CG  ASN B  49     -31.442  10.721  32.970  1.00 26.94           C  
ATOM   1341  OD1 ASN B  49     -31.390  10.794  31.746  1.00 27.85           O  
ATOM   1342  ND2 ASN B  49     -31.178   9.619  33.627  1.00 23.92           N  
ATOM   1343  N   LEU B  50     -34.222  14.016  34.662  1.00 25.50           N  
ATOM   1344  CA  LEU B  50     -34.502  15.251  35.322  1.00 24.33           C  
ATOM   1345  C   LEU B  50     -35.869  15.786  34.910  1.00 23.86           C  
ATOM   1346  O   LEU B  50     -36.220  15.787  33.726  1.00 22.14           O  
ATOM   1347  CB  LEU B  50     -33.426  16.263  34.969  1.00 24.25           C  
ATOM   1348  CG  LEU B  50     -33.535  17.721  35.458  1.00 24.65           C  
ATOM   1349  CD1 LEU B  50     -33.510  17.841  36.983  1.00 23.21           C  
ATOM   1350  CD2 LEU B  50     -32.376  18.527  34.819  1.00 26.15           C  
ATOM   1351  N   VAL B  51     -36.635  16.228  35.897  1.00 23.63           N  
ATOM   1352  CA  VAL B  51     -37.885  16.907  35.648  1.00 25.71           C  
ATOM   1353  C   VAL B  51     -37.775  18.372  36.088  1.00 28.56           C  
ATOM   1354  O   VAL B  51     -37.334  18.685  37.186  1.00 29.43           O  
ATOM   1355  CB  VAL B  51     -39.043  16.276  36.444  1.00 25.05           C  
ATOM   1356  CG1 VAL B  51     -40.352  17.070  36.210  1.00 23.57           C  
ATOM   1357  CG2 VAL B  51     -39.198  14.767  36.128  1.00 23.68           C  
ATOM   1358  N   ILE B  52     -38.174  19.270  35.214  1.00 31.79           N  
ATOM   1359  CA  ILE B  52     -38.308  20.662  35.554  1.00 34.96           C  
ATOM   1360  C   ILE B  52     -39.788  20.908  35.507  1.00 36.51           C  
ATOM   1361  O   ILE B  52     -40.404  20.691  34.467  1.00 37.96           O  
ATOM   1362  CB  ILE B  52     -37.651  21.469  34.468  1.00 35.88           C  
ATOM   1363  CG1 ILE B  52     -36.236  20.960  34.261  1.00 37.32           C  
ATOM   1364  CG2 ILE B  52     -37.626  22.899  34.821  1.00 36.43           C  
ATOM   1365  CD1 ILE B  52     -35.219  22.016  34.398  1.00 38.25           C  
ATOM   1366  N   MET B  53     -40.366  21.350  36.612  1.00 37.30           N  
ATOM   1367  CA  MET B  53     -41.791  21.561  36.677  1.00 40.22           C  
ATOM   1368  C   MET B  53     -42.153  23.017  37.045  1.00 42.41           C  
ATOM   1369  O   MET B  53     -41.469  23.651  37.866  1.00 40.40           O  
ATOM   1370  CB  MET B  53     -42.364  20.653  37.736  1.00 41.83           C  
ATOM   1371  CG  MET B  53     -43.833  20.802  37.914  1.00 42.86           C  
ATOM   1372  SD  MET B  53     -44.485  19.156  38.075  1.00 47.09           S  
ATOM   1373  CE  MET B  53     -43.268  18.510  39.246  1.00 42.83           C  
ATOM   1374  N   ASP B  54     -43.229  23.538  36.451  1.00 44.27           N  
ATOM   1375  CA  ASP B  54     -43.749  24.796  36.907  1.00 47.91           C  
ATOM   1376  C   ASP B  54     -44.602  24.522  38.128  1.00 49.26           C  
ATOM   1377  O   ASP B  54     -45.397  23.580  38.134  1.00 49.27           O  
ATOM   1378  CB  ASP B  54     -44.567  25.521  35.836  1.00 50.52           C  
ATOM   1379  CG  ASP B  54     -44.513  27.059  36.005  1.00 53.84           C  
ATOM   1380  OD1 ASP B  54     -44.858  27.575  37.112  1.00 55.12           O  
ATOM   1381  OD2 ASP B  54     -44.114  27.833  35.100  1.00 54.61           O  
ATOM   1382  N   ILE B  55     -44.452  25.332  39.173  1.00 51.22           N  
ATOM   1383  CA  ILE B  55     -45.289  25.134  40.365  1.00 53.99           C  
ATOM   1384  C   ILE B  55     -46.718  25.503  40.008  1.00 55.65           C  
ATOM   1385  O   ILE B  55     -47.691  24.933  40.517  1.00 55.98           O  
ATOM   1386  CB  ILE B  55     -44.802  26.013  41.517  1.00 53.90           C  
ATOM   1387  CG1 ILE B  55     -44.251  25.161  42.631  1.00 54.16           C  
ATOM   1388  CG2 ILE B  55     -45.945  26.787  42.107  1.00 53.90           C  
ATOM   1389  CD1 ILE B  55     -43.862  26.004  43.802  1.00 55.60           C  
ATOM   1390  N   ASN B  56     -46.811  26.461  39.092  1.00 57.63           N  
ATOM   1391  CA  ASN B  56     -48.066  27.091  38.732  1.00 60.13           C  
ATOM   1392  C   ASN B  56     -48.473  26.504  37.409  1.00 60.78           C  
ATOM   1393  O   ASN B  56     -47.737  26.621  36.404  1.00 60.20           O  
ATOM   1394  CB  ASN B  56     -47.871  28.619  38.659  1.00 61.18           C  
ATOM   1395  CG  ASN B  56     -47.479  29.223  40.034  1.00 61.62           C  
ATOM   1396  OD1 ASN B  56     -48.190  29.032  41.042  1.00 61.16           O  
ATOM   1397  ND2 ASN B  56     -46.340  29.913  40.079  1.00 60.80           N  
ATOM   1398  N   LEU B  57     -49.634  25.858  37.417  1.00 60.76           N  
ATOM   1399  CA  LEU B  57     -49.965  24.918  36.369  1.00 61.30           C  
ATOM   1400  C   LEU B  57     -51.442  24.575  36.396  1.00 62.63           C  
ATOM   1401  O   LEU B  57     -51.979  24.197  37.445  1.00 65.26           O  
ATOM   1402  CB  LEU B  57     -49.157  23.653  36.606  1.00 60.79           C  
ATOM   1403  CG  LEU B  57     -48.697  22.910  35.371  1.00 61.43           C  
ATOM   1404  CD1 LEU B  57     -47.261  23.273  35.069  1.00 60.78           C  
ATOM   1405  CD2 LEU B  57     -48.903  21.415  35.535  1.00 61.11           C  
ATOM   1406  N   PRO B  58     -52.118  24.727  35.266  1.00 62.38           N  
ATOM   1407  CA  PRO B  58     -53.533  24.350  35.158  1.00 61.81           C  
ATOM   1408  C   PRO B  58     -53.763  22.854  35.402  1.00 60.03           C  
ATOM   1409  O   PRO B  58     -52.904  22.039  35.083  1.00 60.66           O  
ATOM   1410  CB  PRO B  58     -53.867  24.707  33.698  1.00 63.55           C  
ATOM   1411  CG  PRO B  58     -52.514  24.704  32.980  1.00 63.30           C  
ATOM   1412  CD  PRO B  58     -51.603  25.312  34.016  1.00 63.15           C  
ATOM   1413  N   GLY B  59     -54.939  22.503  35.905  1.00 58.44           N  
ATOM   1414  CA  GLY B  59     -55.197  21.176  36.435  1.00 56.26           C  
ATOM   1415  C   GLY B  59     -54.495  21.062  37.779  1.00 55.52           C  
ATOM   1416  O   GLY B  59     -54.225  22.076  38.457  1.00 54.91           O  
ATOM   1417  N   LYS B  60     -54.159  19.830  38.138  1.00 54.61           N  
ATOM   1418  CA  LYS B  60     -53.381  19.539  39.323  1.00 54.30           C  
ATOM   1419  C   LYS B  60     -52.224  20.502  39.460  1.00 53.92           C  
ATOM   1420  O   LYS B  60     -51.421  20.653  38.529  1.00 55.09           O  
ATOM   1421  CB  LYS B  60     -52.831  18.125  39.196  1.00 56.19           C  
ATOM   1422  CG  LYS B  60     -53.218  17.167  40.311  1.00 57.00           C  
ATOM   1423  CD  LYS B  60     -53.452  15.788  39.742  1.00 57.97           C  
ATOM   1424  CE  LYS B  60     -54.150  14.898  40.736  1.00 59.29           C  
ATOM   1425  NZ  LYS B  60     -53.809  13.483  40.429  1.00 59.85           N  
ATOM   1426  N   ASN B  61     -52.097  21.164  40.602  1.00 52.57           N  
ATOM   1427  CA  ASN B  61     -50.940  22.055  40.744  1.00 52.09           C  
ATOM   1428  C   ASN B  61     -49.580  21.297  40.790  1.00 50.25           C  
ATOM   1429  O   ASN B  61     -49.506  20.129  41.190  1.00 48.35           O  
ATOM   1430  CB  ASN B  61     -51.142  23.096  41.891  1.00 53.21           C  
ATOM   1431  CG  ASN B  61     -50.538  22.663  43.196  1.00 53.64           C  
ATOM   1432  OD1 ASN B  61     -49.395  22.938  43.460  1.00 55.32           O  
ATOM   1433  ND2 ASN B  61     -51.300  21.954  44.011  1.00 55.23           N  
ATOM   1434  N   GLY B  62     -48.522  21.974  40.365  1.00 48.82           N  
ATOM   1435  CA  GLY B  62     -47.185  21.415  40.354  1.00 47.61           C  
ATOM   1436  C   GLY B  62     -46.627  20.922  41.677  1.00 48.56           C  
ATOM   1437  O   GLY B  62     -45.756  20.022  41.684  1.00 49.09           O  
ATOM   1438  N   LEU B  63     -47.080  21.496  42.803  1.00 47.30           N  
ATOM   1439  CA  LEU B  63     -46.617  21.011  44.105  1.00 45.46           C  
ATOM   1440  C   LEU B  63     -47.175  19.634  44.297  1.00 43.21           C  
ATOM   1441  O   LEU B  63     -46.502  18.766  44.808  1.00 43.29           O  
ATOM   1442  CB  LEU B  63     -47.013  21.933  45.267  1.00 46.78           C  
ATOM   1443  CG  LEU B  63     -45.994  23.071  45.360  1.00 48.13           C  
ATOM   1444  CD1 LEU B  63     -46.473  24.331  46.106  1.00 47.81           C  
ATOM   1445  CD2 LEU B  63     -44.712  22.523  45.956  1.00 48.75           C  
ATOM   1446  N   LEU B  64     -48.404  19.438  43.844  1.00 41.65           N  
ATOM   1447  CA  LEU B  64     -49.105  18.183  44.043  1.00 40.25           C  
ATOM   1448  C   LEU B  64     -48.537  17.112  43.123  1.00 40.39           C  
ATOM   1449  O   LEU B  64     -48.317  15.982  43.539  1.00 41.10           O  
ATOM   1450  CB  LEU B  64     -50.613  18.360  43.825  1.00 38.75           C  
ATOM   1451  CG  LEU B  64     -51.417  17.064  44.010  1.00 39.47           C  
ATOM   1452  CD1 LEU B  64     -51.249  16.390  45.421  1.00 37.91           C  
ATOM   1453  CD2 LEU B  64     -52.886  17.316  43.685  1.00 39.66           C  
ATOM   1454  N   LEU B  65     -48.321  17.480  41.865  1.00 40.54           N  
ATOM   1455  CA  LEU B  65     -47.633  16.646  40.886  1.00 40.23           C  
ATOM   1456  C   LEU B  65     -46.241  16.227  41.417  1.00 41.57           C  
ATOM   1457  O   LEU B  65     -45.859  15.066  41.299  1.00 41.48           O  
ATOM   1458  CB  LEU B  65     -47.495  17.419  39.575  1.00 38.61           C  
ATOM   1459  CG  LEU B  65     -48.524  17.112  38.480  1.00 37.86           C  
ATOM   1460  CD1 LEU B  65     -49.504  16.056  38.886  1.00 36.60           C  
ATOM   1461  CD2 LEU B  65     -49.241  18.338  37.997  1.00 37.25           C  
ATOM   1462  N   ALA B  66     -45.504  17.159  42.028  1.00 41.73           N  
ATOM   1463  CA  ALA B  66     -44.214  16.816  42.601  1.00 43.27           C  
ATOM   1464  C   ALA B  66     -44.360  15.867  43.797  1.00 46.05           C  
ATOM   1465  O   ALA B  66     -43.485  15.025  44.028  1.00 46.44           O  
ATOM   1466  CB  ALA B  66     -43.447  18.059  42.996  1.00 41.44           C  
ATOM   1467  N   ARG B  67     -45.448  16.005  44.562  1.00 48.16           N  
ATOM   1468  CA  ARG B  67     -45.663  15.163  45.726  1.00 50.38           C  
ATOM   1469  C   ARG B  67     -45.870  13.746  45.229  1.00 50.49           C  
ATOM   1470  O   ARG B  67     -45.312  12.797  45.758  1.00 50.57           O  
ATOM   1471  CB  ARG B  67     -46.874  15.644  46.547  1.00 52.80           C  
ATOM   1472  CG  ARG B  67     -46.466  16.444  47.788  1.00 56.50           C  
ATOM   1473  CD  ARG B  67     -47.375  16.336  49.063  1.00 58.56           C  
ATOM   1474  NE  ARG B  67     -47.477  17.649  49.721  1.00 59.13           N  
ATOM   1475  CZ  ARG B  67     -48.132  18.689  49.195  1.00 59.65           C  
ATOM   1476  NH1 ARG B  67     -48.753  18.536  48.034  1.00 59.51           N  
ATOM   1477  NH2 ARG B  67     -48.169  19.878  49.818  1.00 59.20           N  
ATOM   1478  N   GLU B  68     -46.661  13.636  44.176  1.00 51.98           N  
ATOM   1479  CA  GLU B  68     -47.006  12.369  43.550  1.00 53.67           C  
ATOM   1480  C   GLU B  68     -45.770  11.739  42.979  1.00 53.47           C  
ATOM   1481  O   GLU B  68     -45.477  10.578  43.246  1.00 54.44           O  
ATOM   1482  CB  GLU B  68     -48.034  12.592  42.436  1.00 54.98           C  
ATOM   1483  CG  GLU B  68     -49.449  12.706  42.971  1.00 57.28           C  
ATOM   1484  CD  GLU B  68     -50.466  13.139  41.921  1.00 59.65           C  
ATOM   1485  OE1 GLU B  68     -50.154  13.116  40.690  1.00 60.04           O  
ATOM   1486  OE2 GLU B  68     -51.601  13.500  42.344  1.00 60.95           O  
ATOM   1487  N   LEU B  69     -45.041  12.520  42.194  1.00 53.41           N  
ATOM   1488  CA  LEU B  69     -43.765  12.097  41.647  1.00 53.06           C  
ATOM   1489  C   LEU B  69     -42.890  11.475  42.741  1.00 52.83           C  
ATOM   1490  O   LEU B  69     -42.291  10.421  42.548  1.00 52.78           O  
ATOM   1491  CB  LEU B  69     -43.059  13.311  41.070  1.00 52.86           C  
ATOM   1492  CG  LEU B  69     -42.362  13.220  39.729  1.00 52.83           C  
ATOM   1493  CD1 LEU B  69     -41.375  14.351  39.618  1.00 52.02           C  
ATOM   1494  CD2 LEU B  69     -41.688  11.886  39.552  1.00 53.32           C  
ATOM   1495  N   ARG B  70     -42.822  12.135  43.887  1.00 52.46           N  
ATOM   1496  CA  ARG B  70     -41.918  11.718  44.951  1.00 53.78           C  
ATOM   1497  C   ARG B  70     -42.396  10.470  45.675  1.00 56.75           C  
ATOM   1498  O   ARG B  70     -41.616   9.771  46.306  1.00 56.87           O  
ATOM   1499  CB  ARG B  70     -41.696  12.864  45.949  1.00 51.25           C  
ATOM   1500  CG  ARG B  70     -40.539  13.798  45.576  1.00 48.95           C  
ATOM   1501  CD  ARG B  70     -39.150  13.167  45.766  1.00 47.01           C  
ATOM   1502  NE  ARG B  70     -38.061  14.005  45.270  1.00 44.23           N  
ATOM   1503  CZ  ARG B  70     -37.560  13.957  44.036  1.00 42.90           C  
ATOM   1504  NH1 ARG B  70     -38.044  13.113  43.128  1.00 41.42           N  
ATOM   1505  NH2 ARG B  70     -36.557  14.762  43.713  1.00 42.62           N  
ATOM   1506  N   GLU B  71     -43.690  10.198  45.611  1.00 60.69           N  
ATOM   1507  CA  GLU B  71     -44.198   8.986  46.221  1.00 64.01           C  
ATOM   1508  C   GLU B  71     -43.737   7.782  45.396  1.00 64.46           C  
ATOM   1509  O   GLU B  71     -43.503   6.706  45.931  1.00 64.32           O  
ATOM   1510  CB  GLU B  71     -45.724   9.031  46.327  1.00 66.09           C  
ATOM   1511  CG  GLU B  71     -46.232   9.553  47.668  1.00 68.87           C  
ATOM   1512  CD  GLU B  71     -47.575  10.268  47.517  1.00 71.45           C  
ATOM   1513  OE1 GLU B  71     -48.274  10.006  46.478  1.00 72.07           O  
ATOM   1514  OE2 GLU B  71     -47.925  11.093  48.419  1.00 71.47           O  
ATOM   1515  N   GLN B  72     -43.589   7.989  44.093  1.00 65.01           N  
ATOM   1516  CA  GLN B  72     -43.220   6.919  43.182  1.00 65.85           C  
ATOM   1517  C   GLN B  72     -41.707   6.845  42.834  1.00 65.27           C  
ATOM   1518  O   GLN B  72     -41.177   5.733  42.689  1.00 65.84           O  
ATOM   1519  CB  GLN B  72     -44.113   6.970  41.923  1.00 67.84           C  
ATOM   1520  CG  GLN B  72     -43.372   7.122  40.565  1.00 70.49           C  
ATOM   1521  CD  GLN B  72     -44.260   7.726  39.446  1.00 71.91           C  
ATOM   1522  OE1 GLN B  72     -44.013   7.506  38.246  1.00 72.16           O  
ATOM   1523  NE2 GLN B  72     -45.288   8.486  39.845  1.00 72.62           N  
ATOM   1524  N   ALA B  73     -41.017   8.001  42.743  1.00 62.82           N  
ATOM   1525  CA  ALA B  73     -39.637   8.085  42.205  1.00 59.52           C  
ATOM   1526  C   ALA B  73     -38.730   9.126  42.886  1.00 58.14           C  
ATOM   1527  O   ALA B  73     -39.199  10.161  43.376  1.00 58.31           O  
ATOM   1528  CB  ALA B  73     -39.680   8.363  40.716  1.00 58.97           C  
ATOM   1529  N   ASN B  74     -37.422   8.878  42.887  1.00 55.07           N  
ATOM   1530  CA  ASN B  74     -36.490   9.856  43.454  1.00 52.28           C  
ATOM   1531  C   ASN B  74     -35.714  10.649  42.374  1.00 47.80           C  
ATOM   1532  O   ASN B  74     -34.681  11.258  42.678  1.00 47.03           O  
ATOM   1533  CB  ASN B  74     -35.533   9.195  44.479  1.00 55.67           C  
ATOM   1534  CG  ASN B  74     -34.502   8.246  43.805  1.00 58.48           C  
ATOM   1535  OD1 ASN B  74     -34.730   7.770  42.682  1.00 60.52           O  
ATOM   1536  ND2 ASN B  74     -33.372   7.984  44.482  1.00 58.47           N  
ATOM   1537  N   VAL B  75     -36.217  10.634  41.129  1.00 41.74           N  
ATOM   1538  CA  VAL B  75     -35.650  11.409  40.019  1.00 36.14           C  
ATOM   1539  C   VAL B  75     -35.339  12.858  40.409  1.00 34.56           C  
ATOM   1540  O   VAL B  75     -36.048  13.479  41.195  1.00 34.07           O  
ATOM   1541  CB  VAL B  75     -36.570  11.368  38.745  1.00 35.43           C  
ATOM   1542  CG1 VAL B  75     -37.872  12.179  38.912  1.00 34.48           C  
ATOM   1543  CG2 VAL B  75     -35.824  11.785  37.501  1.00 33.39           C  
ATOM   1544  N   ALA B  76     -34.256  13.374  39.862  1.00 31.94           N  
ATOM   1545  CA  ALA B  76     -33.861  14.750  40.052  1.00 30.31           C  
ATOM   1546  C   ALA B  76     -35.008  15.652  39.611  1.00 29.06           C  
ATOM   1547  O   ALA B  76     -35.613  15.421  38.550  1.00 28.44           O  
ATOM   1548  CB  ALA B  76     -32.577  15.050  39.232  1.00 28.87           C  
ATOM   1549  N   LEU B  77     -35.286  16.678  40.416  1.00 27.53           N  
ATOM   1550  CA  LEU B  77     -36.445  17.523  40.227  1.00 27.86           C  
ATOM   1551  C   LEU B  77     -36.093  18.984  40.523  1.00 29.37           C  
ATOM   1552  O   LEU B  77     -35.592  19.289  41.600  1.00 29.87           O  
ATOM   1553  CB  LEU B  77     -37.573  17.050  41.159  1.00 27.66           C  
ATOM   1554  CG  LEU B  77     -38.825  17.946  41.236  1.00 29.02           C  
ATOM   1555  CD1 LEU B  77     -39.621  17.978  39.911  1.00 27.68           C  
ATOM   1556  CD2 LEU B  77     -39.705  17.454  42.362  1.00 28.42           C  
ATOM   1557  N   MET B  78     -36.329  19.888  39.575  1.00 30.55           N  
ATOM   1558  CA  MET B  78     -36.263  21.332  39.876  1.00 32.29           C  
ATOM   1559  C   MET B  78     -37.591  21.985  39.562  1.00 32.95           C  
ATOM   1560  O   MET B  78     -38.204  21.693  38.548  1.00 32.57           O  
ATOM   1561  CB  MET B  78     -35.168  22.064  39.089  1.00 31.87           C  
ATOM   1562  CG  MET B  78     -33.804  21.518  39.303  1.00 33.40           C  
ATOM   1563  SD  MET B  78     -32.649  22.201  38.111  1.00 36.76           S  
ATOM   1564  CE  MET B  78     -31.187  21.302  38.587  1.00 33.74           C  
ATOM   1565  N   PHE B  79     -38.017  22.868  40.446  1.00 34.80           N  
ATOM   1566  CA  PHE B  79     -39.194  23.693  40.229  1.00 37.80           C  
ATOM   1567  C   PHE B  79     -38.834  24.995  39.522  1.00 41.07           C  
ATOM   1568  O   PHE B  79     -37.723  25.540  39.693  1.00 39.25           O  
ATOM   1569  CB  PHE B  79     -39.784  24.106  41.559  1.00 35.88           C  
ATOM   1570  CG  PHE B  79     -40.713  23.146  42.110  1.00 34.48           C  
ATOM   1571  CD1 PHE B  79     -41.872  22.844  41.450  1.00 34.65           C  
ATOM   1572  CD2 PHE B  79     -40.444  22.537  43.309  1.00 34.52           C  
ATOM   1573  CE1 PHE B  79     -42.757  21.932  41.989  1.00 35.02           C  
ATOM   1574  CE2 PHE B  79     -41.327  21.638  43.858  1.00 33.96           C  
ATOM   1575  CZ  PHE B  79     -42.474  21.325  43.193  1.00 33.97           C  
ATOM   1576  N   LEU B  80     -39.797  25.485  38.746  1.00 45.80           N  
ATOM   1577  CA  LEU B  80     -39.751  26.842  38.218  1.00 51.14           C  
ATOM   1578  C   LEU B  80     -40.859  27.682  38.822  1.00 54.43           C  
ATOM   1579  O   LEU B  80     -41.963  27.194  39.145  1.00 54.22           O  
ATOM   1580  CB  LEU B  80     -39.898  26.850  36.713  1.00 52.26           C  
ATOM   1581  CG  LEU B  80     -38.574  27.130  35.999  1.00 55.27           C  
ATOM   1582  CD1 LEU B  80     -37.341  26.561  36.743  1.00 56.01           C  
ATOM   1583  CD2 LEU B  80     -38.633  26.576  34.561  1.00 56.41           C  
ATOM   1584  N   THR B  81     -40.561  28.960  38.974  1.00 58.38           N  
ATOM   1585  CA  THR B  81     -41.624  29.921  39.207  1.00 62.71           C  
ATOM   1586  C   THR B  81     -41.263  31.301  38.633  1.00 65.30           C  
ATOM   1587  O   THR B  81     -40.129  31.759  38.755  1.00 66.87           O  
ATOM   1588  CB  THR B  81     -41.976  29.996  40.696  1.00 62.21           C  
ATOM   1589  OG1 THR B  81     -42.955  31.029  40.897  1.00 62.85           O  
ATOM   1590  CG2 THR B  81     -40.785  30.504  41.475  1.00 62.81           C  
ATOM   1591  N   GLY B  82     -42.225  31.934  37.971  1.00 68.12           N  
ATOM   1592  CA  GLY B  82     -42.126  33.344  37.616  1.00 70.66           C  
ATOM   1593  C   GLY B  82     -42.663  34.236  38.738  1.00 72.65           C  
ATOM   1594  O   GLY B  82     -42.853  35.444  38.563  1.00 73.65           O  
ATOM   1595  N   ARG B  83     -42.935  33.621  39.893  1.00 73.33           N  
ATOM   1596  CA  ARG B  83     -43.300  34.345  41.104  1.00 72.58           C  
ATOM   1597  C   ARG B  83     -42.306  33.956  42.194  1.00 71.44           C  
ATOM   1598  O   ARG B  83     -42.280  32.814  42.676  1.00 71.26           O  
ATOM   1599  CB  ARG B  83     -44.770  34.053  41.534  1.00 72.86           C  
ATOM   1600  N   ASP B  84     -41.452  34.910  42.542  1.00 69.89           N  
ATOM   1601  CA  ASP B  84     -40.667  34.791  43.741  1.00 68.06           C  
ATOM   1602  C   ASP B  84     -41.627  34.922  44.940  1.00 65.58           C  
ATOM   1603  O   ASP B  84     -42.319  35.936  45.082  1.00 66.38           O  
ATOM   1604  CB  ASP B  84     -39.570  35.845  43.767  1.00 69.62           C  
ATOM   1605  CG  ASP B  84     -38.487  35.518  44.783  1.00 71.66           C  
ATOM   1606  OD1 ASP B  84     -38.505  34.388  45.347  1.00 72.73           O  
ATOM   1607  OD2 ASP B  84     -37.581  36.320  45.090  1.00 72.29           O  
ATOM   1608  N   ASN B  85     -41.660  33.877  45.773  1.00 60.60           N  
ATOM   1609  CA  ASN B  85     -42.668  33.650  46.808  1.00 55.34           C  
ATOM   1610  C   ASN B  85     -42.086  32.555  47.712  1.00 53.14           C  
ATOM   1611  O   ASN B  85     -41.927  31.410  47.297  1.00 51.67           O  
ATOM   1612  CB  ASN B  85     -43.983  33.208  46.154  1.00 54.00           C  
ATOM   1613  CG  ASN B  85     -44.937  32.445  47.104  1.00 53.74           C  
ATOM   1614  OD1 ASN B  85     -44.601  32.071  48.229  1.00 53.33           O  
ATOM   1615  ND2 ASN B  85     -46.145  32.192  46.611  1.00 53.78           N  
ATOM   1616  N   GLU B  86     -41.744  32.945  48.933  1.00 50.84           N  
ATOM   1617  CA  GLU B  86     -41.008  32.130  49.882  1.00 49.61           C  
ATOM   1618  C   GLU B  86     -41.682  30.813  50.283  1.00 46.66           C  
ATOM   1619  O   GLU B  86     -41.020  29.784  50.441  1.00 45.49           O  
ATOM   1620  CB  GLU B  86     -40.775  32.949  51.145  1.00 51.81           C  
ATOM   1621  CG  GLU B  86     -39.602  33.871  51.044  1.00 55.09           C  
ATOM   1622  CD  GLU B  86     -38.297  33.150  51.300  1.00 57.99           C  
ATOM   1623  OE1 GLU B  86     -38.079  32.702  52.470  1.00 58.61           O  
ATOM   1624  OE2 GLU B  86     -37.489  33.052  50.327  1.00 59.24           O  
ATOM   1625  N   VAL B  87     -42.989  30.866  50.491  1.00 42.96           N  
ATOM   1626  CA  VAL B  87     -43.699  29.716  50.982  1.00 40.68           C  
ATOM   1627  C   VAL B  87     -43.660  28.612  49.915  1.00 39.61           C  
ATOM   1628  O   VAL B  87     -43.380  27.452  50.229  1.00 38.90           O  
ATOM   1629  CB  VAL B  87     -45.140  30.090  51.391  1.00 39.86           C  
ATOM   1630  CG1 VAL B  87     -46.028  28.865  51.479  1.00 38.61           C  
ATOM   1631  CG2 VAL B  87     -45.120  30.844  52.719  1.00 39.37           C  
ATOM   1632  N   ASP B  88     -43.930  28.990  48.670  1.00 37.31           N  
ATOM   1633  CA  ASP B  88     -43.880  28.077  47.545  1.00 36.38           C  
ATOM   1634  C   ASP B  88     -42.460  27.502  47.357  1.00 35.64           C  
ATOM   1635  O   ASP B  88     -42.305  26.313  47.119  1.00 34.24           O  
ATOM   1636  CB  ASP B  88     -44.417  28.758  46.284  1.00 36.66           C  
ATOM   1637  CG  ASP B  88     -45.945  28.639  46.165  1.00 37.89           C  
ATOM   1638  OD1 ASP B  88     -46.676  28.311  47.130  1.00 38.07           O  
ATOM   1639  OD2 ASP B  88     -46.502  28.837  45.054  1.00 37.57           O  
ATOM   1640  N   LYS B  89     -41.445  28.328  47.577  1.00 35.28           N  
ATOM   1641  CA  LYS B  89     -40.059  27.915  47.505  1.00 37.00           C  
ATOM   1642  C   LYS B  89     -39.736  26.833  48.536  1.00 37.93           C  
ATOM   1643  O   LYS B  89     -39.192  25.773  48.174  1.00 38.28           O  
ATOM   1644  CB  LYS B  89     -39.140  29.122  47.733  1.00 39.95           C  
ATOM   1645  CG  LYS B  89     -37.747  29.003  47.093  1.00 42.95           C  
ATOM   1646  CD  LYS B  89     -36.583  29.199  48.034  1.00 43.95           C  
ATOM   1647  CE  LYS B  89     -36.670  30.515  48.835  1.00 46.60           C  
ATOM   1648  NZ  LYS B  89     -35.859  31.653  48.280  1.00 48.46           N  
ATOM   1649  N   ILE B  90     -40.058  27.103  49.814  1.00 36.94           N  
ATOM   1650  CA  ILE B  90     -39.804  26.165  50.908  1.00 35.10           C  
ATOM   1651  C   ILE B  90     -40.637  24.895  50.841  1.00 32.65           C  
ATOM   1652  O   ILE B  90     -40.125  23.804  51.052  1.00 31.21           O  
ATOM   1653  CB  ILE B  90     -39.933  26.849  52.285  1.00 37.34           C  
ATOM   1654  CG1 ILE B  90     -38.580  27.451  52.679  1.00 38.65           C  
ATOM   1655  CG2 ILE B  90     -40.317  25.846  53.374  1.00 37.28           C  
ATOM   1656  CD1 ILE B  90     -38.398  28.850  52.120  1.00 40.67           C  
ATOM   1657  N   LEU B  91     -41.912  25.028  50.530  1.00 31.42           N  
ATOM   1658  CA  LEU B  91     -42.758  23.872  50.289  1.00 30.55           C  
ATOM   1659  C   LEU B  91     -42.185  22.925  49.240  1.00 29.99           C  
ATOM   1660  O   LEU B  91     -42.063  21.700  49.477  1.00 29.09           O  
ATOM   1661  CB  LEU B  91     -44.094  24.332  49.784  1.00 32.14           C  
ATOM   1662  CG  LEU B  91     -45.085  24.444  50.905  1.00 34.28           C  
ATOM   1663  CD1 LEU B  91     -46.444  24.783  50.288  1.00 33.26           C  
ATOM   1664  CD2 LEU B  91     -45.071  23.074  51.657  1.00 34.24           C  
ATOM   1665  N   GLY B  92     -41.843  23.490  48.078  1.00 28.01           N  
ATOM   1666  CA  GLY B  92     -41.310  22.691  46.980  1.00 26.87           C  
ATOM   1667  C   GLY B  92     -40.005  22.017  47.375  1.00 26.19           C  
ATOM   1668  O   GLY B  92     -39.793  20.860  47.045  1.00 26.60           O  
ATOM   1669  N   LEU B  93     -39.132  22.711  48.094  1.00 24.21           N  
ATOM   1670  CA  LEU B  93     -37.932  22.053  48.579  1.00 25.05           C  
ATOM   1671  C   LEU B  93     -38.306  20.958  49.589  1.00 25.83           C  
ATOM   1672  O   LEU B  93     -37.841  19.822  49.509  1.00 23.57           O  
ATOM   1673  CB  LEU B  93     -36.981  23.060  49.230  1.00 24.50           C  
ATOM   1674  CG  LEU B  93     -36.450  24.103  48.263  1.00 26.08           C  
ATOM   1675  CD1 LEU B  93     -35.661  25.232  49.005  1.00 24.87           C  
ATOM   1676  CD2 LEU B  93     -35.629  23.434  47.045  1.00 24.78           C  
ATOM   1677  N   GLU B  94     -39.179  21.318  50.518  1.00 26.64           N  
ATOM   1678  CA  GLU B  94     -39.621  20.400  51.539  1.00 27.79           C  
ATOM   1679  C   GLU B  94     -40.195  19.111  50.946  1.00 27.73           C  
ATOM   1680  O   GLU B  94     -39.941  18.044  51.467  1.00 27.81           O  
ATOM   1681  CB  GLU B  94     -40.637  21.082  52.460  1.00 28.00           C  
ATOM   1682  CG  GLU B  94     -41.455  20.110  53.276  1.00 30.32           C  
ATOM   1683  CD  GLU B  94     -40.594  19.289  54.207  1.00 33.16           C  
ATOM   1684  OE1 GLU B  94     -39.535  19.802  54.630  1.00 33.16           O  
ATOM   1685  OE2 GLU B  94     -40.967  18.118  54.508  1.00 35.91           O  
ATOM   1686  N   ILE B  95     -40.978  19.178  49.877  1.00 28.25           N  
ATOM   1687  CA  ILE B  95     -41.503  17.923  49.373  1.00 29.68           C  
ATOM   1688  C   ILE B  95     -40.474  17.140  48.552  1.00 29.61           C  
ATOM   1689  O   ILE B  95     -40.762  16.054  48.077  1.00 31.01           O  
ATOM   1690  CB  ILE B  95     -42.871  18.082  48.641  1.00 32.00           C  
ATOM   1691  CG1 ILE B  95     -42.710  18.734  47.293  1.00 33.08           C  
ATOM   1692  CG2 ILE B  95     -43.901  18.886  49.489  1.00 33.32           C  
ATOM   1693  CD1 ILE B  95     -42.461  17.723  46.237  1.00 34.87           C  
ATOM   1694  N   GLY B  96     -39.279  17.699  48.376  1.00 28.77           N  
ATOM   1695  CA  GLY B  96     -38.164  16.970  47.813  1.00 27.10           C  
ATOM   1696  C   GLY B  96     -37.591  17.482  46.501  1.00 26.70           C  
ATOM   1697  O   GLY B  96     -36.800  16.788  45.876  1.00 26.62           O  
ATOM   1698  N   ALA B  97     -37.973  18.679  46.066  1.00 25.81           N  
ATOM   1699  CA  ALA B  97     -37.356  19.238  44.867  1.00 25.11           C  
ATOM   1700  C   ALA B  97     -35.906  19.518  45.204  1.00 26.49           C  
ATOM   1701  O   ALA B  97     -35.601  20.020  46.297  1.00 25.43           O  
ATOM   1702  CB  ALA B  97     -38.050  20.515  44.429  1.00 23.21           C  
ATOM   1703  N   ASP B  98     -35.006  19.164  44.290  1.00 27.76           N  
ATOM   1704  CA  ASP B  98     -33.590  19.417  44.505  1.00 29.15           C  
ATOM   1705  C   ASP B  98     -33.230  20.882  44.321  1.00 30.62           C  
ATOM   1706  O   ASP B  98     -32.237  21.356  44.830  1.00 30.21           O  
ATOM   1707  CB  ASP B  98     -32.779  18.595  43.541  1.00 28.79           C  
ATOM   1708  CG  ASP B  98     -33.053  17.173  43.681  1.00 28.87           C  
ATOM   1709  OD1 ASP B  98     -32.480  16.566  44.616  1.00 28.72           O  
ATOM   1710  OD2 ASP B  98     -33.848  16.589  42.914  1.00 28.86           O  
ATOM   1711  N   ASP B  99     -34.033  21.591  43.558  1.00 32.74           N  
ATOM   1712  CA  ASP B  99     -33.812  22.997  43.393  1.00 34.98           C  
ATOM   1713  C   ASP B  99     -35.080  23.717  43.026  1.00 36.19           C  
ATOM   1714  O   ASP B  99     -36.100  23.102  42.651  1.00 34.53           O  
ATOM   1715  CB  ASP B  99     -32.774  23.249  42.332  1.00 37.84           C  
ATOM   1716  CG  ASP B  99     -31.764  24.277  42.778  1.00 41.87           C  
ATOM   1717  OD1 ASP B  99     -32.193  25.364  43.323  1.00 41.79           O  
ATOM   1718  OD2 ASP B  99     -30.521  24.052  42.651  1.00 42.67           O  
ATOM   1719  N   TYR B 100     -34.986  25.033  43.129  1.00 38.40           N  
ATOM   1720  CA  TYR B 100     -36.096  25.930  42.947  1.00 42.01           C  
ATOM   1721  C   TYR B 100     -35.538  27.127  42.191  1.00 43.81           C  
ATOM   1722  O   TYR B 100     -34.648  27.831  42.667  1.00 43.58           O  
ATOM   1723  CB  TYR B 100     -36.628  26.368  44.314  1.00 45.11           C  
ATOM   1724  CG  TYR B 100     -37.980  26.990  44.200  1.00 48.47           C  
ATOM   1725  CD1 TYR B 100     -38.113  28.336  43.856  1.00 49.92           C  
ATOM   1726  CD2 TYR B 100     -39.154  26.222  44.399  1.00 50.20           C  
ATOM   1727  CE1 TYR B 100     -39.372  28.922  43.723  1.00 51.34           C  
ATOM   1728  CE2 TYR B 100     -40.424  26.796  44.255  1.00 51.38           C  
ATOM   1729  CZ  TYR B 100     -40.516  28.148  43.908  1.00 52.34           C  
ATOM   1730  OH  TYR B 100     -41.749  28.741  43.750  1.00 55.01           O  
ATOM   1731  N   ILE B 101     -36.020  27.362  40.992  1.00 46.46           N  
ATOM   1732  CA  ILE B 101     -35.498  28.504  40.263  1.00 49.15           C  
ATOM   1733  C   ILE B 101     -36.589  29.494  39.816  1.00 48.08           C  
ATOM   1734  O   ILE B 101     -37.649  29.097  39.314  1.00 46.33           O  
ATOM   1735  CB  ILE B 101     -34.512  28.027  39.135  1.00 52.17           C  
ATOM   1736  CG1 ILE B 101     -33.323  27.276  39.799  1.00 53.37           C  
ATOM   1737  CG2 ILE B 101     -33.991  29.240  38.299  1.00 52.45           C  
ATOM   1738  CD1 ILE B 101     -32.580  26.217  38.922  1.00 53.35           C  
ATOM   1739  N   THR B 102     -36.332  30.778  40.070  1.00 48.88           N  
ATOM   1740  CA  THR B 102     -37.296  31.853  39.781  1.00 50.77           C  
ATOM   1741  C   THR B 102     -36.930  32.628  38.522  1.00 51.82           C  
ATOM   1742  O   THR B 102     -35.741  32.812  38.238  1.00 50.90           O  
ATOM   1743  CB  THR B 102     -37.333  32.869  40.935  1.00 50.42           C  
ATOM   1744  OG1 THR B 102     -36.113  33.616  40.908  1.00 51.19           O  
ATOM   1745  CG2 THR B 102     -37.280  32.182  42.310  1.00 50.38           C  
ATOM   1746  N   LYS B 103     -37.950  33.103  37.802  1.00 54.08           N  
ATOM   1747  CA  LYS B 103     -37.776  34.110  36.746  1.00 57.42           C  
ATOM   1748  C   LYS B 103     -37.374  35.476  37.319  1.00 58.32           C  
ATOM   1749  O   LYS B 103     -37.716  35.816  38.447  1.00 58.86           O  
ATOM   1750  CB  LYS B 103     -39.059  34.278  35.942  1.00 60.29           C  
ATOM   1751  CG  LYS B 103     -39.129  33.446  34.665  1.00 63.82           C  
ATOM   1752  CD  LYS B 103     -39.687  32.037  34.927  1.00 65.95           C  
ATOM   1753  CE  LYS B 103     -40.890  31.719  34.001  1.00 67.71           C  
ATOM   1754  NZ  LYS B 103     -41.315  30.268  34.104  1.00 68.29           N  
ATOM   1755  N   PRO B 104     -36.571  36.226  36.573  1.00 59.48           N  
ATOM   1756  CA  PRO B 104     -35.915  35.697  35.372  1.00 58.82           C  
ATOM   1757  C   PRO B 104     -34.595  35.028  35.812  1.00 57.43           C  
ATOM   1758  O   PRO B 104     -33.945  35.423  36.804  1.00 56.84           O  
ATOM   1759  CB  PRO B 104     -35.668  36.968  34.527  1.00 59.19           C  
ATOM   1760  CG  PRO B 104     -35.377  38.062  35.587  1.00 58.99           C  
ATOM   1761  CD  PRO B 104     -36.177  37.632  36.846  1.00 59.32           C  
ATOM   1762  N   PHE B 105     -34.212  33.990  35.096  1.00 56.51           N  
ATOM   1763  CA  PHE B 105     -33.055  33.202  35.519  1.00 56.83           C  
ATOM   1764  C   PHE B 105     -31.967  33.327  34.462  1.00 53.01           C  
ATOM   1765  O   PHE B 105     -32.256  33.609  33.293  1.00 50.52           O  
ATOM   1766  CB  PHE B 105     -33.445  31.709  35.682  1.00 59.05           C  
ATOM   1767  CG  PHE B 105     -34.173  31.157  34.481  1.00 60.99           C  
ATOM   1768  CD1 PHE B 105     -35.546  31.337  34.339  1.00 62.06           C  
ATOM   1769  CD2 PHE B 105     -33.485  30.504  33.476  1.00 62.25           C  
ATOM   1770  CE1 PHE B 105     -36.234  30.864  33.213  1.00 63.13           C  
ATOM   1771  CE2 PHE B 105     -34.159  30.018  32.347  1.00 63.43           C  
ATOM   1772  CZ  PHE B 105     -35.542  30.207  32.215  1.00 63.33           C  
ATOM   1773  N   ASN B 106     -30.726  33.102  34.887  1.00 48.98           N  
ATOM   1774  CA  ASN B 106     -29.664  32.900  33.931  1.00 45.06           C  
ATOM   1775  C   ASN B 106     -29.731  31.459  33.429  1.00 41.09           C  
ATOM   1776  O   ASN B 106     -29.694  30.519  34.203  1.00 40.70           O  
ATOM   1777  CB  ASN B 106     -28.277  33.242  34.518  1.00 45.67           C  
ATOM   1778  CG  ASN B 106     -27.247  33.596  33.416  1.00 47.20           C  
ATOM   1779  OD1 ASN B 106     -26.965  32.794  32.517  1.00 47.62           O  
ATOM   1780  ND2 ASN B 106     -26.716  34.812  33.469  1.00 47.56           N  
ATOM   1781  N   PRO B 107     -29.830  31.290  32.121  1.00 37.75           N  
ATOM   1782  CA  PRO B 107     -29.747  29.958  31.526  1.00 34.46           C  
ATOM   1783  C   PRO B 107     -28.514  29.239  32.006  1.00 33.17           C  
ATOM   1784  O   PRO B 107     -28.568  28.007  32.195  1.00 34.18           O  
ATOM   1785  CB  PRO B 107     -29.610  30.245  30.033  1.00 34.62           C  
ATOM   1786  CG  PRO B 107     -30.264  31.645  29.835  1.00 34.33           C  
ATOM   1787  CD  PRO B 107     -30.040  32.365  31.127  1.00 35.81           C  
ATOM   1788  N   ARG B 108     -27.405  29.957  32.184  1.00 30.50           N  
ATOM   1789  CA  ARG B 108     -26.172  29.285  32.624  1.00 29.42           C  
ATOM   1790  C   ARG B 108     -26.308  28.734  34.013  1.00 26.82           C  
ATOM   1791  O   ARG B 108     -25.825  27.655  34.289  1.00 26.77           O  
ATOM   1792  CB  ARG B 108     -24.942  30.189  32.579  1.00 30.93           C  
ATOM   1793  CG  ARG B 108     -24.672  30.786  31.234  1.00 31.82           C  
ATOM   1794  CD  ARG B 108     -24.270  29.800  30.185  1.00 33.06           C  
ATOM   1795  NE  ARG B 108     -23.957  30.590  29.006  1.00 36.74           N  
ATOM   1796  CZ  ARG B 108     -24.165  30.225  27.750  1.00 37.52           C  
ATOM   1797  NH1 ARG B 108     -24.663  29.024  27.480  1.00 37.90           N  
ATOM   1798  NH2 ARG B 108     -23.854  31.068  26.764  1.00 36.23           N  
ATOM   1799  N   GLU B 109     -26.975  29.455  34.891  1.00 26.36           N  
ATOM   1800  CA  GLU B 109     -27.140  28.933  36.243  1.00 26.93           C  
ATOM   1801  C   GLU B 109     -27.942  27.635  36.219  1.00 26.17           C  
ATOM   1802  O   GLU B 109     -27.621  26.674  36.937  1.00 27.02           O  
ATOM   1803  CB  GLU B 109     -27.822  29.939  37.166  1.00 26.08           C  
ATOM   1804  CG  GLU B 109     -28.068  29.318  38.531  1.00 28.49           C  
ATOM   1805  CD  GLU B 109     -28.663  30.275  39.551  1.00 29.77           C  
ATOM   1806  OE1 GLU B 109     -28.918  31.440  39.163  1.00 30.33           O  
ATOM   1807  OE2 GLU B 109     -28.850  29.860  40.737  1.00 29.55           O  
ATOM   1808  N   LEU B 110     -28.977  27.628  35.385  1.00 25.52           N  
ATOM   1809  CA  LEU B 110     -29.871  26.502  35.203  1.00 26.50           C  
ATOM   1810  C   LEU B 110     -29.140  25.252  34.682  1.00 25.69           C  
ATOM   1811  O   LEU B 110     -29.238  24.158  35.256  1.00 26.41           O  
ATOM   1812  CB  LEU B 110     -31.007  26.919  34.263  1.00 28.71           C  
ATOM   1813  CG  LEU B 110     -32.055  25.853  33.930  1.00 30.04           C  
ATOM   1814  CD1 LEU B 110     -32.562  25.276  35.230  1.00 29.84           C  
ATOM   1815  CD2 LEU B 110     -33.207  26.381  33.097  1.00 28.48           C  
ATOM   1816  N   THR B 111     -28.369  25.401  33.625  1.00 23.96           N  
ATOM   1817  CA  THR B 111     -27.693  24.224  33.087  1.00 23.70           C  
ATOM   1818  C   THR B 111     -26.508  23.810  33.917  1.00 23.77           C  
ATOM   1819  O   THR B 111     -26.189  22.644  33.955  1.00 25.74           O  
ATOM   1820  CB  THR B 111     -27.267  24.453  31.622  1.00 23.69           C  
ATOM   1821  OG1 THR B 111     -26.461  25.637  31.573  1.00 26.46           O  
ATOM   1822  CG2 THR B 111     -28.501  24.826  30.729  1.00 21.43           C  
ATOM   1823  N   ILE B 112     -25.811  24.732  34.577  1.00 23.17           N  
ATOM   1824  CA  ILE B 112     -24.783  24.265  35.489  1.00 22.52           C  
ATOM   1825  C   ILE B 112     -25.410  23.537  36.701  1.00 23.33           C  
ATOM   1826  O   ILE B 112     -24.896  22.500  37.108  1.00 24.10           O  
ATOM   1827  CB  ILE B 112     -23.876  25.414  35.942  1.00 23.79           C  
ATOM   1828  CG1 ILE B 112     -23.165  26.035  34.748  1.00 22.61           C  
ATOM   1829  CG2 ILE B 112     -22.885  24.936  37.062  1.00 23.95           C  
ATOM   1830  CD1 ILE B 112     -22.493  27.341  35.086  1.00 22.62           C  
ATOM   1831  N   ARG B 113     -26.513  24.043  37.275  1.00 22.29           N  
ATOM   1832  CA  ARG B 113     -27.127  23.310  38.397  1.00 23.15           C  
ATOM   1833  C   ARG B 113     -27.624  21.936  37.944  1.00 25.11           C  
ATOM   1834  O   ARG B 113     -27.503  20.949  38.700  1.00 25.48           O  
ATOM   1835  CB  ARG B 113     -28.309  24.046  39.035  1.00 22.89           C  
ATOM   1836  CG  ARG B 113     -27.994  25.299  39.735  1.00 21.98           C  
ATOM   1837  CD  ARG B 113     -29.163  25.929  40.412  1.00 22.37           C  
ATOM   1838  NE  ARG B 113     -28.786  27.146  41.163  1.00 22.89           N  
ATOM   1839  CZ  ARG B 113     -28.493  27.163  42.465  1.00 22.19           C  
ATOM   1840  NH1 ARG B 113     -28.521  26.043  43.159  1.00 21.05           N  
ATOM   1841  NH2 ARG B 113     -28.164  28.306  43.070  1.00 23.71           N  
ATOM   1842  N   ALA B 114     -28.203  21.864  36.734  1.00 23.56           N  
ATOM   1843  CA  ALA B 114     -28.656  20.564  36.199  1.00 23.04           C  
ATOM   1844  C   ALA B 114     -27.464  19.652  36.027  1.00 24.21           C  
ATOM   1845  O   ALA B 114     -27.515  18.491  36.413  1.00 24.55           O  
ATOM   1846  CB  ALA B 114     -29.397  20.731  34.859  1.00 21.57           C  
ATOM   1847  N   ARG B 115     -26.369  20.170  35.470  1.00 24.58           N  
ATOM   1848  CA  ARG B 115     -25.212  19.327  35.294  1.00 26.29           C  
ATOM   1849  C   ARG B 115     -24.710  18.822  36.626  1.00 27.35           C  
ATOM   1850  O   ARG B 115     -24.460  17.636  36.768  1.00 29.14           O  
ATOM   1851  CB  ARG B 115     -24.111  19.999  34.472  1.00 28.32           C  
ATOM   1852  CG  ARG B 115     -22.840  19.161  34.317  1.00 31.08           C  
ATOM   1853  CD  ARG B 115     -21.560  19.979  34.025  1.00 34.29           C  
ATOM   1854  NE  ARG B 115     -21.014  20.547  35.287  1.00 37.46           N  
ATOM   1855  CZ  ARG B 115     -20.513  21.803  35.458  1.00 36.83           C  
ATOM   1856  NH1 ARG B 115     -20.479  22.632  34.406  1.00 34.60           N  
ATOM   1857  NH2 ARG B 115     -20.042  22.200  36.686  1.00 34.06           N  
ATOM   1858  N   ASN B 116     -24.594  19.666  37.645  1.00 27.58           N  
ATOM   1859  CA  ASN B 116     -24.021  19.135  38.895  1.00 27.23           C  
ATOM   1860  C   ASN B 116     -24.917  18.080  39.526  1.00 27.36           C  
ATOM   1861  O   ASN B 116     -24.444  17.108  40.073  1.00 27.79           O  
ATOM   1862  CB  ASN B 116     -23.794  20.248  39.919  1.00 27.59           C  
ATOM   1863  CG  ASN B 116     -22.700  21.221  39.505  1.00 27.70           C  
ATOM   1864  OD1 ASN B 116     -21.686  20.850  38.849  1.00 27.50           O  
ATOM   1865  ND2 ASN B 116     -22.888  22.469  39.893  1.00 23.85           N  
ATOM   1866  N   LEU B 117     -26.220  18.330  39.489  1.00 27.25           N  
ATOM   1867  CA  LEU B 117     -27.214  17.446  40.056  1.00 28.27           C  
ATOM   1868  C   LEU B 117     -27.226  16.091  39.288  1.00 30.02           C  
ATOM   1869  O   LEU B 117     -27.158  15.017  39.881  1.00 27.95           O  
ATOM   1870  CB  LEU B 117     -28.576  18.131  40.035  1.00 27.39           C  
ATOM   1871  CG  LEU B 117     -29.782  17.332  40.505  1.00 27.88           C  
ATOM   1872  CD1 LEU B 117     -29.538  16.883  41.949  1.00 28.19           C  
ATOM   1873  CD2 LEU B 117     -31.060  18.178  40.368  1.00 26.39           C  
ATOM   1874  N   LEU B 118     -27.234  16.164  37.963  1.00 31.82           N  
ATOM   1875  CA  LEU B 118     -27.141  14.960  37.133  1.00 33.70           C  
ATOM   1876  C   LEU B 118     -25.851  14.181  37.399  1.00 35.00           C  
ATOM   1877  O   LEU B 118     -25.837  12.973  37.283  1.00 35.76           O  
ATOM   1878  CB  LEU B 118     -27.255  15.330  35.652  1.00 32.84           C  
ATOM   1879  CG  LEU B 118     -28.629  15.165  35.020  1.00 32.54           C  
ATOM   1880  CD1 LEU B 118     -29.624  15.161  36.069  1.00 33.55           C  
ATOM   1881  CD2 LEU B 118     -28.918  16.232  34.027  1.00 32.26           C  
ATOM   1882  N   SER B 119     -24.769  14.858  37.771  1.00 36.96           N  
ATOM   1883  CA  SER B 119     -23.513  14.164  38.046  1.00 39.22           C  
ATOM   1884  C   SER B 119     -23.626  13.288  39.276  1.00 39.90           C  
ATOM   1885  O   SER B 119     -23.011  12.237  39.332  1.00 39.95           O  
ATOM   1886  CB  SER B 119     -22.369  15.149  38.238  1.00 41.13           C  
ATOM   1887  OG  SER B 119     -21.811  15.472  36.970  1.00 44.58           O  
ATOM   1888  N   ARG B 120     -24.423  13.736  40.243  1.00 39.72           N  
ATOM   1889  CA  ARG B 120     -24.719  12.968  41.433  1.00 40.68           C  
ATOM   1890  C   ARG B 120     -25.774  11.878  41.237  1.00 42.76           C  
ATOM   1891  O   ARG B 120     -25.681  10.839  41.882  1.00 45.02           O  
ATOM   1892  CB  ARG B 120     -25.190  13.898  42.540  1.00 39.81           C  
ATOM   1893  CG  ARG B 120     -24.171  14.962  42.875  1.00 39.69           C  
ATOM   1894  CD  ARG B 120     -24.233  15.379  44.290  1.00 39.28           C  
ATOM   1895  NE  ARG B 120     -23.246  16.394  44.649  1.00 40.00           N  
ATOM   1896  CZ  ARG B 120     -22.038  16.128  45.150  1.00 40.32           C  
ATOM   1897  NH1 ARG B 120     -21.644  14.873  45.305  1.00 39.92           N  
ATOM   1898  NH2 ARG B 120     -21.228  17.122  45.498  1.00 40.13           N  
ATOM   1899  N   THR B 121     -26.770  12.079  40.363  1.00 42.99           N  
ATOM   1900  CA  THR B 121     -27.885  11.130  40.318  1.00 42.55           C  
ATOM   1901  C   THR B 121     -27.794  10.135  39.201  1.00 45.04           C  
ATOM   1902  O   THR B 121     -28.381   9.080  39.310  1.00 47.18           O  
ATOM   1903  CB  THR B 121     -29.256  11.801  40.254  1.00 40.44           C  
ATOM   1904  OG1 THR B 121     -29.311  12.662  39.109  1.00 39.16           O  
ATOM   1905  CG2 THR B 121     -29.496  12.695  41.473  1.00 39.05           C  
ATOM   1906  N   MET B 122     -27.090  10.458  38.127  1.00 46.80           N  
ATOM   1907  CA  MET B 122     -27.003   9.555  36.993  1.00 49.16           C  
ATOM   1908  C   MET B 122     -25.821   8.628  37.192  1.00 54.59           C  
ATOM   1909  O   MET B 122     -24.672   8.983  36.894  1.00 55.54           O  
ATOM   1910  CB  MET B 122     -26.856  10.334  35.691  1.00 45.73           C  
ATOM   1911  CG  MET B 122     -28.157  10.807  35.153  1.00 43.42           C  
ATOM   1912  SD  MET B 122     -28.002  11.683  33.578  1.00 42.02           S  
ATOM   1913  CE  MET B 122     -27.644  10.277  32.433  1.00 43.38           C  
ATOM   1914  N   GLN B 123     -26.117   7.440  37.710  1.00 60.91           N  
ATOM   1915  CA  GLN B 123     -25.099   6.447  38.090  1.00 65.62           C  
ATOM   1916  C   GLN B 123     -25.128   5.194  37.199  1.00 66.46           C  
ATOM   1917  O   GLN B 123     -25.077   5.300  35.966  1.00 67.50           O  
ATOM   1918  CB  GLN B 123     -25.252   6.059  39.575  1.00 68.46           C  
ATOM   1919  CG  GLN B 123     -25.098   7.243  40.561  1.00 71.54           C  
ATOM   1920  CD  GLN B 123     -23.680   7.857  40.574  1.00 73.22           C  
ATOM   1921  OE1 GLN B 123     -22.995   7.903  39.534  1.00 73.68           O  
ATOM   1922  NE2 GLN B 123     -23.249   8.336  41.751  1.00 73.51           N  
TER    1923      GLN B 123                                                      
HETATM 1924  O   HOH A 124     -18.951  37.784  62.632  1.00 31.66           O  
HETATM 1925  O   HOH A 125      -7.318  31.871  59.830  1.00 27.09           O  
HETATM 1926  O   HOH A 126     -35.574  21.140  57.983  1.00 45.99           O  
HETATM 1927  O   HOH A 127     -26.356  19.200  43.110  1.00 19.90           O  
HETATM 1928  O   HOH A 128     -33.225  20.773  48.010  1.00 29.43           O  
HETATM 1929  O   HOH A 129     -21.898  19.129  42.689  1.00 29.60           O  
HETATM 1930  O   HOH A 130      -8.199  30.384  53.351  1.00 30.40           O  
HETATM 1931  O   HOH A 131     -20.044  14.053  49.416  1.00 55.59           O  
HETATM 1932  O   HOH A 132     -29.700  10.198  44.215  1.00 30.53           O  
HETATM 1933  O   HOH A 133     -33.028  13.875  48.444  1.00 43.25           O  
HETATM 1934  O   HOH A 134      -9.991  35.186  50.426  1.00 41.87           O  
HETATM 1935  O   HOH A 135     -28.392  19.493  44.836  1.00 27.99           O  
HETATM 1936  O   HOH A 136     -14.475  21.880  64.862  1.00 36.55           O  
HETATM 1937  O   HOH A 137     -30.718  20.057  47.925  1.00 34.58           O  
HETATM 1938  O   HOH A 138     -16.076  35.877  55.231  1.00 35.24           O  
HETATM 1939  O   HOH A 139     -22.913  27.945  67.627  1.00 53.80           O  
HETATM 1940  O   HOH A 140     -32.573  24.328  61.870  1.00 44.74           O  
HETATM 1941  O   HOH A 141     -20.884  10.785  59.478  1.00 60.34           O  
HETATM 1942  O   HOH A 142     -22.106  20.158  66.935  1.00 41.16           O  
HETATM 1943  O   HOH A 143     -30.792  19.810  57.617  1.00 40.46           O  
HETATM 1944  O   HOH A 144     -22.065  13.793  51.264  1.00 37.94           O  
HETATM 1945  O   HOH A 145     -30.001  28.589  45.721  1.00 40.29           O  
HETATM 1946  O   HOH A 146     -17.713  38.488  41.019  1.00 42.59           O  
HETATM 1947  O   HOH A 147     -28.551  22.102  46.410  1.00 40.99           O  
HETATM 1948  O   HOH A 148     -29.338  32.290  48.694  1.00 43.14           O  
HETATM 1949  O   HOH A 149     -18.946  36.686  51.351  1.00 51.89           O  
HETATM 1950  O   HOH A 150     -13.146  37.600  55.697  1.00 43.03           O  
HETATM 1951  O   HOH A 151     -31.599  14.825  61.497  1.00 48.36           O  
HETATM 1952  O   HOH A 152     -29.409  13.600  61.801  1.00 52.34           O  
HETATM 1953  O   HOH A 153     -17.574  29.371  67.008  1.00 43.92           O  
HETATM 1954  O   HOH A 154     -20.755  11.808  52.924  1.00 47.47           O  
HETATM 1955  O   HOH A 155     -24.630  40.998  39.924  1.00 53.49           O  
HETATM 1956  O   HOH A 156     -21.776  39.926  38.561  1.00 46.44           O  
HETATM 1957  O   HOH A 157     -23.037  39.891  35.790  0.50 51.86           O  
HETATM 1958  O   HOH A 158     -27.010  37.541  41.802  1.00 55.90           O  
HETATM 1959  O   HOH A 159     -35.132  14.387  49.796  1.00 48.21           O  
HETATM 1960  O   HOH A 160     -13.317  27.620  67.815  1.00 60.01           O  
HETATM 1961  O   HOH A 161     -11.946  27.575  65.814  1.00 56.03           O  
HETATM 1962  O   HOH A 162     -19.449  37.083  46.515  1.00 64.85           O  
HETATM 1963  O   HOH B 124     -25.073  23.198  41.387  1.00 26.21           O  
HETATM 1964  O   HOH B 125     -35.654   6.809  26.753  1.00 31.05           O  
HETATM 1965  O   HOH B 126     -31.453  11.606  37.867  1.00 40.94           O  
HETATM 1966  O   HOH B 127     -34.804  17.334  22.137  1.00 29.60           O  
HETATM 1967  O   HOH B 128     -30.247  17.923  46.010  1.00 31.61           O  
HETATM 1968  O   HOH B 129     -27.002  21.248  41.529  1.00 24.40           O  
HETATM 1969  O   HOH B 130     -52.191  19.502  35.548  1.00 47.90           O  
HETATM 1970  O   HOH B 131     -34.165  15.747  46.705  1.00 35.35           O  
HETATM 1971  O   HOH B 132     -38.745   7.399  33.501  1.00 30.32           O  
HETATM 1972  O   HOH B 133     -42.000  15.324  24.390  1.00 39.53           O  
HETATM 1973  O   HOH B 134     -27.406  25.609  27.123  1.00 34.52           O  
HETATM 1974  O   HOH B 135     -43.674  16.980  52.815  0.50 23.44           O  
HETATM 1975  O   HOH B 136     -31.266   9.086  36.350  1.00 41.88           O  
HETATM 1976  O   HOH B 137     -32.675  17.089  21.059  1.00 49.06           O  
HETATM 1977  O   HOH B 138     -31.547  28.061  43.549  1.00 35.18           O  
HETATM 1978  O   HOH B 139     -26.562  27.587  25.364  1.00 39.49           O  
HETATM 1979  O   HOH B 140     -33.733  31.013  40.954  1.00 58.80           O  
HETATM 1980  O   HOH B 141     -44.758  30.284  37.761  1.00 62.27           O  
HETATM 1981  O   HOH B 142     -46.760  31.209  25.587  1.00 61.14           O  
HETATM 1982  O   HOH B 143     -40.983  17.078  22.783  1.00 50.70           O  
HETATM 1983  O   HOH B 144     -36.390   7.369  40.435  1.00 70.46           O  
HETATM 1984  O   HOH B 145     -20.254  18.311  39.090  1.00 38.42           O  
HETATM 1985  O   HOH B 146     -21.940  16.962  40.923  1.00 45.19           O  
HETATM 1986  O   HOH B 147     -54.171  15.638  33.561  1.00 51.00           O  
HETATM 1987  O   HOH B 148     -32.358  10.409  40.122  1.00 45.12           O  
HETATM 1988  O   HOH B 149     -33.784   9.054  38.604  1.00 48.53           O  
HETATM 1989  O   HOH B 150     -34.101   8.358  36.125  1.00 37.89           O  
HETATM 1990  O   HOH B 151     -44.936  30.404  42.735  1.00 46.72           O  
HETATM 1991  O   HOH B 152     -35.728  34.129  33.168  1.00 60.58           O  
HETATM 1992  O   HOH B 153     -26.758  21.007  32.015  1.00 28.32           O  
MASTER      344    0    0   10   10    0    0    6 1990    2    0   20          
END                                                                             
