# Supplementary material for: Theoretical study of ArcB and its dimerization, interaction with anaerobic metabolites, and activation of ArcA
Source: PeerJ. 2023 Oct 13;11:e16309. doi: 10.7717/peerj.16309 (PMC10578306; doi:10.7717/peerj.16309)
Supplement: Supplemental Information 2 [file peerj-11-16309-s002.zip › Supplementary Files/Type 1 and 2 ArcB sensor kinases models/Type 1/AF-A0A398QB90-F1-model_v4 Shigella boydii.pdb]

HEADER                                            01-JUN-22                     
TITLE     ALPHAFOLD MONOMER V2.0 PREDICTION FOR AEROBIC RESPIRATION CONTROL     
TITLE    2 SENSOR PROTEIN (A0A398QB90)                                          
COMPND    MOL_ID: 1;                                                            
COMPND   2 MOLECULE: AEROBIC RESPIRATION CONTROL SENSOR PROTEIN;                
COMPND   3 CHAIN: A                                                             
SOURCE    MOL_ID: 1;                                                            
SOURCE   2 ORGANISM_SCIENTIFIC: SHIGELLA BOYDII;                                
SOURCE   3 ORGANISM_TAXID: 621                                                  
REMARK   1                                                                      
REMARK   1 REFERENCE 1                                                          
REMARK   1  AUTH   JOHN JUMPER, RICHARD EVANS, ALEXANDER PRITZEL, TIM GREEN,    
REMARK   1  AUTH 2 MICHAEL FIGURNOV, OLAF RONNEBERGER, KATHRYN TUNYASUVUNAKOOL, 
REMARK   1  AUTH 3 RUSS BATES, AUGUSTIN ZIDEK, ANNA POTAPENKO, ALEX BRIDGLAND,  
REMARK   1  AUTH 4 CLEMENS MEYER, SIMON A A KOHL, ANDREW J BALLARD,             
REMARK   1  AUTH 5 ANDREW COWIE, BERNARDINO ROMERA-PAREDES, STANISLAV NIKOLOV,  
REMARK   1  AUTH 6 RISHUB JAIN, JONAS ADLER, TREVOR BACK, STIG PETERSEN,        
REMARK   1  AUTH 7 DAVID REIMAN, ELLEN CLANCY, MICHAL ZIELINSKI,                
REMARK   1  AUTH 8 MARTIN STEINEGGER, MICHALINA PACHOLSKA, TAMAS BERGHAMMER,    
REMARK   1  AUTH 9 DAVID SILVER, ORIOL VINYALS, ANDREW W SENIOR,                
REMARK   1  AUTH10 KORAY KAVUKCUOGLU, PUSHMEET KOHLI, DEMIS HASSABIS            
REMARK   1  TITL   HIGHLY ACCURATE PROTEIN STRUCTURE PREDICTION WITH ALPHAFOLD  
REMARK   1  REF    NATURE                        V. 596   583 2021              
REMARK   1  REFN                   ISSN 0028-0836                               
REMARK   1  PMID   34265844                                                     
REMARK   1  DOI    10.1038/s41586-021-03819-2                                   
REMARK   1                                                                      
REMARK   1 DISCLAIMERS                                                          
REMARK   1 ALPHAFOLD DATA, COPYRIGHT (2021) DEEPMIND TECHNOLOGIES LIMITED. THE  
REMARK   1 INFORMATION PROVIDED IS THEORETICAL MODELLING ONLY AND CAUTION SHOULD
REMARK   1 BE EXERCISED IN ITS USE. IT IS PROVIDED "AS-IS" WITHOUT ANY WARRANTY 
REMARK   1 OF ANY KIND, WHETHER EXPRESSED OR IMPLIED. NO WARRANTY IS GIVEN THAT 
REMARK   1 USE OF THE INFORMATION SHALL NOT INFRINGE THE RIGHTS OF ANY THIRD    
REMARK   1 PARTY. THE INFORMATION IS NOT INTENDED TO BE A SUBSTITUTE FOR        
REMARK   1 PROFESSIONAL MEDICAL ADVICE, DIAGNOSIS, OR TREATMENT, AND DOES NOT   
REMARK   1 CONSTITUTE MEDICAL OR OTHER PROFESSIONAL ADVICE. IT IS AVAILABLE FOR 
REMARK   1 ACADEMIC AND COMMERCIAL PURPOSES, UNDER CC-BY 4.0 LICENCE.           
DBREF  XXXX A    1   778  UNP    A0A398QB90 A0A398QB90_SHIBO     1    778       
SEQRES   1 A  778  MET LYS GLN ILE ARG LEU LEU ALA GLN TYR TYR VAL ASP          
SEQRES   2 A  778  LEU MET MET LYS LEU GLY LEU VAL ARG PHE SER MET LEU          
SEQRES   3 A  778  LEU ALA LEU ALA LEU VAL VAL LEU ALA ILE VAL VAL GLN          
SEQRES   4 A  778  MET ALA VAL THR MET VAL LEU HIS GLY GLN VAL GLU SER          
SEQRES   5 A  778  ILE ASP VAL ILE ARG SER ILE PHE PHE GLY LEU LEU ILE          
SEQRES   6 A  778  THR PRO TRP ALA VAL TYR PHE LEU SER VAL VAL VAL GLU          
SEQRES   7 A  778  GLN LEU GLU GLU SER ARG GLN ARG LEU SER ARG LEU VAL          
SEQRES   8 A  778  GLN LYS LEU GLU GLU MET ARG GLU ARG ASP LEU SER LEU          
SEQRES   9 A  778  ASN VAL GLN LEU LYS ASP ASN ILE ALA GLN LEU ASN GLN          
SEQRES  10 A  778  GLU ILE ALA VAL ARG GLU LYS ALA GLU ALA GLU LEU GLN          
SEQRES  11 A  778  GLU THR PHE GLY GLN LEU LYS ILE GLU ILE LYS GLU ARG          
SEQRES  12 A  778  GLU GLU THR GLN ILE GLN LEU GLU GLN GLN SER SER PHE          
SEQRES  13 A  778  LEU ARG SER PHE LEU ASP ALA SER PRO ASP LEU VAL PHE          
SEQRES  14 A  778  TYR ARG ASN GLU ASP LYS GLU PHE SER GLY CYS ASN ARG          
SEQRES  15 A  778  ALA MET GLU LEU LEU THR GLY LYS SER GLU LYS GLN LEU          
SEQRES  16 A  778  VAL HIS LEU LYS PRO ALA ASP VAL TYR SER PRO GLU ALA          
SEQRES  17 A  778  ALA ALA LYS VAL ILE GLU THR ASP GLU LYS VAL PHE ARG          
SEQRES  18 A  778  HIS ASN VAL SER LEU THR TYR GLU GLN TRP LEU ASP TYR          
SEQRES  19 A  778  PRO ASP GLY ARG LYS ALA CYS PHE GLU ILE ARG LYS VAL          
SEQRES  20 A  778  PRO TYR TYR ASP ARG VAL GLY LYS ARG HIS GLY LEU MET          
SEQRES  21 A  778  GLY PHE GLY ARG ASP ILE THR GLU ARG LYS ARG TYR GLN          
SEQRES  22 A  778  ASP ALA LEU GLU ARG ALA SER ARG ASP LYS THR THR PHE          
SEQRES  23 A  778  ILE SER THR ILE SER HIS GLU LEU ARG THR PRO LEU ASN          
SEQRES  24 A  778  GLY ILE VAL GLY LEU SER ARG ILE LEU LEU ASP THR GLU          
SEQRES  25 A  778  LEU THR ALA GLU GLN GLU LYS TYR LEU LYS THR ILE HIS          
SEQRES  26 A  778  VAL SER ALA VAL THR LEU GLY ASN ILE PHE ASN ASP ILE          
SEQRES  27 A  778  ILE ASP MET ASP LYS MET GLU ARG ARG LYS VAL GLN LEU          
SEQRES  28 A  778  ASP ASN GLN PRO VAL ASP PHE THR SER PHE LEU ALA ASP          
SEQRES  29 A  778  LEU GLU ASN LEU SER ALA LEU GLN ALA GLN GLN LYS GLY          
SEQRES  30 A  778  LEU ARG PHE ASN LEU GLU PRO THR LEU PRO LEU PRO HIS          
SEQRES  31 A  778  GLN VAL ILE THR ASP GLY THR ARG LEU ARG GLN ILE LEU          
SEQRES  32 A  778  TRP ASN LEU ILE SER ASN ALA VAL LYS PHE THR GLN GLN          
SEQRES  33 A  778  GLY GLN VAL THR VAL ARG VAL ARG TYR ASP GLU GLY ASP          
SEQRES  34 A  778  MET LEU HIS PHE GLU VAL GLU ASP SER GLY ILE GLY ILE          
SEQRES  35 A  778  PRO GLN ASP GLU LEU ASP LYS ILE PHE ALA MET TYR TYR          
SEQRES  36 A  778  GLN VAL LYS ASP SER HIS GLY GLY LYS PRO ALA THR GLY          
SEQRES  37 A  778  THR GLY ILE GLY LEU ALA VAL SER ARG ARG LEU ALA LYS          
SEQRES  38 A  778  ASN MET GLY GLY ASP ILE THR VAL THR SER GLU GLN GLY          
SEQRES  39 A  778  LYS GLY SER THR PHE THR LEU THR ILE HIS ALA PRO SER          
SEQRES  40 A  778  VAL ALA GLU GLU VAL ASP ASP ALA PHE ASP GLU ASP ASP          
SEQRES  41 A  778  MET PRO LEU PRO ALA LEU ASN VAL LEU LEU VAL GLU ASP          
SEQRES  42 A  778  ILE GLU LEU ASN VAL ILE VAL ALA ARG SER VAL LEU GLU          
SEQRES  43 A  778  LYS LEU GLY ASN SER VAL ASP VAL ALA MET THR GLY LYS          
SEQRES  44 A  778  ALA ALA LEU GLU MET PHE LYS PRO GLY GLU TYR ASP LEU          
SEQRES  45 A  778  VAL LEU LEU ASP ILE GLN LEU PRO ASP MET THR GLY LEU          
SEQRES  46 A  778  ASP ILE SER ARG GLU LEU THR LYS ARG TYR PRO ARG GLU          
SEQRES  47 A  778  ASP LEU PRO PRO LEU VAL ALA LEU THR ALA ASN VAL LEU          
SEQRES  48 A  778  LYS ASP LYS GLN GLU TYR LEU ASN ALA GLY MET ASP ASP          
SEQRES  49 A  778  VAL LEU SER LYS PRO LEU SER VAL PRO ALA LEU THR ALA          
SEQRES  50 A  778  MET ILE LYS LYS PHE TRP ASP THR GLN ASP ASP GLU GLU          
SEQRES  51 A  778  SER THR VAL THR THR GLU GLU ASN SER LYS SER GLU ALA          
SEQRES  52 A  778  LEU LEU ASP ILE PRO MET LEU GLU GLN TYR LEU GLU LEU          
SEQRES  53 A  778  VAL GLY PRO LYS LEU ILE THR ASP GLY LEU ALA VAL PHE          
SEQRES  54 A  778  GLU LYS MET MET PRO GLY TYR VAL SER VAL LEU GLU SER          
SEQRES  55 A  778  ASN LEU THR ALA GLN ASP LYS LYS GLY ILE VAL GLU GLU          
SEQRES  56 A  778  GLY HIS LYS ILE LYS GLY ALA ALA GLY SER VAL GLY LEU          
SEQRES  57 A  778  ARG HIS LEU GLN GLN LEU GLY GLN GLN ILE GLN SER PRO          
SEQRES  58 A  778  GLU LEU PRO ALA TRP GLU ASP ASN VAL GLY GLU TRP ILE          
SEQRES  59 A  778  GLU GLU MET LYS GLU GLU TRP ARG HIS ASP VAL GLU VAL          
SEQRES  60 A  778  LEU LYS ALA TRP VAL ALA LYS ALA THR LYS LYS                  
CRYST1    1.000    1.000    1.000  90.00  90.00  90.00 P 1           1          
ORIGX1      1.000000  0.000000  0.000000        0.00000                         
ORIGX2      0.000000  1.000000  0.000000        0.00000                         
ORIGX3      0.000000  0.000000  1.000000        0.00000                         
SCALE1      1.000000  0.000000  0.000000        0.00000                         
SCALE2      0.000000  1.000000  0.000000        0.00000                         
SCALE3      0.000000  0.000000  1.000000        0.00000                         
MODEL        1                                                                  
ATOM      1  N   MET A   1      69.766  -1.653-144.361  1.00 54.94           N  
ATOM      2  CA  MET A   1      70.403  -1.651-143.018  1.00 54.94           C  
ATOM      3  C   MET A   1      70.941  -3.010-142.551  1.00 54.94           C  
ATOM      4  CB  MET A   1      69.521  -0.994-141.948  1.00 54.94           C  
ATOM      5  O   MET A   1      72.007  -3.014-141.950  1.00 54.94           O  
ATOM      6  CG  MET A   1      69.516   0.529-142.136  1.00 54.94           C  
ATOM      7  SD  MET A   1      69.319   1.450-140.594  1.00 54.94           S  
ATOM      8  CE  MET A   1      67.518   1.444-140.387  1.00 54.94           C  
ATOM      9  N   LYS A   2      70.297  -4.159-142.833  1.00 56.66           N  
ATOM     10  CA  LYS A   2      70.855  -5.485-142.469  1.00 56.66           C  
ATOM     11  C   LYS A   2      72.189  -5.814-143.168  1.00 56.66           C  
ATOM     12  CB  LYS A   2      69.824  -6.614-142.684  1.00 56.66           C  
ATOM     13  O   LYS A   2      73.100  -6.268-142.494  1.00 56.66           O  
ATOM     14  CG  LYS A   2      68.796  -6.726-141.540  1.00 56.66           C  
ATOM     15  CD  LYS A   2      67.847  -7.923-141.749  1.00 56.66           C  
ATOM     16  CE  LYS A   2      66.870  -8.093-140.572  1.00 56.66           C  
ATOM     17  NZ  LYS A   2      65.949  -9.249-140.763  1.00 56.66           N  
ATOM     18  N   GLN A   3      72.345  -5.511-144.463  1.00 57.00           N  
ATOM     19  CA  GLN A   3      73.612  -5.744-145.187  1.00 57.00           C  
ATOM     20  C   GLN A   3      74.781  -4.886-144.670  1.00 57.00           C  
ATOM     21  CB  GLN A   3      73.407  -5.516-146.693  1.00 57.00           C  
ATOM     22  O   GLN A   3      75.893  -5.385-144.562  1.00 57.00           O  
ATOM     23  CG  GLN A   3      72.730  -6.711-147.389  1.00 57.00           C  
ATOM     24  CD  GLN A   3      72.547  -6.477-148.888  1.00 57.00           C  
ATOM     25  NE2 GLN A   3      72.350  -7.507-149.679  1.00 57.00           N  
ATOM     26  OE1 GLN A   3      72.541  -5.355-149.358  1.00 57.00           O  
ATOM     27  N   ILE A   4      74.526  -3.634-144.267  1.00 61.28           N  
ATOM     28  CA  ILE A   4      75.546  -2.751-143.666  1.00 61.28           C  
ATOM     29  C   ILE A   4      75.955  -3.260-142.275  1.00 61.28           C  
ATOM     30  CB  ILE A   4      75.055  -1.283-143.629  1.00 61.28           C  
ATOM     31  O   ILE A   4      77.138  -3.273-141.962  1.00 61.28           O  
ATOM     32  CG1 ILE A   4      74.787  -0.769-145.065  1.00 61.28           C  
ATOM     33  CG2 ILE A   4      76.072  -0.370-142.918  1.00 61.28           C  
ATOM     34  CD1 ILE A   4      74.119   0.611-145.129  1.00 61.28           C  
ATOM     35  N   ARG A   5      75.004  -3.753-141.461  1.00 62.38           N  
ATOM     36  CA  ARG A   5      75.323  -4.424-140.185  1.00 62.38           C  
ATOM     37  C   ARG A   5      76.148  -5.693-140.384  1.00 62.38           C  
ATOM     38  CB  ARG A   5      74.055  -4.760-139.383  1.00 62.38           C  
ATOM     39  O   ARG A   5      77.041  -5.937-139.587  1.00 62.38           O  
ATOM     40  CG  ARG A   5      73.597  -3.594-138.502  1.00 62.38           C  
ATOM     41  CD  ARG A   5      72.435  -4.042-137.607  1.00 62.38           C  
ATOM     42  NE  ARG A   5      71.961  -2.945-136.742  1.00 62.38           N  
ATOM     43  NH1 ARG A   5      70.173  -4.041-135.799  1.00 62.38           N  
ATOM     44  NH2 ARG A   5      70.602  -1.931-135.218  1.00 62.38           N  
ATOM     45  CZ  ARG A   5      70.918  -2.977-135.929  1.00 62.38           C  
ATOM     46  N   LEU A   6      75.869  -6.466-141.435  1.00 68.38           N  
ATOM     47  CA  LEU A   6      76.596  -7.703-141.719  1.00 68.38           C  
ATOM     48  C   LEU A   6      78.028  -7.420-142.193  1.00 68.38           C  
ATOM     49  CB  LEU A   6      75.797  -8.544-142.732  1.00 68.38           C  
ATOM     50  O   LEU A   6      78.950  -8.065-141.718  1.00 68.38           O  
ATOM     51  CG  LEU A   6      75.976 -10.063-142.512  1.00 68.38           C  
ATOM     52  CD1 LEU A   6      74.622 -10.708-142.199  1.00 68.38           C  
ATOM     53  CD2 LEU A   6      76.560 -10.744-143.747  1.00 68.38           C  
ATOM     54  N   LEU A   7      78.221  -6.410-143.052  1.00 62.34           N  
ATOM     55  CA  LEU A   7      79.547  -5.927-143.462  1.00 62.34           C  
ATOM     56  C   LEU A   7      80.334  -5.330-142.287  1.00 62.34           C  
ATOM     57  CB  LEU A   7      79.386  -4.889-144.589  1.00 62.34           C  
ATOM     58  O   LEU A   7      81.522  -5.602-142.159  1.00 62.34           O  
ATOM     59  CG  LEU A   7      79.176  -5.518-145.977  1.00 62.34           C  
ATOM     60  CD1 LEU A   7      78.586  -4.484-146.937  1.00 62.34           C  
ATOM     61  CD2 LEU A   7      80.496  -6.019-146.568  1.00 62.34           C  
ATOM     62  N   ALA A   8      79.678  -4.570-141.404  1.00 65.06           N  
ATOM     63  CA  ALA A   8      80.300  -4.037-140.193  1.00 65.06           C  
ATOM     64  C   ALA A   8      80.667  -5.146-139.192  1.00 65.06           C  
ATOM     65  CB  ALA A   8      79.364  -2.995-139.572  1.00 65.06           C  
ATOM     66  O   ALA A   8      81.749  -5.104-138.620  1.00 65.06           O  
ATOM     67  N   GLN A   9      79.822  -6.169-139.018  1.00 68.00           N  
ATOM     68  CA  GLN A   9      80.173  -7.356-138.230  1.00 68.00           C  
ATOM     69  C   GLN A   9      81.343  -8.114-138.848  1.00 68.00           C  
ATOM     70  CB  GLN A   9      78.973  -8.302-138.072  1.00 68.00           C  
ATOM     71  O   GLN A   9      82.273  -8.452-138.131  1.00 68.00           O  
ATOM     72  CG  GLN A   9      78.204  -7.996-136.786  1.00 68.00           C  
ATOM     73  CD  GLN A   9      77.016  -8.931-136.599  1.00 68.00           C  
ATOM     74  NE2 GLN A   9      76.927  -9.618-135.482  1.00 68.00           N  
ATOM     75  OE1 GLN A   9      76.129  -9.039-137.433  1.00 68.00           O  
ATOM     76  N   TYR A  10      81.348  -8.314-140.169  1.00 71.31           N  
ATOM     77  CA  TYR A  10      82.469  -8.956-140.856  1.00 71.31           C  
ATOM     78  C   TYR A  10      83.765  -8.157-140.683  1.00 71.31           C  
ATOM     79  CB  TYR A  10      82.139  -9.144-142.345  1.00 71.31           C  
ATOM     80  O   TYR A  10      84.823  -8.743-140.490  1.00 71.31           O  
ATOM     81  CG  TYR A  10      82.487 -10.521-142.860  1.00 71.31           C  
ATOM     82  CD1 TYR A  10      83.750 -10.772-143.429  1.00 71.31           C  
ATOM     83  CD2 TYR A  10      81.541 -11.558-142.750  1.00 71.31           C  
ATOM     84  CE1 TYR A  10      84.060 -12.059-143.910  1.00 71.31           C  
ATOM     85  CE2 TYR A  10      81.849 -12.846-143.225  1.00 71.31           C  
ATOM     86  OH  TYR A  10      83.398 -14.339-144.273  1.00 71.31           O  
ATOM     87  CZ  TYR A  10      83.106 -13.096-143.810  1.00 71.31           C  
ATOM     88  N   TYR A  11      83.681  -6.824-140.713  1.00 67.50           N  
ATOM     89  CA  TYR A  11      84.802  -5.922-140.460  1.00 67.50           C  
ATOM     90  C   TYR A  11      85.331  -6.051-139.020  1.00 67.50           C  
ATOM     91  CB  TYR A  11      84.358  -4.489-140.796  1.00 67.50           C  
ATOM     92  O   TYR A  11      86.535  -6.207-138.828  1.00 67.50           O  
ATOM     93  CG  TYR A  11      85.449  -3.457-140.623  1.00 67.50           C  
ATOM     94  CD1 TYR A  11      85.695  -2.912-139.348  1.00 67.50           C  
ATOM     95  CD2 TYR A  11      86.244  -3.080-141.722  1.00 67.50           C  
ATOM     96  CE1 TYR A  11      86.786  -2.051-139.151  1.00 67.50           C  
ATOM     97  CE2 TYR A  11      87.317  -2.188-141.534  1.00 67.50           C  
ATOM     98  OH  TYR A  11      88.707  -0.936-140.032  1.00 67.50           O  
ATOM     99  CZ  TYR A  11      87.615  -1.715-140.240  1.00 67.50           C  
ATOM    100  N   VAL A  12      84.446  -6.043-138.016  1.00 69.69           N  
ATOM    101  CA  VAL A  12      84.818  -6.182-136.595  1.00 69.69           C  
ATOM    102  C   VAL A  12      85.378  -7.576-136.298  1.00 69.69           C  
ATOM    103  CB  VAL A  12      83.624  -5.846-135.678  1.00 69.69           C  
ATOM    104  O   VAL A  12      86.424  -7.689-135.661  1.00 69.69           O  
ATOM    105  CG1 VAL A  12      83.914  -6.129-134.198  1.00 69.69           C  
ATOM    106  CG2 VAL A  12      83.266  -4.355-135.779  1.00 69.69           C  
ATOM    107  N   ASP A  13      84.757  -8.633-136.822  1.00 74.19           N  
ATOM    108  CA  ASP A  13      85.248 -10.006-136.672  1.00 74.19           C  
ATOM    109  C   ASP A  13      86.617 -10.180-137.341  1.00 74.19           C  
ATOM    110  CB  ASP A  13      84.246 -11.013-137.272  1.00 74.19           C  
ATOM    111  O   ASP A  13      87.518 -10.795-136.769  1.00 74.19           O  
ATOM    112  CG  ASP A  13      83.066 -11.374-136.359  1.00 74.19           C  
ATOM    113  OD1 ASP A  13      83.113 -11.051-135.152  1.00 74.19           O  
ATOM    114  OD2 ASP A  13      82.139 -12.040-136.874  1.00 74.19           O  
ATOM    115  N   LEU A  14      86.815  -9.608-138.534  1.00 68.12           N  
ATOM    116  CA  LEU A  14      88.092  -9.657-139.247  1.00 68.12           C  
ATOM    117  C   LEU A  14      89.192  -8.881-138.495  1.00 68.12           C  
ATOM    118  CB  LEU A  14      87.855  -9.161-140.687  1.00 68.12           C  
ATOM    119  O   LEU A  14      90.327  -9.358-138.424  1.00 68.12           O  
ATOM    120  CG  LEU A  14      89.014  -9.371-141.668  1.00 68.12           C  
ATOM    121  CD1 LEU A  14      89.303 -10.858-141.898  1.00 68.12           C  
ATOM    122  CD2 LEU A  14      88.683  -8.764-143.033  1.00 68.12           C  
ATOM    123  N   MET A  15      88.853  -7.744-137.874  1.00 70.81           N  
ATOM    124  CA  MET A  15      89.750  -6.969-137.006  1.00 70.81           C  
ATOM    125  C   MET A  15      90.152  -7.757-135.750  1.00 70.81           C  
ATOM    126  CB  MET A  15      89.068  -5.639-136.639  1.00 70.81           C  
ATOM    127  O   MET A  15      91.343  -7.856-135.444  1.00 70.81           O  
ATOM    128  CG  MET A  15      89.986  -4.704-135.844  1.00 70.81           C  
ATOM    129  SD  MET A  15      89.173  -3.196-135.250  1.00 70.81           S  
ATOM    130  CE  MET A  15      88.184  -3.874-133.882  1.00 70.81           C  
ATOM    131  N   MET A  16      89.185  -8.379-135.068  1.00 69.81           N  
ATOM    132  CA  MET A  16      89.421  -9.222-133.888  1.00 69.81           C  
ATOM    133  C   MET A  16      90.310 -10.430-134.214  1.00 69.81           C  
ATOM    134  CB  MET A  16      88.066  -9.686-133.323  1.00 69.81           C  
ATOM    135  O   MET A  16      91.159 -10.812-133.410  1.00 69.81           O  
ATOM    136  CG  MET A  16      87.366  -8.577-132.529  1.00 69.81           C  
ATOM    137  SD  MET A  16      87.943  -8.436-130.814  1.00 69.81           S  
ATOM    138  CE  MET A  16      86.811  -9.604-130.013  1.00 69.81           C  
ATOM    139  N   LYS A  17      90.164 -11.018-135.409  1.00 75.94           N  
ATOM    140  CA  LYS A  17      90.888 -12.238-135.803  1.00 75.94           C  
ATOM    141  C   LYS A  17      92.326 -11.989-136.271  1.00 75.94           C  
ATOM    142  CB  LYS A  17      90.058 -12.976-136.865  1.00 75.94           C  
ATOM    143  O   LYS A  17      93.200 -12.810-136.006  1.00 75.94           O  
ATOM    144  CG  LYS A  17      90.095 -14.497-136.693  1.00 75.94           C  
ATOM    145  CD  LYS A  17      89.137 -15.143-137.702  1.00 75.94           C  
ATOM    146  CE  LYS A  17      88.962 -16.632-137.398  1.00 75.94           C  
ATOM    147  NZ  LYS A  17      87.987 -17.255-138.327  1.00 75.94           N  
ATOM    148  N   LEU A  18      92.581 -10.892-136.991  1.00 69.31           N  
ATOM    149  CA  LEU A  18      93.915 -10.554-137.521  1.00 69.31           C  
ATOM    150  C   LEU A  18      94.770  -9.752-136.530  1.00 69.31           C  
ATOM    151  CB  LEU A  18      93.750  -9.813-138.860  1.00 69.31           C  
ATOM    152  O   LEU A  18      95.997  -9.752-136.652  1.00 69.31           O  
ATOM    153  CG  LEU A  18      93.433 -10.769-140.026  1.00 69.31           C  
ATOM    154  CD1 LEU A  18      92.706 -10.027-141.137  1.00 69.31           C  
ATOM    155  CD2 LEU A  18      94.709 -11.364-140.628  1.00 69.31           C  
ATOM    156  N   GLY A  19      94.142  -9.109-135.544  1.00 73.00           N  
ATOM    157  CA  GLY A  19      94.790  -8.207-134.599  1.00 73.00           C  
ATOM    158  C   GLY A  19      94.959  -6.799-135.174  1.00 73.00           C  
ATOM    159  O   GLY A  19      95.242  -6.627-136.364  1.00 73.00           O  
ATOM    160  N   LEU A  20      94.813  -5.791-134.304  1.00 70.56           N  
ATOM    161  CA  LEU A  20      94.701  -4.374-134.677  1.00 70.56           C  
ATOM    162  C   LEU A  20      95.798  -3.924-135.654  1.00 70.56           C  
ATOM    163  CB  LEU A  20      94.742  -3.521-133.391  1.00 70.56           C  
ATOM    164  O   LEU A  20      95.507  -3.314-136.679  1.00 70.56           O  
ATOM    165  CG  LEU A  20      94.215  -2.085-133.611  1.00 70.56           C  
ATOM    166  CD1 LEU A  20      92.752  -1.982-133.183  1.00 70.56           C  
ATOM    167  CD2 LEU A  20      95.036  -1.074-132.814  1.00 70.56           C  
ATOM    168  N   VAL A  21      97.057  -4.278-135.376  1.00 70.00           N  
ATOM    169  CA  VAL A  21      98.220  -3.833-136.162  1.00 70.00           C  
ATOM    170  C   VAL A  21      98.249  -4.462-137.558  1.00 70.00           C  
ATOM    171  CB  VAL A  21      99.531  -4.133-135.407  1.00 70.00           C  
ATOM    172  O   VAL A  21      98.464  -3.761-138.547  1.00 70.00           O  
ATOM    173  CG1 VAL A  21     100.762  -3.649-136.184  1.00 70.00           C  
ATOM    174  CG2 VAL A  21      99.550  -3.458-134.029  1.00 70.00           C  
ATOM    175  N   ARG A  22      98.007  -5.776-137.665  1.00 75.88           N  
ATOM    176  CA  ARG A  22      98.030  -6.479-138.962  1.00 75.88           C  
ATOM    177  C   ARG A  22      96.845  -6.071-139.827  1.00 75.88           C  
ATOM    178  CB  ARG A  22      98.016  -7.998-138.773  1.00 75.88           C  
ATOM    179  O   ARG A  22      97.010  -5.872-141.027  1.00 75.88           O  
ATOM    180  CG  ARG A  22      99.287  -8.549-138.117  1.00 75.88           C  
ATOM    181  CD  ARG A  22      99.199 -10.076-138.039  1.00 75.88           C  
ATOM    182  NE  ARG A  22     100.430 -10.669-137.483  1.00 75.88           N  
ATOM    183  NH1 ARG A  22      99.560 -12.745-137.029  1.00 75.88           N  
ATOM    184  NH2 ARG A  22     101.704 -12.324-136.570  1.00 75.88           N  
ATOM    185  CZ  ARG A  22     100.559 -11.906-137.032  1.00 75.88           C  
ATOM    186  N   PHE A  23      95.675  -5.912-139.212  1.00 80.00           N  
ATOM    187  CA  PHE A  23      94.484  -5.425-139.893  1.00 80.00           C  
ATOM    188  C   PHE A  23      94.681  -3.989-140.405  1.00 80.00           C  
ATOM    189  CB  PHE A  23      93.291  -5.544-138.939  1.00 80.00           C  
ATOM    190  O   PHE A  23      94.419  -3.708-141.572  1.00 80.00           O  
ATOM    191  CG  PHE A  23      92.009  -5.183-139.639  1.00 80.00           C  
ATOM    192  CD1 PHE A  23      91.614  -3.839-139.705  1.00 80.00           C  
ATOM    193  CD2 PHE A  23      91.289  -6.166-140.341  1.00 80.00           C  
ATOM    194  CE1 PHE A  23      90.535  -3.481-140.519  1.00 80.00           C  
ATOM    195  CE2 PHE A  23      90.168  -5.801-141.101  1.00 80.00           C  
ATOM    196  CZ  PHE A  23      89.792  -4.457-141.198  1.00 80.00           C  
ATOM    197  N   SER A  24      95.241  -3.112-139.566  1.00 77.19           N  
ATOM    198  CA  SER A  24      95.598  -1.734-139.924  1.00 77.19           C  
ATOM    199  C   SER A  24      96.556  -1.668-141.114  1.00 77.19           C  
ATOM    200  CB  SER A  24      96.247  -1.048-138.720  1.00 77.19           C  
ATOM    201  O   SER A  24      96.334  -0.874-142.023  1.00 77.19           O  
ATOM    202  OG  SER A  24      95.280  -0.826-137.718  1.00 77.19           O  
ATOM    203  N   MET A  25      97.583  -2.528-141.160  1.00 76.00           N  
ATOM    204  CA  MET A  25      98.496  -2.612-142.310  1.00 76.00           C  
ATOM    205  C   MET A  25      97.801  -3.082-143.593  1.00 76.00           C  
ATOM    206  CB  MET A  25      99.669  -3.559-142.017  1.00 76.00           C  
ATOM    207  O   MET A  25      98.056  -2.526-144.659  1.00 76.00           O  
ATOM    208  CG  MET A  25     100.840  -2.868-141.322  1.00 76.00           C  
ATOM    209  SD  MET A  25     102.342  -3.884-141.379  1.00 76.00           S  
ATOM    210  CE  MET A  25     103.501  -2.787-140.525  1.00 76.00           C  
ATOM    211  N   LEU A  26      96.928  -4.090-143.510  1.00 81.62           N  
ATOM    212  CA  LEU A  26      96.170  -4.587-144.665  1.00 81.62           C  
ATOM    213  C   LEU A  26      95.220  -3.522-145.220  1.00 81.62           C  
ATOM    214  CB  LEU A  26      95.387  -5.852-144.260  1.00 81.62           C  
ATOM    215  O   LEU A  26      95.181  -3.299-146.430  1.00 81.62           O  
ATOM    216  CG  LEU A  26      96.045  -7.147-144.754  1.00 81.62           C  
ATOM    217  CD1 LEU A  26      95.427  -8.345-144.032  1.00 81.62           C  
ATOM    218  CD2 LEU A  26      95.841  -7.336-146.261  1.00 81.62           C  
ATOM    219  N   LEU A  27      94.488  -2.844-144.333  1.00 81.00           N  
ATOM    220  CA  LEU A  27      93.603  -1.743-144.702  1.00 81.00           C  
ATOM    221  C   LEU A  27      94.404  -0.587-145.308  1.00 81.00           C  
ATOM    222  CB  LEU A  27      92.819  -1.299-143.453  1.00 81.00           C  
ATOM    223  O   LEU A  27      93.992  -0.014-146.315  1.00 81.00           O  
ATOM    224  CG  LEU A  27      91.714  -0.271-143.759  1.00 81.00           C  
ATOM    225  CD1 LEU A  27      90.575  -0.891-144.575  1.00 81.00           C  
ATOM    226  CD2 LEU A  27      91.111   0.264-142.462  1.00 81.00           C  
ATOM    227  N   ALA A  28      95.573  -0.293-144.736  1.00 80.44           N  
ATOM    228  CA  ALA A  28      96.462   0.733-145.245  1.00 80.44           C  
ATOM    229  C   ALA A  28      96.948   0.432-146.668  1.00 80.44           C  
ATOM    230  CB  ALA A  28      97.633   0.918-144.267  1.00 80.44           C  
ATOM    231  O   ALA A  28      96.838   1.278-147.554  1.00 80.44           O  
ATOM    232  N   LEU A  29      97.421  -0.793-146.910  1.00 81.19           N  
ATOM    233  CA  LEU A  29      97.833  -1.245-148.237  1.00 81.19           C  
ATOM    234  C   LEU A  29      96.681  -1.127-149.245  1.00 81.19           C  
ATOM    235  CB  LEU A  29      98.321  -2.699-148.121  1.00 81.19           C  
ATOM    236  O   LEU A  29      96.872  -0.600-150.339  1.00 81.19           O  
ATOM    237  CG  LEU A  29      98.900  -3.259-149.434  1.00 81.19           C  
ATOM    238  CD1 LEU A  29     100.312  -2.729-149.690  1.00 81.19           C  
ATOM    239  CD2 LEU A  29      98.954  -4.784-149.365  1.00 81.19           C  
ATOM    240  N   ALA A  30      95.483  -1.580-148.867  1.00 83.19           N  
ATOM    241  CA  ALA A  30      94.304  -1.513-149.724  1.00 83.19           C  
ATOM    242  C   ALA A  30      93.924  -0.065-150.080  1.00 83.19           C  
ATOM    243  CB  ALA A  30      93.156  -2.252-149.027  1.00 83.19           C  
ATOM    244  O   ALA A  30      93.612   0.211-151.237  1.00 83.19           O  
ATOM    245  N   LEU A  31      93.998   0.865-149.121  1.00 82.88           N  
ATOM    246  CA  LEU A  31      93.730   2.289-149.350  1.00 82.88           C  
ATOM    247  C   LEU A  31      94.760   2.933-150.280  1.00 82.88           C  
ATOM    248  CB  LEU A  31      93.697   3.035-148.004  1.00 82.88           C  
ATOM    249  O   LEU A  31      94.376   3.677-151.181  1.00 82.88           O  
ATOM    250  CG  LEU A  31      92.401   2.837-147.201  1.00 82.88           C  
ATOM    251  CD1 LEU A  31      92.575   3.434-145.804  1.00 82.88           C  
ATOM    252  CD2 LEU A  31      91.205   3.525-147.868  1.00 82.88           C  
ATOM    253  N   VAL A  32      96.048   2.624-150.108  1.00 81.56           N  
ATOM    254  CA  VAL A  32      97.107   3.132-150.993  1.00 81.56           C  
ATOM    255  C   VAL A  32      96.917   2.607-152.416  1.00 81.56           C  
ATOM    256  CB  VAL A  32      98.506   2.781-150.450  1.00 81.56           C  
ATOM    257  O   VAL A  32      96.950   3.392-153.360  1.00 81.56           O  
ATOM    258  CG1 VAL A  32      99.620   3.178-151.428  1.00 81.56           C  
ATOM    259  CG2 VAL A  32      98.789   3.516-149.135  1.00 81.56           C  
ATOM    260  N   VAL A  33      96.658   1.306-152.587  1.00 82.94           N  
ATOM    261  CA  VAL A  33      96.382   0.713-153.908  1.00 82.94           C  
ATOM    262  C   VAL A  33      95.156   1.361-154.547  1.00 82.94           C  
ATOM    263  CB  VAL A  33      96.206  -0.814-153.803  1.00 82.94           C  
ATOM    264  O   VAL A  33      95.197   1.725-155.721  1.00 82.94           O  
ATOM    265  CG1 VAL A  33      95.711  -1.445-155.113  1.00 82.94           C  
ATOM    266  CG2 VAL A  33      97.543  -1.485-153.459  1.00 82.94           C  
ATOM    267  N   LEU A  34      94.084   1.560-153.779  1.00 83.75           N  
ATOM    268  CA  LEU A  34      92.878   2.221-154.266  1.00 83.75           C  
ATOM    269  C   LEU A  34      93.163   3.664-154.704  1.00 83.75           C  
ATOM    270  CB  LEU A  34      91.802   2.157-153.171  1.00 83.75           C  
ATOM    271  O   LEU A  34      92.714   4.066-155.774  1.00 83.75           O  
ATOM    272  CG  LEU A  34      90.431   2.696-153.615  1.00 83.75           C  
ATOM    273  CD1 LEU A  34      89.769   1.778-154.646  1.00 83.75           C  
ATOM    274  CD2 LEU A  34      89.510   2.804-152.400  1.00 83.75           C  
ATOM    275  N   ALA A  35      93.938   4.426-153.928  1.00 81.38           N  
ATOM    276  CA  ALA A  35      94.331   5.789-154.283  1.00 81.38           C  
ATOM    277  C   ALA A  35      95.136   5.831-155.594  1.00 81.38           C  
ATOM    278  CB  ALA A  35      95.117   6.397-153.114  1.00 81.38           C  
ATOM    279  O   ALA A  35      94.874   6.678-156.449  1.00 81.38           O  
ATOM    280  N   ILE A  36      96.054   4.877-155.797  1.00 79.75           N  
ATOM    281  CA  ILE A  36      96.804   4.717-157.055  1.00 79.75           C  
ATOM    282  C   ILE A  36      95.854   4.475-158.221  1.00 79.75           C  
ATOM    283  CB  ILE A  36      97.890   3.631-156.935  1.00 79.75           C  
ATOM    284  O   ILE A  36      95.904   5.211-159.205  1.00 79.75           O  
ATOM    285  CG1 ILE A  36      98.954   4.041-155.892  1.00 79.75           C  
ATOM    286  CG2 ILE A  36      98.577   3.400-158.296  1.00 79.75           C  
ATOM    287  CD1 ILE A  36      99.820   2.855-155.453  1.00 79.75           C  
ATOM    288  N   VAL A  37      94.956   3.498-158.090  1.00 84.31           N  
ATOM    289  CA  VAL A  37      93.992   3.144-159.140  1.00 84.31           C  
ATOM    290  C   VAL A  37      93.087   4.326-159.483  1.00 84.31           C  
ATOM    291  CB  VAL A  37      93.167   1.915-158.716  1.00 84.31           C  
ATOM    292  O   VAL A  37      92.909   4.635-160.660  1.00 84.31           O  
ATOM    293  CG1 VAL A  37      92.015   1.614-159.684  1.00 84.31           C  
ATOM    294  CG2 VAL A  37      94.051   0.661-158.665  1.00 84.31           C  
ATOM    295  N   VAL A  38      92.544   5.015-158.476  1.00 83.19           N  
ATOM    296  CA  VAL A  38      91.654   6.166-158.678  1.00 83.19           C  
ATOM    297  C   VAL A  38      92.398   7.314-159.350  1.00 83.19           C  
ATOM    298  CB  VAL A  38      91.013   6.614-157.350  1.00 83.19           C  
ATOM    299  O   VAL A  38      91.898   7.858-160.330  1.00 83.19           O  
ATOM    300  CG1 VAL A  38      90.239   7.934-157.486  1.00 83.19           C  
ATOM    301  CG2 VAL A  38      90.013   5.559-156.854  1.00 83.19           C  
ATOM    302  N   GLN A  39      93.601   7.657-158.882  1.00 78.50           N  
ATOM    303  CA  GLN A  39      94.382   8.737-159.484  1.00 78.50           C  
ATOM    304  C   GLN A  39      94.737   8.413-160.938  1.00 78.50           C  
ATOM    305  CB  GLN A  39      95.649   8.994-158.657  1.00 78.50           C  
ATOM    306  O   GLN A  39      94.535   9.254-161.808  1.00 78.50           O  
ATOM    307  CG  GLN A  39      96.363  10.294-159.069  1.00 78.50           C  
ATOM    308  CD  GLN A  39      95.670  11.565-158.590  1.00 78.50           C  
ATOM    309  NE2 GLN A  39      96.171  12.718-158.973  1.00 78.50           N  
ATOM    310  OE1 GLN A  39      94.695  11.567-157.858  1.00 78.50           O  
ATOM    311  N   MET A  40      95.205   7.191-161.221  1.00 77.31           N  
ATOM    312  CA  MET A  40      95.516   6.764-162.589  1.00 77.31           C  
ATOM    313  C   MET A  40      94.284   6.830-163.491  1.00 77.31           C  
ATOM    314  CB  MET A  40      96.086   5.338-162.608  1.00 77.31           C  
ATOM    315  O   MET A  40      94.377   7.337-164.607  1.00 77.31           O  
ATOM    316  CG  MET A  40      97.530   5.276-162.106  1.00 77.31           C  
ATOM    317  SD  MET A  40      98.274   3.623-162.214  1.00 77.31           S  
ATOM    318  CE  MET A  40      98.814   3.621-163.945  1.00 77.31           C  
ATOM    319  N   ALA A  41      93.128   6.369-163.006  1.00 82.06           N  
ATOM    320  CA  ALA A  41      91.878   6.443-163.752  1.00 82.06           C  
ATOM    321  C   ALA A  41      91.483   7.899-164.051  1.00 82.06           C  
ATOM    322  CB  ALA A  41      90.790   5.702-162.965  1.00 82.06           C  
ATOM    323  O   ALA A  41      91.139   8.220-165.185  1.00 82.06           O  
ATOM    324  N   VAL A  42      91.585   8.796-163.067  1.00 80.69           N  
ATOM    325  CA  VAL A  42      91.252  10.219-163.233  1.00 80.69           C  
ATOM    326  C   VAL A  42      92.194  10.899-164.226  1.00 80.69           C  
ATOM    327  CB  VAL A  42      91.248  10.932-161.866  1.00 80.69           C  
ATOM    328  O   VAL A  42      91.725  11.594-165.127  1.00 80.69           O  
ATOM    329  CG1 VAL A  42      91.142  12.456-161.992  1.00 80.69           C  
ATOM    330  CG2 VAL A  42      90.051  10.470-161.023  1.00 80.69           C  
ATOM    331  N   THR A  43      93.508  10.684-164.120  1.00 74.62           N  
ATOM    332  CA  THR A  43      94.465  11.316-165.038  1.00 74.62           C  
ATOM    333  C   THR A  43      94.310  10.794-166.464  1.00 74.62           C  
ATOM    334  CB  THR A  43      95.919  11.138-164.585  1.00 74.62           C  
ATOM    335  O   THR A  43      94.320  11.586-167.407  1.00 74.62           O  
ATOM    336  CG2 THR A  43      96.811  12.145-165.302  1.00 74.62           C  
ATOM    337  OG1 THR A  43      96.079  11.408-163.214  1.00 74.62           O  
ATOM    338  N   MET A  44      94.082   9.485-166.627  1.00 77.56           N  
ATOM    339  CA  MET A  44      93.824   8.871-167.932  1.00 77.56           C  
ATOM    340  C   MET A  44      92.587   9.475-168.608  1.00 77.56           C  
ATOM    341  CB  MET A  44      93.672   7.355-167.744  1.00 77.56           C  
ATOM    342  O   MET A  44      92.627   9.769-169.801  1.00 77.56           O  
ATOM    343  CG  MET A  44      93.530   6.611-169.074  1.00 77.56           C  
ATOM    344  SD  MET A  44      93.480   4.809-168.882  1.00 77.56           S  
ATOM    345  CE  MET A  44      93.329   4.332-170.622  1.00 77.56           C  
ATOM    346  N   VAL A  45      91.513   9.706-167.847  1.00 82.19           N  
ATOM    347  CA  VAL A  45      90.279  10.333-168.347  1.00 82.19           C  
ATOM    348  C   VAL A  45      90.501  11.800-168.734  1.00 82.19           C  
ATOM    349  CB  VAL A  45      89.161  10.197-167.291  1.00 82.19           C  
ATOM    350  O   VAL A  45      89.903  12.266-169.699  1.00 82.19           O  
ATOM    351  CG1 VAL A  45      87.896  10.997-167.624  1.00 82.19           C  
ATOM    352  CG2 VAL A  45      88.723   8.734-167.132  1.00 82.19           C  
ATOM    353  N   LEU A  46      91.348  12.531-168.003  1.00 78.62           N  
ATOM    354  CA  LEU A  46      91.524  13.974-168.199  1.00 78.62           C  
ATOM    355  C   LEU A  46      92.546  14.351-169.282  1.00 78.62           C  
ATOM    356  CB  LEU A  46      91.883  14.624-166.851  1.00 78.62           C  
ATOM    357  O   LEU A  46      92.296  15.298-170.021  1.00 78.62           O  
ATOM    358  CG  LEU A  46      90.716  14.704-165.850  1.00 78.62           C  
ATOM    359  CD1 LEU A  46      91.254  15.154-164.491  1.00 78.62           C  
ATOM    360  CD2 LEU A  46      89.648  15.712-166.284  1.00 78.62           C  
ATOM    361  N   HIS A  47      93.691  13.665-169.369  1.00 69.81           N  
ATOM    362  CA  HIS A  47      94.821  14.089-170.221  1.00 69.81           C  
ATOM    363  C   HIS A  47      95.182  13.091-171.336  1.00 69.81           C  
ATOM    364  CB  HIS A  47      96.034  14.431-169.337  1.00 69.81           C  
ATOM    365  O   HIS A  47      95.985  13.414-172.207  1.00 69.81           O  
ATOM    366  CG  HIS A  47      95.854  15.703-168.541  1.00 69.81           C  
ATOM    367  CD2 HIS A  47      96.395  16.931-168.817  1.00 69.81           C  
ATOM    368  ND1 HIS A  47      95.093  15.849-167.405  1.00 69.81           N  
ATOM    369  CE1 HIS A  47      95.163  17.131-167.015  1.00 69.81           C  
ATOM    370  NE2 HIS A  47      95.950  17.833-167.842  1.00 69.81           N  
ATOM    371  N   GLY A  48      94.595  11.888-171.350  1.00 74.38           N  
ATOM    372  CA  GLY A  48      94.769  10.900-172.424  1.00 74.38           C  
ATOM    373  C   GLY A  48      96.112  10.149-172.447  1.00 74.38           C  
ATOM    374  O   GLY A  48      96.225   9.153-173.159  1.00 74.38           O  
ATOM    375  N   GLN A  49      97.107  10.558-171.654  1.00 71.19           N  
ATOM    376  CA  GLN A  49      98.350   9.819-171.393  1.00 71.19           C  
ATOM    377  C   GLN A  49      98.693   9.899-169.899  1.00 71.19           C  
ATOM    378  CB  GLN A  49      99.507  10.345-172.264  1.00 71.19           C  
ATOM    379  O   GLN A  49      98.376  10.891-169.247  1.00 71.19           O  
ATOM    380  CG  GLN A  49      99.232  10.147-173.765  1.00 71.19           C  
ATOM    381  CD  GLN A  49     100.431  10.427-174.664  1.00 71.19           C  
ATOM    382  NE2 GLN A  49     100.346  10.083-175.930  1.00 71.19           N  
ATOM    383  OE1 GLN A  49     101.463  10.941-174.277  1.00 71.19           O  
ATOM    384  N   VAL A  50      99.303   8.844-169.350  1.00 70.56           N  
ATOM    385  CA  VAL A  50      99.722   8.787-167.939  1.00 70.56           C  
ATOM    386  C   VAL A  50     101.238   8.885-167.887  1.00 70.56           C  
ATOM    387  CB  VAL A  50      99.217   7.511-167.233  1.00 70.56           C  
ATOM    388  O   VAL A  50     101.931   8.002-168.395  1.00 70.56           O  
ATOM    389  CG1 VAL A  50      99.637   7.480-165.756  1.00 70.56           C  
ATOM    390  CG2 VAL A  50      97.685   7.414-167.283  1.00 70.56           C  
ATOM    391  N   GLU A  51     101.753   9.944-167.269  1.00 73.25           N  
ATOM    392  CA  GLU A  51     103.187  10.099-167.053  1.00 73.25           C  
ATOM    393  C   GLU A  51     103.609   9.438-165.736  1.00 73.25           C  
ATOM    394  CB  GLU A  51     103.599  11.577-167.093  1.00 73.25           C  
ATOM    395  O   GLU A  51     102.854   9.366-164.763  1.00 73.25           O  
ATOM    396  CG  GLU A  51     103.540  12.172-168.510  1.00 73.25           C  
ATOM    397  CD  GLU A  51     104.172  13.574-168.598  1.00 73.25           C  
ATOM    398  OE1 GLU A  51     104.308  14.069-169.738  1.00 73.25           O  
ATOM    399  OE2 GLU A  51     104.566  14.122-167.540  1.00 73.25           O  
ATOM    400  N   SER A  52     104.862   8.983-165.662  1.00 73.62           N  
ATOM    401  CA  SER A  52     105.413   8.341-164.458  1.00 73.62           C  
ATOM    402  C   SER A  52     105.318   9.227-163.204  1.00 73.62           C  
ATOM    403  CB  SER A  52     106.878   7.966-164.701  1.00 73.62           C  
ATOM    404  O   SER A  52     105.282   8.714-162.084  1.00 73.62           O  
ATOM    405  OG  SER A  52     107.002   7.200-165.886  1.00 73.62           O  
ATOM    406  N   ILE A  53     105.242  10.553-163.377  1.00 75.75           N  
ATOM    407  CA  ILE A  53     105.098  11.523-162.286  1.00 75.75           C  
ATOM    408  C   ILE A  53     103.751  11.379-161.549  1.00 75.75           C  
ATOM    409  CB  ILE A  53     105.331  12.949-162.847  1.00 75.75           C  
ATOM    410  O   ILE A  53     103.689  11.603-160.338  1.00 75.75           O  
ATOM    411  CG1 ILE A  53     105.791  13.951-161.767  1.00 75.75           C  
ATOM    412  CG2 ILE A  53     104.094  13.508-163.568  1.00 75.75           C  
ATOM    413  CD1 ILE A  53     107.284  13.828-161.439  1.00 75.75           C  
ATOM    414  N   ASP A  54     102.691  10.938-162.235  1.00 73.56           N  
ATOM    415  CA  ASP A  54     101.348  10.810-161.658  1.00 73.56           C  
ATOM    416  C   ASP A  54     101.243   9.627-160.692  1.00 73.56           C  
ATOM    417  CB  ASP A  54     100.312  10.670-162.778  1.00 73.56           C  
ATOM    418  O   ASP A  54     100.598   9.725-159.644  1.00 73.56           O  
ATOM    419  CG  ASP A  54     100.220  11.939-163.620  1.00 73.56           C  
ATOM    420  OD1 ASP A  54     100.064  13.015-162.994  1.00 73.56           O  
ATOM    421  OD2 ASP A  54     100.250  11.799-164.860  1.00 73.56           O  
ATOM    422  N   VAL A  55     101.940   8.526-160.993  1.00 76.56           N  
ATOM    423  CA  VAL A  55     102.015   7.353-160.108  1.00 76.56           C  
ATOM    424  C   VAL A  55     102.750   7.710-158.818  1.00 76.56           C  
ATOM    425  CB  VAL A  55     102.693   6.163-160.815  1.00 76.56           C  
ATOM    426  O   VAL A  55     102.271   7.395-157.727  1.00 76.56           O  
ATOM    427  CG1 VAL A  55     102.791   4.939-159.893  1.00 76.56           C  
ATOM    428  CG2 VAL A  55     101.907   5.748-162.066  1.00 76.56           C  
ATOM    429  N   ILE A  56     103.874   8.428-158.924  1.00 79.62           N  
ATOM    430  CA  ILE A  56     104.654   8.867-157.758  1.00 79.62           C  
ATOM    431  C   ILE A  56     103.813   9.796-156.877  1.00 79.62           C  
ATOM    432  CB  ILE A  56     105.975   9.537-158.203  1.00 79.62           C  
ATOM    433  O   ILE A  56     103.767   9.619-155.658  1.00 79.62           O  
ATOM    434  CG1 ILE A  56     106.867   8.517-158.948  1.00 79.62           C  
ATOM    435  CG2 ILE A  56     106.730  10.115-156.987  1.00 79.62           C  
ATOM    436  CD1 ILE A  56     108.113   9.133-159.599  1.00 79.62           C  
ATOM    437  N   ARG A  57     103.099  10.754-157.485  1.00 78.88           N  
ATOM    438  CA  ARG A  57     102.225  11.678-156.753  1.00 78.88           C  
ATOM    439  C   ARG A  57     101.093  10.928-156.040  1.00 78.88           C  
ATOM    440  CB  ARG A  57     101.737  12.769-157.723  1.00 78.88           C  
ATOM    441  O   ARG A  57     100.806  11.244-154.887  1.00 78.88           O  
ATOM    442  CG  ARG A  57     101.043  13.924-156.990  1.00 78.88           C  
ATOM    443  CD  ARG A  57     100.534  15.011-157.947  1.00 78.88           C  
ATOM    444  NE  ARG A  57     101.571  15.990-158.331  1.00 78.88           N  
ATOM    445  NH1 ARG A  57     100.334  17.061-159.947  1.00 78.88           N  
ATOM    446  NH2 ARG A  57     102.374  17.808-159.459  1.00 78.88           N  
ATOM    447  CZ  ARG A  57     101.423  16.945-159.237  1.00 78.88           C  
ATOM    448  N   SER A  58     100.500   9.912-156.671  1.00 77.75           N  
ATOM    449  CA  SER A  58      99.451   9.105-156.037  1.00 77.75           C  
ATOM    450  C   SER A  58      99.955   8.281-154.852  1.00 77.75           C  
ATOM    451  CB  SER A  58      98.794   8.161-157.035  1.00 77.75           C  
ATOM    452  O   SER A  58      99.339   8.296-153.787  1.00 77.75           O  
ATOM    453  OG  SER A  58      97.653   7.687-156.362  1.00 77.75           O  
ATOM    454  N   ILE A  59     101.110   7.619-154.997  1.00 81.56           N  
ATOM    455  CA  ILE A  59     101.726   6.867-153.895  1.00 81.56           C  
ATOM    456  C   ILE A  59     101.993   7.802-152.713  1.00 81.56           C  
ATOM    457  CB  ILE A  59     103.015   6.153-154.362  1.00 81.56           C  
ATOM    458  O   ILE A  59     101.668   7.454-151.579  1.00 81.56           O  
ATOM    459  CG1 ILE A  59     102.669   5.029-155.361  1.00 81.56           C  
ATOM    460  CG2 ILE A  59     103.778   5.550-153.164  1.00 81.56           C  
ATOM    461  CD1 ILE A  59     103.874   4.452-156.111  1.00 81.56           C  
ATOM    462  N   PHE A  60     102.524   9.001-152.972  1.00 81.94           N  
ATOM    463  CA  PHE A  60     102.802   9.988-151.930  1.00 81.94           C  
ATOM    464  C   PHE A  60     101.533  10.425-151.182  1.00 81.94           C  
ATOM    465  CB  PHE A  60     103.537  11.181-152.552  1.00 81.94           C  
ATOM    466  O   PHE A  60     101.501  10.374-149.952  1.00 81.94           O  
ATOM    467  CG  PHE A  60     103.946  12.221-151.529  1.00 81.94           C  
ATOM    468  CD1 PHE A  60     103.136  13.349-151.299  1.00 81.94           C  
ATOM    469  CD2 PHE A  60     105.122  12.038-150.778  1.00 81.94           C  
ATOM    470  CE1 PHE A  60     103.505  14.292-150.323  1.00 81.94           C  
ATOM    471  CE2 PHE A  60     105.490  12.982-149.803  1.00 81.94           C  
ATOM    472  CZ  PHE A  60     104.681  14.109-149.576  1.00 81.94           C  
ATOM    473  N   PHE A  61     100.463  10.794-151.897  1.00 78.81           N  
ATOM    474  CA  PHE A  61      99.194  11.167-151.258  1.00 78.81           C  
ATOM    475  C   PHE A  61      98.537   9.993-150.525  1.00 78.81           C  
ATOM    476  CB  PHE A  61      98.228  11.770-152.288  1.00 78.81           C  
ATOM    477  O   PHE A  61      98.032  10.172-149.415  1.00 78.81           O  
ATOM    478  CG  PHE A  61      98.478  13.238-152.568  1.00 78.81           C  
ATOM    479  CD1 PHE A  61      98.243  14.191-151.558  1.00 78.81           C  
ATOM    480  CD2 PHE A  61      98.919  13.663-153.832  1.00 78.81           C  
ATOM    481  CE1 PHE A  61      98.468  15.556-151.807  1.00 78.81           C  
ATOM    482  CE2 PHE A  61      99.153  15.028-154.080  1.00 78.81           C  
ATOM    483  CZ  PHE A  61      98.930  15.974-153.066  1.00 78.81           C  
ATOM    484  N   GLY A  62      98.590   8.787-151.097  1.00 79.62           N  
ATOM    485  CA  GLY A  62      98.097   7.570-150.460  1.00 79.62           C  
ATOM    486  C   GLY A  62      98.798   7.305-149.129  1.00 79.62           C  
ATOM    487  O   GLY A  62      98.131   7.110-148.113  1.00 79.62           O  
ATOM    488  N   LEU A  63     100.133   7.363-149.098  1.00 83.12           N  
ATOM    489  CA  LEU A  63     100.921   7.169-147.875  1.00 83.12           C  
ATOM    490  C   LEU A  63     100.675   8.261-146.826  1.00 83.12           C  
ATOM    491  CB  LEU A  63     102.418   7.071-148.242  1.00 83.12           C  
ATOM    492  O   LEU A  63     100.710   7.966-145.634  1.00 83.12           O  
ATOM    493  CG  LEU A  63     102.984   5.651-148.047  1.00 83.12           C  
ATOM    494  CD1 LEU A  63     103.923   5.268-149.189  1.00 83.12           C  
ATOM    495  CD2 LEU A  63     103.754   5.560-146.728  1.00 83.12           C  
ATOM    496  N   LEU A  64     100.386   9.494-147.250  1.00 82.62           N  
ATOM    497  CA  LEU A  64     100.110  10.606-146.341  1.00 82.62           C  
ATOM    498  C   LEU A  64      98.732  10.493-145.663  1.00 82.62           C  
ATOM    499  CB  LEU A  64     100.254  11.918-147.133  1.00 82.62           C  
ATOM    500  O   LEU A  64      98.610  10.764-144.470  1.00 82.62           O  
ATOM    501  CG  LEU A  64     100.238  13.185-146.259  1.00 82.62           C  
ATOM    502  CD1 LEU A  64     101.506  13.307-145.409  1.00 82.62           C  
ATOM    503  CD2 LEU A  64     100.142  14.421-147.153  1.00 82.62           C  
ATOM    504  N   ILE A  65      97.691  10.096-146.405  1.00 81.06           N  
ATOM    505  CA  ILE A  65      96.300  10.074-145.907  1.00 81.06           C  
ATOM    506  C   ILE A  65      96.002   8.809-145.092  1.00 81.06           C  
ATOM    507  CB  ILE A  65      95.320  10.247-147.095  1.00 81.06           C  
ATOM    508  O   ILE A  65      95.248   8.842-144.117  1.00 81.06           O  
ATOM    509  CG1 ILE A  65      95.490  11.660-147.707  1.00 81.06           C  
ATOM    510  CG2 ILE A  65      93.854  10.027-146.667  1.00 81.06           C  
ATOM    511  CD1 ILE A  65      94.730  11.875-149.022  1.00 81.06           C  
ATOM    512  N   THR A  66      96.602   7.684-145.470  1.00 84.06           N  
ATOM    513  CA  THR A  66      96.248   6.364-144.940  1.00 84.06           C  
ATOM    514  C   THR A  66      96.365   6.217-143.410  1.00 84.06           C  
ATOM    515  CB  THR A  66      97.057   5.305-145.685  1.00 84.06           C  
ATOM    516  O   THR A  66      95.422   5.688-142.814  1.00 84.06           O  
ATOM    517  CG2 THR A  66      96.807   3.922-145.149  1.00 84.06           C  
ATOM    518  OG1 THR A  66      96.644   5.264-147.026  1.00 84.06           O  
ATOM    519  N   PRO A  67      97.429   6.694-142.725  1.00 82.56           N  
ATOM    520  CA  PRO A  67      97.538   6.573-141.266  1.00 82.56           C  
ATOM    521  C   PRO A  67      96.374   7.234-140.515  1.00 82.56           C  
ATOM    522  CB  PRO A  67      98.879   7.222-140.898  1.00 82.56           C  
ATOM    523  O   PRO A  67      95.867   6.681-139.539  1.00 82.56           O  
ATOM    524  CG  PRO A  67      99.705   7.094-142.176  1.00 82.56           C  
ATOM    525  CD  PRO A  67      98.657   7.257-143.270  1.00 82.56           C  
ATOM    526  N   TRP A  68      95.903   8.384-141.005  1.00 85.19           N  
ATOM    527  CA  TRP A  68      94.785   9.117-140.410  1.00 85.19           C  
ATOM    528  C   TRP A  68      93.458   8.380-140.584  1.00 85.19           C  
ATOM    529  CB  TRP A  68      94.716  10.517-141.027  1.00 85.19           C  
ATOM    530  O   TRP A  68      92.675   8.288-139.639  1.00 85.19           O  
ATOM    531  CG  TRP A  68      95.900  11.376-140.725  1.00 85.19           C  
ATOM    532  CD1 TRP A  68      96.958  11.596-141.538  1.00 85.19           C  
ATOM    533  CD2 TRP A  68      96.168  12.128-139.504  1.00 85.19           C  
ATOM    534  CE2 TRP A  68      97.420  12.795-139.650  1.00 85.19           C  
ATOM    535  CE3 TRP A  68      95.474  12.309-138.287  1.00 85.19           C  
ATOM    536  NE1 TRP A  68      97.858  12.432-140.907  1.00 85.19           N  
ATOM    537  CH2 TRP A  68      97.239  13.774-137.445  1.00 85.19           C  
ATOM    538  CZ2 TRP A  68      97.956  13.610-138.643  1.00 85.19           C  
ATOM    539  CZ3 TRP A  68      96.003  13.124-137.268  1.00 85.19           C  
ATOM    540  N   ALA A  69      93.223   7.807-141.769  1.00 81.50           N  
ATOM    541  CA  ALA A  69      92.013   7.039-142.054  1.00 81.50           C  
ATOM    542  C   ALA A  69      91.899   5.791-141.161  1.00 81.50           C  
ATOM    543  CB  ALA A  69      92.014   6.674-143.544  1.00 81.50           C  
ATOM    544  O   ALA A  69      90.834   5.516-140.606  1.00 81.50           O  
ATOM    545  N   VAL A  70      93.005   5.063-140.979  1.00 81.44           N  
ATOM    546  CA  VAL A  70      93.050   3.860-140.134  1.00 81.44           C  
ATOM    547  C   VAL A  70      92.845   4.198-138.653  1.00 81.44           C  
ATOM    548  CB  VAL A  70      94.380   3.120-140.349  1.00 81.44           C  
ATOM    549  O   VAL A  70      92.089   3.506-137.965  1.00 81.44           O  
ATOM    550  CG1 VAL A  70      94.529   1.924-139.413  1.00 81.44           C  
ATOM    551  CG2 VAL A  70      94.510   2.579-141.782  1.00 81.44           C  
ATOM    552  N   TYR A  71      93.474   5.272-138.161  1.00 82.75           N  
ATOM    553  CA  TYR A  71      93.297   5.727-136.779  1.00 82.75           C  
ATOM    554  C   TYR A  71      91.841   6.107-136.497  1.00 82.75           C  
ATOM    555  CB  TYR A  71      94.230   6.912-136.497  1.00 82.75           C  
ATOM    556  O   TYR A  71      91.250   5.617-135.534  1.00 82.75           O  
ATOM    557  CG  TYR A  71      93.991   7.550-135.141  1.00 82.75           C  
ATOM    558  CD1 TYR A  71      93.256   8.749-135.043  1.00 82.75           C  
ATOM    559  CD2 TYR A  71      94.461   6.916-133.974  1.00 82.75           C  
ATOM    560  CE1 TYR A  71      93.001   9.318-133.781  1.00 82.75           C  
ATOM    561  CE2 TYR A  71      94.204   7.482-132.710  1.00 82.75           C  
ATOM    562  OH  TYR A  71      93.220   9.239-131.400  1.00 82.75           O  
ATOM    563  CZ  TYR A  71      93.475   8.686-132.613  1.00 82.75           C  
ATOM    564  N   PHE A  72      91.243   6.920-137.373  1.00 82.12           N  
ATOM    565  CA  PHE A  72      89.858   7.354-137.221  1.00 82.12           C  
ATOM    566  C   PHE A  72      88.896   6.163-137.161  1.00 82.12           C  
ATOM    567  CB  PHE A  72      89.497   8.302-138.370  1.00 82.12           C  
ATOM    568  O   PHE A  72      88.043   6.104-136.275  1.00 82.12           O  
ATOM    569  CG  PHE A  72      88.081   8.833-138.274  1.00 82.12           C  
ATOM    570  CD1 PHE A  72      87.043   8.239-139.017  1.00 82.12           C  
ATOM    571  CD2 PHE A  72      87.794   9.900-137.402  1.00 82.12           C  
ATOM    572  CE1 PHE A  72      85.725   8.713-138.891  1.00 82.12           C  
ATOM    573  CE2 PHE A  72      86.477  10.374-137.277  1.00 82.12           C  
ATOM    574  CZ  PHE A  72      85.443   9.781-138.021  1.00 82.12           C  
ATOM    575  N   LEU A  73      89.054   5.182-138.058  1.00 78.50           N  
ATOM    576  CA  LEU A  73      88.149   4.036-138.075  1.00 78.50           C  
ATOM    577  C   LEU A  73      88.301   3.137-136.837  1.00 78.50           C  
ATOM    578  CB  LEU A  73      88.317   3.236-139.378  1.00 78.50           C  
ATOM    579  O   LEU A  73      87.306   2.599-136.357  1.00 78.50           O  
ATOM    580  CG  LEU A  73      86.937   2.767-139.880  1.00 78.50           C  
ATOM    581  CD1 LEU A  73      86.402   3.664-140.989  1.00 78.50           C  
ATOM    582  CD2 LEU A  73      86.987   1.365-140.430  1.00 78.50           C  
ATOM    583  N   SER A  74      89.518   3.003-136.299  1.00 75.94           N  
ATOM    584  CA  SER A  74      89.767   2.215-135.082  1.00 75.94           C  
ATOM    585  C   SER A  74      89.091   2.832-133.852  1.00 75.94           C  
ATOM    586  CB  SER A  74      91.271   2.052-134.836  1.00 75.94           C  
ATOM    587  O   SER A  74      88.396   2.127-133.123  1.00 75.94           O  
ATOM    588  OG  SER A  74      91.889   1.421-135.945  1.00 75.94           O  
ATOM    589  N   VAL A  75      89.204   4.154-133.666  1.00 80.62           N  
ATOM    590  CA  VAL A  75      88.594   4.866-132.523  1.00 80.62           C  
ATOM    591  C   VAL A  75      87.067   4.761-132.532  1.00 80.62           C  
ATOM    592  CB  VAL A  75      89.029   6.347-132.522  1.00 80.62           C  
ATOM    593  O   VAL A  75      86.444   4.554-131.491  1.00 80.62           O  
ATOM    594  CG1 VAL A  75      88.292   7.185-131.467  1.00 80.62           C  
ATOM    595  CG2 VAL A  75      90.531   6.473-132.235  1.00 80.62           C  
ATOM    596  N   VAL A  76      86.443   4.881-133.708  1.00 79.94           N  
ATOM    597  CA  VAL A  76      84.978   4.794-133.839  1.00 79.94           C  
ATOM    598  C   VAL A  76      84.454   3.418-133.415  1.00 79.94           C  
ATOM    599  CB  VAL A  76      84.557   5.129-135.283  1.00 79.94           C  
ATOM    600  O   VAL A  76      83.400   3.327-132.783  1.00 79.94           O  
ATOM    601  CG1 VAL A  76      83.077   4.834-135.565  1.00 79.94           C  
ATOM    602  CG2 VAL A  76      84.784   6.619-135.574  1.00 79.94           C  
ATOM    603  N   VAL A  77      85.174   2.347-133.751  1.00 73.94           N  
ATOM    604  CA  VAL A  77      84.767   0.977-133.407  1.00 73.94           C  
ATOM    605  C   VAL A  77      84.896   0.724-131.906  1.00 73.94           C  
ATOM    606  CB  VAL A  77      85.563  -0.047-134.235  1.00 73.94           C  
ATOM    607  O   VAL A  77      83.963   0.190-131.306  1.00 73.94           O  
ATOM    608  CG1 VAL A  77      85.305  -1.491-133.790  1.00 73.94           C  
ATOM    609  CG2 VAL A  77      85.159   0.044-135.715  1.00 73.94           C  
ATOM    610  N   GLU A  78      85.995   1.162-131.291  1.00 76.81           N  
ATOM    611  CA  GLU A  78      86.223   1.011-129.849  1.00 76.81           C  
ATOM    612  C   GLU A  78      85.116   1.696-129.025  1.00 76.81           C  
ATOM    613  CB  GLU A  78      87.627   1.550-129.537  1.00 76.81           C  
ATOM    614  O   GLU A  78      84.521   1.080-128.138  1.00 76.81           O  
ATOM    615  CG  GLU A  78      88.116   1.212-128.121  1.00 76.81           C  
ATOM    616  CD  GLU A  78      89.609   1.539-127.919  1.00 76.81           C  
ATOM    617  OE1 GLU A  78      90.191   1.008-126.947  1.00 76.81           O  
ATOM    618  OE2 GLU A  78      90.177   2.295-128.744  1.00 76.81           O  
ATOM    619  N   GLN A  79      84.719   2.921-129.399  1.00 77.62           N  
ATOM    620  CA  GLN A  79      83.616   3.621-128.726  1.00 77.62           C  
ATOM    621  C   GLN A  79      82.258   2.912-128.850  1.00 77.62           C  
ATOM    622  CB  GLN A  79      83.468   5.044-129.278  1.00 77.62           C  
ATOM    623  O   GLN A  79      81.438   2.948-127.925  1.00 77.62           O  
ATOM    624  CG  GLN A  79      84.549   5.994-128.751  1.00 77.62           C  
ATOM    625  CD  GLN A  79      84.105   7.454-128.771  1.00 77.62           C  
ATOM    626  NE2 GLN A  79      84.799   8.314-128.061  1.00 77.62           N  
ATOM    627  OE1 GLN A  79      83.131   7.859-129.389  1.00 77.62           O  
ATOM    628  N   LEU A  80      81.985   2.275-129.991  1.00 77.56           N  
ATOM    629  CA  LEU A  80      80.738   1.536-130.206  1.00 77.56           C  
ATOM    630  C   LEU A  80      80.640   0.306-129.295  1.00 77.56           C  
ATOM    631  CB  LEU A  80      80.637   1.150-131.694  1.00 77.56           C  
ATOM    632  O   LEU A  80      79.553  -0.011-128.798  1.00 77.56           O  
ATOM    633  CG  LEU A  80      79.853   2.187-132.514  1.00 77.56           C  
ATOM    634  CD1 LEU A  80      80.221   2.098-133.995  1.00 77.56           C  
ATOM    635  CD2 LEU A  80      78.344   1.941-132.389  1.00 77.56           C  
ATOM    636  N   GLU A  81      81.758  -0.373-129.054  1.00 77.62           N  
ATOM    637  CA  GLU A  81      81.801  -1.572-128.222  1.00 77.62           C  
ATOM    638  C   GLU A  81      81.645  -1.247-126.728  1.00 77.62           C  
ATOM    639  CB  GLU A  81      83.073  -2.359-128.559  1.00 77.62           C  
ATOM    640  O   GLU A  81      80.835  -1.887-126.043  1.00 77.62           O  
ATOM    641  CG  GLU A  81      83.031  -3.768-127.953  1.00 77.62           C  
ATOM    642  CD  GLU A  81      83.932  -4.781-128.675  1.00 77.62           C  
ATOM    643  OE1 GLU A  81      83.690  -5.987-128.428  1.00 77.62           O  
ATOM    644  OE2 GLU A  81      84.787  -4.374-129.490  1.00 77.62           O  
ATOM    645  N   GLU A  82      82.300  -0.186-126.243  1.00 78.50           N  
ATOM    646  CA  GLU A  82      82.123   0.302-124.868  1.00 78.50           C  
ATOM    647  C   GLU A  82      80.664   0.682-124.569  1.00 78.50           C  
ATOM    648  CB  GLU A  82      83.002   1.532-124.610  1.00 78.50           C  
ATOM    649  O   GLU A  82      80.102   0.301-123.532  1.00 78.50           O  
ATOM    650  CG  GLU A  82      84.492   1.206-124.447  1.00 78.50           C  
ATOM    651  CD  GLU A  82      85.267   2.401-123.866  1.00 78.50           C  
ATOM    652  OE1 GLU A  82      86.292   2.148-123.199  1.00 78.50           O  
ATOM    653  OE2 GLU A  82      84.773   3.549-123.993  1.00 78.50           O  
ATOM    654  N   SER A  83      80.010   1.389-125.497  1.00 77.75           N  
ATOM    655  CA  SER A  83      78.612   1.810-125.346  1.00 77.75           C  
ATOM    656  C   SER A  83      77.661   0.614-125.199  1.00 77.75           C  
ATOM    657  CB  SER A  83      78.224   2.679-126.543  1.00 77.75           C  
ATOM    658  O   SER A  83      76.790   0.598-124.319  1.00 77.75           O  
ATOM    659  OG  SER A  83      76.930   3.222-126.363  1.00 77.75           O  
ATOM    660  N   ARG A  84      77.870  -0.449-125.992  1.00 81.06           N  
ATOM    661  CA  ARG A  84      77.061  -1.675-125.922  1.00 81.06           C  
ATOM    662  C   ARG A  84      77.197  -2.370-124.564  1.00 81.06           C  
ATOM    663  CB  ARG A  84      77.459  -2.614-127.073  1.00 81.06           C  
ATOM    664  O   ARG A  84      76.188  -2.791-123.992  1.00 81.06           O  
ATOM    665  CG  ARG A  84      76.515  -3.824-127.160  1.00 81.06           C  
ATOM    666  CD  ARG A  84      77.085  -4.917-128.065  1.00 81.06           C  
ATOM    667  NE  ARG A  84      76.268  -6.144-127.973  1.00 81.06           N  
ATOM    668  NH1 ARG A  84      77.913  -7.658-128.515  1.00 81.06           N  
ATOM    669  NH2 ARG A  84      75.871  -8.385-127.984  1.00 81.06           N  
ATOM    670  CZ  ARG A  84      76.688  -7.384-128.160  1.00 81.06           C  
ATOM    671  N   GLN A  85      78.418  -2.493-124.042  1.00 78.62           N  
ATOM    672  CA  GLN A  85      78.653  -3.150-122.752  1.00 78.62           C  
ATOM    673  C   GLN A  85      78.010  -2.382-121.589  1.00 78.62           C  
ATOM    674  CB  GLN A  85      80.156  -3.307-122.499  1.00 78.62           C  
ATOM    675  O   GLN A  85      77.434  -2.992-120.684  1.00 78.62           O  
ATOM    676  CG  GLN A  85      80.830  -4.326-123.432  1.00 78.62           C  
ATOM    677  CD  GLN A  85      82.285  -4.579-123.044  1.00 78.62           C  
ATOM    678  NE2 GLN A  85      83.013  -5.379-123.790  1.00 78.62           N  
ATOM    679  OE1 GLN A  85      82.776  -4.103-122.032  1.00 78.62           O  
ATOM    680  N   ARG A  86      78.052  -1.043-121.626  1.00 81.75           N  
ATOM    681  CA  ARG A  86      77.443  -0.190-120.596  1.00 81.75           C  
ATOM    682  C   ARG A  86      75.927  -0.364-120.516  1.00 81.75           C  
ATOM    683  CB  ARG A  86      77.827   1.268-120.879  1.00 81.75           C  
ATOM    684  O   ARG A  86      75.387  -0.472-119.416  1.00 81.75           O  
ATOM    685  CG  ARG A  86      77.605   2.163-119.653  1.00 81.75           C  
ATOM    686  CD  ARG A  86      78.032   3.597-119.981  1.00 81.75           C  
ATOM    687  NE  ARG A  86      78.375   4.357-118.765  1.00 81.75           N  
ATOM    688  NH1 ARG A  86      78.936   6.321-119.815  1.00 81.75           N  
ATOM    689  NH2 ARG A  86      79.249   6.122-117.616  1.00 81.75           N  
ATOM    690  CZ  ARG A  86      78.847   5.592-118.737  1.00 81.75           C  
ATOM    691  N   LEU A  87      75.254  -0.432-121.666  1.00 80.19           N  
ATOM    692  CA  LEU A  87      73.800  -0.588-121.728  1.00 80.19           C  
ATOM    693  C   LEU A  87      73.340  -1.917-121.112  1.00 80.19           C  
ATOM    694  CB  LEU A  87      73.354  -0.453-123.194  1.00 80.19           C  
ATOM    695  O   LEU A  87      72.386  -1.937-120.338  1.00 80.19           O  
ATOM    696  CG  LEU A  87      71.826  -0.368-123.369  1.00 80.19           C  
ATOM    697  CD1 LEU A  87      71.254   0.927-122.788  1.00 80.19           C  
ATOM    698  CD2 LEU A  87      71.478  -0.420-124.856  1.00 80.19           C  
ATOM    699  N   SER A  88      74.056  -3.010-121.389  1.00 81.25           N  
ATOM    700  CA  SER A  88      73.712  -4.336-120.859  1.00 81.25           C  
ATOM    701  C   SER A  88      73.730  -4.384-119.327  1.00 81.25           C  
ATOM    702  CB  SER A  88      74.683  -5.379-121.415  1.00 81.25           C  
ATOM    703  O   SER A  88      72.848  -4.991-118.727  1.00 81.25           O  
ATOM    704  OG  SER A  88      74.187  -6.684-121.203  1.00 81.25           O  
ATOM    705  N   ARG A  89      74.698  -3.715-118.681  1.00 82.69           N  
ATOM    706  CA  ARG A  89      74.788  -3.680-117.208  1.00 82.69           C  
ATOM    707  C   ARG A  89      73.645  -2.893-116.564  1.00 82.69           C  
ATOM    708  CB  ARG A  89      76.134  -3.095-116.754  1.00 82.69           C  
ATOM    709  O   ARG A  89      73.199  -3.248-115.478  1.00 82.69           O  
ATOM    710  CG  ARG A  89      77.335  -3.979-117.117  1.00 82.69           C  
ATOM    711  CD  ARG A  89      78.621  -3.371-116.537  1.00 82.69           C  
ATOM    712  NE  ARG A  89      79.828  -3.952-117.158  1.00 82.69           N  
ATOM    713  NH1 ARG A  89      81.328  -2.330-116.520  1.00 82.69           N  
ATOM    714  NH2 ARG A  89      81.985  -3.952-117.900  1.00 82.69           N  
ATOM    715  CZ  ARG A  89      81.037  -3.414-117.186  1.00 82.69           C  
ATOM    716  N   LEU A  90      73.178  -1.820-117.208  1.00 83.88           N  
ATOM    717  CA  LEU A  90      72.083  -1.000-116.677  1.00 83.88           C  
ATOM    718  C   LEU A  90      70.748  -1.747-116.690  1.00 83.88           C  
ATOM    719  CB  LEU A  90      71.971   0.311-117.472  1.00 83.88           C  
ATOM    720  O   LEU A  90      70.002  -1.655-115.720  1.00 83.88           O  
ATOM    721  CG  LEU A  90      73.077   1.333-117.166  1.00 83.88           C  
ATOM    722  CD1 LEU A  90      72.960   2.510-118.134  1.00 83.88           C  
ATOM    723  CD2 LEU A  90      72.981   1.881-115.738  1.00 83.88           C  
ATOM    724  N   VAL A  91      70.471  -2.500-117.758  1.00 83.81           N  
ATOM    725  CA  VAL A  91      69.234  -3.287-117.878  1.00 83.81           C  
ATOM    726  C   VAL A  91      69.152  -4.346-116.779  1.00 83.81           C  
ATOM    727  CB  VAL A  91      69.116  -3.910-119.280  1.00 83.81           C  
ATOM    728  O   VAL A  91      68.148  -4.406-116.078  1.00 83.81           O  
ATOM    729  CG1 VAL A  91      67.907  -4.843-119.404  1.00 83.81           C  
ATOM    730  CG2 VAL A  91      68.961  -2.807-120.340  1.00 83.81           C  
ATOM    731  N   GLN A  92      70.234  -5.094-116.549  1.00 84.88           N  
ATOM    732  CA  GLN A  92      70.279  -6.112-115.495  1.00 84.88           C  
ATOM    733  C   GLN A  92      70.014  -5.518-114.099  1.00 84.88           C  
ATOM    734  CB  GLN A  92      71.650  -6.798-115.566  1.00 84.88           C  
ATOM    735  O   GLN A  92      69.243  -6.063-113.315  1.00 84.88           O  
ATOM    736  CG  GLN A  92      71.747  -7.992-114.608  1.00 84.88           C  
ATOM    737  CD  GLN A  92      73.082  -8.723-114.697  1.00 84.88           C  
ATOM    738  NE2 GLN A  92      73.278  -9.721-113.866  1.00 84.88           N  
ATOM    739  OE1 GLN A  92      73.968  -8.410-115.484  1.00 84.88           O  
ATOM    740  N   LYS A  93      70.596  -4.350-113.798  1.00 84.88           N  
ATOM    741  CA  LYS A  93      70.396  -3.676-112.506  1.00 84.88           C  
ATOM    742  C   LYS A  93      68.954  -3.187-112.300  1.00 84.88           C  
ATOM    743  CB  LYS A  93      71.419  -2.537-112.398  1.00 84.88           C  
ATOM    744  O   LYS A  93      68.482  -3.120-111.168  1.00 84.88           O  
ATOM    745  CG  LYS A  93      71.574  -2.057-110.951  1.00 84.88           C  
ATOM    746  CD  LYS A  93      72.710  -1.037-110.835  1.00 84.88           C  
ATOM    747  CE  LYS A  93      72.894  -0.683-109.357  1.00 84.88           C  
ATOM    748  NZ  LYS A  93      73.996   0.288-109.153  1.00 84.88           N  
ATOM    749  N   LEU A  94      68.262  -2.823-113.379  1.00 84.56           N  
ATOM    750  CA  LEU A  94      66.852  -2.419-113.353  1.00 84.56           C  
ATOM    751  C   LEU A  94      65.916  -3.601-113.069  1.00 84.56           C  
ATOM    752  CB  LEU A  94      66.512  -1.734-114.693  1.00 84.56           C  
ATOM    753  O   LEU A  94      64.950  -3.433-112.326  1.00 84.56           O  
ATOM    754  CG  LEU A  94      66.535  -0.200-114.590  1.00 84.56           C  
ATOM    755  CD1 LEU A  94      66.998   0.434-115.901  1.00 84.56           C  
ATOM    756  CD2 LEU A  94      65.138   0.335-114.263  1.00 84.56           C  
ATOM    757  N   GLU A  95      66.209  -4.782-113.616  1.00 84.00           N  
ATOM    758  CA  GLU A  95      65.436  -6.001-113.342  1.00 84.00           C  
ATOM    759  C   GLU A  95      65.530  -6.411-111.865  1.00 84.00           C  
ATOM    760  CB  GLU A  95      65.876  -7.135-114.284  1.00 84.00           C  
ATOM    761  O   GLU A  95      64.497  -6.612-111.226  1.00 84.00           O  
ATOM    762  CG  GLU A  95      65.335  -6.904-115.706  1.00 84.00           C  
ATOM    763  CD  GLU A  95      65.779  -7.961-116.732  1.00 84.00           C  
ATOM    764  OE1 GLU A  95      65.106  -8.035-117.788  1.00 84.00           O  
ATOM    765  OE2 GLU A  95      66.812  -8.629-116.508  1.00 84.00           O  
ATOM    766  N   GLU A  96      66.735  -6.407-111.282  1.00 86.56           N  
ATOM    767  CA  GLU A  96      66.934  -6.731-109.859  1.00 86.56           C  
ATOM    768  C   GLU A  96      66.182  -5.779-108.908  1.00 86.56           C  
ATOM    769  CB  GLU A  96      68.430  -6.670-109.512  1.00 86.56           C  
ATOM    770  O   GLU A  96      65.623  -6.211-107.896  1.00 86.56           O  
ATOM    771  CG  GLU A  96      69.251  -7.845-110.065  1.00 86.56           C  
ATOM    772  CD  GLU A  96      70.748  -7.745-109.709  1.00 86.56           C  
ATOM    773  OE1 GLU A  96      71.519  -8.611-110.184  1.00 86.56           O  
ATOM    774  OE2 GLU A  96      71.141  -6.796-108.982  1.00 86.56           O  
ATOM    775  N   MET A  97      66.148  -4.474-109.208  1.00 83.88           N  
ATOM    776  CA  MET A  97      65.402  -3.510-108.385  1.00 83.88           C  
ATOM    777  C   MET A  97      63.893  -3.758-108.446  1.00 83.88           C  
ATOM    778  CB  MET A  97      65.717  -2.066-108.799  1.00 83.88           C  
ATOM    779  O   MET A  97      63.219  -3.701-107.419  1.00 83.88           O  
ATOM    780  CG  MET A  97      67.102  -1.629-108.308  1.00 83.88           C  
ATOM    781  SD  MET A  97      67.486   0.136-108.518  1.00 83.88           S  
ATOM    782  CE  MET A  97      67.428   0.273-110.323  1.00 83.88           C  
ATOM    783  N   ARG A  98      63.366  -4.093-109.628  1.00 86.56           N  
ATOM    784  CA  ARG A  98      61.933  -4.337-109.817  1.00 86.56           C  
ATOM    785  C   ARG A  98      61.438  -5.551-109.028  1.00 86.56           C  
ATOM    786  CB  ARG A  98      61.664  -4.480-111.317  1.00 86.56           C  
ATOM    787  O   ARG A  98      60.343  -5.501-108.471  1.00 86.56           O  
ATOM    788  CG  ARG A  98      60.162  -4.527-111.610  1.00 86.56           C  
ATOM    789  CD  ARG A  98      59.937  -4.690-113.111  1.00 86.56           C  
ATOM    790  NE  ARG A  98      58.498  -4.730-113.420  1.00 86.56           N  
ATOM    791  NH1 ARG A  98      58.709  -4.858-115.697  1.00 86.56           N  
ATOM    792  NH2 ARG A  98      56.673  -4.830-114.773  1.00 86.56           N  
ATOM    793  CZ  ARG A  98      57.968  -4.804-114.625  1.00 86.56           C  
ATOM    794  N   GLU A  99      62.221  -6.628-108.969  1.00 86.81           N  
ATOM    795  CA  GLU A  99      61.865  -7.812-108.173  1.00 86.81           C  
ATOM    796  C   GLU A  99      61.829  -7.506-106.670  1.00 86.81           C  
ATOM    797  CB  GLU A  99      62.839  -8.964-108.446  1.00 86.81           C  
ATOM    798  O   GLU A  99      60.890  -7.911-105.979  1.00 86.81           O  
ATOM    799  CG  GLU A  99      62.606  -9.605-109.821  1.00 86.81           C  
ATOM    800  CD  GLU A  99      63.420 -10.894-110.021  1.00 86.81           C  
ATOM    801  OE1 GLU A  99      63.069 -11.640-110.963  1.00 86.81           O  
ATOM    802  OE2 GLU A  99      64.360 -11.137-109.229  1.00 86.81           O  
ATOM    803  N   ARG A 100      62.798  -6.728-106.165  1.00 88.38           N  
ATOM    804  CA  ARG A 100      62.797  -6.282-104.761  1.00 88.38           C  
ATOM    805  C   ARG A 100      61.576  -5.436-104.425  1.00 88.38           C  
ATOM    806  CB  ARG A 100      64.071  -5.502-104.427  1.00 88.38           C  
ATOM    807  O   ARG A 100      60.932  -5.701-103.411  1.00 88.38           O  
ATOM    808  CG  ARG A 100      65.245  -6.443-104.161  1.00 88.38           C  
ATOM    809  CD  ARG A 100      66.452  -5.617-103.719  1.00 88.38           C  
ATOM    810  NE  ARG A 100      67.628  -6.477-103.514  1.00 88.38           N  
ATOM    811  NH1 ARG A 100      69.221  -4.842-103.710  1.00 88.38           N  
ATOM    812  NH2 ARG A 100      69.846  -6.973-103.466  1.00 88.38           N  
ATOM    813  CZ  ARG A 100      68.889  -6.094-103.561  1.00 88.38           C  
ATOM    814  N   ASP A 101      61.234  -4.467-105.268  1.00 86.69           N  
ATOM    815  CA  ASP A 101      60.078  -3.595-105.033  1.00 86.69           C  
ATOM    816  C   ASP A 101      58.761  -4.380-105.001  1.00 86.69           C  
ATOM    817  CB  ASP A 101      60.010  -2.507-106.117  1.00 86.69           C  
ATOM    818  O   ASP A 101      57.872  -4.077-104.199  1.00 86.69           O  
ATOM    819  CG  ASP A 101      61.020  -1.370-105.929  1.00 86.69           C  
ATOM    820  OD1 ASP A 101      61.583  -1.247-104.817  1.00 86.69           O  
ATOM    821  OD2 ASP A 101      61.181  -0.601-106.903  1.00 86.69           O  
ATOM    822  N   LEU A 102      58.626  -5.419-105.833  1.00 89.81           N  
ATOM    823  CA  LEU A 102      57.447  -6.285-105.818  1.00 89.81           C  
ATOM    824  C   LEU A 102      57.356  -7.083-104.509  1.00 89.81           C  
ATOM    825  CB  LEU A 102      57.476  -7.203-107.052  1.00 89.81           C  
ATOM    826  O   LEU A 102      56.298  -7.107-103.881  1.00 89.81           O  
ATOM    827  CG  LEU A 102      56.175  -8.005-107.243  1.00 89.81           C  
ATOM    828  CD1 LEU A 102      55.001  -7.105-107.646  1.00 89.81           C  
ATOM    829  CD2 LEU A 102      56.367  -9.050-108.341  1.00 89.81           C  
ATOM    830  N   SER A 103      58.469  -7.683-104.076  1.00 88.12           N  
ATOM    831  CA  SER A 103      58.565  -8.420-102.808  1.00 88.12           C  
ATOM    832  C   SER A 103      58.194  -7.547-101.605  1.00 88.12           C  
ATOM    833  CB  SER A 103      59.998  -8.947-102.654  1.00 88.12           C  
ATOM    834  O   SER A 103      57.379  -7.944-100.772  1.00 88.12           O  
ATOM    835  OG  SER A 103      60.235  -9.489-101.369  1.00 88.12           O  
ATOM    836  N   LEU A 104      58.769  -6.344-101.520  1.00 88.31           N  
ATOM    837  CA  LEU A 104      58.509  -5.389-100.437  1.00 88.31           C  
ATOM    838  C   LEU A 104      57.037  -4.965-100.386  1.00 88.31           C  
ATOM    839  CB  LEU A 104      59.433  -4.171-100.631  1.00 88.31           C  
ATOM    840  O   LEU A 104      56.454  -4.901 -99.306  1.00 88.31           O  
ATOM    841  CG  LEU A 104      60.766  -4.329 -99.876  1.00 88.31           C  
ATOM    842  CD1 LEU A 104      61.931  -3.721-100.654  1.00 88.31           C  
ATOM    843  CD2 LEU A 104      60.687  -3.632 -98.515  1.00 88.31           C  
ATOM    844  N   ASN A 105      56.411  -4.721-101.540  1.00 88.00           N  
ATOM    845  CA  ASN A 105      54.995  -4.355-101.595  1.00 88.00           C  
ATOM    846  C   ASN A 105      54.068  -5.467-101.091  1.00 88.00           C  
ATOM    847  CB  ASN A 105      54.623  -3.961-103.030  1.00 88.00           C  
ATOM    848  O   ASN A 105      53.075  -5.170-100.428  1.00 88.00           O  
ATOM    849  CG  ASN A 105      54.845  -2.486-103.272  1.00 88.00           C  
ATOM    850  ND2 ASN A 105      55.773  -2.128-104.122  1.00 88.00           N  
ATOM    851  OD1 ASN A 105      54.173  -1.643-102.706  1.00 88.00           O  
ATOM    852  N   VAL A 106      54.370  -6.733-101.397  1.00 88.94           N  
ATOM    853  CA  VAL A 106      53.586  -7.870-100.887  1.00 88.94           C  
ATOM    854  C   VAL A 106      53.724  -7.968 -99.367  1.00 88.94           C  
ATOM    855  CB  VAL A 106      53.973  -9.183-101.592  1.00 88.94           C  
ATOM    856  O   VAL A 106      52.712  -7.978 -98.673  1.00 88.94           O  
ATOM    857  CG1 VAL A 106      53.264 -10.398-100.983  1.00 88.94           C  
ATOM    858  CG2 VAL A 106      53.583  -9.128-103.078  1.00 88.94           C  
ATOM    859  N   GLN A 107      54.952  -7.913 -98.841  1.00 90.06           N  
ATOM    860  CA  GLN A 107      55.191  -7.947 -97.392  1.00 90.06           C  
ATOM    861  C   GLN A 107      54.498  -6.799 -96.646  1.00 90.06           C  
ATOM    862  CB  GLN A 107      56.699  -7.889 -97.113  1.00 90.06           C  
ATOM    863  O   GLN A 107      53.918  -7.007 -95.582  1.00 90.06           O  
ATOM    864  CG  GLN A 107      57.395  -9.219 -97.418  1.00 90.06           C  
ATOM    865  CD  GLN A 107      58.875  -9.188 -97.053  1.00 90.06           C  
ATOM    866  NE2 GLN A 107      59.439 -10.303 -96.645  1.00 90.06           N  
ATOM    867  OE1 GLN A 107      59.560  -8.180 -97.133  1.00 90.06           O  
ATOM    868  N   LEU A 108      54.525  -5.582 -97.198  1.00 90.12           N  
ATOM    869  CA  LEU A 108      53.841  -4.434 -96.602  1.00 90.12           C  
ATOM    870  C   LEU A 108      52.324  -4.635 -96.541  1.00 90.12           C  
ATOM    871  CB  LEU A 108      54.188  -3.161 -97.392  1.00 90.12           C  
ATOM    872  O   LEU A 108      51.713  -4.300 -95.528  1.00 90.12           O  
ATOM    873  CG  LEU A 108      55.580  -2.595 -97.065  1.00 90.12           C  
ATOM    874  CD1 LEU A 108      55.962  -1.544 -98.108  1.00 90.12           C  
ATOM    875  CD2 LEU A 108      55.612  -1.930 -95.685  1.00 90.12           C  
ATOM    876  N   LYS A 109      51.713  -5.195 -97.592  1.00 88.56           N  
ATOM    877  CA  LYS A 109      50.272  -5.484 -97.602  1.00 88.56           C  
ATOM    878  C   LYS A 109      49.883  -6.502 -96.536  1.00 88.56           C  
ATOM    879  CB  LYS A 109      49.830  -5.975 -98.982  1.00 88.56           C  
ATOM    880  O   LYS A 109      48.898  -6.274 -95.836  1.00 88.56           O  
ATOM    881  CG  LYS A 109      49.679  -4.812 -99.965  1.00 88.56           C  
ATOM    882  CD  LYS A 109      49.173  -5.350-101.304  1.00 88.56           C  
ATOM    883  CE  LYS A 109      48.958  -4.191-102.275  1.00 88.56           C  
ATOM    884  NZ  LYS A 109      48.384  -4.680-103.550  1.00 88.56           N  
ATOM    885  N   ASP A 110      50.663  -7.568 -96.385  1.00 89.88           N  
ATOM    886  CA  ASP A 110      50.400  -8.598 -95.376  1.00 89.88           C  
ATOM    887  C   ASP A 110      50.529  -8.033 -93.955  1.00 89.88           C  
ATOM    888  CB  ASP A 110      51.342  -9.794 -95.593  1.00 89.88           C  
ATOM    889  O   ASP A 110      49.648  -8.246 -93.120  1.00 89.88           O  
ATOM    890  CG  ASP A 110      51.028 -10.609 -96.856  1.00 89.88           C  
ATOM    891  OD1 ASP A 110      49.920 -10.445 -97.419  1.00 89.88           O  
ATOM    892  OD2 ASP A 110      51.909 -11.406 -97.250  1.00 89.88           O  
ATOM    893  N   ASN A 111      51.561  -7.221 -93.699  1.00 91.12           N  
ATOM    894  CA  ASN A 111      51.737  -6.550 -92.408  1.00 91.12           C  
ATOM    895  C   ASN A 111      50.571  -5.606 -92.083  1.00 91.12           C  
ATOM    896  CB  ASN A 111      53.068  -5.780 -92.409  1.00 91.12           C  
ATOM    897  O   ASN A 111      50.074  -5.610 -90.959  1.00 91.12           O  
ATOM    898  CG  ASN A 111      54.290  -6.670 -92.280  1.00 91.12           C  
ATOM    899  ND2 ASN A 111      55.463  -6.125 -92.500  1.00 91.12           N  
ATOM    900  OD1 ASN A 111      54.240  -7.839 -91.949  1.00 91.12           O  
ATOM    901  N   ILE A 112      50.104  -4.813 -93.056  1.00 91.19           N  
ATOM    902  CA  ILE A 112      48.954  -3.913 -92.867  1.00 91.19           C  
ATOM    903  C   ILE A 112      47.688  -4.713 -92.537  1.00 91.19           C  
ATOM    904  CB  ILE A 112      48.761  -3.010 -94.109  1.00 91.19           C  
ATOM    905  O   ILE A 112      46.927  -4.317 -91.656  1.00 91.19           O  
ATOM    906  CG1 ILE A 112      49.907  -1.976 -94.203  1.00 91.19           C  
ATOM    907  CG2 ILE A 112      47.407  -2.271 -94.070  1.00 91.19           C  
ATOM    908  CD1 ILE A 112      50.005  -1.288 -95.572  1.00 91.19           C  
ATOM    909  N   ALA A 113      47.460  -5.845 -93.209  1.00 89.94           N  
ATOM    910  CA  ALA A 113      46.307  -6.698 -92.934  1.00 89.94           C  
ATOM    911  C   ALA A 113      46.343  -7.273 -91.506  1.00 89.94           C  
ATOM    912  CB  ALA A 113      46.242  -7.798 -93.999  1.00 89.94           C  
ATOM    913  O   ALA A 113      45.331  -7.218 -90.807  1.00 89.94           O  
ATOM    914  N   GLN A 114      47.506  -7.755 -91.054  1.00 90.44           N  
ATOM    915  CA  GLN A 114      47.685  -8.245 -89.682  1.00 90.44           C  
ATOM    916  C   GLN A 114      47.468  -7.141 -88.639  1.00 90.44           C  
ATOM    917  CB  GLN A 114      49.084  -8.857 -89.517  1.00 90.44           C  
ATOM    918  O   GLN A 114      46.714  -7.342 -87.688  1.00 90.44           O  
ATOM    919  CG  GLN A 114      49.199 -10.228 -90.194  1.00 90.44           C  
ATOM    920  CD  GLN A 114      50.553 -10.891 -89.956  1.00 90.44           C  
ATOM    921  NE2 GLN A 114      50.684 -12.165 -90.256  1.00 90.44           N  
ATOM    922  OE1 GLN A 114      51.518 -10.306 -89.497  1.00 90.44           O  
ATOM    923  N   LEU A 115      48.061  -5.960 -88.844  1.00 90.25           N  
ATOM    924  CA  LEU A 115      47.894  -4.804 -87.956  1.00 90.25           C  
ATOM    925  C   LEU A 115      46.428  -4.376 -87.838  1.00 90.25           C  
ATOM    926  CB  LEU A 115      48.762  -3.643 -88.478  1.00 90.25           C  
ATOM    927  O   LEU A 115      45.946  -4.149 -86.734  1.00 90.25           O  
ATOM    928  CG  LEU A 115      50.177  -3.660 -87.874  1.00 90.25           C  
ATOM    929  CD1 LEU A 115      51.198  -3.058 -88.839  1.00 90.25           C  
ATOM    930  CD2 LEU A 115      50.212  -2.839 -86.582  1.00 90.25           C  
ATOM    931  N   ASN A 116      45.696  -4.317 -88.952  1.00 91.31           N  
ATOM    932  CA  ASN A 116      44.276  -3.959 -88.931  1.00 91.31           C  
ATOM    933  C   ASN A 116      43.433  -4.974 -88.150  1.00 91.31           C  
ATOM    934  CB  ASN A 116      43.770  -3.836 -90.374  1.00 91.31           C  
ATOM    935  O   ASN A 116      42.508  -4.587 -87.438  1.00 91.31           O  
ATOM    936  CG  ASN A 116      44.250  -2.578 -91.071  1.00 91.31           C  
ATOM    937  ND2 ASN A 116      44.213  -2.563 -92.382  1.00 91.31           N  
ATOM    938  OD1 ASN A 116      44.624  -1.582 -90.480  1.00 91.31           O  
ATOM    939  N   GLN A 117      43.754  -6.266 -88.256  1.00 89.69           N  
ATOM    940  CA  GLN A 117      43.073  -7.297 -87.479  1.00 89.69           C  
ATOM    941  C   GLN A 117      43.369  -7.158 -85.979  1.00 89.69           C  
ATOM    942  CB  GLN A 117      43.465  -8.676 -88.025  1.00 89.69           C  
ATOM    943  O   GLN A 117      42.455  -7.279 -85.166  1.00 89.69           O  
ATOM    944  CG  GLN A 117      42.612  -9.788 -87.401  1.00 89.69           C  
ATOM    945  CD  GLN A 117      42.883 -11.163 -88.002  1.00 89.69           C  
ATOM    946  NE2 GLN A 117      42.177 -12.178 -87.555  1.00 89.69           N  
ATOM    947  OE1 GLN A 117      43.708 -11.371 -88.875  1.00 89.69           O  
ATOM    948  N   GLU A 118      44.617  -6.863 -85.607  1.00 90.50           N  
ATOM    949  CA  GLU A 118      44.988  -6.631 -84.208  1.00 90.50           C  
ATOM    950  C   GLU A 118      44.295  -5.385 -83.632  1.00 90.50           C  
ATOM    951  CB  GLU A 118      46.518  -6.534 -84.086  1.00 90.50           C  
ATOM    952  O   GLU A 118      43.770  -5.437 -82.520  1.00 90.50           O  
ATOM    953  CG  GLU A 118      46.951  -6.680 -82.619  1.00 90.50           C  
ATOM    954  CD  GLU A 118      48.458  -6.518 -82.381  1.00 90.50           C  
ATOM    955  OE1 GLU A 118      48.816  -6.400 -81.180  1.00 90.50           O  
ATOM    956  OE2 GLU A 118      49.238  -6.459 -83.354  1.00 90.50           O  
ATOM    957  N   ILE A 119      44.226  -4.294 -84.403  1.00 91.88           N  
ATOM    958  CA  ILE A 119      43.514  -3.066 -84.019  1.00 91.88           C  
ATOM    959  C   ILE A 119      42.032  -3.361 -83.776  1.00 91.88           C  
ATOM    960  CB  ILE A 119      43.723  -1.954 -85.074  1.00 91.88           C  
ATOM    961  O   ILE A 119      41.523  -3.020 -82.714  1.00 91.88           O  
ATOM    962  CG1 ILE A 119      45.192  -1.467 -85.049  1.00 91.88           C  
ATOM    963  CG2 ILE A 119      42.782  -0.758 -84.823  1.00 91.88           C  
ATOM    964  CD1 ILE A 119      45.591  -0.646 -86.283  1.00 91.88           C  
ATOM    965  N   ALA A 120      41.359  -4.066 -84.690  1.00 90.50           N  
ATOM    966  CA  ALA A 120      39.939  -4.388 -84.543  1.00 90.50           C  
ATOM    967  C   ALA A 120      39.646  -5.236 -83.289  1.00 90.50           C  
ATOM    968  CB  ALA A 120      39.483  -5.110 -85.816  1.00 90.50           C  
ATOM    969  O   ALA A 120      38.632  -5.040 -82.617  1.00 90.50           O  
ATOM    970  N   VAL A 121      40.538  -6.172 -82.944  1.00 91.00           N  
ATOM    971  CA  VAL A 121      40.420  -6.964 -81.708  1.00 91.00           C  
ATOM    972  C   VAL A 121      40.607  -6.083 -80.472  1.00 91.00           C  
ATOM    973  CB  VAL A 121      41.408  -8.148 -81.712  1.00 91.00           C  
ATOM    974  O   VAL A 121      39.841  -6.219 -79.517  1.00 91.00           O  
ATOM    975  CG1 VAL A 121      41.457  -8.886 -80.367  1.00 91.00           C  
ATOM    976  CG2 VAL A 121      41.002  -9.181 -82.773  1.00 91.00           C  
ATOM    977  N   ARG A 122      41.585  -5.167 -80.485  1.00 90.38           N  
ATOM    978  CA  ARG A 122      41.812  -4.229 -79.375  1.00 90.38           C  
ATOM    979  C   ARG A 122      40.641  -3.271 -79.183  1.00 90.38           C  
ATOM    980  CB  ARG A 122      43.112  -3.442 -79.574  1.00 90.38           C  
ATOM    981  O   ARG A 122      40.188  -3.130 -78.056  1.00 90.38           O  
ATOM    982  CG  ARG A 122      44.360  -4.301 -79.337  1.00 90.38           C  
ATOM    983  CD  ARG A 122      45.597  -3.409 -79.452  1.00 90.38           C  
ATOM    984  NE  ARG A 122      46.853  -4.182 -79.410  1.00 90.38           N  
ATOM    985  NH1 ARG A 122      48.244  -2.430 -78.922  1.00 90.38           N  
ATOM    986  NH2 ARG A 122      49.104  -4.454 -79.308  1.00 90.38           N  
ATOM    987  CZ  ARG A 122      48.058  -3.690 -79.206  1.00 90.38           C  
ATOM    988  N   GLU A 123      40.106  -2.689 -80.255  1.00 90.62           N  
ATOM    989  CA  GLU A 123      38.942  -1.793 -80.191  1.00 90.62           C  
ATOM    990  C   GLU A 123      37.721  -2.496 -79.590  1.00 90.62           C  
ATOM    991  CB  GLU A 123      38.583  -1.292 -81.598  1.00 90.62           C  
ATOM    992  O   GLU A 123      37.030  -1.936 -78.739  1.00 90.62           O  
ATOM    993  CG  GLU A 123      39.560  -0.231 -82.128  1.00 90.62           C  
ATOM    994  CD  GLU A 123      39.183   0.281 -83.530  1.00 90.62           C  
ATOM    995  OE1 GLU A 123      39.695   1.361 -83.906  1.00 90.62           O  
ATOM    996  OE2 GLU A 123      38.410  -0.406 -84.240  1.00 90.62           O  
ATOM    997  N   LYS A 124      37.476  -3.755 -79.978  1.00 91.12           N  
ATOM    998  CA  LYS A 124      36.384  -4.546 -79.404  1.00 91.12           C  
ATOM    999  C   LYS A 124      36.593  -4.811 -77.908  1.00 91.12           C  
ATOM   1000  CB  LYS A 124      36.217  -5.843 -80.203  1.00 91.12           C  
ATOM   1001  O   LYS A 124      35.659  -4.646 -77.129  1.00 91.12           O  
ATOM   1002  CG  LYS A 124      34.911  -6.527 -79.789  1.00 91.12           C  
ATOM   1003  CD  LYS A 124      34.732  -7.886 -80.459  1.00 91.12           C  
ATOM   1004  CE  LYS A 124      33.405  -8.432 -79.932  1.00 91.12           C  
ATOM   1005  NZ  LYS A 124      33.323  -9.900 -80.036  1.00 91.12           N  
ATOM   1006  N   ALA A 125      37.806  -5.193 -77.507  1.00 89.06           N  
ATOM   1007  CA  ALA A 125      38.133  -5.429 -76.102  1.00 89.06           C  
ATOM   1008  C   ALA A 125      38.038  -4.143 -75.261  1.00 89.06           C  
ATOM   1009  CB  ALA A 125      39.531  -6.053 -76.028  1.00 89.06           C  
ATOM   1010  O   ALA A 125      37.550  -4.184 -74.135  1.00 89.06           O  
ATOM   1011  N   GLU A 126      38.457  -2.996 -75.802  1.00 90.25           N  
ATOM   1012  CA  GLU A 126      38.314  -1.691 -75.146  1.00 90.25           C  
ATOM   1013  C   GLU A 126      36.845  -1.287 -74.981  1.00 90.25           C  
ATOM   1014  CB  GLU A 126      39.076  -0.605 -75.924  1.00 90.25           C  
ATOM   1015  O   GLU A 126      36.477  -0.771 -73.926  1.00 90.25           O  
ATOM   1016  CG  GLU A 126      40.592  -0.665 -75.672  1.00 90.25           C  
ATOM   1017  CD  GLU A 126      41.384   0.442 -76.392  1.00 90.25           C  
ATOM   1018  OE1 GLU A 126      42.630   0.440 -76.239  1.00 90.25           O  
ATOM   1019  OE2 GLU A 126      40.766   1.297 -77.065  1.00 90.25           O  
ATOM   1020  N   ALA A 127      35.992  -1.563 -75.973  1.00 90.75           N  
ATOM   1021  CA  ALA A 127      34.557  -1.308 -75.878  1.00 90.75           C  
ATOM   1022  C   ALA A 127      33.882  -2.171 -74.794  1.00 90.75           C  
ATOM   1023  CB  ALA A 127      33.927  -1.525 -77.259  1.00 90.75           C  
ATOM   1024  O   ALA A 127      33.156  -1.639 -73.954  1.00 90.75           O  
ATOM   1025  N   GLU A 128      34.167  -3.479 -74.758  1.00 90.38           N  
ATOM   1026  CA  GLU A 128      33.659  -4.393 -73.718  1.00 90.38           C  
ATOM   1027  C   GLU A 128      34.159  -3.984 -72.316  1.00 90.38           C  
ATOM   1028  CB  GLU A 128      34.091  -5.841 -74.047  1.00 90.38           C  
ATOM   1029  O   GLU A 128      33.413  -3.998 -71.329  1.00 90.38           O  
ATOM   1030  CG  GLU A 128      33.337  -6.459 -75.247  1.00 90.38           C  
ATOM   1031  CD  GLU A 128      33.837  -7.861 -75.673  1.00 90.38           C  
ATOM   1032  OE1 GLU A 128      33.359  -8.372 -76.724  1.00 90.38           O  
ATOM   1033  OE2 GLU A 128      34.711  -8.439 -74.989  1.00 90.38           O  
ATOM   1034  N   LEU A 129      35.417  -3.546 -72.220  1.00 91.38           N  
ATOM   1035  CA  LEU A 129      35.999  -3.033 -70.984  1.00 91.38           C  
ATOM   1036  C   LEU A 129      35.317  -1.730 -70.527  1.00 91.38           C  
ATOM   1037  CB  LEU A 129      37.511  -2.866 -71.198  1.00 91.38           C  
ATOM   1038  O   LEU A 129      35.029  -1.568 -69.343  1.00 91.38           O  
ATOM   1039  CG  LEU A 129      38.280  -2.452 -69.938  1.00 91.38           C  
ATOM   1040  CD1 LEU A 129      38.170  -3.495 -68.821  1.00 91.38           C  
ATOM   1041  CD2 LEU A 129      39.757  -2.247 -70.274  1.00 91.38           C  
ATOM   1042  N   GLN A 130      35.022  -0.800 -71.438  1.00 89.56           N  
ATOM   1043  CA  GLN A 130      34.303   0.434 -71.101  1.00 89.56           C  
ATOM   1044  C   GLN A 130      32.876   0.165 -70.616  1.00 89.56           C  
ATOM   1045  CB  GLN A 130      34.262   1.381 -72.305  1.00 89.56           C  
ATOM   1046  O   GLN A 130      32.430   0.803 -69.660  1.00 89.56           O  
ATOM   1047  CG  GLN A 130      35.565   2.173 -72.462  1.00 89.56           C  
ATOM   1048  CD  GLN A 130      35.492   3.193 -73.596  1.00 89.56           C  
ATOM   1049  NE2 GLN A 130      36.446   4.091 -73.690  1.00 89.56           N  
ATOM   1050  OE1 GLN A 130      34.588   3.233 -74.413  1.00 89.56           O  
ATOM   1051  N   GLU A 131      32.171  -0.781 -71.236  1.00 91.19           N  
ATOM   1052  CA  GLU A 131      30.820  -1.163 -70.821  1.00 91.19           C  
ATOM   1053  C   GLU A 131      30.814  -1.766 -69.408  1.00 91.19           C  
ATOM   1054  CB  GLU A 131      30.230  -2.129 -71.859  1.00 91.19           C  
ATOM   1055  O   GLU A 131      30.048  -1.329 -68.544  1.00 91.19           O  
ATOM   1056  CG  GLU A 131      28.743  -2.393 -71.582  1.00 91.19           C  
ATOM   1057  CD  GLU A 131      28.078  -3.338 -72.593  1.00 91.19           C  
ATOM   1058  OE1 GLU A 131      26.874  -3.616 -72.380  1.00 91.19           O  
ATOM   1059  OE2 GLU A 131      28.745  -3.770 -73.559  1.00 91.19           O  
ATOM   1060  N   THR A 132      31.722  -2.707 -69.135  1.00 89.81           N  
ATOM   1061  CA  THR A 132      31.862  -3.329 -67.807  1.00 89.81           C  
ATOM   1062  C   THR A 132      32.288  -2.327 -66.734  1.00 89.81           C  
ATOM   1063  CB  THR A 132      32.838  -4.513 -67.825  1.00 89.81           C  
ATOM   1064  O   THR A 132      31.726  -2.332 -65.637  1.00 89.81           O  
ATOM   1065  CG2 THR A 132      32.246  -5.722 -68.544  1.00 89.81           C  
ATOM   1066  OG1 THR A 132      34.039  -4.191 -68.477  1.00 89.81           O  
ATOM   1067  N   PHE A 133      33.203  -1.400 -67.042  1.00 90.69           N  
ATOM   1068  CA  PHE A 133      33.523  -0.290 -66.138  1.00 90.69           C  
ATOM   1069  C   PHE A 133      32.315   0.614 -65.870  1.00 90.69           C  
ATOM   1070  CB  PHE A 133      34.683   0.552 -66.692  1.00 90.69           C  
ATOM   1071  O   PHE A 133      32.144   1.083 -64.743  1.00 90.69           O  
ATOM   1072  CG  PHE A 133      36.062   0.056 -66.306  1.00 90.69           C  
ATOM   1073  CD1 PHE A 133      36.420  -0.045 -64.948  1.00 90.69           C  
ATOM   1074  CD2 PHE A 133      37.013  -0.242 -67.294  1.00 90.69           C  
ATOM   1075  CE1 PHE A 133      37.705  -0.482 -64.584  1.00 90.69           C  
ATOM   1076  CE2 PHE A 133      38.301  -0.670 -66.930  1.00 90.69           C  
ATOM   1077  CZ  PHE A 133      38.644  -0.806 -65.577  1.00 90.69           C  
ATOM   1078  N   GLY A 134      31.468   0.851 -66.876  1.00 89.44           N  
ATOM   1079  CA  GLY A 134      30.215   1.587 -66.721  1.00 89.44           C  
ATOM   1080  C   GLY A 134      29.270   0.918 -65.721  1.00 89.44           C  
ATOM   1081  O   GLY A 134      28.779   1.585 -64.810  1.00 89.44           O  
ATOM   1082  N   GLN A 135      29.072  -0.398 -65.841  1.00 91.25           N  
ATOM   1083  CA  GLN A 135      28.221  -1.180 -64.934  1.00 91.25           C  
ATOM   1084  C   GLN A 135      28.773  -1.213 -63.502  1.00 91.25           C  
ATOM   1085  CB  GLN A 135      28.054  -2.607 -65.477  1.00 91.25           C  
ATOM   1086  O   GLN A 135      28.049  -0.892 -62.560  1.00 91.25           O  
ATOM   1087  CG  GLN A 135      27.215  -2.655 -66.765  1.00 91.25           C  
ATOM   1088  CD  GLN A 135      27.082  -4.065 -67.335  1.00 91.25           C  
ATOM   1089  NE2 GLN A 135      26.395  -4.230 -68.444  1.00 91.25           N  
ATOM   1090  OE1 GLN A 135      27.597  -5.042 -66.817  1.00 91.25           O  
ATOM   1091  N   LEU A 136      30.070  -1.494 -63.336  1.00 90.06           N  
ATOM   1092  CA  LEU A 136      30.730  -1.500 -62.023  1.00 90.06           C  
ATOM   1093  C   LEU A 136      30.613  -0.149 -61.311  1.00 90.06           C  
ATOM   1094  CB  LEU A 136      32.215  -1.857 -62.210  1.00 90.06           C  
ATOM   1095  O   LEU A 136      30.421  -0.093 -60.099  1.00 90.06           O  
ATOM   1096  CG  LEU A 136      32.467  -3.365 -62.360  1.00 90.06           C  
ATOM   1097  CD1 LEU A 136      33.867  -3.596 -62.931  1.00 90.06           C  
ATOM   1098  CD2 LEU A 136      32.382  -4.077 -61.006  1.00 90.06           C  
ATOM   1099  N   LYS A 137      30.707   0.958 -62.054  1.00 90.75           N  
ATOM   1100  CA  LYS A 137      30.579   2.301 -61.480  1.00 90.75           C  
ATOM   1101  C   LYS A 137      29.172   2.572 -60.941  1.00 90.75           C  
ATOM   1102  CB  LYS A 137      31.003   3.321 -62.538  1.00 90.75           C  
ATOM   1103  O   LYS A 137      29.045   3.269 -59.937  1.00 90.75           O  
ATOM   1104  CG  LYS A 137      31.165   4.721 -61.939  1.00 90.75           C  
ATOM   1105  CD  LYS A 137      31.679   5.683 -63.010  1.00 90.75           C  
ATOM   1106  CE  LYS A 137      31.869   7.068 -62.392  1.00 90.75           C  
ATOM   1107  NZ  LYS A 137      32.383   8.026 -63.397  1.00 90.75           N  
ATOM   1108  N   ILE A 138      28.137   2.040 -61.593  1.00 91.69           N  
ATOM   1109  CA  ILE A 138      26.751   2.138 -61.117  1.00 91.69           C  
ATOM   1110  C   ILE A 138      26.582   1.305 -59.842  1.00 91.69           C  
ATOM   1111  CB  ILE A 138      25.754   1.737 -62.230  1.00 91.69           C  
ATOM   1112  O   ILE A 138      26.119   1.841 -58.840  1.00 91.69           O  
ATOM   1113  CG1 ILE A 138      25.827   2.751 -63.397  1.00 91.69           C  
ATOM   1114  CG2 ILE A 138      24.316   1.665 -61.682  1.00 91.69           C  
ATOM   1115  CD1 ILE A 138      25.099   2.293 -64.667  1.00 91.69           C  
ATOM   1116  N   GLU A 139      27.042   0.051 -59.841  1.00 92.31           N  
ATOM   1117  CA  GLU A 139      26.933  -0.844 -58.679  1.00 92.31           C  
ATOM   1118  C   GLU A 139      27.676  -0.297 -57.446  1.00 92.31           C  
ATOM   1119  CB  GLU A 139      27.474  -2.228 -59.076  1.00 92.31           C  
ATOM   1120  O   GLU A 139      27.139  -0.302 -56.338  1.00 92.31           O  
ATOM   1121  CG  GLU A 139      27.219  -3.289 -57.992  1.00 92.31           C  
ATOM   1122  CD  GLU A 139      27.800  -4.672 -58.333  1.00 92.31           C  
ATOM   1123  OE1 GLU A 139      27.706  -5.558 -57.451  1.00 92.31           O  
ATOM   1124  OE2 GLU A 139      28.384  -4.834 -59.429  1.00 92.31           O  
ATOM   1125  N   ILE A 140      28.893   0.237 -57.626  1.00 90.50           N  
ATOM   1126  CA  ILE A 140      29.650   0.881 -56.538  1.00 90.50           C  
ATOM   1127  C   ILE A 140      28.868   2.068 -55.974  1.00 90.50           C  
ATOM   1128  CB  ILE A 140      31.061   1.301 -57.013  1.00 90.50           C  
ATOM   1129  O   ILE A 140      28.764   2.200 -54.756  1.00 90.50           O  
ATOM   1130  CG1 ILE A 140      31.933   0.041 -57.215  1.00 90.50           C  
ATOM   1131  CG2 ILE A 140      31.747   2.252 -56.008  1.00 90.50           C  
ATOM   1132  CD1 ILE A 140      33.254   0.307 -57.950  1.00 90.50           C  
ATOM   1133  N   LYS A 141      28.285   2.901 -56.843  1.00 91.94           N  
ATOM   1134  CA  LYS A 141      27.507   4.065 -56.416  1.00 91.94           C  
ATOM   1135  C   LYS A 141      26.262   3.657 -55.623  1.00 91.94           C  
ATOM   1136  CB  LYS A 141      27.151   4.908 -57.644  1.00 91.94           C  
ATOM   1137  O   LYS A 141      26.009   4.224 -54.566  1.00 91.94           O  
ATOM   1138  CG  LYS A 141      26.602   6.265 -57.202  1.00 91.94           C  
ATOM   1139  CD  LYS A 141      26.086   7.071 -58.393  1.00 91.94           C  
ATOM   1140  CE  LYS A 141      25.584   8.407 -57.842  1.00 91.94           C  
ATOM   1141  NZ  LYS A 141      24.140   8.587 -58.072  1.00 91.94           N  
ATOM   1142  N   GLU A 142      25.511   2.661 -56.091  1.00 90.81           N  
ATOM   1143  CA  GLU A 142      24.335   2.142 -55.376  1.00 90.81           C  
ATOM   1144  C   GLU A 142      24.712   1.547 -54.013  1.00 90.81           C  
ATOM   1145  CB  GLU A 142      23.641   1.065 -56.221  1.00 90.81           C  
ATOM   1146  O   GLU A 142      24.021   1.760 -53.010  1.00 90.81           O  
ATOM   1147  CG  GLU A 142      22.878   1.656 -57.415  1.00 90.81           C  
ATOM   1148  CD  GLU A 142      22.143   0.595 -58.251  1.00 90.81           C  
ATOM   1149  OE1 GLU A 142      21.364   1.015 -59.139  1.00 90.81           O  
ATOM   1150  OE2 GLU A 142      22.354  -0.617 -58.016  1.00 90.81           O  
ATOM   1151  N   ARG A 143      25.843   0.834 -53.946  1.00 91.38           N  
ATOM   1152  CA  ARG A 143      26.361   0.274 -52.696  1.00 91.38           C  
ATOM   1153  C   ARG A 143      26.792   1.364 -51.714  1.00 91.38           C  
ATOM   1154  CB  ARG A 143      27.497  -0.699 -53.026  1.00 91.38           C  
ATOM   1155  O   ARG A 143      26.492   1.242 -50.529  1.00 91.38           O  
ATOM   1156  CG  ARG A 143      27.938  -1.473 -51.781  1.00 91.38           C  
ATOM   1157  CD  ARG A 143      29.039  -2.462 -52.153  1.00 91.38           C  
ATOM   1158  NE  ARG A 143      29.499  -3.199 -50.964  1.00 91.38           N  
ATOM   1159  NH1 ARG A 143      31.164  -4.375 -52.006  1.00 91.38           N  
ATOM   1160  NH2 ARG A 143      30.805  -4.664 -49.815  1.00 91.38           N  
ATOM   1161  CZ  ARG A 143      30.485  -4.074 -50.933  1.00 91.38           C  
ATOM   1162  N   GLU A 144      27.461   2.415 -52.186  1.00 89.94           N  
ATOM   1163  CA  GLU A 144      27.827   3.581 -51.372  1.00 89.94           C  
ATOM   1164  C   GLU A 144      26.585   4.310 -50.842  1.00 89.94           C  
ATOM   1165  CB  GLU A 144      28.701   4.557 -52.180  1.00 89.94           C  
ATOM   1166  O   GLU A 144      26.503   4.579 -49.644  1.00 89.94           O  
ATOM   1167  CG  GLU A 144      30.162   4.095 -52.304  1.00 89.94           C  
ATOM   1168  CD  GLU A 144      31.037   5.046 -53.145  1.00 89.94           C  
ATOM   1169  OE1 GLU A 144      32.256   4.767 -53.235  1.00 89.94           O  
ATOM   1170  OE2 GLU A 144      30.514   6.047 -53.692  1.00 89.94           O  
ATOM   1171  N   GLU A 145      25.587   4.572 -51.692  1.00 91.31           N  
ATOM   1172  CA  GLU A 145      24.327   5.213 -51.288  1.00 91.31           C  
ATOM   1173  C   GLU A 145      23.587   4.374 -50.226  1.00 91.31           C  
ATOM   1174  CB  GLU A 145      23.443   5.476 -52.529  1.00 91.31           C  
ATOM   1175  O   GLU A 145      23.159   4.905 -49.198  1.00 91.31           O  
ATOM   1176  CG  GLU A 145      23.944   6.648 -53.406  1.00 91.31           C  
ATOM   1177  CD  GLU A 145      23.137   6.876 -54.708  1.00 91.31           C  
ATOM   1178  OE1 GLU A 145      23.562   7.719 -55.550  1.00 91.31           O  
ATOM   1179  OE2 GLU A 145      22.075   6.249 -54.892  1.00 91.31           O  
ATOM   1180  N   THR A 146      23.516   3.051 -50.414  1.00 90.50           N  
ATOM   1181  CA  THR A 146      22.905   2.122 -49.445  1.00 90.50           C  
ATOM   1182  C   THR A 146      23.668   2.095 -48.119  1.00 90.50           C  
ATOM   1183  CB  THR A 146      22.843   0.697 -50.018  1.00 90.50           C  
ATOM   1184  O   THR A 146      23.056   2.094 -47.048  1.00 90.50           O  
ATOM   1185  CG2 THR A 146      22.093  -0.272 -49.099  1.00 90.50           C  
ATOM   1186  OG1 THR A 146      22.158   0.679 -51.246  1.00 90.50           O  
ATOM   1187  N   GLN A 147      25.004   2.098 -48.169  1.00 89.19           N  
ATOM   1188  CA  GLN A 147      25.858   2.118 -46.982  1.00 89.19           C  
ATOM   1189  C   GLN A 147      25.653   3.405 -46.175  1.00 89.19           C  
ATOM   1190  CB  GLN A 147      27.323   1.946 -47.421  1.00 89.19           C  
ATOM   1191  O   GLN A 147      25.446   3.341 -44.964  1.00 89.19           O  
ATOM   1192  CG  GLN A 147      28.316   1.929 -46.250  1.00 89.19           C  
ATOM   1193  CD  GLN A 147      28.115   0.761 -45.292  1.00 89.19           C  
ATOM   1194  NE2 GLN A 147      28.442   0.947 -44.033  1.00 89.19           N  
ATOM   1195  OE1 GLN A 147      27.696  -0.331 -45.655  1.00 89.19           O  
ATOM   1196  N   ILE A 148      25.631   4.560 -46.846  1.00 88.75           N  
ATOM   1197  CA  ILE A 148      25.369   5.855 -46.209  1.00 88.75           C  
ATOM   1198  C   ILE A 148      23.977   5.864 -45.572  1.00 88.75           C  
ATOM   1199  CB  ILE A 148      25.529   6.997 -47.239  1.00 88.75           C  
ATOM   1200  O   ILE A 148      23.821   6.312 -44.436  1.00 88.75           O  
ATOM   1201  CG1 ILE A 148      27.014   7.147 -47.638  1.00 88.75           C  
ATOM   1202  CG2 ILE A 148      24.997   8.335 -46.682  1.00 88.75           C  
ATOM   1203  CD1 ILE A 148      27.230   8.009 -48.889  1.00 88.75           C  
ATOM   1204  N   GLN A 149      22.957   5.352 -46.266  1.00 89.81           N  
ATOM   1205  CA  GLN A 149      21.598   5.300 -45.729  1.00 89.81           C  
ATOM   1206  C   GLN A 149      21.508   4.407 -44.482  1.00 89.81           C  
ATOM   1207  CB  GLN A 149      20.647   4.829 -46.836  1.00 89.81           C  
ATOM   1208  O   GLN A 149      20.845   4.774 -43.508  1.00 89.81           O  
ATOM   1209  CG  GLN A 149      19.179   4.977 -46.414  1.00 89.81           C  
ATOM   1210  CD  GLN A 149      18.199   4.616 -47.525  1.00 89.81           C  
ATOM   1211  NE2 GLN A 149      16.919   4.832 -47.321  1.00 89.81           N  
ATOM   1212  OE1 GLN A 149      18.533   4.132 -48.589  1.00 89.81           O  
ATOM   1213  N   LEU A 150      22.199   3.264 -44.479  1.00 89.19           N  
ATOM   1214  CA  LEU A 150      22.266   2.368 -43.325  1.00 89.19           C  
ATOM   1215  C   LEU A 150      22.996   3.021 -42.141  1.00 89.19           C  
ATOM   1216  CB  LEU A 150      22.946   1.060 -43.763  1.00 89.19           C  
ATOM   1217  O   LEU A 150      22.526   2.935 -41.006  1.00 89.19           O  
ATOM   1218  CG  LEU A 150      22.941  -0.035 -42.682  1.00 89.19           C  
ATOM   1219  CD1 LEU A 150      21.527  -0.551 -42.396  1.00 89.19           C  
ATOM   1220  CD2 LEU A 150      23.794  -1.217 -43.142  1.00 89.19           C  
ATOM   1221  N   GLU A 151      24.107   3.715 -42.397  1.00 86.50           N  
ATOM   1222  CA  GLU A 151      24.841   4.478 -41.381  1.00 86.50           C  
ATOM   1223  C   GLU A 151      23.985   5.600 -40.788  1.00 86.50           C  
ATOM   1224  CB  GLU A 151      26.130   5.058 -41.982  1.00 86.50           C  
ATOM   1225  O   GLU A 151      23.927   5.752 -39.566  1.00 86.50           O  
ATOM   1226  CG  GLU A 151      27.213   3.979 -42.108  1.00 86.50           C  
ATOM   1227  CD  GLU A 151      28.481   4.462 -42.824  1.00 86.50           C  
ATOM   1228  OE1 GLU A 151      29.285   3.564 -43.176  1.00 86.50           O  
ATOM   1229  OE2 GLU A 151      28.654   5.691 -42.995  1.00 86.50           O  
ATOM   1230  N   GLN A 152      23.252   6.338 -41.626  1.00 87.69           N  
ATOM   1231  CA  GLN A 152      22.316   7.370 -41.181  1.00 87.69           C  
ATOM   1232  C   GLN A 152      21.194   6.786 -40.315  1.00 87.69           C  
ATOM   1233  CB  GLN A 152      21.718   8.098 -42.392  1.00 87.69           C  
ATOM   1234  O   GLN A 152      20.904   7.329 -39.248  1.00 87.69           O  
ATOM   1235  CG  GLN A 152      22.705   9.081 -43.035  1.00 87.69           C  
ATOM   1236  CD  GLN A 152      22.131   9.758 -44.275  1.00 87.69           C  
ATOM   1237  NE2 GLN A 152      22.845  10.696 -44.856  1.00 87.69           N  
ATOM   1238  OE1 GLN A 152      21.035   9.490 -44.741  1.00 87.69           O  
ATOM   1239  N   GLN A 153      20.589   5.666 -40.725  1.00 88.38           N  
ATOM   1240  CA  GLN A 153      19.562   4.984 -39.932  1.00 88.38           C  
ATOM   1241  C   GLN A 153      20.109   4.482 -38.591  1.00 88.38           C  
ATOM   1242  CB  GLN A 153      18.968   3.809 -40.722  1.00 88.38           C  
ATOM   1243  O   GLN A 153      19.476   4.690 -37.554  1.00 88.38           O  
ATOM   1244  CG  GLN A 153      17.961   4.271 -41.783  1.00 88.38           C  
ATOM   1245  CD  GLN A 153      17.278   3.102 -42.487  1.00 88.38           C  
ATOM   1246  NE2 GLN A 153      16.134   3.325 -43.095  1.00 88.38           N  
ATOM   1247  OE1 GLN A 153      17.724   1.967 -42.496  1.00 88.38           O  
ATOM   1248  N   SER A 154      21.293   3.867 -38.587  1.00 85.19           N  
ATOM   1249  CA  SER A 154      21.945   3.396 -37.363  1.00 85.19           C  
ATOM   1250  C   SER A 154      22.279   4.556 -36.423  1.00 85.19           C  
ATOM   1251  CB  SER A 154      23.217   2.622 -37.716  1.00 85.19           C  
ATOM   1252  O   SER A 154      22.036   4.465 -35.219  1.00 85.19           O  
ATOM   1253  OG  SER A 154      23.755   2.025 -36.551  1.00 85.19           O  
ATOM   1254  N   SER A 155      22.797   5.665 -36.960  1.00 87.12           N  
ATOM   1255  CA  SER A 155      23.093   6.859 -36.170  1.00 87.12           C  
ATOM   1256  C   SER A 155      21.823   7.483 -35.592  1.00 87.12           C  
ATOM   1257  CB  SER A 155      23.837   7.897 -37.009  1.00 87.12           C  
ATOM   1258  O   SER A 155      21.829   7.886 -34.432  1.00 87.12           O  
ATOM   1259  OG  SER A 155      24.225   8.970 -36.171  1.00 87.12           O  
ATOM   1260  N   PHE A 156      20.732   7.540 -36.360  1.00 87.69           N  
ATOM   1261  CA  PHE A 156      19.449   8.060 -35.889  1.00 87.69           C  
ATOM   1262  C   PHE A 156      18.878   7.223 -34.737  1.00 87.69           C  
ATOM   1263  CB  PHE A 156      18.469   8.127 -37.066  1.00 87.69           C  
ATOM   1264  O   PHE A 156      18.511   7.778 -33.701  1.00 87.69           O  
ATOM   1265  CG  PHE A 156      17.075   8.559 -36.659  1.00 87.69           C  
ATOM   1266  CD1 PHE A 156      16.049   7.604 -36.516  1.00 87.69           C  
ATOM   1267  CD2 PHE A 156      16.815   9.912 -36.376  1.00 87.69           C  
ATOM   1268  CE1 PHE A 156      14.767   8.005 -36.098  1.00 87.69           C  
ATOM   1269  CE2 PHE A 156      15.533  10.312 -35.959  1.00 87.69           C  
ATOM   1270  CZ  PHE A 156      14.510   9.359 -35.820  1.00 87.69           C  
ATOM   1271  N   LEU A 157      18.856   5.890 -34.878  1.00 86.44           N  
ATOM   1272  CA  LEU A 157      18.408   4.983 -33.814  1.00 86.44           C  
ATOM   1273  C   LEU A 157      19.262   5.131 -32.553  1.00 86.44           C  
ATOM   1274  CB  LEU A 157      18.459   3.526 -34.306  1.00 86.44           C  
ATOM   1275  O   LEU A 157      18.724   5.141 -31.446  1.00 86.44           O  
ATOM   1276  CG  LEU A 157      17.367   3.148 -35.320  1.00 86.44           C  
ATOM   1277  CD1 LEU A 157      17.627   1.731 -35.831  1.00 86.44           C  
ATOM   1278  CD2 LEU A 157      15.966   3.184 -34.703  1.00 86.44           C  
ATOM   1279  N   ARG A 158      20.581   5.295 -32.709  1.00 86.00           N  
ATOM   1280  CA  ARG A 158      21.467   5.524 -31.569  1.00 86.00           C  
ATOM   1281  C   ARG A 158      21.154   6.838 -30.858  1.00 86.00           C  
ATOM   1282  CB  ARG A 158      22.938   5.440 -32.007  1.00 86.00           C  
ATOM   1283  O   ARG A 158      20.964   6.834 -29.646  1.00 86.00           O  
ATOM   1284  CG  ARG A 158      23.913   5.603 -30.828  1.00 86.00           C  
ATOM   1285  CD  ARG A 158      23.605   4.582 -29.731  1.00 86.00           C  
ATOM   1286  NE  ARG A 158      24.516   4.688 -28.593  1.00 86.00           N  
ATOM   1287  NH1 ARG A 158      24.420   2.477 -28.010  1.00 86.00           N  
ATOM   1288  NH2 ARG A 158      25.662   3.864 -26.823  1.00 86.00           N  
ATOM   1289  CZ  ARG A 158      24.855   3.688 -27.812  1.00 86.00           C  
ATOM   1290  N   SER A 159      21.022   7.935 -31.605  1.00 89.50           N  
ATOM   1291  CA  SER A 159      20.651   9.237 -31.042  1.00 89.50           C  
ATOM   1292  C   SER A 159      19.294   9.205 -30.338  1.00 89.50           C  
ATOM   1293  CB  SER A 159      20.620  10.305 -32.137  1.00 89.50           C  
ATOM   1294  O   SER A 159      19.140   9.837 -29.298  1.00 89.50           O  
ATOM   1295  OG  SER A 159      21.907  10.483 -32.695  1.00 89.50           O  
ATOM   1296  N   PHE A 160      18.326   8.446 -30.859  1.00 90.38           N  
ATOM   1297  CA  PHE A 160      17.031   8.255 -30.208  1.00 90.38           C  
ATOM   1298  C   PHE A 160      17.161   7.541 -28.853  1.00 90.38           C  
ATOM   1299  CB  PHE A 160      16.101   7.491 -31.159  1.00 90.38           C  
ATOM   1300  O   PHE A 160      16.598   8.001 -27.861  1.00 90.38           O  
ATOM   1301  CG  PHE A 160      14.746   7.193 -30.555  1.00 90.38           C  
ATOM   1302  CD1 PHE A 160      14.490   5.937 -29.972  1.00 90.38           C  
ATOM   1303  CD2 PHE A 160      13.755   8.191 -30.532  1.00 90.38           C  
ATOM   1304  CE1 PHE A 160      13.245   5.682 -29.370  1.00 90.38           C  
ATOM   1305  CE2 PHE A 160      12.510   7.934 -29.932  1.00 90.38           C  
ATOM   1306  CZ  PHE A 160      12.255   6.680 -29.350  1.00 90.38           C  
ATOM   1307  N   LEU A 161      17.933   6.450 -28.790  1.00 89.94           N  
ATOM   1308  CA  LEU A 161      18.177   5.722 -27.540  1.00 89.94           C  
ATOM   1309  C   LEU A 161      18.920   6.578 -26.504  1.00 89.94           C  
ATOM   1310  CB  LEU A 161      18.973   4.440 -27.841  1.00 89.94           C  
ATOM   1311  O   LEU A 161      18.587   6.527 -25.320  1.00 89.94           O  
ATOM   1312  CG  LEU A 161      18.201   3.361 -28.620  1.00 89.94           C  
ATOM   1313  CD1 LEU A 161      19.154   2.209 -28.945  1.00 89.94           C  
ATOM   1314  CD2 LEU A 161      17.022   2.808 -27.819  1.00 89.94           C  
ATOM   1315  N   ASP A 162      19.897   7.374 -26.942  1.00 91.06           N  
ATOM   1316  CA  ASP A 162      20.704   8.236 -26.069  1.00 91.06           C  
ATOM   1317  C   ASP A 162      19.961   9.491 -25.590  1.00 91.06           C  
ATOM   1318  CB  ASP A 162      22.014   8.610 -26.786  1.00 91.06           C  
ATOM   1319  O   ASP A 162      20.302  10.036 -24.542  1.00 91.06           O  
ATOM   1320  CG  ASP A 162      22.995   7.436 -26.899  1.00 91.06           C  
ATOM   1321  OD1 ASP A 162      22.921   6.520 -26.044  1.00 91.06           O  
ATOM   1322  OD2 ASP A 162      23.851   7.462 -27.812  1.00 91.06           O  
ATOM   1323  N   ALA A 163      18.935   9.938 -26.320  1.00 89.12           N  
ATOM   1324  CA  ALA A 163      18.061  11.031 -25.896  1.00 89.12           C  
ATOM   1325  C   ALA A 163      17.058  10.614 -24.804  1.00 89.12           C  
ATOM   1326  CB  ALA A 163      17.342  11.579 -27.135  1.00 89.12           C  
ATOM   1327  O   ALA A 163      16.494  11.477 -24.130  1.00 89.12           O  
ATOM   1328  N   SER A 164      16.819   9.309 -24.628  1.00 91.81           N  
ATOM   1329  CA  SER A 164      15.927   8.795 -23.589  1.00 91.81           C  
ATOM   1330  C   SER A 164      16.552   8.956 -22.196  1.00 91.81           C  
ATOM   1331  CB  SER A 164      15.600   7.323 -23.838  1.00 91.81           C  
ATOM   1332  O   SER A 164      17.681   8.507 -21.987  1.00 91.81           O  
ATOM   1333  OG  SER A 164      14.761   6.830 -22.811  1.00 91.81           O  
ATOM   1334  N   PRO A 165      15.824   9.524 -21.215  1.00 88.00           N  
ATOM   1335  CA  PRO A 165      16.274   9.562 -19.824  1.00 88.00           C  
ATOM   1336  C   PRO A 165      16.198   8.187 -19.143  1.00 88.00           C  
ATOM   1337  CB  PRO A 165      15.351  10.579 -19.148  1.00 88.00           C  
ATOM   1338  O   PRO A 165      16.877   7.960 -18.145  1.00 88.00           O  
ATOM   1339  CG  PRO A 165      14.041  10.434 -19.923  1.00 88.00           C  
ATOM   1340  CD  PRO A 165      14.509  10.137 -21.347  1.00 88.00           C  
ATOM   1341  N   ASP A 166      15.391   7.268 -19.682  1.00 94.50           N  
ATOM   1342  CA  ASP A 166      15.267   5.908 -19.164  1.00 94.50           C  
ATOM   1343  C   ASP A 166      16.504   5.078 -19.531  1.00 94.50           C  
ATOM   1344  CB  ASP A 166      13.976   5.241 -19.673  1.00 94.50           C  
ATOM   1345  O   ASP A 166      17.062   5.203 -20.626  1.00 94.50           O  
ATOM   1346  CG  ASP A 166      12.676   5.894 -19.174  1.00 94.50           C  
ATOM   1347  OD1 ASP A 166      12.717   6.694 -18.212  1.00 94.50           O  
ATOM   1348  OD2 ASP A 166      11.610   5.566 -19.742  1.00 94.50           O  
ATOM   1349  N   LEU A 167      16.912   4.186 -18.629  1.00 94.94           N  
ATOM   1350  CA  LEU A 167      17.976   3.217 -18.864  1.00 94.94           C  
ATOM   1351  C   LEU A 167      17.558   2.278 -19.992  1.00 94.94           C  
ATOM   1352  CB  LEU A 167      18.246   2.388 -17.594  1.00 94.94           C  
ATOM   1353  O   LEU A 167      16.494   1.672 -19.911  1.00 94.94           O  
ATOM   1354  CG  LEU A 167      18.529   3.188 -16.314  1.00 94.94           C  
ATOM   1355  CD1 LEU A 167      18.631   2.205 -15.148  1.00 94.94           C  
ATOM   1356  CD2 LEU A 167      19.829   3.980 -16.422  1.00 94.94           C  
ATOM   1357  N   VAL A 168      18.409   2.094 -20.996  1.00 95.44           N  
ATOM   1358  CA  VAL A 168      18.218   1.071 -22.028  1.00 95.44           C  
ATOM   1359  C   VAL A 168      19.479   0.231 -22.130  1.00 95.44           C  
ATOM   1360  CB  VAL A 168      17.820   1.662 -23.393  1.00 95.44           C  
ATOM   1361  O   VAL A 168      20.576   0.761 -22.313  1.00 95.44           O  
ATOM   1362  CG1 VAL A 168      17.486   0.526 -24.372  1.00 95.44           C  
ATOM   1363  CG2 VAL A 168      16.593   2.576 -23.290  1.00 95.44           C  
ATOM   1364  N   PHE A 169      19.333  -1.087 -22.022  1.00 93.75           N  
ATOM   1365  CA  PHE A 169      20.445  -2.028 -22.133  1.00 93.75           C  
ATOM   1366  C   PHE A 169      20.029  -3.331 -22.811  1.00 93.75           C  
ATOM   1367  CB  PHE A 169      21.064  -2.284 -20.751  1.00 93.75           C  
ATOM   1368  O   PHE A 169      18.869  -3.739 -22.770  1.00 93.75           O  
ATOM   1369  CG  PHE A 169      20.145  -2.955 -19.744  1.00 93.75           C  
ATOM   1370  CD1 PHE A 169      19.339  -2.172 -18.897  1.00 93.75           C  
ATOM   1371  CD2 PHE A 169      20.096  -4.360 -19.650  1.00 93.75           C  
ATOM   1372  CE1 PHE A 169      18.505  -2.786 -17.948  1.00 93.75           C  
ATOM   1373  CE2 PHE A 169      19.260  -4.977 -18.701  1.00 93.75           C  
ATOM   1374  CZ  PHE A 169      18.474  -4.188 -17.841  1.00 93.75           C  
ATOM   1375  N   TYR A 170      21.009  -4.009 -23.398  1.00 92.44           N  
ATOM   1376  CA  TYR A 170      20.829  -5.278 -24.095  1.00 92.44           C  
ATOM   1377  C   TYR A 170      21.803  -6.303 -23.540  1.00 92.44           C  
ATOM   1378  CB  TYR A 170      21.059  -5.099 -25.598  1.00 92.44           C  
ATOM   1379  O   TYR A 170      22.965  -5.975 -23.281  1.00 92.44           O  
ATOM   1380  CG  TYR A 170      20.268  -3.967 -26.217  1.00 92.44           C  
ATOM   1381  CD1 TYR A 170      19.033  -4.217 -26.838  1.00 92.44           C  
ATOM   1382  CD2 TYR A 170      20.791  -2.661 -26.189  1.00 92.44           C  
ATOM   1383  CE1 TYR A 170      18.347  -3.158 -27.458  1.00 92.44           C  
ATOM   1384  CE2 TYR A 170      20.083  -1.591 -26.758  1.00 92.44           C  
ATOM   1385  OH  TYR A 170      18.185  -0.817 -27.987  1.00 92.44           O  
ATOM   1386  CZ  TYR A 170      18.858  -1.843 -27.404  1.00 92.44           C  
ATOM   1387  N   ARG A 171      21.349  -7.548 -23.394  1.00 92.69           N  
ATOM   1388  CA  ARG A 171      22.208  -8.676 -23.023  1.00 92.69           C  
ATOM   1389  C   ARG A 171      22.073  -9.809 -24.021  1.00 92.69           C  
ATOM   1390  CB  ARG A 171      21.943  -9.150 -21.589  1.00 92.69           C  
ATOM   1391  O   ARG A 171      20.965 -10.079 -24.477  1.00 92.69           O  
ATOM   1392  CG  ARG A 171      22.302  -8.057 -20.580  1.00 92.69           C  
ATOM   1393  CD  ARG A 171      22.044  -8.506 -19.146  1.00 92.69           C  
ATOM   1394  NE  ARG A 171      22.250  -7.366 -18.239  1.00 92.69           N  
ATOM   1395  NH1 ARG A 171      21.386  -8.319 -16.362  1.00 92.69           N  
ATOM   1396  NH2 ARG A 171      22.006  -6.204 -16.302  1.00 92.69           N  
ATOM   1397  CZ  ARG A 171      21.877  -7.303 -16.981  1.00 92.69           C  
ATOM   1398  N   ASN A 172      23.194 -10.437 -24.356  1.00 91.25           N  
ATOM   1399  CA  ASN A 172      23.251 -11.578 -25.270  1.00 91.25           C  
ATOM   1400  C   ASN A 172      22.832 -12.892 -24.572  1.00 91.25           C  
ATOM   1401  CB  ASN A 172      24.657 -11.620 -25.913  1.00 91.25           C  
ATOM   1402  O   ASN A 172      22.471 -12.899 -23.392  1.00 91.25           O  
ATOM   1403  CG  ASN A 172      25.790 -11.914 -24.938  1.00 91.25           C  
ATOM   1404  ND2 ASN A 172      27.023 -11.780 -25.365  1.00 91.25           N  
ATOM   1405  OD1 ASN A 172      25.575 -12.263 -23.790  1.00 91.25           O  
ATOM   1406  N   GLU A 173      22.865 -14.010 -25.304  1.00 87.19           N  
ATOM   1407  CA  GLU A 173      22.565 -15.350 -24.767  1.00 87.19           C  
ATOM   1408  C   GLU A 173      23.509 -15.758 -23.613  1.00 87.19           C  
ATOM   1409  CB  GLU A 173      22.608 -16.400 -25.900  1.00 87.19           C  
ATOM   1410  O   GLU A 173      23.074 -16.428 -22.675  1.00 87.19           O  
ATOM   1411  CG  GLU A 173      21.503 -16.239 -26.970  1.00 87.19           C  
ATOM   1412  CD  GLU A 173      21.512 -17.344 -28.059  1.00 87.19           C  
ATOM   1413  OE1 GLU A 173      20.771 -17.225 -29.063  1.00 87.19           O  
ATOM   1414  OE2 GLU A 173      22.240 -18.348 -27.915  1.00 87.19           O  
ATOM   1415  N   ASP A 174      24.756 -15.274 -23.619  1.00 88.06           N  
ATOM   1416  CA  ASP A 174      25.770 -15.519 -22.580  1.00 88.06           C  
ATOM   1417  C   ASP A 174      25.610 -14.633 -21.327  1.00 88.06           C  
ATOM   1418  CB  ASP A 174      27.173 -15.388 -23.191  1.00 88.06           C  
ATOM   1419  O   ASP A 174      26.410 -14.703 -20.385  1.00 88.06           O  
ATOM   1420  CG  ASP A 174      27.389 -16.407 -24.310  1.00 88.06           C  
ATOM   1421  OD1 ASP A 174      27.212 -17.614 -24.024  1.00 88.06           O  
ATOM   1422  OD2 ASP A 174      27.691 -15.967 -25.441  1.00 88.06           O  
ATOM   1423  N   LYS A 175      24.530 -13.837 -21.276  1.00 89.38           N  
ATOM   1424  CA  LYS A 175      24.182 -12.901 -20.191  1.00 89.38           C  
ATOM   1425  C   LYS A 175      25.175 -11.742 -20.031  1.00 89.38           C  
ATOM   1426  CB  LYS A 175      23.937 -13.642 -18.861  1.00 89.38           C  
ATOM   1427  O   LYS A 175      25.232 -11.116 -18.970  1.00 89.38           O  
ATOM   1428  CG  LYS A 175      23.049 -14.892 -18.973  1.00 89.38           C  
ATOM   1429  CD  LYS A 175      22.908 -15.560 -17.601  1.00 89.38           C  
ATOM   1430  CE  LYS A 175      22.060 -16.831 -17.717  1.00 89.38           C  
ATOM   1431  NZ  LYS A 175      21.920 -17.518 -16.404  1.00 89.38           N  
ATOM   1432  N   GLU A 176      25.935 -11.440 -21.073  1.00 93.44           N  
ATOM   1433  CA  GLU A 176      26.853 -10.305 -21.135  1.00 93.44           C  
ATOM   1434  C   GLU A 176      26.162  -9.092 -21.754  1.00 93.44           C  
ATOM   1435  CB  GLU A 176      28.093 -10.652 -21.960  1.00 93.44           C  
ATOM   1436  O   GLU A 176      25.262  -9.230 -22.587  1.00 93.44           O  
ATOM   1437  CG  GLU A 176      28.872 -11.852 -21.408  1.00 93.44           C  
ATOM   1438  CD  GLU A 176      30.055 -12.260 -22.297  1.00 93.44           C  
ATOM   1439  OE1 GLU A 176      30.809 -13.138 -21.816  1.00 93.44           O  
ATOM   1440  OE2 GLU A 176      30.175 -11.726 -23.433  1.00 93.44           O  
ATOM   1441  N   PHE A 177      26.587  -7.887 -21.378  1.00 93.06           N  
ATOM   1442  CA  PHE A 177      26.107  -6.675 -22.036  1.00 93.06           C  
ATOM   1443  C   PHE A 177      26.520  -6.666 -23.515  1.00 93.06           C  
ATOM   1444  CB  PHE A 177      26.614  -5.431 -21.303  1.00 93.06           C  
ATOM   1445  O   PHE A 177      27.686  -6.853 -23.854  1.00 93.06           O  
ATOM   1446  CG  PHE A 177      25.946  -5.166 -19.967  1.00 93.06           C  
ATOM   1447  CD1 PHE A 177      24.735  -4.451 -19.915  1.00 93.06           C  
ATOM   1448  CD2 PHE A 177      26.545  -5.598 -18.770  1.00 93.06           C  
ATOM   1449  CE1 PHE A 177      24.134  -4.165 -18.675  1.00 93.06           C  
ATOM   1450  CE2 PHE A 177      25.936  -5.336 -17.532  1.00 93.06           C  
ATOM   1451  CZ  PHE A 177      24.740  -4.602 -17.483  1.00 93.06           C  
ATOM   1452  N   SER A 178      25.550  -6.415 -24.395  1.00 91.75           N  
ATOM   1453  CA  SER A 178      25.757  -6.257 -25.841  1.00 91.75           C  
ATOM   1454  C   SER A 178      25.672  -4.797 -26.292  1.00 91.75           C  
ATOM   1455  CB  SER A 178      24.729  -7.098 -26.599  1.00 91.75           C  
ATOM   1456  O   SER A 178      26.106  -4.479 -27.394  1.00 91.75           O  
ATOM   1457  OG  SER A 178      24.956  -7.028 -27.992  1.00 91.75           O  
ATOM   1458  N   GLY A 179      25.097  -3.919 -25.470  1.00 91.19           N  
ATOM   1459  CA  GLY A 179      24.969  -2.494 -25.754  1.00 91.19           C  
ATOM   1460  C   GLY A 179      24.134  -1.780 -24.698  1.00 91.19           C  
ATOM   1461  O   GLY A 179      23.421  -2.421 -23.914  1.00 91.19           O  
ATOM   1462  N   CYS A 180      24.212  -0.454 -24.675  1.00 93.50           N  
ATOM   1463  CA  CYS A 180      23.435   0.382 -23.765  1.00 93.50           C  
ATOM   1464  C   CYS A 180      23.356   1.840 -24.226  1.00 93.50           C  
ATOM   1465  CB  CYS A 180      24.028   0.286 -22.353  1.00 93.50           C  
ATOM   1466  O   CYS A 180      24.186   2.293 -25.013  1.00 93.50           O  
ATOM   1467  SG  CYS A 180      25.657   1.088 -22.256  1.00 93.50           S  
ATOM   1468  N   ASN A 181      22.380   2.588 -23.713  1.00 95.00           N  
ATOM   1469  CA  ASN A 181      22.273   4.023 -23.967  1.00 95.00           C  
ATOM   1470  C   ASN A 181      23.091   4.871 -22.981  1.00 95.00           C  
ATOM   1471  CB  ASN A 181      20.795   4.438 -23.997  1.00 95.00           C  
ATOM   1472  O   ASN A 181      23.606   4.382 -21.972  1.00 95.00           O  
ATOM   1473  CG  ASN A 181      20.126   4.567 -22.637  1.00 95.00           C  
ATOM   1474  ND2 ASN A 181      19.074   5.343 -22.589  1.00 95.00           N  
ATOM   1475  OD1 ASN A 181      20.530   3.989 -21.636  1.00 95.00           O  
ATOM   1476  N   ARG A 182      23.151   6.176 -23.252  1.00 93.25           N  
ATOM   1477  CA  ARG A 182      23.832   7.169 -22.415  1.00 93.25           C  
ATOM   1478  C   ARG A 182      23.398   7.160 -20.944  1.00 93.25           C  
ATOM   1479  CB  ARG A 182      23.616   8.552 -23.053  1.00 93.25           C  
ATOM   1480  O   ARG A 182      24.245   7.327 -20.070  1.00 93.25           O  
ATOM   1481  CG  ARG A 182      24.385   9.683 -22.357  1.00 93.25           C  
ATOM   1482  CD  ARG A 182      25.887   9.386 -22.322  1.00 93.25           C  
ATOM   1483  NE  ARG A 182      26.650  10.498 -21.742  1.00 93.25           N  
ATOM   1484  NH1 ARG A 182      28.661   9.382 -21.683  1.00 93.25           N  
ATOM   1485  NH2 ARG A 182      28.516  11.460 -20.882  1.00 93.25           N  
ATOM   1486  CZ  ARG A 182      27.933  10.436 -21.443  1.00 93.25           C  
ATOM   1487  N   ALA A 183      22.114   6.951 -20.649  1.00 93.75           N  
ATOM   1488  CA  ALA A 183      21.619   6.896 -19.270  1.00 93.75           C  
ATOM   1489  C   ALA A 183      22.267   5.745 -18.474  1.00 93.75           C  
ATOM   1490  CB  ALA A 183      20.090   6.785 -19.310  1.00 93.75           C  
ATOM   1491  O   ALA A 183      22.669   5.918 -17.323  1.00 93.75           O  
ATOM   1492  N   MET A 184      22.461   4.591 -19.116  1.00 94.19           N  
ATOM   1493  CA  MET A 184      23.140   3.442 -18.517  1.00 94.19           C  
ATOM   1494  C   MET A 184      24.645   3.677 -18.304  1.00 94.19           C  
ATOM   1495  CB  MET A 184      22.875   2.237 -19.424  1.00 94.19           C  
ATOM   1496  O   MET A 184      25.212   3.217 -17.308  1.00 94.19           O  
ATOM   1497  CG  MET A 184      23.357   0.927 -18.812  1.00 94.19           C  
ATOM   1498  SD  MET A 184      22.552   0.499 -17.247  1.00 94.19           S  
ATOM   1499  CE  MET A 184      23.677  -0.830 -16.791  1.00 94.19           C  
ATOM   1500  N   GLU A 185      25.298   4.430 -19.193  1.00 93.75           N  
ATOM   1501  CA  GLU A 185      26.697   4.835 -18.995  1.00 93.75           C  
ATOM   1502  C   GLU A 185      26.857   5.737 -17.766  1.00 93.75           C  
ATOM   1503  CB  GLU A 185      27.244   5.601 -20.206  1.00 93.75           C  
ATOM   1504  O   GLU A 185      27.803   5.582 -16.997  1.00 93.75           O  
ATOM   1505  CG  GLU A 185      27.227   4.839 -21.535  1.00 93.75           C  
ATOM   1506  CD  GLU A 185      27.963   5.636 -22.624  1.00 93.75           C  
ATOM   1507  OE1 GLU A 185      28.620   4.990 -23.471  1.00 93.75           O  
ATOM   1508  OE2 GLU A 185      27.947   6.894 -22.571  1.00 93.75           O  
ATOM   1509  N   LEU A 186      25.918   6.666 -17.556  1.00 91.69           N  
ATOM   1510  CA  LEU A 186      25.918   7.557 -16.393  1.00 91.69           C  
ATOM   1511  C   LEU A 186      25.690   6.791 -15.087  1.00 91.69           C  
ATOM   1512  CB  LEU A 186      24.843   8.643 -16.572  1.00 91.69           C  
ATOM   1513  O   LEU A 186      26.355   7.077 -14.093  1.00 91.69           O  
ATOM   1514  CG  LEU A 186      25.137   9.658 -17.688  1.00 91.69           C  
ATOM   1515  CD1 LEU A 186      23.920  10.561 -17.887  1.00 91.69           C  
ATOM   1516  CD2 LEU A 186      26.342  10.546 -17.361  1.00 91.69           C  
ATOM   1517  N   LEU A 187      24.789   5.806 -15.098  1.00 92.19           N  
ATOM   1518  CA  LEU A 187      24.511   4.970 -13.933  1.00 92.19           C  
ATOM   1519  C   LEU A 187      25.705   4.094 -13.542  1.00 92.19           C  
ATOM   1520  CB  LEU A 187      23.280   4.107 -14.236  1.00 92.19           C  
ATOM   1521  O   LEU A 187      26.008   3.947 -12.366  1.00 92.19           O  
ATOM   1522  CG  LEU A 187      22.888   3.200 -13.057  1.00 92.19           C  
ATOM   1523  CD1 LEU A 187      22.383   3.998 -11.853  1.00 92.19           C  
ATOM   1524  CD2 LEU A 187      21.782   2.270 -13.518  1.00 92.19           C  
ATOM   1525  N   THR A 188      26.380   3.493 -14.519  1.00 91.50           N  
ATOM   1526  CA  THR A 188      27.489   2.559 -14.254  1.00 91.50           C  
ATOM   1527  C   THR A 188      28.855   3.235 -14.175  1.00 91.50           C  
ATOM   1528  CB  THR A 188      27.549   1.468 -15.320  1.00 91.50           C  
ATOM   1529  O   THR A 188      29.816   2.627 -13.708  1.00 91.50           O  
ATOM   1530  CG2 THR A 188      26.290   0.610 -15.351  1.00 91.50           C  
ATOM   1531  OG1 THR A 188      27.712   2.056 -16.586  1.00 91.50           O  
ATOM   1532  N   GLY A 189      28.976   4.469 -14.672  1.00 90.81           N  
ATOM   1533  CA  GLY A 189      30.251   5.169 -14.828  1.00 90.81           C  
ATOM   1534  C   GLY A 189      31.160   4.581 -15.911  1.00 90.81           C  
ATOM   1535  O   GLY A 189      32.323   4.974 -16.006  1.00 90.81           O  
ATOM   1536  N   LYS A 190      30.660   3.638 -16.717  1.00 92.12           N  
ATOM   1537  CA  LYS A 190      31.405   2.963 -17.784  1.00 92.12           C  
ATOM   1538  C   LYS A 190      30.787   3.317 -19.131  1.00 92.12           C  
ATOM   1539  CB  LYS A 190      31.411   1.443 -17.545  1.00 92.12           C  
ATOM   1540  O   LYS A 190      29.571   3.318 -19.279  1.00 92.12           O  
ATOM   1541  CG  LYS A 190      32.125   1.037 -16.246  1.00 92.12           C  
ATOM   1542  CD  LYS A 190      32.271  -0.489 -16.125  1.00 92.12           C  
ATOM   1543  CE  LYS A 190      32.915  -0.831 -14.773  1.00 92.12           C  
ATOM   1544  NZ  LYS A 190      33.183  -2.285 -14.617  1.00 92.12           N  
ATOM   1545  N   SER A 191      31.626   3.600 -20.124  1.00 93.44           N  
ATOM   1546  CA  SER A 191      31.145   3.753 -21.504  1.00 93.44           C  
ATOM   1547  C   SER A 191      30.594   2.429 -22.033  1.00 93.44           C  
ATOM   1548  CB  SER A 191      32.248   4.281 -22.425  1.00 93.44           C  
ATOM   1549  O   SER A 191      31.015   1.360 -21.586  1.00 93.44           O  
ATOM   1550  OG  SER A 191      33.347   3.387 -22.484  1.00 93.44           O  
ATOM   1551  N   GLU A 192      29.719   2.474 -23.036  1.00 91.88           N  
ATOM   1552  CA  GLU A 192      29.178   1.275 -23.681  1.00 91.88           C  
ATOM   1553  C   GLU A 192      30.299   0.318 -24.104  1.00 91.88           C  
ATOM   1554  CB  GLU A 192      28.347   1.696 -24.896  1.00 91.88           C  
ATOM   1555  O   GLU A 192      30.247  -0.869 -23.803  1.00 91.88           O  
ATOM   1556  CG  GLU A 192      27.801   0.479 -25.658  1.00 91.88           C  
ATOM   1557  CD  GLU A 192      26.957   0.913 -26.849  1.00 91.88           C  
ATOM   1558  OE1 GLU A 192      25.854   0.348 -27.030  1.00 91.88           O  
ATOM   1559  OE2 GLU A 192      27.350   1.881 -27.538  1.00 91.88           O  
ATOM   1560  N   LYS A 193      31.377   0.841 -24.703  1.00 91.31           N  
ATOM   1561  CA  LYS A 193      32.536   0.039 -25.132  1.00 91.31           C  
ATOM   1562  C   LYS A 193      33.223  -0.715 -23.989  1.00 91.31           C  
ATOM   1563  CB  LYS A 193      33.571   0.936 -25.824  1.00 91.31           C  
ATOM   1564  O   LYS A 193      33.841  -1.740 -24.240  1.00 91.31           O  
ATOM   1565  CG  LYS A 193      33.062   1.504 -27.153  1.00 91.31           C  
ATOM   1566  CD  LYS A 193      34.176   2.288 -27.854  1.00 91.31           C  
ATOM   1567  CE  LYS A 193      33.650   2.835 -29.183  1.00 91.31           C  
ATOM   1568  NZ  LYS A 193      34.693   3.593 -29.914  1.00 91.31           N  
ATOM   1569  N   GLN A 194      33.160  -0.193 -22.765  1.00 92.00           N  
ATOM   1570  CA  GLN A 194      33.714  -0.837 -21.570  1.00 92.00           C  
ATOM   1571  C   GLN A 194      32.719  -1.789 -20.905  1.00 92.00           C  
ATOM   1572  CB  GLN A 194      34.111   0.237 -20.553  1.00 92.00           C  
ATOM   1573  O   GLN A 194      33.141  -2.664 -20.157  1.00 92.00           O  
ATOM   1574  CG  GLN A 194      35.304   1.089 -20.999  1.00 92.00           C  
ATOM   1575  CD  GLN A 194      35.451   2.317 -20.110  1.00 92.00           C  
ATOM   1576  NE2 GLN A 194      36.627   2.598 -19.597  1.00 92.00           N  
ATOM   1577  OE1 GLN A 194      34.508   3.063 -19.888  1.00 92.00           O  
ATOM   1578  N   LEU A 195      31.417  -1.581 -21.118  1.00 90.88           N  
ATOM   1579  CA  LEU A 195      30.362  -2.445 -20.597  1.00 90.88           C  
ATOM   1580  C   LEU A 195      30.183  -3.700 -21.437  1.00 90.88           C  
ATOM   1581  CB  LEU A 195      29.037  -1.673 -20.540  1.00 90.88           C  
ATOM   1582  O   LEU A 195      29.894  -4.751 -20.875  1.00 90.88           O  
ATOM   1583  CG  LEU A 195      28.953  -0.692 -19.366  1.00 90.88           C  
ATOM   1584  CD1 LEU A 195      27.741   0.207 -19.567  1.00 90.88           C  
ATOM   1585  CD2 LEU A 195      28.809  -1.422 -18.025  1.00 90.88           C  
ATOM   1586  N   VAL A 196      30.338  -3.597 -22.758  1.00 91.81           N  
ATOM   1587  CA  VAL A 196      30.188  -4.739 -23.662  1.00 91.81           C  
ATOM   1588  C   VAL A 196      31.118  -5.883 -23.224  1.00 91.81           C  
ATOM   1589  CB  VAL A 196      30.380  -4.311 -25.131  1.00 91.81           C  
ATOM   1590  O   VAL A 196      32.272  -5.645 -22.877  1.00 91.81           O  
ATOM   1591  CG1 VAL A 196      30.383  -5.495 -26.099  1.00 91.81           C  
ATOM   1592  CG2 VAL A 196      29.219  -3.423 -25.600  1.00 91.81           C  
ATOM   1593  N   HIS A 197      30.592  -7.111 -23.215  1.00 91.00           N  
ATOM   1594  CA  HIS A 197      31.222  -8.342 -22.696  1.00 91.00           C  
ATOM   1595  C   HIS A 197      31.337  -8.479 -21.169  1.00 91.00           C  
ATOM   1596  CB  HIS A 197      32.564  -8.632 -23.385  1.00 91.00           C  
ATOM   1597  O   HIS A 197      31.745  -9.533 -20.686  1.00 91.00           O  
ATOM   1598  CG  HIS A 197      32.445  -8.681 -24.877  1.00 91.00           C  
ATOM   1599  CD2 HIS A 197      33.050  -7.858 -25.786  1.00 91.00           C  
ATOM   1600  ND1 HIS A 197      31.666  -9.573 -25.568  1.00 91.00           N  
ATOM   1601  CE1 HIS A 197      31.783  -9.282 -26.874  1.00 91.00           C  
ATOM   1602  NE2 HIS A 197      32.615  -8.241 -27.061  1.00 91.00           N  
ATOM   1603  N   LEU A 198      30.952  -7.473 -20.378  1.00 93.38           N  
ATOM   1604  CA  LEU A 198      30.879  -7.632 -18.923  1.00 93.38           C  
ATOM   1605  C   LEU A 198      29.580  -8.318 -18.501  1.00 93.38           C  
ATOM   1606  CB  LEU A 198      31.064  -6.288 -18.202  1.00 93.38           C  
ATOM   1607  O   LEU A 198      28.541  -8.189 -19.158  1.00 93.38           O  
ATOM   1608  CG  LEU A 198      32.426  -5.612 -18.440  1.00 93.38           C  
ATOM   1609  CD1 LEU A 198      32.511  -4.360 -17.561  1.00 93.38           C  
ATOM   1610  CD2 LEU A 198      33.606  -6.514 -18.065  1.00 93.38           C  
ATOM   1611  N   LYS A 199      29.617  -9.005 -17.355  1.00 92.06           N  
ATOM   1612  CA  LYS A 199      28.421  -9.557 -16.714  1.00 92.06           C  
ATOM   1613  C   LYS A 199      27.887  -8.593 -15.655  1.00 92.06           C  
ATOM   1614  CB  LYS A 199      28.727 -10.955 -16.156  1.00 92.06           C  
ATOM   1615  O   LYS A 199      28.618  -7.739 -15.158  1.00 92.06           O  
ATOM   1616  CG  LYS A 199      28.936 -11.923 -17.324  1.00 92.06           C  
ATOM   1617  CD  LYS A 199      29.194 -13.357 -16.863  1.00 92.06           C  
ATOM   1618  CE  LYS A 199      29.348 -14.186 -18.142  1.00 92.06           C  
ATOM   1619  NZ  LYS A 199      29.667 -15.603 -17.870  1.00 92.06           N  
ATOM   1620  N   PRO A 200      26.615  -8.731 -15.241  1.00 91.75           N  
ATOM   1621  CA  PRO A 200      26.032  -7.877 -14.203  1.00 91.75           C  
ATOM   1622  C   PRO A 200      26.823  -7.869 -12.889  1.00 91.75           C  
ATOM   1623  CB  PRO A 200      24.619  -8.424 -13.996  1.00 91.75           C  
ATOM   1624  O   PRO A 200      26.892  -6.836 -12.228  1.00 91.75           O  
ATOM   1625  CG  PRO A 200      24.292  -9.012 -15.365  1.00 91.75           C  
ATOM   1626  CD  PRO A 200      25.608  -9.613 -15.811  1.00 91.75           C  
ATOM   1627  N   ALA A 201      27.451  -8.995 -12.538  1.00 90.62           N  
ATOM   1628  CA  ALA A 201      28.299  -9.121 -11.353  1.00 90.62           C  
ATOM   1629  C   ALA A 201      29.564  -8.241 -11.398  1.00 90.62           C  
ATOM   1630  CB  ALA A 201      28.662 -10.602 -11.198  1.00 90.62           C  
ATOM   1631  O   ALA A 201      30.070  -7.868 -10.347  1.00 90.62           O  
ATOM   1632  N   ASP A 202      30.042  -7.873 -12.591  1.00 89.94           N  
ATOM   1633  CA  ASP A 202      31.244  -7.044 -12.789  1.00 89.94           C  
ATOM   1634  C   ASP A 202      30.923  -5.536 -12.862  1.00 89.94           C  
ATOM   1635  CB  ASP A 202      31.954  -7.473 -14.083  1.00 89.94           C  
ATOM   1636  O   ASP A 202      31.807  -4.689 -13.063  1.00 89.94           O  
ATOM   1637  CG  ASP A 202      32.170  -8.982 -14.199  1.00 89.94           C  
ATOM   1638  OD1 ASP A 202      32.725  -9.572 -13.248  1.00 89.94           O  
ATOM   1639  OD2 ASP A 202      31.748  -9.528 -15.246  1.00 89.94           O  
ATOM   1640  N   VAL A 203      29.632  -5.195 -12.788  1.00 90.38           N  
ATOM   1641  CA  VAL A 203      29.112  -3.842 -13.021  1.00 90.38           C  
ATOM   1642  C   VAL A 203      28.380  -3.301 -11.798  1.00 90.38           C  
ATOM   1643  CB  VAL A 203      28.218  -3.813 -14.277  1.00 90.38           C  
ATOM   1644  O   VAL A 203      28.603  -2.149 -11.436  1.00 90.38           O  
ATOM   1645  CG1 VAL A 203      27.651  -2.415 -14.544  1.00 90.38           C  
ATOM   1646  CG2 VAL A 203      29.006  -4.224 -15.532  1.00 90.38           C  
ATOM   1647  N   TYR A 204      27.525  -4.102 -11.162  1.00 90.56           N  
ATOM   1648  CA  TYR A 204      26.724  -3.669 -10.015  1.00 90.56           C  
ATOM   1649  C   TYR A 204      27.315  -4.141  -8.682  1.00 90.56           C  
ATOM   1650  CB  TYR A 204      25.279  -4.149 -10.178  1.00 90.56           C  
ATOM   1651  O   TYR A 204      28.137  -5.055  -8.636  1.00 90.56           O  
ATOM   1652  CG  TYR A 204      24.629  -3.783 -11.497  1.00 90.56           C  
ATOM   1653  CD1 TYR A 204      24.278  -2.448 -11.780  1.00 90.56           C  
ATOM   1654  CD2 TYR A 204      24.360  -4.796 -12.433  1.00 90.56           C  
ATOM   1655  CE1 TYR A 204      23.609  -2.134 -12.980  1.00 90.56           C  
ATOM   1656  CE2 TYR A 204      23.720  -4.485 -13.642  1.00 90.56           C  
ATOM   1657  OH  TYR A 204      22.575  -2.923 -15.015  1.00 90.56           O  
ATOM   1658  CZ  TYR A 204      23.310  -3.164 -13.899  1.00 90.56           C  
ATOM   1659  N   SER A 205      26.849  -3.550  -7.578  1.00 88.25           N  
ATOM   1660  CA  SER A 205      27.142  -4.044  -6.229  1.00 88.25           C  
ATOM   1661  C   SER A 205      26.639  -5.489  -6.044  1.00 88.25           C  
ATOM   1662  CB  SER A 205      26.536  -3.096  -5.182  1.00 88.25           C  
ATOM   1663  O   SER A 205      25.678  -5.880  -6.713  1.00 88.25           O  
ATOM   1664  OG  SER A 205      25.133  -2.983  -5.331  1.00 88.25           O  
ATOM   1665  N   PRO A 206      27.235  -6.302  -5.146  1.00 88.12           N  
ATOM   1666  CA  PRO A 206      26.872  -7.716  -4.989  1.00 88.12           C  
ATOM   1667  C   PRO A 206      25.374  -7.952  -4.743  1.00 88.12           C  
ATOM   1668  CB  PRO A 206      27.715  -8.218  -3.810  1.00 88.12           C  
ATOM   1669  O   PRO A 206      24.775  -8.851  -5.332  1.00 88.12           O  
ATOM   1670  CG  PRO A 206      28.952  -7.323  -3.856  1.00 88.12           C  
ATOM   1671  CD  PRO A 206      28.394  -5.981  -4.323  1.00 88.12           C  
ATOM   1672  N   GLU A 207      24.755  -7.098  -3.927  1.00 86.81           N  
ATOM   1673  CA  GLU A 207      23.325  -7.143  -3.616  1.00 86.81           C  
ATOM   1674  C   GLU A 207      22.461  -6.818  -4.847  1.00 86.81           C  
ATOM   1675  CB  GLU A 207      23.075  -6.156  -2.468  1.00 86.81           C  
ATOM   1676  O   GLU A 207      21.530  -7.555  -5.185  1.00 86.81           O  
ATOM   1677  CG  GLU A 207      21.660  -6.265  -1.887  1.00 86.81           C  
ATOM   1678  CD  GLU A 207      21.395  -5.247  -0.767  1.00 86.81           C  
ATOM   1679  OE1 GLU A 207      20.247  -5.246  -0.275  1.00 86.81           O  
ATOM   1680  OE2 GLU A 207      22.312  -4.453  -0.449  1.00 86.81           O  
ATOM   1681  N   ALA A 208      22.805  -5.756  -5.585  1.00 88.88           N  
ATOM   1682  CA  ALA A 208      22.079  -5.380  -6.793  1.00 88.88           C  
ATOM   1683  C   ALA A 208      22.266  -6.408  -7.924  1.00 88.88           C  
ATOM   1684  CB  ALA A 208      22.517  -3.975  -7.216  1.00 88.88           C  
ATOM   1685  O   ALA A 208      21.305  -6.741  -8.626  1.00 88.88           O  
ATOM   1686  N   ALA A 209      23.478  -6.946  -8.079  1.00 91.12           N  
ATOM   1687  CA  ALA A 209      23.808  -7.959  -9.071  1.00 91.12           C  
ATOM   1688  C   ALA A 209      22.997  -9.245  -8.864  1.00 91.12           C  
ATOM   1689  CB  ALA A 209      25.313  -8.240  -9.022  1.00 91.12           C  
ATOM   1690  O   ALA A 209      22.478  -9.781  -9.842  1.00 91.12           O  
ATOM   1691  N   ALA A 210      22.821  -9.704  -7.619  1.00 90.69           N  
ATOM   1692  CA  ALA A 210      22.049 -10.910  -7.309  1.00 90.69           C  
ATOM   1693  C   ALA A 210      20.607 -10.822  -7.840  1.00 90.69           C  
ATOM   1694  CB  ALA A 210      22.085 -11.136  -5.793  1.00 90.69           C  
ATOM   1695  O   ALA A 210      20.174 -11.677  -8.618  1.00 90.69           O  
ATOM   1696  N   LYS A 211      19.899  -9.730  -7.522  1.00 90.06           N  
ATOM   1697  CA  LYS A 211      18.527  -9.492  -8.006  1.00 90.06           C  
ATOM   1698  C   LYS A 211      18.472  -9.348  -9.529  1.00 90.06           C  
ATOM   1699  CB  LYS A 211      17.966  -8.253  -7.291  1.00 90.06           C  
ATOM   1700  O   LYS A 211      17.548  -9.835 -10.182  1.00 90.06           O  
ATOM   1701  CG  LYS A 211      16.457  -8.076  -7.522  1.00 90.06           C  
ATOM   1702  CD  LYS A 211      15.911  -6.870  -6.742  1.00 90.06           C  
ATOM   1703  CE  LYS A 211      14.377  -6.886  -6.766  1.00 90.06           C  
ATOM   1704  NZ  LYS A 211      13.787  -5.738  -6.030  1.00 90.06           N  
ATOM   1705  N   VAL A 212      19.469  -8.697 -10.129  1.00 91.19           N  
ATOM   1706  CA  VAL A 212      19.561  -8.544 -11.589  1.00 91.19           C  
ATOM   1707  C   VAL A 212      19.756  -9.894 -12.287  1.00 91.19           C  
ATOM   1708  CB  VAL A 212      20.681  -7.553 -11.951  1.00 91.19           C  
ATOM   1709  O   VAL A 212      19.129 -10.122 -13.319  1.00 91.19           O  
ATOM   1710  CG1 VAL A 212      21.021  -7.561 -13.439  1.00 91.19           C  
ATOM   1711  CG2 VAL A 212      20.269  -6.116 -11.633  1.00 91.19           C  
ATOM   1712  N   ILE A 213      20.594 -10.776 -11.739  1.00 91.31           N  
ATOM   1713  CA  ILE A 213      20.862 -12.114 -12.286  1.00 91.31           C  
ATOM   1714  C   ILE A 213      19.627 -13.009 -12.150  1.00 91.31           C  
ATOM   1715  CB  ILE A 213      22.106 -12.727 -11.598  1.00 91.31           C  
ATOM   1716  O   ILE A 213      19.248 -13.669 -13.116  1.00 91.31           O  
ATOM   1717  CG1 ILE A 213      23.380 -11.958 -12.019  1.00 91.31           C  
ATOM   1718  CG2 ILE A 213      22.269 -14.219 -11.950  1.00 91.31           C  
ATOM   1719  CD1 ILE A 213      24.586 -12.223 -11.108  1.00 91.31           C  
ATOM   1720  N   GLU A 214      18.963 -12.988 -10.993  1.00 92.12           N  
ATOM   1721  CA  GLU A 214      17.728 -13.745 -10.757  1.00 92.12           C  
ATOM   1722  C   GLU A 214      16.627 -13.342 -11.753  1.00 92.12           C  
ATOM   1723  CB  GLU A 214      17.259 -13.466  -9.320  1.00 92.12           C  
ATOM   1724  O   GLU A 214      15.967 -14.179 -12.373  1.00 92.12           O  
ATOM   1725  CG  GLU A 214      16.078 -14.357  -8.903  1.00 92.12           C  
ATOM   1726  CD  GLU A 214      15.248 -13.768  -7.755  1.00 92.12           C  
ATOM   1727  OE1 GLU A 214      14.051 -14.148  -7.687  1.00 92.12           O  
ATOM   1728  OE2 GLU A 214      15.739 -12.864  -7.048  1.00 92.12           O  
ATOM   1729  N   THR A 215      16.436 -12.037 -11.941  1.00 91.00           N  
ATOM   1730  CA  THR A 215      15.406 -11.505 -12.843  1.00 91.00           C  
ATOM   1731  C   THR A 215      15.736 -11.750 -14.316  1.00 91.00           C  
ATOM   1732  CB  THR A 215      15.149 -10.017 -12.579  1.00 91.00           C  
ATOM   1733  O   THR A 215      14.829 -12.057 -15.089  1.00 91.00           O  
ATOM   1734  CG2 THR A 215      14.480  -9.774 -11.228  1.00 91.00           C  
ATOM   1735  OG1 THR A 215      16.351  -9.296 -12.557  1.00 91.00           O  
ATOM   1736  N   ASP A 216      17.011 -11.685 -14.712  1.00 91.50           N  
ATOM   1737  CA  ASP A 216      17.463 -12.128 -16.037  1.00 91.50           C  
ATOM   1738  C   ASP A 216      17.134 -13.599 -16.270  1.00 91.50           C  
ATOM   1739  CB  ASP A 216      18.982 -11.977 -16.157  1.00 91.50           C  
ATOM   1740  O   ASP A 216      16.588 -13.967 -17.309  1.00 91.50           O  
ATOM   1741  CG  ASP A 216      19.414 -10.623 -16.678  1.00 91.50           C  
ATOM   1742  OD1 ASP A 216      18.730  -9.601 -16.446  1.00 91.50           O  
ATOM   1743  OD2 ASP A 216      20.486 -10.591 -17.313  1.00 91.50           O  
ATOM   1744  N   GLU A 217      17.443 -14.452 -15.295  1.00 90.00           N  
ATOM   1745  CA  GLU A 217      17.199 -15.882 -15.397  1.00 90.00           C  
ATOM   1746  C   GLU A 217      15.708 -16.204 -15.524  1.00 90.00           C  
ATOM   1747  CB  GLU A 217      17.856 -16.583 -14.208  1.00 90.00           C  
ATOM   1748  O   GLU A 217      15.344 -17.068 -16.322  1.00 90.00           O  
ATOM   1749  CG  GLU A 217      17.689 -18.097 -14.329  1.00 90.00           C  
ATOM   1750  CD  GLU A 217      18.672 -18.863 -13.452  1.00 90.00           C  
ATOM   1751  OE1 GLU A 217      19.096 -19.939 -13.936  1.00 90.00           O  
ATOM   1752  OE2 GLU A 217      19.006 -18.397 -12.350  1.00 90.00           O  
ATOM   1753  N   LYS A 218      14.828 -15.472 -14.831  1.00 88.19           N  
ATOM   1754  CA  LYS A 218      13.374 -15.611 -15.007  1.00 88.19           C  
ATOM   1755  C   LYS A 218      12.942 -15.320 -16.445  1.00 88.19           C  
ATOM   1756  CB  LYS A 218      12.619 -14.718 -14.009  1.00 88.19           C  
ATOM   1757  O   LYS A 218      12.182 -16.113 -17.002  1.00 88.19           O  
ATOM   1758  CG  LYS A 218      12.668 -15.307 -12.592  1.00 88.19           C  
ATOM   1759  CD  LYS A 218      11.971 -14.406 -11.561  1.00 88.19           C  
ATOM   1760  CE  LYS A 218      12.208 -15.004 -10.167  1.00 88.19           C  
ATOM   1761  NZ  LYS A 218      11.767 -14.126  -9.057  1.00 88.19           N  
ATOM   1762  N   VAL A 219      13.458 -14.250 -17.055  1.00 88.88           N  
ATOM   1763  CA  VAL A 219      13.167 -13.886 -18.455  1.00 88.88           C  
ATOM   1764  C   VAL A 219      13.737 -14.930 -19.419  1.00 88.88           C  
ATOM   1765  CB  VAL A 219      13.705 -12.476 -18.775  1.00 88.88           C  
ATOM   1766  O   VAL A 219      13.035 -15.382 -20.321  1.00 88.88           O  
ATOM   1767  CG1 VAL A 219      13.499 -12.077 -20.243  1.00 88.88           C  
ATOM   1768  CG2 VAL A 219      13.000 -11.421 -17.915  1.00 88.88           C  
ATOM   1769  N   PHE A 220      14.974 -15.388 -19.201  1.00 87.81           N  
ATOM   1770  CA  PHE A 220      15.606 -16.406 -20.043  1.00 87.81           C  
ATOM   1771  C   PHE A 220      14.969 -17.799 -19.914  1.00 87.81           C  
ATOM   1772  CB  PHE A 220      17.108 -16.495 -19.734  1.00 87.81           C  
ATOM   1773  O   PHE A 220      14.918 -18.528 -20.905  1.00 87.81           O  
ATOM   1774  CG  PHE A 220      17.957 -15.380 -20.316  1.00 87.81           C  
ATOM   1775  CD1 PHE A 220      18.019 -15.196 -21.711  1.00 87.81           C  
ATOM   1776  CD2 PHE A 220      18.743 -14.566 -19.478  1.00 87.81           C  
ATOM   1777  CE1 PHE A 220      18.851 -14.207 -22.261  1.00 87.81           C  
ATOM   1778  CE2 PHE A 220      19.569 -13.570 -20.027  1.00 87.81           C  
ATOM   1779  CZ  PHE A 220      19.627 -13.393 -21.420  1.00 87.81           C  
ATOM   1780  N   ARG A 221      14.485 -18.201 -18.735  1.00 85.44           N  
ATOM   1781  CA  ARG A 221      13.862 -19.522 -18.538  1.00 85.44           C  
ATOM   1782  C   ARG A 221      12.416 -19.562 -19.020  1.00 85.44           C  
ATOM   1783  CB  ARG A 221      13.950 -19.963 -17.069  1.00 85.44           C  
ATOM   1784  O   ARG A 221      12.042 -20.496 -19.715  1.00 85.44           O  
ATOM   1785  CG  ARG A 221      15.361 -20.410 -16.648  1.00 85.44           C  
ATOM   1786  CD  ARG A 221      15.298 -20.952 -15.214  1.00 85.44           C  
ATOM   1787  NE  ARG A 221      16.619 -21.331 -14.673  1.00 85.44           N  
ATOM   1788  NH1 ARG A 221      15.872 -22.602 -12.908  1.00 85.44           N  
ATOM   1789  NH2 ARG A 221      18.049 -22.254 -13.168  1.00 85.44           N  
ATOM   1790  CZ  ARG A 221      16.839 -22.066 -13.596  1.00 85.44           C  
ATOM   1791  N   HIS A 222      11.618 -18.555 -18.672  1.00 84.44           N  
ATOM   1792  CA  HIS A 222      10.168 -18.580 -18.903  1.00 84.44           C  
ATOM   1793  C   HIS A 222       9.744 -17.823 -20.158  1.00 84.44           C  
ATOM   1794  CB  HIS A 222       9.444 -18.043 -17.667  1.00 84.44           C  
ATOM   1795  O   HIS A 222       8.599 -17.934 -20.580  1.00 84.44           O  
ATOM   1796  CG  HIS A 222       9.805 -18.794 -16.419  1.00 84.44           C  
ATOM   1797  CD2 HIS A 222       9.223 -19.937 -15.944  1.00 84.44           C  
ATOM   1798  ND1 HIS A 222      10.835 -18.469 -15.572  1.00 84.44           N  
ATOM   1799  CE1 HIS A 222      10.874 -19.392 -14.598  1.00 84.44           C  
ATOM   1800  NE2 HIS A 222       9.918 -20.310 -14.788  1.00 84.44           N  
ATOM   1801  N   ASN A 223      10.658 -17.061 -20.764  1.00 82.12           N  
ATOM   1802  CA  ASN A 223      10.404 -16.303 -21.983  1.00 82.12           C  
ATOM   1803  C   ASN A 223       9.263 -15.274 -21.844  1.00 82.12           C  
ATOM   1804  CB  ASN A 223      10.243 -17.305 -23.138  1.00 82.12           C  
ATOM   1805  O   ASN A 223       8.551 -14.974 -22.800  1.00 82.12           O  
ATOM   1806  CG  ASN A 223      10.728 -16.752 -24.451  1.00 82.12           C  
ATOM   1807  ND2 ASN A 223      10.154 -17.215 -25.532  1.00 82.12           N  
ATOM   1808  OD1 ASN A 223      11.670 -15.971 -24.515  1.00 82.12           O  
ATOM   1809  N   VAL A 224       9.105 -14.728 -20.636  1.00 85.19           N  
ATOM   1810  CA  VAL A 224       8.097 -13.722 -20.281  1.00 85.19           C  
ATOM   1811  C   VAL A 224       8.748 -12.370 -20.025  1.00 85.19           C  
ATOM   1812  CB  VAL A 224       7.244 -14.148 -19.069  1.00 85.19           C  
ATOM   1813  O   VAL A 224       9.909 -12.291 -19.619  1.00 85.19           O  
ATOM   1814  CG1 VAL A 224       6.454 -15.426 -19.363  1.00 85.19           C  
ATOM   1815  CG2 VAL A 224       8.073 -14.340 -17.790  1.00 85.19           C  
ATOM   1816  N   SER A 225       7.993 -11.292 -20.231  1.00 89.50           N  
ATOM   1817  CA  SER A 225       8.412  -9.970 -19.772  1.00 89.50           C  
ATOM   1818  C   SER A 225       8.267  -9.853 -18.258  1.00 89.50           C  
ATOM   1819  CB  SER A 225       7.615  -8.863 -20.457  1.00 89.50           C  
ATOM   1820  O   SER A 225       7.244 -10.268 -17.715  1.00 89.50           O  
ATOM   1821  OG  SER A 225       6.234  -8.957 -20.169  1.00 89.50           O  
ATOM   1822  N   LEU A 226       9.238  -9.230 -17.595  1.00 92.81           N  
ATOM   1823  CA  LEU A 226       9.228  -9.017 -16.149  1.00 92.81           C  
ATOM   1824  C   LEU A 226       9.434  -7.537 -15.836  1.00 92.81           C  
ATOM   1825  CB  LEU A 226      10.323  -9.897 -15.522  1.00 92.81           C  
ATOM   1826  O   LEU A 226      10.382  -6.940 -16.341  1.00 92.81           O  
ATOM   1827  CG  LEU A 226      10.382  -9.832 -13.986  1.00 92.81           C  
ATOM   1828  CD1 LEU A 226       9.145 -10.441 -13.325  1.00 92.81           C  
ATOM   1829  CD2 LEU A 226      11.603 -10.607 -13.501  1.00 92.81           C  
ATOM   1830  N   THR A 227       8.586  -6.972 -14.980  1.00 94.19           N  
ATOM   1831  CA  THR A 227       8.730  -5.606 -14.458  1.00 94.19           C  
ATOM   1832  C   THR A 227       8.933  -5.669 -12.952  1.00 94.19           C  
ATOM   1833  CB  THR A 227       7.520  -4.725 -14.793  1.00 94.19           C  
ATOM   1834  O   THR A 227       8.201  -6.382 -12.268  1.00 94.19           O  
ATOM   1835  CG2 THR A 227       7.744  -3.264 -14.404  1.00 94.19           C  
ATOM   1836  OG1 THR A 227       7.262  -4.725 -16.181  1.00 94.19           O  
ATOM   1837  N   TYR A 228       9.931  -4.959 -12.433  1.00 93.25           N  
ATOM   1838  CA  TYR A 228      10.240  -4.935 -11.007  1.00 93.25           C  
ATOM   1839  C   TYR A 228      10.959  -3.642 -10.613  1.00 93.25           C  
ATOM   1840  CB  TYR A 228      11.088  -6.167 -10.650  1.00 93.25           C  
ATOM   1841  O   TYR A 228      11.633  -3.022 -11.428  1.00 93.25           O  
ATOM   1842  CG  TYR A 228      12.478  -6.184 -11.260  1.00 93.25           C  
ATOM   1843  CD1 TYR A 228      12.693  -6.655 -12.572  1.00 93.25           C  
ATOM   1844  CD2 TYR A 228      13.559  -5.693 -10.510  1.00 93.25           C  
ATOM   1845  CE1 TYR A 228      13.987  -6.634 -13.132  1.00 93.25           C  
ATOM   1846  CE2 TYR A 228      14.848  -5.680 -11.061  1.00 93.25           C  
ATOM   1847  OH  TYR A 228      16.333  -6.064 -12.867  1.00 93.25           O  
ATOM   1848  CZ  TYR A 228      15.070  -6.139 -12.371  1.00 93.25           C  
ATOM   1849  N   GLU A 229      10.856  -3.253  -9.345  1.00 93.00           N  
ATOM   1850  CA  GLU A 229      11.560  -2.085  -8.811  1.00 93.00           C  
ATOM   1851  C   GLU A 229      12.908  -2.483  -8.193  1.00 93.00           C  
ATOM   1852  CB  GLU A 229      10.685  -1.351  -7.790  1.00 93.00           C  
ATOM   1853  O   GLU A 229      13.034  -3.523  -7.525  1.00 93.00           O  
ATOM   1854  CG  GLU A 229       9.363  -0.815  -8.374  1.00 93.00           C  
ATOM   1855  CD  GLU A 229       8.521  -0.094  -7.305  1.00 93.00           C  
ATOM   1856  OE1 GLU A 229       7.549   0.617  -7.635  1.00 93.00           O  
ATOM   1857  OE2 GLU A 229       8.834  -0.204  -6.097  1.00 93.00           O  
ATOM   1858  N   GLN A 230      13.937  -1.662  -8.397  1.00 92.44           N  
ATOM   1859  CA  GLN A 230      15.265  -1.889  -7.840  1.00 92.44           C  
ATOM   1860  C   GLN A 230      16.014  -0.583  -7.572  1.00 92.44           C  
ATOM   1861  CB  GLN A 230      16.053  -2.808  -8.785  1.00 92.44           C  
ATOM   1862  O   GLN A 230      16.082   0.298  -8.425  1.00 92.44           O  
ATOM   1863  CG  GLN A 230      17.464  -3.097  -8.259  1.00 92.44           C  
ATOM   1864  CD  GLN A 230      18.173  -4.232  -8.983  1.00 92.44           C  
ATOM   1865  NE2 GLN A 230      19.101  -4.863  -8.303  1.00 92.44           N  
ATOM   1866  OE1 GLN A 230      17.898  -4.582 -10.123  1.00 92.44           O  
ATOM   1867  N   TRP A 231      16.641  -0.510  -6.400  1.00 90.94           N  
ATOM   1868  CA  TRP A 231      17.611   0.528  -6.076  1.00 90.94           C  
ATOM   1869  C   TRP A 231      18.955   0.221  -6.730  1.00 90.94           C  
ATOM   1870  CB  TRP A 231      17.738   0.660  -4.560  1.00 90.94           C  
ATOM   1871  O   TRP A 231      19.465  -0.894  -6.605  1.00 90.94           O  
ATOM   1872  CG  TRP A 231      16.519   1.235  -3.915  1.00 90.94           C  
ATOM   1873  CD1 TRP A 231      15.488   0.540  -3.384  1.00 90.94           C  
ATOM   1874  CD2 TRP A 231      16.188   2.644  -3.737  1.00 90.94           C  
ATOM   1875  CE2 TRP A 231      14.925   2.729  -3.079  1.00 90.94           C  
ATOM   1876  CE3 TRP A 231      16.834   3.857  -4.061  1.00 90.94           C  
ATOM   1877  NE1 TRP A 231      14.541   1.419  -2.895  1.00 90.94           N  
ATOM   1878  CH2 TRP A 231      15.008   5.147  -3.075  1.00 90.94           C  
ATOM   1879  CZ2 TRP A 231      14.336   3.957  -2.747  1.00 90.94           C  
ATOM   1880  CZ3 TRP A 231      16.252   5.096  -3.733  1.00 90.94           C  
ATOM   1881  N   LEU A 232      19.507   1.209  -7.426  1.00 91.19           N  
ATOM   1882  CA  LEU A 232      20.821   1.154  -8.052  1.00 91.19           C  
ATOM   1883  C   LEU A 232      21.652   2.357  -7.602  1.00 91.19           C  
ATOM   1884  CB  LEU A 232      20.682   1.076  -9.586  1.00 91.19           C  
ATOM   1885  O   LEU A 232      21.123   3.443  -7.346  1.00 91.19           O  
ATOM   1886  CG  LEU A 232      19.956  -0.185 -10.097  1.00 91.19           C  
ATOM   1887  CD1 LEU A 232      19.766  -0.144 -11.612  1.00 91.19           C  
ATOM   1888  CD2 LEU A 232      20.733  -1.470  -9.794  1.00 91.19           C  
ATOM   1889  N   ASP A 233      22.957   2.133  -7.497  1.00 89.19           N  
ATOM   1890  CA  ASP A 233      23.922   3.125  -7.044  1.00 89.19           C  
ATOM   1891  C   ASP A 233      24.625   3.755  -8.259  1.00 89.19           C  
ATOM   1892  CB  ASP A 233      24.922   2.476  -6.066  1.00 89.19           C  
ATOM   1893  O   ASP A 233      25.097   3.047  -9.150  1.00 89.19           O  
ATOM   1894  CG  ASP A 233      24.280   1.678  -4.913  1.00 89.19           C  
ATOM   1895  OD1 ASP A 233      23.590   2.268  -4.046  1.00 89.19           O  
ATOM   1896  OD2 ASP A 233      24.511   0.449  -4.845  1.00 89.19           O  
ATOM   1897  N   TYR A 234      24.703   5.084  -8.283  1.00 89.75           N  
ATOM   1898  CA  TYR A 234      25.570   5.840  -9.181  1.00 89.75           C  
ATOM   1899  C   TYR A 234      27.026   5.786  -8.686  1.00 89.75           C  
ATOM   1900  CB  TYR A 234      25.098   7.299  -9.267  1.00 89.75           C  
ATOM   1901  O   TYR A 234      27.272   5.585  -7.492  1.00 89.75           O  
ATOM   1902  CG  TYR A 234      23.847   7.525 -10.090  1.00 89.75           C  
ATOM   1903  CD1 TYR A 234      23.948   7.736 -11.479  1.00 89.75           C  
ATOM   1904  CD2 TYR A 234      22.586   7.550  -9.468  1.00 89.75           C  
ATOM   1905  CE1 TYR A 234      22.787   7.958 -12.246  1.00 89.75           C  
ATOM   1906  CE2 TYR A 234      21.428   7.796 -10.229  1.00 89.75           C  
ATOM   1907  OH  TYR A 234      20.408   8.229 -12.363  1.00 89.75           O  
ATOM   1908  CZ  TYR A 234      21.523   7.992 -11.622  1.00 89.75           C  
ATOM   1909  N   PRO A 235      28.019   6.058  -9.554  1.00 86.56           N  
ATOM   1910  CA  PRO A 235      29.434   5.994  -9.178  1.00 86.56           C  
ATOM   1911  C   PRO A 235      29.846   7.031  -8.124  1.00 86.56           C  
ATOM   1912  CB  PRO A 235      30.210   6.213 -10.481  1.00 86.56           C  
ATOM   1913  O   PRO A 235      30.863   6.866  -7.457  1.00 86.56           O  
ATOM   1914  CG  PRO A 235      29.202   5.878 -11.578  1.00 86.56           C  
ATOM   1915  CD  PRO A 235      27.891   6.347 -10.972  1.00 86.56           C  
ATOM   1916  N   ASP A 236      29.072   8.106  -7.973  1.00 84.75           N  
ATOM   1917  CA  ASP A 236      29.277   9.150  -6.964  1.00 84.75           C  
ATOM   1918  C   ASP A 236      28.625   8.832  -5.605  1.00 84.75           C  
ATOM   1919  CB  ASP A 236      28.798  10.491  -7.533  1.00 84.75           C  
ATOM   1920  O   ASP A 236      28.681   9.649  -4.686  1.00 84.75           O  
ATOM   1921  CG  ASP A 236      27.309  10.529  -7.878  1.00 84.75           C  
ATOM   1922  OD1 ASP A 236      26.541   9.611  -7.525  1.00 84.75           O  
ATOM   1923  OD2 ASP A 236      26.907  11.509  -8.539  1.00 84.75           O  
ATOM   1924  N   GLY A 237      28.007   7.654  -5.471  1.00 81.31           N  
ATOM   1925  CA  GLY A 237      27.327   7.198  -4.261  1.00 81.31           C  
ATOM   1926  C   GLY A 237      25.861   7.627  -4.153  1.00 81.31           C  
ATOM   1927  O   GLY A 237      25.194   7.236  -3.192  1.00 81.31           O  
ATOM   1928  N   ARG A 238      25.320   8.399  -5.110  1.00 86.75           N  
ATOM   1929  CA  ARG A 238      23.873   8.667  -5.160  1.00 86.75           C  
ATOM   1930  C   ARG A 238      23.116   7.373  -5.439  1.00 86.75           C  
ATOM   1931  CB  ARG A 238      23.530   9.736  -6.210  1.00 86.75           C  
ATOM   1932  O   ARG A 238      23.549   6.562  -6.246  1.00 86.75           O  
ATOM   1933  CG  ARG A 238      23.996  11.129  -5.767  1.00 86.75           C  
ATOM   1934  CD  ARG A 238      23.535  12.218  -6.742  1.00 86.75           C  
ATOM   1935  NE  ARG A 238      24.348  12.231  -7.965  1.00 86.75           N  
ATOM   1936  NH1 ARG A 238      23.440  14.068  -8.995  1.00 86.75           N  
ATOM   1937  NH2 ARG A 238      25.198  13.033  -9.897  1.00 86.75           N  
ATOM   1938  CZ  ARG A 238      24.319  13.107  -8.947  1.00 86.75           C  
ATOM   1939  N   LYS A 239      21.951   7.199  -4.816  1.00 88.75           N  
ATOM   1940  CA  LYS A 239      21.063   6.056  -5.065  1.00 88.75           C  
ATOM   1941  C   LYS A 239      19.799   6.514  -5.769  1.00 88.75           C  
ATOM   1942  CB  LYS A 239      20.729   5.309  -3.768  1.00 88.75           C  
ATOM   1943  O   LYS A 239      19.231   7.537  -5.389  1.00 88.75           O  
ATOM   1944  CG  LYS A 239      21.988   4.914  -2.989  1.00 88.75           C  
ATOM   1945  CD  LYS A 239      21.679   3.775  -2.014  1.00 88.75           C  
ATOM   1946  CE  LYS A 239      22.965   3.340  -1.308  1.00 88.75           C  
ATOM   1947  NZ  LYS A 239      23.052   1.867  -1.260  1.00 88.75           N  
ATOM   1948  N   ALA A 240      19.347   5.739  -6.744  1.00 91.25           N  
ATOM   1949  CA  ALA A 240      18.067   5.947  -7.405  1.00 91.25           C  
ATOM   1950  C   ALA A 240      17.282   4.640  -7.494  1.00 91.25           C  
ATOM   1951  CB  ALA A 240      18.288   6.594  -8.772  1.00 91.25           C  
ATOM   1952  O   ALA A 240      17.852   3.554  -7.608  1.00 91.25           O  
ATOM   1953  N   CYS A 241      15.962   4.757  -7.411  1.00 93.06           N  
ATOM   1954  CA  CYS A 241      15.037   3.650  -7.565  1.00 93.06           C  
ATOM   1955  C   CYS A 241      14.541   3.613  -9.008  1.00 93.06           C  
ATOM   1956  CB  CYS A 241      13.893   3.808  -6.562  1.00 93.06           C  
ATOM   1957  O   CYS A 241      13.951   4.580  -9.490  1.00 93.06           O  
ATOM   1958  SG  CYS A 241      12.891   2.294  -6.568  1.00 93.06           S  
ATOM   1959  N   PHE A 242      14.757   2.485  -9.677  1.00 94.62           N  
ATOM   1960  CA  PHE A 242      14.335   2.267 -11.050  1.00 94.62           C  
ATOM   1961  C   PHE A 242      13.230   1.217 -11.123  1.00 94.62           C  
ATOM   1962  CB  PHE A 242      15.537   1.886 -11.918  1.00 94.62           C  
ATOM   1963  O   PHE A 242      13.352   0.131 -10.554  1.00 94.62           O  
ATOM   1964  CG  PHE A 242      16.529   3.016 -12.101  1.00 94.62           C  
ATOM   1965  CD1 PHE A 242      16.360   3.934 -13.155  1.00 94.62           C  
ATOM   1966  CD2 PHE A 242      17.615   3.160 -11.217  1.00 94.62           C  
ATOM   1967  CE1 PHE A 242      17.275   4.986 -13.329  1.00 94.62           C  
ATOM   1968  CE2 PHE A 242      18.540   4.201 -11.404  1.00 94.62           C  
ATOM   1969  CZ  PHE A 242      18.368   5.117 -12.456  1.00 94.62           C  
ATOM   1970  N   GLU A 243      12.180   1.514 -11.882  1.00 96.06           N  
ATOM   1971  CA  GLU A 243      11.237   0.516 -12.381  1.00 96.06           C  
ATOM   1972  C   GLU A 243      11.838  -0.113 -13.642  1.00 96.06           C  
ATOM   1973  CB  GLU A 243       9.875   1.170 -12.648  1.00 96.06           C  
ATOM   1974  O   GLU A 243      11.913   0.521 -14.695  1.00 96.06           O  
ATOM   1975  CG  GLU A 243       8.820   0.143 -13.081  1.00 96.06           C  
ATOM   1976  CD  GLU A 243       7.482   0.827 -13.394  1.00 96.06           C  
ATOM   1977  OE1 GLU A 243       6.533   0.671 -12.594  1.00 96.06           O  
ATOM   1978  OE2 GLU A 243       7.400   1.501 -14.447  1.00 96.06           O  
ATOM   1979  N   ILE A 244      12.319  -1.349 -13.522  1.00 95.56           N  
ATOM   1980  CA  ILE A 244      13.027  -2.065 -14.578  1.00 95.56           C  
ATOM   1981  C   ILE A 244      12.092  -3.077 -15.229  1.00 95.56           C  
ATOM   1982  CB  ILE A 244      14.327  -2.720 -14.064  1.00 95.56           C  
ATOM   1983  O   ILE A 244      11.632  -4.021 -14.588  1.00 95.56           O  
ATOM   1984  CG1 ILE A 244      15.243  -1.662 -13.407  1.00 95.56           C  
ATOM   1985  CG2 ILE A 244      15.058  -3.425 -15.228  1.00 95.56           C  
ATOM   1986  CD1 ILE A 244      16.516  -2.241 -12.784  1.00 95.56           C  
ATOM   1987  N   ARG A 245      11.871  -2.926 -16.534  1.00 95.75           N  
ATOM   1988  CA  ARG A 245      11.173  -3.881 -17.390  1.00 95.75           C  
ATOM   1989  C   ARG A 245      12.156  -4.603 -18.300  1.00 95.75           C  
ATOM   1990  CB  ARG A 245      10.077  -3.156 -18.174  1.00 95.75           C  
ATOM   1991  O   ARG A 245      12.867  -3.973 -19.075  1.00 95.75           O  
ATOM   1992  CG  ARG A 245       9.253  -4.150 -19.001  1.00 95.75           C  
ATOM   1993  CD  ARG A 245       8.085  -3.426 -19.667  1.00 95.75           C  
ATOM   1994  NE  ARG A 245       7.223  -4.373 -20.395  1.00 95.75           N  
ATOM   1995  NH1 ARG A 245       5.926  -2.812 -21.461  1.00 95.75           N  
ATOM   1996  NH2 ARG A 245       5.517  -4.989 -21.766  1.00 95.75           N  
ATOM   1997  CZ  ARG A 245       6.231  -4.055 -21.204  1.00 95.75           C  
ATOM   1998  N   LYS A 246      12.150  -5.931 -18.262  1.00 95.00           N  
ATOM   1999  CA  LYS A 246      12.958  -6.801 -19.124  1.00 95.00           C  
ATOM   2000  C   LYS A 246      12.064  -7.585 -20.071  1.00 95.00           C  
ATOM   2001  CB  LYS A 246      13.815  -7.736 -18.269  1.00 95.00           C  
ATOM   2002  O   LYS A 246      11.034  -8.112 -19.652  1.00 95.00           O  
ATOM   2003  CG  LYS A 246      14.846  -6.977 -17.430  1.00 95.00           C  
ATOM   2004  CD  LYS A 246      15.651  -7.955 -16.573  1.00 95.00           C  
ATOM   2005  CE  LYS A 246      16.639  -7.159 -15.727  1.00 95.00           C  
ATOM   2006  NZ  LYS A 246      17.361  -8.036 -14.787  1.00 95.00           N  
ATOM   2007  N   VAL A 247      12.462  -7.674 -21.334  1.00 93.06           N  
ATOM   2008  CA  VAL A 247      11.744  -8.399 -22.389  1.00 93.06           C  
ATOM   2009  C   VAL A 247      12.708  -9.288 -23.181  1.00 93.06           C  
ATOM   2010  CB  VAL A 247      10.974  -7.443 -23.327  1.00 93.06           C  
ATOM   2011  O   VAL A 247      13.854  -8.889 -23.395  1.00 93.06           O  
ATOM   2012  CG1 VAL A 247       9.937  -6.616 -22.556  1.00 93.06           C  
ATOM   2013  CG2 VAL A 247      11.871  -6.467 -24.095  1.00 93.06           C  
ATOM   2014  N   PRO A 248      12.288 -10.485 -23.626  1.00 91.56           N  
ATOM   2015  CA  PRO A 248      13.097 -11.297 -24.530  1.00 91.56           C  
ATOM   2016  C   PRO A 248      13.218 -10.618 -25.903  1.00 91.56           C  
ATOM   2017  CB  PRO A 248      12.397 -12.657 -24.592  1.00 91.56           C  
ATOM   2018  O   PRO A 248      12.246 -10.067 -26.420  1.00 91.56           O  
ATOM   2019  CG  PRO A 248      10.933 -12.322 -24.305  1.00 91.56           C  
ATOM   2020  CD  PRO A 248      11.010 -11.130 -23.354  1.00 91.56           C  
ATOM   2021  N   TYR A 249      14.415 -10.665 -26.490  1.00 86.62           N  
ATOM   2022  CA  TYR A 249      14.724 -10.099 -27.805  1.00 86.62           C  
ATOM   2023  C   TYR A 249      14.964 -11.221 -28.822  1.00 86.62           C  
ATOM   2024  CB  TYR A 249      15.926  -9.151 -27.686  1.00 86.62           C  
ATOM   2025  O   TYR A 249      15.730 -12.150 -28.554  1.00 86.62           O  
ATOM   2026  CG  TYR A 249      16.443  -8.644 -29.020  1.00 86.62           C  
ATOM   2027  CD1 TYR A 249      17.719  -9.034 -29.472  1.00 86.62           C  
ATOM   2028  CD2 TYR A 249      15.637  -7.814 -29.824  1.00 86.62           C  
ATOM   2029  CE1 TYR A 249      18.186  -8.611 -30.731  1.00 86.62           C  
ATOM   2030  CE2 TYR A 249      16.102  -7.389 -31.084  1.00 86.62           C  
ATOM   2031  OH  TYR A 249      17.821  -7.371 -32.756  1.00 86.62           O  
ATOM   2032  CZ  TYR A 249      17.374  -7.789 -31.542  1.00 86.62           C  
ATOM   2033  N   TYR A 250      14.315 -11.133 -29.985  1.00 85.06           N  
ATOM   2034  CA  TYR A 250      14.346 -12.149 -31.041  1.00 85.06           C  
ATOM   2035  C   TYR A 250      14.933 -11.589 -32.332  1.00 85.06           C  
ATOM   2036  CB  TYR A 250      12.944 -12.714 -31.304  1.00 85.06           C  
ATOM   2037  O   TYR A 250      14.773 -10.408 -32.638  1.00 85.06           O  
ATOM   2038  CG  TYR A 250      12.250 -13.274 -30.081  1.00 85.06           C  
ATOM   2039  CD1 TYR A 250      12.368 -14.640 -29.758  1.00 85.06           C  
ATOM   2040  CD2 TYR A 250      11.470 -12.421 -29.279  1.00 85.06           C  
ATOM   2041  CE1 TYR A 250      11.690 -15.155 -28.638  1.00 85.06           C  
ATOM   2042  CE2 TYR A 250      10.791 -12.927 -28.163  1.00 85.06           C  
ATOM   2043  OH  TYR A 250      10.177 -14.785 -26.820  1.00 85.06           O  
ATOM   2044  CZ  TYR A 250      10.891 -14.296 -27.854  1.00 85.06           C  
ATOM   2045  N   ASP A 251      15.590 -12.455 -33.098  1.00 80.62           N  
ATOM   2046  CA  ASP A 251      16.030 -12.151 -34.453  1.00 80.62           C  
ATOM   2047  C   ASP A 251      14.875 -12.227 -35.475  1.00 80.62           C  
ATOM   2048  CB  ASP A 251      17.241 -13.036 -34.814  1.00 80.62           C  
ATOM   2049  O   ASP A 251      13.730 -12.558 -35.154  1.00 80.62           O  
ATOM   2050  CG  ASP A 251      16.932 -14.504 -35.143  1.00 80.62           C  
ATOM   2051  OD1 ASP A 251      15.743 -14.869 -35.260  1.00 80.62           O  
ATOM   2052  OD2 ASP A 251      17.902 -15.252 -35.370  1.00 80.62           O  
ATOM   2053  N   ARG A 252      15.184 -11.936 -36.747  1.00 74.44           N  
ATOM   2054  CA  ARG A 252      14.218 -11.990 -37.862  1.00 74.44           C  
ATOM   2055  C   ARG A 252      13.678 -13.398 -38.157  1.00 74.44           C  
ATOM   2056  CB  ARG A 252      14.852 -11.400 -39.134  1.00 74.44           C  
ATOM   2057  O   ARG A 252      12.691 -13.514 -38.875  1.00 74.44           O  
ATOM   2058  CG  ARG A 252      15.051  -9.880 -39.058  1.00 74.44           C  
ATOM   2059  CD  ARG A 252      15.615  -9.361 -40.387  1.00 74.44           C  
ATOM   2060  NE  ARG A 252      15.668  -7.887 -40.424  1.00 74.44           N  
ATOM   2061  NH1 ARG A 252      16.642  -7.670 -42.495  1.00 74.44           N  
ATOM   2062  NH2 ARG A 252      16.094  -5.843 -41.341  1.00 74.44           N  
ATOM   2063  CZ  ARG A 252      16.132  -7.144 -41.415  1.00 74.44           C  
ATOM   2064  N   VAL A 253      14.319 -14.446 -37.640  1.00 77.00           N  
ATOM   2065  CA  VAL A 253      13.968 -15.863 -37.834  1.00 77.00           C  
ATOM   2066  C   VAL A 253      13.190 -16.405 -36.618  1.00 77.00           C  
ATOM   2067  CB  VAL A 253      15.237 -16.691 -38.163  1.00 77.00           C  
ATOM   2068  O   VAL A 253      12.777 -17.561 -36.602  1.00 77.00           O  
ATOM   2069  CG1 VAL A 253      14.914 -18.080 -38.735  1.00 77.00           C  
ATOM   2070  CG2 VAL A 253      16.114 -15.995 -39.222  1.00 77.00           C  
ATOM   2071  N   GLY A 254      12.941 -15.567 -35.603  1.00 72.69           N  
ATOM   2072  CA  GLY A 254      12.240 -15.939 -34.375  1.00 72.69           C  
ATOM   2073  C   GLY A 254      13.124 -16.643 -33.343  1.00 72.69           C  
ATOM   2074  O   GLY A 254      12.618 -17.091 -32.313  1.00 72.69           O  
ATOM   2075  N   LYS A 255      14.442 -16.731 -33.568  1.00 79.56           N  
ATOM   2076  CA  LYS A 255      15.389 -17.246 -32.576  1.00 79.56           C  
ATOM   2077  C   LYS A 255      15.681 -16.148 -31.552  1.00 79.56           C  
ATOM   2078  CB  LYS A 255      16.657 -17.763 -33.273  1.00 79.56           C  
ATOM   2079  O   LYS A 255      15.997 -15.012 -31.903  1.00 79.56           O  
ATOM   2080  CG  LYS A 255      17.582 -18.484 -32.285  1.00 79.56           C  
ATOM   2081  CD  LYS A 255      18.926 -18.866 -32.914  1.00 79.56           C  
ATOM   2082  CE  LYS A 255      19.816 -19.400 -31.784  1.00 79.56           C  
ATOM   2083  NZ  LYS A 255      21.242 -19.487 -32.165  1.00 79.56           N  
ATOM   2084  N   ARG A 256      15.565 -16.471 -30.261  1.00 80.44           N  
ATOM   2085  CA  ARG A 256      15.848 -15.524 -29.174  1.00 80.44           C  
ATOM   2086  C   ARG A 256      17.343 -15.228 -29.116  1.00 80.44           C  
ATOM   2087  CB  ARG A 256      15.347 -16.084 -27.841  1.00 80.44           C  
ATOM   2088  O   ARG A 256      18.106 -16.121 -28.795  1.00 80.44           O  
ATOM   2089  CG  ARG A 256      15.526 -15.038 -26.730  1.00 80.44           C  
ATOM   2090  CD  ARG A 256      15.104 -15.601 -25.383  1.00 80.44           C  
ATOM   2091  NE  ARG A 256      16.016 -16.666 -24.919  1.00 80.44           N  
ATOM   2092  NH1 ARG A 256      14.597 -17.401 -23.310  1.00 80.44           N  
ATOM   2093  NH2 ARG A 256      16.624 -18.318 -23.453  1.00 80.44           N  
ATOM   2094  CZ  ARG A 256      15.751 -17.462 -23.905  1.00 80.44           C  
ATOM   2095  N   HIS A 257      17.721 -13.977 -29.346  1.00 81.94           N  
ATOM   2096  CA  HIS A 257      19.110 -13.516 -29.400  1.00 81.94           C  
ATOM   2097  C   HIS A 257      19.605 -12.954 -28.051  1.00 81.94           C  
ATOM   2098  CB  HIS A 257      19.179 -12.472 -30.527  1.00 81.94           C  
ATOM   2099  O   HIS A 257      20.796 -12.696 -27.871  1.00 81.94           O  
ATOM   2100  CG  HIS A 257      20.509 -12.404 -31.222  1.00 81.94           C  
ATOM   2101  CD2 HIS A 257      20.821 -12.987 -32.420  1.00 81.94           C  
ATOM   2102  ND1 HIS A 257      21.630 -11.742 -30.784  1.00 81.94           N  
ATOM   2103  CE1 HIS A 257      22.595 -11.915 -31.703  1.00 81.94           C  
ATOM   2104  NE2 HIS A 257      22.145 -12.661 -32.723  1.00 81.94           N  
ATOM   2105  N   GLY A 258      18.688 -12.716 -27.105  1.00 89.75           N  
ATOM   2106  CA  GLY A 258      19.018 -12.137 -25.808  1.00 89.75           C  
ATOM   2107  C   GLY A 258      17.814 -11.579 -25.053  1.00 89.75           C  
ATOM   2108  O   GLY A 258      16.675 -12.014 -25.252  1.00 89.75           O  
ATOM   2109  N   LEU A 259      18.069 -10.581 -24.208  1.00 93.50           N  
ATOM   2110  CA  LEU A 259      17.039  -9.757 -23.576  1.00 93.50           C  
ATOM   2111  C   LEU A 259      17.345  -8.267 -23.724  1.00 93.50           C  
ATOM   2112  CB  LEU A 259      16.787 -10.200 -22.120  1.00 93.50           C  
ATOM   2113  O   LEU A 259      18.495  -7.855 -23.887  1.00 93.50           O  
ATOM   2114  CG  LEU A 259      17.921  -9.960 -21.102  1.00 93.50           C  
ATOM   2115  CD1 LEU A 259      18.046  -8.506 -20.621  1.00 93.50           C  
ATOM   2116  CD2 LEU A 259      17.644 -10.793 -19.853  1.00 93.50           C  
ATOM   2117  N   MET A 260      16.294  -7.465 -23.631  1.00 93.44           N  
ATOM   2118  CA  MET A 260      16.340  -6.011 -23.621  1.00 93.44           C  
ATOM   2119  C   MET A 260      15.722  -5.507 -22.320  1.00 93.44           C  
ATOM   2120  CB  MET A 260      15.613  -5.494 -24.863  1.00 93.44           C  
ATOM   2121  O   MET A 260      14.670  -5.989 -21.898  1.00 93.44           O  
ATOM   2122  CG  MET A 260      15.751  -3.987 -25.057  1.00 93.44           C  
ATOM   2123  SD  MET A 260      15.017  -3.475 -26.630  1.00 93.44           S  
ATOM   2124  CE  MET A 260      15.615  -1.770 -26.709  1.00 93.44           C  
ATOM   2125  N   GLY A 261      16.392  -4.565 -21.667  1.00 94.44           N  
ATOM   2126  CA  GLY A 261      15.960  -3.967 -20.413  1.00 94.44           C  
ATOM   2127  C   GLY A 261      15.733  -2.468 -20.546  1.00 94.44           C  
ATOM   2128  O   GLY A 261      16.533  -1.771 -21.168  1.00 94.44           O  
ATOM   2129  N   PHE A 262      14.658  -1.997 -19.924  1.00 95.06           N  
ATOM   2130  CA  PHE A 262      14.266  -0.597 -19.815  1.00 95.06           C  
ATOM   2131  C   PHE A 262      14.141  -0.243 -18.337  1.00 95.06           C  
ATOM   2132  CB  PHE A 262      12.932  -0.365 -20.526  1.00 95.06           C  
ATOM   2133  O   PHE A 262      13.499  -0.995 -17.612  1.00 95.06           O  
ATOM   2134  CG  PHE A 262      12.932  -0.802 -21.972  1.00 95.06           C  
ATOM   2135  CD1 PHE A 262      13.311   0.102 -22.978  1.00 95.06           C  
ATOM   2136  CD2 PHE A 262      12.559  -2.118 -22.306  1.00 95.06           C  
ATOM   2137  CE1 PHE A 262      13.276  -0.297 -24.324  1.00 95.06           C  
ATOM   2138  CE2 PHE A 262      12.533  -2.519 -23.651  1.00 95.06           C  
ATOM   2139  CZ  PHE A 262      12.872  -1.601 -24.659  1.00 95.06           C  
ATOM   2140  N   GLY A 263      14.731   0.853 -17.873  1.00 95.75           N  
ATOM   2141  CA  GLY A 263      14.670   1.267 -16.471  1.00 95.75           C  
ATOM   2142  C   GLY A 263      14.233   2.714 -16.331  1.00 95.75           C  
ATOM   2143  O   GLY A 263      14.977   3.609 -16.718  1.00 95.75           O  
ATOM   2144  N   ARG A 264      13.058   2.953 -15.750  1.00 95.38           N  
ATOM   2145  CA  ARG A 264      12.546   4.303 -15.503  1.00 95.38           C  
ATOM   2146  C   ARG A 264      12.884   4.758 -14.093  1.00 95.38           C  
ATOM   2147  CB  ARG A 264      11.040   4.316 -15.766  1.00 95.38           C  
ATOM   2148  O   ARG A 264      12.566   4.047 -13.144  1.00 95.38           O  
ATOM   2149  CG  ARG A 264      10.493   5.741 -15.658  1.00 95.38           C  
ATOM   2150  CD  ARG A 264       9.081   5.803 -16.234  1.00 95.38           C  
ATOM   2151  NE  ARG A 264       8.787   7.166 -16.701  1.00 95.38           N  
ATOM   2152  NH1 ARG A 264       6.756   6.701 -17.641  1.00 95.38           N  
ATOM   2153  NH2 ARG A 264       7.654   8.740 -17.877  1.00 95.38           N  
ATOM   2154  CZ  ARG A 264       7.736   7.530 -17.402  1.00 95.38           C  
ATOM   2155  N   ASP A 265      13.494   5.932 -13.944  1.00 94.12           N  
ATOM   2156  CA  ASP A 265      13.750   6.508 -12.620  1.00 94.12           C  
ATOM   2157  C   ASP A 265      12.420   6.930 -11.971  1.00 94.12           C  
ATOM   2158  CB  ASP A 265      14.753   7.672 -12.707  1.00 94.12           C  
ATOM   2159  O   ASP A 265      11.679   7.762 -12.501  1.00 94.12           O  
ATOM   2160  CG  ASP A 265      15.307   8.090 -11.334  1.00 94.12           C  
ATOM   2161  OD1 ASP A 265      14.605   7.900 -10.311  1.00 94.12           O  
ATOM   2162  OD2 ASP A 265      16.447   8.598 -11.286  1.00 94.12           O  
ATOM   2163  N   ILE A 266      12.103   6.321 -10.830  1.00 92.94           N  
ATOM   2164  CA  ILE A 266      10.898   6.587 -10.036  1.00 92.94           C  
ATOM   2165  C   ILE A 266      11.242   7.148  -8.650  1.00 92.94           C  
ATOM   2166  CB  ILE A 266       9.979   5.346  -9.971  1.00 92.94           C  
ATOM   2167  O   ILE A 266      10.389   7.168  -7.760  1.00 92.94           O  
ATOM   2168  CG1 ILE A 266      10.691   4.136  -9.327  1.00 92.94           C  
ATOM   2169  CG2 ILE A 266       9.435   5.006 -11.372  1.00 92.94           C  
ATOM   2170  CD1 ILE A 266       9.721   3.039  -8.876  1.00 92.94           C  
ATOM   2171  N   THR A 267      12.473   7.622  -8.446  1.00 91.12           N  
ATOM   2172  CA  THR A 267      12.976   8.067  -7.139  1.00 91.12           C  
ATOM   2173  C   THR A 267      12.148   9.211  -6.565  1.00 91.12           C  
ATOM   2174  CB  THR A 267      14.447   8.500  -7.226  1.00 91.12           C  
ATOM   2175  O   THR A 267      11.729   9.143  -5.411  1.00 91.12           O  
ATOM   2176  CG2 THR A 267      15.059   8.734  -5.844  1.00 91.12           C  
ATOM   2177  OG1 THR A 267      15.204   7.489  -7.827  1.00 91.12           O  
ATOM   2178  N   GLU A 268      11.855  10.251  -7.352  1.00 87.38           N  
ATOM   2179  CA  GLU A 268      11.013  11.363  -6.886  1.00 87.38           C  
ATOM   2180  C   GLU A 268       9.604  10.894  -6.532  1.00 87.38           C  
ATOM   2181  CB  GLU A 268      10.915  12.470  -7.939  1.00 87.38           C  
ATOM   2182  O   GLU A 268       9.086  11.234  -5.469  1.00 87.38           O  
ATOM   2183  CG  GLU A 268      12.232  13.236  -8.100  1.00 87.38           C  
ATOM   2184  CD  GLU A 268      12.042  14.556  -8.862  1.00 87.38           C  
ATOM   2185  OE1 GLU A 268      12.896  15.447  -8.655  1.00 87.38           O  
ATOM   2186  OE2 GLU A 268      11.043  14.670  -9.608  1.00 87.38           O  
ATOM   2187  N   ARG A 269       9.012  10.041  -7.376  1.00 86.31           N  
ATOM   2188  CA  ARG A 269       7.688   9.461  -7.131  1.00 86.31           C  
ATOM   2189  C   ARG A 269       7.655   8.686  -5.812  1.00 86.31           C  
ATOM   2190  CB  ARG A 269       7.286   8.593  -8.330  1.00 86.31           C  
ATOM   2191  O   ARG A 269       6.724   8.878  -5.035  1.00 86.31           O  
ATOM   2192  CG  ARG A 269       5.874   8.017  -8.170  1.00 86.31           C  
ATOM   2193  CD  ARG A 269       5.521   7.152  -9.381  1.00 86.31           C  
ATOM   2194  NE  ARG A 269       4.207   6.509  -9.206  1.00 86.31           N  
ATOM   2195  NH1 ARG A 269       4.363   5.039 -10.966  1.00 86.31           N  
ATOM   2196  NH2 ARG A 269       2.559   5.007  -9.653  1.00 86.31           N  
ATOM   2197  CZ  ARG A 269       3.717   5.529  -9.944  1.00 86.31           C  
ATOM   2198  N   LYS A 270       8.674   7.865  -5.536  1.00 84.44           N  
ATOM   2199  CA  LYS A 270       8.805   7.137  -4.264  1.00 84.44           C  
ATOM   2200  C   LYS A 270       8.978   8.081  -3.080  1.00 84.44           C  
ATOM   2201  CB  LYS A 270       9.969   6.135  -4.332  1.00 84.44           C  
ATOM   2202  O   LYS A 270       8.289   7.921  -2.085  1.00 84.44           O  
ATOM   2203  CG  LYS A 270       9.647   4.881  -5.158  1.00 84.44           C  
ATOM   2204  CD  LYS A 270       8.583   3.987  -4.498  1.00 84.44           C  
ATOM   2205  CE  LYS A 270       8.486   2.690  -5.301  1.00 84.44           C  
ATOM   2206  NZ  LYS A 270       7.502   1.729  -4.761  1.00 84.44           N  
ATOM   2207  N   ARG A 271       9.808   9.122  -3.201  1.00 82.19           N  
ATOM   2208  CA  ARG A 271       9.979  10.126  -2.136  1.00 82.19           C  
ATOM   2209  C   ARG A 271       8.679  10.856  -1.807  1.00 82.19           C  
ATOM   2210  CB  ARG A 271      11.061  11.139  -2.523  1.00 82.19           C  
ATOM   2211  O   ARG A 271       8.408  11.083  -0.632  1.00 82.19           O  
ATOM   2212  CG  ARG A 271      12.467  10.530  -2.461  1.00 82.19           C  
ATOM   2213  CD  ARG A 271      13.519  11.553  -2.899  1.00 82.19           C  
ATOM   2214  NE  ARG A 271      13.666  12.633  -1.904  1.00 82.19           N  
ATOM   2215  NH1 ARG A 271      15.139  13.935  -3.085  1.00 82.19           N  
ATOM   2216  NH2 ARG A 271      14.505  14.562  -1.037  1.00 82.19           N  
ATOM   2217  CZ  ARG A 271      14.434  13.701  -2.013  1.00 82.19           C  
ATOM   2218  N   TYR A 272       7.886  11.221  -2.815  1.00 79.31           N  
ATOM   2219  CA  TYR A 272       6.576  11.836  -2.594  1.00 79.31           C  
ATOM   2220  C   TYR A 272       5.590  10.869  -1.948  1.00 79.31           C  
ATOM   2221  CB  TYR A 272       5.999  12.369  -3.911  1.00 79.31           C  
ATOM   2222  O   TYR A 272       4.867  11.271  -1.040  1.00 79.31           O  
ATOM   2223  CG  TYR A 272       6.656  13.642  -4.401  1.00 79.31           C  
ATOM   2224  CD1 TYR A 272       6.647  14.789  -3.582  1.00 79.31           C  
ATOM   2225  CD2 TYR A 272       7.249  13.693  -5.677  1.00 79.31           C  
ATOM   2226  CE1 TYR A 272       7.250  15.979  -4.028  1.00 79.31           C  
ATOM   2227  CE2 TYR A 272       7.857  14.881  -6.126  1.00 79.31           C  
ATOM   2228  OH  TYR A 272       8.431  17.172  -5.739  1.00 79.31           O  
ATOM   2229  CZ  TYR A 272       7.856  16.024  -5.302  1.00 79.31           C  
ATOM   2230  N   GLN A 273       5.586   9.606  -2.378  1.00 78.38           N  
ATOM   2231  CA  GLN A 273       4.755   8.575  -1.769  1.00 78.38           C  
ATOM   2232  C   GLN A 273       5.120   8.370  -0.292  1.00 78.38           C  
ATOM   2233  CB  GLN A 273       4.867   7.285  -2.590  1.00 78.38           C  
ATOM   2234  O   GLN A 273       4.247   8.477   0.562  1.00 78.38           O  
ATOM   2235  CG  GLN A 273       3.924   6.220  -2.024  1.00 78.38           C  
ATOM   2236  CD  GLN A 273       3.902   4.923  -2.816  1.00 78.38           C  
ATOM   2237  NE2 GLN A 273       3.267   3.920  -2.252  1.00 78.38           N  
ATOM   2238  OE1 GLN A 273       4.419   4.791  -3.923  1.00 78.38           O  
ATOM   2239  N   ASP A 274       6.403   8.187   0.021  1.00 77.25           N  
ATOM   2240  CA  ASP A 274       6.880   8.012   1.395  1.00 77.25           C  
ATOM   2241  C   ASP A 274       6.586   9.244   2.262  1.00 77.25           C  
ATOM   2242  CB  ASP A 274       8.399   7.777   1.400  1.00 77.25           C  
ATOM   2243  O   ASP A 274       6.218   9.117   3.429  1.00 77.25           O  
ATOM   2244  CG  ASP A 274       8.865   6.433   0.831  1.00 77.25           C  
ATOM   2245  OD1 ASP A 274       8.022   5.557   0.553  1.00 77.25           O  
ATOM   2246  OD2 ASP A 274      10.106   6.305   0.706  1.00 77.25           O  
ATOM   2247  N   ALA A 275       6.740  10.454   1.713  1.00 78.12           N  
ATOM   2248  CA  ALA A 275       6.424  11.690   2.424  1.00 78.12           C  
ATOM   2249  C   ALA A 275       4.923  11.812   2.721  1.00 78.12           C  
ATOM   2250  CB  ALA A 275       6.929  12.885   1.607  1.00 78.12           C  
ATOM   2251  O   ALA A 275       4.554  12.220   3.820  1.00 78.12           O  
ATOM   2252  N   LEU A 276       4.066  11.436   1.768  1.00 74.94           N  
ATOM   2253  CA  LEU A 276       2.617  11.429   1.948  1.00 74.94           C  
ATOM   2254  C   LEU A 276       2.190  10.371   2.973  1.00 74.94           C  
ATOM   2255  CB  LEU A 276       1.954  11.194   0.580  1.00 74.94           C  
ATOM   2256  O   LEU A 276       1.377  10.662   3.847  1.00 74.94           O  
ATOM   2257  CG  LEU A 276       0.425  11.365   0.594  1.00 74.94           C  
ATOM   2258  CD1 LEU A 276       0.025  12.831   0.779  1.00 74.94           C  
ATOM   2259  CD2 LEU A 276      -0.159  10.874  -0.730  1.00 74.94           C  
ATOM   2260  N   GLU A 277       2.767   9.169   2.906  1.00 72.38           N  
ATOM   2261  CA  GLU A 277       2.511   8.100   3.873  1.00 72.38           C  
ATOM   2262  C   GLU A 277       2.959   8.498   5.282  1.00 72.38           C  
ATOM   2263  CB  GLU A 277       3.205   6.797   3.445  1.00 72.38           C  
ATOM   2264  O   GLU A 277       2.201   8.310   6.234  1.00 72.38           O  
ATOM   2265  CG  GLU A 277       2.460   6.084   2.302  1.00 72.38           C  
ATOM   2266  CD  GLU A 277       3.098   4.739   1.907  1.00 72.38           C  
ATOM   2267  OE1 GLU A 277       2.835   4.287   0.762  1.00 72.38           O  
ATOM   2268  OE2 GLU A 277       3.787   4.144   2.771  1.00 72.38           O  
ATOM   2269  N   ARG A 278       4.143   9.110   5.429  1.00 72.25           N  
ATOM   2270  CA  ARG A 278       4.601   9.662   6.714  1.00 72.25           C  
ATOM   2271  C   ARG A 278       3.668  10.751   7.221  1.00 72.25           C  
ATOM   2272  CB  ARG A 278       6.030  10.202   6.615  1.00 72.25           C  
ATOM   2273  O   ARG A 278       3.180  10.631   8.334  1.00 72.25           O  
ATOM   2274  CG  ARG A 278       7.063   9.072   6.612  1.00 72.25           C  
ATOM   2275  CD  ARG A 278       8.462   9.682   6.509  1.00 72.25           C  
ATOM   2276  NE  ARG A 278       9.475   8.646   6.238  1.00 72.25           N  
ATOM   2277  NH1 ARG A 278      10.801   9.871   4.821  1.00 72.25           N  
ATOM   2278  NH2 ARG A 278      11.244   7.711   5.153  1.00 72.25           N  
ATOM   2279  CZ  ARG A 278      10.500   8.748   5.412  1.00 72.25           C  
ATOM   2280  N   ALA A 279       3.331  11.741   6.395  1.00 73.00           N  
ATOM   2281  CA  ALA A 279       2.406  12.805   6.784  1.00 73.00           C  
ATOM   2282  C   ALA A 279       1.033  12.254   7.213  1.00 73.00           C  
ATOM   2283  CB  ALA A 279       2.272  13.783   5.611  1.00 73.00           C  
ATOM   2284  O   ALA A 279       0.433  12.743   8.168  1.00 73.00           O  
ATOM   2285  N   SER A 280       0.547  11.205   6.543  1.00 67.69           N  
ATOM   2286  CA  SER A 280      -0.697  10.524   6.908  1.00 67.69           C  
ATOM   2287  C   SER A 280      -0.588   9.775   8.240  1.00 67.69           C  
ATOM   2288  CB  SER A 280      -1.097   9.557   5.793  1.00 67.69           C  
ATOM   2289  O   SER A 280      -1.522   9.829   9.044  1.00 67.69           O  
ATOM   2290  OG  SER A 280      -2.405   9.069   6.020  1.00 67.69           O  
ATOM   2291  N   ARG A 281       0.532   9.081   8.491  1.00 67.69           N  
ATOM   2292  CA  ARG A 281       0.805   8.403   9.771  1.00 67.69           C  
ATOM   2293  C   ARG A 281       0.955   9.405  10.911  1.00 67.69           C  
ATOM   2294  CB  ARG A 281       2.066   7.531   9.671  1.00 67.69           C  
ATOM   2295  O   ARG A 281       0.349   9.214  11.956  1.00 67.69           O  
ATOM   2296  CG  ARG A 281       1.838   6.253   8.854  1.00 67.69           C  
ATOM   2297  CD  ARG A 281       3.144   5.457   8.758  1.00 67.69           C  
ATOM   2298  NE  ARG A 281       3.040   4.354   7.784  1.00 67.69           N  
ATOM   2299  NH1 ARG A 281       5.157   3.512   8.058  1.00 67.69           N  
ATOM   2300  NH2 ARG A 281       3.840   2.679   6.462  1.00 67.69           N  
ATOM   2301  CZ  ARG A 281       4.006   3.519   7.444  1.00 67.69           C  
ATOM   2302  N   ASP A 282       1.665  10.503  10.689  1.00 70.12           N  
ATOM   2303  CA  ASP A 282       1.863  11.552  11.689  1.00 70.12           C  
ATOM   2304  C   ASP A 282       0.534  12.232  12.040  1.00 70.12           C  
ATOM   2305  CB  ASP A 282       2.888  12.577  11.175  1.00 70.12           C  
ATOM   2306  O   ASP A 282       0.215  12.390  13.219  1.00 70.12           O  
ATOM   2307  CG  ASP A 282       4.304  12.012  10.990  1.00 70.12           C  
ATOM   2308  OD1 ASP A 282       4.590  10.917  11.526  1.00 70.12           O  
ATOM   2309  OD2 ASP A 282       5.095  12.691  10.295  1.00 70.12           O  
ATOM   2310  N   LYS A 283      -0.303  12.541  11.034  1.00 70.88           N  
ATOM   2311  CA  LYS A 283      -1.681  13.027  11.238  1.00 70.88           C  
ATOM   2312  C   LYS A 283      -2.490  12.045  12.095  1.00 70.88           C  
ATOM   2313  CB  LYS A 283      -2.347  13.264   9.866  1.00 70.88           C  
ATOM   2314  O   LYS A 283      -3.158  12.451  13.040  1.00 70.88           O  
ATOM   2315  CG  LYS A 283      -3.771  13.846   9.968  1.00 70.88           C  
ATOM   2316  CD  LYS A 283      -4.515  13.788   8.622  1.00 70.88           C  
ATOM   2317  CE  LYS A 283      -5.981  14.222   8.803  1.00 70.88           C  
ATOM   2318  NZ  LYS A 283      -6.879  13.690   7.738  1.00 70.88           N  
ATOM   2319  N   THR A 284      -2.401  10.756  11.785  1.00 63.91           N  
ATOM   2320  CA  THR A 284      -3.088   9.659  12.485  1.00 63.91           C  
ATOM   2321  C   THR A 284      -2.674   9.568  13.958  1.00 63.91           C  
ATOM   2322  CB  THR A 284      -2.772   8.361  11.722  1.00 63.91           C  
ATOM   2323  O   THR A 284      -3.533   9.523  14.847  1.00 63.91           O  
ATOM   2324  CG2 THR A 284      -2.834   7.036  12.479  1.00 63.91           C  
ATOM   2325  OG1 THR A 284      -3.579   8.279  10.576  1.00 63.91           O  
ATOM   2326  N   THR A 285      -1.370   9.541  14.230  1.00 65.94           N  
ATOM   2327  CA  THR A 285      -0.831   9.490  15.594  1.00 65.94           C  
ATOM   2328  C   THR A 285      -1.252  10.733  16.369  1.00 65.94           C  
ATOM   2329  CB  THR A 285       0.697   9.355  15.560  1.00 65.94           C  
ATOM   2330  O   THR A 285      -1.774  10.617  17.472  1.00 65.94           O  
ATOM   2331  CG2 THR A 285       1.305   9.176  16.949  1.00 65.94           C  
ATOM   2332  OG1 THR A 285       1.032   8.206  14.819  1.00 65.94           O  
ATOM   2333  N   PHE A 286      -1.154  11.910  15.747  1.00 71.56           N  
ATOM   2334  CA  PHE A 286      -1.560  13.179  16.343  1.00 71.56           C  
ATOM   2335  C   PHE A 286      -3.036  13.201  16.767  1.00 71.56           C  
ATOM   2336  CB  PHE A 286      -1.244  14.290  15.340  1.00 71.56           C  
ATOM   2337  O   PHE A 286      -3.334  13.559  17.905  1.00 71.56           O  
ATOM   2338  CG  PHE A 286      -1.591  15.681  15.813  1.00 71.56           C  
ATOM   2339  CD1 PHE A 286      -2.717  16.346  15.294  1.00 71.56           C  
ATOM   2340  CD2 PHE A 286      -0.755  16.327  16.740  1.00 71.56           C  
ATOM   2341  CE1 PHE A 286      -2.972  17.679  15.658  1.00 71.56           C  
ATOM   2342  CE2 PHE A 286      -1.015  17.656  17.112  1.00 71.56           C  
ATOM   2343  CZ  PHE A 286      -2.106  18.341  16.547  1.00 71.56           C  
ATOM   2344  N   ILE A 287      -3.963  12.769  15.900  1.00 72.12           N  
ATOM   2345  CA  ILE A 287      -5.398  12.703  16.239  1.00 72.12           C  
ATOM   2346  C   ILE A 287      -5.660  11.697  17.370  1.00 72.12           C  
ATOM   2347  CB  ILE A 287      -6.242  12.393  14.977  1.00 72.12           C  
ATOM   2348  O   ILE A 287      -6.465  11.973  18.262  1.00 72.12           O  
ATOM   2349  CG1 ILE A 287      -6.183  13.533  13.931  1.00 72.12           C  
ATOM   2350  CG2 ILE A 287      -7.714  12.089  15.319  1.00 72.12           C  
ATOM   2351  CD1 ILE A 287      -6.756  14.888  14.370  1.00 72.12           C  
ATOM   2352  N   SER A 288      -4.961  10.557  17.376  1.00 66.94           N  
ATOM   2353  CA  SER A 288      -5.094   9.546  18.433  1.00 66.94           C  
ATOM   2354  C   SER A 288      -4.627  10.075  19.792  1.00 66.94           C  
ATOM   2355  CB  SER A 288      -4.309   8.288  18.055  1.00 66.94           C  
ATOM   2356  O   SER A 288      -5.362   9.970  20.775  1.00 66.94           O  
ATOM   2357  OG  SER A 288      -4.714   7.197  18.856  1.00 66.94           O  
ATOM   2358  N   THR A 289      -3.444  10.694  19.840  1.00 68.38           N  
ATOM   2359  CA  THR A 289      -2.882  11.289  21.058  1.00 68.38           C  
ATOM   2360  C   THR A 289      -3.769  12.416  21.573  1.00 68.38           C  
ATOM   2361  CB  THR A 289      -1.460  11.810  20.802  1.00 68.38           C  
ATOM   2362  O   THR A 289      -4.171  12.388  22.731  1.00 68.38           O  
ATOM   2363  CG2 THR A 289      -0.785  12.346  22.061  1.00 68.38           C  
ATOM   2364  OG1 THR A 289      -0.647  10.770  20.317  1.00 68.38           O  
ATOM   2365  N   ILE A 290      -4.170  13.361  20.711  1.00 75.00           N  
ATOM   2366  CA  ILE A 290      -5.062  14.461  21.107  1.00 75.00           C  
ATOM   2367  C   ILE A 290      -6.374  13.936  21.670  1.00 75.00           C  
ATOM   2368  CB  ILE A 290      -5.313  15.416  19.920  1.00 75.00           C  
ATOM   2369  O   ILE A 290      -6.878  14.469  22.656  1.00 75.00           O  
ATOM   2370  CG1 ILE A 290      -4.054  16.289  19.775  1.00 75.00           C  
ATOM   2371  CG2 ILE A 290      -6.562  16.299  20.117  1.00 75.00           C  
ATOM   2372  CD1 ILE A 290      -4.181  17.405  18.744  1.00 75.00           C  
ATOM   2373  N   SER A 291      -6.944  12.892  21.069  1.00 69.00           N  
ATOM   2374  CA  SER A 291      -8.184  12.355  21.599  1.00 69.00           C  
ATOM   2375  C   SER A 291      -8.018  11.779  23.003  1.00 69.00           C  
ATOM   2376  CB  SER A 291      -8.761  11.281  20.699  1.00 69.00           C  
ATOM   2377  O   SER A 291      -8.951  11.915  23.795  1.00 69.00           O  
ATOM   2378  OG  SER A 291      -9.932  10.873  21.372  1.00 69.00           O  
ATOM   2379  N   HIS A 292      -6.903  11.114  23.300  1.00 71.88           N  
ATOM   2380  CA  HIS A 292      -6.642  10.595  24.639  1.00 71.88           C  
ATOM   2381  C   HIS A 292      -6.469  11.747  25.640  1.00 71.88           C  
ATOM   2382  CB  HIS A 292      -5.419   9.673  24.587  1.00 71.88           C  
ATOM   2383  O   HIS A 292      -7.168  11.801  26.652  1.00 71.88           O  
ATOM   2384  CG  HIS A 292      -5.239   8.929  25.878  1.00 71.88           C  
ATOM   2385  CD2 HIS A 292      -5.853   7.757  26.223  1.00 71.88           C  
ATOM   2386  ND1 HIS A 292      -4.480   9.327  26.956  1.00 71.88           N  
ATOM   2387  CE1 HIS A 292      -4.635   8.408  27.926  1.00 71.88           C  
ATOM   2388  NE2 HIS A 292      -5.488   7.451  27.530  1.00 71.88           N  
ATOM   2389  N   GLU A 293      -5.648  12.735  25.277  1.00 76.38           N  
ATOM   2390  CA  GLU A 293      -5.372  13.935  26.076  1.00 76.38           C  
ATOM   2391  C   GLU A 293      -6.618  14.791  26.344  1.00 76.38           C  
ATOM   2392  CB  GLU A 293      -4.324  14.789  25.342  1.00 76.38           C  
ATOM   2393  O   GLU A 293      -6.714  15.442  27.380  1.00 76.38           O  
ATOM   2394  CG  GLU A 293      -2.926  14.153  25.308  1.00 76.38           C  
ATOM   2395  CD  GLU A 293      -2.355  13.911  26.709  1.00 76.38           C  
ATOM   2396  OE1 GLU A 293      -1.735  12.844  26.891  1.00 76.38           O  
ATOM   2397  OE2 GLU A 293      -2.577  14.778  27.583  1.00 76.38           O  
ATOM   2398  N   LEU A 294      -7.602  14.788  25.438  1.00 76.88           N  
ATOM   2399  CA  LEU A 294      -8.855  15.528  25.615  1.00 76.88           C  
ATOM   2400  C   LEU A 294      -9.944  14.711  26.316  1.00 76.88           C  
ATOM   2401  CB  LEU A 294      -9.311  16.093  24.260  1.00 76.88           C  
ATOM   2402  O   LEU A 294     -10.795  15.294  26.989  1.00 76.88           O  
ATOM   2403  CG  LEU A 294      -8.352  17.179  23.730  1.00 76.88           C  
ATOM   2404  CD1 LEU A 294      -8.774  17.649  22.349  1.00 76.88           C  
ATOM   2405  CD2 LEU A 294      -8.337  18.433  24.610  1.00 76.88           C  
ATOM   2406  N   ARG A 295      -9.918  13.376  26.230  1.00 72.19           N  
ATOM   2407  CA  ARG A 295     -10.900  12.506  26.899  1.00 72.19           C  
ATOM   2408  C   ARG A 295     -10.752  12.549  28.417  1.00 72.19           C  
ATOM   2409  CB  ARG A 295     -10.761  11.077  26.358  1.00 72.19           C  
ATOM   2410  O   ARG A 295     -11.754  12.654  29.120  1.00 72.19           O  
ATOM   2411  CG  ARG A 295     -11.868  10.144  26.872  1.00 72.19           C  
ATOM   2412  CD  ARG A 295     -11.668   8.707  26.378  1.00 72.19           C  
ATOM   2413  NE  ARG A 295     -11.679   8.614  24.903  1.00 72.19           N  
ATOM   2414  NH1 ARG A 295     -10.483   6.662  24.725  1.00 72.19           N  
ATOM   2415  NH2 ARG A 295     -10.986   7.830  22.886  1.00 72.19           N  
ATOM   2416  CZ  ARG A 295     -11.055   7.703  24.181  1.00 72.19           C  
ATOM   2417  N   THR A 296      -9.523  12.505  28.919  1.00 68.75           N  
ATOM   2418  CA  THR A 296      -9.224  12.500  30.358  1.00 68.75           C  
ATOM   2419  C   THR A 296      -9.778  13.727  31.104  1.00 68.75           C  
ATOM   2420  CB  THR A 296      -7.715  12.313  30.577  1.00 68.75           C  
ATOM   2421  O   THR A 296     -10.567  13.540  32.035  1.00 68.75           O  
ATOM   2422  CG2 THR A 296      -7.349  12.141  32.048  1.00 68.75           C  
ATOM   2423  OG1 THR A 296      -7.344  11.135  29.907  1.00 68.75           O  
ATOM   2424  N   PRO A 297      -9.483  14.984  30.705  1.00 69.12           N  
ATOM   2425  CA  PRO A 297     -10.041  16.156  31.380  1.00 69.12           C  
ATOM   2426  C   PRO A 297     -11.559  16.253  31.202  1.00 69.12           C  
ATOM   2427  CB  PRO A 297      -9.313  17.363  30.777  1.00 69.12           C  
ATOM   2428  O   PRO A 297     -12.263  16.702  32.106  1.00 69.12           O  
ATOM   2429  CG  PRO A 297      -8.894  16.882  29.390  1.00 69.12           C  
ATOM   2430  CD  PRO A 297      -8.594  15.406  29.633  1.00 69.12           C  
ATOM   2431  N   LEU A 298     -12.089  15.793  30.067  1.00 81.00           N  
ATOM   2432  CA  LEU A 298     -13.517  15.845  29.794  1.00 81.00           C  
ATOM   2433  C   LEU A 298     -14.321  14.871  30.659  1.00 81.00           C  
ATOM   2434  CB  LEU A 298     -13.717  15.579  28.307  1.00 81.00           C  
ATOM   2435  O   LEU A 298     -15.348  15.261  31.211  1.00 81.00           O  
ATOM   2436  CG  LEU A 298     -15.114  15.961  27.829  1.00 81.00           C  
ATOM   2437  CD1 LEU A 298     -15.330  17.475  27.888  1.00 81.00           C  
ATOM   2438  CD2 LEU A 298     -15.214  15.520  26.387  1.00 81.00           C  
ATOM   2439  N   ASN A 299     -13.825  13.646  30.848  1.00 73.50           N  
ATOM   2440  CA  ASN A 299     -14.397  12.683  31.788  1.00 73.50           C  
ATOM   2441  C   ASN A 299     -14.366  13.224  33.223  1.00 73.50           C  
ATOM   2442  CB  ASN A 299     -13.635  11.352  31.678  1.00 73.50           C  
ATOM   2443  O   ASN A 299     -15.326  13.030  33.967  1.00 73.50           O  
ATOM   2444  CG  ASN A 299     -14.025  10.528  30.464  1.00 73.50           C  
ATOM   2445  ND2 ASN A 299     -13.351   9.423  30.245  1.00 73.50           N  
ATOM   2446  OD1 ASN A 299     -14.953  10.820  29.728  1.00 73.50           O  
ATOM   2447  N   GLY A 300     -13.321  13.977  33.583  1.00 70.94           N  
ATOM   2448  CA  GLY A 300     -13.260  14.719  34.842  1.00 70.94           C  
ATOM   2449  C   GLY A 300     -14.382  15.755  34.977  1.00 70.94           C  
ATOM   2450  O   GLY A 300     -15.081  15.773  35.989  1.00 70.94           O  
ATOM   2451  N   ILE A 301     -14.619  16.580  33.949  1.00 79.81           N  
ATOM   2452  CA  ILE A 301     -15.706  17.579  33.943  1.00 79.81           C  
ATOM   2453  C   ILE A 301     -17.084  16.899  34.002  1.00 79.81           C  
ATOM   2454  CB  ILE A 301     -15.588  18.521  32.718  1.00 79.81           C  
ATOM   2455  O   ILE A 301     -17.958  17.333  34.757  1.00 79.81           O  
ATOM   2456  CG1 ILE A 301     -14.288  19.356  32.782  1.00 79.81           C  
ATOM   2457  CG2 ILE A 301     -16.795  19.480  32.639  1.00 79.81           C  
ATOM   2458  CD1 ILE A 301     -13.939  20.066  31.466  1.00 79.81           C  
ATOM   2459  N   VAL A 302     -17.296  15.821  33.241  1.00 74.00           N  
ATOM   2460  CA  VAL A 302     -18.548  15.044  33.254  1.00 74.00           C  
ATOM   2461  C   VAL A 302     -18.779  14.405  34.627  1.00 74.00           C  
ATOM   2462  CB  VAL A 302     -18.553  13.981  32.135  1.00 74.00           C  
ATOM   2463  O   VAL A 302     -19.879  14.516  35.166  1.00 74.00           O  
ATOM   2464  CG1 VAL A 302     -19.770  13.049  32.211  1.00 74.00           C  
ATOM   2465  CG2 VAL A 302     -18.607  14.645  30.752  1.00 74.00           C  
ATOM   2466  N   GLY A 303     -17.748  13.798  35.219  1.00 69.88           N  
ATOM   2467  CA  GLY A 303     -17.813  13.166  36.536  1.00 69.88           C  
ATOM   2468  C   GLY A 303     -18.087  14.166  37.658  1.00 69.88           C  
ATOM   2469  O   GLY A 303     -19.035  13.991  38.418  1.00 69.88           O  
ATOM   2470  N   LEU A 304     -17.323  15.261  37.725  1.00 77.38           N  
ATOM   2471  CA  LEU A 304     -17.504  16.303  38.742  1.00 77.38           C  
ATOM   2472  C   LEU A 304     -18.857  17.007  38.612  1.00 77.38           C  
ATOM   2473  CB  LEU A 304     -16.364  17.331  38.641  1.00 77.38           C  
ATOM   2474  O   LEU A 304     -19.520  17.245  39.618  1.00 77.38           O  
ATOM   2475  CG  LEU A 304     -15.008  16.820  39.158  1.00 77.38           C  
ATOM   2476  CD1 LEU A 304     -13.907  17.797  38.744  1.00 77.38           C  
ATOM   2477  CD2 LEU A 304     -14.992  16.700  40.685  1.00 77.38           C  
ATOM   2478  N   SER A 305     -19.299  17.306  37.386  1.00 80.69           N  
ATOM   2479  CA  SER A 305     -20.628  17.893  37.174  1.00 80.69           C  
ATOM   2480  C   SER A 305     -21.750  16.941  37.590  1.00 80.69           C  
ATOM   2481  CB  SER A 305     -20.829  18.369  35.733  1.00 80.69           C  
ATOM   2482  O   SER A 305     -22.734  17.403  38.158  1.00 80.69           O  
ATOM   2483  OG  SER A 305     -20.680  17.318  34.801  1.00 80.69           O  
ATOM   2484  N   ARG A 306     -21.594  15.625  37.384  1.00 74.81           N  
ATOM   2485  CA  ARG A 306     -22.550  14.612  37.852  1.00 74.81           C  
ATOM   2486  C   ARG A 306     -22.599  14.536  39.378  1.00 74.81           C  
ATOM   2487  CB  ARG A 306     -22.203  13.246  37.234  1.00 74.81           C  
ATOM   2488  O   ARG A 306     -23.684  14.608  39.934  1.00 74.81           O  
ATOM   2489  CG  ARG A 306     -23.275  12.175  37.484  1.00 74.81           C  
ATOM   2490  CD  ARG A 306     -24.511  12.419  36.615  1.00 74.81           C  
ATOM   2491  NE  ARG A 306     -25.578  11.467  36.946  1.00 74.81           N  
ATOM   2492  NH1 ARG A 306     -26.840  11.761  35.049  1.00 74.81           N  
ATOM   2493  NH2 ARG A 306     -27.534  10.357  36.645  1.00 74.81           N  
ATOM   2494  CZ  ARG A 306     -26.641  11.199  36.212  1.00 74.81           C  
ATOM   2495  N   ILE A 307     -21.441  14.467  40.038  1.00 77.50           N  
ATOM   2496  CA  ILE A 307     -21.351  14.429  41.507  1.00 77.50           C  
ATOM   2497  C   ILE A 307     -21.999  15.673  42.116  1.00 77.50           C  
ATOM   2498  CB  ILE A 307     -19.876  14.289  41.954  1.00 77.50           C  
ATOM   2499  O   ILE A 307     -22.760  15.564  43.069  1.00 77.50           O  
ATOM   2500  CG1 ILE A 307     -19.326  12.902  41.552  1.00 77.50           C  
ATOM   2501  CG2 ILE A 307     -19.721  14.487  43.476  1.00 77.50           C  
ATOM   2502  CD1 ILE A 307     -17.797  12.800  41.635  1.00 77.50           C  
ATOM   2503  N   LEU A 308     -21.732  16.854  41.552  1.00 80.81           N  
ATOM   2504  CA  LEU A 308     -22.320  18.100  42.037  1.00 80.81           C  
ATOM   2505  C   LEU A 308     -23.838  18.152  41.811  1.00 80.81           C  
ATOM   2506  CB  LEU A 308     -21.607  19.285  41.368  1.00 80.81           C  
ATOM   2507  O   LEU A 308     -24.540  18.668  42.673  1.00 80.81           O  
ATOM   2508  CG  LEU A 308     -20.182  19.554  41.880  1.00 80.81           C  
ATOM   2509  CD1 LEU A 308     -19.494  20.583  40.979  1.00 80.81           C  
ATOM   2510  CD2 LEU A 308     -20.184  20.107  43.306  1.00 80.81           C  
ATOM   2511  N   LEU A 309     -24.353  17.598  40.706  1.00 81.00           N  
ATOM   2512  CA  LEU A 309     -25.798  17.506  40.443  1.00 81.00           C  
ATOM   2513  C   LEU A 309     -26.554  16.636  41.455  1.00 81.00           C  
ATOM   2514  CB  LEU A 309     -26.042  16.977  39.017  1.00 81.00           C  
ATOM   2515  O   LEU A 309     -27.749  16.852  41.632  1.00 81.00           O  
ATOM   2516  CG  LEU A 309     -25.863  18.038  37.924  1.00 81.00           C  
ATOM   2517  CD1 LEU A 309     -25.821  17.387  36.539  1.00 81.00           C  
ATOM   2518  CD2 LEU A 309     -27.003  19.058  37.930  1.00 81.00           C  
ATOM   2519  N   ASP A 310     -25.869  15.706  42.122  1.00 80.88           N  
ATOM   2520  CA  ASP A 310     -26.446  14.836  43.152  1.00 80.88           C  
ATOM   2521  C   ASP A 310     -26.399  15.472  44.569  1.00 80.88           C  
ATOM   2522  CB  ASP A 310     -25.761  13.451  43.091  1.00 80.88           C  
ATOM   2523  O   ASP A 310     -26.778  14.833  45.550  1.00 80.88           O  
ATOM   2524  CG  ASP A 310     -25.995  12.653  41.789  1.00 80.88           C  
ATOM   2525  OD1 ASP A 310     -27.017  12.871  41.097  1.00 80.88           O  
ATOM   2526  OD2 ASP A 310     -25.157  11.769  41.485  1.00 80.88           O  
ATOM   2527  N   THR A 311     -25.938  16.728  44.703  1.00 85.00           N  
ATOM   2528  CA  THR A 311     -25.883  17.477  45.980  1.00 85.00           C  
ATOM   2529  C   THR A 311     -27.048  18.459  46.154  1.00 85.00           C  
ATOM   2530  CB  THR A 311     -24.542  18.210  46.184  1.00 85.00           C  
ATOM   2531  O   THR A 311     -27.802  18.728  45.219  1.00 85.00           O  
ATOM   2532  CG2 THR A 311     -23.328  17.287  46.114  1.00 85.00           C  
ATOM   2533  OG1 THR A 311     -24.339  19.260  45.268  1.00 85.00           O  
ATOM   2534  N   GLU A 312     -27.208  19.031  47.354  1.00 86.69           N  
ATOM   2535  CA  GLU A 312     -28.167  20.120  47.574  1.00 86.69           C  
ATOM   2536  C   GLU A 312     -27.721  21.394  46.836  1.00 86.69           C  
ATOM   2537  CB  GLU A 312     -28.376  20.402  49.072  1.00 86.69           C  
ATOM   2538  O   GLU A 312     -26.762  22.064  47.224  1.00 86.69           O  
ATOM   2539  CG  GLU A 312     -29.146  19.279  49.785  1.00 86.69           C  
ATOM   2540  CD  GLU A 312     -29.509  19.617  51.244  1.00 86.69           C  
ATOM   2541  OE1 GLU A 312     -30.201  18.782  51.869  1.00 86.69           O  
ATOM   2542  OE2 GLU A 312     -29.108  20.698  51.735  1.00 86.69           O  
ATOM   2543  N   LEU A 313     -28.438  21.735  45.763  1.00 90.38           N  
ATOM   2544  CA  LEU A 313     -28.161  22.886  44.907  1.00 90.38           C  
ATOM   2545  C   LEU A 313     -29.328  23.874  44.904  1.00 90.38           C  
ATOM   2546  CB  LEU A 313     -27.886  22.408  43.472  1.00 90.38           C  
ATOM   2547  O   LEU A 313     -30.499  23.502  44.971  1.00 90.38           O  
ATOM   2548  CG  LEU A 313     -26.648  21.515  43.282  1.00 90.38           C  
ATOM   2549  CD1 LEU A 313     -26.684  21.020  41.838  1.00 90.38           C  
ATOM   2550  CD2 LEU A 313     -25.337  22.270  43.512  1.00 90.38           C  
ATOM   2551  N   THR A 314     -29.018  25.158  44.733  1.00 91.19           N  
ATOM   2552  CA  THR A 314     -30.037  26.148  44.353  1.00 91.19           C  
ATOM   2553  C   THR A 314     -30.486  25.934  42.901  1.00 91.19           C  
ATOM   2554  CB  THR A 314     -29.545  27.589  44.543  1.00 91.19           C  
ATOM   2555  O   THR A 314     -29.718  25.446  42.070  1.00 91.19           O  
ATOM   2556  CG2 THR A 314     -29.114  27.890  45.978  1.00 91.19           C  
ATOM   2557  OG1 THR A 314     -28.449  27.846  43.706  1.00 91.19           O  
ATOM   2558  N   ALA A 315     -31.702  26.371  42.552  1.00 83.62           N  
ATOM   2559  CA  ALA A 315     -32.248  26.225  41.195  1.00 83.62           C  
ATOM   2560  C   ALA A 315     -31.355  26.849  40.098  1.00 83.62           C  
ATOM   2561  CB  ALA A 315     -33.645  26.862  41.179  1.00 83.62           C  
ATOM   2562  O   ALA A 315     -31.317  26.374  38.962  1.00 83.62           O  
ATOM   2563  N   GLU A 316     -30.614  27.913  40.427  1.00 79.25           N  
ATOM   2564  CA  GLU A 316     -29.675  28.548  39.500  1.00 79.25           C  
ATOM   2565  C   GLU A 316     -28.392  27.716  39.325  1.00 79.25           C  
ATOM   2566  CB  GLU A 316     -29.376  29.982  39.974  1.00 79.25           C  
ATOM   2567  O   GLU A 316     -27.948  27.497  38.197  1.00 79.25           O  
ATOM   2568  CG  GLU A 316     -29.330  30.944  38.781  1.00 79.25           C  
ATOM   2569  CD  GLU A 316     -28.905  32.369  39.162  1.00 79.25           C  
ATOM   2570  OE1 GLU A 316     -28.451  33.074  38.231  1.00 79.25           O  
ATOM   2571  OE2 GLU A 316     -29.018  32.736  40.351  1.00 79.25           O  
ATOM   2572  N   GLN A 317     -27.841  27.176  40.419  1.00 81.12           N  
ATOM   2573  CA  GLN A 317     -26.672  26.288  40.387  1.00 81.12           C  
ATOM   2574  C   GLN A 317     -26.966  24.976  39.654  1.00 81.12           C  
ATOM   2575  CB  GLN A 317     -26.212  25.976  41.814  1.00 81.12           C  
ATOM   2576  O   GLN A 317     -26.153  24.548  38.837  1.00 81.12           O  
ATOM   2577  CG  GLN A 317     -25.535  27.168  42.506  1.00 81.12           C  
ATOM   2578  CD  GLN A 317     -25.393  26.930  44.006  1.00 81.12           C  
ATOM   2579  NE2 GLN A 317     -24.304  27.331  44.620  1.00 81.12           N  
ATOM   2580  OE1 GLN A 317     -26.287  26.414  44.658  1.00 81.12           O  
ATOM   2581  N   GLU A 318     -28.136  24.375  39.880  1.00 77.69           N  
ATOM   2582  CA  GLU A 318     -28.580  23.170  39.172  1.00 77.69           C  
ATOM   2583  C   GLU A 318     -28.662  23.416  37.660  1.00 77.69           C  
ATOM   2584  CB  GLU A 318     -29.942  22.739  39.734  1.00 77.69           C  
ATOM   2585  O   GLU A 318     -28.191  22.607  36.858  1.00 77.69           O  
ATOM   2586  CG  GLU A 318     -30.340  21.339  39.241  1.00 77.69           C  
ATOM   2587  CD  GLU A 318     -31.799  20.969  39.543  1.00 77.69           C  
ATOM   2588  OE1 GLU A 318     -32.247  19.962  38.940  1.00 77.69           O  
ATOM   2589  OE2 GLU A 318     -32.508  21.756  40.200  1.00 77.69           O  
ATOM   2590  N   LYS A 319     -29.187  24.576  37.243  1.00 68.81           N  
ATOM   2591  CA  LYS A 319     -29.247  24.960  35.829  1.00 68.81           C  
ATOM   2592  C   LYS A 319     -27.854  25.140  35.215  1.00 68.81           C  
ATOM   2593  CB  LYS A 319     -30.100  26.227  35.713  1.00 68.81           C  
ATOM   2594  O   LYS A 319     -27.624  24.669  34.095  1.00 68.81           O  
ATOM   2595  CG  LYS A 319     -30.338  26.640  34.256  1.00 68.81           C  
ATOM   2596  CD  LYS A 319     -31.157  27.932  34.223  1.00 68.81           C  
ATOM   2597  CE  LYS A 319     -31.356  28.401  32.781  1.00 68.81           C  
ATOM   2598  NZ  LYS A 319     -32.068  29.702  32.761  1.00 68.81           N  
ATOM   2599  N   TYR A 320     -26.923  25.795  35.915  1.00 75.00           N  
ATOM   2600  CA  TYR A 320     -25.539  25.939  35.445  1.00 75.00           C  
ATOM   2601  C   TYR A 320     -24.841  24.581  35.334  1.00 75.00           C  
ATOM   2602  CB  TYR A 320     -24.748  26.901  36.351  1.00 75.00           C  
ATOM   2603  O   TYR A 320     -24.254  24.282  34.294  1.00 75.00           O  
ATOM   2604  CG  TYR A 320     -25.212  28.350  36.328  1.00 75.00           C  
ATOM   2605  CD1 TYR A 320     -25.492  28.990  35.103  1.00 75.00           C  
ATOM   2606  CD2 TYR A 320     -25.348  29.072  37.532  1.00 75.00           C  
ATOM   2607  CE1 TYR A 320     -25.958  30.319  35.089  1.00 75.00           C  
ATOM   2608  CE2 TYR A 320     -25.827  30.399  37.521  1.00 75.00           C  
ATOM   2609  OH  TYR A 320     -26.684  32.273  36.248  1.00 75.00           O  
ATOM   2610  CZ  TYR A 320     -26.152  31.021  36.297  1.00 75.00           C  
ATOM   2611  N   LEU A 321     -24.980  23.720  36.342  1.00 78.12           N  
ATOM   2612  CA  LEU A 321     -24.383  22.386  36.359  1.00 78.12           C  
ATOM   2613  C   LEU A 321     -24.956  21.460  35.285  1.00 78.12           C  
ATOM   2614  CB  LEU A 321     -24.552  21.787  37.761  1.00 78.12           C  
ATOM   2615  O   LEU A 321     -24.181  20.808  34.588  1.00 78.12           O  
ATOM   2616  CG  LEU A 321     -23.363  22.148  38.660  1.00 78.12           C  
ATOM   2617  CD1 LEU A 321     -23.751  22.074  40.129  1.00 78.12           C  
ATOM   2618  CD2 LEU A 321     -22.217  21.171  38.391  1.00 78.12           C  
ATOM   2619  N   LYS A 322     -26.277  21.463  35.063  1.00 69.75           N  
ATOM   2620  CA  LYS A 322     -26.897  20.735  33.940  1.00 69.75           C  
ATOM   2621  C   LYS A 322     -26.348  21.213  32.601  1.00 69.75           C  
ATOM   2622  CB  LYS A 322     -28.430  20.877  33.962  1.00 69.75           C  
ATOM   2623  O   LYS A 322     -26.068  20.400  31.726  1.00 69.75           O  
ATOM   2624  CG  LYS A 322     -29.073  19.953  35.004  1.00 69.75           C  
ATOM   2625  CD  LYS A 322     -30.606  20.038  35.011  1.00 69.75           C  
ATOM   2626  CE  LYS A 322     -31.124  19.133  36.136  1.00 69.75           C  
ATOM   2627  NZ  LYS A 322     -32.566  19.311  36.425  1.00 69.75           N  
ATOM   2628  N   THR A 323     -26.150  22.521  32.445  1.00 62.34           N  
ATOM   2629  CA  THR A 323     -25.600  23.094  31.208  1.00 62.34           C  
ATOM   2630  C   THR A 323     -24.144  22.672  30.995  1.00 62.34           C  
ATOM   2631  CB  THR A 323     -25.730  24.624  31.198  1.00 62.34           C  
ATOM   2632  O   THR A 323     -23.790  22.265  29.887  1.00 62.34           O  
ATOM   2633  CG2 THR A 323     -25.315  25.223  29.854  1.00 62.34           C  
ATOM   2634  OG1 THR A 323     -27.074  25.000  31.416  1.00 62.34           O  
ATOM   2635  N   ILE A 324     -23.311  22.713  32.042  1.00 75.56           N  
ATOM   2636  CA  ILE A 324     -21.912  22.251  32.002  1.00 75.56           C  
ATOM   2637  C   ILE A 324     -21.851  20.757  31.669  1.00 75.56           C  
ATOM   2638  CB  ILE A 324     -21.194  22.567  33.339  1.00 75.56           C  
ATOM   2639  O   ILE A 324     -21.107  20.366  30.771  1.00 75.56           O  
ATOM   2640  CG1 ILE A 324     -21.005  24.094  33.491  1.00 75.56           C  
ATOM   2641  CG2 ILE A 324     -19.827  21.857  33.434  1.00 75.56           C  
ATOM   2642  CD1 ILE A 324     -20.626  24.534  34.912  1.00 75.56           C  
ATOM   2643  N   HIS A 325     -22.672  19.940  32.331  1.00 70.25           N  
ATOM   2644  CA  HIS A 325     -22.731  18.498  32.114  1.00 70.25           C  
ATOM   2645  C   HIS A 325     -23.106  18.159  30.667  1.00 70.25           C  
ATOM   2646  CB  HIS A 325     -23.733  17.891  33.104  1.00 70.25           C  
ATOM   2647  O   HIS A 325     -22.374  17.443  29.987  1.00 70.25           O  
ATOM   2648  CG  HIS A 325     -23.755  16.390  33.053  1.00 70.25           C  
ATOM   2649  CD2 HIS A 325     -24.725  15.595  32.504  1.00 70.25           C  
ATOM   2650  ND1 HIS A 325     -22.784  15.561  33.561  1.00 70.25           N  
ATOM   2651  CE1 HIS A 325     -23.157  14.295  33.323  1.00 70.25           C  
ATOM   2652  NE2 HIS A 325     -24.346  14.261  32.696  1.00 70.25           N  
ATOM   2653  N   VAL A 326     -24.195  18.741  30.152  1.00 66.31           N  
ATOM   2654  CA  VAL A 326     -24.631  18.537  28.760  1.00 66.31           C  
ATOM   2655  C   VAL A 326     -23.567  19.010  27.769  1.00 66.31           C  
ATOM   2656  CB  VAL A 326     -25.978  19.242  28.505  1.00 66.31           C  
ATOM   2657  O   VAL A 326     -23.328  18.337  26.767  1.00 66.31           O  
ATOM   2658  CG1 VAL A 326     -26.383  19.249  27.023  1.00 66.31           C  
ATOM   2659  CG2 VAL A 326     -27.107  18.539  29.272  1.00 66.31           C  
ATOM   2660  N   SER A 327     -22.894  20.131  28.041  1.00 65.75           N  
ATOM   2661  CA  SER A 327     -21.836  20.655  27.166  1.00 65.75           C  
ATOM   2662  C   SER A 327     -20.619  19.727  27.125  1.00 65.75           C  
ATOM   2663  CB  SER A 327     -21.401  22.056  27.604  1.00 65.75           C  
ATOM   2664  O   SER A 327     -20.091  19.462  26.047  1.00 65.75           O  
ATOM   2665  OG  SER A 327     -22.510  22.935  27.613  1.00 65.75           O  
ATOM   2666  N   ALA A 328     -20.210  19.187  28.275  1.00 73.38           N  
ATOM   2667  CA  ALA A 328     -19.082  18.267  28.375  1.00 73.38           C  
ATOM   2668  C   ALA A 328     -19.382  16.907  27.721  1.00 73.38           C  
ATOM   2669  CB  ALA A 328     -18.705  18.138  29.853  1.00 73.38           C  
ATOM   2670  O   ALA A 328     -18.563  16.401  26.957  1.00 73.38           O  
ATOM   2671  N   VAL A 329     -20.585  16.359  27.932  1.00 66.88           N  
ATOM   2672  CA  VAL A 329     -21.044  15.131  27.257  1.00 66.88           C  
ATOM   2673  C   VAL A 329     -21.112  15.335  25.742  1.00 66.88           C  
ATOM   2674  CB  VAL A 329     -22.410  14.682  27.816  1.00 66.88           C  
ATOM   2675  O   VAL A 329     -20.626  14.501  24.980  1.00 66.88           O  
ATOM   2676  CG1 VAL A 329     -23.023  13.525  27.015  1.00 66.88           C  
ATOM   2677  CG2 VAL A 329     -22.275  14.209  29.270  1.00 66.88           C  
ATOM   2678  N   THR A 330     -21.651  16.473  25.291  1.00 64.88           N  
ATOM   2679  CA  THR A 330     -21.720  16.802  23.860  1.00 64.88           C  
ATOM   2680  C   THR A 330     -20.324  16.862  23.251  1.00 64.88           C  
ATOM   2681  CB  THR A 330     -22.458  18.124  23.605  1.00 64.88           C  
ATOM   2682  O   THR A 330     -20.099  16.231  22.224  1.00 64.88           O  
ATOM   2683  CG2 THR A 330     -22.615  18.431  22.115  1.00 64.88           C  
ATOM   2684  OG1 THR A 330     -23.762  18.059  24.132  1.00 64.88           O  
ATOM   2685  N   LEU A 331     -19.380  17.555  23.901  1.00 72.62           N  
ATOM   2686  CA  LEU A 331     -17.990  17.649  23.448  1.00 72.62           C  
ATOM   2687  C   LEU A 331     -17.323  16.265  23.346  1.00 72.62           C  
ATOM   2688  CB  LEU A 331     -17.239  18.614  24.381  1.00 72.62           C  
ATOM   2689  O   LEU A 331     -16.555  16.022  22.417  1.00 72.62           O  
ATOM   2690  CG  LEU A 331     -15.811  18.962  23.925  1.00 72.62           C  
ATOM   2691  CD1 LEU A 331     -15.785  19.636  22.549  1.00 72.62           C  
ATOM   2692  CD2 LEU A 331     -15.165  19.931  24.915  1.00 72.62           C  
ATOM   2693  N   GLY A 332     -17.661  15.339  24.246  1.00 70.12           N  
ATOM   2694  CA  GLY A 332     -17.100  13.985  24.265  1.00 70.12           C  
ATOM   2695  C   GLY A 332     -17.582  13.155  23.088  1.00 70.12           C  
ATOM   2696  O   GLY A 332     -16.788  12.464  22.451  1.00 70.12           O  
ATOM   2697  N   ASN A 333     -18.858  13.308  22.740  1.00 65.19           N  
ATOM   2698  CA  ASN A 333     -19.420  12.708  21.538  1.00 65.19           C  
ATOM   2699  C   ASN A 333     -18.752  13.269  20.271  1.00 65.19           C  
ATOM   2700  CB  ASN A 333     -20.945  12.889  21.550  1.00 65.19           C  
ATOM   2701  O   ASN A 333     -18.407  12.486  19.395  1.00 65.19           O  
ATOM   2702  CG  ASN A 333     -21.625  12.130  22.680  1.00 65.19           C  
ATOM   2703  ND2 ASN A 333     -22.865  12.447  22.971  1.00 65.19           N  
ATOM   2704  OD1 ASN A 333     -21.078  11.241  23.309  1.00 65.19           O  
ATOM   2705  N   ILE A 334     -18.458  14.579  20.201  1.00 66.44           N  
ATOM   2706  CA  ILE A 334     -17.727  15.162  19.054  1.00 66.44           C  
ATOM   2707  C   ILE A 334     -16.340  14.538  18.897  1.00 66.44           C  
ATOM   2708  CB  ILE A 334     -17.582  16.705  19.131  1.00 66.44           C  
ATOM   2709  O   ILE A 334     -15.938  14.197  17.787  1.00 66.44           O  
ATOM   2710  CG1 ILE A 334     -18.872  17.414  19.599  1.00 66.44           C  
ATOM   2711  CG2 ILE A 334     -17.057  17.251  17.789  1.00 66.44           C  
ATOM   2712  CD1 ILE A 334     -19.094  18.875  19.189  1.00 66.44           C  
ATOM   2713  N   PHE A 335     -15.602  14.375  19.996  1.00 68.88           N  
ATOM   2714  CA  PHE A 335     -14.284  13.747  19.932  1.00 68.88           C  
ATOM   2715  C   PHE A 335     -14.363  12.294  19.479  1.00 68.88           C  
ATOM   2716  CB  PHE A 335     -13.553  13.877  21.274  1.00 68.88           C  
ATOM   2717  O   PHE A 335     -13.575  11.892  18.626  1.00 68.88           O  
ATOM   2718  CG  PHE A 335     -12.879  15.221  21.403  1.00 68.88           C  
ATOM   2719  CD1 PHE A 335     -11.834  15.544  20.518  1.00 68.88           C  
ATOM   2720  CD2 PHE A 335     -13.331  16.171  22.336  1.00 68.88           C  
ATOM   2721  CE1 PHE A 335     -11.316  16.847  20.495  1.00 68.88           C  
ATOM   2722  CE2 PHE A 335     -12.787  17.465  22.335  1.00 68.88           C  
ATOM   2723  CZ  PHE A 335     -11.822  17.815  21.379  1.00 68.88           C  
ATOM   2724  N   ASN A 336     -15.324  11.526  19.993  1.00 66.12           N  
ATOM   2725  CA  ASN A 336     -15.534  10.151  19.550  1.00 66.12           C  
ATOM   2726  C   ASN A 336     -15.883  10.080  18.052  1.00 66.12           C  
ATOM   2727  CB  ASN A 336     -16.597   9.490  20.437  1.00 66.12           C  
ATOM   2728  O   ASN A 336     -15.262   9.293  17.342  1.00 66.12           O  
ATOM   2729  CG  ASN A 336     -16.097   9.160  21.835  1.00 66.12           C  
ATOM   2730  ND2 ASN A 336     -16.987   9.133  22.800  1.00 66.12           N  
ATOM   2731  OD1 ASN A 336     -14.931   8.869  22.084  1.00 66.12           O  
ATOM   2732  N   ASP A 337     -16.761  10.957  17.554  1.00 66.50           N  
ATOM   2733  CA  ASP A 337     -17.117  11.032  16.130  1.00 66.50           C  
ATOM   2734  C   ASP A 337     -15.893  11.338  15.240  1.00 66.50           C  
ATOM   2735  CB  ASP A 337     -18.180  12.127  15.898  1.00 66.50           C  
ATOM   2736  O   ASP A 337     -15.729  10.746  14.172  1.00 66.50           O  
ATOM   2737  CG  ASP A 337     -19.600  11.846  16.411  1.00 66.50           C  
ATOM   2738  OD1 ASP A 337     -19.881  10.710  16.844  1.00 66.50           O  
ATOM   2739  OD2 ASP A 337     -20.425  12.795  16.299  1.00 66.50           O  
ATOM   2740  N   ILE A 338     -15.003  12.245  15.671  1.00 68.94           N  
ATOM   2741  CA  ILE A 338     -13.771  12.590  14.935  1.00 68.94           C  
ATOM   2742  C   ILE A 338     -12.795  11.406  14.898  1.00 68.94           C  
ATOM   2743  CB  ILE A 338     -13.109  13.857  15.533  1.00 68.94           C  
ATOM   2744  O   ILE A 338     -12.178  11.157  13.861  1.00 68.94           O  
ATOM   2745  CG1 ILE A 338     -13.980  15.099  15.230  1.00 68.94           C  
ATOM   2746  CG2 ILE A 338     -11.683  14.078  14.981  1.00 68.94           C  
ATOM   2747  CD1 ILE A 338     -13.553  16.362  15.992  1.00 68.94           C  
ATOM   2748  N   ILE A 339     -12.652  10.663  16.000  1.00 69.50           N  
ATOM   2749  CA  ILE A 339     -11.821   9.450  16.019  1.00 69.50           C  
ATOM   2750  C   ILE A 339     -12.395   8.402  15.079  1.00 69.50           C  
ATOM   2751  CB  ILE A 339     -11.767   8.806  17.411  1.00 69.50           C  
ATOM   2752  O   ILE A 339     -11.640   7.784  14.335  1.00 69.50           O  
ATOM   2753  CG1 ILE A 339     -11.134   9.703  18.477  1.00 69.50           C  
ATOM   2754  CG2 ILE A 339     -10.992   7.467  17.393  1.00 69.50           C  
ATOM   2755  CD1 ILE A 339     -11.549   9.159  19.851  1.00 69.50           C  
ATOM   2756  N   ASP A 340     -13.703   8.164  15.144  1.00 64.19           N  
ATOM   2757  CA  ASP A 340     -14.347   7.145  14.326  1.00 64.19           C  
ATOM   2758  C   ASP A 340     -14.209   7.502  12.840  1.00 64.19           C  
ATOM   2759  CB  ASP A 340     -15.803   6.949  14.779  1.00 64.19           C  
ATOM   2760  O   ASP A 340     -13.860   6.637  12.038  1.00 64.19           O  
ATOM   2761  CG  ASP A 340     -15.932   6.173  16.104  1.00 64.19           C  
ATOM   2762  OD1 ASP A 340     -14.929   5.568  16.570  1.00 64.19           O  
ATOM   2763  OD2 ASP A 340     -17.068   6.110  16.620  1.00 64.19           O  
ATOM   2764  N   MET A 341     -14.325   8.786  12.483  1.00 64.56           N  
ATOM   2765  CA  MET A 341     -14.011   9.286  11.142  1.00 64.56           C  
ATOM   2766  C   MET A 341     -12.562   8.982  10.728  1.00 64.56           C  
ATOM   2767  CB  MET A 341     -14.283  10.796  11.095  1.00 64.56           C  
ATOM   2768  O   MET A 341     -12.335   8.444   9.644  1.00 64.56           O  
ATOM   2769  CG  MET A 341     -14.083  11.388   9.695  1.00 64.56           C  
ATOM   2770  SD  MET A 341     -14.140  13.199   9.650  1.00 64.56           S  
ATOM   2771  CE  MET A 341     -12.490  13.575  10.304  1.00 64.56           C  
ATOM   2772  N   ASP A 342     -11.580   9.291  11.575  1.00 65.69           N  
ATOM   2773  CA  ASP A 342     -10.167   9.070  11.257  1.00 65.69           C  
ATOM   2774  C   ASP A 342      -9.833   7.565  11.183  1.00 65.69           C  
ATOM   2775  CB  ASP A 342      -9.317   9.846  12.269  1.00 65.69           C  
ATOM   2776  O   ASP A 342      -9.137   7.118  10.272  1.00 65.69           O  
ATOM   2777  CG  ASP A 342      -7.871   9.991  11.802  1.00 65.69           C  
ATOM   2778  OD1 ASP A 342      -7.550  10.910  11.023  1.00 65.69           O  
ATOM   2779  OD2 ASP A 342      -7.048   9.185  12.267  1.00 65.69           O  
ATOM   2780  N   LYS A 343     -10.430   6.731  12.045  1.00 64.00           N  
ATOM   2781  CA  LYS A 343     -10.355   5.262  11.950  1.00 64.00           C  
ATOM   2782  C   LYS A 343     -10.942   4.734  10.637  1.00 64.00           C  
ATOM   2783  CB  LYS A 343     -11.066   4.609  13.146  1.00 64.00           C  
ATOM   2784  O   LYS A 343     -10.372   3.806  10.061  1.00 64.00           O  
ATOM   2785  CG  LYS A 343     -10.243   4.674  14.441  1.00 64.00           C  
ATOM   2786  CD  LYS A 343     -10.966   3.899  15.549  1.00 64.00           C  
ATOM   2787  CE  LYS A 343     -10.132   3.872  16.831  1.00 64.00           C  
ATOM   2788  NZ  LYS A 343     -10.725   2.947  17.827  1.00 64.00           N  
ATOM   2789  N   MET A 344     -12.035   5.325  10.150  1.00 60.94           N  
ATOM   2790  CA  MET A 344     -12.662   4.961   8.873  1.00 60.94           C  
ATOM   2791  C   MET A 344     -11.858   5.409   7.643  1.00 60.94           C  
ATOM   2792  CB  MET A 344     -14.076   5.554   8.786  1.00 60.94           C  
ATOM   2793  O   MET A 344     -11.967   4.777   6.594  1.00 60.94           O  
ATOM   2794  CG  MET A 344     -15.091   4.860   9.697  1.00 60.94           C  
ATOM   2795  SD  MET A 344     -16.741   5.605   9.600  1.00 60.94           S  
ATOM   2796  CE  MET A 344     -17.405   4.727   8.166  1.00 60.94           C  
ATOM   2797  N   GLU A 345     -11.061   6.479   7.728  1.00 59.06           N  
ATOM   2798  CA  GLU A 345     -10.136   6.859   6.646  1.00 59.06           C  
ATOM   2799  C   GLU A 345      -8.933   5.904   6.554  1.00 59.06           C  
ATOM   2800  CB  GLU A 345      -9.656   8.318   6.799  1.00 59.06           C  
ATOM   2801  O   GLU A 345      -8.466   5.610   5.454  1.00 59.06           O  
ATOM   2802  CG  GLU A 345     -10.747   9.346   6.454  1.00 59.06           C  
ATOM   2803  CD  GLU A 345     -10.242  10.801   6.326  1.00 59.06           C  
ATOM   2804  OE1 GLU A 345     -10.992  11.584   5.699  1.00 59.06           O  
ATOM   2805  OE2 GLU A 345      -9.127  11.148   6.796  1.00 59.06           O  
ATOM   2806  N   ARG A 346      -8.452   5.383   7.694  1.00 56.75           N  
ATOM   2807  CA  ARG A 346      -7.241   4.542   7.792  1.00 56.75           C  
ATOM   2808  C   ARG A 346      -7.394   3.128   7.230  1.00 56.75           C  
ATOM   2809  CB  ARG A 346      -6.834   4.417   9.266  1.00 56.75           C  
ATOM   2810  O   ARG A 346      -6.423   2.553   6.743  1.00 56.75           O  
ATOM   2811  CG  ARG A 346      -6.272   5.697   9.906  1.00 56.75           C  
ATOM   2812  CD  ARG A 346      -6.164   5.434  11.415  1.00 56.75           C  
ATOM   2813  NE  ARG A 346      -6.143   6.653  12.237  1.00 56.75           N  
ATOM   2814  NH1 ARG A 346      -5.259   5.757  14.160  1.00 56.75           N  
ATOM   2815  NH2 ARG A 346      -5.798   7.892  14.124  1.00 56.75           N  
ATOM   2816  CZ  ARG A 346      -5.749   6.762  13.494  1.00 56.75           C  
ATOM   2817  N   ARG A 347      -8.576   2.524   7.350  1.00 49.78           N  
ATOM   2818  CA  ARG A 347      -8.853   1.153   6.901  1.00 49.78           C  
ATOM   2819  C   ARG A 347     -10.105   1.209   6.043  1.00 49.78           C  
ATOM   2820  CB  ARG A 347      -9.012   0.209   8.118  1.00 49.78           C  
ATOM   2821  O   ARG A 347     -11.106   1.758   6.489  1.00 49.78           O  
ATOM   2822  CG  ARG A 347      -7.679  -0.082   8.839  1.00 49.78           C  
ATOM   2823  CD  ARG A 347      -7.859  -1.010  10.055  1.00 49.78           C  
ATOM   2824  NE  ARG A 347      -6.567  -1.341  10.702  1.00 49.78           N  
ATOM   2825  NH1 ARG A 347      -7.394  -2.500  12.515  1.00 49.78           N  
ATOM   2826  NH2 ARG A 347      -5.194  -2.289  12.267  1.00 49.78           N  
ATOM   2827  CZ  ARG A 347      -6.394  -2.036  11.819  1.00 49.78           C  
ATOM   2828  N   LYS A 348     -10.091   0.615   4.841  1.00 52.38           N  
ATOM   2829  CA  LYS A 348     -11.352   0.141   4.242  1.00 52.38           C  
ATOM   2830  C   LYS A 348     -12.047  -0.621   5.365  1.00 52.38           C  
ATOM   2831  CB  LYS A 348     -11.097  -0.825   3.073  1.00 52.38           C  
ATOM   2832  O   LYS A 348     -11.463  -1.596   5.826  1.00 52.38           O  
ATOM   2833  CG  LYS A 348     -10.673  -0.145   1.766  1.00 52.38           C  
ATOM   2834  CD  LYS A 348     -10.483  -1.220   0.685  1.00 52.38           C  
ATOM   2835  CE  LYS A 348     -10.119  -0.602  -0.667  1.00 52.38           C  
ATOM   2836  NZ  LYS A 348      -9.965  -1.654  -1.704  1.00 52.38           N  
ATOM   2837  N   VAL A 349     -13.156  -0.096   5.889  1.00 55.50           N  
ATOM   2838  CA  VAL A 349     -13.862  -0.693   7.027  1.00 55.50           C  
ATOM   2839  C   VAL A 349     -14.094  -2.151   6.655  1.00 55.50           C  
ATOM   2840  CB  VAL A 349     -15.187   0.049   7.304  1.00 55.50           C  
ATOM   2841  O   VAL A 349     -14.835  -2.424   5.715  1.00 55.50           O  
ATOM   2842  CG1 VAL A 349     -16.000  -0.604   8.426  1.00 55.50           C  
ATOM   2843  CG2 VAL A 349     -14.921   1.510   7.704  1.00 55.50           C  
ATOM   2844  N   GLN A 350     -13.359  -3.061   7.293  1.00 57.28           N  
ATOM   2845  CA  GLN A 350     -13.607  -4.485   7.150  1.00 57.28           C  
ATOM   2846  C   GLN A 350     -14.862  -4.722   7.971  1.00 57.28           C  
ATOM   2847  CB  GLN A 350     -12.402  -5.313   7.628  1.00 57.28           C  
ATOM   2848  O   GLN A 350     -14.846  -4.511   9.181  1.00 57.28           O  
ATOM   2849  CG  GLN A 350     -11.277  -5.327   6.578  1.00 57.28           C  
ATOM   2850  CD  GLN A 350     -10.034  -6.094   7.025  1.00 57.28           C  
ATOM   2851  NE2 GLN A 350      -9.051  -6.261   6.168  1.00 57.28           N  
ATOM   2852  OE1 GLN A 350      -9.874  -6.523   8.148  1.00 57.28           O  
ATOM   2853  N   LEU A 351     -15.960  -4.994   7.276  1.00 72.88           N  
ATOM   2854  CA  LEU A 351     -17.190  -5.421   7.918  1.00 72.88           C  
ATOM   2855  C   LEU A 351     -16.947  -6.811   8.482  1.00 72.88           C  
ATOM   2856  CB  LEU A 351     -18.329  -5.445   6.895  1.00 72.88           C  
ATOM   2857  O   LEU A 351     -16.457  -7.682   7.758  1.00 72.88           O  
ATOM   2858  CG  LEU A 351     -18.701  -4.063   6.353  1.00 72.88           C  
ATOM   2859  CD1 LEU A 351     -19.705  -4.255   5.232  1.00 72.88           C  
ATOM   2860  CD2 LEU A 351     -19.331  -3.157   7.416  1.00 72.88           C  
ATOM   2861  N   ASP A 352     -17.263  -6.986   9.756  1.00 76.88           N  
ATOM   2862  CA  ASP A 352     -17.235  -8.292  10.396  1.00 76.88           C  
ATOM   2863  C   ASP A 352     -18.610  -8.932  10.215  1.00 76.88           C  
ATOM   2864  CB  ASP A 352     -16.799  -8.142  11.854  1.00 76.88           C  
ATOM   2865  O   ASP A 352     -19.501  -8.805  11.051  1.00 76.88           O  
ATOM   2866  CG  ASP A 352     -16.496  -9.491  12.510  1.00 76.88           C  
ATOM   2867  OD1 ASP A 352     -16.440 -10.521  11.799  1.00 76.88           O  
ATOM   2868  OD2 ASP A 352     -16.217  -9.469  13.723  1.00 76.88           O  
ATOM   2869  N   ASN A 353     -18.828  -9.492   9.028  1.00 82.31           N  
ATOM   2870  CA  ASN A 353     -20.097 -10.114   8.685  1.00 82.31           C  
ATOM   2871  C   ASN A 353     -20.172 -11.494   9.343  1.00 82.31           C  
ATOM   2872  CB  ASN A 353     -20.229 -10.192   7.158  1.00 82.31           C  
ATOM   2873  O   ASN A 353     -19.510 -12.427   8.888  1.00 82.31           O  
ATOM   2874  CG  ASN A 353     -20.526  -8.869   6.480  1.00 82.31           C  
ATOM   2875  ND2 ASN A 353     -20.341  -8.816   5.182  1.00 82.31           N  
ATOM   2876  OD1 ASN A 353     -20.955  -7.881   7.054  1.00 82.31           O  
ATOM   2877  N   GLN A 354     -21.003 -11.612  10.376  1.00 83.12           N  
ATOM   2878  CA  GLN A 354     -21.252 -12.853  11.108  1.00 83.12           C  
ATOM   2879  C   GLN A 354     -22.751 -13.187  11.087  1.00 83.12           C  
ATOM   2880  CB  GLN A 354     -20.713 -12.732  12.544  1.00 83.12           C  
ATOM   2881  O   GLN A 354     -23.561 -12.299  10.800  1.00 83.12           O  
ATOM   2882  CG  GLN A 354     -19.196 -12.476  12.553  1.00 83.12           C  
ATOM   2883  CD  GLN A 354     -18.555 -12.580  13.931  1.00 83.12           C  
ATOM   2884  NE2 GLN A 354     -17.276 -12.310  14.029  1.00 83.12           N  
ATOM   2885  OE1 GLN A 354     -19.170 -12.896  14.934  1.00 83.12           O  
ATOM   2886  N   PRO A 355     -23.146 -14.448  11.337  1.00 85.38           N  
ATOM   2887  CA  PRO A 355     -24.543 -14.792  11.573  1.00 85.38           C  
ATOM   2888  C   PRO A 355     -25.073 -14.037  12.798  1.00 85.38           C  
ATOM   2889  CB  PRO A 355     -24.580 -16.313  11.775  1.00 85.38           C  
ATOM   2890  O   PRO A 355     -24.496 -14.115  13.877  1.00 85.38           O  
ATOM   2891  CG  PRO A 355     -23.276 -16.796  11.140  1.00 85.38           C  
ATOM   2892  CD  PRO A 355     -22.317 -15.641  11.415  1.00 85.38           C  
ATOM   2893  N   VAL A 356     -26.158 -13.290  12.621  1.00 83.81           N  
ATOM   2894  CA  VAL A 356     -26.846 -12.541  13.677  1.00 83.81           C  
ATOM   2895  C   VAL A 356     -28.257 -13.096  13.811  1.00 83.81           C  
ATOM   2896  CB  VAL A 356     -26.874 -11.030  13.355  1.00 83.81           C  
ATOM   2897  O   VAL A 356     -28.990 -13.121  12.818  1.00 83.81           O  
ATOM   2898  CG1 VAL A 356     -27.638 -10.221  14.413  1.00 83.81           C  
ATOM   2899  CG2 VAL A 356     -25.462 -10.435  13.264  1.00 83.81           C  
ATOM   2900  N   ASP A 357     -28.656 -13.483  15.028  1.00 85.12           N  
ATOM   2901  CA  ASP A 357     -30.061 -13.759  15.352  1.00 85.12           C  
ATOM   2902  C   ASP A 357     -30.866 -12.461  15.241  1.00 85.12           C  
ATOM   2903  CB  ASP A 357     -30.214 -14.409  16.735  1.00 85.12           C  
ATOM   2904  O   ASP A 357     -30.793 -11.547  16.072  1.00 85.12           O  
ATOM   2905  CG  ASP A 357     -31.683 -14.627  17.151  1.00 85.12           C  
ATOM   2906  OD1 ASP A 357     -32.619 -14.315  16.369  1.00 85.12           O  
ATOM   2907  OD2 ASP A 357     -31.891 -15.012  18.316  1.00 85.12           O  
ATOM   2908  N   PHE A 358     -31.634 -12.374  14.162  1.00 87.44           N  
ATOM   2909  CA  PHE A 358     -32.402 -11.195  13.818  1.00 87.44           C  
ATOM   2910  C   PHE A 358     -33.599 -10.997  14.752  1.00 87.44           C  
ATOM   2911  CB  PHE A 358     -32.839 -11.316  12.357  1.00 87.44           C  
ATOM   2912  O   PHE A 358     -34.015  -9.861  14.988  1.00 87.44           O  
ATOM   2913  CG  PHE A 358     -33.272  -9.995  11.767  1.00 87.44           C  
ATOM   2914  CD1 PHE A 358     -34.575  -9.810  11.272  1.00 87.44           C  
ATOM   2915  CD2 PHE A 358     -32.350  -8.936  11.728  1.00 87.44           C  
ATOM   2916  CE1 PHE A 358     -34.954  -8.560  10.750  1.00 87.44           C  
ATOM   2917  CE2 PHE A 358     -32.730  -7.689  11.222  1.00 87.44           C  
ATOM   2918  CZ  PHE A 358     -34.036  -7.495  10.737  1.00 87.44           C  
ATOM   2919  N   THR A 359     -34.124 -12.081  15.325  1.00 82.62           N  
ATOM   2920  CA  THR A 359     -35.260 -12.044  16.253  1.00 82.62           C  
ATOM   2921  C   THR A 359     -34.845 -11.365  17.554  1.00 82.62           C  
ATOM   2922  CB  THR A 359     -35.789 -13.458  16.555  1.00 82.62           C  
ATOM   2923  O   THR A 359     -35.474 -10.391  17.977  1.00 82.62           O  
ATOM   2924  CG2 THR A 359     -37.189 -13.401  17.164  1.00 82.62           C  
ATOM   2925  OG1 THR A 359     -35.849 -14.245  15.383  1.00 82.62           O  
ATOM   2926  N   SER A 360     -33.735 -11.822  18.140  1.00 76.69           N  
ATOM   2927  CA  SER A 360     -33.136 -11.214  19.333  1.00 76.69           C  
ATOM   2928  C   SER A 360     -32.704  -9.765  19.072  1.00 76.69           C  
ATOM   2929  CB  SER A 360     -31.953 -12.074  19.780  1.00 76.69           C  
ATOM   2930  O   SER A 360     -33.026  -8.856  19.841  1.00 76.69           O  
ATOM   2931  OG  SER A 360     -31.375 -11.526  20.944  1.00 76.69           O  
ATOM   2932  N   PHE A 361     -32.085  -9.503  17.913  1.00 86.38           N  
ATOM   2933  CA  PHE A 361     -31.680  -8.154  17.514  1.00 86.38           C  
ATOM   2934  C   PHE A 361     -32.850  -7.156  17.469  1.00 86.38           C  
ATOM   2935  CB  PHE A 361     -30.997  -8.232  16.144  1.00 86.38           C  
ATOM   2936  O   PHE A 361     -32.711  -6.011  17.912  1.00 86.38           O  
ATOM   2937  CG  PHE A 361     -30.526  -6.887  15.635  1.00 86.38           C  
ATOM   2938  CD1 PHE A 361     -31.355  -6.100  14.814  1.00 86.38           C  
ATOM   2939  CD2 PHE A 361     -29.260  -6.414  16.015  1.00 86.38           C  
ATOM   2940  CE1 PHE A 361     -30.924  -4.829  14.392  1.00 86.38           C  
ATOM   2941  CE2 PHE A 361     -28.822  -5.154  15.582  1.00 86.38           C  
ATOM   2942  CZ  PHE A 361     -29.658  -4.356  14.784  1.00 86.38           C  
ATOM   2943  N   LEU A 362     -34.006  -7.564  16.934  1.00 85.62           N  
ATOM   2944  CA  LEU A 362     -35.200  -6.716  16.888  1.00 85.62           C  
ATOM   2945  C   LEU A 362     -35.801  -6.477  18.275  1.00 85.62           C  
ATOM   2946  CB  LEU A 362     -36.244  -7.329  15.937  1.00 85.62           C  
ATOM   2947  O   LEU A 362     -36.184  -5.342  18.567  1.00 85.62           O  
ATOM   2948  CG  LEU A 362     -35.935  -7.175  14.437  1.00 85.62           C  
ATOM   2949  CD1 LEU A 362     -37.070  -7.813  13.635  1.00 85.62           C  
ATOM   2950  CD2 LEU A 362     -35.833  -5.715  13.975  1.00 85.62           C  
ATOM   2951  N   ALA A 363     -35.826  -7.496  19.136  1.00 78.88           N  
ATOM   2952  CA  ALA A 363     -36.305  -7.363  20.511  1.00 78.88           C  
ATOM   2953  C   ALA A 363     -35.437  -6.384  21.326  1.00 78.88           C  
ATOM   2954  CB  ALA A 363     -36.335  -8.760  21.139  1.00 78.88           C  
ATOM   2955  O   ALA A 363     -35.954  -5.506  22.024  1.00 78.88           O  
ATOM   2956  N   ASP A 364     -34.113  -6.466  21.181  1.00 75.12           N  
ATOM   2957  CA  ASP A 364     -33.176  -5.507  21.771  1.00 75.12           C  
ATOM   2958  C   ASP A 364     -33.437  -4.076  21.292  1.00 75.12           C  
ATOM   2959  CB  ASP A 364     -31.752  -5.828  21.320  1.00 75.12           C  
ATOM   2960  O   ASP A 364     -33.448  -3.122  22.082  1.00 75.12           O  
ATOM   2961  CG  ASP A 364     -31.025  -6.925  22.068  1.00 75.12           C  
ATOM   2962  OD1 ASP A 364     -31.536  -7.374  23.116  1.00 75.12           O  
ATOM   2963  OD2 ASP A 364     -29.865  -7.110  21.617  1.00 75.12           O  
ATOM   2964  N   LEU A 365     -33.606  -3.916  19.975  1.00 84.31           N  
ATOM   2965  CA  LEU A 365     -33.836  -2.621  19.350  1.00 84.31           C  
ATOM   2966  C   LEU A 365     -35.136  -2.000  19.866  1.00 84.31           C  
ATOM   2967  CB  LEU A 365     -33.859  -2.798  17.822  1.00 84.31           C  
ATOM   2968  O   LEU A 365     -35.155  -0.803  20.166  1.00 84.31           O  
ATOM   2969  CG  LEU A 365     -33.918  -1.470  17.046  1.00 84.31           C  
ATOM   2970  CD1 LEU A 365     -32.594  -0.705  17.145  1.00 84.31           C  
ATOM   2971  CD2 LEU A 365     -34.208  -1.751  15.573  1.00 84.31           C  
ATOM   2972  N   GLU A 366     -36.193  -2.799  20.005  1.00 84.25           N  
ATOM   2973  CA  GLU A 366     -37.479  -2.371  20.551  1.00 84.25           C  
ATOM   2974  C   GLU A 366     -37.349  -1.904  22.001  1.00 84.25           C  
ATOM   2975  CB  GLU A 366     -38.505  -3.507  20.430  1.00 84.25           C  
ATOM   2976  O   GLU A 366     -37.697  -0.761  22.308  1.00 84.25           O  
ATOM   2977  CG  GLU A 366     -39.909  -3.022  20.817  1.00 84.25           C  
ATOM   2978  CD  GLU A 366     -41.023  -4.023  20.486  1.00 84.25           C  
ATOM   2979  OE1 GLU A 366     -42.186  -3.556  20.444  1.00 84.25           O  
ATOM   2980  OE2 GLU A 366     -40.721  -5.214  20.264  1.00 84.25           O  
ATOM   2981  N   ASN A 367     -36.781  -2.740  22.874  1.00 74.75           N  
ATOM   2982  CA  ASN A 367     -36.650  -2.455  24.303  1.00 74.75           C  
ATOM   2983  C   ASN A 367     -35.880  -1.152  24.565  1.00 74.75           C  
ATOM   2984  CB  ASN A 367     -35.954  -3.656  24.970  1.00 74.75           C  
ATOM   2985  O   ASN A 367     -36.314  -0.291  25.341  1.00 74.75           O  
ATOM   2986  CG  ASN A 367     -36.890  -4.833  25.184  1.00 74.75           C  
ATOM   2987  ND2 ASN A 367     -36.385  -6.042  25.148  1.00 74.75           N  
ATOM   2988  OD1 ASN A 367     -38.068  -4.669  25.455  1.00 74.75           O  
ATOM   2989  N   LEU A 368     -34.743  -0.971  23.889  1.00 72.12           N  
ATOM   2990  CA  LEU A 368     -33.899   0.210  24.067  1.00 72.12           C  
ATOM   2991  C   LEU A 368     -34.544   1.478  23.494  1.00 72.12           C  
ATOM   2992  CB  LEU A 368     -32.532  -0.053  23.417  1.00 72.12           C  
ATOM   2993  O   LEU A 368     -34.483   2.546  24.116  1.00 72.12           O  
ATOM   2994  CG  LEU A 368     -31.675  -1.106  24.145  1.00 72.12           C  
ATOM   2995  CD1 LEU A 368     -30.406  -1.363  23.331  1.00 72.12           C  
ATOM   2996  CD2 LEU A 368     -31.258  -0.635  25.544  1.00 72.12           C  
ATOM   2997  N   SER A 369     -35.174   1.374  22.325  1.00 81.31           N  
ATOM   2998  CA  SER A 369     -35.819   2.509  21.658  1.00 81.31           C  
ATOM   2999  C   SER A 369     -37.081   2.961  22.390  1.00 81.31           C  
ATOM   3000  CB  SER A 369     -36.155   2.149  20.217  1.00 81.31           C  
ATOM   3001  O   SER A 369     -37.294   4.165  22.567  1.00 81.31           O  
ATOM   3002  OG  SER A 369     -34.983   1.763  19.532  1.00 81.31           O  
ATOM   3003  N   ALA A 370     -37.868   2.011  22.901  1.00 76.44           N  
ATOM   3004  CA  ALA A 370     -39.031   2.281  23.734  1.00 76.44           C  
ATOM   3005  C   ALA A 370     -38.641   3.044  25.006  1.00 76.44           C  
ATOM   3006  CB  ALA A 370     -39.723   0.954  24.060  1.00 76.44           C  
ATOM   3007  O   ALA A 370     -39.267   4.057  25.328  1.00 76.44           O  
ATOM   3008  N   LEU A 371     -37.555   2.640  25.679  1.00 73.81           N  
ATOM   3009  CA  LEU A 371     -37.063   3.327  26.875  1.00 73.81           C  
ATOM   3010  C   LEU A 371     -36.680   4.791  26.586  1.00 73.81           C  
ATOM   3011  CB  LEU A 371     -35.879   2.528  27.448  1.00 73.81           C  
ATOM   3012  O   LEU A 371     -37.015   5.686  27.365  1.00 73.81           O  
ATOM   3013  CG  LEU A 371     -35.365   3.053  28.801  1.00 73.81           C  
ATOM   3014  CD1 LEU A 371     -36.381   2.843  29.927  1.00 73.81           C  
ATOM   3015  CD2 LEU A 371     -34.069   2.340  29.184  1.00 73.81           C  
ATOM   3016  N   GLN A 372     -36.011   5.065  25.460  1.00 75.69           N  
ATOM   3017  CA  GLN A 372     -35.650   6.434  25.068  1.00 75.69           C  
ATOM   3018  C   GLN A 372     -36.865   7.299  24.720  1.00 75.69           C  
ATOM   3019  CB  GLN A 372     -34.710   6.423  23.859  1.00 75.69           C  
ATOM   3020  O   GLN A 372     -36.937   8.462  25.128  1.00 75.69           O  
ATOM   3021  CG  GLN A 372     -33.274   6.036  24.222  1.00 75.69           C  
ATOM   3022  CD  GLN A 372     -32.301   6.395  23.103  1.00 75.69           C  
ATOM   3023  NE2 GLN A 372     -31.013   6.271  23.325  1.00 75.69           N  
ATOM   3024  OE1 GLN A 372     -32.657   6.820  22.016  1.00 75.69           O  
ATOM   3025  N   ALA A 373     -37.823   6.747  23.978  1.00 82.50           N  
ATOM   3026  CA  ALA A 373     -39.056   7.443  23.632  1.00 82.50           C  
ATOM   3027  C   ALA A 373     -39.895   7.749  24.886  1.00 82.50           C  
ATOM   3028  CB  ALA A 373     -39.812   6.574  22.626  1.00 82.50           C  
ATOM   3029  O   ALA A 373     -40.376   8.875  25.053  1.00 82.50           O  
ATOM   3030  N   GLN A 374     -39.987   6.792  25.817  1.00 77.94           N  
ATOM   3031  CA  GLN A 374     -40.729   6.925  27.070  1.00 77.94           C  
ATOM   3032  C   GLN A 374     -40.180   8.047  27.961  1.00 77.94           C  
ATOM   3033  CB  GLN A 374     -40.705   5.581  27.811  1.00 77.94           C  
ATOM   3034  O   GLN A 374     -40.966   8.794  28.545  1.00 77.94           O  
ATOM   3035  CG  GLN A 374     -41.611   5.582  29.054  1.00 77.94           C  
ATOM   3036  CD  GLN A 374     -41.557   4.269  29.827  1.00 77.94           C  
ATOM   3037  NE2 GLN A 374     -42.386   4.099  30.833  1.00 77.94           N  
ATOM   3038  OE1 GLN A 374     -40.764   3.383  29.579  1.00 77.94           O  
ATOM   3039  N   GLN A 375     -38.856   8.238  28.022  1.00 74.25           N  
ATOM   3040  CA  GLN A 375     -38.240   9.348  28.771  1.00 74.25           C  
ATOM   3041  C   GLN A 375     -38.704  10.733  28.292  1.00 74.25           C  
ATOM   3042  CB  GLN A 375     -36.712   9.272  28.655  1.00 74.25           C  
ATOM   3043  O   GLN A 375     -38.702  11.688  29.068  1.00 74.25           O  
ATOM   3044  CG  GLN A 375     -36.113   8.145  29.504  1.00 74.25           C  
ATOM   3045  CD  GLN A 375     -34.608   7.998  29.302  1.00 74.25           C  
ATOM   3046  NE2 GLN A 375     -34.032   6.905  29.749  1.00 74.25           N  
ATOM   3047  OE1 GLN A 375     -33.916   8.856  28.776  1.00 74.25           O  
ATOM   3048  N   LYS A 376     -39.120  10.846  27.025  1.00 76.62           N  
ATOM   3049  CA  LYS A 376     -39.707  12.060  26.444  1.00 76.62           C  
ATOM   3050  C   LYS A 376     -41.238  12.039  26.363  1.00 76.62           C  
ATOM   3051  CB  LYS A 376     -39.090  12.301  25.065  1.00 76.62           C  
ATOM   3052  O   LYS A 376     -41.823  13.005  25.880  1.00 76.62           O  
ATOM   3053  CG  LYS A 376     -37.684  12.912  25.144  1.00 76.62           C  
ATOM   3054  CD  LYS A 376     -37.379  13.458  23.751  1.00 76.62           C  
ATOM   3055  CE  LYS A 376     -36.090  14.264  23.654  1.00 76.62           C  
ATOM   3056  NZ  LYS A 376     -36.094  14.922  22.327  1.00 76.62           N  
ATOM   3057  N   GLY A 377     -41.891  10.971  26.821  1.00 81.75           N  
ATOM   3058  CA  GLY A 377     -43.340  10.792  26.706  1.00 81.75           C  
ATOM   3059  C   GLY A 377     -43.835  10.554  25.273  1.00 81.75           C  
ATOM   3060  O   GLY A 377     -44.997  10.834  24.983  1.00 81.75           O  
ATOM   3061  N   LEU A 378     -42.971  10.075  24.373  1.00 88.88           N  
ATOM   3062  CA  LEU A 378     -43.323   9.709  22.998  1.00 88.88           C  
ATOM   3063  C   LEU A 378     -43.801   8.253  22.932  1.00 88.88           C  
ATOM   3064  CB  LEU A 378     -42.109   9.925  22.076  1.00 88.88           C  
ATOM   3065  O   LEU A 378     -43.368   7.419  23.728  1.00 88.88           O  
ATOM   3066  CG  LEU A 378     -41.582  11.368  22.012  1.00 88.88           C  
ATOM   3067  CD1 LEU A 378     -40.311  11.399  21.165  1.00 88.88           C  
ATOM   3068  CD2 LEU A 378     -42.605  12.326  21.405  1.00 88.88           C  
ATOM   3069  N   ARG A 379     -44.667   7.933  21.964  1.00 88.94           N  
ATOM   3070  CA  ARG A 379     -45.024   6.538  21.651  1.00 88.94           C  
ATOM   3071  C   ARG A 379     -43.993   5.939  20.697  1.00 88.94           C  
ATOM   3072  CB  ARG A 379     -46.438   6.443  21.067  1.00 88.94           C  
ATOM   3073  O   ARG A 379     -43.596   6.605  19.746  1.00 88.94           O  
ATOM   3074  CG  ARG A 379     -47.507   6.826  22.095  1.00 88.94           C  
ATOM   3075  CD  ARG A 379     -48.895   6.692  21.467  1.00 88.94           C  
ATOM   3076  NE  ARG A 379     -49.947   7.126  22.406  1.00 88.94           N  
ATOM   3077  NH1 ARG A 379     -51.650   7.219  20.876  1.00 88.94           N  
ATOM   3078  NH2 ARG A 379     -52.050   7.745  23.013  1.00 88.94           N  
ATOM   3079  CZ  ARG A 379     -51.207   7.361  22.095  1.00 88.94           C  
ATOM   3080  N   PHE A 380     -43.579   4.704  20.947  1.00 91.44           N  
ATOM   3081  CA  PHE A 380     -42.674   3.962  20.074  1.00 91.44           C  
ATOM   3082  C   PHE A 380     -43.371   2.698  19.579  1.00 91.44           C  
ATOM   3083  CB  PHE A 380     -41.377   3.638  20.820  1.00 91.44           C  
ATOM   3084  O   PHE A 380     -43.910   1.962  20.403  1.00 91.44           O  
ATOM   3085  CG  PHE A 380     -40.377   2.905  19.953  1.00 91.44           C  
ATOM   3086  CD1 PHE A 380     -40.326   1.499  19.966  1.00 91.44           C  
ATOM   3087  CD2 PHE A 380     -39.551   3.629  19.072  1.00 91.44           C  
ATOM   3088  CE1 PHE A 380     -39.463   0.822  19.091  1.00 91.44           C  
ATOM   3089  CE2 PHE A 380     -38.685   2.948  18.199  1.00 91.44           C  
ATOM   3090  CZ  PHE A 380     -38.645   1.542  18.206  1.00 91.44           C  
ATOM   3091  N   ASN A 381     -43.353   2.466  18.266  1.00 91.31           N  
ATOM   3092  CA  ASN A 381     -43.932   1.274  17.646  1.00 91.31           C  
ATOM   3093  C   ASN A 381     -42.890   0.596  16.747  1.00 91.31           C  
ATOM   3094  CB  ASN A 381     -45.167   1.651  16.807  1.00 91.31           C  
ATOM   3095  O   ASN A 381     -42.316   1.259  15.880  1.00 91.31           O  
ATOM   3096  CG  ASN A 381     -46.340   2.276  17.545  1.00 91.31           C  
ATOM   3097  ND2 ASN A 381     -47.318   2.724  16.794  1.00 91.31           N  
ATOM   3098  OD1 ASN A 381     -46.426   2.399  18.755  1.00 91.31           O  
ATOM   3099  N   LEU A 382     -42.704  -0.714  16.906  1.00 90.31           N  
ATOM   3100  CA  LEU A 382     -41.962  -1.554  15.969  1.00 90.31           C  
ATOM   3101  C   LEU A 382     -42.958  -2.379  15.137  1.00 90.31           C  
ATOM   3102  CB  LEU A 382     -40.961  -2.420  16.759  1.00 90.31           C  
ATOM   3103  O   LEU A 382     -43.795  -3.089  15.686  1.00 90.31           O  
ATOM   3104  CG  LEU A 382     -40.027  -3.263  15.871  1.00 90.31           C  
ATOM   3105  CD1 LEU A 382     -39.047  -2.402  15.069  1.00 90.31           C  
ATOM   3106  CD2 LEU A 382     -39.184  -4.216  16.708  1.00 90.31           C  
ATOM   3107  N   GLU A 383     -42.889  -2.264  13.811  1.00 92.38           N  
ATOM   3108  CA  GLU A 383     -43.805  -2.912  12.861  1.00 92.38           C  
ATOM   3109  C   GLU A 383     -43.012  -3.822  11.895  1.00 92.38           C  
ATOM   3110  CB  GLU A 383     -44.633  -1.846  12.111  1.00 92.38           C  
ATOM   3111  O   GLU A 383     -42.606  -3.383  10.811  1.00 92.38           O  
ATOM   3112  CG  GLU A 383     -45.633  -1.083  13.002  1.00 92.38           C  
ATOM   3113  CD  GLU A 383     -46.404   0.051  12.287  1.00 92.38           C  
ATOM   3114  OE1 GLU A 383     -47.200   0.724  12.988  1.00 92.38           O  
ATOM   3115  OE2 GLU A 383     -46.187   0.315  11.075  1.00 92.38           O  
ATOM   3116  N   PRO A 384     -42.742  -5.087  12.270  1.00 88.00           N  
ATOM   3117  CA  PRO A 384     -42.104  -6.054  11.380  1.00 88.00           C  
ATOM   3118  C   PRO A 384     -43.088  -6.575  10.316  1.00 88.00           C  
ATOM   3119  CB  PRO A 384     -41.590  -7.165  12.299  1.00 88.00           C  
ATOM   3120  O   PRO A 384     -44.208  -6.980  10.626  1.00 88.00           O  
ATOM   3121  CG  PRO A 384     -42.553  -7.139  13.484  1.00 88.00           C  
ATOM   3122  CD  PRO A 384     -42.969  -5.673  13.587  1.00 88.00           C  
ATOM   3123  N   THR A 385     -42.660  -6.599   9.052  1.00 89.12           N  
ATOM   3124  CA  THR A 385     -43.404  -7.187   7.927  1.00 89.12           C  
ATOM   3125  C   THR A 385     -42.882  -8.594   7.661  1.00 89.12           C  
ATOM   3126  CB  THR A 385     -43.284  -6.331   6.657  1.00 89.12           C  
ATOM   3127  O   THR A 385     -41.760  -8.757   7.189  1.00 89.12           O  
ATOM   3128  CG2 THR A 385     -44.204  -6.822   5.539  1.00 89.12           C  
ATOM   3129  OG1 THR A 385     -43.655  -5.001   6.939  1.00 89.12           O  
ATOM   3130  N   LEU A 386     -43.693  -9.604   7.975  1.00 81.75           N  
ATOM   3131  CA  LEU A 386     -43.353 -11.015   7.772  1.00 81.75           C  
ATOM   3132  C   LEU A 386     -43.474 -11.423   6.288  1.00 81.75           C  
ATOM   3133  CB  LEU A 386     -44.259 -11.885   8.665  1.00 81.75           C  
ATOM   3134  O   LEU A 386     -44.361 -10.907   5.599  1.00 81.75           O  
ATOM   3135  CG  LEU A 386     -44.046 -11.688  10.178  1.00 81.75           C  
ATOM   3136  CD1 LEU A 386     -45.134 -12.440  10.944  1.00 81.75           C  
ATOM   3137  CD2 LEU A 386     -42.680 -12.201  10.638  1.00 81.75           C  
ATOM   3138  N   PRO A 387     -42.660 -12.383   5.805  1.00 81.38           N  
ATOM   3139  CA  PRO A 387     -41.676 -13.176   6.553  1.00 81.38           C  
ATOM   3140  C   PRO A 387     -40.348 -12.433   6.771  1.00 81.38           C  
ATOM   3141  CB  PRO A 387     -41.486 -14.446   5.718  1.00 81.38           C  
ATOM   3142  O   PRO A 387     -39.812 -11.818   5.853  1.00 81.38           O  
ATOM   3143  CG  PRO A 387     -41.698 -13.958   4.285  1.00 81.38           C  
ATOM   3144  CD  PRO A 387     -42.745 -12.854   4.431  1.00 81.38           C  
ATOM   3145  N   LEU A 388     -39.809 -12.518   7.991  1.00 84.38           N  
ATOM   3146  CA  LEU A 388     -38.453 -12.073   8.314  1.00 84.38           C  
ATOM   3147  C   LEU A 388     -37.570 -13.301   8.575  1.00 84.38           C  
ATOM   3148  CB  LEU A 388     -38.450 -11.136   9.536  1.00 84.38           C  
ATOM   3149  O   LEU A 388     -38.057 -14.264   9.167  1.00 84.38           O  
ATOM   3150  CG  LEU A 388     -39.130  -9.776   9.312  1.00 84.38           C  
ATOM   3151  CD1 LEU A 388     -39.120  -8.990  10.620  1.00 84.38           C  
ATOM   3152  CD2 LEU A 388     -38.432  -8.928   8.245  1.00 84.38           C  
ATOM   3153  N   PRO A 389     -36.298 -13.282   8.153  1.00 83.88           N  
ATOM   3154  CA  PRO A 389     -35.365 -14.364   8.439  1.00 83.88           C  
ATOM   3155  C   PRO A 389     -35.020 -14.406   9.933  1.00 83.88           C  
ATOM   3156  CB  PRO A 389     -34.146 -14.062   7.565  1.00 83.88           C  
ATOM   3157  O   PRO A 389     -34.866 -13.357  10.557  1.00 83.88           O  
ATOM   3158  CG  PRO A 389     -34.161 -12.539   7.444  1.00 83.88           C  
ATOM   3159  CD  PRO A 389     -35.646 -12.214   7.411  1.00 83.88           C  
ATOM   3160  N   HIS A 390     -34.863 -15.608  10.495  1.00 81.94           N  
ATOM   3161  CA  HIS A 390     -34.409 -15.782  11.881  1.00 81.94           C  
ATOM   3162  C   HIS A 390     -32.934 -15.416  12.048  1.00 81.94           C  
ATOM   3163  CB  HIS A 390     -34.661 -17.224  12.341  1.00 81.94           C  
ATOM   3164  O   HIS A 390     -32.573 -14.777  13.031  1.00 81.94           O  
ATOM   3165  CG  HIS A 390     -36.120 -17.498  12.582  1.00 81.94           C  
ATOM   3166  CD2 HIS A 390     -36.938 -18.329  11.863  1.00 81.94           C  
ATOM   3167  ND1 HIS A 390     -36.882 -16.940  13.584  1.00 81.94           N  
ATOM   3168  CE1 HIS A 390     -38.127 -17.429  13.473  1.00 81.94           C  
ATOM   3169  NE2 HIS A 390     -38.218 -18.257  12.422  1.00 81.94           N  
ATOM   3170  N   GLN A 391     -32.097 -15.754  11.064  1.00 85.25           N  
ATOM   3171  CA  GLN A 391     -30.681 -15.400  11.045  1.00 85.25           C  
ATOM   3172  C   GLN A 391     -30.286 -14.690   9.751  1.00 85.25           C  
ATOM   3173  CB  GLN A 391     -29.803 -16.636  11.242  1.00 85.25           C  
ATOM   3174  O   GLN A 391     -30.700 -15.075   8.650  1.00 85.25           O  
ATOM   3175  CG  GLN A 391     -29.872 -17.231  12.658  1.00 85.25           C  
ATOM   3176  CD  GLN A 391     -28.855 -18.358  12.834  1.00 85.25           C  
ATOM   3177  NE2 GLN A 391     -28.945 -19.138  13.885  1.00 85.25           N  
ATOM   3178  OE1 GLN A 391     -27.955 -18.539  12.029  1.00 85.25           O  
ATOM   3179  N   VAL A 392     -29.439 -13.669   9.891  1.00 89.50           N  
ATOM   3180  CA  VAL A 392     -28.873 -12.903   8.774  1.00 89.50           C  
ATOM   3181  C   VAL A 392     -27.369 -12.731   8.928  1.00 89.50           C  
ATOM   3182  CB  VAL A 392     -29.551 -11.532   8.604  1.00 89.50           C  
ATOM   3183  O   VAL A 392     -26.876 -12.497  10.026  1.00 89.50           O  
ATOM   3184  CG1 VAL A 392     -31.019 -11.702   8.217  1.00 89.50           C  
ATOM   3185  CG2 VAL A 392     -29.475 -10.629   9.845  1.00 89.50           C  
ATOM   3186  N   ILE A 393     -26.627 -12.797   7.825  1.00 89.12           N  
ATOM   3187  CA  ILE A 393     -25.185 -12.538   7.822  1.00 89.12           C  
ATOM   3188  C   ILE A 393     -24.950 -11.037   7.649  1.00 89.12           C  
ATOM   3189  CB  ILE A 393     -24.459 -13.387   6.759  1.00 89.12           C  
ATOM   3190  O   ILE A 393     -25.144 -10.484   6.566  1.00 89.12           O  
ATOM   3191  CG1 ILE A 393     -24.660 -14.890   7.045  1.00 89.12           C  
ATOM   3192  CG2 ILE A 393     -22.962 -13.022   6.742  1.00 89.12           C  
ATOM   3193  CD1 ILE A 393     -24.028 -15.817   5.998  1.00 89.12           C  
ATOM   3194  N   THR A 394     -24.514 -10.364   8.710  1.00 90.25           N  
ATOM   3195  CA  THR A 394     -24.224  -8.924   8.694  1.00 90.25           C  
ATOM   3196  C   THR A 394     -23.310  -8.537   9.856  1.00 90.25           C  
ATOM   3197  CB  THR A 394     -25.536  -8.111   8.732  1.00 90.25           C  
ATOM   3198  O   THR A 394     -23.168  -9.268  10.828  1.00 90.25           O  
ATOM   3199  CG2 THR A 394     -26.321  -8.255  10.037  1.00 90.25           C  
ATOM   3200  OG1 THR A 394     -25.285  -6.729   8.590  1.00 90.25           O  
ATOM   3201  N   ASP A 395     -22.716  -7.348   9.797  1.00 88.12           N  
ATOM   3202  CA  ASP A 395     -22.076  -6.727  10.959  1.00 88.12           C  
ATOM   3203  C   ASP A 395     -23.154  -6.131  11.887  1.00 88.12           C  
ATOM   3204  CB  ASP A 395     -21.042  -5.706  10.467  1.00 88.12           C  
ATOM   3205  O   ASP A 395     -23.644  -5.011  11.680  1.00 88.12           O  
ATOM   3206  CG  ASP A 395     -20.186  -5.089  11.580  1.00 88.12           C  
ATOM   3207  OD1 ASP A 395     -20.701  -4.886  12.710  1.00 88.12           O  
ATOM   3208  OD2 ASP A 395     -19.062  -4.637  11.242  1.00 88.12           O  
ATOM   3209  N   GLY A 396     -23.567  -6.909  12.894  1.00 83.00           N  
ATOM   3210  CA  GLY A 396     -24.617  -6.531  13.846  1.00 83.00           C  
ATOM   3211  C   GLY A 396     -24.283  -5.270  14.650  1.00 83.00           C  
ATOM   3212  O   GLY A 396     -25.164  -4.450  14.920  1.00 83.00           O  
ATOM   3213  N   THR A 397     -23.005  -5.041  14.961  1.00 79.00           N  
ATOM   3214  CA  THR A 397     -22.551  -3.857  15.707  1.00 79.00           C  
ATOM   3215  C   THR A 397     -22.725  -2.585  14.881  1.00 79.00           C  
ATOM   3216  CB  THR A 397     -21.087  -4.015  16.143  1.00 79.00           C  
ATOM   3217  O   THR A 397     -23.246  -1.577  15.373  1.00 79.00           O  
ATOM   3218  CG2 THR A 397     -20.583  -2.811  16.945  1.00 79.00           C  
ATOM   3219  OG1 THR A 397     -20.985  -5.105  17.018  1.00 79.00           O  
ATOM   3220  N   ARG A 398     -22.329  -2.612  13.602  1.00 83.88           N  
ATOM   3221  CA  ARG A 398     -22.490  -1.462  12.696  1.00 83.88           C  
ATOM   3222  C   ARG A 398     -23.942  -1.221  12.329  1.00 83.88           C  
ATOM   3223  CB  ARG A 398     -21.644  -1.651  11.430  1.00 83.88           C  
ATOM   3224  O   ARG A 398     -24.356  -0.059  12.301  1.00 83.88           O  
ATOM   3225  CG  ARG A 398     -20.145  -1.731  11.726  1.00 83.88           C  
ATOM   3226  CD  ARG A 398     -19.585  -0.484  12.399  1.00 83.88           C  
ATOM   3227  NE  ARG A 398     -18.188  -0.728  12.765  1.00 83.88           N  
ATOM   3228  NH1 ARG A 398     -17.964   1.058  14.193  1.00 83.88           N  
ATOM   3229  NH2 ARG A 398     -16.297  -0.427  13.958  1.00 83.88           N  
ATOM   3230  CZ  ARG A 398     -17.492  -0.025  13.631  1.00 83.88           C  
ATOM   3231  N   LEU A 399     -24.723  -2.280  12.122  1.00 88.50           N  
ATOM   3232  CA  LEU A 399     -26.163  -2.159  11.907  1.00 88.50           C  
ATOM   3233  C   LEU A 399     -26.837  -1.464  13.094  1.00 88.50           C  
ATOM   3234  CB  LEU A 399     -26.765  -3.553  11.669  1.00 88.50           C  
ATOM   3235  O   LEU A 399     -27.537  -0.464  12.914  1.00 88.50           O  
ATOM   3236  CG  LEU A 399     -28.274  -3.531  11.368  1.00 88.50           C  
ATOM   3237  CD1 LEU A 399     -28.635  -2.534  10.262  1.00 88.50           C  
ATOM   3238  CD2 LEU A 399     -28.728  -4.938  10.995  1.00 88.50           C  
ATOM   3239  N   ARG A 400     -26.545  -1.928  14.316  1.00 83.81           N  
ATOM   3240  CA  ARG A 400     -27.038  -1.319  15.556  1.00 83.81           C  
ATOM   3241  C   ARG A 400     -26.632   0.147  15.644  1.00 83.81           C  
ATOM   3242  CB  ARG A 400     -26.524  -2.130  16.758  1.00 83.81           C  
ATOM   3243  O   ARG A 400     -27.474   0.989  15.928  1.00 83.81           O  
ATOM   3244  CG  ARG A 400     -27.358  -1.913  18.028  1.00 83.81           C  
ATOM   3245  CD  ARG A 400     -26.860  -2.788  19.193  1.00 83.81           C  
ATOM   3246  NE  ARG A 400     -26.966  -4.245  18.930  1.00 83.81           N  
ATOM   3247  NH1 ARG A 400     -28.838  -4.774  20.196  1.00 83.81           N  
ATOM   3248  NH2 ARG A 400     -27.684  -6.398  19.325  1.00 83.81           N  
ATOM   3249  CZ  ARG A 400     -27.822  -5.114  19.465  1.00 83.81           C  
ATOM   3250  N   GLN A 401     -25.378   0.481  15.332  1.00 82.44           N  
ATOM   3251  CA  GLN A 401     -24.883   1.862  15.330  1.00 82.44           C  
ATOM   3252  C   GLN A 401     -25.670   2.772  14.371  1.00 82.44           C  
ATOM   3253  CB  GLN A 401     -23.382   1.854  14.984  1.00 82.44           C  
ATOM   3254  O   GLN A 401     -26.017   3.898  14.739  1.00 82.44           O  
ATOM   3255  CG  GLN A 401     -22.750   3.253  15.038  1.00 82.44           C  
ATOM   3256  CD  GLN A 401     -21.258   3.281  14.699  1.00 82.44           C  
ATOM   3257  NE2 GLN A 401     -20.647   4.443  14.789  1.00 82.44           N  
ATOM   3258  OE1 GLN A 401     -20.609   2.301  14.348  1.00 82.44           O  
ATOM   3259  N   ILE A 402     -25.955   2.308  13.149  1.00 89.56           N  
ATOM   3260  CA  ILE A 402     -26.742   3.075  12.177  1.00 89.56           C  
ATOM   3261  C   ILE A 402     -28.158   3.306  12.709  1.00 89.56           C  
ATOM   3262  CB  ILE A 402     -26.781   2.380  10.798  1.00 89.56           C  
ATOM   3263  O   ILE A 402     -28.598   4.456  12.782  1.00 89.56           O  
ATOM   3264  CG1 ILE A 402     -25.385   2.329  10.136  1.00 89.56           C  
ATOM   3265  CG2 ILE A 402     -27.750   3.143   9.877  1.00 89.56           C  
ATOM   3266  CD1 ILE A 402     -25.331   1.364   8.943  1.00 89.56           C  
ATOM   3267  N   LEU A 403     -28.851   2.232  13.094  1.00 89.38           N  
ATOM   3268  CA  LEU A 403     -30.234   2.298  13.563  1.00 89.38           C  
ATOM   3269  C   LEU A 403     -30.353   3.163  14.811  1.00 89.38           C  
ATOM   3270  CB  LEU A 403     -30.752   0.878  13.834  1.00 89.38           C  
ATOM   3271  O   LEU A 403     -31.256   3.993  14.900  1.00 89.38           O  
ATOM   3272  CG  LEU A 403     -30.933   0.041  12.558  1.00 89.38           C  
ATOM   3273  CD1 LEU A 403     -31.290  -1.391  12.929  1.00 89.38           C  
ATOM   3274  CD2 LEU A 403     -32.046   0.597  11.671  1.00 89.38           C  
ATOM   3275  N   TRP A 404     -29.390   3.058  15.728  1.00 85.25           N  
ATOM   3276  CA  TRP A 404     -29.421   3.844  16.949  1.00 85.25           C  
ATOM   3277  C   TRP A 404     -29.297   5.342  16.664  1.00 85.25           C  
ATOM   3278  CB  TRP A 404     -28.341   3.386  17.932  1.00 85.25           C  
ATOM   3279  O   TRP A 404     -30.001   6.165  17.245  1.00 85.25           O  
ATOM   3280  CG  TRP A 404     -28.673   3.516  19.383  1.00 85.25           C  
ATOM   3281  CD1 TRP A 404     -27.863   3.068  20.368  1.00 85.25           C  
ATOM   3282  CD2 TRP A 404     -29.944   3.862  20.032  1.00 85.25           C  
ATOM   3283  CE2 TRP A 404     -29.848   3.456  21.396  1.00 85.25           C  
ATOM   3284  CE3 TRP A 404     -31.196   4.383  19.621  1.00 85.25           C  
ATOM   3285  NE1 TRP A 404     -28.538   3.076  21.568  1.00 85.25           N  
ATOM   3286  CH2 TRP A 404     -32.204   3.818  21.752  1.00 85.25           C  
ATOM   3287  CZ2 TRP A 404     -30.953   3.429  22.251  1.00 85.25           C  
ATOM   3288  CZ3 TRP A 404     -32.315   4.338  20.459  1.00 85.25           C  
ATOM   3289  N   ASN A 405     -28.437   5.716  15.717  1.00 84.50           N  
ATOM   3290  CA  ASN A 405     -28.301   7.107  15.311  1.00 84.50           C  
ATOM   3291  C   ASN A 405     -29.582   7.636  14.637  1.00 84.50           C  
ATOM   3292  CB  ASN A 405     -27.063   7.217  14.416  1.00 84.50           C  
ATOM   3293  O   ASN A 405     -30.007   8.757  14.918  1.00 84.50           O  
ATOM   3294  CG  ASN A 405     -26.757   8.650  14.035  1.00 84.50           C  
ATOM   3295  ND2 ASN A 405     -26.272   8.864  12.842  1.00 84.50           N  
ATOM   3296  OD1 ASN A 405     -26.956   9.609  14.765  1.00 84.50           O  
ATOM   3297  N   LEU A 406     -30.235   6.838  13.784  1.00 90.00           N  
ATOM   3298  CA  LEU A 406     -31.496   7.228  13.140  1.00 90.00           C  
ATOM   3299  C   LEU A 406     -32.636   7.387  14.158  1.00 90.00           C  
ATOM   3300  CB  LEU A 406     -31.867   6.218  12.039  1.00 90.00           C  
ATOM   3301  O   LEU A 406     -33.285   8.433  14.188  1.00 90.00           O  
ATOM   3302  CG  LEU A 406     -30.902   6.164  10.838  1.00 90.00           C  
ATOM   3303  CD1 LEU A 406     -31.398   5.121   9.836  1.00 90.00           C  
ATOM   3304  CD2 LEU A 406     -30.773   7.510  10.119  1.00 90.00           C  
ATOM   3305  N   ILE A 407     -32.832   6.405  15.041  1.00 89.44           N  
ATOM   3306  CA  ILE A 407     -33.893   6.424  16.060  1.00 89.44           C  
ATOM   3307  C   ILE A 407     -33.643   7.534  17.086  1.00 89.44           C  
ATOM   3308  CB  ILE A 407     -34.019   5.041  16.733  1.00 89.44           C  
ATOM   3309  O   ILE A 407     -34.563   8.273  17.438  1.00 89.44           O  
ATOM   3310  CG1 ILE A 407     -34.442   3.968  15.702  1.00 89.44           C  
ATOM   3311  CG2 ILE A 407     -35.039   5.088  17.886  1.00 89.44           C  
ATOM   3312  CD1 ILE A 407     -34.309   2.534  16.227  1.00 89.44           C  
ATOM   3313  N   SER A 408     -32.395   7.728  17.522  1.00 84.88           N  
ATOM   3314  CA  SER A 408     -32.053   8.819  18.439  1.00 84.88           C  
ATOM   3315  C   SER A 408     -32.343  10.188  17.817  1.00 84.88           C  
ATOM   3316  CB  SER A 408     -30.585   8.724  18.856  1.00 84.88           C  
ATOM   3317  O   SER A 408     -32.866  11.074  18.496  1.00 84.88           O  
ATOM   3318  OG  SER A 408     -30.319   9.667  19.876  1.00 84.88           O  
ATOM   3319  N   ASN A 409     -32.087  10.365  16.513  1.00 85.88           N  
ATOM   3320  CA  ASN A 409     -32.474  11.581  15.798  1.00 85.88           C  
ATOM   3321  C   ASN A 409     -34.004  11.733  15.725  1.00 85.88           C  
ATOM   3322  CB  ASN A 409     -31.792  11.625  14.420  1.00 85.88           C  
ATOM   3323  O   ASN A 409     -34.506  12.811  16.046  1.00 85.88           O  
ATOM   3324  CG  ASN A 409     -30.306  11.940  14.517  1.00 85.88           C  
ATOM   3325  ND2 ASN A 409     -29.498  11.341  13.677  1.00 85.88           N  
ATOM   3326  OD1 ASN A 409     -29.857  12.745  15.329  1.00 85.88           O  
ATOM   3327  N   ALA A 410     -34.753  10.672  15.420  1.00 88.75           N  
ATOM   3328  CA  ALA A 410     -36.220  10.697  15.415  1.00 88.75           C  
ATOM   3329  C   ALA A 410     -36.805  11.121  16.781  1.00 88.75           C  
ATOM   3330  CB  ALA A 410     -36.715   9.312  14.984  1.00 88.75           C  
ATOM   3331  O   ALA A 410     -37.602  12.060  16.870  1.00 88.75           O  
ATOM   3332  N   VAL A 411     -36.333  10.513  17.876  1.00 86.38           N  
ATOM   3333  CA  VAL A 411     -36.723  10.857  19.260  1.00 86.38           C  
ATOM   3334  C   VAL A 411     -36.298  12.282  19.630  1.00 86.38           C  
ATOM   3335  CB  VAL A 411     -36.097   9.839  20.239  1.00 86.38           C  
ATOM   3336  O   VAL A 411     -36.947  12.983  20.412  1.00 86.38           O  
ATOM   3337  CG1 VAL A 411     -36.273  10.223  21.716  1.00 86.38           C  
ATOM   3338  CG2 VAL A 411     -36.723   8.451  20.058  1.00 86.38           C  
ATOM   3339  N   LYS A 412     -35.176  12.755  19.093  1.00 82.88           N  
ATOM   3340  CA  LYS A 412     -34.655  14.094  19.366  1.00 82.88           C  
ATOM   3341  C   LYS A 412     -35.483  15.198  18.717  1.00 82.88           C  
ATOM   3342  CB  LYS A 412     -33.215  14.118  18.912  1.00 82.88           C  
ATOM   3343  O   LYS A 412     -35.739  16.191  19.399  1.00 82.88           O  
ATOM   3344  CG  LYS A 412     -32.519  15.467  19.092  1.00 82.88           C  
ATOM   3345  CD  LYS A 412     -31.141  15.174  18.541  1.00 82.88           C  
ATOM   3346  CE  LYS A 412     -30.180  16.327  18.577  1.00 82.88           C  
ATOM   3347  NZ  LYS A 412     -28.963  15.791  17.940  1.00 82.88           N  
ATOM   3348  N   PHE A 413     -35.878  15.019  17.457  1.00 84.38           N  
ATOM   3349  CA  PHE A 413     -36.601  16.014  16.659  1.00 84.38           C  
ATOM   3350  C   PHE A 413     -38.128  15.937  16.799  1.00 84.38           C  
ATOM   3351  CB  PHE A 413     -36.130  15.920  15.201  1.00 84.38           C  
ATOM   3352  O   PHE A 413     -38.827  16.861  16.380  1.00 84.38           O  
ATOM   3353  CG  PHE A 413     -34.673  16.313  15.027  1.00 84.38           C  
ATOM   3354  CD1 PHE A 413     -34.275  17.631  15.306  1.00 84.38           C  
ATOM   3355  CD2 PHE A 413     -33.712  15.381  14.592  1.00 84.38           C  
ATOM   3356  CE1 PHE A 413     -32.930  18.006  15.173  1.00 84.38           C  
ATOM   3357  CE2 PHE A 413     -32.358  15.745  14.486  1.00 84.38           C  
ATOM   3358  CZ  PHE A 413     -31.964  17.064  14.774  1.00 84.38           C  
ATOM   3359  N   THR A 414     -38.638  14.907  17.477  1.00 86.12           N  
ATOM   3360  CA  THR A 414     -40.047  14.799  17.872  1.00 86.12           C  
ATOM   3361  C   THR A 414     -40.246  15.339  19.291  1.00 86.12           C  
ATOM   3362  CB  THR A 414     -40.541  13.352  17.745  1.00 86.12           C  
ATOM   3363  O   THR A 414     -39.624  14.865  20.243  1.00 86.12           O  
ATOM   3364  CG2 THR A 414     -42.061  13.259  17.859  1.00 86.12           C  
ATOM   3365  OG1 THR A 414     -40.232  12.868  16.468  1.00 86.12           O  
ATOM   3366  N   GLN A 415     -41.097  16.359  19.455  1.00 81.44           N  
ATOM   3367  CA  GLN A 415     -41.435  16.910  20.779  1.00 81.44           C  
ATOM   3368  C   GLN A 415     -42.645  16.217  21.414  1.00 81.44           C  
ATOM   3369  CB  GLN A 415     -41.700  18.421  20.700  1.00 81.44           C  
ATOM   3370  O   GLN A 415     -42.637  15.943  22.609  1.00 81.44           O  
ATOM   3371  CG  GLN A 415     -40.441  19.243  20.394  1.00 81.44           C  
ATOM   3372  CD  GLN A 415     -40.660  20.746  20.565  1.00 81.44           C  
ATOM   3373  NE2 GLN A 415     -39.691  21.560  20.211  1.00 81.44           N  
ATOM   3374  OE1 GLN A 415     -41.678  21.229  21.030  1.00 81.44           O  
ATOM   3375  N   GLN A 416     -43.680  15.949  20.618  1.00 81.62           N  
ATOM   3376  CA  GLN A 416     -44.887  15.216  20.996  1.00 81.62           C  
ATOM   3377  C   GLN A 416     -45.324  14.385  19.789  1.00 81.62           C  
ATOM   3378  CB  GLN A 416     -46.017  16.183  21.393  1.00 81.62           C  
ATOM   3379  O   GLN A 416     -45.235  14.868  18.663  1.00 81.62           O  
ATOM   3380  CG  GLN A 416     -45.736  16.928  22.706  1.00 81.62           C  
ATOM   3381  CD  GLN A 416     -46.868  17.855  23.137  1.00 81.62           C  
ATOM   3382  NE2 GLN A 416     -46.768  18.444  24.309  1.00 81.62           N  
ATOM   3383  OE1 GLN A 416     -47.854  18.084  22.457  1.00 81.62           O  
ATOM   3384  N   GLY A 417     -45.789  13.158  20.020  1.00 88.00           N  
ATOM   3385  CA  GLY A 417     -46.217  12.254  18.953  1.00 88.00           C  
ATOM   3386  C   GLY A 417     -45.591  10.871  19.082  1.00 88.00           C  
ATOM   3387  O   GLY A 417     -45.512  10.333  20.193  1.00 88.00           O  
ATOM   3388  N   GLN A 418     -45.186  10.292  17.954  1.00 91.31           N  
ATOM   3389  CA  GLN A 418     -44.687   8.922  17.901  1.00 91.31           C  
ATOM   3390  C   GLN A 418     -43.481   8.762  16.976  1.00 91.31           C  
ATOM   3391  CB  GLN A 418     -45.832   7.952  17.556  1.00 91.31           C  
ATOM   3392  O   GLN A 418     -43.271   9.556  16.059  1.00 91.31           O  
ATOM   3393  CG  GLN A 418     -46.305   8.012  16.095  1.00 91.31           C  
ATOM   3394  CD  GLN A 418     -47.516   7.118  15.836  1.00 91.31           C  
ATOM   3395  NE2 GLN A 418     -47.699   6.666  14.617  1.00 91.31           N  
ATOM   3396  OE1 GLN A 418     -48.330   6.837  16.710  1.00 91.31           O  
ATOM   3397  N   VAL A 419     -42.709   7.714  17.242  1.00 93.50           N  
ATOM   3398  CA  VAL A 419     -41.646   7.212  16.374  1.00 93.50           C  
ATOM   3399  C   VAL A 419     -42.003   5.777  16.006  1.00 93.50           C  
ATOM   3400  CB  VAL A 419     -40.270   7.309  17.057  1.00 93.50           C  
ATOM   3401  O   VAL A 419     -42.267   4.960  16.889  1.00 93.50           O  
ATOM   3402  CG1 VAL A 419     -39.154   6.734  16.176  1.00 93.50           C  
ATOM   3403  CG2 VAL A 419     -39.917   8.770  17.384  1.00 93.50           C  
ATOM   3404  N   THR A 420     -42.031   5.477  14.714  1.00 93.75           N  
ATOM   3405  CA  THR A 420     -42.389   4.156  14.192  1.00 93.75           C  
ATOM   3406  C   THR A 420     -41.217   3.595  13.403  1.00 93.75           C  
ATOM   3407  CB  THR A 420     -43.668   4.217  13.344  1.00 93.75           C  
ATOM   3408  O   THR A 420     -40.665   4.280  12.546  1.00 93.75           O  
ATOM   3409  CG2 THR A 420     -44.101   2.838  12.844  1.00 93.75           C  
ATOM   3410  OG1 THR A 420     -44.739   4.717  14.123  1.00 93.75           O  
ATOM   3411  N   VAL A 421     -40.828   2.355  13.688  1.00 94.19           N  
ATOM   3412  CA  VAL A 421     -39.792   1.636  12.942  1.00 94.19           C  
ATOM   3413  C   VAL A 421     -40.454   0.492  12.188  1.00 94.19           C  
ATOM   3414  CB  VAL A 421     -38.659   1.148  13.863  1.00 94.19           C  
ATOM   3415  O   VAL A 421     -41.003  -0.409  12.814  1.00 94.19           O  
ATOM   3416  CG1 VAL A 421     -37.571   0.414  13.065  1.00 94.19           C  
ATOM   3417  CG2 VAL A 421     -37.995   2.329  14.585  1.00 94.19           C  
ATOM   3418  N   ARG A 422     -40.410   0.516  10.854  1.00 94.44           N  
ATOM   3419  CA  ARG A 422     -40.882  -0.596  10.014  1.00 94.44           C  
ATOM   3420  C   ARG A 422     -39.705  -1.394   9.493  1.00 94.44           C  
ATOM   3421  CB  ARG A 422     -41.789  -0.143   8.864  1.00 94.44           C  
ATOM   3422  O   ARG A 422     -38.705  -0.811   9.074  1.00 94.44           O  
ATOM   3423  CG  ARG A 422     -42.905   0.786   9.340  1.00 94.44           C  
ATOM   3424  CD  ARG A 422     -43.989   0.938   8.275  1.00 94.44           C  
ATOM   3425  NE  ARG A 422     -45.035   1.840   8.777  1.00 94.44           N  
ATOM   3426  NH1 ARG A 422     -44.208   3.791   7.851  1.00 94.44           N  
ATOM   3427  NH2 ARG A 422     -45.856   3.899   9.299  1.00 94.44           N  
ATOM   3428  CZ  ARG A 422     -45.038   3.152   8.625  1.00 94.44           C  
ATOM   3429  N   VAL A 423     -39.834  -2.715   9.506  1.00 93.81           N  
ATOM   3430  CA  VAL A 423     -38.778  -3.628   9.053  1.00 93.81           C  
ATOM   3431  C   VAL A 423     -39.354  -4.584   8.022  1.00 93.81           C  
ATOM   3432  CB  VAL A 423     -38.127  -4.380  10.229  1.00 93.81           C  
ATOM   3433  O   VAL A 423     -40.398  -5.183   8.266  1.00 93.81           O  
ATOM   3434  CG1 VAL A 423     -36.899  -5.165   9.756  1.00 93.81           C  
ATOM   3435  CG2 VAL A 423     -37.680  -3.402  11.324  1.00 93.81           C  
ATOM   3436  N   ARG A 424     -38.691  -4.727   6.873  1.00 92.75           N  
ATOM   3437  CA  ARG A 424     -39.061  -5.702   5.835  1.00 92.75           C  
ATOM   3438  C   ARG A 424     -37.824  -6.345   5.215  1.00 92.75           C  
ATOM   3439  CB  ARG A 424     -40.000  -5.073   4.783  1.00 92.75           C  
ATOM   3440  O   ARG A 424     -36.756  -5.727   5.181  1.00 92.75           O  
ATOM   3441  CG  ARG A 424     -39.345  -3.975   3.937  1.00 92.75           C  
ATOM   3442  CD  ARG A 424     -40.316  -3.354   2.931  1.00 92.75           C  
ATOM   3443  NE  ARG A 424     -39.670  -2.294   2.128  1.00 92.75           N  
ATOM   3444  NH1 ARG A 424     -39.478  -3.462   0.153  1.00 92.75           N  
ATOM   3445  NH2 ARG A 424     -38.706  -1.399   0.268  1.00 92.75           N  
ATOM   3446  CZ  ARG A 424     -39.289  -2.396   0.866  1.00 92.75           C  
ATOM   3447  N   TYR A 425     -37.995  -7.564   4.722  1.00 90.81           N  
ATOM   3448  CA  TYR A 425     -36.970  -8.336   4.030  1.00 90.81           C  
ATOM   3449  C   TYR A 425     -37.446  -8.657   2.610  1.00 90.81           C  
ATOM   3450  CB  TYR A 425     -36.677  -9.594   4.852  1.00 90.81           C  
ATOM   3451  O   TYR A 425     -38.540  -9.191   2.435  1.00 90.81           O  
ATOM   3452  CG  TYR A 425     -35.521 -10.408   4.321  1.00 90.81           C  
ATOM   3453  CD1 TYR A 425     -35.742 -11.701   3.811  1.00 90.81           C  
ATOM   3454  CD2 TYR A 425     -34.219  -9.875   4.359  1.00 90.81           C  
ATOM   3455  CE1 TYR A 425     -34.649 -12.475   3.384  1.00 90.81           C  
ATOM   3456  CE2 TYR A 425     -33.125 -10.643   3.930  1.00 90.81           C  
ATOM   3457  OH  TYR A 425     -32.301 -12.721   3.083  1.00 90.81           O  
ATOM   3458  CZ  TYR A 425     -33.344 -11.951   3.456  1.00 90.81           C  
ATOM   3459  N   ASP A 426     -36.654  -8.276   1.607  1.00 86.75           N  
ATOM   3460  CA  ASP A 426     -36.996  -8.429   0.187  1.00 86.75           C  
ATOM   3461  C   ASP A 426     -36.271  -9.644  -0.433  1.00 86.75           C  
ATOM   3462  CB  ASP A 426     -36.684  -7.121  -0.578  1.00 86.75           C  
ATOM   3463  O   ASP A 426     -35.221 -10.065   0.048  1.00 86.75           O  
ATOM   3464  CG  ASP A 426     -37.682  -5.960  -0.377  1.00 86.75           C  
ATOM   3465  OD1 ASP A 426     -38.651  -6.060   0.413  1.00 86.75           O  
ATOM   3466  OD2 ASP A 426     -37.540  -4.916  -1.064  1.00 86.75           O  
ATOM   3467  N   GLU A 427     -36.779 -10.162  -1.562  1.00 71.62           N  
ATOM   3468  CA  GLU A 427     -36.294 -11.373  -2.272  1.00 71.62           C  
ATOM   3469  C   GLU A 427     -34.825 -11.325  -2.770  1.00 71.62           C  
ATOM   3470  CB  GLU A 427     -37.221 -11.662  -3.477  1.00 71.62           C  
ATOM   3471  O   GLU A 427     -34.345 -12.278  -3.377  1.00 71.62           O  
ATOM   3472  CG  GLU A 427     -38.672 -12.021  -3.108  1.00 71.62           C  
ATOM   3473  CD  GLU A 427     -39.554 -12.357  -4.332  1.00 71.62           C  
ATOM   3474  OE1 GLU A 427     -40.662 -12.903  -4.119  1.00 71.62           O  
ATOM   3475  OE2 GLU A 427     -39.161 -12.034  -5.479  1.00 71.62           O  
ATOM   3476  N   GLY A 428     -34.103 -10.224  -2.549  1.00 73.88           N  
ATOM   3477  CA  GLY A 428     -32.718 -10.016  -2.984  1.00 73.88           C  
ATOM   3478  C   GLY A 428     -31.694  -9.975  -1.851  1.00 73.88           C  
ATOM   3479  O   GLY A 428     -30.703  -9.265  -2.000  1.00 73.88           O  
ATOM   3480  N   ASP A 429     -31.952 -10.647  -0.723  1.00 86.31           N  
ATOM   3481  CA  ASP A 429     -31.109 -10.611   0.483  1.00 86.31           C  
ATOM   3482  C   ASP A 429     -30.946  -9.197   1.075  1.00 86.31           C  
ATOM   3483  CB  ASP A 429     -29.765 -11.328   0.240  1.00 86.31           C  
ATOM   3484  O   ASP A 429     -29.910  -8.845   1.644  1.00 86.31           O  
ATOM   3485  CG  ASP A 429     -29.904 -12.837   0.034  1.00 86.31           C  
ATOM   3486  OD1 ASP A 429     -30.676 -13.452   0.800  1.00 86.31           O  
ATOM   3487  OD2 ASP A 429     -29.174 -13.376  -0.828  1.00 86.31           O  
ATOM   3488  N   MET A 430     -31.970  -8.351   0.929  1.00 90.06           N  
ATOM   3489  CA  MET A 430     -31.931  -6.954   1.370  1.00 90.06           C  
ATOM   3490  C   MET A 430     -32.854  -6.724   2.565  1.00 90.06           C  
ATOM   3491  CB  MET A 430     -32.268  -5.994   0.220  1.00 90.06           C  
ATOM   3492  O   MET A 430     -34.060  -6.966   2.496  1.00 90.06           O  
ATOM   3493  CG  MET A 430     -31.227  -5.991  -0.908  1.00 90.06           C  
ATOM   3494  SD  MET A 430     -29.549  -5.414  -0.508  1.00 90.06           S  
ATOM   3495  CE  MET A 430     -29.838  -3.666  -0.149  1.00 90.06           C  
ATOM   3496  N   LEU A 431     -32.291  -6.179   3.645  1.00 91.44           N  
ATOM   3497  CA  LEU A 431     -33.052  -5.682   4.789  1.00 91.44           C  
ATOM   3498  C   LEU A 431     -33.338  -4.193   4.630  1.00 91.44           C  
ATOM   3499  CB  LEU A 431     -32.308  -5.946   6.106  1.00 91.44           C  
ATOM   3500  O   LEU A 431     -32.444  -3.386   4.347  1.00 91.44           O  
ATOM   3501  CG  LEU A 431     -32.436  -7.368   6.667  1.00 91.44           C  
ATOM   3502  CD1 LEU A 431     -31.466  -7.505   7.841  1.00 91.44           C  
ATOM   3503  CD2 LEU A 431     -33.848  -7.629   7.200  1.00 91.44           C  
ATOM   3504  N   HIS A 432     -34.588  -3.829   4.885  1.00 93.75           N  
ATOM   3505  CA  HIS A 432     -35.073  -2.460   4.841  1.00 93.75           C  
ATOM   3506  C   HIS A 432     -35.579  -2.048   6.221  1.00 93.75           C  
ATOM   3507  CB  HIS A 432     -36.189  -2.354   3.806  1.00 93.75           C  
ATOM   3508  O   HIS A 432     -36.464  -2.693   6.782  1.00 93.75           O  
ATOM   3509  CG  HIS A 432     -35.770  -2.667   2.397  1.00 93.75           C  
ATOM   3510  CD2 HIS A 432     -35.588  -3.908   1.844  1.00 93.75           C  
ATOM   3511  ND1 HIS A 432     -35.456  -1.740   1.433  1.00 93.75           N  
ATOM   3512  CE1 HIS A 432     -35.053  -2.401   0.337  1.00 93.75           C  
ATOM   3513  NE2 HIS A 432     -35.105  -3.717   0.546  1.00 93.75           N  
ATOM   3514  N   PHE A 433     -35.052  -0.935   6.728  1.00 94.81           N  
ATOM   3515  CA  PHE A 433     -35.515  -0.299   7.957  1.00 94.81           C  
ATOM   3516  C   PHE A 433     -36.018   1.104   7.644  1.00 94.81           C  
ATOM   3517  CB  PHE A 433     -34.392  -0.239   8.993  1.00 94.81           C  
ATOM   3518  O   PHE A 433     -35.265   1.938   7.141  1.00 94.81           O  
ATOM   3519  CG  PHE A 433     -33.902  -1.580   9.483  1.00 94.81           C  
ATOM   3520  CD1 PHE A 433     -34.388  -2.089  10.700  1.00 94.81           C  
ATOM   3521  CD2 PHE A 433     -32.924  -2.289   8.759  1.00 94.81           C  
ATOM   3522  CE1 PHE A 433     -33.906  -3.311  11.191  1.00 94.81           C  
ATOM   3523  CE2 PHE A 433     -32.434  -3.506   9.256  1.00 94.81           C  
ATOM   3524  CZ  PHE A 433     -32.923  -4.009  10.472  1.00 94.81           C  
ATOM   3525  N   GLU A 434     -37.272   1.384   7.969  1.00 95.38           N  
ATOM   3526  CA  GLU A 434     -37.875   2.707   7.837  1.00 95.38           C  
ATOM   3527  C   GLU A 434     -38.116   3.286   9.225  1.00 95.38           C  
ATOM   3528  CB  GLU A 434     -39.177   2.638   7.033  1.00 95.38           C  
ATOM   3529  O   GLU A 434     -38.946   2.784   9.976  1.00 95.38           O  
ATOM   3530  CG  GLU A 434     -38.936   2.213   5.579  1.00 95.38           C  
ATOM   3531  CD  GLU A 434     -40.225   2.083   4.757  1.00 95.38           C  
ATOM   3532  OE1 GLU A 434     -40.086   1.647   3.588  1.00 95.38           O  
ATOM   3533  OE2 GLU A 434     -41.315   2.430   5.273  1.00 95.38           O  
ATOM   3534  N   VAL A 435     -37.381   4.340   9.573  1.00 95.25           N  
ATOM   3535  CA  VAL A 435     -37.545   5.072  10.831  1.00 95.25           C  
ATOM   3536  C   VAL A 435     -38.347   6.335  10.540  1.00 95.25           C  
ATOM   3537  CB  VAL A 435     -36.185   5.384  11.482  1.00 95.25           C  
ATOM   3538  O   VAL A 435     -37.824   7.280   9.949  1.00 95.25           O  
ATOM   3539  CG1 VAL A 435     -36.376   6.050  12.851  1.00 95.25           C  
ATOM   3540  CG2 VAL A 435     -35.339   4.118  11.683  1.00 95.25           C  
ATOM   3541  N   GLU A 436     -39.617   6.331  10.931  1.00 94.75           N  
ATOM   3542  CA  GLU A 436     -40.565   7.432  10.769  1.00 94.75           C  
ATOM   3543  C   GLU A 436     -40.723   8.207  12.083  1.00 94.75           C  
ATOM   3544  CB  GLU A 436     -41.906   6.879  10.252  1.00 94.75           C  
ATOM   3545  O   GLU A 436     -40.984   7.630  13.140  1.00 94.75           O  
ATOM   3546  CG  GLU A 436     -42.921   7.982   9.906  1.00 94.75           C  
ATOM   3547  CD  GLU A 436     -44.273   7.439   9.403  1.00 94.75           C  
ATOM   3548  OE1 GLU A 436     -45.256   8.210   9.401  1.00 94.75           O  
ATOM   3549  OE2 GLU A 436     -44.358   6.246   9.018  1.00 94.75           O  
ATOM   3550  N   ASP A 437     -40.582   9.527  12.013  1.00 93.75           N  
ATOM   3551  CA  ASP A 437     -40.789  10.461  13.114  1.00 93.75           C  
ATOM   3552  C   ASP A 437     -41.935  11.421  12.787  1.00 93.75           C  
ATOM   3553  CB  ASP A 437     -39.464  11.183  13.435  1.00 93.75           C  
ATOM   3554  O   ASP A 437     -42.048  11.869  11.651  1.00 93.75           O  
ATOM   3555  CG  ASP A 437     -39.147  12.430  12.589  1.00 93.75           C  
ATOM   3556  OD1 ASP A 437     -39.674  13.521  12.907  1.00 93.75           O  
ATOM   3557  OD2 ASP A 437     -38.296  12.358  11.677  1.00 93.75           O  
ATOM   3558  N   SER A 438     -42.764  11.772  13.774  1.00 91.12           N  
ATOM   3559  CA  SER A 438     -43.839  12.768  13.622  1.00 91.12           C  
ATOM   3560  C   SER A 438     -43.402  14.185  14.037  1.00 91.12           C  
ATOM   3561  CB  SER A 438     -45.099  12.296  14.359  1.00 91.12           C  
ATOM   3562  O   SER A 438     -44.191  14.944  14.606  1.00 91.12           O  
ATOM   3563  OG  SER A 438     -44.952  12.434  15.763  1.00 91.12           O  
ATOM   3564  N   GLY A 439     -42.116  14.505  13.886  1.00 87.12           N  
ATOM   3565  CA  GLY A 439     -41.489  15.730  14.367  1.00 87.12           C  
ATOM   3566  C   GLY A 439     -41.598  16.916  13.408  1.00 87.12           C  
ATOM   3567  O   GLY A 439     -42.535  17.061  12.625  1.00 87.12           O  
ATOM   3568  N   ILE A 440     -40.618  17.819  13.490  1.00 84.44           N  
ATOM   3569  CA  ILE A 440     -40.612  19.095  12.749  1.00 84.44           C  
ATOM   3570  C   ILE A 440     -40.421  18.947  11.231  1.00 84.44           C  
ATOM   3571  CB  ILE A 440     -39.554  20.058  13.332  1.00 84.44           C  
ATOM   3572  O   ILE A 440     -40.707  19.891  10.494  1.00 84.44           O  
ATOM   3573  CG1 ILE A 440     -38.127  19.463  13.258  1.00 84.44           C  
ATOM   3574  CG2 ILE A 440     -39.935  20.442  14.775  1.00 84.44           C  
ATOM   3575  CD1 ILE A 440     -37.021  20.457  13.626  1.00 84.44           C  
ATOM   3576  N   GLY A 441     -39.947  17.791  10.762  1.00 85.06           N  
ATOM   3577  CA  GLY A 441     -39.579  17.560   9.365  1.00 85.06           C  
ATOM   3578  C   GLY A 441     -38.396  18.410   8.874  1.00 85.06           C  
ATOM   3579  O   GLY A 441     -37.888  19.296   9.565  1.00 85.06           O  
ATOM   3580  N   ILE A 442     -37.950  18.133   7.651  1.00 86.75           N  
ATOM   3581  CA  ILE A 442     -36.777  18.723   7.003  1.00 86.75           C  
ATOM   3582  C   ILE A 442     -37.231  19.449   5.723  1.00 86.75           C  
ATOM   3583  CB  ILE A 442     -35.705  17.647   6.702  1.00 86.75           C  
ATOM   3584  O   ILE A 442     -37.946  18.857   4.910  1.00 86.75           O  
ATOM   3585  CG1 ILE A 442     -35.340  16.839   7.972  1.00 86.75           C  
ATOM   3586  CG2 ILE A 442     -34.447  18.309   6.102  1.00 86.75           C  
ATOM   3587  CD1 ILE A 442     -34.387  15.666   7.720  1.00 86.75           C  
ATOM   3588  N   PRO A 443     -36.833  20.718   5.507  1.00 86.81           N  
ATOM   3589  CA  PRO A 443     -37.107  21.440   4.263  1.00 86.81           C  
ATOM   3590  C   PRO A 443     -36.524  20.740   3.025  1.00 86.81           C  
ATOM   3591  CB  PRO A 443     -36.480  22.825   4.453  1.00 86.81           C  
ATOM   3592  O   PRO A 443     -35.426  20.184   3.080  1.00 86.81           O  
ATOM   3593  CG  PRO A 443     -36.436  23.007   5.965  1.00 86.81           C  
ATOM   3594  CD  PRO A 443     -36.169  21.592   6.463  1.00 86.81           C  
ATOM   3595  N   GLN A 444     -37.221  20.794   1.883  1.00 84.75           N  
ATOM   3596  CA  GLN A 444     -36.784  20.083   0.668  1.00 84.75           C  
ATOM   3597  C   GLN A 444     -35.425  20.549   0.129  1.00 84.75           C  
ATOM   3598  CB  GLN A 444     -37.827  20.194  -0.453  1.00 84.75           C  
ATOM   3599  O   GLN A 444     -34.668  19.741  -0.398  1.00 84.75           O  
ATOM   3600  CG  GLN A 444     -39.045  19.290  -0.217  1.00 84.75           C  
ATOM   3601  CD  GLN A 444     -39.771  18.920  -1.510  1.00 84.75           C  
ATOM   3602  NE2 GLN A 444     -40.635  17.930  -1.467  1.00 84.75           N  
ATOM   3603  OE1 GLN A 444     -39.588  19.491  -2.574  1.00 84.75           O  
ATOM   3604  N   ASP A 445     -35.087  21.827   0.292  1.00 82.88           N  
ATOM   3605  CA  ASP A 445     -33.806  22.414  -0.118  1.00 82.88           C  
ATOM   3606  C   ASP A 445     -32.615  21.980   0.757  1.00 82.88           C  
ATOM   3607  CB  ASP A 445     -33.955  23.946  -0.154  1.00 82.88           C  
ATOM   3608  O   ASP A 445     -31.455  22.254   0.430  1.00 82.88           O  
ATOM   3609  CG  ASP A 445     -34.321  24.584   1.195  1.00 82.88           C  
ATOM   3610  OD1 ASP A 445     -35.273  24.086   1.840  1.00 82.88           O  
ATOM   3611  OD2 ASP A 445     -33.690  25.613   1.524  1.00 82.88           O  
ATOM   3612  N   GLU A 446     -32.895  21.281   1.858  1.00 82.56           N  
ATOM   3613  CA  GLU A 446     -31.915  20.833   2.841  1.00 82.56           C  
ATOM   3614  C   GLU A 446     -31.664  19.316   2.785  1.00 82.56           C  
ATOM   3615  CB  GLU A 446     -32.382  21.295   4.231  1.00 82.56           C  
ATOM   3616  O   GLU A 446     -30.610  18.872   3.241  1.00 82.56           O  
ATOM   3617  CG  GLU A 446     -32.441  22.831   4.359  1.00 82.56           C  
ATOM   3618  CD  GLU A 446     -31.035  23.427   4.405  1.00 82.56           C  
ATOM   3619  OE1 GLU A 446     -30.579  24.131   3.471  1.00 82.56           O  
ATOM   3620  OE2 GLU A 446     -30.327  23.111   5.384  1.00 82.56           O  
ATOM   3621  N   LEU A 447     -32.564  18.525   2.177  1.00 83.88           N  
ATOM   3622  CA  LEU A 447     -32.507  17.051   2.150  1.00 83.88           C  
ATOM   3623  C   LEU A 447     -31.204  16.493   1.561  1.00 83.88           C  
ATOM   3624  CB  LEU A 447     -33.700  16.493   1.346  1.00 83.88           C  
ATOM   3625  O   LEU A 447     -30.655  15.527   2.085  1.00 83.88           O  
ATOM   3626  CG  LEU A 447     -35.081  16.698   1.990  1.00 83.88           C  
ATOM   3627  CD1 LEU A 447     -36.182  16.253   1.025  1.00 83.88           C  
ATOM   3628  CD2 LEU A 447     -35.261  15.904   3.284  1.00 83.88           C  
ATOM   3629  N   ASP A 448     -30.660  17.121   0.519  1.00 80.69           N  
ATOM   3630  CA  ASP A 448     -29.396  16.675  -0.084  1.00 80.69           C  
ATOM   3631  C   ASP A 448     -28.175  17.014   0.783  1.00 80.69           C  
ATOM   3632  CB  ASP A 448     -29.245  17.302  -1.476  1.00 80.69           C  
ATOM   3633  O   ASP A 448     -27.126  16.370   0.693  1.00 80.69           O  
ATOM   3634  CG  ASP A 448     -30.231  16.734  -2.501  1.00 80.69           C  
ATOM   3635  OD1 ASP A 448     -30.578  15.538  -2.380  1.00 80.69           O  
ATOM   3636  OD2 ASP A 448     -30.578  17.501  -3.425  1.00 80.69           O  
ATOM   3637  N   LYS A 449     -28.298  18.026   1.648  1.00 80.94           N  
ATOM   3638  CA  LYS A 449     -27.191  18.567   2.441  1.00 80.94           C  
ATOM   3639  C   LYS A 449     -27.060  17.898   3.804  1.00 80.94           C  
ATOM   3640  CB  LYS A 449     -27.361  20.076   2.617  1.00 80.94           C  
ATOM   3641  O   LYS A 449     -25.965  17.899   4.354  1.00 80.94           O  
ATOM   3642  CG  LYS A 449     -27.479  20.871   1.306  1.00 80.94           C  
ATOM   3643  CD  LYS A 449     -27.772  22.327   1.675  1.00 80.94           C  
ATOM   3644  CE  LYS A 449     -28.354  23.134   0.520  1.00 80.94           C  
ATOM   3645  NZ  LYS A 449     -29.148  24.262   1.071  1.00 80.94           N  
ATOM   3646  N   ILE A 450     -28.118  17.286   4.346  1.00 82.69           N  
ATOM   3647  CA  ILE A 450     -28.078  16.670   5.689  1.00 82.69           C  
ATOM   3648  C   ILE A 450     -27.084  15.504   5.811  1.00 82.69           C  
ATOM   3649  CB  ILE A 450     -29.475  16.228   6.170  1.00 82.69           C  
ATOM   3650  O   ILE A 450     -26.678  15.154   6.917  1.00 82.69           O  
ATOM   3651  CG1 ILE A 450     -29.969  14.976   5.415  1.00 82.69           C  
ATOM   3652  CG2 ILE A 450     -30.487  17.384   6.130  1.00 82.69           C  
ATOM   3653  CD1 ILE A 450     -31.361  14.506   5.834  1.00 82.69           C  
ATOM   3654  N   PHE A 451     -26.683  14.903   4.686  1.00 83.62           N  
ATOM   3655  CA  PHE A 451     -25.655  13.860   4.642  1.00 83.62           C  
ATOM   3656  C   PHE A 451     -24.237  14.408   4.427  1.00 83.62           C  
ATOM   3657  CB  PHE A 451     -26.017  12.834   3.563  1.00 83.62           C  
ATOM   3658  O   PHE A 451     -23.282  13.630   4.421  1.00 83.62           O  
ATOM   3659  CG  PHE A 451     -27.300  12.081   3.837  1.00 83.62           C  
ATOM   3660  CD1 PHE A 451     -27.346  11.125   4.871  1.00 83.62           C  
ATOM   3661  CD2 PHE A 451     -28.443  12.323   3.053  1.00 83.62           C  
ATOM   3662  CE1 PHE A 451     -28.523  10.389   5.098  1.00 83.62           C  
ATOM   3663  CE2 PHE A 451     -29.615  11.584   3.280  1.00 83.62           C  
ATOM   3664  CZ  PHE A 451     -29.656  10.615   4.297  1.00 83.62           C  
ATOM   3665  N   ALA A 452     -24.076  15.720   4.233  1.00 74.75           N  
ATOM   3666  CA  ALA A 452     -22.765  16.349   4.178  1.00 74.75           C  
ATOM   3667  C   ALA A 452     -22.172  16.450   5.591  1.00 74.75           C  
ATOM   3668  CB  ALA A 452     -22.862  17.710   3.477  1.00 74.75           C  
ATOM   3669  O   ALA A 452     -22.867  16.775   6.554  1.00 74.75           O  
ATOM   3670  N   MET A 453     -20.869  16.183   5.715  1.00 69.88           N  
ATOM   3671  CA  MET A 453     -20.189  16.284   7.007  1.00 69.88           C  
ATOM   3672  C   MET A 453     -20.262  17.714   7.551  1.00 69.88           C  
ATOM   3673  CB  MET A 453     -18.719  15.860   6.917  1.00 69.88           C  
ATOM   3674  O   MET A 453     -20.065  18.676   6.807  1.00 69.88           O  
ATOM   3675  CG  MET A 453     -18.509  14.389   6.562  1.00 69.88           C  
ATOM   3676  SD  MET A 453     -16.794  13.886   6.859  1.00 69.88           S  
ATOM   3677  CE  MET A 453     -16.549  12.669   5.547  1.00 69.88           C  
ATOM   3678  N   TYR A 454     -20.492  17.833   8.860  1.00 64.81           N  
ATOM   3679  CA  TYR A 454     -20.590  19.098   9.602  1.00 64.81           C  
ATOM   3680  C   TYR A 454     -21.789  19.973   9.218  1.00 64.81           C  
ATOM   3681  CB  TYR A 454     -19.266  19.876   9.540  1.00 64.81           C  
ATOM   3682  O   TYR A 454     -21.865  21.136   9.623  1.00 64.81           O  
ATOM   3683  CG  TYR A 454     -18.042  19.037   9.827  1.00 64.81           C  
ATOM   3684  CD1 TYR A 454     -17.759  18.661  11.152  1.00 64.81           C  
ATOM   3685  CD2 TYR A 454     -17.201  18.622   8.776  1.00 64.81           C  
ATOM   3686  CE1 TYR A 454     -16.621  17.883  11.432  1.00 64.81           C  
ATOM   3687  CE2 TYR A 454     -16.072  17.828   9.053  1.00 64.81           C  
ATOM   3688  OH  TYR A 454     -14.686  16.702  10.648  1.00 64.81           O  
ATOM   3689  CZ  TYR A 454     -15.781  17.459  10.382  1.00 64.81           C  
ATOM   3690  N   TYR A 455     -22.738  19.432   8.453  1.00 69.62           N  
ATOM   3691  CA  TYR A 455     -23.924  20.167   8.051  1.00 69.62           C  
ATOM   3692  C   TYR A 455     -25.014  20.119   9.126  1.00 69.62           C  
ATOM   3693  CB  TYR A 455     -24.425  19.658   6.703  1.00 69.62           C  
ATOM   3694  O   TYR A 455     -25.275  19.077   9.728  1.00 69.62           O  
ATOM   3695  CG  TYR A 455     -25.409  20.625   6.095  1.00 69.62           C  
ATOM   3696  CD1 TYR A 455     -26.795  20.424   6.233  1.00 69.62           C  
ATOM   3697  CD2 TYR A 455     -24.914  21.780   5.467  1.00 69.62           C  
ATOM   3698  CE1 TYR A 455     -27.695  21.390   5.742  1.00 69.62           C  
ATOM   3699  CE2 TYR A 455     -25.805  22.743   4.976  1.00 69.62           C  
ATOM   3700  OH  TYR A 455     -27.979  23.541   4.647  1.00 69.62           O  
ATOM   3701  CZ  TYR A 455     -27.189  22.554   5.120  1.00 69.62           C  
ATOM   3702  N   GLN A 456     -25.663  21.260   9.365  1.00 70.44           N  
ATOM   3703  CA  GLN A 456     -26.782  21.395  10.296  1.00 70.44           C  
ATOM   3704  C   GLN A 456     -27.843  22.307   9.697  1.00 70.44           C  
ATOM   3705  CB  GLN A 456     -26.319  21.973  11.639  1.00 70.44           C  
ATOM   3706  O   GLN A 456     -27.543  23.430   9.283  1.00 70.44           O  
ATOM   3707  CG  GLN A 456     -25.368  21.022  12.363  1.00 70.44           C  
ATOM   3708  CD  GLN A 456     -24.958  21.525  13.735  1.00 70.44           C  
ATOM   3709  NE2 GLN A 456     -24.415  20.634  14.516  1.00 70.44           N  
ATOM   3710  OE1 GLN A 456     -25.086  22.680  14.112  1.00 70.44           O  
ATOM   3711  N   VAL A 457     -29.088  21.834   9.702  1.00 67.06           N  
ATOM   3712  CA  VAL A 457     -30.236  22.621   9.251  1.00 67.06           C  
ATOM   3713  C   VAL A 457     -30.440  23.787  10.220  1.00 67.06           C  
ATOM   3714  CB  VAL A 457     -31.499  21.750   9.120  1.00 67.06           C  
ATOM   3715  O   VAL A 457     -30.526  23.599  11.437  1.00 67.06           O  
ATOM   3716  CG1 VAL A 457     -32.666  22.558   8.544  1.00 67.06           C  
ATOM   3717  CG2 VAL A 457     -31.247  20.552   8.193  1.00 67.06           C  
ATOM   3718  N   LYS A 458     -30.476  25.009   9.684  1.00 62.97           N  
ATOM   3719  CA  LYS A 458     -30.729  26.224  10.467  1.00 62.97           C  
ATOM   3720  C   LYS A 458     -32.230  26.381  10.677  1.00 62.97           C  
ATOM   3721  CB  LYS A 458     -30.134  27.457   9.775  1.00 62.97           C  
ATOM   3722  O   LYS A 458     -32.996  26.304   9.723  1.00 62.97           O  
ATOM   3723  CG  LYS A 458     -28.600  27.408   9.745  1.00 62.97           C  
ATOM   3724  CD  LYS A 458     -28.041  28.649   9.045  1.00 62.97           C  
ATOM   3725  CE  LYS A 458     -26.515  28.553   8.992  1.00 62.97           C  
ATOM   3726  NZ  LYS A 458     -25.933  29.683   8.232  1.00 62.97           N  
ATOM   3727  N   ASP A 459     -32.636  26.633  11.914  1.00 54.56           N  
ATOM   3728  CA  ASP A 459     -34.045  26.816  12.249  1.00 54.56           C  
ATOM   3729  C   ASP A 459     -34.598  28.097  11.590  1.00 54.56           C  
ATOM   3730  CB  ASP A 459     -34.185  26.810  13.780  1.00 54.56           C  
ATOM   3731  O   ASP A 459     -34.004  29.176  11.707  1.00 54.56           O  
ATOM   3732  CG  ASP A 459     -35.611  26.541  14.259  1.00 54.56           C  
ATOM   3733  OD1 ASP A 459     -36.498  26.394  13.389  1.00 54.56           O  
ATOM   3734  OD2 ASP A 459     -35.796  26.557  15.495  1.00 54.56           O  
ATOM   3735  N   SER A 460     -35.736  28.002  10.892  1.00 44.72           N  
ATOM   3736  CA  SER A 460     -36.328  29.113  10.124  1.00 44.72           C  
ATOM   3737  C   SER A 460     -36.828  30.270  11.007  1.00 44.72           C  
ATOM   3738  CB  SER A 460     -37.465  28.613   9.219  1.00 44.72           C  
ATOM   3739  O   SER A 460     -37.198  31.319  10.489  1.00 44.72           O  
ATOM   3740  OG  SER A 460     -37.070  27.504   8.433  1.00 44.72           O  
ATOM   3741  N   HIS A 461     -36.828  30.104  12.335  1.00 42.47           N  
ATOM   3742  CA  HIS A 461     -37.241  31.110  13.325  1.00 42.47           C  
ATOM   3743  C   HIS A 461     -36.076  31.693  14.149  1.00 42.47           C  
ATOM   3744  CB  HIS A 461     -38.372  30.531  14.193  1.00 42.47           C  
ATOM   3745  O   HIS A 461     -36.287  32.205  15.247  1.00 42.47           O  
ATOM   3746  CG  HIS A 461     -39.705  30.562  13.494  1.00 42.47           C  
ATOM   3747  CD2 HIS A 461     -40.844  31.173  13.943  1.00 42.47           C  
ATOM   3748  ND1 HIS A 461     -39.997  30.024  12.264  1.00 42.47           N  
ATOM   3749  CE1 HIS A 461     -41.276  30.307  11.975  1.00 42.47           C  
ATOM   3750  NE2 HIS A 461     -41.836  31.012  12.971  1.00 42.47           N  
ATOM   3751  N   GLY A 462     -34.829  31.616  13.664  1.00 37.50           N  
ATOM   3752  CA  GLY A 462     -33.676  32.183  14.384  1.00 37.50           C  
ATOM   3753  C   GLY A 462     -33.400  31.518  15.742  1.00 37.50           C  
ATOM   3754  O   GLY A 462     -32.709  32.092  16.586  1.00 37.50           O  
ATOM   3755  N   GLY A 463     -33.952  30.320  15.960  1.00 41.28           N  
ATOM   3756  CA  GLY A 463     -33.693  29.472  17.117  1.00 41.28           C  
ATOM   3757  C   GLY A 463     -32.274  28.904  17.110  1.00 41.28           C  
ATOM   3758  O   GLY A 463     -31.592  28.882  16.082  1.00 41.28           O  
ATOM   3759  N   LYS A 464     -31.807  28.457  18.286  1.00 41.53           N  
ATOM   3760  CA  LYS A 464     -30.500  27.796  18.424  1.00 41.53           C  
ATOM   3761  C   LYS A 464     -30.419  26.618  17.440  1.00 41.53           C  
ATOM   3762  CB  LYS A 464     -30.271  27.286  19.857  1.00 41.53           C  
ATOM   3763  O   LYS A 464     -31.377  25.849  17.381  1.00 41.53           O  
ATOM   3764  CG  LYS A 464     -29.883  28.404  20.833  1.00 41.53           C  
ATOM   3765  CD  LYS A 464     -29.660  27.827  22.237  1.00 41.53           C  
ATOM   3766  CE  LYS A 464     -29.193  28.924  23.200  1.00 41.53           C  
ATOM   3767  NZ  LYS A 464     -28.975  28.384  24.565  1.00 41.53           N  
ATOM   3768  N   PRO A 465     -29.299  26.451  16.710  1.00 46.16           N  
ATOM   3769  CA  PRO A 465     -29.113  25.306  15.825  1.00 46.16           C  
ATOM   3770  C   PRO A 465     -29.335  24.002  16.595  1.00 46.16           C  
ATOM   3771  CB  PRO A 465     -27.687  25.426  15.272  1.00 46.16           C  
ATOM   3772  O   PRO A 465     -29.027  23.919  17.790  1.00 46.16           O  
ATOM   3773  CG  PRO A 465     -26.970  26.289  16.309  1.00 46.16           C  
ATOM   3774  CD  PRO A 465     -28.071  27.221  16.803  1.00 46.16           C  
ATOM   3775  N   ALA A 466     -29.889  23.000  15.909  1.00 51.19           N  
ATOM   3776  CA  ALA A 466     -30.095  21.675  16.470  1.00 51.19           C  
ATOM   3777  C   ALA A 466     -28.799  21.174  17.124  1.00 51.19           C  
ATOM   3778  CB  ALA A 466     -30.552  20.740  15.348  1.00 51.19           C  
ATOM   3779  O   ALA A 466     -27.736  21.171  16.504  1.00 51.19           O  
ATOM   3780  N   THR A 467     -28.874  20.763  18.391  1.00 47.25           N  
ATOM   3781  CA  THR A 467     -27.736  20.176  19.111  1.00 47.25           C  
ATOM   3782  C   THR A 467     -27.220  18.972  18.325  1.00 47.25           C  
ATOM   3783  CB  THR A 467     -28.156  19.762  20.535  1.00 47.25           C  
ATOM   3784  O   THR A 467     -28.024  18.187  17.854  1.00 47.25           O  
ATOM   3785  CG2 THR A 467     -28.238  20.973  21.462  1.00 47.25           C  
ATOM   3786  OG1 THR A 467     -29.438  19.162  20.558  1.00 47.25           O  
ATOM   3787  N   GLY A 468     -25.916  18.791  18.126  1.00 56.69           N  
ATOM   3788  CA  GLY A 468     -25.360  17.681  17.331  1.00 56.69           C  
ATOM   3789  C   GLY A 468     -24.054  18.069  16.642  1.00 56.69           C  
ATOM   3790  O   GLY A 468     -23.672  19.231  16.681  1.00 56.69           O  
ATOM   3791  N   THR A 469     -23.354  17.117  16.029  1.00 58.34           N  
ATOM   3792  CA  THR A 469     -22.061  17.347  15.349  1.00 58.34           C  
ATOM   3793  C   THR A 469     -22.198  17.557  13.844  1.00 58.34           C  
ATOM   3794  CB  THR A 469     -21.121  16.157  15.604  1.00 58.34           C  
ATOM   3795  O   THR A 469     -21.288  18.077  13.209  1.00 58.34           O  
ATOM   3796  CG2 THR A 469     -20.765  16.108  17.074  1.00 58.34           C  
ATOM   3797  OG1 THR A 469     -21.758  14.943  15.269  1.00 58.34           O  
ATOM   3798  N   GLY A 470     -23.333  17.153  13.260  1.00 66.25           N  
ATOM   3799  CA  GLY A 470     -23.499  17.075  11.803  1.00 66.25           C  
ATOM   3800  C   GLY A 470     -22.661  15.961  11.158  1.00 66.25           C  
ATOM   3801  O   GLY A 470     -22.488  15.954   9.945  1.00 66.25           O  
ATOM   3802  N   ILE A 471     -22.098  15.042  11.954  1.00 66.06           N  
ATOM   3803  CA  ILE A 471     -21.223  13.959  11.472  1.00 66.06           C  
ATOM   3804  C   ILE A 471     -21.983  12.627  11.418  1.00 66.06           C  
ATOM   3805  CB  ILE A 471     -19.945  13.876  12.342  1.00 66.06           C  
ATOM   3806  O   ILE A 471     -21.836  11.876  10.455  1.00 66.06           O  
ATOM   3807  CG1 ILE A 471     -19.171  15.216  12.344  1.00 66.06           C  
ATOM   3808  CG2 ILE A 471     -19.031  12.743  11.848  1.00 66.06           C  
ATOM   3809  CD1 ILE A 471     -18.027  15.249  13.366  1.00 66.06           C  
ATOM   3810  N   GLY A 472     -22.847  12.357  12.404  1.00 75.62           N  
ATOM   3811  CA  GLY A 472     -23.505  11.056  12.570  1.00 75.62           C  
ATOM   3812  C   GLY A 472     -24.229  10.537  11.322  1.00 75.62           C  
ATOM   3813  O   GLY A 472     -23.995   9.409  10.910  1.00 75.62           O  
ATOM   3814  N   LEU A 473     -25.083  11.346  10.681  1.00 83.81           N  
ATOM   3815  CA  LEU A 473     -25.827  10.937   9.474  1.00 83.81           C  
ATOM   3816  C   LEU A 473     -24.906  10.621   8.284  1.00 83.81           C  
ATOM   3817  CB  LEU A 473     -26.836  12.044   9.107  1.00 83.81           C  
ATOM   3818  O   LEU A 473     -25.144   9.657   7.555  1.00 83.81           O  
ATOM   3819  CG  LEU A 473     -28.206  11.841   9.781  1.00 83.81           C  
ATOM   3820  CD1 LEU A 473     -28.889  13.183  10.031  1.00 83.81           C  
ATOM   3821  CD2 LEU A 473     -29.117  10.984   8.901  1.00 83.81           C  
ATOM   3822  N   ALA A 474     -23.830  11.393   8.111  1.00 80.38           N  
ATOM   3823  CA  ALA A 474     -22.832  11.156   7.071  1.00 80.38           C  
ATOM   3824  C   ALA A 474     -22.077   9.832   7.305  1.00 80.38           C  
ATOM   3825  CB  ALA A 474     -21.879  12.358   7.033  1.00 80.38           C  
ATOM   3826  O   ALA A 474     -21.870   9.058   6.367  1.00 80.38           O  
ATOM   3827  N   VAL A 475     -21.717   9.545   8.563  1.00 79.94           N  
ATOM   3828  CA  VAL A 475     -21.078   8.282   8.972  1.00 79.94           C  
ATOM   3829  C   VAL A 475     -22.024   7.102   8.765  1.00 79.94           C  
ATOM   3830  CB  VAL A 475     -20.588   8.357  10.432  1.00 79.94           C  
ATOM   3831  O   VAL A 475     -21.643   6.131   8.114  1.00 79.94           O  
ATOM   3832  CG1 VAL A 475     -20.104   7.001  10.961  1.00 79.94           C  
ATOM   3833  CG2 VAL A 475     -19.417   9.340  10.538  1.00 79.94           C  
ATOM   3834  N   SER A 476     -23.270   7.208   9.232  1.00 88.38           N  
ATOM   3835  CA  SER A 476     -24.296   6.177   9.059  1.00 88.38           C  
ATOM   3836  C   SER A 476     -24.522   5.834   7.586  1.00 88.38           C  
ATOM   3837  CB  SER A 476     -25.611   6.645   9.690  1.00 88.38           C  
ATOM   3838  O   SER A 476     -24.541   4.659   7.228  1.00 88.38           O  
ATOM   3839  OG  SER A 476     -25.503   6.679  11.101  1.00 88.38           O  
ATOM   3840  N   ARG A 477     -24.612   6.841   6.705  1.00 88.12           N  
ATOM   3841  CA  ARG A 477     -24.793   6.614   5.263  1.00 88.12           C  
ATOM   3842  C   ARG A 477     -23.583   5.928   4.628  1.00 88.12           C  
ATOM   3843  CB  ARG A 477     -25.128   7.948   4.583  1.00 88.12           C  
ATOM   3844  O   ARG A 477     -23.738   5.054   3.780  1.00 88.12           O  
ATOM   3845  CG  ARG A 477     -25.557   7.704   3.135  1.00 88.12           C  
ATOM   3846  CD  ARG A 477     -26.039   8.982   2.459  1.00 88.12           C  
ATOM   3847  NE  ARG A 477     -26.497   8.676   1.101  1.00 88.12           N  
ATOM   3848  NH1 ARG A 477     -27.005  10.817   0.446  1.00 88.12           N  
ATOM   3849  NH2 ARG A 477     -27.442   9.060  -0.899  1.00 88.12           N  
ATOM   3850  CZ  ARG A 477     -26.981   9.528   0.225  1.00 88.12           C  
ATOM   3851  N   ARG A 478     -22.367   6.298   5.040  1.00 82.50           N  
ATOM   3852  CA  ARG A 478     -21.137   5.658   4.551  1.00 82.50           C  
ATOM   3853  C   ARG A 478     -21.016   4.207   5.027  1.00 82.50           C  
ATOM   3854  CB  ARG A 478     -19.933   6.520   4.949  1.00 82.50           C  
ATOM   3855  O   ARG A 478     -20.582   3.369   4.243  1.00 82.50           O  
ATOM   3856  CG  ARG A 478     -18.647   6.085   4.233  1.00 82.50           C  
ATOM   3857  CD  ARG A 478     -17.526   7.088   4.532  1.00 82.50           C  
ATOM   3858  NE  ARG A 478     -16.268   6.731   3.847  1.00 82.50           N  
ATOM   3859  NH1 ARG A 478     -14.991   8.468   4.657  1.00 82.50           N  
ATOM   3860  NH2 ARG A 478     -14.056   6.942   3.334  1.00 82.50           N  
ATOM   3861  CZ  ARG A 478     -15.118   7.381   3.946  1.00 82.50           C  
ATOM   3862  N   LEU A 479     -21.419   3.908   6.265  1.00 85.25           N  
ATOM   3863  CA  LEU A 479     -21.486   2.537   6.780  1.00 85.25           C  
ATOM   3864  C   LEU A 479     -22.509   1.701   6.001  1.00 85.25           C  
ATOM   3865  CB  LEU A 479     -21.801   2.541   8.288  1.00 85.25           C  
ATOM   3866  O   LEU A 479     -22.145   0.636   5.518  1.00 85.25           O  
ATOM   3867  CG  LEU A 479     -20.646   2.986   9.199  1.00 85.25           C  
ATOM   3868  CD1 LEU A 479     -21.156   3.149  10.631  1.00 85.25           C  
ATOM   3869  CD2 LEU A 479     -19.505   1.963   9.207  1.00 85.25           C  
ATOM   3870  N   ALA A 480     -23.720   2.219   5.769  1.00 89.81           N  
ATOM   3871  CA  ALA A 480     -24.738   1.535   4.965  1.00 89.81           C  
ATOM   3872  C   ALA A 480     -24.239   1.193   3.548  1.00 89.81           C  
ATOM   3873  CB  ALA A 480     -25.981   2.425   4.903  1.00 89.81           C  
ATOM   3874  O   ALA A 480     -24.426   0.074   3.078  1.00 89.81           O  
ATOM   3875  N   LYS A 481     -23.514   2.120   2.901  1.00 89.25           N  
ATOM   3876  CA  LYS A 481     -22.870   1.874   1.597  1.00 89.25           C  
ATOM   3877  C   LYS A 481     -21.818   0.780   1.626  1.00 89.25           C  
ATOM   3878  CB  LYS A 481     -22.277   3.164   1.027  1.00 89.25           C  
ATOM   3879  O   LYS A 481     -21.728   0.000   0.683  1.00 89.25           O  
ATOM   3880  CG  LYS A 481     -23.390   4.058   0.480  1.00 89.25           C  
ATOM   3881  CD  LYS A 481     -22.812   5.276  -0.240  1.00 89.25           C  
ATOM   3882  CE  LYS A 481     -24.003   6.063  -0.781  1.00 89.25           C  
ATOM   3883  NZ  LYS A 481     -23.592   7.162  -1.676  1.00 89.25           N  
ATOM   3884  N   ASN A 482     -21.022   0.713   2.689  1.00 84.75           N  
ATOM   3885  CA  ASN A 482     -20.062  -0.375   2.846  1.00 84.75           C  
ATOM   3886  C   ASN A 482     -20.781  -1.716   3.056  1.00 84.75           C  
ATOM   3887  CB  ASN A 482     -19.099  -0.055   3.996  1.00 84.75           C  
ATOM   3888  O   ASN A 482     -20.301  -2.724   2.553  1.00 84.75           O  
ATOM   3889  CG  ASN A 482     -18.140   1.088   3.708  1.00 84.75           C  
ATOM   3890  ND2 ASN A 482     -17.490   1.579   4.737  1.00 84.75           N  
ATOM   3891  OD1 ASN A 482     -17.909   1.539   2.596  1.00 84.75           O  
ATOM   3892  N   MET A 483     -21.936  -1.715   3.735  1.00 88.25           N  
ATOM   3893  CA  MET A 483     -22.807  -2.882   3.959  1.00 88.25           C  
ATOM   3894  C   MET A 483     -23.675  -3.248   2.739  1.00 88.25           C  
ATOM   3895  CB  MET A 483     -23.673  -2.653   5.211  1.00 88.25           C  
ATOM   3896  O   MET A 483     -24.643  -3.990   2.864  1.00 88.25           O  
ATOM   3897  CG  MET A 483     -22.843  -2.474   6.487  1.00 88.25           C  
ATOM   3898  SD  MET A 483     -23.823  -2.107   7.964  1.00 88.25           S  
ATOM   3899  CE  MET A 483     -24.451  -3.779   8.273  1.00 88.25           C  
ATOM   3900  N   GLY A 484     -23.363  -2.719   1.552  1.00 85.38           N  
ATOM   3901  CA  GLY A 484     -24.047  -3.080   0.308  1.00 85.38           C  
ATOM   3902  C   GLY A 484     -25.396  -2.395   0.062  1.00 85.38           C  
ATOM   3903  O   GLY A 484     -26.092  -2.795  -0.865  1.00 85.38           O  
ATOM   3904  N   GLY A 485     -25.765  -1.358   0.826  1.00 91.12           N  
ATOM   3905  CA  GLY A 485     -26.991  -0.576   0.598  1.00 91.12           C  
ATOM   3906  C   GLY A 485     -26.788   0.947   0.649  1.00 91.12           C  
ATOM   3907  O   GLY A 485     -25.765   1.463   0.207  1.00 91.12           O  
ATOM   3908  N   ASP A 486     -27.776   1.706   1.125  1.00 93.94           N  
ATOM   3909  CA  ASP A 486     -27.713   3.171   1.310  1.00 93.94           C  
ATOM   3910  C   ASP A 486     -28.751   3.646   2.347  1.00 93.94           C  
ATOM   3911  CB  ASP A 486     -27.901   3.926  -0.040  1.00 93.94           C  
ATOM   3912  O   ASP A 486     -29.678   2.915   2.708  1.00 93.94           O  
ATOM   3913  CG  ASP A 486     -27.355   5.378  -0.055  1.00 93.94           C  
ATOM   3914  OD1 ASP A 486     -26.662   5.804   0.898  1.00 93.94           O  
ATOM   3915  OD2 ASP A 486     -27.530   6.143  -1.036  1.00 93.94           O  
ATOM   3916  N   ILE A 487     -28.614   4.898   2.796  1.00 93.81           N  
ATOM   3917  CA  ILE A 487     -29.632   5.612   3.581  1.00 93.81           C  
ATOM   3918  C   ILE A 487     -30.248   6.709   2.720  1.00 93.81           C  
ATOM   3919  CB  ILE A 487     -29.085   6.185   4.906  1.00 93.81           C  
ATOM   3920  O   ILE A 487     -29.541   7.562   2.176  1.00 93.81           O  
ATOM   3921  CG1 ILE A 487     -28.468   5.052   5.742  1.00 93.81           C  
ATOM   3922  CG2 ILE A 487     -30.205   6.883   5.707  1.00 93.81           C  
ATOM   3923  CD1 ILE A 487     -27.878   5.499   7.079  1.00 93.81           C  
ATOM   3924  N   THR A 488     -31.575   6.715   2.649  1.00 92.81           N  
ATOM   3925  CA  THR A 488     -32.375   7.742   1.975  1.00 92.81           C  
ATOM   3926  C   THR A 488     -33.341   8.393   2.959  1.00 92.81           C  
ATOM   3927  CB  THR A 488     -33.105   7.178   0.749  1.00 92.81           C  
ATOM   3928  O   THR A 488     -33.566   7.883   4.056  1.00 92.81           O  
ATOM   3929  CG2 THR A 488     -32.142   6.609  -0.292  1.00 92.81           C  
ATOM   3930  OG1 THR A 488     -33.983   6.151   1.114  1.00 92.81           O  
ATOM   3931  N   VAL A 489     -33.861   9.566   2.604  1.00 93.38           N  
ATOM   3932  CA  VAL A 489     -34.759  10.342   3.462  1.00 93.38           C  
ATOM   3933  C   VAL A 489     -35.913  10.893   2.637  1.00 93.38           C  
ATOM   3934  CB  VAL A 489     -33.992  11.448   4.215  1.00 93.38           C  
ATOM   3935  O   VAL A 489     -35.720  11.384   1.525  1.00 93.38           O  
ATOM   3936  CG1 VAL A 489     -33.383  12.487   3.261  1.00 93.38           C  
ATOM   3937  CG2 VAL A 489     -34.874  12.155   5.252  1.00 93.38           C  
ATOM   3938  N   THR A 490     -37.109  10.843   3.205  1.00 91.81           N  
ATOM   3939  CA  THR A 490     -38.278  11.582   2.727  1.00 91.81           C  
ATOM   3940  C   THR A 490     -38.827  12.386   3.896  1.00 91.81           C  
ATOM   3941  CB  THR A 490     -39.341  10.657   2.117  1.00 91.81           C  
ATOM   3942  O   THR A 490     -38.850  11.910   5.025  1.00 91.81           O  
ATOM   3943  CG2 THR A 490     -38.828   9.924   0.879  1.00 91.81           C  
ATOM   3944  OG1 THR A 490     -39.766   9.681   3.028  1.00 91.81           O  
ATOM   3945  N   SER A 491     -39.178  13.651   3.684  1.00 92.00           N  
ATOM   3946  CA  SER A 491     -39.657  14.498   4.776  1.00 92.00           C  
ATOM   3947  C   SER A 491     -40.519  15.636   4.256  1.00 92.00           C  
ATOM   3948  CB  SER A 491     -38.472  15.051   5.567  1.00 92.00           C  
ATOM   3949  O   SER A 491     -40.295  16.149   3.157  1.00 92.00           O  
ATOM   3950  OG  SER A 491     -38.926  15.701   6.729  1.00 92.00           O  
ATOM   3951  N   GLU A 492     -41.501  16.029   5.063  1.00 87.69           N  
ATOM   3952  CA  GLU A 492     -42.326  17.206   4.836  1.00 87.69           C  
ATOM   3953  C   GLU A 492     -42.315  18.068   6.102  1.00 87.69           C  
ATOM   3954  CB  GLU A 492     -43.742  16.791   4.395  1.00 87.69           C  
ATOM   3955  O   GLU A 492     -42.563  17.592   7.215  1.00 87.69           O  
ATOM   3956  CG  GLU A 492     -44.568  17.992   3.903  1.00 87.69           C  
ATOM   3957  CD  GLU A 492     -46.010  17.637   3.495  1.00 87.69           C  
ATOM   3958  OE1 GLU A 492     -46.846  18.557   3.345  1.00 87.69           O  
ATOM   3959  OE2 GLU A 492     -46.397  16.452   3.407  1.00 87.69           O  
ATOM   3960  N   GLN A 493     -42.014  19.356   5.938  1.00 85.25           N  
ATOM   3961  CA  GLN A 493     -41.893  20.280   7.061  1.00 85.25           C  
ATOM   3962  C   GLN A 493     -43.213  20.357   7.849  1.00 85.25           C  
ATOM   3963  CB  GLN A 493     -41.426  21.648   6.542  1.00 85.25           C  
ATOM   3964  O   GLN A 493     -44.278  20.616   7.292  1.00 85.25           O  
ATOM   3965  CG  GLN A 493     -40.920  22.542   7.682  1.00 85.25           C  
ATOM   3966  CD  GLN A 493     -40.331  23.859   7.181  1.00 85.25           C  
ATOM   3967  NE2 GLN A 493     -39.387  24.429   7.898  1.00 85.25           N  
ATOM   3968  OE1 GLN A 493     -40.706  24.408   6.158  1.00 85.25           O  
ATOM   3969  N   GLY A 494     -43.135  20.121   9.158  1.00 81.19           N  
ATOM   3970  CA  GLY A 494     -44.265  20.096  10.088  1.00 81.19           C  
ATOM   3971  C   GLY A 494     -45.059  18.786  10.133  1.00 81.19           C  
ATOM   3972  O   GLY A 494     -45.980  18.694  10.942  1.00 81.19           O  
ATOM   3973  N   LYS A 495     -44.729  17.792   9.296  1.00 85.88           N  
ATOM   3974  CA  LYS A 495     -45.349  16.454   9.335  1.00 85.88           C  
ATOM   3975  C   LYS A 495     -44.395  15.343   9.769  1.00 85.88           C  
ATOM   3976  CB  LYS A 495     -45.980  16.107   7.986  1.00 85.88           C  
ATOM   3977  O   LYS A 495     -44.879  14.273  10.123  1.00 85.88           O  
ATOM   3978  CG  LYS A 495     -47.083  17.087   7.565  1.00 85.88           C  
ATOM   3979  CD  LYS A 495     -47.835  16.475   6.384  1.00 85.88           C  
ATOM   3980  CE  LYS A 495     -48.715  17.505   5.678  1.00 85.88           C  
ATOM   3981  NZ  LYS A 495     -48.962  17.073   4.286  1.00 85.88           N  
ATOM   3982  N   GLY A 496     -43.086  15.606   9.762  1.00 89.12           N  
ATOM   3983  CA  GLY A 496     -42.063  14.664  10.207  1.00 89.12           C  
ATOM   3984  C   GLY A 496     -41.149  14.166   9.089  1.00 89.12           C  
ATOM   3985  O   GLY A 496     -41.122  14.727   7.985  1.00 89.12           O  
ATOM   3986  N   SER A 497     -40.354  13.142   9.380  1.00 93.38           N  
ATOM   3987  CA  SER A 497     -39.357  12.590   8.454  1.00 93.38           C  
ATOM   3988  C   SER A 497     -39.349  11.067   8.503  1.00 93.38           C  
ATOM   3989  CB  SER A 497     -37.932  13.107   8.730  1.00 93.38           C  
ATOM   3990  O   SER A 497     -39.563  10.461   9.546  1.00 93.38           O  
ATOM   3991  OG  SER A 497     -37.917  14.297   9.491  1.00 93.38           O  
ATOM   3992  N   THR A 498     -39.041  10.448   7.370  1.00 95.25           N  
ATOM   3993  CA  THR A 498     -38.847   9.007   7.241  1.00 95.25           C  
ATOM   3994  C   THR A 498     -37.465   8.750   6.664  1.00 95.25           C  
ATOM   3995  CB  THR A 498     -39.930   8.362   6.368  1.00 95.25           C  
ATOM   3996  O   THR A 498     -37.168   9.142   5.531  1.00 95.25           O  
ATOM   3997  CG2 THR A 498     -39.865   6.836   6.421  1.00 95.25           C  
ATOM   3998  OG1 THR A 498     -41.214   8.753   6.792  1.00 95.25           O  
ATOM   3999  N   PHE A 499     -36.611   8.095   7.446  1.00 95.19           N  
ATOM   4000  CA  PHE A 499     -35.299   7.631   7.009  1.00 95.19           C  
ATOM   4001  C   PHE A 499     -35.375   6.155   6.643  1.00 95.19           C  
ATOM   4002  CB  PHE A 499     -34.251   7.871   8.100  1.00 95.19           C  
ATOM   4003  O   PHE A 499     -35.717   5.329   7.486  1.00 95.19           O  
ATOM   4004  CG  PHE A 499     -33.895   9.330   8.290  1.00 95.19           C  
ATOM   4005  CD1 PHE A 499     -32.808   9.882   7.587  1.00 95.19           C  
ATOM   4006  CD2 PHE A 499     -34.659  10.140   9.150  1.00 95.19           C  
ATOM   4007  CE1 PHE A 499     -32.477  11.239   7.755  1.00 95.19           C  
ATOM   4008  CE2 PHE A 499     -34.331  11.497   9.314  1.00 95.19           C  
ATOM   4009  CZ  PHE A 499     -33.236  12.044   8.622  1.00 95.19           C  
ATOM   4010  N   THR A 500     -35.008   5.822   5.410  1.00 95.12           N  
ATOM   4011  CA  THR A 500     -34.993   4.445   4.912  1.00 95.12           C  
ATOM   4012  C   THR A 500     -33.551   3.973   4.785  1.00 95.12           C  
ATOM   4013  CB  THR A 500     -35.740   4.323   3.580  1.00 95.12           C  
ATOM   4014  O   THR A 500     -32.803   4.463   3.934  1.00 95.12           O  
ATOM   4015  CG2 THR A 500     -35.868   2.871   3.120  1.00 95.12           C  
ATOM   4016  OG1 THR A 500     -37.037   4.861   3.685  1.00 95.12           O  
ATOM   4017  N   LEU A 501     -33.160   3.028   5.636  1.00 95.88           N  
ATOM   4018  CA  LEU A 501     -31.903   2.292   5.565  1.00 95.88           C  
ATOM   4019  C   LEU A 501     -32.113   1.010   4.761  1.00 95.88           C  
ATOM   4020  CB  LEU A 501     -31.412   1.994   6.994  1.00 95.88           C  
ATOM   4021  O   LEU A 501     -33.062   0.267   4.997  1.00 95.88           O  
ATOM   4022  CG  LEU A 501     -30.260   0.971   7.092  1.00 95.88           C  
ATOM   4023  CD1 LEU A 501     -28.971   1.533   6.495  1.00 95.88           C  
ATOM   4024  CD2 LEU A 501     -30.017   0.600   8.552  1.00 95.88           C  
ATOM   4025  N   THR A 502     -31.180   0.739   3.857  1.00 94.25           N  
ATOM   4026  CA  THR A 502     -31.074  -0.525   3.127  1.00 94.25           C  
ATOM   4027  C   THR A 502     -29.696  -1.124   3.365  1.00 94.25           C  
ATOM   4028  CB  THR A 502     -31.352  -0.327   1.631  1.00 94.25           C  
ATOM   4029  O   THR A 502     -28.706  -0.389   3.348  1.00 94.25           O  
ATOM   4030  CG2 THR A 502     -32.768   0.196   1.408  1.00 94.25           C  
ATOM   4031  OG1 THR A 502     -30.494   0.643   1.075  1.00 94.25           O  
ATOM   4032  N   ILE A 503     -29.629  -2.433   3.605  1.00 93.56           N  
ATOM   4033  CA  ILE A 503     -28.376  -3.192   3.728  1.00 93.56           C  
ATOM   4034  C   ILE A 503     -28.520  -4.557   3.056  1.00 93.56           C  
ATOM   4035  CB  ILE A 503     -27.922  -3.359   5.198  1.00 93.56           C  
ATOM   4036  O   ILE A 503     -29.620  -5.107   3.011  1.00 93.56           O  
ATOM   4037  CG1 ILE A 503     -28.960  -4.115   6.054  1.00 93.56           C  
ATOM   4038  CG2 ILE A 503     -27.580  -1.997   5.829  1.00 93.56           C  
ATOM   4039  CD1 ILE A 503     -28.381  -4.708   7.336  1.00 93.56           C  
ATOM   4040  N   HIS A 504     -27.408  -5.098   2.564  1.00 91.12           N  
ATOM   4041  CA  HIS A 504     -27.346  -6.457   2.038  1.00 91.12           C  
ATOM   4042  C   HIS A 504     -26.996  -7.420   3.175  1.00 91.12           C  
ATOM   4043  CB  HIS A 504     -26.325  -6.488   0.901  1.00 91.12           C  
ATOM   4044  O   HIS A 504     -25.897  -7.354   3.727  1.00 91.12           O  
ATOM   4045  CG  HIS A 504     -26.184  -7.844   0.269  1.00 91.12           C  
ATOM   4046  CD2 HIS A 504     -26.944  -8.364  -0.745  1.00 91.12           C  
ATOM   4047  ND1 HIS A 504     -25.246  -8.790   0.608  1.00 91.12           N  
ATOM   4048  CE1 HIS A 504     -25.417  -9.847  -0.203  1.00 91.12           C  
ATOM   4049  NE2 HIS A 504     -26.412  -9.616  -1.067  1.00 91.12           N  
ATOM   4050  N   ALA A 505     -27.939  -8.287   3.527  1.00 89.44           N  
ATOM   4051  CA  ALA A 505     -27.857  -9.224   4.637  1.00 89.44           C  
ATOM   4052  C   ALA A 505     -28.456 -10.577   4.202  1.00 89.44           C  
ATOM   4053  CB  ALA A 505     -28.578  -8.598   5.834  1.00 89.44           C  
ATOM   4054  O   ALA A 505     -29.671 -10.777   4.308  1.00 89.44           O  
ATOM   4055  N   PRO A 506     -27.622 -11.494   3.681  1.00 87.12           N  
ATOM   4056  CA  PRO A 506     -28.058 -12.824   3.272  1.00 87.12           C  
ATOM   4057  C   PRO A 506     -28.689 -13.578   4.433  1.00 87.12           C  
ATOM   4058  CB  PRO A 506     -26.813 -13.541   2.742  1.00 87.12           C  
ATOM   4059  O   PRO A 506     -28.124 -13.599   5.530  1.00 87.12           O  
ATOM   4060  CG  PRO A 506     -25.884 -12.394   2.356  1.00 87.12           C  
ATOM   4061  CD  PRO A 506     -26.212 -11.318   3.385  1.00 87.12           C  
ATOM   4062  N   SER A 507     -29.844 -14.197   4.196  1.00 82.94           N  
ATOM   4063  CA  SER A 507     -30.438 -15.101   5.178  1.00 82.94           C  
ATOM   4064  C   SER A 507     -29.661 -16.413   5.195  1.00 82.94           C  
ATOM   4065  CB  SER A 507     -31.922 -15.330   4.889  1.00 82.94           C  
ATOM   4066  O   SER A 507     -29.293 -16.948   4.147  1.00 82.94           O  
ATOM   4067  OG  SER A 507     -32.484 -16.270   5.786  1.00 82.94           O  
ATOM   4068  N   VAL A 508     -29.412 -16.940   6.391  1.00 77.25           N  
ATOM   4069  CA  VAL A 508     -28.958 -18.323   6.542  1.00 77.25           C  
ATOM   4070  C   VAL A 508     -30.206 -19.197   6.522  1.00 77.25           C  
ATOM   4071  CB  VAL A 508     -28.119 -18.525   7.817  1.00 77.25           C  
ATOM   4072  O   VAL A 508     -31.051 -19.097   7.410  1.00 77.25           O  
ATOM   4073  CG1 VAL A 508     -27.531 -19.940   7.854  1.00 77.25           C  
ATOM   4074  CG2 VAL A 508     -26.953 -17.530   7.861  1.00 77.25           C  
ATOM   4075  N   ALA A 509     -30.355 -20.001   5.471  1.00 52.59           N  
ATOM   4076  CA  ALA A 509     -31.393 -21.017   5.417  1.00 52.59           C  
ATOM   4077  C   ALA A 509     -30.951 -22.203   6.282  1.00 52.59           C  
ATOM   4078  CB  ALA A 509     -31.647 -21.404   3.952  1.00 52.59           C  
ATOM   4079  O   ALA A 509     -30.149 -23.019   5.836  1.00 52.59           O  
ATOM   4080  N   GLU A 510     -31.465 -22.286   7.504  1.00 48.09           N  
ATOM   4081  CA  GLU A 510     -31.542 -23.552   8.229  1.00 48.09           C  
ATOM   4082  C   GLU A 510     -32.935 -24.144   8.014  1.00 48.09           C  
ATOM   4083  CB  GLU A 510     -31.165 -23.392   9.712  1.00 48.09           C  
ATOM   4084  O   GLU A 510     -33.947 -23.434   8.046  1.00 48.09           O  
ATOM   4085  CG  GLU A 510     -29.633 -23.374   9.857  1.00 48.09           C  
ATOM   4086  CD  GLU A 510     -29.133 -23.246  11.304  1.00 48.09           C  
ATOM   4087  OE1 GLU A 510     -27.957 -23.617  11.524  1.00 48.09           O  
ATOM   4088  OE2 GLU A 510     -29.879 -22.703  12.151  1.00 48.09           O  
ATOM   4089  N   GLU A 511     -32.972 -25.445   7.718  1.00 36.91           N  
ATOM   4090  CA  GLU A 511     -34.189 -26.241   7.811  1.00 36.91           C  
ATOM   4091  C   GLU A 511     -34.688 -26.099   9.248  1.00 36.91           C  
ATOM   4092  CB  GLU A 511     -33.915 -27.714   7.437  1.00 36.91           C  
ATOM   4093  O   GLU A 511     -34.038 -26.539  10.191  1.00 36.91           O  
ATOM   4094  CG  GLU A 511     -33.614 -27.878   5.935  1.00 36.91           C  
ATOM   4095  CD  GLU A 511     -33.424 -29.334   5.461  1.00 36.91           C  
ATOM   4096  OE1 GLU A 511     -33.567 -29.555   4.231  1.00 36.91           O  
ATOM   4097  OE2 GLU A 511     -33.114 -30.221   6.283  1.00 36.91           O  
ATOM   4098  N   VAL A 512     -35.804 -25.392   9.411  1.00 36.56           N  
ATOM   4099  CA  VAL A 512     -36.476 -25.269  10.697  1.00 36.56           C  
ATOM   4100  C   VAL A 512     -37.019 -26.656  11.023  1.00 36.56           C  
ATOM   4101  CB  VAL A 512     -37.588 -24.196  10.658  1.00 36.56           C  
ATOM   4102  O   VAL A 512     -38.085 -27.032  10.535  1.00 36.56           O  
ATOM   4103  CG1 VAL A 512     -38.158 -23.939  12.058  1.00 36.56           C  
ATOM   4104  CG2 VAL A 512     -37.076 -22.854  10.108  1.00 36.56           C  
ATOM   4105  N   ASP A 513     -36.267 -27.434  11.796  1.00 32.09           N  
ATOM   4106  CA  ASP A 513     -36.868 -28.496  12.586  1.00 32.09           C  
ATOM   4107  C   ASP A 513     -37.724 -27.793  13.643  1.00 32.09           C  
ATOM   4108  CB  ASP A 513     -35.812 -29.461  13.177  1.00 32.09           C  
ATOM   4109  O   ASP A 513     -37.230 -27.071  14.513  1.00 32.09           O  
ATOM   4110  CG  ASP A 513     -35.862 -30.888  12.593  1.00 32.09           C  
ATOM   4111  OD1 ASP A 513     -36.887 -31.265  11.973  1.00 32.09           O  
ATOM   4112  OD2 ASP A 513     -34.880 -31.634  12.803  1.00 32.09           O  
ATOM   4113  N   ASP A 514     -39.040 -27.937  13.495  1.00 30.45           N  
ATOM   4114  CA  ASP A 514     -40.036 -27.542  14.484  1.00 30.45           C  
ATOM   4115  C   ASP A 514     -39.778 -28.330  15.781  1.00 30.45           C  
ATOM   4116  CB  ASP A 514     -41.460 -27.827  13.954  1.00 30.45           C  
ATOM   4117  O   ASP A 514     -40.363 -29.385  16.020  1.00 30.45           O  
ATOM   4118  CG  ASP A 514     -42.083 -26.744  13.063  1.00 30.45           C  
ATOM   4119  OD1 ASP A 514     -41.867 -25.541  13.338  1.00 30.45           O  
ATOM   4120  OD2 ASP A 514     -42.891 -27.120  12.177  1.00 30.45           O  
ATOM   4121  N   ALA A 515     -38.900 -27.810  16.631  1.00 32.34           N  
ATOM   4122  CA  ALA A 515     -38.712 -28.264  18.001  1.00 32.34           C  
ATOM   4123  C   ALA A 515     -38.859 -27.067  18.946  1.00 32.34           C  
ATOM   4124  CB  ALA A 515     -37.393 -29.033  18.121  1.00 32.34           C  
ATOM   4125  O   ALA A 515     -37.920 -26.628  19.608  1.00 32.34           O  
ATOM   4126  N   PHE A 516     -40.072 -26.513  18.987  1.00 32.53           N  
ATOM   4127  CA  PHE A 516     -40.547 -25.867  20.203  1.00 32.53           C  
ATOM   4128  C   PHE A 516     -41.168 -26.937  21.105  1.00 32.53           C  
ATOM   4129  CB  PHE A 516     -41.516 -24.718  19.893  1.00 32.53           C  
ATOM   4130  O   PHE A 516     -41.914 -27.788  20.624  1.00 32.53           O  
ATOM   4131  CG  PHE A 516     -40.820 -23.458  19.408  1.00 32.53           C  
ATOM   4132  CD1 PHE A 516     -40.231 -22.580  20.339  1.00 32.53           C  
ATOM   4133  CD2 PHE A 516     -40.724 -23.180  18.032  1.00 32.53           C  
ATOM   4134  CE1 PHE A 516     -39.549 -21.432  19.897  1.00 32.53           C  
ATOM   4135  CE2 PHE A 516     -40.045 -22.031  17.590  1.00 32.53           C  
ATOM   4136  CZ  PHE A 516     -39.455 -21.158  18.521  1.00 32.53           C  
ATOM   4137  N   ASP A 517     -40.862 -26.808  22.395  1.00 36.28           N  
ATOM   4138  CA  ASP A 517     -41.267 -27.620  23.548  1.00 36.28           C  
ATOM   4139  C   ASP A 517     -40.359 -28.820  23.865  1.00 36.28           C  
ATOM   4140  CB  ASP A 517     -42.768 -27.987  23.534  1.00 36.28           C  
ATOM   4141  O   ASP A 517     -40.584 -29.925  23.390  1.00 36.28           O  
ATOM   4142  CG  ASP A 517     -43.716 -26.783  23.431  1.00 36.28           C  
ATOM   4143  OD1 ASP A 517     -43.339 -25.681  23.898  1.00 36.28           O  
ATOM   4144  OD2 ASP A 517     -44.862 -26.969  22.953  1.00 36.28           O  
ATOM   4145  N   GLU A 518     -39.404 -28.621  24.784  1.00 30.09           N  
ATOM   4146  CA  GLU A 518     -39.310 -29.494  25.962  1.00 30.09           C  
ATOM   4147  C   GLU A 518     -38.645 -28.773  27.154  1.00 30.09           C  
ATOM   4148  CB  GLU A 518     -38.706 -30.883  25.655  1.00 30.09           C  
ATOM   4149  O   GLU A 518     -37.543 -28.228  27.077  1.00 30.09           O  
ATOM   4150  CG  GLU A 518     -39.819 -31.953  25.754  1.00 30.09           C  
ATOM   4151  CD  GLU A 518     -39.408 -33.372  25.334  1.00 30.09           C  
ATOM   4152  OE1 GLU A 518     -40.328 -34.167  25.009  1.00 30.09           O  
ATOM   4153  OE2 GLU A 518     -38.210 -33.709  25.451  1.00 30.09           O  
ATOM   4154  N   ASP A 519     -39.416 -28.727  28.240  1.00 36.16           N  
ATOM   4155  CA  ASP A 519     -39.182 -28.073  29.524  1.00 36.16           C  
ATOM   4156  C   ASP A 519     -37.961 -28.598  30.304  1.00 36.16           C  
ATOM   4157  CB  ASP A 519     -40.439 -28.307  30.395  1.00 36.16           C  
ATOM   4158  O   ASP A 519     -37.522 -29.738  30.156  1.00 36.16           O  
ATOM   4159  CG  ASP A 519     -41.585 -27.313  30.182  1.00 36.16           C  
ATOM   4160  OD1 ASP A 519     -41.300 -26.095  30.141  1.00 36.16           O  
ATOM   4161  OD2 ASP A 519     -42.755 -27.766  30.176  1.00 36.16           O  
ATOM   4162  N   ASP A 520     -37.503 -27.746  31.231  1.00 37.50           N  
ATOM   4163  CA  ASP A 520     -36.850 -28.060  32.510  1.00 37.50           C  
ATOM   4164  C   ASP A 520     -36.784 -29.561  32.880  1.00 37.50           C  
ATOM   4165  CB  ASP A 520     -37.621 -27.324  33.638  1.00 37.50           C  
ATOM   4166  O   ASP A 520     -37.716 -30.125  33.465  1.00 37.50           O  
ATOM   4167  CG  ASP A 520     -37.189 -25.883  33.928  1.00 37.50           C  
ATOM   4168  OD1 ASP A 520     -35.986 -25.584  33.753  1.00 37.50           O  
ATOM   4169  OD2 ASP A 520     -38.034 -25.120  34.454  1.00 37.50           O  
ATOM   4170  N   MET A 521     -35.616 -30.184  32.690  1.00 34.78           N  
ATOM   4171  CA  MET A 521     -35.199 -31.316  33.522  1.00 34.78           C  
ATOM   4172  C   MET A 521     -34.026 -30.904  34.425  1.00 34.78           C  
ATOM   4173  CB  MET A 521     -34.891 -32.586  32.709  1.00 34.78           C  
ATOM   4174  O   MET A 521     -33.023 -30.384  33.930  1.00 34.78           O  
ATOM   4175  CG  MET A 521     -36.141 -33.465  32.556  1.00 34.78           C  
ATOM   4176  SD  MET A 521     -35.809 -35.228  32.257  1.00 34.78           S  
ATOM   4177  CE  MET A 521     -35.739 -35.233  30.445  1.00 34.78           C  
ATOM   4178  N   PRO A 522     -34.108 -31.135  35.751  1.00 46.97           N  
ATOM   4179  CA  PRO A 522     -32.987 -30.900  36.650  1.00 46.97           C  
ATOM   4180  C   PRO A 522     -31.858 -31.888  36.332  1.00 46.97           C  
ATOM   4181  CB  PRO A 522     -33.551 -31.056  38.067  1.00 46.97           C  
ATOM   4182  O   PRO A 522     -32.071 -33.101  36.326  1.00 46.97           O  
ATOM   4183  CG  PRO A 522     -34.758 -31.976  37.887  1.00 46.97           C  
ATOM   4184  CD  PRO A 522     -35.249 -31.675  36.475  1.00 46.97           C  
ATOM   4185  N   LEU A 523     -30.657 -31.359  36.077  1.00 55.69           N  
ATOM   4186  CA  LEU A 523     -29.433 -32.149  35.914  1.00 55.69           C  
ATOM   4187  C   LEU A 523     -29.236 -33.087  37.126  1.00 55.69           C  
ATOM   4188  CB  LEU A 523     -28.223 -31.204  35.769  1.00 55.69           C  
ATOM   4189  O   LEU A 523     -29.596 -32.716  38.250  1.00 55.69           O  
ATOM   4190  CG  LEU A 523     -28.209 -30.368  34.475  1.00 55.69           C  
ATOM   4191  CD1 LEU A 523     -27.235 -29.199  34.631  1.00 55.69           C  
ATOM   4192  CD2 LEU A 523     -27.786 -31.197  33.259  1.00 55.69           C  
ATOM   4193  N   PRO A 524     -28.672 -34.294  36.936  1.00 60.25           N  
ATOM   4194  CA  PRO A 524     -28.405 -35.207  38.040  1.00 60.25           C  
ATOM   4195  C   PRO A 524     -27.396 -34.595  39.024  1.00 60.25           C  
ATOM   4196  CB  PRO A 524     -27.897 -36.500  37.392  1.00 60.25           C  
ATOM   4197  O   PRO A 524     -26.420 -33.972  38.620  1.00 60.25           O  
ATOM   4198  CG  PRO A 524     -27.318 -36.037  36.055  1.00 60.25           C  
ATOM   4199  CD  PRO A 524     -28.192 -34.844  35.677  1.00 60.25           C  
ATOM   4200  N   ALA A 525     -27.625 -34.791  40.324  1.00 73.94           N  
ATOM   4201  CA  ALA A 525     -26.697 -34.384  41.376  1.00 73.94           C  
ATOM   4202  C   ALA A 525     -25.492 -35.342  41.417  1.00 73.94           C  
ATOM   4203  CB  ALA A 525     -27.466 -34.360  42.706  1.00 73.94           C  
ATOM   4204  O   ALA A 525     -25.632 -36.471  41.891  1.00 73.94           O  
ATOM   4205  N   LEU A 526     -24.330 -34.908  40.920  1.00 84.50           N  
ATOM   4206  CA  LEU A 526     -23.097 -35.707  40.852  1.00 84.50           C  
ATOM   4207  C   LEU A 526     -22.149 -35.408  42.023  1.00 84.50           C  
ATOM   4208  CB  LEU A 526     -22.384 -35.446  39.507  1.00 84.50           C  
ATOM   4209  O   LEU A 526     -22.103 -34.281  42.519  1.00 84.50           O  
ATOM   4210  CG  LEU A 526     -23.224 -35.721  38.245  1.00 84.50           C  
ATOM   4211  CD1 LEU A 526     -22.455 -35.271  37.004  1.00 84.50           C  
ATOM   4212  CD2 LEU A 526     -23.559 -37.205  38.095  1.00 84.50           C  
ATOM   4213  N   ASN A 527     -21.335 -36.384  42.429  1.00 87.00           N  
ATOM   4214  CA  ASN A 527     -20.179 -36.173  43.305  1.00 87.00           C  
ATOM   4215  C   ASN A 527     -18.921 -35.938  42.457  1.00 87.00           C  
ATOM   4216  CB  ASN A 527     -20.013 -37.370  44.249  1.00 87.00           C  
ATOM   4217  O   ASN A 527     -18.451 -36.834  41.758  1.00 87.00           O  
ATOM   4218  CG  ASN A 527     -21.222 -37.576  45.137  1.00 87.00           C  
ATOM   4219  ND2 ASN A 527     -21.830 -38.733  45.065  1.00 87.00           N  
ATOM   4220  OD1 ASN A 527     -21.654 -36.704  45.876  1.00 87.00           O  
ATOM   4221  N   VAL A 528     -18.361 -34.734  42.512  1.00 89.56           N  
ATOM   4222  CA  VAL A 528     -17.267 -34.285  41.647  1.00 89.56           C  
ATOM   4223  C   VAL A 528     -15.983 -34.117  42.454  1.00 89.56           C  
ATOM   4224  CB  VAL A 528     -17.636 -32.985  40.906  1.00 89.56           C  
ATOM   4225  O   VAL A 528     -15.963 -33.397  43.450  1.00 89.56           O  
ATOM   4226  CG1 VAL A 528     -16.567 -32.618  39.866  1.00 89.56           C  
ATOM   4227  CG2 VAL A 528     -18.990 -33.103  40.190  1.00 89.56           C  
ATOM   4228  N   LEU A 529     -14.885 -34.720  41.998  1.00 91.69           N  
ATOM   4229  CA  LEU A 529     -13.546 -34.407  42.500  1.00 91.69           C  
ATOM   4230  C   LEU A 529     -12.908 -33.337  41.607  1.00 91.69           C  
ATOM   4231  CB  LEU A 529     -12.710 -35.693  42.585  1.00 91.69           C  
ATOM   4232  O   LEU A 529     -12.588 -33.598  40.448  1.00 91.69           O  
ATOM   4233  CG  LEU A 529     -11.277 -35.489  43.113  1.00 91.69           C  
ATOM   4234  CD1 LEU A 529     -11.248 -34.991  44.560  1.00 91.69           C  
ATOM   4235  CD2 LEU A 529     -10.513 -36.814  43.054  1.00 91.69           C  
ATOM   4236  N   LEU A 530     -12.710 -32.137  42.148  1.00 90.88           N  
ATOM   4237  CA  LEU A 530     -12.034 -31.026  41.483  1.00 90.88           C  
ATOM   4238  C   LEU A 530     -10.560 -30.976  41.899  1.00 90.88           C  
ATOM   4239  CB  LEU A 530     -12.782 -29.724  41.820  1.00 90.88           C  
ATOM   4240  O   LEU A 530     -10.243 -30.776  43.073  1.00 90.88           O  
ATOM   4241  CG  LEU A 530     -12.130 -28.462  41.227  1.00 90.88           C  
ATOM   4242  CD1 LEU A 530     -12.194 -28.431  39.698  1.00 90.88           C  
ATOM   4243  CD2 LEU A 530     -12.837 -27.223  41.767  1.00 90.88           C  
ATOM   4244  N   VAL A 531      -9.652 -31.111  40.934  1.00 91.00           N  
ATOM   4245  CA  VAL A 531      -8.205 -31.029  41.157  1.00 91.00           C  
ATOM   4246  C   VAL A 531      -7.661 -29.757  40.519  1.00 91.00           C  
ATOM   4247  CB  VAL A 531      -7.473 -32.278  40.643  1.00 91.00           C  
ATOM   4248  O   VAL A 531      -7.580 -29.662  39.299  1.00 91.00           O  
ATOM   4249  CG1 VAL A 531      -6.030 -32.269  41.156  1.00 91.00           C  
ATOM   4250  CG2 VAL A 531      -8.147 -33.577  41.110  1.00 91.00           C  
ATOM   4251  N   GLU A 532      -7.304 -28.781  41.349  1.00 84.75           N  
ATOM   4252  CA  GLU A 532      -6.917 -27.425  40.943  1.00 84.75           C  
ATOM   4253  C   GLU A 532      -6.036 -26.814  42.039  1.00 84.75           C  
ATOM   4254  CB  GLU A 532      -8.206 -26.612  40.749  1.00 84.75           C  
ATOM   4255  O   GLU A 532      -6.399 -26.873  43.212  1.00 84.75           O  
ATOM   4256  CG  GLU A 532      -8.005 -25.117  40.488  1.00 84.75           C  
ATOM   4257  CD  GLU A 532      -7.451 -24.805  39.096  1.00 84.75           C  
ATOM   4258  OE1 GLU A 532      -6.556 -23.940  38.997  1.00 84.75           O  
ATOM   4259  OE2 GLU A 532      -8.047 -25.263  38.096  1.00 84.75           O  
ATOM   4260  N   ASP A 533      -4.886 -26.235  41.686  1.00 82.81           N  
ATOM   4261  CA  ASP A 533      -3.891 -25.721  42.640  1.00 82.81           C  
ATOM   4262  C   ASP A 533      -4.079 -24.237  42.997  1.00 82.81           C  
ATOM   4263  CB  ASP A 533      -2.481 -25.985  42.099  1.00 82.81           C  
ATOM   4264  O   ASP A 533      -3.556 -23.762  44.010  1.00 82.81           O  
ATOM   4265  CG  ASP A 533      -2.112 -25.116  40.891  1.00 82.81           C  
ATOM   4266  OD1 ASP A 533      -3.017 -24.870  40.072  1.00 82.81           O  
ATOM   4267  OD2 ASP A 533      -0.934 -24.694  40.825  1.00 82.81           O  
ATOM   4268  N   ILE A 534      -4.871 -23.506  42.212  1.00 77.69           N  
ATOM   4269  CA  ILE A 534      -5.185 -22.098  42.449  1.00 77.69           C  
ATOM   4270  C   ILE A 534      -6.482 -21.984  43.266  1.00 77.69           C  
ATOM   4271  CB  ILE A 534      -5.225 -21.339  41.102  1.00 77.69           C  
ATOM   4272  O   ILE A 534      -7.577 -22.267  42.781  1.00 77.69           O  
ATOM   4273  CG1 ILE A 534      -3.842 -21.386  40.405  1.00 77.69           C  
ATOM   4274  CG2 ILE A 534      -5.656 -19.872  41.308  1.00 77.69           C  
ATOM   4275  CD1 ILE A 534      -3.819 -20.832  38.975  1.00 77.69           C  
ATOM   4276  N   GLU A 535      -6.380 -21.482  44.505  1.00 73.62           N  
ATOM   4277  CA  GLU A 535      -7.521 -21.334  45.435  1.00 73.62           C  
ATOM   4278  C   GLU A 535      -8.703 -20.558  44.836  1.00 73.62           C  
ATOM   4279  CB  GLU A 535      -7.083 -20.595  46.714  1.00 73.62           C  
ATOM   4280  O   GLU A 535      -9.863 -20.886  45.084  1.00 73.62           O  
ATOM   4281  CG  GLU A 535      -6.226 -21.437  47.672  1.00 73.62           C  
ATOM   4282  CD  GLU A 535      -5.862 -20.689  48.973  1.00 73.62           C  
ATOM   4283  OE1 GLU A 535      -5.307 -21.340  49.888  1.00 73.62           O  
ATOM   4284  OE2 GLU A 535      -6.130 -19.467  49.070  1.00 73.62           O  
ATOM   4285  N   LEU A 536      -8.431 -19.537  44.022  1.00 63.38           N  
ATOM   4286  CA  LEU A 536      -9.483 -18.748  43.386  1.00 63.38           C  
ATOM   4287  C   LEU A 536     -10.274 -19.567  42.353  1.00 63.38           C  
ATOM   4288  CB  LEU A 536      -8.850 -17.487  42.783  1.00 63.38           C  
ATOM   4289  O   LEU A 536     -11.504 -19.521  42.355  1.00 63.38           O  
ATOM   4290  CG  LEU A 536      -9.870 -16.528  42.145  1.00 63.38           C  
ATOM   4291  CD1 LEU A 536     -10.950 -16.053  43.122  1.00 63.38           C  
ATOM   4292  CD2 LEU A 536      -9.136 -15.286  41.670  1.00 63.38           C  
ATOM   4293  N   ASN A 537      -9.585 -20.362  41.531  1.00 71.38           N  
ATOM   4294  CA  ASN A 537     -10.214 -21.248  40.549  1.00 71.38           C  
ATOM   4295  C   ASN A 537     -11.063 -22.314  41.243  1.00 71.38           C  
ATOM   4296  CB  ASN A 537      -9.127 -21.912  39.691  1.00 71.38           C  
ATOM   4297  O   ASN A 537     -12.180 -22.591  40.809  1.00 71.38           O  
ATOM   4298  CG  ASN A 537      -8.433 -20.980  38.728  1.00 71.38           C  
ATOM   4299  ND2 ASN A 537      -7.348 -21.419  38.141  1.00 71.38           N  
ATOM   4300  OD1 ASN A 537      -8.847 -19.859  38.492  1.00 71.38           O  
ATOM   4301  N   VAL A 538     -10.574 -22.843  42.369  1.00 79.31           N  
ATOM   4302  CA  VAL A 538     -11.331 -23.760  43.226  1.00 79.31           C  
ATOM   4303  C   VAL A 538     -12.637 -23.140  43.698  1.00 79.31           C  
ATOM   4304  CB  VAL A 538     -10.485 -24.189  44.436  1.00 79.31           C  
ATOM   4305  O   VAL A 538     -13.684 -23.774  43.587  1.00 79.31           O  
ATOM   4306  CG1 VAL A 538     -11.317 -24.820  45.558  1.00 79.31           C  
ATOM   4307  CG2 VAL A 538      -9.435 -25.198  43.990  1.00 79.31           C  
ATOM   4308  N   ILE A 539     -12.598 -21.922  44.248  1.00 71.12           N  
ATOM   4309  CA  ILE A 539     -13.796 -21.295  44.820  1.00 71.12           C  
ATOM   4310  C   ILE A 539     -14.850 -21.058  43.735  1.00 71.12           C  
ATOM   4311  CB  ILE A 539     -13.444 -19.991  45.565  1.00 71.12           C  
ATOM   4312  O   ILE A 539     -16.029 -21.338  43.959  1.00 71.12           O  
ATOM   4313  CG1 ILE A 539     -12.567 -20.265  46.808  1.00 71.12           C  
ATOM   4314  CG2 ILE A 539     -14.744 -19.307  46.027  1.00 71.12           C  
ATOM   4315  CD1 ILE A 539     -11.821 -19.016  47.300  1.00 71.12           C  
ATOM   4316  N   VAL A 540     -14.422 -20.588  42.563  1.00 68.50           N  
ATOM   4317  CA  VAL A 540     -15.293 -20.382  41.403  1.00 68.50           C  
ATOM   4318  C   VAL A 540     -15.901 -21.701  40.937  1.00 68.50           C  
ATOM   4319  CB  VAL A 540     -14.495 -19.731  40.263  1.00 68.50           C  
ATOM   4320  O   VAL A 540     -17.123 -21.835  40.900  1.00 68.50           O  
ATOM   4321  CG1 VAL A 540     -15.256 -19.771  38.934  1.00 68.50           C  
ATOM   4322  CG2 VAL A 540     -14.142 -18.278  40.611  1.00 68.50           C  
ATOM   4323  N   ALA A 541     -15.061 -22.677  40.584  1.00 75.75           N  
ATOM   4324  CA  ALA A 541     -15.509 -23.928  39.987  1.00 75.75           C  
ATOM   4325  C   ALA A 541     -16.417 -24.705  40.947  1.00 75.75           C  
ATOM   4326  CB  ALA A 541     -14.274 -24.731  39.578  1.00 75.75           C  
ATOM   4327  O   ALA A 541     -17.477 -25.179  40.540  1.00 75.75           O  
ATOM   4328  N   ARG A 542     -16.066 -24.742  42.242  1.00 79.50           N  
ATOM   4329  CA  ARG A 542     -16.917 -25.312  43.291  1.00 79.50           C  
ATOM   4330  C   ARG A 542     -18.269 -24.608  43.360  1.00 79.50           C  
ATOM   4331  CB  ARG A 542     -16.183 -25.269  44.639  1.00 79.50           C  
ATOM   4332  O   ARG A 542     -19.292 -25.279  43.348  1.00 79.50           O  
ATOM   4333  CG  ARG A 542     -17.043 -25.885  45.750  1.00 79.50           C  
ATOM   4334  CD  ARG A 542     -16.304 -25.986  47.081  1.00 79.50           C  
ATOM   4335  NE  ARG A 542     -16.125 -24.643  47.660  1.00 79.50           N  
ATOM   4336  NH1 ARG A 542     -14.334 -25.114  48.997  1.00 79.50           N  
ATOM   4337  NH2 ARG A 542     -15.102 -23.013  48.861  1.00 79.50           N  
ATOM   4338  CZ  ARG A 542     -15.191 -24.264  48.504  1.00 79.50           C  
ATOM   4339  N   SER A 543     -18.291 -23.274  43.378  1.00 69.00           N  
ATOM   4340  CA  SER A 543     -19.549 -22.526  43.473  1.00 69.00           C  
ATOM   4341  C   SER A 543     -20.468 -22.738  42.267  1.00 69.00           C  
ATOM   4342  CB  SER A 543     -19.277 -21.029  43.627  1.00 69.00           C  
ATOM   4343  O   SER A 543     -21.686 -22.690  42.435  1.00 69.00           O  
ATOM   4344  OG  SER A 543     -20.510 -20.370  43.854  1.00 69.00           O  
ATOM   4345  N   VAL A 544     -19.917 -22.928  41.064  1.00 72.44           N  
ATOM   4346  CA  VAL A 544     -20.701 -23.223  39.853  1.00 72.44           C  
ATOM   4347  C   VAL A 544     -21.267 -24.642  39.917  1.00 72.44           C  
ATOM   4348  CB  VAL A 544     -19.851 -23.005  38.584  1.00 72.44           C  
ATOM   4349  O   VAL A 544     -22.466 -24.835  39.730  1.00 72.44           O  
ATOM   4350  CG1 VAL A 544     -20.576 -23.470  37.314  1.00 72.44           C  
ATOM   4351  CG2 VAL A 544     -19.518 -21.517  38.404  1.00 72.44           C  
ATOM   4352  N   LEU A 545     -20.428 -25.627  40.242  1.00 79.31           N  
ATOM   4353  CA  LEU A 545     -20.821 -27.035  40.332  1.00 79.31           C  
ATOM   4354  C   LEU A 545     -21.858 -27.290  41.438  1.00 79.31           C  
ATOM   4355  CB  LEU A 545     -19.552 -27.861  40.574  1.00 79.31           C  
ATOM   4356  O   LEU A 545     -22.846 -27.977  41.181  1.00 79.31           O  
ATOM   4357  CG  LEU A 545     -18.654 -28.040  39.341  1.00 79.31           C  
ATOM   4358  CD1 LEU A 545     -17.267 -28.509  39.780  1.00 79.31           C  
ATOM   4359  CD2 LEU A 545     -19.229 -29.087  38.387  1.00 79.31           C  
ATOM   4360  N   GLU A 546     -21.686 -26.694  42.623  1.00 79.88           N  
ATOM   4361  CA  GLU A 546     -22.628 -26.811  43.749  1.00 79.88           C  
ATOM   4362  C   GLU A 546     -24.004 -26.217  43.425  1.00 79.88           C  
ATOM   4363  CB  GLU A 546     -22.049 -26.142  45.011  1.00 79.88           C  
ATOM   4364  O   GLU A 546     -25.037 -26.768  43.807  1.00 79.88           O  
ATOM   4365  CG  GLU A 546     -20.922 -26.952  45.682  1.00 79.88           C  
ATOM   4366  CD  GLU A 546     -20.279 -26.229  46.885  1.00 79.88           C  
ATOM   4367  OE1 GLU A 546     -19.509 -26.883  47.624  1.00 79.88           O  
ATOM   4368  OE2 GLU A 546     -20.484 -25.001  47.057  1.00 79.88           O  
ATOM   4369  N   LYS A 547     -24.048 -25.117  42.664  1.00 66.94           N  
ATOM   4370  CA  LYS A 547     -25.307 -24.507  42.211  1.00 66.94           C  
ATOM   4371  C   LYS A 547     -26.053 -25.335  41.173  1.00 66.94           C  
ATOM   4372  CB  LYS A 547     -25.024 -23.127  41.633  1.00 66.94           C  
ATOM   4373  O   LYS A 547     -27.276 -25.259  41.129  1.00 66.94           O  
ATOM   4374  CG  LYS A 547     -24.905 -22.086  42.744  1.00 66.94           C  
ATOM   4375  CD  LYS A 547     -24.566 -20.763  42.073  1.00 66.94           C  
ATOM   4376  CE  LYS A 547     -24.686 -19.606  43.051  1.00 66.94           C  
ATOM   4377  NZ  LYS A 547     -25.796 -18.716  42.649  1.00 66.94           N  
ATOM   4378  N   LEU A 548     -25.336 -26.124  40.376  1.00 71.38           N  
ATOM   4379  CA  LEU A 548     -25.925 -27.105  39.461  1.00 71.38           C  
ATOM   4380  C   LEU A 548     -26.409 -28.374  40.192  1.00 71.38           C  
ATOM   4381  CB  LEU A 548     -24.921 -27.415  38.332  1.00 71.38           C  
ATOM   4382  O   LEU A 548     -26.865 -29.307  39.543  1.00 71.38           O  
ATOM   4383  CG  LEU A 548     -24.616 -26.236  37.389  1.00 71.38           C  
ATOM   4384  CD1 LEU A 548     -23.474 -26.621  36.447  1.00 71.38           C  
ATOM   4385  CD2 LEU A 548     -25.821 -25.830  36.539  1.00 71.38           C  
ATOM   4386  N   GLY A 549     -26.333 -28.407  41.530  1.00 72.44           N  
ATOM   4387  CA  GLY A 549     -26.812 -29.511  42.362  1.00 72.44           C  
ATOM   4388  C   GLY A 549     -25.763 -30.582  42.669  1.00 72.44           C  
ATOM   4389  O   GLY A 549     -26.110 -31.595  43.270  1.00 72.44           O  
ATOM   4390  N   ASN A 550     -24.498 -30.374  42.290  1.00 82.19           N  
ATOM   4391  CA  ASN A 550     -23.415 -31.338  42.501  1.00 82.19           C  
ATOM   4392  C   ASN A 550     -22.745 -31.162  43.875  1.00 82.19           C  
ATOM   4393  CB  ASN A 550     -22.398 -31.229  41.354  1.00 82.19           C  
ATOM   4394  O   ASN A 550     -22.705 -30.064  44.422  1.00 82.19           O  
ATOM   4395  CG  ASN A 550     -23.057 -31.357  39.996  1.00 82.19           C  
ATOM   4396  ND2 ASN A 550     -23.133 -30.289  39.242  1.00 82.19           N  
ATOM   4397  OD1 ASN A 550     -23.555 -32.398  39.621  1.00 82.19           O  
ATOM   4398  N   SER A 551     -22.160 -32.222  44.424  1.00 84.19           N  
ATOM   4399  CA  SER A 551     -21.275 -32.144  45.596  1.00 84.19           C  
ATOM   4400  C   SER A 551     -19.824 -32.133  45.127  1.00 84.19           C  
ATOM   4401  CB  SER A 551     -21.523 -33.322  46.538  1.00 84.19           C  
ATOM   4402  O   SER A 551     -19.479 -32.925  44.258  1.00 84.19           O  
ATOM   4403  OG  SER A 551     -22.872 -33.317  46.967  1.00 84.19           O  
ATOM   4404  N   VAL A 552     -18.969 -31.256  45.663  1.00 88.00           N  
ATOM   4405  CA  VAL A 552     -17.595 -31.082  45.154  1.00 88.00           C  
ATOM   4406  C   VAL A 552     -16.556 -31.232  46.260  1.00 88.00           C  
ATOM   4407  CB  VAL A 552     -17.409 -29.726  44.456  1.00 88.00           C  
ATOM   4408  O   VAL A 552     -16.507 -30.418  47.183  1.00 88.00           O  
ATOM   4409  CG1 VAL A 552     -16.042 -29.614  43.757  1.00 88.00           C  
ATOM   4410  CG2 VAL A 552     -18.484 -29.442  43.408  1.00 88.00           C  
ATOM   4411  N   ASP A 553     -15.662 -32.205  46.107  1.00 89.62           N  
ATOM   4412  CA  ASP A 553     -14.437 -32.312  46.901  1.00 89.62           C  
ATOM   4413  C   ASP A 553     -13.250 -31.726  46.133  1.00 89.62           C  
ATOM   4414  CB  ASP A 553     -14.154 -33.764  47.291  1.00 89.62           C  
ATOM   4415  O   ASP A 553     -13.180 -31.813  44.909  1.00 89.62           O  
ATOM   4416  CG  ASP A 553     -15.038 -34.292  48.424  1.00 89.62           C  
ATOM   4417  OD1 ASP A 553     -15.520 -33.479  49.244  1.00 89.62           O  
ATOM   4418  OD2 ASP A 553     -15.112 -35.536  48.531  1.00 89.62           O  
ATOM   4419  N   VAL A 554     -12.297 -31.124  46.850  1.00 88.81           N  
ATOM   4420  CA  VAL A 554     -11.190 -30.374  46.239  1.00 88.81           C  
ATOM   4421  C   VAL A 554      -9.839 -30.950  46.640  1.00 88.81           C  
ATOM   4422  CB  VAL A 554     -11.254 -28.882  46.598  1.00 88.81           C  
ATOM   4423  O   VAL A 554      -9.539 -31.058  47.830  1.00 88.81           O  
ATOM   4424  CG1 VAL A 554     -10.114 -28.112  45.917  1.00 88.81           C  
ATOM   4425  CG2 VAL A 554     -12.594 -28.246  46.194  1.00 88.81           C  
ATOM   4426  N   ALA A 555      -8.981 -31.202  45.652  1.00 88.69           N  
ATOM   4427  CA  ALA A 555      -7.573 -31.517  45.850  1.00 88.69           C  
ATOM   4428  C   ALA A 555      -6.667 -30.437  45.234  1.00 88.69           C  
ATOM   4429  CB  ALA A 555      -7.296 -32.899  45.265  1.00 88.69           C  
ATOM   4430  O   ALA A 555      -6.729 -30.169  44.039  1.00 88.69           O  
ATOM   4431  N   MET A 556      -5.780 -29.851  46.044  1.00 85.56           N  
ATOM   4432  CA  MET A 556      -4.899 -28.746  45.612  1.00 85.56           C  
ATOM   4433  C   MET A 556      -3.554 -29.199  45.021  1.00 85.56           C  
ATOM   4434  CB  MET A 556      -4.686 -27.761  46.771  1.00 85.56           C  
ATOM   4435  O   MET A 556      -2.738 -28.387  44.603  1.00 85.56           O  
ATOM   4436  CG  MET A 556      -6.011 -27.196  47.309  1.00 85.56           C  
ATOM   4437  SD  MET A 556      -6.107 -25.391  47.397  1.00 85.56           S  
ATOM   4438  CE  MET A 556      -6.136 -25.043  45.625  1.00 85.56           C  
ATOM   4439  N   THR A 557      -3.280 -30.503  45.044  1.00 85.19           N  
ATOM   4440  CA  THR A 557      -2.063 -31.114  44.489  1.00 85.19           C  
ATOM   4441  C   THR A 557      -2.416 -32.475  43.907  1.00 85.19           C  
ATOM   4442  CB  THR A 557      -0.949 -31.290  45.539  1.00 85.19           C  
ATOM   4443  O   THR A 557      -3.371 -33.114  44.361  1.00 85.19           O  
ATOM   4444  CG2 THR A 557      -0.495 -29.980  46.182  1.00 85.19           C  
ATOM   4445  OG1 THR A 557      -1.373 -32.129  46.592  1.00 85.19           O  
ATOM   4446  N   GLY A 558      -1.635 -32.962  42.947  1.00 85.62           N  
ATOM   4447  CA  GLY A 558      -1.873 -34.270  42.348  1.00 85.62           C  
ATOM   4448  C   GLY A 558      -1.705 -35.426  43.332  1.00 85.62           C  
ATOM   4449  O   GLY A 558      -2.469 -36.389  43.290  1.00 85.62           O  
ATOM   4450  N   LYS A 559      -0.781 -35.318  44.296  1.00 86.69           N  
ATOM   4451  CA  LYS A 559      -0.675 -36.287  45.403  1.00 86.69           C  
ATOM   4452  C   LYS A 559      -1.936 -36.329  46.258  1.00 86.69           C  
ATOM   4453  CB  LYS A 559       0.531 -35.967  46.287  1.00 86.69           C  
ATOM   4454  O   LYS A 559      -2.430 -37.420  46.523  1.00 86.69           O  
ATOM   4455  CG  LYS A 559       1.831 -36.389  45.605  1.00 86.69           C  
ATOM   4456  CD  LYS A 559       3.023 -35.923  46.431  1.00 86.69           C  
ATOM   4457  CE  LYS A 559       4.293 -36.203  45.633  1.00 86.69           C  
ATOM   4458  NZ  LYS A 559       5.465 -35.613  46.311  1.00 86.69           N  
ATOM   4459  N   ALA A 560      -2.468 -35.168  46.645  1.00 86.06           N  
ATOM   4460  CA  ALA A 560      -3.717 -35.103  47.401  1.00 86.06           C  
ATOM   4461  C   ALA A 560      -4.882 -35.701  46.598  1.00 86.06           C  
ATOM   4462  CB  ALA A 560      -3.993 -33.651  47.809  1.00 86.06           C  
ATOM   4463  O   ALA A 560      -5.673 -36.453  47.155  1.00 86.06           O  
ATOM   4464  N   ALA A 561      -4.939 -35.457  45.284  1.00 87.81           N  
ATOM   4465  CA  ALA A 561      -5.961 -36.038  44.415  1.00 87.81           C  
ATOM   4466  C   ALA A 561      -5.900 -37.572  44.392  1.00 87.81           C  
ATOM   4467  CB  ALA A 561      -5.798 -35.457  43.009  1.00 87.81           C  
ATOM   4468  O   ALA A 561      -6.921 -38.235  44.543  1.00 87.81           O  
ATOM   4469  N   LEU A 562      -4.699 -38.147  44.272  1.00 87.88           N  
ATOM   4470  CA  LEU A 562      -4.491 -39.600  44.281  1.00 87.88           C  
ATOM   4471  C   LEU A 562      -4.746 -40.253  45.651  1.00 87.88           C  
ATOM   4472  CB  LEU A 562      -3.052 -39.897  43.828  1.00 87.88           C  
ATOM   4473  O   LEU A 562      -5.020 -41.452  45.696  1.00 87.88           O  
ATOM   4474  CG  LEU A 562      -2.764 -39.632  42.340  1.00 87.88           C  
ATOM   4475  CD1 LEU A 562      -1.263 -39.797  42.097  1.00 87.88           C  
ATOM   4476  CD2 LEU A 562      -3.502 -40.614  41.430  1.00 87.88           C  
ATOM   4477  N   GLU A 563      -4.602 -39.509  46.750  1.00 87.00           N  
ATOM   4478  CA  GLU A 563      -4.920 -39.971  48.110  1.00 87.00           C  
ATOM   4479  C   GLU A 563      -6.420 -39.872  48.423  1.00 87.00           C  
ATOM   4480  CB  GLU A 563      -4.117 -39.159  49.145  1.00 87.00           C  
ATOM   4481  O   GLU A 563      -6.959 -40.741  49.111  1.00 87.00           O  
ATOM   4482  CG  GLU A 563      -2.632 -39.557  49.190  1.00 87.00           C  
ATOM   4483  CD  GLU A 563      -1.791 -38.738  50.190  1.00 87.00           C  
ATOM   4484  OE1 GLU A 563      -0.565 -39.002  50.251  1.00 87.00           O  
ATOM   4485  OE2 GLU A 563      -2.348 -37.878  50.910  1.00 87.00           O  
ATOM   4486  N   MET A 564      -7.090 -38.831  47.918  1.00 85.06           N  
ATOM   4487  CA  MET A 564      -8.525 -38.603  48.102  1.00 85.06           C  
ATOM   4488  C   MET A 564      -9.378 -39.505  47.208  1.00 85.06           C  
ATOM   4489  CB  MET A 564      -8.857 -37.127  47.834  1.00 85.06           C  
ATOM   4490  O   MET A 564     -10.444 -39.944  47.633  1.00 85.06           O  
ATOM   4491  CG  MET A 564      -8.338 -36.220  48.957  1.00 85.06           C  
ATOM   4492  SD  MET A 564      -8.566 -34.442  48.682  1.00 85.06           S  
ATOM   4493  CE  MET A 564     -10.381 -34.342  48.658  1.00 85.06           C  
ATOM   4494  N   PHE A 565      -8.913 -39.815  45.995  1.00 89.44           N  
ATOM   4495  CA  PHE A 565      -9.678 -40.604  45.037  1.00 89.44           C  
ATOM   4496  C   PHE A 565      -9.907 -42.046  45.519  1.00 89.44           C  
ATOM   4497  CB  PHE A 565      -8.990 -40.568  43.668  1.00 89.44           C  
ATOM   4498  O   PHE A 565      -8.964 -42.837  45.646  1.00 89.44           O  
ATOM   4499  CG  PHE A 565      -9.778 -41.311  42.611  1.00 89.44           C  
ATOM   4500  CD1 PHE A 565      -9.551 -42.683  42.399  1.00 89.44           C  
ATOM   4501  CD2 PHE A 565     -10.794 -40.650  41.898  1.00 89.44           C  
ATOM   4502  CE1 PHE A 565     -10.334 -43.395  41.476  1.00 89.44           C  
ATOM   4503  CE2 PHE A 565     -11.584 -41.363  40.983  1.00 89.44           C  
ATOM   4504  CZ  PHE A 565     -11.358 -42.734  40.779  1.00 89.44           C  
ATOM   4505  N   LYS A 566     -11.181 -42.415  45.707  1.00 84.75           N  
ATOM   4506  CA  LYS A 566     -11.620 -43.800  45.915  1.00 84.75           C  
ATOM   4507  C   LYS A 566     -12.664 -44.193  44.863  1.00 84.75           C  
ATOM   4508  CB  LYS A 566     -12.169 -44.010  47.334  1.00 84.75           C  
ATOM   4509  O   LYS A 566     -13.604 -43.427  44.648  1.00 84.75           O  
ATOM   4510  CG  LYS A 566     -11.137 -43.631  48.408  1.00 84.75           C  
ATOM   4511  CD  LYS A 566     -11.447 -44.275  49.770  1.00 84.75           C  
ATOM   4512  CE  LYS A 566     -11.313 -43.266  50.906  1.00 84.75           C  
ATOM   4513  NZ  LYS A 566     -12.508 -42.395  50.917  1.00 84.75           N  
ATOM   4514  N   PRO A 567     -12.534 -45.372  44.226  1.00 80.50           N  
ATOM   4515  CA  PRO A 567     -13.541 -45.865  43.290  1.00 80.50           C  
ATOM   4516  C   PRO A 567     -14.940 -45.899  43.917  1.00 80.50           C  
ATOM   4517  CB  PRO A 567     -13.085 -47.269  42.889  1.00 80.50           C  
ATOM   4518  O   PRO A 567     -15.101 -46.384  45.039  1.00 80.50           O  
ATOM   4519  CG  PRO A 567     -11.577 -47.234  43.102  1.00 80.50           C  
ATOM   4520  CD  PRO A 567     -11.414 -46.300  44.298  1.00 80.50           C  
ATOM   4521  N   GLY A 568     -15.939 -45.385  43.196  1.00 74.56           N  
ATOM   4522  CA  GLY A 568     -17.344 -45.357  43.621  1.00 74.56           C  
ATOM   4523  C   GLY A 568     -17.748 -44.224  44.578  1.00 74.56           C  
ATOM   4524  O   GLY A 568     -18.922 -44.153  44.925  1.00 74.56           O  
ATOM   4525  N   GLU A 569     -16.824 -43.350  45.008  1.00 83.75           N  
ATOM   4526  CA  GLU A 569     -17.152 -42.131  45.783  1.00 83.75           C  
ATOM   4527  C   GLU A 569     -17.373 -40.893  44.896  1.00 83.75           C  
ATOM   4528  CB  GLU A 569     -16.061 -41.834  46.838  1.00 83.75           C  
ATOM   4529  O   GLU A 569     -18.051 -39.958  45.316  1.00 83.75           O  
ATOM   4530  CG  GLU A 569     -16.131 -42.774  48.061  1.00 83.75           C  
ATOM   4531  CD  GLU A 569     -15.142 -42.437  49.203  1.00 83.75           C  
ATOM   4532  OE1 GLU A 569     -15.103 -43.154  50.238  1.00 83.75           O  
ATOM   4533  OE2 GLU A 569     -14.276 -41.543  49.082  1.00 83.75           O  
ATOM   4534  N   TYR A 570     -16.829 -40.894  43.677  1.00 88.50           N  
ATOM   4535  CA  TYR A 570     -16.935 -39.786  42.731  1.00 88.50           C  
ATOM   4536  C   TYR A 570     -17.545 -40.261  41.418  1.00 88.50           C  
ATOM   4537  CB  TYR A 570     -15.559 -39.145  42.505  1.00 88.50           C  
ATOM   4538  O   TYR A 570     -17.152 -41.301  40.890  1.00 88.50           O  
ATOM   4539  CG  TYR A 570     -14.934 -38.604  43.775  1.00 88.50           C  
ATOM   4540  CD1 TYR A 570     -15.531 -37.504  44.416  1.00 88.50           C  
ATOM   4541  CD2 TYR A 570     -13.805 -39.228  44.347  1.00 88.50           C  
ATOM   4542  CE1 TYR A 570     -15.015 -37.034  45.634  1.00 88.50           C  
ATOM   4543  CE2 TYR A 570     -13.271 -38.737  45.558  1.00 88.50           C  
ATOM   4544  OH  TYR A 570     -13.390 -37.193  47.394  1.00 88.50           O  
ATOM   4545  CZ  TYR A 570     -13.881 -37.643  46.208  1.00 88.50           C  
ATOM   4546  N   ASP A 571     -18.462 -39.458  40.892  1.00 84.81           N  
ATOM   4547  CA  ASP A 571     -19.138 -39.662  39.616  1.00 84.81           C  
ATOM   4548  C   ASP A 571     -18.409 -38.943  38.474  1.00 84.81           C  
ATOM   4549  CB  ASP A 571     -20.583 -39.161  39.728  1.00 84.81           C  
ATOM   4550  O   ASP A 571     -18.509 -39.373  37.334  1.00 84.81           O  
ATOM   4551  CG  ASP A 571     -21.358 -39.833  40.864  1.00 84.81           C  
ATOM   4552  OD1 ASP A 571     -21.555 -41.065  40.797  1.00 84.81           O  
ATOM   4553  OD2 ASP A 571     -21.741 -39.103  41.811  1.00 84.81           O  
ATOM   4554  N   LEU A 572     -17.639 -37.885  38.763  1.00 87.88           N  
ATOM   4555  CA  LEU A 572     -16.871 -37.102  37.786  1.00 87.88           C  
ATOM   4556  C   LEU A 572     -15.561 -36.601  38.410  1.00 87.88           C  
ATOM   4557  CB  LEU A 572     -17.759 -35.931  37.319  1.00 87.88           C  
ATOM   4558  O   LEU A 572     -15.539 -36.187  39.569  1.00 87.88           O  
ATOM   4559  CG  LEU A 572     -17.095 -34.899  36.387  1.00 87.88           C  
ATOM   4560  CD1 LEU A 572     -16.774 -35.477  35.012  1.00 87.88           C  
ATOM   4561  CD2 LEU A 572     -18.023 -33.701  36.196  1.00 87.88           C  
ATOM   4562  N   VAL A 573     -14.470 -36.574  37.640  1.00 90.94           N  
ATOM   4563  CA  VAL A 573     -13.205 -35.961  38.077  1.00 90.94           C  
ATOM   4564  C   VAL A 573     -12.793 -34.876  37.088  1.00 90.94           C  
ATOM   4565  CB  VAL A 573     -12.088 -37.002  38.251  1.00 90.94           C  
ATOM   4566  O   VAL A 573     -12.566 -35.151  35.911  1.00 90.94           O  
ATOM   4567  CG1 VAL A 573     -10.819 -36.381  38.848  1.00 90.94           C  
ATOM   4568  CG2 VAL A 573     -12.483 -38.156  39.181  1.00 90.94           C  
ATOM   4569  N   LEU A 574     -12.659 -33.644  37.578  1.00 90.12           N  
ATOM   4570  CA  LEU A 574     -12.141 -32.509  36.817  1.00 90.12           C  
ATOM   4571  C   LEU A 574     -10.668 -32.296  37.175  1.00 90.12           C  
ATOM   4572  CB  LEU A 574     -12.978 -31.252  37.100  1.00 90.12           C  
ATOM   4573  O   LEU A 574     -10.341 -32.013  38.328  1.00 90.12           O  
ATOM   4574  CG  LEU A 574     -14.469 -31.341  36.733  1.00 90.12           C  
ATOM   4575  CD1 LEU A 574     -15.126 -29.992  37.007  1.00 90.12           C  
ATOM   4576  CD2 LEU A 574     -14.697 -31.696  35.267  1.00 90.12           C  
ATOM   4577  N   LEU A 575      -9.780 -32.441  36.193  1.00 90.00           N  
ATOM   4578  CA  LEU A 575      -8.330 -32.428  36.379  1.00 90.00           C  
ATOM   4579  C   LEU A 575      -7.701 -31.211  35.713  1.00 90.00           C  
ATOM   4580  CB  LEU A 575      -7.721 -33.719  35.793  1.00 90.00           C  
ATOM   4581  O   LEU A 575      -7.652 -31.134  34.485  1.00 90.00           O  
ATOM   4582  CG  LEU A 575      -8.123 -35.017  36.508  1.00 90.00           C  
ATOM   4583  CD1 LEU A 575      -7.619 -36.236  35.738  1.00 90.00           C  
ATOM   4584  CD2 LEU A 575      -7.542 -35.082  37.920  1.00 90.00           C  
ATOM   4585  N   ASP A 576      -7.126 -30.307  36.499  1.00 86.94           N  
ATOM   4586  CA  ASP A 576      -6.168 -29.360  35.948  1.00 86.94           C  
ATOM   4587  C   ASP A 576      -4.933 -30.091  35.407  1.00 86.94           C  
ATOM   4588  CB  ASP A 576      -5.771 -28.305  36.979  1.00 86.94           C  
ATOM   4589  O   ASP A 576      -4.383 -31.004  36.030  1.00 86.94           O  
ATOM   4590  CG  ASP A 576      -5.042 -27.132  36.327  1.00 86.94           C  
ATOM   4591  OD1 ASP A 576      -4.916 -27.084  35.079  1.00 86.94           O  
ATOM   4592  OD2 ASP A 576      -4.815 -26.133  37.019  1.00 86.94           O  
ATOM   4593  N   ILE A 577      -4.483 -29.693  34.220  1.00 84.38           N  
ATOM   4594  CA  ILE A 577      -3.305 -30.280  33.582  1.00 84.38           C  
ATOM   4595  C   ILE A 577      -2.026 -29.809  34.273  1.00 84.38           C  
ATOM   4596  CB  ILE A 577      -3.300 -29.950  32.082  1.00 84.38           C  
ATOM   4597  O   ILE A 577      -1.058 -30.571  34.319  1.00 84.38           O  
ATOM   4598  CG1 ILE A 577      -4.501 -30.633  31.395  1.00 84.38           C  
ATOM   4599  CG2 ILE A 577      -2.002 -30.407  31.384  1.00 84.38           C  
ATOM   4600  CD1 ILE A 577      -4.898 -29.844  30.159  1.00 84.38           C  
ATOM   4601  N   GLN A 578      -2.004 -28.586  34.804  1.00 77.69           N  
ATOM   4602  CA  GLN A 578      -0.803 -27.975  35.372  1.00 77.69           C  
ATOM   4603  C   GLN A 578      -0.931 -27.827  36.888  1.00 77.69           C  
ATOM   4604  CB  GLN A 578      -0.521 -26.637  34.669  1.00 77.69           C  
ATOM   4605  O   GLN A 578      -1.332 -26.783  37.373  1.00 77.69           O  
ATOM   4606  CG  GLN A 578      -0.154 -26.846  33.194  1.00 77.69           C  
ATOM   4607  CD  GLN A 578       0.188 -25.532  32.515  1.00 77.69           C  
ATOM   4608  NE2 GLN A 578       1.442 -25.154  32.430  1.00 77.69           N  
ATOM   4609  OE1 GLN A 578      -0.664 -24.826  32.013  1.00 77.69           O  
ATOM   4610  N   LEU A 579      -0.543 -28.866  37.631  1.00 82.25           N  
ATOM   4611  CA  LEU A 579      -0.464 -28.831  39.095  1.00 82.25           C  
ATOM   4612  C   LEU A 579       1.009 -28.694  39.538  1.00 82.25           C  
ATOM   4613  CB  LEU A 579      -1.163 -30.075  39.679  1.00 82.25           C  
ATOM   4614  O   LEU A 579       1.923 -29.043  38.782  1.00 82.25           O  
ATOM   4615  CG  LEU A 579      -2.645 -30.201  39.293  1.00 82.25           C  
ATOM   4616  CD1 LEU A 579      -3.065 -31.658  39.425  1.00 82.25           C  
ATOM   4617  CD2 LEU A 579      -3.518 -29.328  40.190  1.00 82.25           C  
ATOM   4618  N   PRO A 580       1.285 -28.208  40.762  1.00 73.75           N  
ATOM   4619  CA  PRO A 580       2.636 -27.859  41.202  1.00 73.75           C  
ATOM   4620  C   PRO A 580       3.555 -29.071  41.415  1.00 73.75           C  
ATOM   4621  CB  PRO A 580       2.437 -27.061  42.499  1.00 73.75           C  
ATOM   4622  O   PRO A 580       4.775 -28.914  41.465  1.00 73.75           O  
ATOM   4623  CG  PRO A 580       1.090 -27.547  43.030  1.00 73.75           C  
ATOM   4624  CD  PRO A 580       0.312 -27.775  41.746  1.00 73.75           C  
ATOM   4625  N   ASP A 581       3.000 -30.274  41.579  1.00 81.19           N  
ATOM   4626  CA  ASP A 581       3.742 -31.497  41.896  1.00 81.19           C  
ATOM   4627  C   ASP A 581       3.765 -32.548  40.773  1.00 81.19           C  
ATOM   4628  CB  ASP A 581       3.201 -32.083  43.211  1.00 81.19           C  
ATOM   4629  O   ASP A 581       4.731 -33.311  40.691  1.00 81.19           O  
ATOM   4630  CG  ASP A 581       1.747 -32.568  43.148  1.00 81.19           C  
ATOM   4631  OD1 ASP A 581       0.911 -31.923  42.479  1.00 81.19           O  
ATOM   4632  OD2 ASP A 581       1.455 -33.577  43.830  1.00 81.19           O  
ATOM   4633  N   MET A 582       2.738 -32.608  39.923  1.00 83.81           N  
ATOM   4634  CA  MET A 582       2.645 -33.504  38.759  1.00 83.81           C  
ATOM   4635  C   MET A 582       1.646 -32.959  37.733  1.00 83.81           C  
ATOM   4636  CB  MET A 582       2.254 -34.923  39.205  1.00 83.81           C  
ATOM   4637  O   MET A 582       0.897 -32.044  38.042  1.00 83.81           O  
ATOM   4638  CG  MET A 582       0.861 -35.016  39.839  1.00 83.81           C  
ATOM   4639  SD  MET A 582       0.466 -36.659  40.507  1.00 83.81           S  
ATOM   4640  CE  MET A 582       1.525 -36.648  41.968  1.00 83.81           C  
ATOM   4641  N   THR A 583       1.593 -33.503  36.517  1.00 83.69           N  
ATOM   4642  CA  THR A 583       0.582 -33.057  35.540  1.00 83.69           C  
ATOM   4643  C   THR A 583      -0.744 -33.801  35.716  1.00 83.69           C  
ATOM   4644  CB  THR A 583       1.084 -33.154  34.094  1.00 83.69           C  
ATOM   4645  O   THR A 583      -0.765 -34.951  36.160  1.00 83.69           O  
ATOM   4646  CG2 THR A 583       2.421 -32.443  33.881  1.00 83.69           C  
ATOM   4647  OG1 THR A 583       1.227 -34.493  33.685  1.00 83.69           O  
ATOM   4648  N   GLY A 584      -1.865 -33.200  35.305  1.00 82.50           N  
ATOM   4649  CA  GLY A 584      -3.171 -33.880  35.285  1.00 82.50           C  
ATOM   4650  C   GLY A 584      -3.173 -35.160  34.436  1.00 82.50           C  
ATOM   4651  O   GLY A 584      -3.865 -36.128  34.752  1.00 82.50           O  
ATOM   4652  N   LEU A 585      -2.322 -35.216  33.404  1.00 84.75           N  
ATOM   4653  CA  LEU A 585      -2.083 -36.417  32.596  1.00 84.75           C  
ATOM   4654  C   LEU A 585      -1.404 -37.530  33.409  1.00 84.75           C  
ATOM   4655  CB  LEU A 585      -1.200 -36.055  31.386  1.00 84.75           C  
ATOM   4656  O   LEU A 585      -1.728 -38.705  33.233  1.00 84.75           O  
ATOM   4657  CG  LEU A 585      -1.779 -34.991  30.437  1.00 84.75           C  
ATOM   4658  CD1 LEU A 585      -0.712 -34.567  29.428  1.00 84.75           C  
ATOM   4659  CD2 LEU A 585      -2.973 -35.503  29.642  1.00 84.75           C  
ATOM   4660  N   ASP A 586      -0.480 -37.180  34.308  1.00 85.81           N  
ATOM   4661  CA  ASP A 586       0.182 -38.144  35.193  1.00 85.81           C  
ATOM   4662  C   ASP A 586      -0.806 -38.732  36.207  1.00 85.81           C  
ATOM   4663  CB  ASP A 586       1.380 -37.509  35.916  1.00 85.81           C  
ATOM   4664  O   ASP A 586      -0.776 -39.938  36.453  1.00 85.81           O  
ATOM   4665  CG  ASP A 586       2.456 -36.994  34.959  1.00 85.81           C  
ATOM   4666  OD1 ASP A 586       2.795 -37.727  33.997  1.00 85.81           O  
ATOM   4667  OD2 ASP A 586       2.928 -35.854  35.192  1.00 85.81           O  
ATOM   4668  N   ILE A 587      -1.732 -37.916  36.725  1.00 87.12           N  
ATOM   4669  CA  ILE A 587      -2.821 -38.370  37.605  1.00 87.12           C  
ATOM   4670  C   ILE A 587      -3.732 -39.344  36.858  1.00 87.12           C  
ATOM   4671  CB  ILE A 587      -3.635 -37.181  38.161  1.00 87.12           C  
ATOM   4672  O   ILE A 587      -3.968 -40.447  37.346  1.00 87.12           O  
ATOM   4673  CG1 ILE A 587      -2.721 -36.253  38.978  1.00 87.12           C  
ATOM   4674  CG2 ILE A 587      -4.810 -37.668  39.034  1.00 87.12           C  
ATOM   4675  CD1 ILE A 587      -3.404 -34.948  39.374  1.00 87.12           C  
ATOM   4676  N   SER A 588      -4.188 -38.978  35.656  1.00 88.56           N  
ATOM   4677  CA  SER A 588      -5.027 -39.840  34.811  1.00 88.56           C  
ATOM   4678  C   SER A 588      -4.369 -41.199  34.542  1.00 88.56           C  
ATOM   4679  CB  SER A 588      -5.327 -39.116  33.494  1.00 88.56           C  
ATOM   4680  O   SER A 588      -4.987 -42.253  34.728  1.00 88.56           O  
ATOM   4681  OG  SER A 588      -6.026 -39.967  32.616  1.00 88.56           O  
ATOM   4682  N   ARG A 589      -3.078 -41.204  34.180  1.00 86.50           N  
ATOM   4683  CA  ARG A 589      -2.304 -42.436  33.953  1.00 86.50           C  
ATOM   4684  C   ARG A 589      -2.163 -43.276  35.216  1.00 86.50           C  
ATOM   4685  CB  ARG A 589      -0.912 -42.081  33.422  1.00 86.50           C  
ATOM   4686  O   ARG A 589      -2.277 -44.498  35.150  1.00 86.50           O  
ATOM   4687  CG  ARG A 589      -0.949 -41.628  31.959  1.00 86.50           C  
ATOM   4688  CD  ARG A 589       0.434 -41.100  31.582  1.00 86.50           C  
ATOM   4689  NE  ARG A 589       0.472 -40.630  30.188  1.00 86.50           N  
ATOM   4690  NH1 ARG A 589       2.385 -39.370  30.381  1.00 86.50           N  
ATOM   4691  NH2 ARG A 589       1.267 -39.412  28.443  1.00 86.50           N  
ATOM   4692  CZ  ARG A 589       1.377 -39.815  29.679  1.00 86.50           C  
ATOM   4693  N   GLU A 590      -1.906 -42.645  36.355  1.00 86.94           N  
ATOM   4694  CA  GLU A 590      -1.734 -43.341  37.627  1.00 86.94           C  
ATOM   4695  C   GLU A 590      -3.064 -43.928  38.134  1.00 86.94           C  
ATOM   4696  CB  GLU A 590      -1.068 -42.378  38.619  1.00 86.94           C  
ATOM   4697  O   GLU A 590      -3.082 -45.073  38.587  1.00 86.94           O  
ATOM   4698  CG  GLU A 590      -0.658 -43.024  39.946  1.00 86.94           C  
ATOM   4699  CD  GLU A 590       0.430 -44.113  39.864  1.00 86.94           C  
ATOM   4700  OE1 GLU A 590       0.600 -44.790  40.911  1.00 86.94           O  
ATOM   4701  OE2 GLU A 590       1.108 -44.286  38.825  1.00 86.94           O  
ATOM   4702  N   LEU A 591      -4.188 -43.219  37.973  1.00 86.12           N  
ATOM   4703  CA  LEU A 591      -5.532 -43.732  38.269  1.00 86.12           C  
ATOM   4704  C   LEU A 591      -5.901 -44.912  37.362  1.00 86.12           C  
ATOM   4705  CB  LEU A 591      -6.568 -42.597  38.149  1.00 86.12           C  
ATOM   4706  O   LEU A 591      -6.297 -45.964  37.862  1.00 86.12           O  
ATOM   4707  CG  LEU A 591      -6.510 -41.540  39.268  1.00 86.12           C  
ATOM   4708  CD1 LEU A 591      -7.591 -40.485  39.038  1.00 86.12           C  
ATOM   4709  CD2 LEU A 591      -6.723 -42.167  40.648  1.00 86.12           C  
ATOM   4710  N   THR A 592      -5.658 -44.787  36.054  1.00 84.50           N  
ATOM   4711  CA  THR A 592      -5.901 -45.850  35.056  1.00 84.50           C  
ATOM   4712  C   THR A 592      -4.998 -47.073  35.256  1.00 84.50           C  
ATOM   4713  CB  THR A 592      -5.757 -45.287  33.631  1.00 84.50           C  
ATOM   4714  O   THR A 592      -5.320 -48.177  34.823  1.00 84.50           O  
ATOM   4715  CG2 THR A 592      -6.256 -46.251  32.553  1.00 84.50           C  
ATOM   4716  OG1 THR A 592      -6.538 -44.125  33.473  1.00 84.50           O  
ATOM   4717  N   LYS A 593      -3.856 -46.910  35.934  1.00 86.31           N  
ATOM   4718  CA  LYS A 593      -2.956 -48.011  36.301  1.00 86.31           C  
ATOM   4719  C   LYS A 593      -3.348 -48.688  37.617  1.00 86.31           C  
ATOM   4720  CB  LYS A 593      -1.535 -47.449  36.346  1.00 86.31           C  
ATOM   4721  O   LYS A 593      -3.095 -49.883  37.775  1.00 86.31           O  
ATOM   4722  CG  LYS A 593      -0.467 -48.525  36.564  1.00 86.31           C  
ATOM   4723  CD  LYS A 593       0.891 -47.832  36.600  1.00 86.31           C  
ATOM   4724  CE  LYS A 593       2.003 -48.832  36.888  1.00 86.31           C  
ATOM   4725  NZ  LYS A 593       3.259 -48.086  37.121  1.00 86.31           N  
ATOM   4726  N   ARG A 594      -3.898 -47.934  38.575  1.00 85.81           N  
ATOM   4727  CA  ARG A 594      -4.292 -48.437  39.904  1.00 85.81           C  
ATOM   4728  C   ARG A 594      -5.645 -49.139  39.897  1.00 85.81           C  
ATOM   4729  CB  ARG A 594      -4.306 -47.287  40.920  1.00 85.81           C  
ATOM   4730  O   ARG A 594      -5.822 -50.061  40.690  1.00 85.81           O  
ATOM   4731  CG  ARG A 594      -2.891 -46.858  41.325  1.00 85.81           C  
ATOM   4732  CD  ARG A 594      -2.977 -45.701  42.321  1.00 85.81           C  
ATOM   4733  NE  ARG A 594      -1.655 -45.109  42.562  1.00 85.81           N  
ATOM   4734  NH1 ARG A 594      -2.233 -43.660  44.256  1.00 85.81           N  
ATOM   4735  NH2 ARG A 594      -0.181 -43.614  43.334  1.00 85.81           N  
ATOM   4736  CZ  ARG A 594      -1.370 -44.133  43.396  1.00 85.81           C  
ATOM   4737  N   TYR A 595      -6.557 -48.731  39.016  1.00 86.12           N  
ATOM   4738  CA  TYR A 595      -7.932 -49.223  38.986  1.00 86.12           C  
ATOM   4739  C   TYR A 595      -8.357 -49.666  37.574  1.00 86.12           C  
ATOM   4740  CB  TYR A 595      -8.861 -48.140  39.549  1.00 86.12           C  
ATOM   4741  O   TYR A 595      -7.871 -49.107  36.588  1.00 86.12           O  
ATOM   4742  CG  TYR A 595      -8.478 -47.683  40.947  1.00 86.12           C  
ATOM   4743  CD1 TYR A 595      -8.667 -48.545  42.044  1.00 86.12           C  
ATOM   4744  CD2 TYR A 595      -7.915 -46.407  41.148  1.00 86.12           C  
ATOM   4745  CE1 TYR A 595      -8.316 -48.126  43.342  1.00 86.12           C  
ATOM   4746  CE2 TYR A 595      -7.580 -45.976  42.447  1.00 86.12           C  
ATOM   4747  OH  TYR A 595      -7.516 -46.410  44.812  1.00 86.12           O  
ATOM   4748  CZ  TYR A 595      -7.792 -46.833  43.548  1.00 86.12           C  
ATOM   4749  N   PRO A 596      -9.247 -50.671  37.448  1.00 82.00           N  
ATOM   4750  CA  PRO A 596      -9.888 -51.022  36.181  1.00 82.00           C  
ATOM   4751  C   PRO A 596     -10.682 -49.843  35.611  1.00 82.00           C  
ATOM   4752  CB  PRO A 596     -10.834 -52.191  36.487  1.00 82.00           C  
ATOM   4753  O   PRO A 596     -11.229 -49.041  36.362  1.00 82.00           O  
ATOM   4754  CG  PRO A 596     -10.358 -52.725  37.834  1.00 82.00           C  
ATOM   4755  CD  PRO A 596      -9.784 -51.493  38.520  1.00 82.00           C  
ATOM   4756  N   ARG A 597     -10.808 -49.758  34.280  1.00 80.75           N  
ATOM   4757  CA  ARG A 597     -11.524 -48.644  33.634  1.00 80.75           C  
ATOM   4758  C   ARG A 597     -13.016 -48.592  33.982  1.00 80.75           C  
ATOM   4759  CB  ARG A 597     -11.288 -48.678  32.111  1.00 80.75           C  
ATOM   4760  O   ARG A 597     -13.577 -47.510  34.006  1.00 80.75           O  
ATOM   4761  CG  ARG A 597     -11.685 -47.384  31.378  1.00 80.75           C  
ATOM   4762  CD  ARG A 597     -10.927 -46.171  31.930  1.00 80.75           C  
ATOM   4763  NE  ARG A 597     -11.205 -44.948  31.169  1.00 80.75           N  
ATOM   4764  NH1 ARG A 597      -9.845 -43.530  32.375  1.00 80.75           N  
ATOM   4765  NH2 ARG A 597     -11.003 -42.751  30.678  1.00 80.75           N  
ATOM   4766  CZ  ARG A 597     -10.698 -43.758  31.419  1.00 80.75           C  
ATOM   4767  N   GLU A 598     -13.618 -49.741  34.282  1.00 78.69           N  
ATOM   4768  CA  GLU A 598     -15.020 -49.867  34.711  1.00 78.69           C  
ATOM   4769  C   GLU A 598     -15.285 -49.230  36.086  1.00 78.69           C  
ATOM   4770  CB  GLU A 598     -15.394 -51.363  34.747  1.00 78.69           C  
ATOM   4771  O   GLU A 598     -16.413 -48.844  36.371  1.00 78.69           O  
ATOM   4772  CG  GLU A 598     -15.309 -52.039  33.364  1.00 78.69           C  
ATOM   4773  CD  GLU A 598     -15.556 -53.560  33.383  1.00 78.69           C  
ATOM   4774  OE1 GLU A 598     -15.226 -54.200  32.355  1.00 78.69           O  
ATOM   4775  OE2 GLU A 598     -16.028 -54.104  34.405  1.00 78.69           O  
ATOM   4776  N   ASP A 599     -14.243 -49.086  36.911  1.00 79.50           N  
ATOM   4777  CA  ASP A 599     -14.319 -48.527  38.266  1.00 79.50           C  
ATOM   4778  C   ASP A 599     -13.928 -47.034  38.313  1.00 79.50           C  
ATOM   4779  CB  ASP A 599     -13.414 -49.354  39.199  1.00 79.50           C  
ATOM   4780  O   ASP A 599     -13.889 -46.433  39.393  1.00 79.50           O  
ATOM   4781  CG  ASP A 599     -13.850 -50.806  39.434  1.00 79.50           C  
ATOM   4782  OD1 ASP A 599     -15.064 -51.093  39.415  1.00 79.50           O  
ATOM   4783  OD2 ASP A 599     -12.940 -51.626  39.712  1.00 79.50           O  
ATOM   4784  N   LEU A 600     -13.588 -46.433  37.164  1.00 85.00           N  
ATOM   4785  CA  LEU A 600     -13.185 -45.031  37.058  1.00 85.00           C  
ATOM   4786  C   LEU A 600     -14.340 -44.174  36.516  1.00 85.00           C  
ATOM   4787  CB  LEU A 600     -11.934 -44.889  36.174  1.00 85.00           C  
ATOM   4788  O   LEU A 600     -14.885 -44.501  35.461  1.00 85.00           O  
ATOM   4789  CG  LEU A 600     -10.651 -45.446  36.810  1.00 85.00           C  
ATOM   4790  CD1 LEU A 600      -9.506 -45.407  35.802  1.00 85.00           C  
ATOM   4791  CD2 LEU A 600     -10.203 -44.646  38.036  1.00 85.00           C  
ATOM   4792  N   PRO A 601     -14.682 -43.057  37.181  1.00 85.94           N  
ATOM   4793  CA  PRO A 601     -15.576 -42.059  36.607  1.00 85.94           C  
ATOM   4794  C   PRO A 601     -14.916 -41.353  35.410  1.00 85.94           C  
ATOM   4795  CB  PRO A 601     -15.847 -41.074  37.743  1.00 85.94           C  
ATOM   4796  O   PRO A 601     -13.686 -41.398  35.280  1.00 85.94           O  
ATOM   4797  CG  PRO A 601     -14.556 -41.120  38.546  1.00 85.94           C  
ATOM   4798  CD  PRO A 601     -14.121 -42.571  38.432  1.00 85.94           C  
ATOM   4799  N   PRO A 602     -15.698 -40.644  34.573  1.00 88.31           N  
ATOM   4800  CA  PRO A 602     -15.159 -39.788  33.526  1.00 88.31           C  
ATOM   4801  C   PRO A 602     -14.095 -38.823  34.067  1.00 88.31           C  
ATOM   4802  CB  PRO A 602     -16.364 -39.057  32.922  1.00 88.31           C  
ATOM   4803  O   PRO A 602     -14.321 -38.092  35.038  1.00 88.31           O  
ATOM   4804  CG  PRO A 602     -17.522 -40.018  33.185  1.00 88.31           C  
ATOM   4805  CD  PRO A 602     -17.153 -40.611  34.542  1.00 88.31           C  
ATOM   4806  N   LEU A 603     -12.923 -38.831  33.434  1.00 89.62           N  
ATOM   4807  CA  LEU A 603     -11.797 -37.955  33.750  1.00 89.62           C  
ATOM   4808  C   LEU A 603     -11.749 -36.823  32.719  1.00 89.62           C  
ATOM   4809  CB  LEU A 603     -10.484 -38.767  33.756  1.00 89.62           C  
ATOM   4810  O   LEU A 603     -11.392 -37.051  31.564  1.00 89.62           O  
ATOM   4811  CG  LEU A 603     -10.418 -39.988  34.692  1.00 89.62           C  
ATOM   4812  CD1 LEU A 603      -9.016 -40.599  34.627  1.00 89.62           C  
ATOM   4813  CD2 LEU A 603     -10.692 -39.641  36.153  1.00 89.62           C  
ATOM   4814  N   VAL A 604     -12.082 -35.597  33.117  1.00 88.62           N  
ATOM   4815  CA  VAL A 604     -12.154 -34.441  32.209  1.00 88.62           C  
ATOM   4816  C   VAL A 604     -11.011 -33.473  32.489  1.00 88.62           C  
ATOM   4817  CB  VAL A 604     -13.526 -33.754  32.296  1.00 88.62           C  
ATOM   4818  O   VAL A 604     -10.817 -33.034  33.622  1.00 88.62           O  
ATOM   4819  CG1 VAL A 604     -13.624 -32.513  31.398  1.00 88.62           C  
ATOM   4820  CG2 VAL A 604     -14.651 -34.722  31.907  1.00 88.62           C  
ATOM   4821  N   ALA A 605     -10.250 -33.118  31.454  1.00 86.06           N  
ATOM   4822  CA  ALA A 605      -9.140 -32.177  31.569  1.00 86.06           C  
ATOM   4823  C   ALA A 605      -9.635 -30.724  31.576  1.00 86.06           C  
ATOM   4824  CB  ALA A 605      -8.128 -32.418  30.438  1.00 86.06           C  
ATOM   4825  O   ALA A 605     -10.452 -30.344  30.741  1.00 86.06           O  
ATOM   4826  N   LEU A 606      -9.081 -29.880  32.444  1.00 82.81           N  
ATOM   4827  CA  LEU A 606      -9.273 -28.432  32.424  1.00 82.81           C  
ATOM   4828  C   LEU A 606      -8.025 -27.770  31.816  1.00 82.81           C  
ATOM   4829  CB  LEU A 606      -9.572 -27.922  33.847  1.00 82.81           C  
ATOM   4830  O   LEU A 606      -6.948 -27.821  32.406  1.00 82.81           O  
ATOM   4831  CG  LEU A 606     -10.773 -28.548  34.577  1.00 82.81           C  
ATOM   4832  CD1 LEU A 606     -10.923 -27.880  35.945  1.00 82.81           C
[truncated: 109,836 more chars]
