# Supplementary material for: Theoretical study of ArcB and its dimerization, interaction with anaerobic metabolites, and activation of ArcA
Source: PeerJ. 2023 Oct 13;11:e16309. doi: 10.7717/peerj.16309 (PMC10578306; doi:10.7717/peerj.16309)
Supplement: Supplemental Information 2 [file peerj-11-16309-s002.zip › Supplementary Files/Type 1 and 2 ArcB sensor kinases models/Type 1/AF-A0A3N4AWL6-F1-model_v4 Yersinia pestis.pdb]

HEADER                                            01-JUN-22                     
TITLE     ALPHAFOLD MONOMER V2.0 PREDICTION FOR AEROBIC RESPIRATION CONTROL     
TITLE    2 SENSOR PROTEIN (A0A3N4AWL6)                                          
COMPND    MOL_ID: 1;                                                            
COMPND   2 MOLECULE: AEROBIC RESPIRATION CONTROL SENSOR PROTEIN;                
COMPND   3 CHAIN: A                                                             
SOURCE    MOL_ID: 1;                                                            
SOURCE   2 ORGANISM_SCIENTIFIC: YERSINIA PESTIS;                                
SOURCE   3 ORGANISM_TAXID: 632                                                  
REMARK   1                                                                      
REMARK   1 REFERENCE 1                                                          
REMARK   1  AUTH   JOHN JUMPER, RICHARD EVANS, ALEXANDER PRITZEL, TIM GREEN,    
REMARK   1  AUTH 2 MICHAEL FIGURNOV, OLAF RONNEBERGER, KATHRYN TUNYASUVUNAKOOL, 
REMARK   1  AUTH 3 RUSS BATES, AUGUSTIN ZIDEK, ANNA POTAPENKO, ALEX BRIDGLAND,  
REMARK   1  AUTH 4 CLEMENS MEYER, SIMON A A KOHL, ANDREW J BALLARD,             
REMARK   1  AUTH 5 ANDREW COWIE, BERNARDINO ROMERA-PAREDES, STANISLAV NIKOLOV,  
REMARK   1  AUTH 6 RISHUB JAIN, JONAS ADLER, TREVOR BACK, STIG PETERSEN,        
REMARK   1  AUTH 7 DAVID REIMAN, ELLEN CLANCY, MICHAL ZIELINSKI,                
REMARK   1  AUTH 8 MARTIN STEINEGGER, MICHALINA PACHOLSKA, TAMAS BERGHAMMER,    
REMARK   1  AUTH 9 DAVID SILVER, ORIOL VINYALS, ANDREW W SENIOR,                
REMARK   1  AUTH10 KORAY KAVUKCUOGLU, PUSHMEET KOHLI, DEMIS HASSABIS            
REMARK   1  TITL   HIGHLY ACCURATE PROTEIN STRUCTURE PREDICTION WITH ALPHAFOLD  
REMARK   1  REF    NATURE                        V. 596   583 2021              
REMARK   1  REFN                   ISSN 0028-0836                               
REMARK   1  PMID   34265844                                                     
REMARK   1  DOI    10.1038/s41586-021-03819-2                                   
REMARK   1                                                                      
REMARK   1 DISCLAIMERS                                                          
REMARK   1 ALPHAFOLD DATA, COPYRIGHT (2021) DEEPMIND TECHNOLOGIES LIMITED. THE  
REMARK   1 INFORMATION PROVIDED IS THEORETICAL MODELLING ONLY AND CAUTION SHOULD
REMARK   1 BE EXERCISED IN ITS USE. IT IS PROVIDED "AS-IS" WITHOUT ANY WARRANTY 
REMARK   1 OF ANY KIND, WHETHER EXPRESSED OR IMPLIED. NO WARRANTY IS GIVEN THAT 
REMARK   1 USE OF THE INFORMATION SHALL NOT INFRINGE THE RIGHTS OF ANY THIRD    
REMARK   1 PARTY. THE INFORMATION IS NOT INTENDED TO BE A SUBSTITUTE FOR        
REMARK   1 PROFESSIONAL MEDICAL ADVICE, DIAGNOSIS, OR TREATMENT, AND DOES NOT   
REMARK   1 CONSTITUTE MEDICAL OR OTHER PROFESSIONAL ADVICE. IT IS AVAILABLE FOR 
REMARK   1 ACADEMIC AND COMMERCIAL PURPOSES, UNDER CC-BY 4.0 LICENCE.           
DBREF  XXXX A    1   778  UNP    A0A3N4AWL6 A0A3N4AWL6_YERPE     1    778       
SEQRES   1 A  778  MET LYS GLN ILE ARG VAL LEU ALA GLN TYR TYR VAL ASP          
SEQRES   2 A  778  LEU MET VAL LYS LEU GLY LEU VAL ARG PHE SER LEU LEU          
SEQRES   3 A  778  LEU ALA SER ALA LEU VAL LEU LEU ALA MET VAL VAL GLN          
SEQRES   4 A  778  MET ALA VAL THR PHE VAL LEU ARG GLY SER VAL GLU THR          
SEQRES   5 A  778  LEU ASP LEU VAL ARG SER ILE PHE PHE GLY LEU LEU ILE          
SEQRES   6 A  778  THR PRO TRP ALA VAL TYR PHE LEU SER VAL VAL VAL GLU          
SEQRES   7 A  778  GLN LEU GLU GLU SER ARG GLN ARG LEU SER ARG LEU VAL          
SEQRES   8 A  778  ASP LYS LEU GLU VAL MET ARG HIS ARG ASP LEU GLU LEU          
SEQRES   9 A  778  ASN LYS GLN LEU THR GLU ASN ILE THR GLN LEU ASN GLN          
SEQRES  10 A  778  GLU ILE VAL GLU ARG GLU LYS ALA GLU LYS ALA HIS LEU          
SEQRES  11 A  778  GLN VAL VAL ASP LYS LEU LYS GLU GLU MET GLY HIS ARG          
SEQRES  12 A  778  GLU GLN ALA GLN ILE GLU LEU GLY GLN GLN SER ALA LEU          
SEQRES  13 A  778  LEU ARG SER PHE LEU ASP ALA SER PRO ASP LEU VAL TYR          
SEQRES  14 A  778  TYR ARG ASN GLU ASP ASN GLU PHE SER GLY CYS ASN ARG          
SEQRES  15 A  778  ALA MET GLU LEU LEU THR GLY LYS SER GLU LYS GLN LEU          
SEQRES  16 A  778  VAL GLY LEU THR PRO LYS ASP VAL TYR ALA PRO ASP ILE          
SEQRES  17 A  778  ALA GLU LYS VAL MET GLU THR ASP GLU LYS VAL PHE ARG          
SEQRES  18 A  778  HIS ASN VAL SER LEU THR TYR GLU GLN TRP LEU VAL TYR          
SEQRES  19 A  778  PRO ASP GLY ARG LYS ALA CYS PHE GLU LEU ARG LYS VAL          
SEQRES  20 A  778  PRO PHE TYR ASP ARG VAL GLY LYS ARG HIS GLY LEU MET          
SEQRES  21 A  778  GLY PHE GLY ARG ASP ILE THR GLU ARG LYS ARG TYR GLN          
SEQRES  22 A  778  ASP ALA LEU GLU ASN ALA SER ARG ASP LYS THR THR PHE          
SEQRES  23 A  778  ILE SER THR ILE SER HIS GLU LEU ARG THR PRO LEU ASN          
SEQRES  24 A  778  GLY ILE VAL GLY LEU SER ARG ILE LEU LEU ASP THR GLU          
SEQRES  25 A  778  LEU ASP ALA GLU GLN LEU LYS TYR LEU LYS THR ILE HIS          
SEQRES  26 A  778  VAL SER ALA ILE THR LEU GLY ASN ILE PHE ASN ASP ILE          
SEQRES  27 A  778  ILE GLU MET ASP LYS LEU GLU ARG ARG LYS VAL GLN LEU          
SEQRES  28 A  778  ASP ASN GLN PRO VAL ASP PHE THR GLY PHE MET ALA ASP          
SEQRES  29 A  778  LEU GLU ASN LEU SER GLY LEU LEU VAL GLN PRO LYS GLY          
SEQRES  30 A  778  LEU LYS PHE ILE MET GLU PRO GLN LEU PRO LEU PRO GLU          
SEQRES  31 A  778  LYS VAL ILE ALA ASP GLY THR ARG LEU ARG GLN ILE LEU          
SEQRES  32 A  778  TRP ASN LEU ILE GLY ASN ALA VAL LYS PHE THR GLN GLN          
SEQRES  33 A  778  GLY LYS ILE VAL VAL ARG VAL ARG ARG GLU GLY ASN ASP          
SEQRES  34 A  778  ARG LEU ILE PHE GLU VAL GLU ASP SER GLY MET GLY ILE          
SEQRES  35 A  778  PRO GLU ASP GLU GLN ASP LYS ILE PHE ALA MET TYR TYR          
SEQRES  36 A  778  GLN VAL LYS ASP ARG ASN GLY GLY ARG PRO ALA THR GLY          
SEQRES  37 A  778  THR GLY ILE GLY LEU ALA VAL SER LYS ARG LEU ALA GLN          
SEQRES  38 A  778  SER MET GLY GLY ASP ILE THR VAL LYS SER THR GLN GLY          
SEQRES  39 A  778  VAL GLY SER CYS PHE THR LEU THR ILE LYS ALA PRO ALA          
SEQRES  40 A  778  VAL GLN GLU ALA SER ASN ALA PRO SER GLY ASP ASP MET          
SEQRES  41 A  778  PRO LEU PRO ALA LEU HIS VAL LEU LEU VAL GLU ASP ILE          
SEQRES  42 A  778  GLU LEU ASN VAL ILE VAL ALA ARG SER VAL LEU GLU LYS          
SEQRES  43 A  778  LEU GLY ASN SER VAL ASP VAL ALA MET ASN GLY HIS ASP          
SEQRES  44 A  778  ALA LEU ALA MET PHE ASN PRO GLU ASP PHE ASP LEU VAL          
SEQRES  45 A  778  LEU LEU ASP ILE GLN LEU PRO ASP MET SER GLY LEU ASP          
SEQRES  46 A  778  ILE ALA ARG GLN ILE ARG ALA GLU TYR GLY LYS GLN SER          
SEQRES  47 A  778  LEU PRO PRO LEU VAL ALA LEU THR ALA ASN VAL LEU LYS          
SEQRES  48 A  778  ASP LYS LYS GLU TYR LEU ASP ALA GLY MET ASP ASP VAL          
SEQRES  49 A  778  LEU SER LYS PRO LEU SER VAL PRO ALA LEU THR ALA MET          
SEQRES  50 A  778  ILE LYS GLN PHE TRP ASP SER LYS PRO SER SER ALA VAL          
SEQRES  51 A  778  GLN LYS GLN GLU HIS LYS VAL MET GLN THR HIS GLU SER          
SEQRES  52 A  778  LEU LEU ASP THR THR MET LEU GLU GLN TYR ILE ASP LEU          
SEQRES  53 A  778  VAL GLY PRO GLN LEU ILE HIS GLN SER LEU GLU MET PHE          
SEQRES  54 A  778  GLU GLN MET MET PRO GLY TYR LEU ALA VAL LEU ASP SER          
SEQRES  55 A  778  ASN MET THR ALA ARG ASP GLN LYS GLY ILE THR GLU GLU          
SEQRES  56 A  778  ALA HIS LYS ILE LYS GLY ALA ALA GLY SER VAL GLY LEU          
SEQRES  57 A  778  ARG HIS ILE GLN GLN LEU ALA GLN GLN ILE GLN THR PRO          
SEQRES  58 A  778  THR LEU PRO ALA TRP TRP ASP ASN VAL GLN ASP TRP VAL          
SEQRES  59 A  778  ASP GLU LEU LYS LEU GLU TRP ARG ASN ASP VAL GLN VAL          
SEQRES  60 A  778  LEU ARG GLU TRP ALA ALA GLU VAL GLU LYS LYS                  
CRYST1    1.000    1.000    1.000  90.00  90.00  90.00 P 1           1          
ORIGX1      1.000000  0.000000  0.000000        0.00000                         
ORIGX2      0.000000  1.000000  0.000000        0.00000                         
ORIGX3      0.000000  0.000000  1.000000        0.00000                         
SCALE1      1.000000  0.000000  0.000000        0.00000                         
SCALE2      0.000000  1.000000  0.000000        0.00000                         
SCALE3      0.000000  0.000000  1.000000        0.00000                         
MODEL        1                                                                  
ATOM      1  N   MET A   1     -92.173 -40.295 122.576  1.00 49.09           N  
ATOM      2  CA  MET A   1     -91.581 -38.933 122.508  1.00 49.09           C  
ATOM      3  C   MET A   1     -92.520 -37.834 121.991  1.00 49.09           C  
ATOM      4  CB  MET A   1     -90.233 -38.917 121.773  1.00 49.09           C  
ATOM      5  O   MET A   1     -92.426 -36.730 122.509  1.00 49.09           O  
ATOM      6  CG  MET A   1     -89.145 -39.562 122.645  1.00 49.09           C  
ATOM      7  SD  MET A   1     -87.569 -38.676 122.615  1.00 49.09           S  
ATOM      8  CE  MET A   1     -86.792 -39.371 121.132  1.00 49.09           C  
ATOM      9  N   LYS A   2     -93.440 -38.075 121.034  1.00 52.44           N  
ATOM     10  CA  LYS A   2     -94.387 -37.031 120.564  1.00 52.44           C  
ATOM     11  C   LYS A   2     -95.331 -36.498 121.660  1.00 52.44           C  
ATOM     12  CB  LYS A   2     -95.191 -37.505 119.333  1.00 52.44           C  
ATOM     13  O   LYS A   2     -95.476 -35.291 121.767  1.00 52.44           O  
ATOM     14  CG  LYS A   2     -94.436 -37.325 118.001  1.00 52.44           C  
ATOM     15  CD  LYS A   2     -95.313 -37.722 116.797  1.00 52.44           C  
ATOM     16  CE  LYS A   2     -94.605 -37.457 115.456  1.00 52.44           C  
ATOM     17  NZ  LYS A   2     -95.448 -37.830 114.286  1.00 52.44           N  
ATOM     18  N   GLN A   3     -95.898 -37.359 122.512  1.00 56.31           N  
ATOM     19  CA  GLN A   3     -96.782 -36.915 123.608  1.00 56.31           C  
ATOM     20  C   GLN A   3     -96.049 -36.089 124.681  1.00 56.31           C  
ATOM     21  CB  GLN A   3     -97.478 -38.128 124.241  1.00 56.31           C  
ATOM     22  O   GLN A   3     -96.582 -35.086 125.140  1.00 56.31           O  
ATOM     23  CG  GLN A   3     -98.611 -38.683 123.358  1.00 56.31           C  
ATOM     24  CD  GLN A   3     -99.296 -39.893 123.990  1.00 56.31           C  
ATOM     25  NE2 GLN A   3    -100.464 -40.279 123.530  1.00 56.31           N  
ATOM     26  OE1 GLN A   3     -98.766 -40.532 124.879  1.00 56.31           O  
ATOM     27  N   ILE A   4     -94.799 -36.443 125.007  1.00 57.78           N  
ATOM     28  CA  ILE A   4     -93.948 -35.670 125.932  1.00 57.78           C  
ATOM     29  C   ILE A   4     -93.615 -34.292 125.340  1.00 57.78           C  
ATOM     30  CB  ILE A   4     -92.672 -36.466 126.307  1.00 57.78           C  
ATOM     31  O   ILE A   4     -93.645 -33.305 126.064  1.00 57.78           O  
ATOM     32  CG1 ILE A   4     -93.047 -37.797 127.007  1.00 57.78           C  
ATOM     33  CG2 ILE A   4     -91.742 -35.636 127.211  1.00 57.78           C  
ATOM     34  CD1 ILE A   4     -91.863 -38.746 127.233  1.00 57.78           C  
ATOM     35  N   ARG A   5     -93.373 -34.194 124.020  1.00 59.84           N  
ATOM     36  CA  ARG A   5     -93.193 -32.898 123.340  1.00 59.84           C  
ATOM     37  C   ARG A   5     -94.444 -32.030 123.404  1.00 59.84           C  
ATOM     38  CB  ARG A   5     -92.755 -33.061 121.877  1.00 59.84           C  
ATOM     39  O   ARG A   5     -94.310 -30.855 123.690  1.00 59.84           O  
ATOM     40  CG  ARG A   5     -91.245 -33.281 121.737  1.00 59.84           C  
ATOM     41  CD  ARG A   5     -90.856 -33.268 120.254  1.00 59.84           C  
ATOM     42  NE  ARG A   5     -89.424 -33.572 120.067  1.00 59.84           N  
ATOM     43  NH1 ARG A   5     -89.407 -33.584 117.769  1.00 59.84           N  
ATOM     44  NH2 ARG A   5     -87.522 -33.999 118.887  1.00 59.84           N  
ATOM     45  CZ  ARG A   5     -88.794 -33.717 118.913  1.00 59.84           C  
ATOM     46  N   VAL A   6     -95.634 -32.590 123.182  1.00 67.00           N  
ATOM     47  CA  VAL A   6     -96.894 -31.824 123.236  1.00 67.00           C  
ATOM     48  C   VAL A   6     -97.188 -31.337 124.657  1.00 67.00           C  
ATOM     49  CB  VAL A   6     -98.066 -32.646 122.668  1.00 67.00           C  
ATOM     50  O   VAL A   6     -97.555 -30.181 124.831  1.00 67.00           O  
ATOM     51  CG1 VAL A   6     -99.416 -31.938 122.823  1.00 67.00           C  
ATOM     52  CG2 VAL A   6     -97.864 -32.908 121.168  1.00 67.00           C  
ATOM     53  N   LEU A   7     -96.963 -32.174 125.676  1.00 61.38           N  
ATOM     54  CA  LEU A   7     -97.091 -31.776 127.084  1.00 61.38           C  
ATOM     55  C   LEU A   7     -96.073 -30.700 127.475  1.00 61.38           C  
ATOM     56  CB  LEU A   7     -96.944 -33.020 127.979  1.00 61.38           C  
ATOM     57  O   LEU A   7     -96.444 -29.727 128.121  1.00 61.38           O  
ATOM     58  CG  LEU A   7     -98.274 -33.767 128.172  1.00 61.38           C  
ATOM     59  CD1 LEU A   7     -98.016 -35.224 128.552  1.00 61.38           C  
ATOM     60  CD2 LEU A   7     -99.108 -33.119 129.281  1.00 61.38           C  
ATOM     61  N   ALA A   8     -94.814 -30.835 127.049  1.00 63.69           N  
ATOM     62  CA  ALA A   8     -93.789 -29.819 127.275  1.00 63.69           C  
ATOM     63  C   ALA A   8     -94.113 -28.507 126.542  1.00 63.69           C  
ATOM     64  CB  ALA A   8     -92.433 -30.385 126.837  1.00 63.69           C  
ATOM     65  O   ALA A   8     -93.914 -27.432 127.088  1.00 63.69           O  
ATOM     66  N   GLN A   9     -94.661 -28.579 125.332  1.00 66.69           N  
ATOM     67  CA  GLN A   9     -95.040 -27.409 124.542  1.00 66.69           C  
ATOM     68  C   GLN A   9     -96.250 -26.691 125.151  1.00 66.69           C  
ATOM     69  CB  GLN A   9     -95.249 -27.895 123.104  1.00 66.69           C  
ATOM     70  O   GLN A   9     -96.225 -25.476 125.294  1.00 66.69           O  
ATOM     71  CG  GLN A   9     -95.192 -26.804 122.039  1.00 66.69           C  
ATOM     72  CD  GLN A   9     -94.968 -27.387 120.641  1.00 66.69           C  
ATOM     73  NE2 GLN A   9     -94.845 -26.540 119.645  1.00 66.69           N  
ATOM     74  OE1 GLN A   9     -94.881 -28.587 120.401  1.00 66.69           O  
ATOM     75  N   TYR A  10     -97.242 -27.443 125.636  1.00 71.75           N  
ATOM     76  CA  TYR A  10     -98.353 -26.899 126.417  1.00 71.75           C  
ATOM     77  C   TYR A  10     -97.875 -26.270 127.735  1.00 71.75           C  
ATOM     78  CB  TYR A  10     -99.368 -28.020 126.676  1.00 71.75           C  
ATOM     79  O   TYR A  10     -98.367 -25.220 128.132  1.00 71.75           O  
ATOM     80  CG  TYR A  10    -100.706 -27.524 127.184  1.00 71.75           C  
ATOM     81  CD1 TYR A  10    -100.986 -27.495 128.565  1.00 71.75           C  
ATOM     82  CD2 TYR A  10    -101.668 -27.076 126.260  1.00 71.75           C  
ATOM     83  CE1 TYR A  10    -102.234 -27.024 129.021  1.00 71.75           C  
ATOM     84  CE2 TYR A  10    -102.915 -26.605 126.711  1.00 71.75           C  
ATOM     85  OH  TYR A  10    -104.404 -26.119 128.520  1.00 71.75           O  
ATOM     86  CZ  TYR A  10    -103.199 -26.578 128.091  1.00 71.75           C  
ATOM     87  N   TYR A  11     -96.888 -26.883 128.396  1.00 67.06           N  
ATOM     88  CA  TYR A  11     -96.253 -26.349 129.603  1.00 67.06           C  
ATOM     89  C   TYR A  11     -95.538 -25.013 129.334  1.00 67.06           C  
ATOM     90  CB  TYR A  11     -95.306 -27.420 130.170  1.00 67.06           C  
ATOM     91  O   TYR A  11     -95.735 -24.058 130.083  1.00 67.06           O  
ATOM     92  CG  TYR A  11     -94.608 -27.036 131.453  1.00 67.06           C  
ATOM     93  CD1 TYR A  11     -93.422 -26.276 131.409  1.00 67.06           C  
ATOM     94  CD2 TYR A  11     -95.152 -27.430 132.690  1.00 67.06           C  
ATOM     95  CE1 TYR A  11     -92.818 -25.856 132.606  1.00 67.06           C  
ATOM     96  CE2 TYR A  11     -94.538 -27.025 133.890  1.00 67.06           C  
ATOM     97  OH  TYR A  11     -92.869 -25.690 134.980  1.00 67.06           O  
ATOM     98  CZ  TYR A  11     -93.390 -26.207 133.841  1.00 67.06           C  
ATOM     99  N   VAL A  12     -94.763 -24.917 128.246  1.00 69.06           N  
ATOM    100  CA  VAL A  12     -94.063 -23.684 127.840  1.00 69.06           C  
ATOM    101  C   VAL A  12     -95.053 -22.593 127.432  1.00 69.06           C  
ATOM    102  CB  VAL A  12     -93.044 -23.970 126.717  1.00 69.06           C  
ATOM    103  O   VAL A  12     -94.954 -21.472 127.926  1.00 69.06           O  
ATOM    104  CG1 VAL A  12     -92.395 -22.693 126.170  1.00 69.06           C  
ATOM    105  CG2 VAL A  12     -91.904 -24.854 127.240  1.00 69.06           C  
ATOM    106  N   ASP A  13     -96.058 -22.913 126.615  1.00 73.25           N  
ATOM    107  CA  ASP A  13     -97.089 -21.949 126.208  1.00 73.25           C  
ATOM    108  C   ASP A  13     -97.872 -21.414 127.418  1.00 73.25           C  
ATOM    109  CB  ASP A  13     -98.063 -22.605 125.211  1.00 73.25           C  
ATOM    110  O   ASP A  13     -98.170 -20.220 127.507  1.00 73.25           O  
ATOM    111  CG  ASP A  13     -97.537 -22.719 123.773  1.00 73.25           C  
ATOM    112  OD1 ASP A  13     -96.535 -22.050 123.437  1.00 73.25           O  
ATOM    113  OD2 ASP A  13     -98.189 -23.446 122.988  1.00 73.25           O  
ATOM    114  N   LEU A  14     -98.176 -22.281 128.389  1.00 70.06           N  
ATOM    115  CA  LEU A  14     -98.852 -21.898 129.626  1.00 70.06           C  
ATOM    116  C   LEU A  14     -97.964 -20.999 130.507  1.00 70.06           C  
ATOM    117  CB  LEU A  14     -99.310 -23.188 130.331  1.00 70.06           C  
ATOM    118  O   LEU A  14     -98.467 -20.029 131.082  1.00 70.06           O  
ATOM    119  CG  LEU A  14    -100.255 -22.984 131.521  1.00 70.06           C  
ATOM    120  CD1 LEU A  14    -101.592 -22.369 131.093  1.00 70.06           C  
ATOM    121  CD2 LEU A  14    -100.571 -24.326 132.180  1.00 70.06           C  
ATOM    122  N   MET A  15     -96.654 -21.266 130.563  1.00 70.62           N  
ATOM    123  CA  MET A  15     -95.667 -20.438 131.268  1.00 70.62           C  
ATOM    124  C   MET A  15     -95.551 -19.037 130.650  1.00 70.62           C  
ATOM    125  CB  MET A  15     -94.305 -21.152 131.266  1.00 70.62           C  
ATOM    126  O   MET A  15     -95.619 -18.042 131.376  1.00 70.62           O  
ATOM    127  CG  MET A  15     -93.271 -20.427 132.134  1.00 70.62           C  
ATOM    128  SD  MET A  15     -91.598 -21.111 132.029  1.00 70.62           S  
ATOM    129  CE  MET A  15     -91.070 -20.385 130.449  1.00 70.62           C  
ATOM    130  N   VAL A  16     -95.442 -18.945 129.320  1.00 70.12           N  
ATOM    131  CA  VAL A  16     -95.358 -17.665 128.593  1.00 70.12           C  
ATOM    132  C   VAL A  16     -96.634 -16.841 128.790  1.00 70.12           C  
ATOM    133  CB  VAL A  16     -95.073 -17.911 127.095  1.00 70.12           C  
ATOM    134  O   VAL A  16     -96.569 -15.630 128.989  1.00 70.12           O  
ATOM    135  CG1 VAL A  16     -95.130 -16.623 126.260  1.00 70.12           C  
ATOM    136  CG2 VAL A  16     -93.674 -18.510 126.898  1.00 70.12           C  
ATOM    137  N   LYS A  17     -97.805 -17.490 128.795  1.00 76.31           N  
ATOM    138  CA  LYS A  17     -99.100 -16.802 128.884  1.00 76.31           C  
ATOM    139  C   LYS A  17     -99.449 -16.305 130.292  1.00 76.31           C  
ATOM    140  CB  LYS A  17    -100.167 -17.739 128.307  1.00 76.31           C  
ATOM    141  O   LYS A  17    -100.085 -15.261 130.422  1.00 76.31           O  
ATOM    142  CG  LYS A  17    -101.446 -17.001 127.900  1.00 76.31           C  
ATOM    143  CD  LYS A  17    -102.397 -17.980 127.202  1.00 76.31           C  
ATOM    144  CE  LYS A  17    -103.610 -17.234 126.639  1.00 76.31           C  
ATOM    145  NZ  LYS A  17    -104.514 -18.161 125.916  1.00 76.31           N  
ATOM    146  N   LEU A  18     -99.079 -17.042 131.343  1.00 71.06           N  
ATOM    147  CA  LEU A  18     -99.385 -16.680 132.738  1.00 71.06           C  
ATOM    148  C   LEU A  18     -98.300 -15.818 133.398  1.00 71.06           C  
ATOM    149  CB  LEU A  18     -99.644 -17.961 133.551  1.00 71.06           C  
ATOM    150  O   LEU A  18     -98.590 -15.118 134.372  1.00 71.06           O  
ATOM    151  CG  LEU A  18    -100.996 -18.628 133.239  1.00 71.06           C  
ATOM    152  CD1 LEU A  18    -101.030 -20.023 133.854  1.00 71.06           C  
ATOM    153  CD2 LEU A  18    -102.173 -17.841 133.827  1.00 71.06           C  
ATOM    154  N   GLY A  19     -97.076 -15.846 132.869  1.00 71.38           N  
ATOM    155  CA  GLY A  19     -95.914 -15.185 133.448  1.00 71.38           C  
ATOM    156  C   GLY A  19     -95.262 -16.019 134.553  1.00 71.38           C  
ATOM    157  O   GLY A  19     -95.929 -16.723 135.319  1.00 71.38           O  
ATOM    158  N   LEU A  20     -93.934 -15.909 134.650  1.00 70.31           N  
ATOM    159  CA  LEU A  20     -93.084 -16.825 135.419  1.00 70.31           C  
ATOM    160  C   LEU A  20     -93.500 -16.938 136.894  1.00 70.31           C  
ATOM    161  CB  LEU A  20     -91.623 -16.363 135.239  1.00 70.31           C  
ATOM    162  O   LEU A  20     -93.601 -18.039 137.429  1.00 70.31           O  
ATOM    163  CG  LEU A  20     -90.584 -17.461 135.560  1.00 70.31           C  
ATOM    164  CD1 LEU A  20     -89.581 -17.590 134.415  1.00 70.31           C  
ATOM    165  CD2 LEU A  20     -89.819 -17.146 136.845  1.00 70.31           C  
ATOM    166  N   VAL A  21     -93.838 -15.814 137.533  1.00 69.44           N  
ATOM    167  CA  VAL A  21     -94.217 -15.769 138.956  1.00 69.44           C  
ATOM    168  C   VAL A  21     -95.569 -16.440 139.216  1.00 69.44           C  
ATOM    169  CB  VAL A  21     -94.226 -14.315 139.470  1.00 69.44           C  
ATOM    170  O   VAL A  21     -95.699 -17.242 140.141  1.00 69.44           O  
ATOM    171  CG1 VAL A  21     -94.569 -14.238 140.963  1.00 69.44           C  
ATOM    172  CG2 VAL A  21     -92.863 -13.642 139.262  1.00 69.44           C  
ATOM    173  N   ARG A  22     -96.587 -16.147 138.395  1.00 75.88           N  
ATOM    174  CA  ARG A  22     -97.941 -16.699 138.585  1.00 75.88           C  
ATOM    175  C   ARG A  22     -97.982 -18.187 138.270  1.00 75.88           C  
ATOM    176  CB  ARG A  22     -98.964 -15.961 137.715  1.00 75.88           C  
ATOM    177  O   ARG A  22     -98.628 -18.943 138.988  1.00 75.88           O  
ATOM    178  CG  ARG A  22     -99.187 -14.513 138.164  1.00 75.88           C  
ATOM    179  CD  ARG A  22    -100.287 -13.873 137.312  1.00 75.88           C  
ATOM    180  NE  ARG A  22    -100.598 -12.504 137.766  1.00 75.88           N  
ATOM    181  NH1 ARG A  22    -102.050 -11.972 136.071  1.00 75.88           N  
ATOM    182  NH2 ARG A  22    -101.618 -10.469 137.664  1.00 75.88           N  
ATOM    183  CZ  ARG A  22    -101.418 -11.658 137.168  1.00 75.88           C  
ATOM    184  N   PHE A  23     -97.264 -18.606 137.234  1.00 79.44           N  
ATOM    185  CA  PHE A  23     -97.151 -20.010 136.874  1.00 79.44           C  
ATOM    186  C   PHE A  23     -96.392 -20.819 137.936  1.00 79.44           C  
ATOM    187  CB  PHE A  23     -96.482 -20.080 135.507  1.00 79.44           C  
ATOM    188  O   PHE A  23     -96.853 -21.885 138.339  1.00 79.44           O  
ATOM    189  CG  PHE A  23     -96.374 -21.489 134.994  1.00 79.44           C  
ATOM    190  CD1 PHE A  23     -95.112 -22.088 134.880  1.00 79.44           C  
ATOM    191  CD2 PHE A  23     -97.532 -22.193 134.619  1.00 79.44           C  
ATOM    192  CE1 PHE A  23     -95.005 -23.359 134.309  1.00 79.44           C  
ATOM    193  CE2 PHE A  23     -97.422 -23.493 134.105  1.00 79.44           C  
ATOM    194  CZ  PHE A  23     -96.156 -24.064 133.920  1.00 79.44           C  
ATOM    195  N   SER A  24     -95.302 -20.263 138.475  1.00 75.38           N  
ATOM    196  CA  SER A  24     -94.546 -20.846 139.591  1.00 75.38           C  
ATOM    197  C   SER A  24     -95.412 -21.076 140.830  1.00 75.38           C  
ATOM    198  CB  SER A  24     -93.393 -19.915 139.963  1.00 75.38           C  
ATOM    199  O   SER A  24     -95.355 -22.147 141.428  1.00 75.38           O  
ATOM    200  OG  SER A  24     -92.422 -19.922 138.942  1.00 75.38           O  
ATOM    201  N   LEU A  25     -96.262 -20.107 141.190  1.00 76.62           N  
ATOM    202  CA  LEU A  25     -97.205 -20.219 142.311  1.00 76.62           C  
ATOM    203  C   LEU A  25     -98.261 -21.314 142.098  1.00 76.62           C  
ATOM    204  CB  LEU A  25     -97.887 -18.854 142.517  1.00 76.62           C  
ATOM    205  O   LEU A  25     -98.600 -22.037 143.035  1.00 76.62           O  
ATOM    206  CG  LEU A  25     -97.080 -17.911 143.424  1.00 76.62           C  
ATOM    207  CD1 LEU A  25     -97.501 -16.461 143.185  1.00 76.62           C  
ATOM    208  CD2 LEU A  25     -97.321 -18.243 144.900  1.00 76.62           C  
ATOM    209  N   LEU A  26     -98.773 -21.448 140.873  1.00 80.62           N  
ATOM    210  CA  LEU A  26     -99.788 -22.443 140.513  1.00 80.62           C  
ATOM    211  C   LEU A  26     -99.199 -23.863 140.518  1.00 80.62           C  
ATOM    212  CB  LEU A  26    -100.380 -22.041 139.146  1.00 80.62           C  
ATOM    213  O   LEU A  26     -99.782 -24.789 141.080  1.00 80.62           O  
ATOM    214  CG  LEU A  26    -101.904 -22.219 139.047  1.00 80.62           C  
ATOM    215  CD1 LEU A  26    -102.418 -21.459 137.822  1.00 80.62           C  
ATOM    216  CD2 LEU A  26    -102.320 -23.683 138.920  1.00 80.62           C  
ATOM    217  N   LEU A  27     -97.995 -24.022 139.964  1.00 78.88           N  
ATOM    218  CA  LEU A  27     -97.256 -25.281 140.012  1.00 78.88           C  
ATOM    219  C   LEU A  27     -96.895 -25.656 141.454  1.00 78.88           C  
ATOM    220  CB  LEU A  27     -95.993 -25.136 139.150  1.00 78.88           C  
ATOM    221  O   LEU A  27     -97.015 -26.815 141.846  1.00 78.88           O  
ATOM    222  CG  LEU A  27     -95.284 -26.479 138.909  1.00 78.88           C  
ATOM    223  CD1 LEU A  27     -96.042 -27.336 137.891  1.00 78.88           C  
ATOM    224  CD2 LEU A  27     -93.882 -26.230 138.368  1.00 78.88           C  
ATOM    225  N   ALA A  28     -96.502 -24.662 142.252  1.00 77.62           N  
ATOM    226  CA  ALA A  28     -96.169 -24.849 143.650  1.00 77.62           C  
ATOM    227  C   ALA A  28     -97.351 -25.376 144.467  1.00 77.62           C  
ATOM    228  CB  ALA A  28     -95.644 -23.514 144.208  1.00 77.62           C  
ATOM    229  O   ALA A  28     -97.230 -26.363 145.190  1.00 77.62           O  
ATOM    230  N   SER A  29     -98.517 -24.756 144.307  1.00 79.00           N  
ATOM    231  CA  SER A  29     -99.736 -25.189 144.991  1.00 79.00           C  
ATOM    232  C   SER A  29    -100.190 -26.580 144.534  1.00 79.00           C  
ATOM    233  CB  SER A  29    -100.841 -24.129 144.882  1.00 79.00           C  
ATOM    234  O   SER A  29    -100.571 -27.393 145.376  1.00 79.00           O  
ATOM    235  OG  SER A  29    -100.831 -23.409 143.665  1.00 79.00           O  
ATOM    236  N   ALA A  30    -100.059 -26.910 143.245  1.00 82.19           N  
ATOM    237  CA  ALA A  30    -100.334 -28.257 142.744  1.00 82.19           C  
ATOM    238  C   ALA A  30     -99.385 -29.323 143.330  1.00 82.19           C  
ATOM    239  CB  ALA A  30    -100.274 -28.228 141.213  1.00 82.19           C  
ATOM    240  O   ALA A  30     -99.839 -30.405 143.701  1.00 82.19           O  
ATOM    241  N   LEU A  31     -98.087 -29.023 143.461  1.00 81.50           N  
ATOM    242  CA  LEU A  31     -97.093 -29.934 144.043  1.00 81.50           C  
ATOM    243  C   LEU A  31     -97.336 -30.191 145.530  1.00 81.50           C  
ATOM    244  CB  LEU A  31     -95.680 -29.359 143.838  1.00 81.50           C  
ATOM    245  O   LEU A  31     -97.288 -31.341 145.964  1.00 81.50           O  
ATOM    246  CG  LEU A  31     -95.095 -29.637 142.445  1.00 81.50           C  
ATOM    247  CD1 LEU A  31     -93.869 -28.752 142.221  1.00 81.50           C  
ATOM    248  CD2 LEU A  31     -94.659 -31.100 142.301  1.00 81.50           C  
ATOM    249  N   VAL A  32     -97.640 -29.143 146.302  1.00 80.88           N  
ATOM    250  CA  VAL A  32     -97.986 -29.279 147.726  1.00 80.88           C  
ATOM    251  C   VAL A  32     -99.230 -30.150 147.891  1.00 80.88           C  
ATOM    252  CB  VAL A  32     -98.197 -27.896 148.373  1.00 80.88           C  
ATOM    253  O   VAL A  32     -99.250 -31.043 148.738  1.00 80.88           O  
ATOM    254  CG1 VAL A  32     -98.706 -27.996 149.819  1.00 80.88           C  
ATOM    255  CG2 VAL A  32     -96.887 -27.100 148.424  1.00 80.88           C  
ATOM    256  N   LEU A  33    -100.248 -29.936 147.055  1.00 83.19           N  
ATOM    257  CA  LEU A  33    -101.494 -30.697 147.107  1.00 83.19           C  
ATOM    258  C   LEU A  33    -101.276 -32.166 146.721  1.00 83.19           C  
ATOM    259  CB  LEU A  33    -102.520 -29.969 146.224  1.00 83.19           C  
ATOM    260  O   LEU A  33    -101.788 -33.060 147.392  1.00 83.19           O  
ATOM    261  CG  LEU A  33    -103.981 -30.325 146.553  1.00 83.19           C  
ATOM    262  CD1 LEU A  33    -104.832 -29.053 146.566  1.00 83.19           C  
ATOM    263  CD2 LEU A  33    -104.576 -31.292 145.530  1.00 83.19           C  
ATOM    264  N   LEU A  34    -100.453 -32.428 145.703  1.00 82.75           N  
ATOM    265  CA  LEU A  34    -100.066 -33.784 145.316  1.00 82.75           C  
ATOM    266  C   LEU A  34     -99.285 -34.489 146.431  1.00 82.75           C  
ATOM    267  CB  LEU A  34     -99.246 -33.720 144.017  1.00 82.75           C  
ATOM    268  O   LEU A  34     -99.598 -35.633 146.753  1.00 82.75           O  
ATOM    269  CG  LEU A  34     -98.886 -35.107 143.449  1.00 82.75           C  
ATOM    270  CD1 LEU A  34    -100.114 -35.822 142.880  1.00 82.75           C  
ATOM    271  CD2 LEU A  34     -97.853 -34.955 142.335  1.00 82.75           C  
ATOM    272  N   ALA A  35     -98.310 -33.814 147.048  1.00 79.50           N  
ATOM    273  CA  ALA A  35     -97.563 -34.360 148.180  1.00 79.50           C  
ATOM    274  C   ALA A  35     -98.510 -34.736 149.330  1.00 79.50           C  
ATOM    275  CB  ALA A  35     -96.502 -33.342 148.620  1.00 79.50           C  
ATOM    276  O   ALA A  35     -98.405 -35.838 149.865  1.00 79.50           O  
ATOM    277  N   MET A  36     -99.492 -33.873 149.622  1.00 79.62           N  
ATOM    278  CA  MET A  36    -100.538 -34.123 150.619  1.00 79.62           C  
ATOM    279  C   MET A  36    -101.344 -35.386 150.322  1.00 79.62           C  
ATOM    280  CB  MET A  36    -101.423 -32.878 150.768  1.00 79.62           C  
ATOM    281  O   MET A  36    -101.502 -36.235 151.199  1.00 79.62           O  
ATOM    282  CG  MET A  36    -102.038 -32.815 152.168  1.00 79.62           C  
ATOM    283  SD  MET A  36    -103.077 -31.358 152.443  1.00 79.62           S  
ATOM    284  CE  MET A  36    -104.642 -31.971 151.767  1.00 79.62           C  
ATOM    285  N   VAL A  37    -101.799 -35.547 149.078  1.00 83.12           N  
ATOM    286  CA  VAL A  37    -102.555 -36.729 148.643  1.00 83.12           C  
ATOM    287  C   VAL A  37    -101.708 -37.999 148.741  1.00 83.12           C  
ATOM    288  CB  VAL A  37    -103.091 -36.525 147.213  1.00 83.12           C  
ATOM    289  O   VAL A  37    -102.175 -39.008 149.267  1.00 83.12           O  
ATOM    290  CG1 VAL A  37    -103.727 -37.796 146.633  1.00 83.12           C  
ATOM    291  CG2 VAL A  37    -104.169 -35.433 147.189  1.00 83.12           C  
ATOM    292  N   VAL A  38    -100.457 -37.958 148.274  1.00 82.38           N  
ATOM    293  CA  VAL A  38     -99.552 -39.117 148.298  1.00 82.38           C  
ATOM    294  C   VAL A  38     -99.245 -39.531 149.733  1.00 82.38           C  
ATOM    295  CB  VAL A  38     -98.257 -38.819 147.517  1.00 82.38           C  
ATOM    296  O   VAL A  38     -99.335 -40.710 150.067  1.00 82.38           O  
ATOM    297  CG1 VAL A  38     -97.203 -39.925 147.677  1.00 82.38           C  
ATOM    298  CG2 VAL A  38     -98.551 -38.694 146.016  1.00 82.38           C  
ATOM    299  N   GLN A  39     -98.934 -38.575 150.605  1.00 76.56           N  
ATOM    300  CA  GLN A  39     -98.612 -38.865 151.996  1.00 76.56           C  
ATOM    301  C   GLN A  39     -99.832 -39.375 152.770  1.00 76.56           C  
ATOM    302  CB  GLN A  39     -97.997 -37.613 152.619  1.00 76.56           C  
ATOM    303  O   GLN A  39     -99.700 -40.330 153.538  1.00 76.56           O  
ATOM    304  CG  GLN A  39     -97.345 -37.906 153.980  1.00 76.56           C  
ATOM    305  CD  GLN A  39     -96.023 -37.172 154.201  1.00 76.56           C  
ATOM    306  NE2 GLN A  39     -95.618 -36.984 155.437  1.00 76.56           N  
ATOM    307  OE1 GLN A  39     -95.295 -36.793 153.301  1.00 76.56           O  
ATOM    308  N   MET A  40    -101.027 -38.821 152.522  1.00 77.44           N  
ATOM    309  CA  MET A  40    -102.278 -39.375 153.054  1.00 77.44           C  
ATOM    310  C   MET A  40    -102.489 -40.818 152.597  1.00 77.44           C  
ATOM    311  CB  MET A  40    -103.495 -38.538 152.627  1.00 77.44           C  
ATOM    312  O   MET A  40    -102.776 -41.677 153.429  1.00 77.44           O  
ATOM    313  CG  MET A  40    -103.721 -37.330 153.538  1.00 77.44           C  
ATOM    314  SD  MET A  40    -105.210 -36.362 153.148  1.00 77.44           S  
ATOM    315  CE  MET A  40    -106.526 -37.487 153.693  1.00 77.44           C  
ATOM    316  N   ALA A  41    -102.306 -41.104 151.306  1.00 81.00           N  
ATOM    317  CA  ALA A  41    -102.477 -42.448 150.765  1.00 81.00           C  
ATOM    318  C   ALA A  41    -101.491 -43.449 151.390  1.00 81.00           C  
ATOM    319  CB  ALA A  41    -102.344 -42.387 149.239  1.00 81.00           C  
ATOM    320  O   ALA A  41    -101.899 -44.519 151.835  1.00 81.00           O  
ATOM    321  N   VAL A  42    -100.208 -43.088 151.492  1.00 79.75           N  
ATOM    322  CA  VAL A  42     -99.170 -43.943 152.094  1.00 79.75           C  
ATOM    323  C   VAL A  42     -99.458 -44.209 153.573  1.00 79.75           C  
ATOM    324  CB  VAL A  42     -97.780 -43.303 151.901  1.00 79.75           C  
ATOM    325  O   VAL A  42     -99.358 -45.346 154.030  1.00 79.75           O  
ATOM    326  CG1 VAL A  42     -96.676 -44.019 152.690  1.00 79.75           C  
ATOM    327  CG2 VAL A  42     -97.368 -43.339 150.422  1.00 79.75           C  
ATOM    328  N   THR A  43     -99.855 -43.181 154.324  1.00 73.12           N  
ATOM    329  CA  THR A  43    -100.107 -43.319 155.766  1.00 73.12           C  
ATOM    330  C   THR A  43    -101.368 -44.133 156.044  1.00 73.12           C  
ATOM    331  CB  THR A  43    -100.180 -41.954 156.463  1.00 73.12           C  
ATOM    332  O   THR A  43    -101.367 -44.980 156.937  1.00 73.12           O  
ATOM    333  CG2 THR A  43    -100.008 -42.119 157.970  1.00 73.12           C  
ATOM    334  OG1 THR A  43     -99.132 -41.118 156.024  1.00 73.12           O  
ATOM    335  N   PHE A  44    -102.410 -43.955 155.223  1.00 80.44           N  
ATOM    336  CA  PHE A  44    -103.626 -44.765 155.269  1.00 80.44           C  
ATOM    337  C   PHE A  44    -103.330 -46.251 155.036  1.00 80.44           C  
ATOM    338  CB  PHE A  44    -104.615 -44.230 154.224  1.00 80.44           C  
ATOM    339  O   PHE A  44    -103.789 -47.094 155.805  1.00 80.44           O  
ATOM    340  CG  PHE A  44    -105.941 -44.960 154.218  1.00 80.44           C  
ATOM    341  CD1 PHE A  44    -106.232 -45.905 153.216  1.00 80.44           C  
ATOM    342  CD2 PHE A  44    -106.874 -44.717 155.242  1.00 80.44           C  
ATOM    343  CE1 PHE A  44    -107.458 -46.595 153.237  1.00 80.44           C  
ATOM    344  CE2 PHE A  44    -108.098 -45.405 155.262  1.00 80.44           C  
ATOM    345  CZ  PHE A  44    -108.391 -46.344 154.258  1.00 80.44           C  
ATOM    346  N   VAL A  45    -102.503 -46.571 154.034  1.00 80.88           N  
ATOM    347  CA  VAL A  45    -102.095 -47.954 153.735  1.00 80.88           C  
ATOM    348  C   VAL A  45    -101.287 -48.576 154.880  1.00 80.88           C  
ATOM    349  CB  VAL A  45    -101.319 -47.996 152.400  1.00 80.88           C  
ATOM    350  O   VAL A  45    -101.424 -49.768 155.140  1.00 80.88           O  
ATOM    351  CG1 VAL A  45    -100.658 -49.351 152.117  1.00 80.88           C  
ATOM    352  CG2 VAL A  45    -102.265 -47.714 151.222  1.00 80.88           C  
ATOM    353  N   LEU A  46    -100.462 -47.792 155.582  1.00 76.69           N  
ATOM    354  CA  LEU A  46     -99.557 -48.308 156.615  1.00 76.69           C  
ATOM    355  C   LEU A  46    -100.176 -48.419 158.017  1.00 76.69           C  
ATOM    356  CB  LEU A  46     -98.297 -47.426 156.653  1.00 76.69           C  
ATOM    357  O   LEU A  46     -99.809 -49.327 158.758  1.00 76.69           O  
ATOM    358  CG  LEU A  46     -97.353 -47.631 155.454  1.00 76.69           C  
ATOM    359  CD1 LEU A  46     -96.308 -46.515 155.438  1.00 76.69           C  
ATOM    360  CD2 LEU A  46     -96.608 -48.967 155.533  1.00 76.69           C  
ATOM    361  N   ARG A  47    -101.057 -47.493 158.418  1.00 67.56           N  
ATOM    362  CA  ARG A  47    -101.590 -47.411 159.797  1.00 67.56           C  
ATOM    363  C   ARG A  47    -103.102 -47.615 159.911  1.00 67.56           C  
ATOM    364  CB  ARG A  47    -101.145 -46.092 160.456  1.00 67.56           C  
ATOM    365  O   ARG A  47    -103.597 -47.738 161.025  1.00 67.56           O  
ATOM    366  CG  ARG A  47     -99.660 -46.116 160.846  1.00 67.56           C  
ATOM    367  CD  ARG A  47     -99.285 -44.811 161.557  1.00 67.56           C  
ATOM    368  NE  ARG A  47     -97.891 -44.834 162.038  1.00 67.56           N  
ATOM    369  NH1 ARG A  47     -98.003 -42.878 163.234  1.00 67.56           N  
ATOM    370  NH2 ARG A  47     -96.127 -44.099 163.275  1.00 67.56           N  
ATOM    371  CZ  ARG A  47     -97.348 -43.937 162.842  1.00 67.56           C  
ATOM    372  N   GLY A  48    -103.839 -47.658 158.799  1.00 71.88           N  
ATOM    373  CA  GLY A  48    -105.291 -47.889 158.777  1.00 71.88           C  
ATOM    374  C   GLY A  48    -106.162 -46.694 159.200  1.00 71.88           C  
ATOM    375  O   GLY A  48    -107.367 -46.712 158.960  1.00 71.88           O  
ATOM    376  N   SER A  49    -105.579 -45.630 159.762  1.00 69.25           N  
ATOM    377  CA  SER A  49    -106.241 -44.350 160.050  1.00 69.25           C  
ATOM    378  C   SER A  49    -105.302 -43.179 159.762  1.00 69.25           C  
ATOM    379  CB  SER A  49    -106.725 -44.293 161.505  1.00 69.25           C  
ATOM    380  O   SER A  49    -104.094 -43.295 159.962  1.00 69.25           O  
ATOM    381  OG  SER A  49    -105.656 -44.434 162.423  1.00 69.25           O  
ATOM    382  N   VAL A  50    -105.848 -42.046 159.316  1.00 71.12           N  
ATOM    383  CA  VAL A  50    -105.073 -40.818 159.071  1.00 71.12           C  
ATOM    384  C   VAL A  50    -105.312 -39.841 160.217  1.00 71.12           C  
ATOM    385  CB  VAL A  50    -105.420 -40.185 157.709  1.00 71.12           C  
ATOM    386  O   VAL A  50    -106.447 -39.418 160.439  1.00 71.12           O  
ATOM    387  CG1 VAL A  50    -104.553 -38.952 157.426  1.00 71.12           C  
ATOM    388  CG2 VAL A  50    -105.199 -41.176 156.558  1.00 71.12           C  
ATOM    389  N   GLU A  51    -104.251 -39.476 160.936  1.00 73.44           N  
ATOM    390  CA  GLU A  51    -104.307 -38.446 161.974  1.00 73.44           C  
ATOM    391  C   GLU A  51    -104.075 -37.055 161.369  1.00 73.44           C  
ATOM    392  CB  GLU A  51    -103.295 -38.736 163.095  1.00 73.44           C  
ATOM    393  O   GLU A  51    -103.357 -36.882 160.382  1.00 73.44           O  
ATOM    394  CG  GLU A  51    -103.693 -39.954 163.948  1.00 73.44           C  
ATOM    395  CD  GLU A  51    -102.711 -40.239 165.099  1.00 73.44           C  
ATOM    396  OE1 GLU A  51    -102.955 -41.227 165.826  1.00 73.44           O  
ATOM    397  OE2 GLU A  51    -101.718 -39.488 165.250  1.00 73.44           O  
ATOM    398  N   THR A  52    -104.641 -36.018 161.989  1.00 72.94           N  
ATOM    399  CA  THR A  52    -104.463 -34.622 161.548  1.00 72.94           C  
ATOM    400  C   THR A  52    -102.998 -34.177 161.551  1.00 72.94           C  
ATOM    401  CB  THR A  52    -105.283 -33.666 162.428  1.00 72.94           C  
ATOM    402  O   THR A  52    -102.622 -33.294 160.779  1.00 72.94           O  
ATOM    403  CG2 THR A  52    -106.765 -33.700 162.062  1.00 72.94           C  
ATOM    404  OG1 THR A  52    -105.180 -34.038 163.786  1.00 72.94           O  
ATOM    405  N   LEU A  53    -102.147 -34.817 162.359  1.00 76.31           N  
ATOM    406  CA  LEU A  53    -100.712 -34.542 162.409  1.00 76.31           C  
ATOM    407  C   LEU A  53     -99.989 -34.900 161.095  1.00 76.31           C  
ATOM    408  CB  LEU A  53    -100.104 -35.318 163.592  1.00 76.31           C  
ATOM    409  O   LEU A  53     -99.014 -34.238 160.726  1.00 76.31           O  
ATOM    410  CG  LEU A  53     -98.952 -34.540 164.252  1.00 76.31           C  
ATOM    411  CD1 LEU A  53     -99.467 -33.720 165.438  1.00 76.31           C  
ATOM    412  CD2 LEU A  53     -97.861 -35.486 164.749  1.00 76.31           C  
ATOM    413  N   ASP A  54    -100.474 -35.906 160.363  1.00 72.00           N  
ATOM    414  CA  ASP A  54     -99.870 -36.343 159.100  1.00 72.00           C  
ATOM    415  C   ASP A  54    -100.148 -35.350 157.963  1.00 72.00           C  
ATOM    416  CB  ASP A  54    -100.350 -37.760 158.754  1.00 72.00           C  
ATOM    417  O   ASP A  54     -99.282 -35.118 157.113  1.00 72.00           O  
ATOM    418  CG  ASP A  54     -99.881 -38.791 159.789  1.00 72.00           C  
ATOM    419  OD1 ASP A  54     -98.692 -38.711 160.197  1.00 72.00           O  
ATOM    420  OD2 ASP A  54    -100.708 -39.654 160.153  1.00 72.00           O  
ATOM    421  N   LEU A  55    -101.302 -34.672 158.005  1.00 73.62           N  
ATOM    422  CA  LEU A  55    -101.638 -33.578 157.089  1.00 73.62           C  
ATOM    423  C   LEU A  55    -100.653 -32.409 157.247  1.00 73.62           C  
ATOM    424  CB  LEU A  55    -103.083 -33.123 157.368  1.00 73.62           C  
ATOM    425  O   LEU A  55    -100.117 -31.899 156.262  1.00 73.62           O  
ATOM    426  CG  LEU A  55    -103.670 -32.279 156.218  1.00 73.62           C  
ATOM    427  CD1 LEU A  55    -104.649 -33.115 155.393  1.00 73.62           C  
ATOM    428  CD2 LEU A  55    -104.413 -31.055 156.754  1.00 73.62           C  
ATOM    429  N   VAL A  56    -100.355 -32.026 158.494  1.00 78.56           N  
ATOM    430  CA  VAL A  56     -99.423 -30.928 158.799  1.00 78.56           C  
ATOM    431  C   VAL A  56     -98.005 -31.268 158.335  1.00 78.56           C  
ATOM    432  CB  VAL A  56     -99.445 -30.576 160.300  1.00 78.56           C  
ATOM    433  O   VAL A  56     -97.350 -30.437 157.703  1.00 78.56           O  
ATOM    434  CG1 VAL A  56     -98.469 -29.439 160.632  1.00 78.56           C  
ATOM    435  CG2 VAL A  56    -100.844 -30.123 160.740  1.00 78.56           C  
ATOM    436  N   ARG A  57     -97.539 -32.503 158.578  1.00 79.19           N  
ATOM    437  CA  ARG A  57     -96.224 -32.961 158.096  1.00 79.19           C  
ATOM    438  C   ARG A  57     -96.126 -32.924 156.577  1.00 79.19           C  
ATOM    439  CB  ARG A  57     -95.929 -34.380 158.594  1.00 79.19           C  
ATOM    440  O   ARG A  57     -95.102 -32.492 156.052  1.00 79.19           O  
ATOM    441  CG  ARG A  57     -95.506 -34.381 160.064  1.00 79.19           C  
ATOM    442  CD  ARG A  57     -95.240 -35.820 160.501  1.00 79.19           C  
ATOM    443  NE  ARG A  57     -94.791 -35.882 161.901  1.00 79.19           N  
ATOM    444  NH1 ARG A  57     -95.010 -38.152 162.136  1.00 79.19           N  
ATOM    445  NH2 ARG A  57     -94.288 -36.924 163.859  1.00 79.19           N  
ATOM    446  CZ  ARG A  57     -94.694 -36.983 162.621  1.00 79.19           C  
ATOM    447  N   SER A  58     -97.177 -33.337 155.874  1.00 78.19           N  
ATOM    448  CA  SER A  58     -97.153 -33.342 154.416  1.00 78.19           C  
ATOM    449  C   SER A  58     -97.159 -31.940 153.812  1.00 78.19           C  
ATOM    450  CB  SER A  58     -98.333 -34.114 153.863  1.00 78.19           C  
ATOM    451  O   SER A  58     -96.470 -31.715 152.817  1.00 78.19           O  
ATOM    452  OG  SER A  58     -98.025 -34.316 152.508  1.00 78.19           O  
ATOM    453  N   ILE A  59     -97.896 -30.996 154.405  1.00 80.19           N  
ATOM    454  CA  ILE A  59     -97.865 -29.595 153.969  1.00 80.19           C  
ATOM    455  C   ILE A  59     -96.464 -29.017 154.193  1.00 80.19           C  
ATOM    456  CB  ILE A  59     -98.964 -28.771 154.678  1.00 80.19           C  
ATOM    457  O   ILE A  59     -95.931 -28.368 153.297  1.00 80.19           O  
ATOM    458  CG1 ILE A  59    -100.359 -29.238 154.200  1.00 80.19           C  
ATOM    459  CG2 ILE A  59     -98.792 -27.264 154.398  1.00 80.19           C  
ATOM    460  CD1 ILE A  59    -101.517 -28.697 155.047  1.00 80.19           C  
ATOM    461  N   PHE A  60     -95.834 -29.303 155.337  1.00 82.06           N  
ATOM    462  CA  PHE A  60     -94.479 -28.837 155.637  1.00 82.06           C  
ATOM    463  C   PHE A  60     -93.439 -29.374 154.638  1.00 82.06           C  
ATOM    464  CB  PHE A  60     -94.126 -29.212 157.081  1.00 82.06           C  
ATOM    465  O   PHE A  60     -92.661 -28.598 154.084  1.00 82.06           O  
ATOM    466  CG  PHE A  60     -92.808 -28.627 157.544  1.00 82.06           C  
ATOM    467  CD1 PHE A  60     -91.625 -29.388 157.474  1.00 82.06           C  
ATOM    468  CD2 PHE A  60     -92.761 -27.303 158.019  1.00 82.06           C  
ATOM    469  CE1 PHE A  60     -90.402 -28.827 157.883  1.00 82.06           C  
ATOM    470  CE2 PHE A  60     -91.538 -26.743 158.428  1.00 82.06           C  
ATOM    471  CZ  PHE A  60     -90.359 -27.505 158.361  1.00 82.06           C  
ATOM    472  N   PHE A  61     -93.461 -30.680 154.343  1.00 78.56           N  
ATOM    473  CA  PHE A  61     -92.577 -31.275 153.332  1.00 78.56           C  
ATOM    474  C   PHE A  61     -92.839 -30.724 151.927  1.00 78.56           C  
ATOM    475  CB  PHE A  61     -92.712 -32.805 153.342  1.00 78.56           C  
ATOM    476  O   PHE A  61     -91.891 -30.403 151.206  1.00 78.56           O  
ATOM    477  CG  PHE A  61     -91.671 -33.486 154.202  1.00 78.56           C  
ATOM    478  CD1 PHE A  61     -90.358 -33.627 153.714  1.00 78.56           C  
ATOM    479  CD2 PHE A  61     -91.997 -33.970 155.482  1.00 78.56           C  
ATOM    480  CE1 PHE A  61     -89.376 -34.254 154.500  1.00 78.56           C  
ATOM    481  CE2 PHE A  61     -91.014 -34.597 156.269  1.00 78.56           C  
ATOM    482  CZ  PHE A  61     -89.704 -34.740 155.777  1.00 78.56           C  
ATOM    483  N   GLY A  62     -94.112 -30.561 151.555  1.00 79.19           N  
ATOM    484  CA  GLY A  62     -94.501 -29.941 150.293  1.00 79.19           C  
ATOM    485  C   GLY A  62     -93.941 -28.525 150.165  1.00 79.19           C  
ATOM    486  O   GLY A  62     -93.327 -28.202 149.149  1.00 79.19           O  
ATOM    487  N   LEU A  63     -94.083 -27.694 151.202  1.00 82.44           N  
ATOM    488  CA  LEU A  63     -93.595 -26.312 151.190  1.00 82.44           C  
ATOM    489  C   LEU A  63     -92.064 -26.228 151.097  1.00 82.44           C  
ATOM    490  CB  LEU A  63     -94.097 -25.558 152.440  1.00 82.44           C  
ATOM    491  O   LEU A  63     -91.545 -25.300 150.482  1.00 82.44           O  
ATOM    492  CG  LEU A  63     -94.735 -24.196 152.097  1.00 82.44           C  
ATOM    493  CD1 LEU A  63     -96.259 -24.270 152.226  1.00 82.44           C  
ATOM    494  CD2 LEU A  63     -94.219 -23.097 153.024  1.00 82.44           C  
ATOM    495  N   LEU A  64     -91.346 -27.198 151.673  1.00 83.00           N  
ATOM    496  CA  LEU A  64     -89.883 -27.236 151.668  1.00 83.00           C  
ATOM    497  C   LEU A  64     -89.301 -27.620 150.294  1.00 83.00           C  
ATOM    498  CB  LEU A  64     -89.429 -28.212 152.770  1.00 83.00           C  
ATOM    499  O   LEU A  64     -88.312 -27.034 149.857  1.00 83.00           O  
ATOM    500  CG  LEU A  64     -87.920 -28.158 153.075  1.00 83.00           C  
ATOM    501  CD1 LEU A  64     -87.536 -26.866 153.801  1.00 83.00           C  
ATOM    502  CD2 LEU A  64     -87.532 -29.338 153.967  1.00 83.00           C  
ATOM    503  N   ILE A  65     -89.904 -28.595 149.605  1.00 80.56           N  
ATOM    504  CA  ILE A  65     -89.385 -29.131 148.329  1.00 80.56           C  
ATOM    505  C   ILE A  65     -89.773 -28.245 147.139  1.00 80.56           C  
ATOM    506  CB  ILE A  65     -89.867 -30.591 148.147  1.00 80.56           C  
ATOM    507  O   ILE A  65     -89.019 -28.099 146.175  1.00 80.56           O  
ATOM    508  CG1 ILE A  65     -89.221 -31.490 149.230  1.00 80.56           C  
ATOM    509  CG2 ILE A  65     -89.540 -31.134 146.740  1.00 80.56           C  
ATOM    510  CD1 ILE A  65     -89.801 -32.908 149.300  1.00 80.56           C  
ATOM    511  N   THR A  66     -90.951 -27.633 147.200  1.00 82.56           N  
ATOM    512  CA  THR A  66     -91.558 -26.931 146.067  1.00 82.56           C  
ATOM    513  C   THR A  66     -90.701 -25.806 145.451  1.00 82.56           C  
ATOM    514  CB  THR A  66     -92.938 -26.440 146.493  1.00 82.56           C  
ATOM    515  O   THR A  66     -90.603 -25.773 144.221  1.00 82.56           O  
ATOM    516  CG2 THR A  66     -93.599 -25.607 145.431  1.00 82.56           C  
ATOM    517  OG1 THR A  66     -93.784 -27.545 146.680  1.00 82.56           O  
ATOM    518  N   PRO A  67     -90.027 -24.922 146.220  1.00 82.00           N  
ATOM    519  CA  PRO A  67     -89.179 -23.870 145.647  1.00 82.00           C  
ATOM    520  C   PRO A  67     -88.053 -24.414 144.757  1.00 82.00           C  
ATOM    521  CB  PRO A  67     -88.617 -23.097 146.847  1.00 82.00           C  
ATOM    522  O   PRO A  67     -87.771 -23.854 143.698  1.00 82.00           O  
ATOM    523  CG  PRO A  67     -89.648 -23.335 147.948  1.00 82.00           C  
ATOM    524  CD  PRO A  67     -90.117 -24.757 147.664  1.00 82.00           C  
ATOM    525  N   TRP A  68     -87.453 -25.544 145.144  1.00 85.50           N  
ATOM    526  CA  TRP A  68     -86.378 -26.190 144.386  1.00 85.50           C  
ATOM    527  C   TRP A  68     -86.883 -26.803 143.078  1.00 85.50           C  
ATOM    528  CB  TRP A  68     -85.713 -27.254 145.265  1.00 85.50           C  
ATOM    529  O   TRP A  68     -86.241 -26.655 142.038  1.00 85.50           O  
ATOM    530  CG  TRP A  68     -84.966 -26.704 146.439  1.00 85.50           C  
ATOM    531  CD1 TRP A  68     -85.444 -26.552 147.696  1.00 85.50           C  
ATOM    532  CD2 TRP A  68     -83.592 -26.214 146.467  1.00 85.50           C  
ATOM    533  CE2 TRP A  68     -83.297 -25.775 147.792  1.00 85.50           C  
ATOM    534  CE3 TRP A  68     -82.566 -26.101 145.503  1.00 85.50           C  
ATOM    535  NE1 TRP A  68     -84.462 -25.999 148.496  1.00 85.50           N  
ATOM    536  CH2 TRP A  68     -81.044 -25.154 147.163  1.00 85.50           C  
ATOM    537  CZ2 TRP A  68     -82.045 -25.251 148.145  1.00 85.50           C  
ATOM    538  CZ3 TRP A  68     -81.305 -25.577 145.847  1.00 85.50           C  
ATOM    539  N   ALA A  69     -88.054 -27.446 143.112  1.00 79.56           N  
ATOM    540  CA  ALA A  69     -88.668 -28.043 141.927  1.00 79.56           C  
ATOM    541  C   ALA A  69     -89.047 -26.984 140.878  1.00 79.56           C  
ATOM    542  CB  ALA A  69     -89.888 -28.856 142.376  1.00 79.56           C  
ATOM    543  O   ALA A  69     -88.786 -27.163 139.688  1.00 79.56           O  
ATOM    544  N   VAL A  70     -89.619 -25.862 141.324  1.00 79.81           N  
ATOM    545  CA  VAL A  70     -89.985 -24.735 140.455  1.00 79.81           C  
ATOM    546  C   VAL A  70     -88.746 -24.096 139.818  1.00 79.81           C  
ATOM    547  CB  VAL A  70     -90.784 -23.701 141.265  1.00 79.81           C  
ATOM    548  O   VAL A  70     -88.742 -23.844 138.611  1.00 79.81           O  
ATOM    549  CG1 VAL A  70     -91.010 -22.400 140.498  1.00 79.81           C  
ATOM    550  CG2 VAL A  70     -92.170 -24.235 141.661  1.00 79.81           C  
ATOM    551  N   TYR A  71     -87.685 -23.865 140.599  1.00 83.00           N  
ATOM    552  CA  TYR A  71     -86.434 -23.302 140.087  1.00 83.00           C  
ATOM    553  C   TYR A  71     -85.805 -24.198 139.014  1.00 83.00           C  
ATOM    554  CB  TYR A  71     -85.459 -23.079 141.250  1.00 83.00           C  
ATOM    555  O   TYR A  71     -85.511 -23.731 137.914  1.00 83.00           O  
ATOM    556  CG  TYR A  71     -84.089 -22.610 140.799  1.00 83.00           C  
ATOM    557  CD1 TYR A  71     -83.027 -23.531 140.689  1.00 83.00           C  
ATOM    558  CD2 TYR A  71     -83.890 -21.262 140.448  1.00 83.00           C  
ATOM    559  CE1 TYR A  71     -81.764 -23.102 140.234  1.00 83.00           C  
ATOM    560  CE2 TYR A  71     -82.628 -20.829 139.999  1.00 83.00           C  
ATOM    561  OH  TYR A  71     -80.349 -21.321 139.460  1.00 83.00           O  
ATOM    562  CZ  TYR A  71     -81.564 -21.747 139.892  1.00 83.00           C  
ATOM    563  N   PHE A  72     -85.662 -25.496 139.302  1.00 81.19           N  
ATOM    564  CA  PHE A  72     -85.075 -26.452 138.362  1.00 81.19           C  
ATOM    565  C   PHE A  72     -85.833 -26.481 137.030  1.00 81.19           C  
ATOM    566  CB  PHE A  72     -85.058 -27.842 139.011  1.00 81.19           C  
ATOM    567  O   PHE A  72     -85.226 -26.432 135.962  1.00 81.19           O  
ATOM    568  CG  PHE A  72     -84.474 -28.915 138.113  1.00 81.19           C  
ATOM    569  CD1 PHE A  72     -85.319 -29.762 137.371  1.00 81.19           C  
ATOM    570  CD2 PHE A  72     -83.078 -29.040 137.990  1.00 81.19           C  
ATOM    571  CE1 PHE A  72     -84.770 -30.733 136.514  1.00 81.19           C  
ATOM    572  CE2 PHE A  72     -82.528 -30.010 137.133  1.00 81.19           C  
ATOM    573  CZ  PHE A  72     -83.374 -30.857 136.395  1.00 81.19           C  
ATOM    574  N   LEU A  73     -87.166 -26.514 137.086  1.00 76.31           N  
ATOM    575  CA  LEU A  73     -87.990 -26.601 135.885  1.00 76.31           C  
ATOM    576  C   LEU A  73     -87.956 -25.304 135.059  1.00 76.31           C  
ATOM    577  CB  LEU A  73     -89.399 -27.026 136.323  1.00 76.31           C  
ATOM    578  O   LEU A  73     -87.961 -25.373 133.832  1.00 76.31           O  
ATOM    579  CG  LEU A  73     -90.285 -27.613 135.214  1.00 76.31           C  
ATOM    580  CD1 LEU A  73     -89.668 -28.818 134.503  1.00 76.31           C  
ATOM    581  CD2 LEU A  73     -91.559 -28.144 135.869  1.00 76.31           C  
ATOM    582  N   SER A  74     -87.835 -24.144 135.713  1.00 75.31           N  
ATOM    583  CA  SER A  74     -87.698 -22.847 135.032  1.00 75.31           C  
ATOM    584  C   SER A  74     -86.385 -22.753 134.243  1.00 75.31           C  
ATOM    585  CB  SER A  74     -87.794 -21.693 136.037  1.00 75.31           C  
ATOM    586  O   SER A  74     -86.403 -22.397 133.067  1.00 75.31           O  
ATOM    587  OG  SER A  74     -89.022 -21.743 136.744  1.00 75.31           O  
ATOM    588  N   VAL A  75     -85.261 -23.160 134.847  1.00 80.31           N  
ATOM    589  CA  VAL A  75     -83.935 -23.136 134.195  1.00 80.31           C  
ATOM    590  C   VAL A  75     -83.881 -24.059 132.973  1.00 80.31           C  
ATOM    591  CB  VAL A  75     -82.837 -23.519 135.210  1.00 80.31           C  
ATOM    592  O   VAL A  75     -83.321 -23.701 131.937  1.00 80.31           O  
ATOM    593  CG1 VAL A  75     -81.454 -23.687 134.563  1.00 80.31           C  
ATOM    594  CG2 VAL A  75     -82.703 -22.449 136.302  1.00 80.31           C  
ATOM    595  N   VAL A  76     -84.480 -25.251 133.063  1.00 78.19           N  
ATOM    596  CA  VAL A  76     -84.509 -26.208 131.943  1.00 78.19           C  
ATOM    597  C   VAL A  76     -85.273 -25.647 130.742  1.00 78.19           C  
ATOM    598  CB  VAL A  76     -85.107 -27.552 132.403  1.00 78.19           C  
ATOM    599  O   VAL A  76     -84.865 -25.860 129.599  1.00 78.19           O  
ATOM    600  CG1 VAL A  76     -85.384 -28.521 131.243  1.00 78.19           C  
ATOM    601  CG2 VAL A  76     -84.144 -28.266 133.361  1.00 78.19           C  
ATOM    602  N   VAL A  77     -86.371 -24.927 130.981  1.00 72.56           N  
ATOM    603  CA  VAL A  77     -87.163 -24.328 129.901  1.00 72.56           C  
ATOM    604  C   VAL A  77     -86.414 -23.184 129.227  1.00 72.56           C  
ATOM    605  CB  VAL A  77     -88.541 -23.878 130.407  1.00 72.56           C  
ATOM    606  O   VAL A  77     -86.365 -23.147 127.997  1.00 72.56           O  
ATOM    607  CG1 VAL A  77     -89.294 -23.090 129.332  1.00 72.56           C  
ATOM    608  CG2 VAL A  77     -89.397 -25.103 130.752  1.00 72.56           C  
ATOM    609  N   GLU A  78     -85.783 -22.306 130.005  1.00 76.31           N  
ATOM    610  CA  GLU A  78     -85.000 -21.186 129.472  1.00 76.31           C  
ATOM    611  C   GLU A  78     -83.884 -21.680 128.533  1.00 76.31           C  
ATOM    612  CB  GLU A  78     -84.469 -20.375 130.664  1.00 76.31           C  
ATOM    613  O   GLU A  78     -83.752 -21.200 127.404  1.00 76.31           O  
ATOM    614  CG  GLU A  78     -83.856 -19.028 130.258  1.00 76.31           C  
ATOM    615  CD  GLU A  78     -83.562 -18.123 131.471  1.00 76.31           C  
ATOM    616  OE1 GLU A  78     -83.361 -16.908 131.250  1.00 76.31           O  
ATOM    617  OE2 GLU A  78     -83.556 -18.637 132.616  1.00 76.31           O  
ATOM    618  N   GLN A  79     -83.170 -22.746 128.916  1.00 76.44           N  
ATOM    619  CA  GLN A  79     -82.150 -23.349 128.049  1.00 76.44           C  
ATOM    620  C   GLN A  79     -82.709 -23.969 126.758  1.00 76.44           C  
ATOM    621  CB  GLN A  79     -81.364 -24.420 128.813  1.00 76.44           C  
ATOM    622  O   GLN A  79     -82.055 -23.935 125.709  1.00 76.44           O  
ATOM    623  CG  GLN A  79     -80.407 -23.807 129.844  1.00 76.44           C  
ATOM    624  CD  GLN A  79     -79.134 -24.625 130.038  1.00 76.44           C  
ATOM    625  NE2 GLN A  79     -78.133 -24.054 130.669  1.00 76.44           N  
ATOM    626  OE1 GLN A  79     -78.988 -25.766 129.624  1.00 76.44           O  
ATOM    627  N   LEU A  80     -83.910 -24.554 126.802  1.00 75.62           N  
ATOM    628  CA  LEU A  80     -84.549 -25.123 125.611  1.00 75.62           C  
ATOM    629  C   LEU A  80     -84.958 -24.033 124.612  1.00 75.62           C  
ATOM    630  CB  LEU A  80     -85.759 -25.973 126.037  1.00 75.62           C  
ATOM    631  O   LEU A  80     -84.826 -24.230 123.398  1.00 75.62           O  
ATOM    632  CG  LEU A  80     -85.375 -27.375 126.540  1.00 75.62           C  
ATOM    633  CD1 LEU A  80     -86.553 -28.005 127.284  1.00 75.62           C  
ATOM    634  CD2 LEU A  80     -85.013 -28.303 125.373  1.00 75.62           C  
ATOM    635  N   GLU A  81     -85.425 -22.888 125.104  1.00 74.62           N  
ATOM    636  CA  GLU A  81     -85.849 -21.768 124.267  1.00 74.62           C  
ATOM    637  C   GLU A  81     -84.658 -21.072 123.590  1.00 74.62           C  
ATOM    638  CB  GLU A  81     -86.724 -20.826 125.105  1.00 74.62           C  
ATOM    639  O   GLU A  81     -84.689 -20.848 122.372  1.00 74.62           O  
ATOM    640  CG  GLU A  81     -87.456 -19.816 124.212  1.00 74.62           C  
ATOM    641  CD  GLU A  81     -88.665 -19.146 124.884  1.00 74.62           C  
ATOM    642  OE1 GLU A  81     -89.400 -18.478 124.119  1.00 74.62           O  
ATOM    643  OE2 GLU A  81     -88.879 -19.336 126.100  1.00 74.62           O  
ATOM    644  N   GLU A  82     -83.558 -20.853 124.319  1.00 77.25           N  
ATOM    645  CA  GLU A  82     -82.310 -20.331 123.743  1.00 77.25           C  
ATOM    646  C   GLU A  82     -81.753 -21.237 122.632  1.00 77.25           C  
ATOM    647  CB  GLU A  82     -81.229 -20.187 124.822  1.00 77.25           C  
ATOM    648  O   GLU A  82     -81.338 -20.760 121.566  1.00 77.25           O  
ATOM    649  CG  GLU A  82     -81.414 -18.970 125.738  1.00 77.25           C  
ATOM    650  CD  GLU A  82     -80.132 -18.666 126.534  1.00 77.25           C  
ATOM    651  OE1 GLU A  82     -79.954 -17.488 126.907  1.00 77.25           O  
ATOM    652  OE2 GLU A  82     -79.272 -19.575 126.649  1.00 77.25           O  
ATOM    653  N   SER A  83     -81.775 -22.558 122.843  1.00 75.19           N  
ATOM    654  CA  SER A  83     -81.282 -23.536 121.865  1.00 75.19           C  
ATOM    655  C   SER A  83     -82.089 -23.500 120.559  1.00 75.19           C  
ATOM    656  CB  SER A  83     -81.303 -24.927 122.502  1.00 75.19           C  
ATOM    657  O   SER A  83     -81.517 -23.502 119.462  1.00 75.19           O  
ATOM    658  OG  SER A  83     -80.641 -25.867 121.679  1.00 75.19           O  
ATOM    659  N   ARG A  84     -83.421 -23.362 120.649  1.00 79.62           N  
ATOM    660  CA  ARG A  84     -84.301 -23.234 119.475  1.00 79.62           C  
ATOM    661  C   ARG A  84     -84.004 -21.962 118.677  1.00 79.62           C  
ATOM    662  CB  ARG A  84     -85.768 -23.271 119.931  1.00 79.62           C  
ATOM    663  O   ARG A  84     -83.907 -22.023 117.450  1.00 79.62           O  
ATOM    664  CG  ARG A  84     -86.734 -23.310 118.736  1.00 79.62           C  
ATOM    665  CD  ARG A  84     -88.173 -23.034 119.177  1.00 79.62           C  
ATOM    666  NE  ARG A  84     -89.071 -22.940 118.009  1.00 79.62           N  
ATOM    667  NH1 ARG A  84     -90.766 -21.758 119.021  1.00 79.62           N  
ATOM    668  NH2 ARG A  84     -90.930 -22.297 116.862  1.00 79.62           N  
ATOM    669  CZ  ARG A  84     -90.247 -22.336 117.972  1.00 79.62           C  
ATOM    670  N   GLN A  85     -83.853 -20.820 119.351  1.00 76.69           N  
ATOM    671  CA  GLN A  85     -83.573 -19.547 118.679  1.00 76.69           C  
ATOM    672  C   GLN A  85     -82.220 -19.566 117.955  1.00 76.69           C  
ATOM    673  CB  GLN A  85     -83.598 -18.395 119.689  1.00 76.69           C  
ATOM    674  O   GLN A  85     -82.107 -19.057 116.837  1.00 76.69           O  
ATOM    675  CG  GLN A  85     -85.005 -18.070 120.217  1.00 76.69           C  
ATOM    676  CD  GLN A  85     -85.003 -16.830 121.108  1.00 76.69           C  
ATOM    677  NE2 GLN A  85     -86.116 -16.476 121.708  1.00 76.69           N  
ATOM    678  OE1 GLN A  85     -84.008 -16.132 121.236  1.00 76.69           O  
ATOM    679  N   ARG A  86     -81.199 -20.194 118.553  1.00 80.38           N  
ATOM    680  CA  ARG A  86     -79.877 -20.346 117.931  1.00 80.38           C  
ATOM    681  C   ARG A  86     -79.939 -21.183 116.651  1.00 80.38           C  
ATOM    682  CB  ARG A  86     -78.909 -20.937 118.968  1.00 80.38           C  
ATOM    683  O   ARG A  86     -79.311 -20.814 115.660  1.00 80.38           O  
ATOM    684  CG  ARG A  86     -77.450 -20.878 118.488  1.00 80.38           C  
ATOM    685  CD  ARG A  86     -76.478 -21.477 119.513  1.00 80.38           C  
ATOM    686  NE  ARG A  86     -76.333 -20.642 120.724  1.00 80.38           N  
ATOM    687  NH1 ARG A  86     -74.719 -21.908 121.760  1.00 80.38           N  
ATOM    688  NH2 ARG A  86     -75.478 -20.067 122.761  1.00 80.38           N  
ATOM    689  CZ  ARG A  86     -75.512 -20.872 121.737  1.00 80.38           C  
ATOM    690  N   LEU A  87     -80.716 -22.267 116.654  1.00 77.50           N  
ATOM    691  CA  LEU A  87     -80.860 -23.142 115.490  1.00 77.50           C  
ATOM    692  C   LEU A  87     -81.526 -22.422 114.307  1.00 77.50           C  
ATOM    693  CB  LEU A  87     -81.633 -24.405 115.907  1.00 77.50           C  
ATOM    694  O   LEU A  87     -81.041 -22.535 113.185  1.00 77.50           O  
ATOM    695  CG  LEU A  87     -81.607 -25.524 114.849  1.00 77.50           C  
ATOM    696  CD1 LEU A  87     -80.205 -26.117 114.675  1.00 77.50           C  
ATOM    697  CD2 LEU A  87     -82.548 -26.650 115.276  1.00 77.50           C  
ATOM    698  N   SER A  88     -82.574 -21.629 114.557  1.00 80.25           N  
ATOM    699  CA  SER A  88     -83.261 -20.869 113.499  1.00 80.25           C  
ATOM    700  C   SER A  88     -82.316 -19.904 112.777  1.00 80.25           C  
ATOM    701  CB  SER A  88     -84.434 -20.088 114.094  1.00 80.25           C  
ATOM    702  O   SER A  88     -82.280 -19.879 111.552  1.00 80.25           O  
ATOM    703  OG  SER A  88     -85.348 -19.696 113.092  1.00 80.25           O  
ATOM    704  N   ARG A  89     -81.478 -19.168 113.525  1.00 80.38           N  
ATOM    705  CA  ARG A  89     -80.511 -18.225 112.932  1.00 80.38           C  
ATOM    706  C   ARG A  89     -79.445 -18.918 112.078  1.00 80.38           C  
ATOM    707  CB  ARG A  89     -79.821 -17.396 114.025  1.00 80.38           C  
ATOM    708  O   ARG A  89     -78.954 -18.325 111.122  1.00 80.38           O  
ATOM    709  CG  ARG A  89     -80.770 -16.453 114.776  1.00 80.38           C  
ATOM    710  CD  ARG A  89     -79.971 -15.622 115.790  1.00 80.38           C  
ATOM    711  NE  ARG A  89     -80.835 -15.079 116.855  1.00 80.38           N  
ATOM    712  NH1 ARG A  89     -79.174 -14.395 118.288  1.00 80.38           N  
ATOM    713  NH2 ARG A  89     -81.300 -14.290 118.946  1.00 80.38           N  
ATOM    714  CZ  ARG A  89     -80.436 -14.589 118.017  1.00 80.38           C  
ATOM    715  N   LEU A  90     -79.047 -20.141 112.435  1.00 81.06           N  
ATOM    716  CA  LEU A  90     -78.068 -20.907 111.657  1.00 81.06           C  
ATOM    717  C   LEU A  90     -78.646 -21.385 110.324  1.00 81.06           C  
ATOM    718  CB  LEU A  90     -77.552 -22.101 112.479  1.00 81.06           C  
ATOM    719  O   LEU A  90     -77.933 -21.352 109.324  1.00 81.06           O  
ATOM    720  CG  LEU A  90     -76.548 -21.724 113.581  1.00 81.06           C  
ATOM    721  CD1 LEU A  90     -76.271 -22.947 114.456  1.00 81.06           C  
ATOM    722  CD2 LEU A  90     -75.212 -21.242 113.003  1.00 81.06           C  
ATOM    723  N   VAL A  91     -79.917 -21.793 110.307  1.00 82.00           N  
ATOM    724  CA  VAL A  91     -80.601 -22.237 109.084  1.00 82.00           C  
ATOM    725  C   VAL A  91     -80.742 -21.082 108.092  1.00 82.00           C  
ATOM    726  CB  VAL A  91     -81.953 -22.893 109.417  1.00 82.00           C  
ATOM    727  O   VAL A  91     -80.286 -21.227 106.959  1.00 82.00           O  
ATOM    728  CG1 VAL A  91     -82.751 -23.249 108.158  1.00 82.00           C  
ATOM    729  CG2 VAL A  91     -81.731 -24.199 110.199  1.00 82.00           C  
ATOM    730  N   ASP A  92     -81.232 -19.917 108.531  1.00 82.19           N  
ATOM    731  CA  ASP A  92     -81.351 -18.730 107.665  1.00 82.19           C  
ATOM    732  C   ASP A  92     -79.991 -18.324 107.073  1.00 82.19           C  
ATOM    733  CB  ASP A  92     -81.905 -17.538 108.468  1.00 82.19           C  
ATOM    734  O   ASP A  92     -79.863 -18.004 105.890  1.00 82.19           O  
ATOM    735  CG  ASP A  92     -83.388 -17.633 108.841  1.00 82.19           C  
ATOM    736  OD1 ASP A  92     -84.088 -18.517 108.308  1.00 82.19           O  
ATOM    737  OD2 ASP A  92     -83.793 -16.828 109.711  1.00 82.19           O  
ATOM    738  N   LYS A  93     -78.926 -18.386 107.884  1.00 83.75           N  
ATOM    739  CA  LYS A  93     -77.570 -18.052 107.430  1.00 83.75           C  
ATOM    740  C   LYS A  93     -77.034 -19.051 106.397  1.00 83.75           C  
ATOM    741  CB  LYS A  93     -76.657 -17.917 108.656  1.00 83.75           C  
ATOM    742  O   LYS A  93     -76.316 -18.642 105.484  1.00 83.75           O  
ATOM    743  CG  LYS A  93     -75.375 -17.148 108.318  1.00 83.75           C  
ATOM    744  CD  LYS A  93     -74.517 -16.945 109.571  1.00 83.75           C  
ATOM    745  CE  LYS A  93     -73.285 -16.107 109.214  1.00 83.75           C  
ATOM    746  NZ  LYS A  93     -72.440 -15.836 110.404  1.00 83.75           N  
ATOM    747  N   LEU A  94     -77.371 -20.337 106.525  1.00 82.44           N  
ATOM    748  CA  LEU A  94     -77.005 -21.368 105.549  1.00 82.44           C  
ATOM    749  C   LEU A  94     -77.727 -21.170 104.213  1.00 82.44           C  
ATOM    750  CB  LEU A  94     -77.326 -22.772 106.110  1.00 82.44           C  
ATOM    751  O   LEU A  94     -77.124 -21.361 103.158  1.00 82.44           O  
ATOM    752  CG  LEU A  94     -76.073 -23.635 106.362  1.00 82.44           C  
ATOM    753  CD1 LEU A  94     -75.824 -23.809 107.861  1.00 82.44           C  
ATOM    754  CD2 LEU A  94     -76.232 -25.019 105.731  1.00 82.44           C  
ATOM    755  N   GLU A  95     -78.998 -20.776 104.249  1.00 82.56           N  
ATOM    756  CA  GLU A  95     -79.803 -20.562 103.047  1.00 82.56           C  
ATOM    757  C   GLU A  95     -79.271 -19.385 102.217  1.00 82.56           C  
ATOM    758  CB  GLU A  95     -81.267 -20.401 103.476  1.00 82.56           C  
ATOM    759  O   GLU A  95     -79.080 -19.511 101.004  1.00 82.56           O  
ATOM    760  CG  GLU A  95     -82.237 -20.576 102.301  1.00 82.56           C  
ATOM    761  CD  GLU A  95     -83.691 -20.785 102.757  1.00 82.56           C  
ATOM    762  OE1 GLU A  95     -84.457 -21.354 101.946  1.00 82.56           O  
ATOM    763  OE2 GLU A  95     -84.016 -20.427 103.908  1.00 82.56           O  
ATOM    764  N   VAL A  96     -78.888 -18.289 102.882  1.00 87.75           N  
ATOM    765  CA  VAL A  96     -78.229 -17.141 102.235  1.00 87.75           C  
ATOM    766  C   VAL A  96     -76.873 -17.523 101.628  1.00 87.75           C  
ATOM    767  CB  VAL A  96     -78.083 -15.971 103.227  1.00 87.75           C  
ATOM    768  O   VAL A  96     -76.584 -17.133 100.495  1.00 87.75           O  
ATOM    769  CG1 VAL A  96     -77.293 -14.794 102.633  1.00 87.75           C  
ATOM    770  CG2 VAL A  96     -79.456 -15.428 103.643  1.00 87.75           C  
ATOM    771  N   MET A  97     -76.035 -18.294 102.337  1.00 82.81           N  
ATOM    772  CA  MET A  97     -74.748 -18.748 101.782  1.00 82.81           C  
ATOM    773  C   MET A  97     -74.940 -19.630 100.551  1.00 82.81           C  
ATOM    774  CB  MET A  97     -73.912 -19.519 102.811  1.00 82.81           C  
ATOM    775  O   MET A  97     -74.295 -19.401  99.532  1.00 82.81           O  
ATOM    776  CG  MET A  97     -73.240 -18.602 103.831  1.00 82.81           C  
ATOM    777  SD  MET A  97     -71.964 -19.456 104.796  1.00 82.81           S  
ATOM    778  CE  MET A  97     -72.149 -18.620 106.380  1.00 82.81           C  
ATOM    779  N   ARG A  98     -75.877 -20.582 100.605  1.00 85.12           N  
ATOM    780  CA  ARG A  98     -76.163 -21.477  99.481  1.00 85.12           C  
ATOM    781  C   ARG A  98     -76.602 -20.709  98.232  1.00 85.12           C  
ATOM    782  CB  ARG A  98     -77.220 -22.491  99.933  1.00 85.12           C  
ATOM    783  O   ARG A  98     -76.197 -21.066  97.128  1.00 85.12           O  
ATOM    784  CG  ARG A  98     -77.569 -23.469  98.808  1.00 85.12           C  
ATOM    785  CD  ARG A  98     -78.646 -24.452  99.257  1.00 85.12           C  
ATOM    786  NE  ARG A  98     -79.246 -25.102  98.080  1.00 85.12           N  
ATOM    787  NH1 ARG A  98     -80.246 -26.856  99.161  1.00 85.12           N  
ATOM    788  NH2 ARG A  98     -80.501 -26.620  96.952  1.00 85.12           N  
ATOM    789  CZ  ARG A  98     -79.992 -26.188  98.071  1.00 85.12           C  
ATOM    790  N   HIS A  99     -77.426 -19.673  98.389  1.00 85.19           N  
ATOM    791  CA  HIS A  99     -77.865 -18.862  97.254  1.00 85.19           C  
ATOM    792  C   HIS A  99     -76.698 -18.089  96.624  1.00 85.19           C  
ATOM    793  CB  HIS A  99     -78.993 -17.924  97.699  1.00 85.19           C  
ATOM    794  O   HIS A  99     -76.588 -18.022  95.400  1.00 85.19           O  
ATOM    795  CG  HIS A  99     -79.928 -17.593  96.565  1.00 85.19           C  
ATOM    796  CD2 HIS A  99     -81.274 -17.844  96.537  1.00 85.19           C  
ATOM    797  ND1 HIS A  99     -79.588 -17.057  95.341  1.00 85.19           N  
ATOM    798  CE1 HIS A  99     -80.706 -16.979  94.601  1.00 85.19           C  
ATOM    799  NE2 HIS A  99     -81.758 -17.460  95.284  1.00 85.19           N  
ATOM    800  N   ARG A 100     -75.789 -17.569  97.458  1.00 87.38           N  
ATOM    801  CA  ARG A 100     -74.578 -16.878  97.004  1.00 87.38           C  
ATOM    802  C   ARG A 100     -73.610 -17.820  96.286  1.00 87.38           C  
ATOM    803  CB  ARG A 100     -73.931 -16.182  98.207  1.00 87.38           C  
ATOM    804  O   ARG A 100     -73.081 -17.443  95.248  1.00 87.38           O  
ATOM    805  CG  ARG A 100     -72.895 -15.144  97.766  1.00 87.38           C  
ATOM    806  CD  ARG A 100     -72.395 -14.372  98.989  1.00 87.38           C  
ATOM    807  NE  ARG A 100     -71.530 -13.247  98.592  1.00 87.38           N  
ATOM    808  NH1 ARG A 100     -71.416 -12.223 100.640  1.00 87.38           N  
ATOM    809  NH2 ARG A 100     -70.371 -11.312  98.888  1.00 87.38           N  
ATOM    810  CZ  ARG A 100     -71.110 -12.269  99.372  1.00 87.38           C  
ATOM    811  N   ASP A 101     -73.426 -19.039  96.786  1.00 87.94           N  
ATOM    812  CA  ASP A 101     -72.568 -20.049  96.151  1.00 87.94           C  
ATOM    813  C   ASP A 101     -73.112 -20.507  94.791  1.00 87.94           C  
ATOM    814  CB  ASP A 101     -72.419 -21.271  97.072  1.00 87.94           C  
ATOM    815  O   ASP A 101     -72.339 -20.758  93.865  1.00 87.94           O  
ATOM    816  CG  ASP A 101     -71.499 -21.047  98.276  1.00 87.94           C  
ATOM    817  OD1 ASP A 101     -70.710 -20.075  98.256  1.00 87.94           O  
ATOM    818  OD2 ASP A 101     -71.587 -21.881  99.206  1.00 87.94           O  
ATOM    819  N   LEU A 102     -74.438 -20.605  94.641  1.00 88.50           N  
ATOM    820  CA  LEU A 102     -75.073 -20.914  93.356  1.00 88.50           C  
ATOM    821  C   LEU A 102     -74.845 -19.802  92.329  1.00 88.50           C  
ATOM    822  CB  LEU A 102     -76.579 -21.149  93.571  1.00 88.50           C  
ATOM    823  O   LEU A 102     -74.509 -20.081  91.179  1.00 88.50           O  
ATOM    824  CG  LEU A 102     -76.906 -22.591  93.988  1.00 88.50           C  
ATOM    825  CD1 LEU A 102     -78.317 -22.664  94.575  1.00 88.50           C  
ATOM    826  CD2 LEU A 102     -76.848 -23.543  92.788  1.00 88.50           C  
ATOM    827  N   GLU A 103     -75.000 -18.548  92.746  1.00 89.38           N  
ATOM    828  CA  GLU A 103     -74.804 -17.396  91.870  1.00 89.38           C  
ATOM    829  C   GLU A 103     -73.332 -17.218  91.481  1.00 89.38           C  
ATOM    830  CB  GLU A 103     -75.407 -16.172  92.562  1.00 89.38           C  
ATOM    831  O   GLU A 103     -73.025 -17.025  90.303  1.00 89.38           O  
ATOM    832  CG  GLU A 103     -75.527 -14.964  91.623  1.00 89.38           C  
ATOM    833  CD  GLU A 103     -76.663 -14.012  92.034  1.00 89.38           C  
ATOM    834  OE1 GLU A 103     -77.066 -13.211  91.163  1.00 89.38           O  
ATOM    835  OE2 GLU A 103     -77.141 -14.105  93.189  1.00 89.38           O  
ATOM    836  N   LEU A 104     -72.412 -17.404  92.433  1.00 89.12           N  
ATOM    837  CA  LEU A 104     -70.974 -17.372  92.175  1.00 89.12           C  
ATOM    838  C   LEU A 104     -70.547 -18.493  91.216  1.00 89.12           C  
ATOM    839  CB  LEU A 104     -70.210 -17.479  93.507  1.00 89.12           C  
ATOM    840  O   LEU A 104     -69.787 -18.245  90.285  1.00 89.12           O  
ATOM    841  CG  LEU A 104     -68.834 -16.796  93.435  1.00 89.12           C  
ATOM    842  CD1 LEU A 104     -68.959 -15.318  93.822  1.00 89.12           C  
ATOM    843  CD2 LEU A 104     -67.848 -17.460  94.394  1.00 89.12           C  
ATOM    844  N   ASN A 105     -71.059 -19.717  91.397  1.00 87.38           N  
ATOM    845  CA  ASN A 105     -70.776 -20.825  90.480  1.00 87.38           C  
ATOM    846  C   ASN A 105     -71.306 -20.557  89.071  1.00 87.38           C  
ATOM    847  CB  ASN A 105     -71.372 -22.133  91.018  1.00 87.38           C  
ATOM    848  O   ASN A 105     -70.629 -20.879  88.094  1.00 87.38           O  
ATOM    849  CG  ASN A 105     -70.410 -22.854  91.935  1.00 87.38           C  
ATOM    850  ND2 ASN A 105     -70.823 -23.170  93.135  1.00 87.38           N  
ATOM    851  OD1 ASN A 105     -69.280 -23.143  91.587  1.00 87.38           O  
ATOM    852  N   LYS A 106     -72.491 -19.949  88.948  1.00 89.19           N  
ATOM    853  CA  LYS A 106     -73.041 -19.575  87.644  1.00 89.19           C  
ATOM    854  C   LYS A 106     -72.144 -18.548  86.944  1.00 89.19           C  
ATOM    855  CB  LYS A 106     -74.483 -19.088  87.818  1.00 89.19           C  
ATOM    856  O   LYS A 106     -71.747 -18.785  85.807  1.00 89.19           O  
ATOM    857  CG  LYS A 106     -75.151 -18.938  86.449  1.00 89.19           C  
ATOM    858  CD  LYS A 106     -76.570 -18.387  86.582  1.00 89.19           C  
ATOM    859  CE  LYS A 106     -77.102 -18.171  85.166  1.00 89.19           C  
ATOM    860  NZ  LYS A 106     -78.344 -17.371  85.161  1.00 89.19           N  
ATOM    861  N   GLN A 107     -71.746 -17.486  87.647  1.00 90.19           N  
ATOM    862  CA  GLN A 107     -70.823 -16.471  87.121  1.00 90.19           C  
ATOM    863  C   GLN A 107     -69.456 -17.057  86.746  1.00 90.19           C  
ATOM    864  CB  GLN A 107     -70.618 -15.367  88.166  1.00 90.19           C  
ATOM    865  O   GLN A 107     -68.909 -16.734  85.696  1.00 90.19           O  
ATOM    866  CG  GLN A 107     -71.840 -14.452  88.298  1.00 90.19           C  
ATOM    867  CD  GLN A 107     -71.636 -13.346  89.329  1.00 90.19           C  
ATOM    868  NE2 GLN A 107     -72.525 -12.379  89.375  1.00 90.19           N  
ATOM    869  OE1 GLN A 107     -70.697 -13.316  90.111  1.00 90.19           O  
ATOM    870  N   LEU A 108     -68.902 -17.943  87.579  1.00 88.81           N  
ATOM    871  CA  LEU A 108     -67.646 -18.632  87.277  1.00 88.81           C  
ATOM    872  C   LEU A 108     -67.767 -19.487  86.016  1.00 88.81           C  
ATOM    873  CB  LEU A 108     -67.227 -19.503  88.473  1.00 88.81           C  
ATOM    874  O   LEU A 108     -66.875 -19.452  85.175  1.00 88.81           O  
ATOM    875  CG  LEU A 108     -66.595 -18.711  89.629  1.00 88.81           C  
ATOM    876  CD1 LEU A 108     -66.508 -19.597  90.872  1.00 88.81           C  
ATOM    877  CD2 LEU A 108     -65.180 -18.240  89.281  1.00 88.81           C  
ATOM    878  N   THR A 109     -68.870 -20.219  85.861  1.00 89.06           N  
ATOM    879  CA  THR A 109     -69.103 -21.059  84.679  1.00 89.06           C  
ATOM    880  C   THR A 109     -69.198 -20.208  83.412  1.00 89.06           C  
ATOM    881  CB  THR A 109     -70.365 -21.919  84.840  1.00 89.06           C  
ATOM    882  O   THR A 109     -68.553 -20.535  82.417  1.00 89.06           O  
ATOM    883  CG2 THR A 109     -70.476 -22.975  83.740  1.00 89.06           C  
ATOM    884  OG1 THR A 109     -70.339 -22.632  86.058  1.00 89.06           O  
ATOM    885  N   GLU A 110     -69.928 -19.090  83.465  1.00 90.81           N  
ATOM    886  CA  GLU A 110     -70.046 -18.133  82.355  1.00 90.81           C  
ATOM    887  C   GLU A 110     -68.681 -17.519  81.987  1.00 90.81           C  
ATOM    888  CB  GLU A 110     -71.081 -17.049  82.715  1.00 90.81           C  
ATOM    889  O   GLU A 110     -68.282 -17.545  80.818  1.00 90.81           O  
ATOM    890  CG  GLU A 110     -72.526 -17.588  82.655  1.00 90.81           C  
ATOM    891  CD  GLU A 110     -73.603 -16.618  83.187  1.00 90.81           C  
ATOM    892  OE1 GLU A 110     -74.795 -17.023  83.203  1.00 90.81           O  
ATOM    893  OE2 GLU A 110     -73.261 -15.500  83.630  1.00 90.81           O  
ATOM    894  N   ASN A 111     -67.905 -17.074  82.981  1.00 91.19           N  
ATOM    895  CA  ASN A 111     -66.554 -16.550  82.763  1.00 91.19           C  
ATOM    896  C   ASN A 111     -65.615 -17.598  82.151  1.00 91.19           C  
ATOM    897  CB  ASN A 111     -65.979 -16.040  84.095  1.00 91.19           C  
ATOM    898  O   ASN A 111     -64.868 -17.280  81.229  1.00 91.19           O  
ATOM    899  CG  ASN A 111     -66.506 -14.677  84.501  1.00 91.19           C  
ATOM    900  ND2 ASN A 111     -66.331 -14.302  85.746  1.00 91.19           N  
ATOM    901  OD1 ASN A 111     -67.032 -13.904  83.724  1.00 91.19           O  
ATOM    902  N   ILE A 112     -65.656 -18.848  82.626  1.00 91.19           N  
ATOM    903  CA  ILE A 112     -64.845 -19.942  82.070  1.00 91.19           C  
ATOM    904  C   ILE A 112     -65.216 -20.185  80.605  1.00 91.19           C  
ATOM    905  CB  ILE A 112     -64.989 -21.223  82.925  1.00 91.19           C  
ATOM    906  O   ILE A 112     -64.327 -20.340  79.770  1.00 91.19           O  
ATOM    907  CG1 ILE A 112     -64.257 -21.046  84.275  1.00 91.19           C  
ATOM    908  CG2 ILE A 112     -64.426 -22.462  82.197  1.00 91.19           C  
ATOM    909  CD1 ILE A 112     -64.611 -22.120  85.313  1.00 91.19           C  
ATOM    910  N   THR A 113     -66.508 -20.189  80.261  1.00 90.56           N  
ATOM    911  CA  THR A 113     -66.926 -20.350  78.861  1.00 90.56           C  
ATOM    912  C   THR A 113     -66.449 -19.208  77.969  1.00 90.56           C  
ATOM    913  CB  THR A 113     -68.442 -20.532  78.705  1.00 90.56           C  
ATOM    914  O   THR A 113     -65.983 -19.472  76.862  1.00 90.56           O  
ATOM    915  CG2 THR A 113     -68.853 -21.957  79.068  1.00 90.56           C  
ATOM    916  OG1 THR A 113     -69.221 -19.695  79.523  1.00 90.56           O  
ATOM    917  N   GLN A 114     -66.499 -17.967  78.456  1.00 90.88           N  
ATOM    918  CA  GLN A 114     -66.034 -16.804  77.704  1.00 90.88           C  
ATOM    919  C   GLN A 114     -64.508 -16.825  77.511  1.00 90.88           C  
ATOM    920  CB  GLN A 114     -66.519 -15.542  78.429  1.00 90.88           C  
ATOM    921  O   GLN A 114     -64.029 -16.647  76.393  1.00 90.88           O  
ATOM    922  CG  GLN A 114     -66.370 -14.294  77.552  1.00 90.88           C  
ATOM    923  CD  GLN A 114     -66.937 -13.038  78.204  1.00 90.88           C  
ATOM    924  NE2 GLN A 114     -66.946 -11.927  77.502  1.00 90.88           N  
ATOM    925  OE1 GLN A 114     -67.382 -13.010  79.338  1.00 90.88           O  
ATOM    926  N   LEU A 115     -63.747 -17.136  78.566  1.00 89.62           N  
ATOM    927  CA  LEU A 115     -62.290 -17.303  78.500  1.00 89.62           C  
ATOM    928  C   LEU A 115     -61.885 -18.419  77.534  1.00 89.62           C  
ATOM    929  CB  LEU A 115     -61.752 -17.600  79.912  1.00 89.62           C  
ATOM    930  O   LEU A 115     -60.964 -18.238  76.744  1.00 89.62           O  
ATOM    931  CG  LEU A 115     -61.412 -16.318  80.689  1.00 89.62           C  
ATOM    932  CD1 LEU A 115     -61.479 -16.567  82.196  1.00 89.62           C  
ATOM    933  CD2 LEU A 115     -59.995 -15.844  80.348  1.00 89.62           C  
ATOM    934  N   ASN A 116     -62.583 -19.555  77.552  1.00 91.06           N  
ATOM    935  CA  ASN A 116     -62.299 -20.653  76.628  1.00 91.06           C  
ATOM    936  C   ASN A 116     -62.541 -20.254  75.166  1.00 91.06           C  
ATOM    937  CB  ASN A 116     -63.144 -21.876  77.014  1.00 91.06           C  
ATOM    938  O   ASN A 116     -61.764 -20.646  74.299  1.00 91.06           O  
ATOM    939  CG  ASN A 116     -62.619 -22.604  78.237  1.00 91.06           C  
ATOM    940  ND2 ASN A 116     -63.449 -23.393  78.877  1.00 91.06           N  
ATOM    941  OD1 ASN A 116     -61.465 -22.529  78.619  1.00 91.06           O  
ATOM    942  N   GLN A 117     -63.581 -19.465  74.881  1.00 88.88           N  
ATOM    943  CA  GLN A 117     -63.797 -18.926  73.535  1.00 88.88           C  
ATOM    944  C   GLN A 117     -62.660 -17.987  73.119  1.00 88.88           C  
ATOM    945  CB  GLN A 117     -65.153 -18.213  73.452  1.00 88.88           C  
ATOM    946  O   GLN A 117     -62.130 -18.136  72.019  1.00 88.88           O  
ATOM    947  CG  GLN A 117     -66.310 -19.217  73.377  1.00 88.88           C  
ATOM    948  CD  GLN A 117     -67.680 -18.545  73.336  1.00 88.88           C  
ATOM    949  NE2 GLN A 117     -68.708 -19.254  72.921  1.00 88.88           N  
ATOM    950  OE1 GLN A 117     -67.881 -17.395  73.680  1.00 88.88           O  
ATOM    951  N   GLU A 118     -62.227 -17.087  74.007  1.00 90.44           N  
ATOM    952  CA  GLU A 118     -61.117 -16.172  73.722  1.00 90.44           C  
ATOM    953  C   GLU A 118     -59.794 -16.926  73.486  1.00 90.44           C  
ATOM    954  CB  GLU A 118     -60.979 -15.151  74.867  1.00 90.44           C  
ATOM    955  O   GLU A 118     -59.041 -16.588  72.572  1.00 90.44           O  
ATOM    956  CG  GLU A 118     -60.219 -13.897  74.400  1.00 90.44           C  
ATOM    957  CD  GLU A 118     -59.860 -12.916  75.529  1.00 90.44           C  
ATOM    958  OE1 GLU A 118     -58.878 -12.150  75.320  1.00 90.44           O  
ATOM    959  OE2 GLU A 118     -60.500 -12.959  76.603  1.00 90.44           O  
ATOM    960  N   ILE A 119     -59.524 -17.987  74.256  1.00 91.56           N  
ATOM    961  CA  ILE A 119     -58.348 -18.851  74.065  1.00 91.56           C  
ATOM    962  C   ILE A 119     -58.383 -19.511  72.684  1.00 91.56           C  
ATOM    963  CB  ILE A 119     -58.236 -19.893  75.203  1.00 91.56           C  
ATOM    964  O   ILE A 119     -57.392 -19.449  71.962  1.00 91.56           O  
ATOM    965  CG1 ILE A 119     -57.851 -19.192  76.526  1.00 91.56           C  
ATOM    966  CG2 ILE A 119     -57.190 -20.979  74.875  1.00 91.56           C  
ATOM    967  CD1 ILE A 119     -58.058 -20.064  77.772  1.00 91.56           C  
ATOM    968  N   VAL A 120     -59.520 -20.085  72.278  1.00 91.50           N  
ATOM    969  CA  VAL A 120     -59.659 -20.735  70.963  1.00 91.50           C  
ATOM    970  C   VAL A 120     -59.463 -19.737  69.818  1.00 91.50           C  
ATOM    971  CB  VAL A 120     -61.024 -21.443  70.858  1.00 91.50           C  
ATOM    972  O   VAL A 120     -58.821 -20.058  68.814  1.00 91.50           O  
ATOM    973  CG1 VAL A 120     -61.338 -21.941  69.439  1.00 91.50           C  
ATOM    974  CG2 VAL A 120     -61.066 -22.671  71.777  1.00 91.50           C  
ATOM    975  N   GLU A 121     -59.985 -18.515  69.949  1.00 89.69           N  
ATOM    976  CA  GLU A 121     -59.756 -17.461  68.958  1.00 89.69           C  
ATOM    977  C   GLU A 121     -58.283 -17.049  68.888  1.00 89.69           C  
ATOM    978  CB  GLU A 121     -60.642 -16.241  69.237  1.00 89.69           C  
ATOM    979  O   GLU A 121     -57.739 -16.933  67.784  1.00 89.69           O  
ATOM    980  CG  GLU A 121     -62.108 -16.513  68.867  1.00 89.69           C  
ATOM    981  CD  GLU A 121     -62.986 -15.253  68.909  1.00 89.69           C  
ATOM    982  OE1 GLU A 121     -64.112 -15.343  68.365  1.00 89.69           O  
ATOM    983  OE2 GLU A 121     -62.526 -14.208  69.420  1.00 89.69           O  
ATOM    984  N   ARG A 122     -57.611 -16.900  70.039  1.00 88.88           N  
ATOM    985  CA  ARG A 122     -56.171 -16.606  70.089  1.00 88.88           C  
ATOM    986  C   ARG A 122     -55.333 -17.722  69.481  1.00 88.88           C  
ATOM    987  CB  ARG A 122     -55.707 -16.319  71.521  1.00 88.88           C  
ATOM    988  O   ARG A 122     -54.484 -17.420  68.650  1.00 88.88           O  
ATOM    989  CG  ARG A 122     -56.121 -14.922  71.990  1.00 88.88           C  
ATOM    990  CD  ARG A 122     -55.440 -14.629  73.327  1.00 88.88           C  
ATOM    991  NE  ARG A 122     -55.971 -13.401  73.940  1.00 88.88           N  
ATOM    992  NH1 ARG A 122     -54.136 -12.829  75.196  1.00 88.88           N  
ATOM    993  NH2 ARG A 122     -56.062 -11.679  75.383  1.00 88.88           N  
ATOM    994  CZ  ARG A 122     -55.378 -12.636  74.830  1.00 88.88           C  
ATOM    995  N   GLU A 123     -55.597 -18.985  69.807  1.00 89.62           N  
ATOM    996  CA  GLU A 123     -54.884 -20.130  69.224  1.00 89.62           C  
ATOM    997  C   GLU A 123     -55.052 -20.181  67.700  1.00 89.62           C  
ATOM    998  CB  GLU A 123     -55.414 -21.447  69.810  1.00 89.62           C  
ATOM    999  O   GLU A 123     -54.097 -20.433  66.959  1.00 89.62           O  
ATOM   1000  CG  GLU A 123     -54.914 -21.741  71.232  1.00 89.62           C  
ATOM   1001  CD  GLU A 123     -55.384 -23.115  71.744  1.00 89.62           C  
ATOM   1002  OE1 GLU A 123     -54.832 -23.567  72.772  1.00 89.62           O  
ATOM   1003  OE2 GLU A 123     -56.268 -23.731  71.098  1.00 89.62           O  
ATOM   1004  N   LYS A 124     -56.262 -19.901  67.199  1.00 89.75           N  
ATOM   1005  CA  LYS A 124     -56.529 -19.850  65.758  1.00 89.75           C  
ATOM   1006  C   LYS A 124     -55.787 -18.693  65.084  1.00 89.75           C  
ATOM   1007  CB  LYS A 124     -58.044 -19.779  65.541  1.00 89.75           C  
ATOM   1008  O   LYS A 124     -55.228 -18.889  64.002  1.00 89.75           O  
ATOM   1009  CG  LYS A 124     -58.420 -19.971  64.067  1.00 89.75           C  
ATOM   1010  CD  LYS A 124     -59.942 -19.909  63.914  1.00 89.75           C  
ATOM   1011  CE  LYS A 124     -60.340 -20.107  62.450  1.00 89.75           C  
ATOM   1012  NZ  LYS A 124     -61.806 -19.959  62.286  1.00 89.75           N  
ATOM   1013  N   ALA A 125     -55.769 -17.515  65.707  1.00 87.19           N  
ATOM   1014  CA  ALA A 125     -55.042 -16.349  65.211  1.00 87.19           C  
ATOM   1015  C   ALA A 125     -53.523 -16.580  65.219  1.00 87.19           C  
ATOM   1016  CB  ALA A 125     -55.436 -15.130  66.053  1.00 87.19           C  
ATOM   1017  O   ALA A 125     -52.854 -16.284  64.232  1.00 87.19           O  
ATOM   1018  N   GLU A 126     -52.986 -17.174  66.284  1.00 88.81           N  
ATOM   1019  CA  GLU A 126     -51.567 -17.503  66.419  1.00 88.81           C  
ATOM   1020  C   GLU A 126     -51.136 -18.542  65.379  1.00 88.81           C  
ATOM   1021  CB  GLU A 126     -51.311 -17.970  67.859  1.00 88.81           C  
ATOM   1022  O   GLU A 126     -50.125 -18.361  64.702  1.00 88.81           O  
ATOM   1023  CG  GLU A 126     -49.816 -18.142  68.158  1.00 88.81           C  
ATOM   1024  CD  GLU A 126     -49.520 -18.377  69.648  1.00 88.81           C  
ATOM   1025  OE1 GLU A 126     -48.331 -18.242  70.012  1.00 88.81           O  
ATOM   1026  OE2 GLU A 126     -50.467 -18.684  70.405  1.00 88.81           O  
ATOM   1027  N   LYS A 127     -51.953 -19.576  65.147  1.00 88.75           N  
ATOM   1028  CA  LYS A 127     -51.693 -20.579  64.108  1.00 88.75           C  
ATOM   1029  C   LYS A 127     -51.713 -19.982  62.698  1.00 88.75           C  
ATOM   1030  CB  LYS A 127     -52.699 -21.722  64.276  1.00 88.75           C  
ATOM   1031  O   LYS A 127     -50.852 -20.318  61.887  1.00 88.75           O  
ATOM   1032  CG  LYS A 127     -52.296 -22.964  63.474  1.00 88.75           C  
ATOM   1033  CD  LYS A 127     -53.242 -24.119  63.813  1.00 88.75           C  
ATOM   1034  CE  LYS A 127     -52.773 -25.402  63.126  1.00 88.75           C  
ATOM   1035  NZ  LYS A 127     -53.603 -26.558  63.544  1.00 88.75           N  
ATOM   1036  N   ALA A 128     -52.659 -19.088  62.405  1.00 87.69           N  
ATOM   1037  CA  ALA A 128     -52.695 -18.368  61.131  1.00 87.69           C  
ATOM   1038  C   ALA A 128     -51.478 -17.441  60.969  1.00 87.69           C  
ATOM   1039  CB  ALA A 128     -54.013 -17.590  61.044  1.00 87.69           C  
ATOM   1040  O   ALA A 128     -50.879 -17.386  59.896  1.00 87.69           O  
ATOM   1041  N   HIS A 129     -51.072 -16.760  62.042  1.00 88.56           N  
ATOM   1042  CA  HIS A 129     -49.884 -15.914  62.052  1.00 88.56           C  
ATOM   1043  C   HIS A 129     -48.605 -16.726  61.796  1.00 88.56           C  
ATOM   1044  CB  HIS A 129     -49.832 -15.150  63.380  1.00 88.56           C  
ATOM   1045  O   HIS A 129     -47.807 -16.344  60.945  1.00 88.56           O  
ATOM   1046  CG  HIS A 129     -48.706 -14.156  63.435  1.00 88.56           C  
ATOM   1047  CD2 HIS A 129     -48.713 -12.887  62.924  1.00 88.56           C  
ATOM   1048  ND1 HIS A 129     -47.468 -14.365  63.995  1.00 88.56           N  
ATOM   1049  CE1 HIS A 129     -46.745 -13.245  63.825  1.00 88.56           C  
ATOM   1050  NE2 HIS A 129     -47.463 -12.315  63.178  1.00 88.56           N  
ATOM   1051  N   LEU A 130     -48.439 -17.882  62.449  1.00 89.12           N  
ATOM   1052  CA  LEU A 130     -47.327 -18.811  62.205  1.00 89.12           C  
ATOM   1053  C   LEU A 130     -47.261 -19.270  60.742  1.00 89.12           C  
ATOM   1054  CB  LEU A 130     -47.451 -20.012  63.165  1.00 89.12           C  
ATOM   1055  O   LEU A 130     -46.188 -19.239  60.149  1.00 89.12           O  
ATOM   1056  CG  LEU A 130     -46.568 -19.859  64.421  1.00 89.12           C  
ATOM   1057  CD1 LEU A 130     -47.310 -20.292  65.681  1.00 89.12           C  
ATOM   1058  CD2 LEU A 130     -45.304 -20.712  64.297  1.00 89.12           C  
ATOM   1059  N   GLN A 131     -48.400 -19.611  60.130  1.00 88.69           N  
ATOM   1060  CA  GLN A 131     -48.449 -19.989  58.711  1.00 88.69           C  
ATOM   1061  C   GLN A 131     -48.014 -18.851  57.775  1.00 88.69           C  
ATOM   1062  CB  GLN A 131     -49.870 -20.438  58.343  1.00 88.69           C  
ATOM   1063  O   GLN A 131     -47.308 -19.092  56.797  1.00 88.69           O  
ATOM   1064  CG  GLN A 131     -50.199 -21.824  58.906  1.00 88.69           C  
ATOM   1065  CD  GLN A 131     -51.617 -22.275  58.573  1.00 88.69           C  
ATOM   1066  NE2 GLN A 131     -51.879 -23.563  58.619  1.00 88.69           N  
ATOM   1067  OE1 GLN A 131     -52.520 -21.517  58.258  1.00 88.69           O  
ATOM   1068  N   VAL A 132     -48.416 -17.610  58.065  1.00 89.06           N  
ATOM   1069  CA  VAL A 132     -47.986 -16.434  57.290  1.00 89.06           C  
ATOM   1070  C   VAL A 132     -46.490 -16.183  57.467  1.00 89.06           C  
ATOM   1071  CB  VAL A 132     -48.809 -15.191  57.677  1.00 89.06           C  
ATOM   1072  O   VAL A 132     -45.799 -15.919  56.485  1.00 89.06           O  
ATOM   1073  CG1 VAL A 132     -48.269 -13.902  57.041  1.00 89.06           C  
ATOM   1074  CG2 VAL A 132     -50.263 -15.347  57.215  1.00 89.06           C  
ATOM   1075  N   VAL A 133     -45.978 -16.297  58.695  1.00 88.88           N  
ATOM   1076  CA  VAL A 133     -44.549 -16.138  58.992  1.00 88.88           C  
ATOM   1077  C   VAL A 133     -43.713 -17.190  58.263  1.00 88.88           C  
ATOM   1078  CB  VAL A 133     -44.300 -16.170  60.512  1.00 88.88           C  
ATOM   1079  O   VAL A 133     -42.685 -16.838  57.689  1.00 88.88           O  
ATOM   1080  CG1 VAL A 133     -42.810 -16.274  60.871  1.00 88.88           C  
ATOM   1081  CG2 VAL A 133     -44.831 -14.889  61.170  1.00 88.88           C  
ATOM   1082  N   ASP A 134     -44.144 -18.452  58.235  1.00 88.88           N  
ATOM   1083  CA  ASP A 134     -43.425 -19.507  57.514  1.00 88.88           C  
ATOM   1084  C   ASP A 134     -43.416 -19.259  56.001  1.00 88.88           C  
ATOM   1085  CB  ASP A 134     -44.006 -20.887  57.865  1.00 88.88           C  
ATOM   1086  O   ASP A 134     -42.360 -19.348  55.375  1.00 88.88           O  
ATOM   1087  CG  ASP A 134     -43.518 -21.434  59.216  1.00 88.88           C  
ATOM   1088  OD1 ASP A 134     -42.554 -20.865  59.799  1.00 88.88           O  
ATOM   1089  OD2 ASP A 134     -44.105 -22.449  59.653  1.00 88.88           O  
ATOM   1090  N   LYS A 135     -44.545 -18.832  55.419  1.00 88.69           N  
ATOM   1091  CA  LYS A 135     -44.608 -18.477  53.992  1.00 88.69           C  
ATOM   1092  C   LYS A 135     -43.719 -17.276  53.646  1.00 88.69           C  
ATOM   1093  CB  LYS A 135     -46.072 -18.242  53.604  1.00 88.69           C  
ATOM   1094  O   LYS A 135     -43.049 -17.278  52.616  1.00 88.69           O  
ATOM   1095  CG  LYS A 135     -46.215 -18.186  52.080  1.00 88.69           C  
ATOM   1096  CD  LYS A 135     -47.673 -17.996  51.665  1.00 88.69           C  
ATOM   1097  CE  LYS A 135     -47.707 -17.968  50.137  1.00 88.69           C  
ATOM   1098  NZ  LYS A 135     -49.066 -17.687  49.625  1.00 88.69           N  
ATOM   1099  N   LEU A 136     -43.677 -16.261  54.512  1.00 87.88           N  
ATOM   1100  CA  LEU A 136     -42.789 -15.106  54.345  1.00 87.88           C  
ATOM   1101  C   LEU A 136     -41.313 -15.502  54.433  1.00 87.88           C  
ATOM   1102  CB  LEU A 136     -43.110 -14.040  55.407  1.00 87.88           C  
ATOM   1103  O   LEU A 136     -40.509 -14.998  53.654  1.00 87.88           O  
ATOM   1104  CG  LEU A 136     -44.332 -13.171  55.070  1.00 87.88           C  
ATOM   1105  CD1 LEU A 136     -44.738 -12.370  56.309  1.00 87.88           C  
ATOM   1106  CD2 LEU A 136     -44.029 -12.175  53.946  1.00 87.88           C  
ATOM   1107  N   LYS A 137     -40.944 -16.411  55.344  1.00 86.62           N  
ATOM   1108  CA  LYS A 137     -39.570 -16.934  55.423  1.00 86.62           C  
ATOM   1109  C   LYS A 137     -39.168 -17.658  54.142  1.00 86.62           C  
ATOM   1110  CB  LYS A 137     -39.427 -17.893  56.606  1.00 86.62           C  
ATOM   1111  O   LYS A 137     -38.044 -17.479  53.683  1.00 86.62           O  
ATOM   1112  CG  LYS A 137     -39.323 -17.175  57.954  1.00 86.62           C  
ATOM   1113  CD  LYS A 137     -39.319 -18.252  59.039  1.00 86.62           C  
ATOM   1114  CE  LYS A 137     -39.266 -17.653  60.440  1.00 86.62           C  
ATOM   1115  NZ  LYS A 137     -39.519 -18.729  61.426  1.00 86.62           N  
ATOM   1116  N   GLU A 138     -40.076 -18.439  53.564  1.00 88.62           N  
ATOM   1117  CA  GLU A 138     -39.840 -19.147  52.305  1.00 88.62           C  
ATOM   1118  C   GLU A 138     -39.646 -18.163  51.134  1.00 88.62           C  
ATOM   1119  CB  GLU A 138     -40.995 -20.138  52.089  1.00 88.62           C  
ATOM   1120  O   GLU A 138     -38.650 -18.248  50.415  1.00 88.62           O  
ATOM   1121  CG  GLU A 138     -40.659 -21.249  51.085  1.00 88.62           C  
ATOM   1122  CD  GLU A 138     -41.764 -22.320  50.993  1.00 88.62           C  
ATOM   1123  OE1 GLU A 138     -41.456 -23.430  50.502  1.00 88.62           O  
ATOM   1124  OE2 GLU A 138     -42.916 -22.038  51.405  1.00 88.62           O  
ATOM   1125  N   GLU A 139     -40.514 -17.150  50.997  1.00 89.50           N  
ATOM   1126  CA  GLU A 139     -40.349 -16.087  49.989  1.00 89.50           C  
ATOM   1127  C   GLU A 139     -39.059 -15.276  50.180  1.00 89.50           C  
ATOM   1128  CB  GLU A 139     -41.544 -15.117  50.001  1.00 89.50           C  
ATOM   1129  O   GLU A 139     -38.371 -14.973  49.201  1.00 89.50           O  
ATOM   1130  CG  GLU A 139     -42.760 -15.644  49.224  1.00 89.50           C  
ATOM   1131  CD  GLU A 139     -43.891 -14.606  49.084  1.00 89.50           C  
ATOM   1132  OE1 GLU A 139     -44.858 -14.903  48.341  1.00 89.50           O  
ATOM   1133  OE2 GLU A 139     -43.816 -13.528  49.719  1.00 89.50           O  
ATOM   1134  N   MET A 140     -38.703 -14.931  51.423  1.00 83.75           N  
ATOM   1135  CA  MET A 140     -37.449 -14.236  51.721  1.00 83.75           C  
ATOM   1136  C   MET A 140     -36.237 -15.085  51.338  1.00 83.75           C  
ATOM   1137  CB  MET A 140     -37.365 -13.829  53.200  1.00 83.75           C  
ATOM   1138  O   MET A 140     -35.331 -14.557  50.698  1.00 83.75           O  
ATOM   1139  CG  MET A 140     -38.234 -12.604  53.507  1.00 83.75           C  
ATOM   1140  SD  MET A 140     -38.006 -11.911  55.171  1.00 83.75           S  
ATOM   1141  CE  MET A 140     -36.399 -11.094  54.966  1.00 83.75           C  
ATOM   1142  N   GLY A 141     -36.250 -16.385  51.649  1.00 87.00           N  
ATOM   1143  CA  GLY A 141     -35.185 -17.311  51.260  1.00 87.00           C  
ATOM   1144  C   GLY A 141     -35.023 -17.408  49.742  1.00 87.00           C  
ATOM   1145  O   GLY A 141     -33.911 -17.298  49.229  1.00 87.00           O  
ATOM   1146  N   HIS A 142     -36.127 -17.521  48.997  1.00 86.81           N  
ATOM   1147  CA  HIS A 142     -36.086 -17.513  47.531  1.00 86.81           C  
ATOM   1148  C   HIS A 142     -35.542 -16.200  46.960  1.00 86.81           C  
ATOM   1149  CB  HIS A 142     -37.487 -17.783  46.970  1.00 86.81           C  
ATOM   1150  O   HIS A 142     -34.736 -16.216  46.027  1.00 86.81           O  
ATOM   1151  CG  HIS A 142     -37.854 -19.239  47.003  1.00 86.81           C  
ATOM   1152  CD2 HIS A 142     -38.897 -19.814  47.677  1.00 86.81           C  
ATOM   1153  ND1 HIS A 142     -37.198 -20.244  46.328  1.00 86.81           N  
ATOM   1154  CE1 HIS A 142     -37.827 -21.399  46.595  1.00 86.81           C  
ATOM   1155  NE2 HIS A 142     -38.875 -21.183  47.399  1.00 86.81           N  
ATOM   1156  N   ARG A 143     -35.967 -15.058  47.509  1.00 85.44           N  
ATOM   1157  CA  ARG A 143     -35.524 -13.739  47.047  1.00 85.44           C  
ATOM   1158  C   ARG A 143     -34.049 -13.491  47.358  1.00 85.44           C  
ATOM   1159  CB  ARG A 143     -36.444 -12.682  47.662  1.00 85.44           C  
ATOM   1160  O   ARG A 143     -33.344 -12.946  46.514  1.00 85.44           O  
ATOM   1161  CG  ARG A 143     -36.164 -11.290  47.092  1.00 85.44           C  
ATOM   1162  CD  ARG A 143     -37.195 -10.300  47.630  1.00 85.44           C  
ATOM   1163  NE  ARG A 143     -36.820  -8.921  47.276  1.00 85.44           N  
ATOM   1164  NH1 ARG A 143     -38.917  -7.993  47.370  1.00 85.44           N  
ATOM   1165  NH2 ARG A 143     -37.150  -6.709  46.890  1.00 85.44           N  
ATOM   1166  CZ  ARG A 143     -37.630  -7.885  47.180  1.00 85.44           C  
ATOM   1167  N   GLU A 144     -33.587 -13.907  48.532  1.00 87.50           N  
ATOM   1168  CA  GLU A 144     -32.179 -13.834  48.922  1.00 87.50           C  
ATOM   1169  C   GLU A 144     -31.315 -14.706  48.005  1.00 87.50           C  
ATOM   1170  CB  GLU A 144     -32.052 -14.222  50.403  1.00 87.50           C  
ATOM   1171  O   GLU A 144     -30.337 -14.213  47.444  1.00 87.50           O  
ATOM   1172  CG  GLU A 144     -30.631 -14.013  50.944  1.00 87.50           C  
ATOM   1173  CD  GLU A 144     -30.542 -14.159  52.473  1.00 87.50           C  
ATOM   1174  OE1 GLU A 144     -29.560 -13.625  53.037  1.00 87.50           O  
ATOM   1175  OE2 GLU A 144     -31.450 -14.776  53.076  1.00 87.50           O  
ATOM   1176  N   GLN A 145     -31.732 -15.949  47.741  1.00 87.44           N  
ATOM   1177  CA  GLN A 145     -31.027 -16.849  46.828  1.00 87.44           C  
ATOM   1178  C   GLN A 145     -30.948 -16.280  45.403  1.00 87.44           C  
ATOM   1179  CB  GLN A 145     -31.718 -18.222  46.848  1.00 87.44           C  
ATOM   1180  O   GLN A 145     -29.868 -16.242  44.815  1.00 87.44           O  
ATOM   1181  CG  GLN A 145     -30.909 -19.300  46.114  1.00 87.44           C  
ATOM   1182  CD  GLN A 145     -29.576 -19.629  46.781  1.00 87.44           C  
ATOM   1183  NE2 GLN A 145     -28.662 -20.222  46.048  1.00 87.44           N  
ATOM   1184  OE1 GLN A 145     -29.330 -19.378  47.950  1.00 87.44           O  
ATOM   1185  N   ALA A 146     -32.059 -15.767  44.865  1.00 85.31           N  
ATOM   1186  CA  ALA A 146     -32.081 -15.137  43.544  1.00 85.31           C  
ATOM   1187  C   ALA A 146     -31.169 -13.899  43.476  1.00 85.31           C  
ATOM   1188  CB  ALA A 146     -33.532 -14.771  43.209  1.00 85.31           C  
ATOM   1189  O   ALA A 146     -30.527 -13.644  42.456  1.00 85.31           O  
ATOM   1190  N   GLN A 147     -31.084 -13.130  44.564  1.00 86.25           N  
ATOM   1191  CA  GLN A 147     -30.221 -11.956  44.644  1.00 86.25           C  
ATOM   1192  C   GLN A 147     -28.736 -12.333  44.741  1.00 86.25           C  
ATOM   1193  CB  GLN A 147     -30.709 -11.077  45.802  1.00 86.25           C  
ATOM   1194  O   GLN A 147     -27.899 -11.667  44.128  1.00 86.25           O  
ATOM   1195  CG  GLN A 147     -30.047  -9.693  45.795  1.00 86.25           C  
ATOM   1196  CD  GLN A 147     -30.934  -8.576  46.346  1.00 86.25           C  
ATOM   1197  NE2 GLN A 147     -30.426  -7.365  46.384  1.00 86.25           N  
ATOM   1198  OE1 GLN A 147     -32.093  -8.722  46.709  1.00 86.25           O  
ATOM   1199  N   ILE A 148     -28.411 -13.425  45.438  1.00 87.38           N  
ATOM   1200  CA  ILE A 148     -27.063 -14.005  45.463  1.00 87.38           C  
ATOM   1201  C   ILE A 148     -26.676 -14.514  44.070  1.00 87.38           C  
ATOM   1202  CB  ILE A 148     -26.964 -15.112  46.539  1.00 87.38           C  
ATOM   1203  O   ILE A 148     -25.594 -14.178  43.593  1.00 87.38           O  
ATOM   1204  CG1 ILE A 148     -27.065 -14.494  47.953  1.00 87.38           C  
ATOM   1205  CG2 ILE A 148     -25.643 -15.897  46.407  1.00 87.38           C  
ATOM   1206  CD1 ILE A 148     -27.317 -15.525  49.061  1.00 87.38           C  
ATOM   1207  N   GLU A 149     -27.544 -15.268  43.392  1.00 88.19           N  
ATOM   1208  CA  GLU A 149     -27.283 -15.781  42.039  1.00 88.19           C  
ATOM   1209  C   GLU A 149     -27.076 -14.652  41.021  1.00 88.19           C  
ATOM   1210  CB  GLU A 149     -28.434 -16.687  41.578  1.00 88.19           C  
ATOM   1211  O   GLU A 149     -26.115 -14.687  40.251  1.00 88.19           O  
ATOM   1212  CG  GLU A 149     -28.356 -18.081  42.216  1.00 88.19           C  
ATOM   1213  CD  GLU A 149     -29.510 -19.005  41.798  1.00 88.19           C  
ATOM   1214  OE1 GLU A 149     -29.587 -20.104  42.396  1.00 88.19           O  
ATOM   1215  OE2 GLU A 149     -30.295 -18.628  40.896  1.00 88.19           O  
ATOM   1216  N   LEU A 150     -27.913 -13.607  41.057  1.00 87.00           N  
ATOM   1217  CA  LEU A 150     -27.722 -12.401  40.243  1.00 87.00           C  
ATOM   1218  C   LEU A 150     -26.389 -11.710  40.551  1.00 87.00           C  
ATOM   1219  CB  LEU A 150     -28.890 -11.425  40.485  1.00 87.00           C  
ATOM   1220  O   LEU A 150     -25.673 -11.313  39.631  1.00 87.00           O  
ATOM   1221  CG  LEU A 150     -30.057 -11.645  39.511  1.00 87.00           C  
ATOM   1222  CD1 LEU A 150     -31.342 -11.029  40.066  1.00 87.00           C  
ATOM   1223  CD2 LEU A 150     -29.768 -10.979  38.159  1.00 87.00           C  
ATOM   1224  N   GLY A 151     -26.034 -11.595  41.833  1.00 84.56           N  
ATOM   1225  CA  GLY A 151     -24.750 -11.048  42.264  1.00 84.56           C  
ATOM   1226  C   GLY A 151     -23.565 -11.858  41.734  1.00 84.56           C  
ATOM   1227  O   GLY A 151     -22.615 -11.282  41.205  1.00 84.56           O  
ATOM   1228  N   GLN A 152     -23.642 -13.190  41.799  1.00 87.00           N  
ATOM   1229  CA  GLN A 152     -22.618 -14.097  41.277  1.00 87.00           C  
ATOM   1230  C   GLN A 152     -22.497 -14.018  39.751  1.00 87.00           C  
ATOM   1231  CB  GLN A 152     -22.924 -15.540  41.701  1.00 87.00           C  
ATOM   1232  O   GLN A 152     -21.383 -13.917  39.238  1.00 87.00           O  
ATOM   1233  CG  GLN A 152     -22.641 -15.801  43.187  1.00 87.00           C  
ATOM   1234  CD  GLN A 152     -22.956 -17.238  43.596  1.00 87.00           C  
ATOM   1235  NE2 GLN A 152     -22.698 -17.609  44.830  1.00 87.00           N  
ATOM   1236  OE1 GLN A 152     -23.420 -18.062  42.829  1.00 87.00           O  
ATOM   1237  N   GLN A 153     -23.613 -14.006  39.015  1.00 86.25           N  
ATOM   1238  CA  GLN A 153     -23.600 -13.844  37.557  1.00 86.25           C  
ATOM   1239  C   GLN A 153     -23.016 -12.490  37.140  1.00 86.25           C  
ATOM   1240  CB  GLN A 153     -25.017 -13.983  36.987  1.00 86.25           C  
ATOM   1241  O   GLN A 153     -22.188 -12.430  36.230  1.00 86.25           O  
ATOM   1242  CG  GLN A 153     -25.477 -15.443  36.892  1.00 86.25           C  
ATOM   1243  CD  GLN A 153     -26.817 -15.583  36.173  1.00 86.25           C  
ATOM   1244  NE2 GLN A 153     -27.173 -16.774  35.747  1.00 86.25           N  
ATOM   1245  OE1 GLN A 153     -27.562 -14.641  35.954  1.00 86.25           O  
ATOM   1246  N   SER A 154     -23.400 -11.408  37.822  1.00 84.69           N  
ATOM   1247  CA  SER A 154     -22.854 -10.074  37.561  1.00 84.69           C  
ATOM   1248  C   SER A 154     -21.353 -10.009  37.856  1.00 84.69           C  
ATOM   1249  CB  SER A 154     -23.597  -9.030  38.397  1.00 84.69           C  
ATOM   1250  O   SER A 154     -20.606  -9.412  37.081  1.00 84.69           O  
ATOM   1251  OG  SER A 154     -23.212  -7.729  37.995  1.00 84.69           O  
ATOM   1252  N   ALA A 155     -20.897 -10.637  38.945  1.00 86.12           N  
ATOM   1253  CA  ALA A 155     -19.480 -10.719  39.283  1.00 86.12           C  
ATOM   1254  C   ALA A 155     -18.691 -11.525  38.239  1.00 86.12           C  
ATOM   1255  CB  ALA A 155     -19.340 -11.312  40.690  1.00 86.12           C  
ATOM   1256  O   ALA A 155     -17.631 -11.082  37.806  1.00 86.12           O  
ATOM   1257  N   LEU A 156     -19.232 -12.657  37.771  1.00 88.00           N  
ATOM   1258  CA  LEU A 156     -18.611 -13.484  36.734  1.00 88.00           C  
ATOM   1259  C   LEU A 156     -18.453 -12.726  35.409  1.00 88.00           C  
ATOM   1260  CB  LEU A 156     -19.454 -14.760  36.549  1.00 88.00           C  
ATOM   1261  O   LEU A 156     -17.368 -12.733  34.827  1.00 88.00           O  
ATOM   1262  CG  LEU A 156     -18.906 -15.724  35.480  1.00 88.00           C  
ATOM   1263  CD1 LEU A 156     -17.550 -16.308  35.878  1.00 88.00           C  
ATOM   1264  CD2 LEU A 156     -19.891 -16.873  35.272  1.00 88.00           C  
ATOM   1265  N   LEU A 157     -19.511 -12.048  34.945  1.00 85.81           N  
ATOM   1266  CA  LEU A 157     -19.461 -11.221  33.733  1.00 85.81           C  
ATOM   1267  C   LEU A 157     -18.421 -10.108  33.867  1.00 85.81           C  
ATOM   1268  CB  LEU A 157     -20.848 -10.614  33.456  1.00 85.81           C  
ATOM   1269  O   LEU A 157     -17.666  -9.856  32.927  1.00 85.81           O  
ATOM   1270  CG  LEU A 157     -21.885 -11.604  32.899  1.00 85.81           C  
ATOM   1271  CD1 LEU A 157     -23.260 -10.934  32.862  1.00 85.81           C  
ATOM   1272  CD2 LEU A 157     -21.542 -12.058  31.477  1.00 85.81           C  
ATOM   1273  N   ARG A 158     -18.335  -9.476  35.043  1.00 86.50           N  
ATOM   1274  CA  ARG A 158     -17.326  -8.449  35.297  1.00 86.50           C  
ATOM   1275  C   ARG A 158     -15.910  -9.017  35.258  1.00 86.50           C  
ATOM   1276  CB  ARG A 158     -17.623  -7.719  36.619  1.00 86.50           C  
ATOM   1277  O   ARG A 158     -15.066  -8.466  34.561  1.00 86.50           O  
ATOM   1278  CG  ARG A 158     -16.648  -6.559  36.884  1.00 86.50           C  
ATOM   1279  CD  ARG A 158     -16.646  -5.579  35.708  1.00 86.50           C  
ATOM   1280  NE  ARG A 158     -15.756  -4.438  35.923  1.00 86.50           N  
ATOM   1281  NH1 ARG A 158     -16.974  -2.945  34.682  1.00 86.50           N  
ATOM   1282  NH2 ARG A 158     -15.096  -2.288  35.631  1.00 86.50           N  
ATOM   1283  CZ  ARG A 158     -15.937  -3.240  35.412  1.00 86.50           C  
ATOM   1284  N   SER A 159     -15.664 -10.145  35.925  1.00 88.75           N  
ATOM   1285  CA  SER A 159     -14.363 -10.820  35.884  1.00 88.75           C  
ATOM   1286  C   SER A 159     -13.962 -11.231  34.468  1.00 88.75           C  
ATOM   1287  CB  SER A 159     -14.363 -12.059  36.781  1.00 88.75           C  
ATOM   1288  O   SER A 159     -12.793 -11.111  34.120  1.00 88.75           O  
ATOM   1289  OG  SER A 159     -14.477 -11.690  38.140  1.00 88.75           O  
ATOM   1290  N   PHE A 160     -14.909 -11.669  33.633  1.00 89.44           N  
ATOM   1291  CA  PHE A 160     -14.637 -11.984  32.229  1.00 89.44           C  
ATOM   1292  C   PHE A 160     -14.208 -10.744  31.430  1.00 89.44           C  
ATOM   1293  CB  PHE A 160     -15.876 -12.643  31.610  1.00 89.44           C  
ATOM   1294  O   PHE A 160     -13.217 -10.794  30.703  1.00 89.44           O  
ATOM   1295  CG  PHE A 160     -15.684 -13.018  30.155  1.00 89.44           C  
ATOM   1296  CD1 PHE A 160     -16.126 -12.155  29.134  1.00 89.44           C  
ATOM   1297  CD2 PHE A 160     -15.018 -14.212  29.822  1.00 89.44           C  
ATOM   1298  CE1 PHE A 160     -15.906 -12.488  27.786  1.00 89.44           C  
ATOM   1299  CE2 PHE A 160     -14.800 -14.546  28.474  1.00 89.44           C  
ATOM   1300  CZ  PHE A 160     -15.244 -13.684  27.456  1.00 89.44           C  
ATOM   1301  N   LEU A 161     -14.919  -9.623  31.592  1.00 89.06           N  
ATOM   1302  CA  LEU A 161     -14.572  -8.358  30.938  1.00 89.06           C  
ATOM   1303  C   LEU A 161     -13.197  -7.837  31.384  1.00 89.06           C  
ATOM   1304  CB  LEU A 161     -15.670  -7.318  31.230  1.00 89.06           C  
ATOM   1305  O   LEU A 161     -12.419  -7.379  30.546  1.00 89.06           O  
ATOM   1306  CG  LEU A 161     -17.012  -7.583  30.525  1.00 89.06           C  
ATOM   1307  CD1 LEU A 161     -18.058  -6.584  31.028  1.00 89.06           C  
ATOM   1308  CD2 LEU A 161     -16.899  -7.428  29.009  1.00 89.06           C  
ATOM   1309  N   ASP A 162     -12.886  -7.934  32.677  1.00 90.44           N  
ATOM   1310  CA  ASP A 162     -11.627  -7.449  33.258  1.00 90.44           C  
ATOM   1311  C   ASP A 162     -10.427  -8.362  32.974  1.00 90.44           C  
ATOM   1312  CB  ASP A 162     -11.810  -7.234  34.771  1.00 90.44           C  
ATOM   1313  O   ASP A 162      -9.291  -7.889  32.965  1.00 90.44           O  
ATOM   1314  CG  ASP A 162     -12.691  -6.023  35.107  1.00 90.44           C  
ATOM   1315  OD1 ASP A 162     -12.770  -5.096  34.265  1.00 90.44           O  
ATOM   1316  OD2 ASP A 162     -13.259  -5.994  36.223  1.00 90.44           O  
ATOM   1317  N   ALA A 163     -10.657  -9.651  32.709  1.00 88.00           N  
ATOM   1318  CA  ALA A 163      -9.615 -10.584  32.280  1.00 88.00           C  
ATOM   1319  C   ALA A 163      -9.201 -10.389  30.809  1.00 88.00           C  
ATOM   1320  CB  ALA A 163     -10.110 -12.012  32.534  1.00 88.00           C  
ATOM   1321  O   ALA A 163      -8.136 -10.859  30.406  1.00 88.00           O  
ATOM   1322  N   SER A 164     -10.029  -9.718  29.999  1.00 91.06           N  
ATOM   1323  CA  SER A 164      -9.712  -9.426  28.602  1.00 91.06           C  
ATOM   1324  C   SER A 164      -8.595  -8.377  28.499  1.00 91.06           C  
ATOM   1325  CB  SER A 164     -10.952  -8.938  27.853  1.00 91.06           C  
ATOM   1326  O   SER A 164      -8.735  -7.291  29.066  1.00 91.06           O  
ATOM   1327  OG  SER A 164     -10.615  -8.598  26.522  1.00 91.06           O  
ATOM   1328  N   PRO A 165      -7.521  -8.639  27.730  1.00 87.25           N  
ATOM   1329  CA  PRO A 165      -6.495  -7.637  27.444  1.00 87.25           C  
ATOM   1330  C   PRO A 165      -6.983  -6.567  26.454  1.00 87.25           C  
ATOM   1331  CB  PRO A 165      -5.324  -8.439  26.873  1.00 87.25           C  
ATOM   1332  O   PRO A 165      -6.409  -5.483  26.391  1.00 87.25           O  
ATOM   1333  CG  PRO A 165      -6.010  -9.605  26.163  1.00 87.25           C  
ATOM   1334  CD  PRO A 165      -7.220  -9.891  27.048  1.00 87.25           C  
ATOM   1335  N   ASP A 166      -8.038  -6.863  25.689  1.00 93.88           N  
ATOM   1336  CA  ASP A 166      -8.645  -5.914  24.762  1.00 93.88           C  
ATOM   1337  C   ASP A 166      -9.453  -4.859  25.539  1.00 93.88           C  
ATOM   1338  CB  ASP A 166      -9.507  -6.647  23.710  1.00 93.88           C  
ATOM   1339  O   ASP A 166     -10.107  -5.158  26.544  1.00 93.88           O  
ATOM   1340  CG  ASP A 166      -8.727  -7.581  22.760  1.00 93.88           C  
ATOM   1341  OD1 ASP A 166      -7.495  -7.430  22.604  1.00 93.88           O  
ATOM   1342  OD2 ASP A 166      -9.362  -8.456  22.127  1.00 93.88           O  
ATOM   1343  N   LEU A 167      -9.436  -3.619  25.053  1.00 94.38           N  
ATOM   1344  CA  LEU A 167     -10.250  -2.524  25.574  1.00 94.38           C  
ATOM   1345  C   LEU A 167     -11.723  -2.862  25.371  1.00 94.38           C  
ATOM   1346  CB  LEU A 167      -9.928  -1.211  24.836  1.00 94.38           C  
ATOM   1347  O   LEU A 167     -12.125  -3.154  24.247  1.00 94.38           O  
ATOM   1348  CG  LEU A 167      -8.450  -0.797  24.819  1.00 94.38           C  
ATOM   1349  CD1 LEU A 167      -8.295   0.416  23.901  1.00 94.38           C  
ATOM   1350  CD2 LEU A 167      -7.948  -0.439  26.215  1.00 94.38           C  
ATOM   1351  N   VAL A 168     -12.534  -2.766  26.421  1.00 94.88           N  
ATOM   1352  CA  VAL A 168     -13.990  -2.899  26.321  1.00 94.88           C  
ATOM   1353  C   VAL A 168     -14.648  -1.729  27.033  1.00 94.88           C  
ATOM   1354  CB  VAL A 168     -14.505  -4.247  26.862  1.00 94.88           C  
ATOM   1355  O   VAL A 168     -14.375  -1.466  28.204  1.00 94.88           O  
ATOM   1356  CG1 VAL A 168     -16.001  -4.395  26.546  1.00 94.88           C  
ATOM   1357  CG2 VAL A 168     -13.772  -5.442  26.239  1.00 94.88           C  
ATOM   1358  N   TYR A 169     -15.529  -1.022  26.331  1.00 92.81           N  
ATOM   1359  CA  TYR A 169     -16.290   0.091  26.891  1.00 92.81           C  
ATOM   1360  C   TYR A 169     -17.689   0.178  26.286  1.00 92.81           C  
ATOM   1361  CB  TYR A 169     -15.514   1.406  26.721  1.00 92.81           C  
ATOM   1362  O   TYR A 169     -17.946  -0.294  25.177  1.00 92.81           O  
ATOM   1363  CG  TYR A 169     -15.281   1.819  25.280  1.00 92.81           C  
ATOM   1364  CD1 TYR A 169     -14.067   1.502  24.642  1.00 92.81           C  
ATOM   1365  CD2 TYR A 169     -16.299   2.483  24.567  1.00 92.81           C  
ATOM   1366  CE1 TYR A 169     -13.851   1.877  23.302  1.00 92.81           C  
ATOM   1367  CE2 TYR A 169     -16.106   2.816  23.216  1.00 92.81           C  
ATOM   1368  OH  TYR A 169     -14.682   2.894  21.292  1.00 92.81           O  
ATOM   1369  CZ  TYR A 169     -14.868   2.551  22.594  1.00 92.81           C  
ATOM   1370  N   TYR A 170     -18.593   0.821  27.015  1.00 91.69           N  
ATOM   1371  CA  TYR A 170     -19.969   1.053  26.597  1.00 91.69           C  
ATOM   1372  C   TYR A 170     -20.329   2.525  26.790  1.00 91.69           C  
ATOM   1373  CB  TYR A 170     -20.918   0.068  27.304  1.00 91.69           C  
ATOM   1374  O   TYR A 170     -19.935   3.149  27.779  1.00 91.69           O  
ATOM   1375  CG  TYR A 170     -20.753  -0.097  28.811  1.00 91.69           C  
ATOM   1376  CD1 TYR A 170     -19.689  -0.856  29.344  1.00 91.69           C  
ATOM   1377  CD2 TYR A 170     -21.728   0.411  29.684  1.00 91.69           C  
ATOM   1378  CE1 TYR A 170     -19.547  -1.019  30.738  1.00 91.69           C  
ATOM   1379  CE2 TYR A 170     -21.599   0.234  31.076  1.00 91.69           C  
ATOM   1380  OH  TYR A 170     -20.337  -0.525  32.968  1.00 91.69           O  
ATOM   1381  CZ  TYR A 170     -20.486  -0.440  31.616  1.00 91.69           C  
ATOM   1382  N   ARG A 171     -21.036   3.091  25.809  1.00 91.56           N  
ATOM   1383  CA  ARG A 171     -21.464   4.494  25.795  1.00 91.56           C  
ATOM   1384  C   ARG A 171     -22.956   4.605  25.531  1.00 91.56           C  
ATOM   1385  CB  ARG A 171     -20.635   5.312  24.790  1.00 91.56           C  
ATOM   1386  O   ARG A 171     -23.475   3.825  24.733  1.00 91.56           O  
ATOM   1387  CG  ARG A 171     -19.253   5.593  25.392  1.00 91.56           C  
ATOM   1388  CD  ARG A 171     -18.371   6.491  24.542  1.00 91.56           C  
ATOM   1389  NE  ARG A 171     -17.606   5.740  23.529  1.00 91.56           N  
ATOM   1390  NH1 ARG A 171     -17.063   7.596  22.396  1.00 91.56           N  
ATOM   1391  NH2 ARG A 171     -16.519   5.652  21.507  1.00 91.56           N  
ATOM   1392  CZ  ARG A 171     -17.048   6.314  22.489  1.00 91.56           C  
ATOM   1393  N   ASN A 172     -23.618   5.537  26.212  1.00 90.31           N  
ATOM   1394  CA  ASN A 172     -25.052   5.794  26.063  1.00 90.31           C  
ATOM   1395  C   ASN A 172     -25.354   6.588  24.774  1.00 90.31           C  
ATOM   1396  CB  ASN A 172     -25.596   6.449  27.359  1.00 90.31           C  
ATOM   1397  O   ASN A 172     -24.459   6.866  23.972  1.00 90.31           O  
ATOM   1398  CG  ASN A 172     -25.049   7.840  27.657  1.00 90.31           C  
ATOM   1399  ND2 ASN A 172     -25.261   8.340  28.853  1.00 90.31           N  
ATOM   1400  OD1 ASN A 172     -24.433   8.464  26.814  1.00 90.31           O  
ATOM   1401  N   GLU A 173     -26.628   6.921  24.549  1.00 85.88           N  
ATOM   1402  CA  GLU A 173     -27.063   7.698  23.376  1.00 85.88           C  
ATOM   1403  C   GLU A 173     -26.500   9.130  23.350  1.00 85.88           C  
ATOM   1404  CB  GLU A 173     -28.600   7.724  23.285  1.00 85.88           C  
ATOM   1405  O   GLU A 173     -26.322   9.691  22.270  1.00 85.88           O  
ATOM   1406  CG  GLU A 173     -29.214   6.317  23.206  1.00 85.88           C  
ATOM   1407  CD  GLU A 173     -30.633   6.327  22.616  1.00 85.88           C  
ATOM   1408  OE1 GLU A 173     -30.787   5.726  21.521  1.00 85.88           O  
ATOM   1409  OE2 GLU A 173     -31.554   6.918  23.225  1.00 85.88           O  
ATOM   1410  N   ASP A 174     -26.139   9.677  24.513  1.00 85.56           N  
ATOM   1411  CA  ASP A 174     -25.545  11.009  24.675  1.00 85.56           C  
ATOM   1412  C   ASP A 174     -24.008  11.007  24.520  1.00 85.56           C  
ATOM   1413  CB  ASP A 174     -26.011  11.610  26.012  1.00 85.56           C  
ATOM   1414  O   ASP A 174     -23.350  12.025  24.724  1.00 85.56           O  
ATOM   1415  CG  ASP A 174     -27.539  11.736  26.077  1.00 85.56           C  
ATOM   1416  OD1 ASP A 174     -28.115  12.344  25.145  1.00 85.56           O  
ATOM   1417  OD2 ASP A 174     -28.133  11.183  27.030  1.00 85.56           O  
ATOM   1418  N   ASN A 175     -23.418   9.883  24.086  1.00 85.69           N  
ATOM   1419  CA  ASN A 175     -21.971   9.647  23.946  1.00 85.69           C  
ATOM   1420  C   ASN A 175     -21.171   9.605  25.259  1.00 85.69           C  
ATOM   1421  CB  ASN A 175     -21.323  10.607  22.928  1.00 85.69           C  
ATOM   1422  O   ASN A 175     -19.936   9.613  25.220  1.00 85.69           O  
ATOM   1423  CG  ASN A 175     -21.885  10.466  21.543  1.00 85.69           C  
ATOM   1424  ND2 ASN A 175     -22.698  11.388  21.098  1.00 85.69           N  
ATOM   1425  OD1 ASN A 175     -21.566   9.532  20.837  1.00 85.69           O  
ATOM   1426  N   GLU A 176     -21.829   9.507  26.407  1.00 92.00           N  
ATOM   1427  CA  GLU A 176     -21.163   9.410  27.702  1.00 92.00           C  
ATOM   1428  C   GLU A 176     -20.770   7.964  28.003  1.00 92.00           C  
ATOM   1429  CB  GLU A 176     -22.045   9.933  28.833  1.00 92.00           C  
ATOM   1430  O   GLU A 176     -21.507   7.015  27.706  1.00 92.00           O  
ATOM   1431  CG  GLU A 176     -22.595  11.351  28.611  1.00 92.00           C  
ATOM   1432  CD  GLU A 176     -23.602  11.747  29.699  1.00 92.00           C  
ATOM   1433  OE1 GLU A 176     -23.771  12.966  29.920  1.00 92.00           O  
ATOM   1434  OE2 GLU A 176     -24.211  10.818  30.291  1.00 92.00           O  
ATOM   1435  N   PHE A 177     -19.611   7.771  28.633  1.00 92.25           N  
ATOM   1436  CA  PHE A 177     -19.216   6.458  29.135  1.00 92.25           C  
ATOM   1437  C   PHE A 177     -20.236   5.974  30.164  1.00 92.25           C  
ATOM   1438  CB  PHE A 177     -17.791   6.493  29.688  1.00 92.25           C  
ATOM   1439  O   PHE A 177     -20.519   6.633  31.155  1.00 92.25           O  
ATOM   1440  CG  PHE A 177     -16.720   6.624  28.622  1.00 92.25           C  
ATOM   1441  CD1 PHE A 177     -16.273   5.485  27.926  1.00 92.25           C  
ATOM   1442  CD2 PHE A 177     -16.166   7.881  28.321  1.00 92.25           C  
ATOM   1443  CE1 PHE A 177     -15.287   5.608  26.929  1.00 92.25           C  
ATOM   1444  CE2 PHE A 177     -15.199   8.011  27.309  1.00 92.25           C  
ATOM   1445  CZ  PHE A 177     -14.754   6.872  26.617  1.00 92.25           C  
ATOM   1446  N   SER A 178     -20.796   4.798  29.919  1.00 90.94           N  
ATOM   1447  CA  SER A 178     -21.644   4.087  30.876  1.00 90.94           C  
ATOM   1448  C   SER A 178     -20.829   3.063  31.668  1.00 90.94           C  
ATOM   1449  CB  SER A 178     -22.803   3.466  30.110  1.00 90.94           C  
ATOM   1450  O   SER A 178     -21.232   2.682  32.762  1.00 90.94           O  
ATOM   1451  OG  SER A 178     -23.628   4.482  29.587  1.00 90.94           O  
ATOM   1452  N   GLY A 179     -19.661   2.675  31.143  1.00 90.50           N  
ATOM   1453  CA  GLY A 179     -18.581   2.030  31.881  1.00 90.50           C  
ATOM   1454  C   GLY A 179     -17.612   1.264  30.982  1.00 90.50           C  
ATOM   1455  O   GLY A 179     -17.605   1.426  29.754  1.00 90.50           O  
ATOM   1456  N   CYS A 180     -16.734   0.480  31.603  1.00 92.75           N  
ATOM   1457  CA  CYS A 180     -15.563  -0.080  30.937  1.00 92.75           C  
ATOM   1458  C   CYS A 180     -14.884  -1.211  31.722  1.00 92.75           C  
ATOM   1459  CB  CYS A 180     -14.568   1.060  30.683  1.00 92.75           C  
ATOM   1460  O   CYS A 180     -15.130  -1.399  32.914  1.00 92.75           O  
ATOM   1461  SG  CYS A 180     -13.955   1.743  32.255  1.00 92.75           S  
ATOM   1462  N   ASN A 181     -14.006  -1.957  31.049  1.00 94.69           N  
ATOM   1463  CA  ASN A 181     -13.156  -2.961  31.683  1.00 94.69           C  
ATOM   1464  C   ASN A 181     -11.831  -2.386  32.206  1.00 94.69           C  
ATOM   1465  CB  ASN A 181     -12.929  -4.134  30.718  1.00 94.69           C  
ATOM   1466  O   ASN A 181     -11.430  -1.264  31.887  1.00 94.69           O  
ATOM   1467  CG  ASN A 181     -11.902  -3.899  29.617  1.00 94.69           C  
ATOM   1468  ND2 ASN A 181     -11.346  -4.971  29.112  1.00 94.69           N  
ATOM   1469  OD1 ASN A 181     -11.597  -2.786  29.207  1.00 94.69           O  
ATOM   1470  N   ARG A 182     -11.102  -3.212  32.959  1.00 92.62           N  
ATOM   1471  CA  ARG A 182      -9.788  -2.878  33.519  1.00 92.62           C  
ATOM   1472  C   ARG A 182      -8.765  -2.384  32.488  1.00 92.62           C  
ATOM   1473  CB  ARG A 182      -9.272  -4.114  34.274  1.00 92.62           C  
ATOM   1474  O   ARG A 182      -7.999  -1.472  32.794  1.00 92.62           O  
ATOM   1475  CG  ARG A 182      -7.975  -3.867  35.056  1.00 92.62           C  
ATOM   1476  CD  ARG A 182      -8.140  -2.717  36.054  1.00 92.62           C  
ATOM   1477  NE  ARG A 182      -6.943  -2.544  36.887  1.00 92.62           N  
ATOM   1478  NH1 ARG A 182      -7.613  -0.570  37.865  1.00 92.62           N  
ATOM   1479  NH2 ARG A 182      -5.615  -1.426  38.349  1.00 92.62           N  
ATOM   1480  CZ  ARG A 182      -6.737  -1.518  37.691  1.00 92.62           C  
ATOM   1481  N   ALA A 183      -8.744  -2.942  31.276  1.00 93.00           N  
ATOM   1482  CA  ALA A 183      -7.826  -2.503  30.219  1.00 93.00           C  
ATOM   1483  C   ALA A 183      -8.054  -1.026  29.835  1.00 93.00           C  
ATOM   1484  CB  ALA A 183      -7.985  -3.441  29.017  1.00 93.00           C  
ATOM   1485  O   ALA A 183      -7.104  -0.262  29.662  1.00 93.00           O  
ATOM   1486  N   MET A 184      -9.315  -0.596  29.783  1.00 93.38           N  
ATOM   1487  CA  MET A 184      -9.684   0.792  29.511  1.00 93.38           C  
ATOM   1488  C   MET A 184      -9.334   1.747  30.666  1.00 93.38           C  
ATOM   1489  CB  MET A 184     -11.181   0.808  29.206  1.00 93.38           C  
ATOM   1490  O   MET A 184      -8.956   2.899  30.430  1.00 93.38           O  
ATOM   1491  CG  MET A 184     -11.665   2.170  28.724  1.00 93.38           C  
ATOM   1492  SD  MET A 184     -10.890   2.726  27.187  1.00 93.38           S  
ATOM   1493  CE  MET A 184     -11.484   4.426  27.250  1.00 93.38           C  
ATOM   1494  N   GLU A 185      -9.410   1.279  31.914  1.00 93.19           N  
ATOM   1495  CA  GLU A 185      -8.950   2.063  33.068  1.00 93.19           C  
ATOM   1496  C   GLU A 185      -7.441   2.327  33.005  1.00 93.19           C  
ATOM   1497  CB  GLU A 185      -9.247   1.350  34.392  1.00 93.19           C  
ATOM   1498  O   GLU A 185      -6.989   3.438  33.273  1.00 93.19           O  
ATOM   1499  CG  GLU A 185     -10.728   1.064  34.668  1.00 93.19           C  
ATOM   1500  CD  GLU A 185     -10.918   0.510  36.089  1.00 93.19           C  
ATOM   1501  OE1 GLU A 185     -11.967   0.810  36.699  1.00 93.19           O  
ATOM   1502  OE2 GLU A 185      -9.981  -0.144  36.615  1.00 93.19           O  
ATOM   1503  N   LEU A 186      -6.655   1.321  32.608  1.00 91.19           N  
ATOM   1504  CA  LEU A 186      -5.205   1.450  32.446  1.00 91.19           C  
ATOM   1505  C   LEU A 186      -4.838   2.409  31.310  1.00 91.19           C  
ATOM   1506  CB  LEU A 186      -4.591   0.062  32.193  1.00 91.19           C  
ATOM   1507  O   LEU A 186      -3.898   3.189  31.450  1.00 91.19           O  
ATOM   1508  CG  LEU A 186      -4.649  -0.890  33.399  1.00 91.19           C  
ATOM   1509  CD1 LEU A 186      -4.217  -2.290  32.964  1.00 91.19           C  
ATOM   1510  CD2 LEU A 186      -3.729  -0.439  34.537  1.00 91.19           C  
ATOM   1511  N   LEU A 187      -5.591   2.379  30.206  1.00 91.25           N  
ATOM   1512  CA  LEU A 187      -5.365   3.274  29.072  1.00 91.25           C  
ATOM   1513  C   LEU A 187      -5.677   4.735  29.409  1.00 91.25           C  
ATOM   1514  CB  LEU A 187      -6.215   2.799  27.886  1.00 91.25           C  
ATOM   1515  O   LEU A 187      -4.941   5.629  29.011  1.00 91.25           O  
ATOM   1516  CG  LEU A 187      -6.007   3.670  26.633  1.00 91.25           C  
ATOM   1517  CD1 LEU A 187      -4.621   3.472  26.012  1.00 91.25           C  
ATOM   1518  CD2 LEU A 187      -7.058   3.318  25.596  1.00 91.25           C  
ATOM   1519  N   THR A 188      -6.778   4.993  30.112  1.00 90.50           N  
ATOM   1520  CA  THR A 188      -7.206   6.370  30.423  1.00 90.50           C  
ATOM   1521  C   THR A 188      -6.613   6.908  31.723  1.00 90.50           C  
ATOM   1522  CB  THR A 188      -8.728   6.473  30.491  1.00 90.50           C  
ATOM   1523  O   THR A 188      -6.659   8.112  31.965  1.00 90.50           O  
ATOM   1524  CG2 THR A 188      -9.404   6.076  29.186  1.00 90.50           C  
ATOM   1525  OG1 THR A 188      -9.197   5.597  31.481  1.00 90.50           O  
ATOM   1526  N   GLY A 189      -6.092   6.033  32.587  1.00 89.88           N  
ATOM   1527  CA  GLY A 189      -5.655   6.376  33.941  1.00 89.88           C  
ATOM   1528  C   GLY A 189      -6.803   6.713  34.898  1.00 89.88           C  
ATOM   1529  O   GLY A 189      -6.550   7.163  36.015  1.00 89.88           O  
ATOM   1530  N   LYS A 190      -8.059   6.516  34.479  1.00 91.31           N  
ATOM   1531  CA  LYS A 190      -9.268   6.792  35.262  1.00 91.31           C  
ATOM   1532  C   LYS A 190      -9.970   5.477  35.593  1.00 91.31           C  
ATOM   1533  CB  LYS A 190     -10.191   7.748  34.485  1.00 91.31           C  
ATOM   1534  O   LYS A 190     -10.096   4.605  34.741  1.00 91.31           O  
ATOM   1535  CG  LYS A 190      -9.588   9.148  34.273  1.00 91.31           C  
ATOM   1536  CD  LYS A 190     -10.585  10.100  33.588  1.00 91.31           C  
ATOM   1537  CE  LYS A 190      -9.944  11.481  33.373  1.00 91.31           C  
ATOM   1538  NZ  LYS A 190     -10.912  12.497  32.870  1.00 91.31           N  
ATOM   1539  N   SER A 191     -10.450   5.337  36.826  1.00 92.88           N  
ATOM   1540  CA  SER A 191     -11.320   4.208  37.187  1.00 92.88           C  
ATOM   1541  C   SER A 191     -12.661   4.293  36.454  1.00 92.88           C  
ATOM   1542  CB  SER A 191     -11.541   4.137  38.700  1.00 92.88           C  
ATOM   1543  O   SER A 191     -13.098   5.388  36.094  1.00 92.88           O  
ATOM   1544  OG  SER A 191     -12.184   5.303  39.185  1.00 92.88           O  
ATOM   1545  N   GLU A 192     -13.363   3.171  36.297  1.00 90.94           N  
ATOM   1546  CA  GLU A 192     -14.691   3.133  35.676  1.00 90.94           C  
ATOM   1547  C   GLU A 192     -15.633   4.155  36.322  1.00 90.94           C  
ATOM   1548  CB  GLU A 192     -15.269   1.716  35.795  1.00 90.94           C  
ATOM   1549  O   GLU A 192     -16.285   4.922  35.624  1.00 90.94           O  
ATOM   1550  CG  GLU A 192     -16.666   1.603  35.160  1.00 90.94           C  
ATOM   1551  CD  GLU A 192     -17.222   0.183  35.265  1.00 90.94           C  
ATOM   1552  OE1 GLU A 192     -17.829  -0.313  34.282  1.00 90.94           O  
ATOM   1553  OE2 GLU A 192     -16.977  -0.471  36.302  1.00 90.94           O  
ATOM   1554  N   LYS A 193     -15.626   4.261  37.658  1.00 90.81           N  
ATOM   1555  CA  LYS A 193     -16.460   5.226  38.395  1.00 90.81           C  
ATOM   1556  C   LYS A 193     -16.170   6.688  38.049  1.00 90.81           C  
ATOM   1557  CB  LYS A 193     -16.286   5.040  39.907  1.00 90.81           C  
ATOM   1558  O   LYS A 193     -17.055   7.519  38.195  1.00 90.81           O  
ATOM   1559  CG  LYS A 193     -16.798   3.683  40.400  1.00 90.81           C  
ATOM   1560  CD  LYS A 193     -16.777   3.650  41.932  1.00 90.81           C  
ATOM   1561  CE  LYS A 193     -17.310   2.302  42.420  1.00 90.81           C  
ATOM   1562  NZ  LYS A 193     -17.333   2.234  43.901  1.00 90.81           N  
ATOM   1563  N   GLN A 194     -14.939   7.008  37.653  1.00 91.38           N  
ATOM   1564  CA  GLN A 194     -14.541   8.356  37.232  1.00 91.38           C  
ATOM   1565  C   GLN A 194     -14.794   8.597  35.744  1.00 91.38           C  
ATOM   1566  CB  GLN A 194     -13.046   8.551  37.506  1.00 91.38           C  
ATOM   1567  O   GLN A 194     -14.898   9.746  35.332  1.00 91.38           O  
ATOM   1568  CG  GLN A 194     -12.705   8.618  38.999  1.00 91.38           C  
ATOM   1569  CD  GLN A 194     -11.204   8.490  39.220  1.00 91.38           C  
ATOM   1570  NE2 GLN A 194     -10.609   9.303  40.062  1.00 91.38           N  
ATOM   1571  OE1 GLN A 194     -10.546   7.624  38.661  1.00 91.38           O  
ATOM   1572  N   LEU A 195     -14.827   7.531  34.942  1.00 89.94           N  
ATOM   1573  CA  LEU A 195     -15.143   7.589  33.518  1.00 89.94           C  
ATOM   1574  C   LEU A 195     -16.638   7.747  33.275  1.00 89.94           C  
ATOM   1575  CB  LEU A 195     -14.633   6.308  32.839  1.00 89.94           C  
ATOM   1576  O   LEU A 195     -17.015   8.445  32.342  1.00 89.94           O  
ATOM   1577  CG  LEU A 195     -13.167   6.431  32.415  1.00 89.94           C  
ATOM   1578  CD1 LEU A 195     -12.557   5.041  32.300  1.00 89.94           C  
ATOM   1579  CD2 LEU A 195     -13.050   7.134  31.060  1.00 89.94           C  
ATOM   1580  N   VAL A 196     -17.473   7.097  34.087  1.00 91.81           N  
ATOM   1581  CA  VAL A 196     -18.926   7.105  33.904  1.00 91.81           C  
ATOM   1582  C   VAL A 196     -19.463   8.541  33.902  1.00 91.81           C  
ATOM   1583  CB  VAL A 196     -19.628   6.228  34.954  1.00 91.81           C  
ATOM   1584  O   VAL A 196     -19.187   9.309  34.821  1.00 91.81           O  
ATOM   1585  CG1 VAL A 196     -21.158   6.323  34.864  1.00 91.81           C  
ATOM   1586  CG2 VAL A 196     -19.261   4.744  34.788  1.00 91.81           C  
ATOM   1587  N   GLY A 197     -20.225   8.896  32.865  1.00 89.25           N  
ATOM   1588  CA  GLY A 197     -20.781  10.238  32.651  1.00 89.25           C  
ATOM   1589  C   GLY A 197     -19.849  11.224  31.932  1.00 89.25           C  
ATOM   1590  O   GLY A 197     -20.276  12.325  31.607  1.00 89.25           O  
ATOM   1591  N   LEU A 198     -18.591  10.862  31.658  1.00 92.69           N  
ATOM   1592  CA  LEU A 198     -17.689  11.693  30.852  1.00 92.69           C  
ATOM   1593  C   LEU A 198     -17.874  11.438  29.357  1.00 92.69           C  
ATOM   1594  CB  LEU A 198     -16.224  11.468  31.258  1.00 92.69           C  
ATOM   1595  O   LEU A 198     -18.241  10.338  28.937  1.00 92.69           O  
ATOM   1596  CG  LEU A 198     -15.873  11.867  32.701  1.00 92.69           C  
ATOM   1597  CD1 LEU A 198     -14.363  11.688  32.902  1.00 92.69           C  
ATOM   1598  CD2 LEU A 198     -16.202  13.331  33.008  1.00 92.69           C  
ATOM   1599  N   THR A 199     -17.529  12.432  28.540  1.00 90.94           N  
ATOM   1600  CA  THR A 199     -17.493  12.305  27.079  1.00 90.94           C  
ATOM   1601  C   THR A 199     -16.064  12.038  26.583  1.00 90.94           C  
ATOM   1602  CB  THR A 199     -18.083  13.549  26.400  1.00 90.94           C  
ATOM   1603  O   THR A 199     -15.094  12.265  27.312  1.00 90.94           O  
ATOM   1604  CG2 THR A 199     -19.460  13.934  26.933  1.00 90.94           C  
ATOM   1605  OG1 THR A 199     -17.198  14.643  26.498  1.00 90.94           O  
ATOM   1606  N   PRO A 200     -15.867  11.597  25.325  1.00 90.38           N  
ATOM   1607  CA  PRO A 200     -14.529  11.416  24.752  1.00 90.38           C  
ATOM   1608  C   PRO A 200     -13.644  12.665  24.813  1.00 90.38           C  
ATOM   1609  CB  PRO A 200     -14.763  11.002  23.298  1.00 90.38           C  
ATOM   1610  O   PRO A 200     -12.427  12.530  24.931  1.00 90.38           O  
ATOM   1611  CG  PRO A 200     -16.102  10.287  23.392  1.00 90.38           C  
ATOM   1612  CD  PRO A 200     -16.879  11.117  24.400  1.00 90.38           C  
ATOM   1613  N   LYS A 201     -14.241  13.866  24.775  1.00 89.88           N  
ATOM   1614  CA  LYS A 201     -13.523  15.146  24.886  1.00 89.88           C  
ATOM   1615  C   LYS A 201     -12.892  15.359  26.264  1.00 89.88           C  
ATOM   1616  CB  LYS A 201     -14.473  16.314  24.580  1.00 89.88           C  
ATOM   1617  O   LYS A 201     -11.877  16.036  26.359  1.00 89.88           O  
ATOM   1618  CG  LYS A 201     -14.946  16.344  23.120  1.00 89.88           C  
ATOM   1619  CD  LYS A 201     -15.797  17.596  22.859  1.00 89.88           C  
ATOM   1620  CE  LYS A 201     -16.182  17.687  21.379  1.00 89.88           C  
ATOM   1621  NZ  LYS A 201     -16.981  18.897  21.078  1.00 89.88           N  
ATOM   1622  N   ASP A 202     -13.460  14.759  27.308  1.00 88.56           N  
ATOM   1623  CA  ASP A 202     -12.990  14.885  28.696  1.00 88.56           C  
ATOM   1624  C   ASP A 202     -11.937  13.823  29.069  1.00 88.56           C  
ATOM   1625  CB  ASP A 202     -14.191  14.771  29.645  1.00 88.56           C  
ATOM   1626  O   ASP A 202     -11.415  13.789  30.194  1.00 88.56           O  
ATOM   1627  CG  ASP A 202     -15.350  15.685  29.254  1.00 88.56           C  
ATOM   1628  OD1 ASP A 202     -15.108  16.904  29.132  1.00 88.56           O  
ATOM   1629  OD2 ASP A 202     -16.454  15.133  29.029  1.00 88.56           O  
ATOM   1630  N   VAL A 203     -11.674  12.892  28.146  1.00 89.12           N  
ATOM   1631  CA  VAL A 203     -10.834  11.709  28.367  1.00 89.12           C  
ATOM   1632  C   VAL A 203      -9.618  11.704  27.447  1.00 89.12           C  
ATOM   1633  CB  VAL A 203     -11.667  10.421  28.208  1.00 89.12           C  
ATOM   1634  O   VAL A 203      -8.523  11.391  27.909  1.00 89.12           O  
ATOM   1635  CG1 VAL A 203     -10.824   9.160  28.433  1.00 89.12           C  
ATOM   1636  CG2 VAL A 203     -12.820  10.374  29.222  1.00 89.12           C  
ATOM   1637  N   TYR A 204      -9.786  12.049  26.170  1.00 89.44           N  
ATOM   1638  CA  TYR A 204      -8.718  11.999  25.174  1.00 89.44           C  
ATOM   1639  C   TYR A 204      -8.234  13.393  24.764  1.00 89.44           C  
ATOM   1640  CB  TYR A 204      -9.191  11.203  23.956  1.00 89.44           C  
ATOM   1641  O   TYR A 204      -8.926  14.391  24.947  1.00 89.44           O  
ATOM   1642  CG  TYR A 204      -9.694   9.806  24.258  1.00 89.44           C  
ATOM   1643  CD1 TYR A 204      -8.814   8.827  24.761  1.00 89.44           C  
ATOM   1644  CD2 TYR A 204     -11.040   9.485  24.004  1.00 89.44           C  
ATOM   1645  CE1 TYR A 204      -9.268   7.511  24.966  1.00 89.44           C  
ATOM   1646  CE2 TYR A 204     -11.499   8.172  24.205  1.00 89.44           C  
ATOM   1647  OH  TYR A 204     -11.036   5.902  24.741  1.00 89.44           O  
ATOM   1648  CZ  TYR A 204     -10.607   7.183  24.660  1.00 89.44           C  
ATOM   1649  N   ALA A 205      -7.046  13.448  24.158  1.00 88.12           N  
ATOM   1650  CA  ALA A 205      -6.548  14.657  23.509  1.00 88.12           C  
ATOM   1651  C   ALA A 205      -7.485  15.103  22.360  1.00 88.12           C  
ATOM   1652  CB  ALA A 205      -5.117  14.391  23.026  1.00 88.12           C  
ATOM   1653  O   ALA A 205      -8.188  14.256  21.799  1.00 88.12           O  
ATOM   1654  N   PRO A 206      -7.516  16.403  21.999  1.00 88.12           N  
ATOM   1655  CA  PRO A 206      -8.503  16.955  21.064  1.00 88.12           C  
ATOM   1656  C   PRO A 206      -8.564  16.240  19.707  1.00 88.12           C  
ATOM   1657  CB  PRO A 206      -8.117  18.429  20.891  1.00 88.12           C  
ATOM   1658  O   PRO A 206      -9.651  15.965  19.207  1.00 88.12           O  
ATOM   1659  CG  PRO A 206      -7.410  18.770  22.200  1.00 88.12           C  
ATOM   1660  CD  PRO A 206      -6.695  17.471  22.554  1.00 88.12           C  
ATOM   1661  N   ASP A 207      -7.405  15.880  19.157  1.00 87.44           N  
ATOM   1662  CA  ASP A 207      -7.242  15.166  17.887  1.00 87.44           C  
ATOM   1663  C   ASP A 207      -7.840  13.749  17.927  1.00 87.44           C  
ATOM   1664  CB  ASP A 207      -5.734  15.118  17.552  1.00 87.44           C  
ATOM   1665  O   ASP A 207      -8.533  13.312  17.006  1.00 87.44           O  
ATOM   1666  CG  ASP A 207      -4.873  14.351  18.577  1.00 87.44           C  
ATOM   1667  OD1 ASP A 207      -5.098  14.536  19.799  1.00 87.44           O  
ATOM   1668  OD2 ASP A 207      -4.008  13.558  18.146  1.00 87.44           O  
ATOM   1669  N   ILE A 208      -7.611  13.028  19.027  1.00 89.38           N  
ATOM   1670  CA  ILE A 208      -8.153  11.683  19.235  1.00 89.38           C  
ATOM   1671  C   ILE A 208      -9.658  11.761  19.512  1.00 89.38           C  
ATOM   1672  CB  ILE A 208      -7.390  10.965  20.371  1.00 89.38           C  
ATOM   1673  O   ILE A 208     -10.426  10.968  18.965  1.00 89.38           O  
ATOM   1674  CG1 ILE A 208      -5.894  10.804  20.014  1.00 89.38           C  
ATOM   1675  CG2 ILE A 208      -8.022   9.591  20.674  1.00 89.38           C  
ATOM   1676  CD1 ILE A 208      -5.031  10.224  21.142  1.00 89.38           C  
ATOM   1677  N   ALA A 209     -10.087  12.711  20.345  1.00 90.06           N  
ATOM   1678  CA  ALA A 209     -11.483  12.889  20.722  1.00 90.06           C  
ATOM   1679  C   ALA A 209     -12.367  13.188  19.502  1.00 90.06           C  
ATOM   1680  CB  ALA A 209     -11.577  14.005  21.768  1.00 90.06           C  
ATOM   1681  O   ALA A 209     -13.425  12.575  19.362  1.00 90.06           O  
ATOM   1682  N   GLU A 210     -11.920  14.063  18.597  1.00 89.81           N  
ATOM   1683  CA  GLU A 210     -12.648  14.411  17.373  1.00 89.81           C  
ATOM   1684  C   GLU A 210     -12.882  13.182  16.485  1.00 89.81           C  
ATOM   1685  CB  GLU A 210     -11.873  15.513  16.639  1.00 89.81           C  
ATOM   1686  O   GLU A 210     -14.022  12.869  16.135  1.00 89.81           O  
ATOM   1687  CG  GLU A 210     -12.632  16.045  15.415  1.00 89.81           C  
ATOM   1688  CD  GLU A 210     -11.965  17.282  14.791  1.00 89.81           C  
ATOM   1689  OE1 GLU A 210     -12.678  17.988  14.043  1.00 89.81           O  
ATOM   1690  OE2 GLU A 210     -10.772  17.529  15.077  1.00 89.81           O  
ATOM   1691  N   LYS A 211     -11.829  12.403  16.218  1.00 88.69           N  
ATOM   1692  CA  LYS A 211     -11.935  11.179  15.414  1.00 88.69           C  
ATOM   1693  C   LYS A 211     -12.786  10.101  16.091  1.00 88.69           C  
ATOM   1694  CB  LYS A 211     -10.516  10.701  15.095  1.00 88.69           C  
ATOM   1695  O   LYS A 211     -13.527   9.369  15.427  1.00 88.69           O  
ATOM   1696  CG  LYS A 211     -10.514   9.527  14.108  1.00 88.69           C  
ATOM   1697  CD  LYS A 211      -9.100   9.316  13.563  1.00 88.69           C  
ATOM   1698  CE  LYS A 211      -9.025   8.006  12.770  1.00 88.69           C  
ATOM   1699  NZ  LYS A 211      -7.624   7.550  12.617  1.00 88.69           N  
ATOM   1700  N   VAL A 212     -12.710   9.976  17.418  1.00 89.12           N  
ATOM   1701  CA  VAL A 212     -13.573   9.056  18.178  1.00 89.12           C  
ATOM   1702  C   VAL A 212     -15.039   9.461  18.033  1.00 89.12           C  
ATOM   1703  CB  VAL A 212     -13.137   8.959  19.653  1.00 89.12           C  
ATOM   1704  O   VAL A 212     -15.856   8.592  17.743  1.00 89.12           O  
ATOM   1705  CG1 VAL A 212     -14.158   8.236  20.544  1.00 89.12           C  
ATOM   1706  CG2 VAL A 212     -11.832   8.157  19.760  1.00 89.12           C  
ATOM   1707  N   MET A 213     -15.361  10.748  18.147  1.00 88.69           N  
ATOM   1708  CA  MET A 213     -16.732  11.240  18.007  1.00 88.69           C  
ATOM   1709  C   MET A 213     -17.271  11.106  16.583  1.00 88.69           C  
ATOM   1710  CB  MET A 213     -16.801  12.700  18.448  1.00 88.69           C  
ATOM   1711  O   MET A 213     -18.396  10.648  16.407  1.00 88.69           O  
ATOM   1712  CG  MET A 213     -16.657  12.819  19.964  1.00 88.69           C  
ATOM   1713  SD  MET A 213     -16.724  14.522  20.548  1.00 88.69           S  
ATOM   1714  CE  MET A 213     -18.457  14.923  20.188  1.00 88.69           C  
ATOM   1715  N   GLU A 214     -16.468  11.418  15.563  1.00 89.50           N  
ATOM   1716  CA  GLU A 214     -16.854  11.228  14.157  1.00 89.50           C  
ATOM   1717  C   GLU A 214     -17.209   9.756  13.879  1.00 89.50           C  
ATOM   1718  CB  GLU A 214     -15.674  11.650  13.264  1.00 89.50           C  
ATOM   1719  O   GLU A 214     -18.193   9.425  13.213  1.00 89.50           O  
ATOM   1720  CG  GLU A 214     -16.070  11.733  11.778  1.00 89.50           C  
ATOM   1721  CD  GLU A 214     -14.892  11.581  10.804  1.00 89.50           C  
ATOM   1722  OE1 GLU A 214     -15.185  11.234   9.630  1.00 89.50           O  
ATOM   1723  OE2 GLU A 214     -13.721  11.606  11.232  1.00 89.50           O  
ATOM   1724  N   THR A 215     -16.409   8.839  14.423  1.00 89.12           N  
ATOM   1725  CA  THR A 215     -16.637   7.400  14.261  1.00 89.12           C  
ATOM   1726  C   THR A 215     -17.829   6.894  15.076  1.00 89.12           C  
ATOM   1727  CB  THR A 215     -15.366   6.588  14.545  1.00 89.12           C  
ATOM   1728  O   THR A 215     -18.516   5.986  14.610  1.00 89.12           O  
ATOM   1729  CG2 THR A 215     -14.288   6.807  13.488  1.00 89.12           C  
ATOM   1730  OG1 THR A 215     -14.765   6.938  15.757  1.00 89.12           O  
ATOM   1731  N   ASP A 216     -18.128   7.481  16.239  1.00 88.88           N  
ATOM   1732  CA  ASP A 216     -19.363   7.188  16.985  1.00 88.88           C  
ATOM   1733  C   ASP A 216     -20.599   7.656  16.222  1.00 88.88           C  
ATOM   1734  CB  ASP A 216     -19.361   7.867  18.356  1.00 88.88           C  
ATOM   1735  O   ASP A 216     -21.555   6.897  16.066  1.00 88.88           O  
ATOM   1736  CG  ASP A 216     -18.230   7.380  19.235  1.00 88.88           C  
ATOM   1737  OD1 ASP A 216     -17.851   6.185  19.196  1.00 88.88           O  
ATOM   1738  OD2 ASP A 216     -17.644   8.193  19.965  1.00 88.88           O  
ATOM   1739  N   GLU A 217     -20.560   8.870  15.671  1.00 87.56           N  
ATOM   1740  CA  GLU A 217     -21.654   9.418  14.877  1.00 87.56           C  
ATOM   1741  C   GLU A 217     -21.940   8.550  13.646  1.00 87.56           C  
ATOM   1742  CB  GLU A 217     -21.333  10.865  14.479  1.00 87.56           C  
ATOM   1743  O   GLU A 217     -23.103   8.290  13.330  1.00 87.56           O  
ATOM   1744  CG  GLU A 217     -22.542  11.485  13.768  1.00 87.56           C  
ATOM   1745  CD  GLU A 217     -22.378  12.962  13.411  1.00 87.56           C  
ATOM   1746  OE1 GLU A 217     -23.429  13.546  13.048  1.00 87.56           O  
ATOM   1747  OE2 GLU A 217     -21.245  13.478  13.416  1.00 87.56           O  
ATOM   1748  N   LYS A 218     -20.905   8.024  12.978  1.00 86.31           N  
ATOM   1749  CA  LYS A 218     -21.080   7.078  11.863  1.00 86.31           C  
ATOM   1750  C   LYS A 218     -21.832   5.818  12.289  1.00 86.31           C  
ATOM   1751  CB  LYS A 218     -19.723   6.718  11.238  1.00 86.31           C  
ATOM   1752  O   LYS A 218     -22.748   5.409  11.572  1.00 86.31           O  
ATOM   1753  CG  LYS A 218     -19.212   7.855  10.344  1.00 86.31           C  
ATOM   1754  CD  LYS A 218     -17.800   7.582   9.807  1.00 86.31           C  
ATOM   1755  CE  LYS A 218     -17.322   8.847   9.082  1.00 86.31           C  
ATOM   1756  NZ  LYS A 218     -15.881   8.828   8.737  1.00 86.31           N  
ATOM   1757  N   VAL A 219     -21.487   5.242  13.443  1.00 86.81           N  
ATOM   1758  CA  VAL A 219     -22.164   4.059  14.005  1.00 86.81           C  
ATOM   1759  C   VAL A 219     -23.610   4.393  14.374  1.00 86.81           C  
ATOM   1760  CB  VAL A 219     -21.389   3.509  15.220  1.00 86.81           C  
ATOM   1761  O   VAL A 219     -24.513   3.628  14.042  1.00 86.81           O  
ATOM   1762  CG1 VAL A 219     -22.118   2.360  15.934  1.00 86.81           C  
ATOM   1763  CG2 VAL A 219     -20.022   2.971  14.781  1.00 86.81           C  
ATOM   1764  N   PHE A 220     -23.860   5.554  14.985  1.00 86.06           N  
ATOM   1765  CA  PHE A 220     -25.209   5.973  15.363  1.00 86.06           C  
ATOM   1766  C   PHE A 220     -26.102   6.328  14.170  1.00 86.06           C  
ATOM   1767  CB  PHE A 220     -25.141   7.144  16.352  1.00 86.06           C  
ATOM   1768  O   PHE A 220     -27.278   5.964  14.176  1.00 86.06           O  
ATOM   1769  CG  PHE A 220     -24.694   6.762  17.749  1.00 86.06           C  
ATOM   1770  CD1 PHE A 220     -25.376   5.753  18.457  1.00 86.06           C  
ATOM   1771  CD2 PHE A 220     -23.622   7.429  18.367  1.00 86.06           C  
ATOM   1772  CE1 PHE A 220     -25.015   5.427  19.773  1.00 86.06           C  
ATOM   1773  CE2 PHE A 220     -23.248   7.077  19.674  1.00 86.06           C  
ATOM   1774  CZ  PHE A 220     -23.953   6.101  20.391  1.00 86.06           C  
ATOM   1775  N   ARG A 221     -25.587   7.014  13.144  1.00 83.31           N  
ATOM   1776  CA  ARG A 221     -26.379   7.403  11.963  1.00 83.31           C  
ATOM   1777  C   ARG A 221     -26.710   6.217  11.066  1.00 83.31           C  
ATOM   1778  CB  ARG A 221     -25.658   8.481  11.140  1.00 83.31           C  
ATOM   1779  O   ARG A 221     -27.840   6.103  10.607  1.00 83.31           O  
ATOM   1780  CG  ARG A 221     -25.757   9.889  11.744  1.00 83.31           C  
ATOM   1781  CD  ARG A 221     -25.216  10.893  10.718  1.00 83.31           C  
ATOM   1782  NE  ARG A 221     -25.191  12.272  11.231  1.00 83.31           N  
ATOM   1783  NH1 ARG A 221     -25.166  13.391   9.220  1.00 83.31           N  
ATOM   1784  NH2 ARG A 221     -24.999  14.522  11.128  1.00 83.31           N  
ATOM   1785  CZ  ARG A 221     -25.133  13.384  10.523  1.00 83.31           C  
ATOM   1786  N   HIS A 222     -25.734   5.350  10.805  1.00 81.12           N  
ATOM   1787  CA  HIS A 222     -25.881   4.275   9.818  1.00 81.12           C  
ATOM   1788  C   HIS A 222     -26.251   2.934  10.448  1.00 81.12           C  
ATOM   1789  CB  HIS A 222     -24.605   4.176   8.981  1.00 81.12           C  
ATOM   1790  O   HIS A 222     -26.623   2.012   9.731  1.00 81.12           O  
ATOM   1791  CG  HIS A 222     -24.287   5.454   8.260  1.00 81.12           C  
ATOM   1792  CD2 HIS A 222     -24.724   5.835   7.021  1.00 81.12           C  
ATOM   1793  ND1 HIS A 222     -23.527   6.479   8.766  1.00 81.12           N  
ATOM   1794  CE1 HIS A 222     -23.501   7.462   7.851  1.00 81.12           C  
ATOM   1795  NE2 HIS A 222     -24.218   7.115   6.772  1.00 81.12           N  
ATOM   1796  N   ASN A 223     -26.172   2.823  11.778  1.00 79.62           N  
ATOM   1797  CA  ASN A 223     -26.518   1.615  12.522  1.00 79.62           C  
ATOM   1798  C   ASN A 223     -25.699   0.384  12.072  1.00 79.62           C  
ATOM   1799  CB  ASN A 223     -28.048   1.458  12.466  1.00 79.62           C  
ATOM   1800  O   ASN A 223     -26.189  -0.744  12.070  1.00 79.62           O  
ATOM   1801  CG  ASN A 223     -28.642   0.794  13.684  1.00 79.62           C  
ATOM   1802  ND2 ASN A 223     -29.704   0.046  13.493  1.00 79.62           N  
ATOM   1803  OD1 ASN A 223     -28.215   0.980  14.817  1.00 79.62           O  
ATOM   1804  N   VAL A 224     -24.443   0.614  11.676  1.00 82.69           N  
ATOM   1805  CA  VAL A 224     -23.489  -0.405  11.213  1.00 82.69           C  
ATOM   1806  C   VAL A 224     -22.302  -0.502  12.161  1.00 82.69           C  
ATOM   1807  CB  VAL A 224     -22.992  -0.157   9.772  1.00 82.69           C  
ATOM   1808  O   VAL A 224     -21.932   0.470  12.820  1.00 82.69           O  
ATOM   1809  CG1 VAL A 224     -24.130  -0.263   8.755  1.00 82.69           C  
ATOM   1810  CG2 VAL A 224     -22.278   1.190   9.607  1.00 82.69           C  
ATOM   1811  N   SER A 225     -21.672  -1.675  12.210  1.00 88.06           N  
ATOM   1812  CA  SER A 225     -20.396  -1.826  12.903  1.00 88.06           C  
ATOM   1813  C   SER A 225     -19.267  -1.160  12.122  1.00 88.06           C  
ATOM   1814  CB  SER A 225     -20.066  -3.298  13.138  1.00 88.06           C  
ATOM   1815  O   SER A 225     -19.184  -1.338  10.906  1.00 88.06           O  
ATOM   1816  OG  SER A 225     -19.948  -4.003  11.918  1.00 88.06           O  
ATOM   1817  N   LEU A 226     -18.362  -0.477  12.818  1.00 91.19           N  
ATOM   1818  CA  LEU A 226     -17.197   0.174  12.223  1.00 91.19           C  
ATOM   1819  C   LEU A 226     -15.916  -0.365  12.858  1.00 91.19           C  
ATOM   1820  CB  LEU A 226     -17.341   1.694  12.408  1.00 91.19           C  
ATOM   1821  O   LEU A 226     -15.818  -0.397  14.083  1.00 91.19           O  
ATOM   1822  CG  LEU A 226     -16.221   2.518  11.750  1.00 91.19           C  
ATOM   1823  CD1 LEU A 226     -16.258   2.446  10.223  1.00 91.19           C  
ATOM   1824  CD2 LEU A 226     -16.371   3.979  12.160  1.00 91.19           C  
ATOM   1825  N   THR A 227     -14.939  -0.739  12.034  1.00 92.69           N  
ATOM   1826  CA  THR A 227     -13.596  -1.132  12.480  1.00 92.69           C  
ATOM   1827  C   THR A 227     -12.568  -0.176  11.888  1.00 92.69           C  
ATOM   1828  CB  THR A 227     -13.260  -2.585  12.115  1.00 92.69           C  
ATOM   1829  O   THR A 227     -12.609   0.092  10.688  1.00 92.69           O  
ATOM   1830  CG2 THR A 227     -11.890  -3.014  12.642  1.00 92.69           C  
ATOM   1831  OG1 THR A 227     -14.185  -3.479  12.694  1.00 92.69           O  
ATOM   1832  N   TYR A 228     -11.667   0.353  12.713  1.00 92.12           N  
ATOM   1833  CA  TYR A 228     -10.616   1.275  12.287  1.00 92.12           C  
ATOM   1834  C   TYR A 228      -9.402   1.212  13.216  1.00 92.12           C  
ATOM   1835  CB  TYR A 228     -11.172   2.707  12.217  1.00 92.12           C  
ATOM   1836  O   TYR A 228      -9.517   0.853  14.383  1.00 92.12           O  
ATOM   1837  CG  TYR A 228     -11.574   3.317  13.550  1.00 92.12           C  
ATOM   1838  CD1 TYR A 228     -12.818   3.002  14.130  1.00 92.12           C  
ATOM   1839  CD2 TYR A 228     -10.700   4.207  14.206  1.00 92.12           C  
ATOM   1840  CE1 TYR A 228     -13.191   3.573  15.362  1.00 92.12           C  
ATOM   1841  CE2 TYR A 228     -11.078   4.796  15.426  1.00 92.12           C  
ATOM   1842  OH  TYR A 228     -12.655   5.027  17.205  1.00 92.12           O  
ATOM   1843  CZ  TYR A 228     -12.320   4.473  16.010  1.00 92.12           C  
ATOM   1844  N   GLU A 229      -8.235   1.599  12.710  1.00 92.19           N  
ATOM   1845  CA  GLU A 229      -7.006   1.670  13.501  1.00 92.19           C  
ATOM   1846  C   GLU A 229      -6.804   3.081  14.075  1.00 92.19           C  
ATOM   1847  CB  GLU A 229      -5.800   1.232  12.661  1.00 92.19           C  
ATOM   1848  O   GLU A 229      -7.051   4.095  13.406  1.00 92.19           O  
ATOM   1849  CG  GLU A 229      -5.890  -0.224  12.159  1.00 92.19           C  
ATOM   1850  CD  GLU A 229      -4.672  -0.621  11.303  1.00 92.19           C  
ATOM   1851  OE1 GLU A 229      -4.449  -1.823  11.048  1.00 92.19           O  
ATOM   1852  OE2 GLU A 229      -3.896   0.267  10.880  1.00 92.19           O  
ATOM   1853  N   GLN A 230      -6.345   3.158  15.324  1.00 91.88           N  
ATOM   1854  CA  GLN A 230      -6.070   4.417  16.008  1.00 91.88           C  
ATOM   1855  C   GLN A 230      -4.899   4.284  16.980  1.00 91.88           C  
ATOM   1856  CB  GLN A 230      -7.341   4.881  16.739  1.00 91.88           C  
ATOM   1857  O   GLN A 230      -4.836   3.357  17.783  1.00 91.88           O  
ATOM   1858  CG  GLN A 230      -7.201   6.240  17.445  1.00 91.88           C  
ATOM   1859  CD  GLN A 230      -6.812   7.372  16.499  1.00 91.88           C  
ATOM   1860  NE2 GLN A 230      -5.953   8.274  16.914  1.00 91.88           N  
ATOM   1861  OE1 GLN A 230      -7.239   7.427  15.356  1.00 91.88           O  
ATOM   1862  N   TRP A 231      -4.002   5.267  16.952  1.00 90.38           N  
ATOM   1863  CA  TRP A 231      -2.988   5.426  17.988  1.00 90.38           C  
ATOM   1864  C   TRP A 231      -3.603   6.093  19.216  1.00 90.38           C  
ATOM   1865  CB  TRP A 231      -1.795   6.206  17.438  1.00 90.38           C  
ATOM   1866  O   TRP A 231      -4.208   7.162  19.109  1.00 90.38           O  
ATOM   1867  CG  TRP A 231      -0.991   5.435  16.440  1.00 90.38           C  
ATOM   1868  CD1 TRP A 231      -1.175   5.428  15.100  1.00 90.38           C  
ATOM   1869  CD2 TRP A 231       0.127   4.532  16.695  1.00 90.38           C  
ATOM   1870  CE2 TRP A 231       0.588   4.022  15.445  1.00 90.38           C  
ATOM   1871  CE3 TRP A 231       0.797   4.095  17.859  1.00 90.38           C  
ATOM   1872  NE1 TRP A 231      -0.249   4.590  14.509  1.00 90.38           N  
ATOM   1873  CH2 TRP A 231       2.327   2.734  16.524  1.00 90.38           C  
ATOM   1874  CZ2 TRP A 231       1.672   3.140  15.349  1.00 90.38           C  
ATOM   1875  CZ3 TRP A 231       1.887   3.206  17.776  1.00 90.38           C  
ATOM   1876  N   LEU A 232      -3.446   5.448  20.368  1.00 90.56           N  
ATOM   1877  CA  LEU A 232      -3.868   5.943  21.673  1.00 90.56           C  
ATOM   1878  C   LEU A 232      -2.643   6.076  22.579  1.00 90.56           C  
ATOM   1879  CB  LEU A 232      -4.960   5.032  22.270  1.00 90.56           C  
ATOM   1880  O   LEU A 232      -1.617   5.418  22.377  1.00 90.56           O  
ATOM   1881  CG  LEU A 232      -6.225   4.902  21.396  1.00 90.56           C  
ATOM   1882  CD1 LEU A 232      -7.216   3.895  21.979  1.00 90.56           C  
ATOM   1883  CD2 LEU A 232      -6.967   6.234  21.256  1.00 90.56           C  
ATOM   1884  N   VAL A 233      -2.748   6.969  23.557  1.00 89.19           N  
ATOM   1885  CA  VAL A 233      -1.651   7.327  24.458  1.00 89.19           C  
ATOM   1886  C   VAL A 233      -2.046   6.932  25.873  1.00 89.19           C  
ATOM   1887  CB  VAL A 233      -1.300   8.827  24.351  1.00 89.19           C  
ATOM   1888  O   VAL A 233      -3.115   7.316  26.340  1.00 89.19           O  
ATOM   1889  CG1 VAL A 233       0.033   9.125  25.045  1.00 89.19           C  
ATOM   1890  CG2 VAL A 233      -1.172   9.288  22.889  1.00 89.19           C  
ATOM   1891  N   TYR A 234      -1.192   6.151  26.527  1.00 89.56           N  
ATOM   1892  CA  TYR A 234      -1.302   5.826  27.944  1.00 89.56           C  
ATOM   1893  C   TYR A 234      -0.920   7.040  28.810  1.00 89.56           C  
ATOM   1894  CB  TYR A 234      -0.385   4.637  28.257  1.00 89.56           C  
ATOM   1895  O   TYR A 234      -0.219   7.941  28.338  1.00 89.56           O  
ATOM   1896  CG  TYR A 234      -0.885   3.289  27.789  1.00 89.56           C  
ATOM   1897  CD1 TYR A 234      -1.719   2.525  28.628  1.00 89.56           C  
ATOM   1898  CD2 TYR A 234      -0.490   2.780  26.538  1.00 89.56           C  
ATOM   1899  CE1 TYR A 234      -2.167   1.257  28.210  1.00 89.56           C  
ATOM   1900  CE2 TYR A 234      -0.922   1.506  26.126  1.00 89.56           C  
ATOM   1901  OH  TYR A 234      -2.177  -0.491  26.571  1.00 89.56           O  
ATOM   1902  CZ  TYR A 234      -1.766   0.744  26.959  1.00 89.56           C  
ATOM   1903  N   PRO A 235      -1.300   7.070  30.099  1.00 86.06           N  
ATOM   1904  CA  PRO A 235      -1.003   8.202  30.981  1.00 86.06           C  
ATOM   1905  C   PRO A 235       0.498   8.428  31.227  1.00 86.06           C  
ATOM   1906  CB  PRO A 235      -1.735   7.892  32.292  1.00 86.06           C  
ATOM   1907  O   PRO A 235       0.905   9.532  31.572  1.00 86.06           O  
ATOM   1908  CG  PRO A 235      -2.820   6.897  31.887  1.00 86.06           C  
ATOM   1909  CD  PRO A 235      -2.132   6.100  30.791  1.00 86.06           C  
ATOM   1910  N   ASP A 236       1.325   7.397  31.038  1.00 85.00           N  
ATOM   1911  CA  ASP A 236       2.790   7.452  31.124  1.00 85.00           C  
ATOM   1912  C   ASP A 236       3.459   8.016  29.850  1.00 85.00           C  
ATOM   1913  CB  ASP A 236       3.323   6.046  31.475  1.00 85.00           C  
ATOM   1914  O   ASP A 236       4.681   8.150  29.795  1.00 85.00           O  
ATOM   1915  CG  ASP A 236       3.102   4.993  30.377  1.00 85.00           C  
ATOM   1916  OD1 ASP A 236       2.410   5.309  29.383  1.00 85.00           O  
ATOM   1917  OD2 ASP A 236       3.612   3.860  30.524  1.00 85.00           O  
ATOM   1918  N   GLY A 237       2.672   8.347  28.819  1.00 81.75           N  
ATOM   1919  CA  GLY A 237       3.143   8.830  27.521  1.00 81.75           C  
ATOM   1920  C   GLY A 237       3.448   7.724  26.505  1.00 81.75           C  
ATOM   1921  O   GLY A 237       3.753   8.029  25.346  1.00 81.75           O  
ATOM   1922  N   ARG A 238       3.340   6.439  26.880  1.00 86.56           N  
ATOM   1923  CA  ARG A 238       3.501   5.322  25.943  1.00 86.56           C  
ATOM   1924  C   ARG A 238       2.394   5.371  24.892  1.00 86.56           C  
ATOM   1925  CB  ARG A 238       3.507   3.993  26.718  1.00 86.56           C  
ATOM   1926  O   ARG A 238       1.217   5.501  25.212  1.00 86.56           O  
ATOM   1927  CG  ARG A 238       3.719   2.776  25.809  1.00 86.56           C  
ATOM   1928  CD  ARG A 238       3.675   1.485  26.628  1.00 86.56           C  
ATOM   1929  NE  ARG A 238       3.706   0.298  25.749  1.00 86.56           N  
ATOM   1930  NH1 ARG A 238       3.306  -1.262  27.379  1.00 86.56           N  
ATOM   1931  NH2 ARG A 238       3.484  -1.918  25.253  1.00 86.56           N  
ATOM   1932  CZ  ARG A 238       3.505  -0.952  26.129  1.00 86.56           C  
ATOM   1933  N   LYS A 239       2.756   5.207  23.619  1.00 88.69           N  
ATOM   1934  CA  LYS A 239       1.794   5.101  22.512  1.00 88.69           C  
ATOM   1935  C   LYS A 239       1.587   3.643  22.119  1.00 88.69           C  
ATOM   1936  CB  LYS A 239       2.224   5.964  21.317  1.00 88.69           C  
ATOM   1937  O   LYS A 239       2.558   2.889  22.021  1.00 88.69           O  
ATOM   1938  CG  LYS A 239       2.392   7.441  21.708  1.00 88.69           C  
ATOM   1939  CD  LYS A 239       2.603   8.327  20.475  1.00 88.69           C  
ATOM   1940  CE  LYS A 239       2.762   9.788  20.912  1.00 88.69           C  
ATOM   1941  NZ  LYS A 239       2.970  10.694  19.754  1.00 88.69           N  
ATOM   1942  N   ALA A 240       0.341   3.274  21.861  1.00 90.50           N  
ATOM   1943  CA  ALA A 240      -0.033   1.971  21.327  1.00 90.50           C  
ATOM   1944  C   ALA A 240      -1.054   2.130  20.198  1.00 90.50           C  
ATOM   1945  CB  ALA A 240      -0.543   1.083  22.462  1.00 90.50           C  
ATOM   1946  O   ALA A 240      -1.877   3.047  20.206  1.00 90.50           O  
ATOM   1947  N   CYS A 241      -0.965   1.252  19.205  1.00 92.44           N  
ATOM   1948  CA  CYS A 241      -1.880   1.204  18.079  1.00 92.44           C  
ATOM   1949  C   CYS A 241      -2.975   0.182  18.377  1.00 92.44           C  
ATOM   1950  CB  CYS A 241      -1.097   0.857  16.810  1.00 92.44           C  
ATOM   1951  O   CYS A 241      -2.682  -0.993  18.598  1.00 92.44           O  
ATOM   1952  SG  CYS A 241      -2.149   1.140  15.360  1.00 92.44           S  
ATOM   1953  N   PHE A 242      -4.227   0.630  18.366  1.00 93.88           N  
ATOM   1954  CA  PHE A 242      -5.388  -0.212  18.605  1.00 93.88           C  
ATOM   1955  C   PHE A 242      -6.230  -0.357  17.342  1.00 93.88           C  
ATOM   1956  CB  PHE A 242      -6.213   0.342  19.771  1.00 93.88           C  
ATOM   1957  O   PHE A 242      -6.548   0.630  16.678  1.00 93.88           O  
ATOM   1958  CG  PHE A 242      -5.557   0.147  21.123  1.00 93.88           C  
ATOM   1959  CD1 PHE A 242      -5.811  -1.024  21.859  1.00 93.88           C  
ATOM   1960  CD2 PHE A 242      -4.697   1.129  21.648  1.00 93.88           C  
ATOM   1961  CE1 PHE A 242      -5.219  -1.211  23.119  1.00 93.88           C  
ATOM   1962  CE2 PHE A 242      -4.128   0.956  22.922  1.00 93.88           C  
ATOM   1963  CZ  PHE A 242      -4.385  -0.216  23.655  1.00 93.88           C  
ATOM   1964  N   GLU A 243      -6.647  -1.586  17.053  1.00 95.38           N  
ATOM   1965  CA  GLU A 243      -7.752  -1.873  16.142  1.00 95.38           C  
ATOM   1966  C   GLU A 243      -9.060  -1.738  16.930  1.00 95.38           C  
ATOM   1967  CB  GLU A 243      -7.570  -3.270  15.531  1.00 95.38           C  
ATOM   1968  O   GLU A 243      -9.391  -2.580  17.768  1.00 95.38           O  
ATOM   1969  CG  GLU A 243      -8.638  -3.581  14.474  1.00 95.38           C  
ATOM   1970  CD  GLU A 243      -8.464  -4.999  13.908  1.00 95.38           C  
ATOM   1971  OE1 GLU A 243      -8.092  -5.125  12.721  1.00 95.38           O  
ATOM   1972  OE2 GLU A 243      -8.721  -5.968  14.660  1.00 95.38           O  
ATOM   1973  N   LEU A 244      -9.780  -0.641  16.700  1.00 94.19           N  
ATOM   1974  CA  LEU A 244     -11.026  -0.304  17.374  1.00 94.19           C  
ATOM   1975  C   LEU A 244     -12.220  -0.774  16.547  1.00 94.19           C  
ATOM   1976  CB  LEU A 244     -11.100   1.213  17.629  1.00 94.19           C  
ATOM   1977  O   LEU A 244     -12.410  -0.336  15.415  1.00 94.19           O  
ATOM   1978  CG  LEU A 244     -10.072   1.744  18.643  1.00 94.19           C  
ATOM   1979  CD1 LEU A 244     -10.116   3.270  18.656  1.00 94.19           C  
ATOM   1980  CD2 LEU A 244     -10.371   1.279  20.070  1.00 94.19           C  
ATOM   1981  N   ARG A 245     -13.071  -1.610  17.141  1.00 94.62           N  
ATOM   1982  CA  ARG A 245     -14.356  -2.034  16.588  1.00 94.62           C  
ATOM   1983  C   ARG A 245     -15.499  -1.492  17.433  1.00 94.62           C  
ATOM   1984  CB  ARG A 245     -14.387  -3.559  16.466  1.00 94.62           C  
ATOM   1985  O   ARG A 245     -15.588  -1.783  18.620  1.00 94.62           O  
ATOM   1986  CG  ARG A 245     -15.700  -4.032  15.831  1.00 94.62           C  
ATOM   1987  CD  ARG A 245     -15.658  -5.543  15.614  1.00 94.62           C  
ATOM   1988  NE  ARG A 245     -16.881  -6.013  14.940  1.00 94.62           N  
ATOM   1989  NH1 ARG A 245     -16.332  -8.238  14.887  1.00 94.62           N  
ATOM   1990  NH2 ARG A 245     -18.261  -7.551  13.988  1.00 94.62           N  
ATOM   1991  CZ  ARG A 245     -17.153  -7.262  14.611  1.00 94.62           C  
ATOM   1992  N   LYS A 246     -16.413  -0.757  16.810  1.00 93.75           N  
ATOM   1993  CA  LYS A 246     -17.615  -0.203  17.442  1.00 93.75           C  
ATOM   1994  C   LYS A 246     -18.858  -0.877  16.884  1.00 93.75           C  
ATOM   1995  CB  LYS A 246     -17.655   1.311  17.232  1.00 93.75           C  
ATOM   1996  O   LYS A 246     -18.968  -1.059  15.671  1.00 93.75           O  
ATOM   1997  CG  LYS A 246     -16.495   2.034  17.928  1.00 93.75           C  
ATOM   1998  CD  LYS A 246     -16.573   3.536  17.641  1.00 93.75           C  
ATOM   1999  CE  LYS A 246     -15.437   4.255  18.367  1.00 93.75           C  
ATOM   2000  NZ  LYS A 246     -15.477   5.709  18.108  1.00 93.75           N  
ATOM   2001  N   VAL A 247     -19.787  -1.245  17.759  1.00 91.62           N  
ATOM   2002  CA  VAL A 247     -21.058  -1.888  17.403  1.00 91.62           C  
ATOM   2003  C   VAL A 247     -22.222  -1.200  18.120  1.00 91.62           C  
ATOM   2004  CB  VAL A 247     -21.047  -3.405  17.696  1.00 91.62           C  
ATOM   2005  O   VAL A 247     -22.061  -0.792  19.271  1.00 91.62           O  
ATOM   2006  CG1 VAL A 247     -19.934  -4.119  16.918  1.00 91.62           C  
ATOM   2007  CG2 VAL A 247     -20.874  -3.749  19.178  1.00 91.62           C  
ATOM   2008  N   PRO A 248     -23.394  -1.055  17.481  1.00 89.94           N  
ATOM   2009  CA  PRO A 248     -24.581  -0.556  18.163  1.00 89.94           C  
ATOM   2010  C   PRO A 248     -25.063  -1.567  19.216  1.00 89.94           C  
ATOM   2011  CB  PRO A 248     -25.606  -0.300  17.057  1.00 89.94           C  
ATOM   2012  O   PRO A 248     -25.042  -2.777  18.988  1.00 89.94           O  
ATOM   2013  CG  PRO A 248     -25.212  -1.292  15.962  1.00 89.94           C  
ATOM   2014  CD  PRO A 248     -23.695  -1.398  16.097  1.00 89.94           C  
ATOM   2015  N   PHE A 249     -25.490  -1.063  20.374  1.00 85.75           N  
ATOM   2016  CA  PHE A 249     -26.006  -1.856  21.489  1.00 85.75           C  
ATOM   2017  C   PHE A 249     -27.521  -1.654  21.621  1.00 85.75           C  
ATOM   2018  CB  PHE A 249     -25.243  -1.485  22.770  1.00 85.75           C  
ATOM   2019  O   PHE A 249     -27.996  -0.515  21.644  1.00 85.75           O  
ATOM   2020  CG  PHE A 249     -25.784  -2.142  24.026  1.00 85.75           C  
ATOM   2021  CD1 PHE A 249     -26.342  -1.351  25.049  1.00 85.75           C  
ATOM   2022  CD2 PHE A 249     -25.757  -3.543  24.166  1.00 85.75           C  
ATOM   2023  CE1 PHE A 249     -26.894  -1.957  26.191  1.00 85.75           C  
ATOM   2024  CE2 PHE A 249     -26.307  -4.148  25.310  1.00 85.75           C  
ATOM   2025  CZ  PHE A 249     -26.881  -3.356  26.319  1.00 85.75           C  
ATOM   2026  N   TYR A 250     -28.276  -2.752  21.708  1.00 84.31           N  
ATOM   2027  CA  TYR A 250     -29.740  -2.754  21.802  1.00 84.31           C  
ATOM   2028  C   TYR A 250     -30.206  -3.431  23.088  1.00 84.31           C  
ATOM   2029  CB  TYR A 250     -30.383  -3.451  20.591  1.00 84.31           C  
ATOM   2030  O   TYR A 250     -29.596  -4.394  23.550  1.00 84.31           O  
ATOM   2031  CG  TYR A 250     -29.930  -2.934  19.242  1.00 84.31           C  
ATOM   2032  CD1 TYR A 250     -30.585  -1.847  18.628  1.00 84.31           C  
ATOM   2033  CD2 TYR A 250     -28.838  -3.551  18.608  1.00 84.31           C  
ATOM   2034  CE1 TYR A 250     -30.112  -1.341  17.399  1.00 84.31           C  
ATOM   2035  CE2 TYR A 250     -28.392  -3.080  17.366  1.00 84.31           C  
ATOM   2036  OH  TYR A 250     -28.500  -1.527  15.606  1.00 84.31           O  
ATOM   2037  CZ  TYR A 250     -29.013  -1.970  16.773  1.00 84.31           C  
ATOM   2038  N   ASP A 251     -31.323  -2.952  23.625  1.00 80.88           N  
ATOM   2039  CA  ASP A 251     -32.048  -3.616  24.706  1.00 80.88           C  
ATOM   2040  C   ASP A 251     -32.883  -4.806  24.178  1.00 80.88           C  
ATOM   2041  CB  ASP A 251     -32.889  -2.554  25.436  1.00 80.88           C  
ATOM   2042  O   ASP A 251     -33.081  -4.969  22.971  1.00 80.88           O  
ATOM   2043  CG  ASP A 251     -33.592  -3.081  26.692  1.00 80.88           C  
ATOM   2044  OD1 ASP A 251     -33.115  -4.088  27.266  1.00 80.88           O  
ATOM   2045  OD2 ASP A 251     -34.675  -2.547  26.998  1.00 80.88           O  
ATOM   2046  N   ARG A 252     -33.431  -5.628  25.083  1.00 76.19           N  
ATOM   2047  CA  ARG A 252     -34.287  -6.797  24.807  1.00 76.19           C  
ATOM   2048  C   ARG A 252     -35.513  -6.482  23.945  1.00 76.19           C  
ATOM   2049  CB  ARG A 252     -34.746  -7.415  26.140  1.00 76.19           C  
ATOM   2050  O   ARG A 252     -36.043  -7.384  23.307  1.00 76.19           O  
ATOM   2051  CG  ARG A 252     -33.601  -8.073  26.923  1.00 76.19           C  
ATOM   2052  CD  ARG A 252     -34.144  -8.749  28.189  1.00 76.19           C  
ATOM   2053  NE  ARG A 252     -33.091  -9.501  28.899  1.00 76.19           N  
ATOM   2054  NH1 ARG A 252     -34.376 -10.242  30.652  1.00 76.19           N  
ATOM   2055  NH2 ARG A 252     -32.222 -10.813  30.549  1.00 76.19           N  
ATOM   2056  CZ  ARG A 252     -33.234 -10.180  30.024  1.00 76.19           C  
ATOM   2057  N   VAL A 253     -35.956  -5.223  23.913  1.00 76.19           N  
ATOM   2058  CA  VAL A 253     -37.104  -4.745  23.115  1.00 76.19           C  
ATOM   2059  C   VAL A 253     -36.672  -4.237  21.723  1.00 76.19           C  
ATOM   2060  CB  VAL A 253     -37.932  -3.705  23.913  1.00 76.19           C  
ATOM   2061  O   VAL A 253     -37.488  -3.743  20.953  1.00 76.19           O  
ATOM   2062  CG1 VAL A 253     -39.355  -3.521  23.360  1.00 76.19           C  
ATOM   2063  CG2 VAL A 253     -38.104  -4.116  25.387  1.00 76.19           C  
ATOM   2064  N   GLY A 254     -35.383  -4.331  21.374  1.00 72.75           N  
ATOM   2065  CA  GLY A 254     -34.839  -3.880  20.086  1.00 72.75           C  
ATOM   2066  C   GLY A 254     -34.606  -2.368  19.987  1.00 72.75           C  
ATOM   2067  O   GLY A 254     -34.174  -1.876  18.946  1.00 72.75           O  
ATOM   2068  N   LYS A 255     -34.852  -1.613  21.066  1.00 79.06           N  
ATOM   2069  CA  LYS A 255     -34.505  -0.190  21.149  1.00 79.06           C  
ATOM   2070  C   LYS A 255     -32.991  -0.049  21.334  1.00 79.06           C  
ATOM   2071  CB  LYS A 255     -35.304   0.482  22.279  1.00 79.06           C  
ATOM   2072  O   LYS A 255     -32.419  -0.675  22.226  1.00 79.06           O  
ATOM   2073  CG  LYS A 255     -35.155   2.010  22.227  1.00 79.06           C  
ATOM   2074  CD  LYS A 255     -35.879   2.709  23.384  1.00 79.06           C  
ATOM   2075  CE  LYS A 255     -35.604   4.216  23.282  1.00 79.06           C  
ATOM   2076  NZ  LYS A 255     -36.048   4.958  24.485  1.00 79.06           N  
ATOM   2077  N   ARG A 256     -32.341   0.765  20.497  1.00 80.69           N  
ATOM   2078  CA  ARG A 256     -30.915   1.090  20.642  1.00 80.69           C  
ATOM   2079  C   ARG A 256     -30.710   1.838  21.961  1.00 80.69           C  
ATOM   2080  CB  ARG A 256     -30.443   1.914  19.438  1.00 80.69           C  
ATOM   2081  O   ARG A 256     -31.454   2.762  22.254  1.00 80.69           O  
ATOM   2082  CG  ARG A 256     -28.912   2.064  19.418  1.00 80.69           C  
ATOM   2083  CD  ARG A 256     -28.473   3.022  18.312  1.00 80.69           C  
ATOM   2084  NE  ARG A 256     -28.942   4.398  18.579  1.00 80.69           N  
ATOM   2085  NH1 ARG A 256     -28.502   5.227  16.507  1.00 80.69           N  
ATOM   2086  NH2 ARG A 256     -29.284   6.588  18.122  1.00 80.69           N  
ATOM   2087  CZ  ARG A 256     -28.911   5.405  17.732  1.00 80.69           C  
ATOM   2088  N   HIS A 257     -29.737   1.404  22.749  1.00 82.12           N  
ATOM   2089  CA  HIS A 257     -29.416   1.973  24.060  1.00 82.12           C  
ATOM   2090  C   HIS A 257     -28.077   2.730  24.047  1.00 82.12           C  
ATOM   2091  CB  HIS A 257     -29.431   0.833  25.093  1.00 82.12           C  
ATOM   2092  O   HIS A 257     -27.767   3.465  24.982  1.00 82.12           O  
ATOM   2093  CG  HIS A 257     -30.171   1.187  26.352  1.00 82.12           C  
ATOM   2094  CD2 HIS A 257     -31.505   0.991  26.591  1.00 82.12           C  
ATOM   2095  ND1 HIS A 257     -29.641   1.788  27.469  1.00 82.12           N  
ATOM   2096  CE1 HIS A 257     -30.631   1.941  28.364  1.00 82.12           C  
ATOM   2097  NE2 HIS A 257     -31.789   1.476  27.870  1.00 82.12           N  
ATOM   2098  N   GLY A 258     -27.270   2.531  22.999  1.00 88.69           N  
ATOM   2099  CA  GLY A 258     -25.956   3.144  22.867  1.00 88.69           C  
ATOM   2100  C   GLY A 258     -25.054   2.398  21.887  1.00 88.69           C  
ATOM   2101  O   GLY A 258     -25.531   1.782  20.928  1.00 88.69           O  
ATOM   2102  N   LEU A 259     -23.749   2.430  22.150  1.00 92.50           N  
ATOM   2103  CA  LEU A 259     -22.746   1.647  21.428  1.00 92.50           C  
ATOM   2104  C   LEU A 259     -21.796   0.925  22.382  1.00 92.50           C  
ATOM   2105  CB  LEU A 259     -22.031   2.512  20.368  1.00 92.50           C  
ATOM   2106  O   LEU A 259     -21.568   1.349  23.517  1.00 92.50           O  
ATOM   2107  CG  LEU A 259     -21.121   3.651  20.880  1.00 92.50           C  
ATOM   2108  CD1 LEU A 259     -19.745   3.183  21.380  1.00 92.50           C  
ATOM   2109  CD2 LEU A 259     -20.828   4.607  19.725  1.00 92.50           C  
ATOM   2110  N   MET A 260     -21.213  -0.159  21.889  1.00 92.31           N  
ATOM   2111  CA  MET A 260     -20.158  -0.912  22.550  1.00 92.31           C  
ATOM   2112  C   MET A 260     -18.896  -0.849  21.695  1.00 92.31           C  
ATOM   2113  CB  MET A 260     -20.641  -2.342  22.801  1.00 92.31           C  
ATOM   2114  O   MET A 260     -18.952  -1.015  20.475  1.00 92.31           O  
ATOM   2115  CG  MET A 260     -19.790  -3.069  23.840  1.00 92.31           C  
ATOM   2116  SD  MET A 260     -20.491  -4.685  24.268  1.00 92.31           S  
ATOM   2117  CE  MET A 260     -20.302  -4.640  26.068  1.00 92.31           C  
ATOM   2118  N   GLY A 261     -17.762  -0.570  22.328  1.00 93.44           N  
ATOM   2119  CA  GLY A 261     -16.469  -0.492  21.669  1.00 93.44           C  
ATOM   2120  C   GLY A 261     -15.506  -1.545  22.192  1.00 93.44           C  
ATOM   2121  O   GLY A 261     -15.418  -1.774  23.397  1.00 93.44           O  
ATOM   2122  N   PHE A 262     -14.774  -2.143  21.261  1.00 94.38           N  
ATOM   2123  CA  PHE A 262     -13.715  -3.114  21.488  1.00 94.38           C  
ATOM   2124  C   PHE A 262     -12.418  -2.572  20.896  1.00 94.38           C  
ATOM   2125  CB  PHE A 262     -14.089  -4.456  20.855  1.00 94.38           C  
ATOM   2126  O   PHE A 262     -12.452  -1.993  19.813  1.00 94.38           O  
ATOM   2127  CG  PHE A 262     -15.409  -5.000  21.354  1.00 94.38           C  
ATOM   2128  CD1 PHE A 262     -15.452  -5.759  22.537  1.00 94.38           C  
ATOM   2129  CD2 PHE A 262     -16.600  -4.708  20.662  1.00 94.38           C  
ATOM   2130  CE1 PHE A 262     -16.681  -6.237  23.023  1.00 94.38           C  
ATOM   2131  CE2 PHE A 262     -17.827  -5.191  21.146  1.00 94.38           C  
ATOM   2132  CZ  PHE A 262     -17.866  -5.960  22.321  1.00 94.38           C  
ATOM   2133  N   GLY A 263     -11.285  -2.744  21.569  1.00 95.06           N  
ATOM   2134  CA  GLY A 263      -9.989  -2.291  21.071  1.00 95.06           C  
ATOM   2135  C   GLY A 263      -8.902  -3.320  21.291  1.00 95.06           C  
ATOM   2136  O   GLY A 263      -8.516  -3.556  22.431  1.00 95.06           O  
ATOM   2137  N   ARG A 264      -8.376  -3.896  20.213  1.00 94.88           N  
ATOM   2138  CA  ARG A 264      -7.265  -4.849  20.284  1.00 94.88           C  
ATOM   2139  C   ARG A 264      -5.938  -4.140  20.054  1.00 94.88           C  
ATOM   2140  CB  ARG A 264      -7.526  -5.989  19.296  1.00 94.88           C  
ATOM   2141  O   ARG A 264      -5.793  -3.438  19.056  1.00 94.88           O  
ATOM   2142  CG  ARG A 264      -6.319  -6.925  19.186  1.00 94.88           C  
ATOM   2143  CD  ARG A 264      -6.689  -8.198  18.429  1.00 94.88           C  
ATOM   2144  NE  ARG A 264      -7.106  -9.259  19.357  1.00 94.88           N  
ATOM   2145  NH1 ARG A 264      -7.421 -10.896  17.790  1.00 94.88           N  
ATOM   2146  NH2 ARG A 264      -7.419 -11.418  19.969  1.00 94.88           N  
ATOM   2147  CZ  ARG A 264      -7.314 -10.519  19.036  1.00 94.88           C  
ATOM   2148  N   ASP A 265      -4.972  -4.335  20.949  1.00 93.44           N  
ATOM   2149  CA  ASP A 265      -3.614  -3.809  20.766  1.00 93.44           C  
ATOM   2150  C   ASP A 265      -2.914  -4.575  19.630  1.00 93.44           C  
ATOM   2151  CB  ASP A 265      -2.821  -3.857  22.087  1.00 93.44           C  
ATOM   2152  O   ASP A 265      -2.727  -5.792  19.692  1.00 93.44           O  
ATOM   2153  CG  ASP A 265      -1.505  -3.059  22.042  1.00 93.44           C  
ATOM   2154  OD1 ASP A 265      -0.962  -2.843  20.932  1.00 93.44           O  
ATOM   2155  OD2 ASP A 265      -1.015  -2.641  23.114  1.00 93.44           O  
ATOM   2156  N   ILE A 266      -2.552  -3.857  18.567  1.00 92.25           N  
ATOM   2157  CA  ILE A 266      -1.848  -4.380  17.390  1.00 92.25           C  
ATOM   2158  C   ILE A 266      -0.450  -3.764  17.242  1.00 92.25           C  
ATOM   2159  CB  ILE A 266      -2.705  -4.244  16.110  1.00 92.25           C  
ATOM   2160  O   ILE A 266       0.162  -3.865  16.178  1.00 92.25           O  
ATOM   2161  CG1 ILE A 266      -3.060  -2.772  15.808  1.00 92.25           C  
ATOM   2162  CG2 ILE A 266      -3.966  -5.122  16.216  1.00 92.25           C  
ATOM   2163  CD1 ILE A 266      -3.557  -2.550  14.376  1.00 92.25           C  
ATOM   2164  N   THR A 267       0.079  -3.132  18.294  1.00 90.50           N  
ATOM   2165  CA  THR A 267       1.342  -2.379  18.250  1.00 90.50           C  
ATOM   2166  C   THR A 267       2.521  -3.243  17.815  1.00 90.50           C  
ATOM   2167  CB  THR A 267       1.669  -1.756  19.615  1.00 90.50           C  
ATOM   2168  O   THR A 267       3.289  -2.830  16.948  1.00 90.50           O  
ATOM   2169  CG2 THR A 267       2.865  -0.802  19.551  1.00 90.50           C  
ATOM   2170  OG1 THR A 267       0.594  -0.988  20.075  1.00 90.50           O  
ATOM   2171  N   GLU A 268       2.680  -4.445  18.376  1.00 86.75           N  
ATOM   2172  CA  GLU A 268       3.769  -5.349  17.972  1.00 86.75           C  
ATOM   2173  C   GLU A 268       3.624  -5.785  16.518  1.00 86.75           C  
ATOM   2174  CB  GLU A 268       3.820  -6.596  18.856  1.00 86.75           C  
ATOM   2175  O   GLU A 268       4.586  -5.729  15.755  1.00 86.75           O  
ATOM   2176  CG  GLU A 268       4.339  -6.280  20.261  1.00 86.75           C  
ATOM   2177  CD  GLU A 268       4.735  -7.551  21.024  1.00 86.75           C  
ATOM   2178  OE1 GLU A 268       5.609  -7.415  21.909  1.00 86.75           O  
ATOM   2179  OE2 GLU A 268       4.168  -8.623  20.718  1.00 86.75           O  
ATOM   2180  N   ARG A 269       2.403  -6.142  16.107  1.00 85.50           N  
ATOM   2181  CA  ARG A 269       2.110  -6.529  14.725  1.00 85.50           C  
ATOM   2182  C   ARG A 269       2.465  -5.408  13.747  1.00 85.50           C  
ATOM   2183  CB  ARG A 269       0.639  -6.953  14.623  1.00 85.50           C  
ATOM   2184  O   ARG A 269       3.091  -5.688  12.729  1.00 85.50           O  
ATOM   2185  CG  ARG A 269       0.294  -7.445  13.213  1.00 85.50           C  
ATOM   2186  CD  ARG A 269      -1.176  -7.855  13.147  1.00 85.50           C  
ATOM   2187  NE  ARG A 269      -1.560  -8.214  11.772  1.00 85.50           N  
ATOM   2188  NH1 ARG A 269      -3.836  -8.159  12.083  1.00 85.50           N  
ATOM   2189  NH2 ARG A 269      -3.002  -8.606  10.060  1.00 85.50           N  
ATOM   2190  CZ  ARG A 269      -2.794  -8.328  11.315  1.00 85.50           C  
ATOM   2191  N   LYS A 270       2.115  -4.157  14.068  1.00 83.62           N  
ATOM   2192  CA  LYS A 270       2.485  -2.983  13.264  1.00 83.62           C  
ATOM   2193  C   LYS A 270       3.991  -2.766  13.224  1.00 83.62           C  
ATOM   2194  CB  LYS A 270       1.767  -1.724  13.772  1.00 83.62           C  
ATOM   2195  O   LYS A 270       4.534  -2.619  12.143  1.00 83.62           O  
ATOM   2196  CG  LYS A 270       0.302  -1.646  13.325  1.00 83.62           C  
ATOM   2197  CD  LYS A 270       0.155  -1.459  11.804  1.00 83.62           C  
ATOM   2198  CE  LYS A 270      -1.312  -1.154  11.510  1.00 83.62           C  
ATOM   2199  NZ  LYS A 270      -1.595  -0.939  10.077  1.00 83.62           N  
ATOM   2200  N   ARG A 271       4.688  -2.858  14.361  1.00 81.94           N  
ATOM   2201  CA  ARG A 271       6.157  -2.736  14.400  1.00 81.94           C  
ATOM   2202  C   ARG A 271       6.857  -3.779  13.534  1.00 81.94           C  
ATOM   2203  CB  ARG A 271       6.665  -2.852  15.837  1.00 81.94           C  
ATOM   2204  O   ARG A 271       7.806  -3.436  12.840  1.00 81.94           O  
ATOM   2205  CG  ARG A 271       6.381  -1.587  16.648  1.00 81.94           C  
ATOM   2206  CD  ARG A 271       6.824  -1.834  18.088  1.00 81.94           C  
ATOM   2207  NE  ARG A 271       6.601  -0.647  18.928  1.00 81.94           N  
ATOM   2208  NH1 ARG A 271       7.499  -1.514  20.852  1.00 81.94           N  
ATOM   2209  NH2 ARG A 271       6.699   0.574  20.843  1.00 81.94           N  
ATOM   2210  CZ  ARG A 271       6.933  -0.535  20.200  1.00 81.94           C  
ATOM   2211  N   TYR A 272       6.403  -5.032  13.562  1.00 79.00           N  
ATOM   2212  CA  TYR A 272       6.961  -6.075  12.699  1.00 79.00           C  
ATOM   2213  C   TYR A 272       6.669  -5.819  11.223  1.00 79.00           C  
ATOM   2214  CB  TYR A 272       6.424  -7.452  13.104  1.00 79.00           C  
ATOM   2215  O   TYR A 272       7.550  -6.028  10.394  1.00 79.00           O  
ATOM   2216  CG  TYR A 272       7.029  -7.999  14.379  1.00 79.00           C  
ATOM   2217  CD1 TYR A 272       8.423  -8.185  14.463  1.00 79.00           C  
ATOM   2218  CD2 TYR A 272       6.206  -8.345  15.467  1.00 79.00           C  
ATOM   2219  CE1 TYR A 272       8.997  -8.698  15.640  1.00 79.00           C  
ATOM   2220  CE2 TYR A 272       6.776  -8.858  16.647  1.00 79.00           C  
ATOM   2221  OH  TYR A 272       8.718  -9.539  17.869  1.00 79.00           O  
ATOM   2222  CZ  TYR A 272       8.171  -9.035  16.734  1.00 79.00           C  
ATOM   2223  N   GLN A 273       5.461  -5.354  10.900  1.00 78.06           N  
ATOM   2224  CA  GLN A 273       5.106  -4.988   9.535  1.00 78.06           C  
ATOM   2225  C   GLN A 273       5.978  -3.833   9.028  1.00 78.06           C  
ATOM   2226  CB  GLN A 273       3.608  -4.666   9.467  1.00 78.06           C  
ATOM   2227  O   GLN A 273       6.601  -3.970   7.980  1.00 78.06           O  
ATOM   2228  CG  GLN A 273       3.204  -4.364   8.021  1.00 78.06           C  
ATOM   2229  CD  GLN A 273       1.720  -4.099   7.828  1.00 78.06           C  
ATOM   2230  NE2 GLN A 273       1.370  -3.645   6.645  1.00 78.06           N  
ATOM   2231  OE1 GLN A 273       0.870  -4.305   8.691  1.00 78.06           O  
ATOM   2232  N   ASP A 274       6.095  -2.753   9.799  1.00 76.75           N  
ATOM   2233  CA  ASP A 274       6.906  -1.588   9.444  1.00 76.75           C  
ATOM   2234  C   ASP A 274       8.391  -1.964   9.323  1.00 76.75           C  
ATOM   2235  CB  ASP A 274       6.733  -0.484  10.504  1.00 76.75           C  
ATOM   2236  O   ASP A 274       9.069  -1.541   8.391  1.00 76.75           O  
ATOM   2237  CG  ASP A 274       5.319   0.110  10.610  1.00 76.75           C  
ATOM   2238  OD1 ASP A 274       4.516  -0.047   9.666  1.00 76.75           O  
ATOM   2239  OD2 ASP A 274       5.048   0.730  11.666  1.00 76.75           O  
ATOM   2240  N   ALA A 275       8.909  -2.805  10.226  1.00 76.94           N  
ATOM   2241  CA  ALA A 275      10.286  -3.291  10.157  1.00 76.94           C  
ATOM   2242  C   ALA A 275      10.538  -4.151   8.910  1.00 76.94           C  
ATOM   2243  CB  ALA A 275      10.608  -4.070  11.437  1.00 76.94           C  
ATOM   2244  O   ALA A 275      11.589  -4.025   8.285  1.00 76.94           O  
ATOM   2245  N   LEU A 276       9.582  -5.005   8.531  1.00 74.19           N  
ATOM   2246  CA  LEU A 276       9.677  -5.830   7.329  1.00 74.19           C  
ATOM   2247  C   LEU A 276       9.590  -4.978   6.056  1.00 74.19           C  
ATOM   2248  CB  LEU A 276       8.571  -6.897   7.376  1.00 74.19           C  
ATOM   2249  O   LEU A 276      10.370  -5.186   5.128  1.00 74.19           O  
ATOM   2250  CG  LEU A 276       8.659  -7.939   6.247  1.00 74.19           C  
ATOM   2251  CD1 LEU A 276       9.881  -8.848   6.406  1.00 74.19           C  
ATOM   2252  CD2 LEU A 276       7.407  -8.818   6.262  1.00 74.19           C  
ATOM   2253  N   GLU A 277       8.677  -4.005   6.017  1.00 72.44           N  
ATOM   2254  CA  GLU A 277       8.548  -3.062   4.903  1.00 72.44           C  
ATOM   2255  C   GLU A 277       9.811  -2.209   4.749  1.00 72.44           C  
ATOM   2256  CB  GLU A 277       7.308  -2.166   5.083  1.00 72.44           C  
ATOM   2257  O   GLU A 277      10.323  -2.078   3.636  1.00 72.44           O  
ATOM   2258  CG  GLU A 277       5.999  -2.903   4.742  1.00 72.44           C  
ATOM   2259  CD  GLU A 277       4.741  -2.016   4.837  1.00 72.44           C  
ATOM   2260  OE1 GLU A 277       3.628  -2.595   4.957  1.00 72.44           O  
ATOM   2261  OE2 GLU A 277       4.878  -0.777   4.708  1.00 72.44           O  
ATOM   2262  N   ASN A 278      10.365  -1.699   5.851  1.00 69.69           N  
ATOM   2263  CA  ASN A 278      11.618  -0.947   5.843  1.00 69.69           C  
ATOM   2264  C   ASN A 278      12.792  -1.821   5.393  1.00 69.69           C  
ATOM   2265  CB  ASN A 278      11.859  -0.322   7.223  1.00 69.69           C  
ATOM   2266  O   ASN A 278      13.490  -1.447   4.458  1.00 69.69           O  
ATOM   2267  CG  ASN A 278      10.917   0.833   7.521  1.00 69.69           C  
ATOM   2268  ND2 ASN A 278      10.773   1.190   8.776  1.00 69.69           N  
ATOM   2269  OD1 ASN A 278      10.321   1.451   6.649  1.00 69.69           O  
ATOM   2270  N   ALA A 279      12.951  -3.029   5.942  1.00 71.38           N  
ATOM   2271  CA  ALA A 279      14.002  -3.952   5.510  1.00 71.38           C  
ATOM   2272  C   ALA A 279      13.886  -4.314   4.017  1.00 71.38           C  
ATOM   2273  CB  ALA A 279      13.935  -5.207   6.388  1.00 71.38           C  
ATOM   2274  O   ALA A 279      14.891  -4.433   3.314  1.00 71.38           O  
ATOM   2275  N   SER A 280      12.659  -4.459   3.507  1.00 66.75           N  
ATOM   2276  CA  SER A 280      12.407  -4.700   2.085  1.00 66.75           C  
ATOM   2277  C   SER A 280      12.767  -3.490   1.217  1.00 66.75           C  
ATOM   2278  CB  SER A 280      10.940  -5.080   1.876  1.00 66.75           C  
ATOM   2279  O   SER A 280      13.319  -3.671   0.127  1.00 66.75           O  
ATOM   2280  OG  SER A 280      10.740  -5.520   0.546  1.00 66.75           O  
ATOM   2281  N   ARG A 281      12.468  -2.267   1.676  1.00 66.12           N  
ATOM   2282  CA  ARG A 281      12.847  -1.012   1.003  1.00 66.12           C  
ATOM   2283  C   ARG A 281      14.357  -0.791   1.021  1.00 66.12           C  
ATOM   2284  CB  ARG A 281      12.148   0.184   1.662  1.00 66.12           C  
ATOM   2285  O   ARG A 281      14.916  -0.440  -0.010  1.00 66.12           O  
ATOM   2286  CG  ARG A 281      10.666   0.282   1.285  1.00 66.12           C  
ATOM   2287  CD  ARG A 281      10.032   1.447   2.047  1.00 66.12           C  
ATOM   2288  NE  ARG A 281       8.587   1.555   1.774  1.00 66.12           N  
ATOM   2289  NH1 ARG A 281       8.159   3.231   3.281  1.00 66.12           N  
ATOM   2290  NH2 ARG A 281       6.470   2.294   2.166  1.00 66.12           N  
ATOM   2291  CZ  ARG A 281       7.750   2.363   2.399  1.00 66.12           C  
ATOM   2292  N   ASP A 282      15.024  -1.077   2.129  1.00 69.12           N  
ATOM   2293  CA  ASP A 282      16.475  -0.929   2.255  1.00 69.12           C  
ATOM   2294  C   ASP A 282      17.209  -1.923   1.353  1.00 69.12           C  
ATOM   2295  CB  ASP A 282      16.893  -1.118   3.719  1.00 69.12           C  
ATOM   2296  O   ASP A 282      18.096  -1.534   0.593  1.00 69.12           O  
ATOM   2297  CG  ASP A 282      16.392  -0.008   4.650  1.00 69.12           C  
ATOM   2298  OD1 ASP A 282      15.993   1.063   4.137  1.00 69.12           O  
ATOM   2299  OD2 ASP A 282      16.425  -0.252   5.877  1.00 69.12           O  
ATOM   2300  N   LYS A 283      16.773  -3.194   1.342  1.00 69.31           N  
ATOM   2301  CA  LYS A 283      17.261  -4.209   0.391  1.00 69.31           C  
ATOM   2302  C   LYS A 283      17.105  -3.725  -1.053  1.00 69.31           C  
ATOM   2303  CB  LYS A 283      16.493  -5.524   0.626  1.00 69.31           C  
ATOM   2304  O   LYS A 283      17.997  -3.899  -1.876  1.00 69.31           O  
ATOM   2305  CG  LYS A 283      16.971  -6.665  -0.289  1.00 69.31           C  
ATOM   2306  CD  LYS A 283      16.081  -7.909  -0.164  1.00 69.31           C  
ATOM   2307  CE  LYS A 283      16.526  -8.961  -1.191  1.00 69.31           C  
ATOM   2308  NZ  LYS A 283      15.501 -10.018  -1.403  1.00 69.31           N  
ATOM   2309  N   THR A 284      15.971  -3.101  -1.343  1.00 63.22           N  
ATOM   2310  CA  THR A 284      15.609  -2.575  -2.657  1.00 63.22           C  
ATOM   2311  C   THR A 284      16.542  -1.436  -3.091  1.00 63.22           C  
ATOM   2312  CB  THR A 284      14.128  -2.153  -2.579  1.00 63.22           C  
ATOM   2313  O   THR A 284      17.168  -1.492  -4.156  1.00 63.22           O  
ATOM   2314  CG2 THR A 284      13.604  -1.008  -3.445  1.00 63.22           C  
ATOM   2315  OG1 THR A 284      13.304  -3.281  -2.720  1.00 63.22           O  
ATOM   2316  N   THR A 285      16.670  -0.402  -2.267  1.00 64.94           N  
ATOM   2317  CA  THR A 285      17.559   0.730  -2.537  1.00 64.94           C  
ATOM   2318  C   THR A 285      18.996   0.248  -2.708  1.00 64.94           C  
ATOM   2319  CB  THR A 285      17.454   1.752  -1.402  1.00 64.94           C  
ATOM   2320  O   THR A 285      19.647   0.607  -3.683  1.00 64.94           O  
ATOM   2321  CG2 THR A 285      18.255   3.022  -1.673  1.00 64.94           C  
ATOM   2322  OG1 THR A 285      16.105   2.138  -1.267  1.00 64.94           O  
ATOM   2323  N   PHE A 286      19.445  -0.673  -1.853  1.00 70.62           N  
ATOM   2324  CA  PHE A 286      20.777  -1.265  -1.925  1.00 70.62           C  
ATOM   2325  C   PHE A 286      21.061  -1.964  -3.264  1.00 70.62           C  
ATOM   2326  CB  PHE A 286      20.918  -2.229  -0.746  1.00 70.62           C  
ATOM   2327  O   PHE A 286      22.088  -1.691  -3.883  1.00 70.62           O  
ATOM   2328  CG  PHE A 286      22.263  -2.903  -0.644  1.00 70.62           C  
ATOM   2329  CD1 PHE A 286      22.409  -4.255  -1.005  1.00 70.62           C  
ATOM   2330  CD2 PHE A 286      23.360  -2.184  -0.137  1.00 70.62           C  
ATOM   2331  CE1 PHE A 286      23.639  -4.904  -0.802  1.00 70.62           C  
ATOM   2332  CE2 PHE A 286      24.591  -2.830   0.057  1.00 70.62           C  
ATOM   2333  CZ  PHE A 286      24.722  -4.197  -0.247  1.00 70.62           C  
ATOM   2334  N   ILE A 287      20.152  -2.817  -3.756  1.00 71.00           N  
ATOM   2335  CA  ILE A 287      20.328  -3.495  -5.055  1.00 71.00           C  
ATOM   2336  C   ILE A 287      20.335  -2.490  -6.216  1.00 71.00           C  
ATOM   2337  CB  ILE A 287      19.256  -4.597  -5.248  1.00 71.00           C  
ATOM   2338  O   ILE A 287      21.127  -2.642  -7.149  1.00 71.00           O  
ATOM   2339  CG1 ILE A 287      19.418  -5.757  -4.235  1.00 71.00           C  
ATOM   2340  CG2 ILE A 287      19.246  -5.165  -6.681  1.00 71.00           C  
ATOM   2341  CD1 ILE A 287      20.710  -6.578  -4.342  1.00 71.00           C  
ATOM   2342  N   SER A 288      19.502  -1.446  -6.152  1.00 66.88           N  
ATOM   2343  CA  SER A 288      19.454  -0.399  -7.181  1.00 66.88           C  
ATOM   2344  C   SER A 288      20.747   0.417  -7.227  1.00 66.88           C  
ATOM   2345  CB  SER A 288      18.258   0.523  -6.937  1.00 66.88           C  
ATOM   2346  O   SER A 288      21.305   0.614  -8.305  1.00 66.88           O  
ATOM   2347  OG  SER A 288      17.986   1.300  -8.085  1.00 66.88           O  
ATOM   2348  N   THR A 289      21.252   0.848  -6.067  1.00 68.00           N  
ATOM   2349  CA  THR A 289      22.506   1.603  -5.957  1.00 68.00           C  
ATOM   2350  C   THR A 289      23.691   0.761  -6.414  1.00 68.00           C  
ATOM   2351  CB  THR A 289      22.720   2.094  -4.519  1.00 68.00           C  
ATOM   2352  O   THR A 289      24.436   1.195  -7.283  1.00 68.00           O  
ATOM   2353  CG2 THR A 289      23.963   2.966  -4.366  1.00 68.00           C  
ATOM   2354  OG1 THR A 289      21.627   2.881  -4.112  1.00 68.00           O  
ATOM   2355  N   ILE A 290      23.829  -0.477  -5.924  1.00 74.25           N  
ATOM   2356  CA  ILE A 290      24.922  -1.372  -6.341  1.00 74.25           C  
ATOM   2357  C   ILE A 290      24.916  -1.601  -7.848  1.00 74.25           C  
ATOM   2358  CB  ILE A 290      24.841  -2.712  -5.579  1.00 74.25           C  
ATOM   2359  O   ILE A 290      25.968  -1.629  -8.477  1.00 74.25           O  
ATOM   2360  CG1 ILE A 290      25.372  -2.452  -4.159  1.00 74.25           C  
ATOM   2361  CG2 ILE A 290      25.648  -3.836  -6.258  1.00 74.25           C  
ATOM   2362  CD1 ILE A 290      25.451  -3.698  -3.287  1.00 74.25           C  
ATOM   2363  N   SER A 291      23.736  -1.763  -8.437  1.00 68.56           N  
ATOM   2364  CA  SER A 291      23.631  -1.987  -9.873  1.00 68.56           C  
ATOM   2365  C   SER A 291      24.125  -0.794 -10.687  1.00 68.56           C  
ATOM   2366  CB  SER A 291      22.190  -2.284 -10.232  1.00 68.56           C  
ATOM   2367  O   SER A 291      24.788  -0.991 -11.702  1.00 68.56           O  
ATOM   2368  OG  SER A 291      21.804  -3.512  -9.651  1.00 68.56           O  
ATOM   2369  N   HIS A 292      23.841   0.431 -10.239  1.00 70.81           N  
ATOM   2370  CA  HIS A 292      24.355   1.648 -10.864  1.00 70.81           C  
ATOM   2371  C   HIS A 292      25.879   1.764 -10.694  1.00 70.81           C  
ATOM   2372  CB  HIS A 292      23.616   2.852 -10.270  1.00 70.81           C  
ATOM   2373  O   HIS A 292      26.603   1.933 -11.673  1.00 70.81           O  
ATOM   2374  CG  HIS A 292      23.894   4.115 -11.035  1.00 70.81           C  
ATOM   2375  CD2 HIS A 292      23.188   4.573 -12.114  1.00 70.81           C  
ATOM   2376  ND1 HIS A 292      24.927   4.999 -10.815  1.00 70.81           N  
ATOM   2377  CE1 HIS A 292      24.841   5.967 -11.746  1.00 70.81           C  
ATOM   2378  NE2 HIS A 292      23.802   5.737 -12.563  1.00 70.81           N  
ATOM   2379  N   GLU A 293      26.372   1.547  -9.472  1.00 75.62           N  
ATOM   2380  CA  GLU A 293      27.802   1.594  -9.134  1.00 75.62           C  
ATOM   2381  C   GLU A 293      28.635   0.528  -9.862  1.00 75.62           C  
ATOM   2382  CB  GLU A 293      27.966   1.409  -7.617  1.00 75.62           C  
ATOM   2383  O   GLU A 293      29.819   0.730 -10.115  1.00 75.62           O  
ATOM   2384  CG  GLU A 293      27.437   2.587  -6.784  1.00 75.62           C  
ATOM   2385  CD  GLU A 293      28.135   3.908  -7.122  1.00 75.62           C  
ATOM   2386  OE1 GLU A 293      27.408   4.917  -7.242  1.00 75.62           O  
ATOM   2387  OE2 GLU A 293      29.375   3.883  -7.278  1.00 75.62           O  
ATOM   2388  N   LEU A 294      28.036  -0.611 -10.226  1.00 75.69           N  
ATOM   2389  CA  LEU A 294      28.708  -1.669 -10.984  1.00 75.69           C  
ATOM   2390  C   LEU A 294      28.568  -1.502 -12.501  1.00 75.69           C  
ATOM   2391  CB  LEU A 294      28.220  -3.042 -10.493  1.00 75.69           C  
ATOM   2392  O   LEU A 294      29.455  -1.936 -13.236  1.00 75.69           O  
ATOM   2393  CG  LEU A 294      28.662  -3.337  -9.045  1.00 75.69           C  
ATOM   2394  CD1 LEU A 294      28.061  -4.642  -8.543  1.00 75.69           C  
ATOM   2395  CD2 LEU A 294      30.180  -3.493  -8.911  1.00 75.69           C  
ATOM   2396  N   ARG A 295      27.513  -0.839 -12.988  1.00 71.56           N  
ATOM   2397  CA  ARG A 295      27.308  -0.571 -14.421  1.00 71.56           C  
ATOM   2398  C   ARG A 295      28.364   0.381 -14.977  1.00 71.56           C  
ATOM   2399  CB  ARG A 295      25.889  -0.026 -14.624  1.00 71.56           C  
ATOM   2400  O   ARG A 295      28.932   0.104 -16.030  1.00 71.56           O  
ATOM   2401  CG  ARG A 295      25.543   0.204 -16.102  1.00 71.56           C  
ATOM   2402  CD  ARG A 295      24.152   0.829 -16.245  1.00 71.56           C  
ATOM   2403  NE  ARG A 295      23.081  -0.073 -15.781  1.00 71.56           N  
ATOM   2404  NH1 ARG A 295      21.354   1.426 -15.998  1.00 71.56           N  
ATOM   2405  NH2 ARG A 295      20.931  -0.700 -15.433  1.00 71.56           N  
ATOM   2406  CZ  ARG A 295      21.797   0.228 -15.728  1.00 71.56           C  
ATOM   2407  N   THR A 296      28.661   1.461 -14.263  1.00 68.50           N  
ATOM   2408  CA  THR A 296      29.626   2.486 -14.692  1.00 68.50           C  
ATOM   2409  C   THR A 296      31.036   1.929 -14.963  1.00 68.50           C  
ATOM   2410  CB  THR A 296      29.643   3.643 -13.683  1.00 68.50           C  
ATOM   2411  O   THR A 296      31.525   2.088 -16.085  1.00 68.50           O  
ATOM   2412  CG2 THR A 296      30.473   4.832 -14.161  1.00 68.50           C  
ATOM   2413  OG1 THR A 296      28.322   4.093 -13.520  1.00 68.50           O  
ATOM   2414  N   PRO A 297      31.703   1.213 -14.031  1.00 68.50           N  
ATOM   2415  CA  PRO A 297      33.025   0.643 -14.297  1.00 68.50           C  
ATOM   2416  C   PRO A 297      32.977  -0.462 -15.359  1.00 68.50           C  
ATOM   2417  CB  PRO A 297      33.524   0.117 -12.946  1.00 68.50           C  
ATOM   2418  O   PRO A 297      33.931  -0.635 -16.118  1.00 68.50           O  
ATOM   2419  CG  PRO A 297      32.240  -0.187 -12.179  1.00 68.50           C  
ATOM   2420  CD  PRO A 297      31.301   0.913 -12.665  1.00 68.50           C  
ATOM   2421  N   LEU A 298      31.865  -1.194 -15.454  1.00 81.75           N  
ATOM   2422  CA  LEU A 298      31.713  -2.263 -16.430  1.00 81.75           C  
ATOM   2423  C   LEU A 298      31.577  -1.735 -17.859  1.00 81.75           C  
ATOM   2424  CB  LEU A 298      30.510  -3.104 -16.015  1.00 81.75           C  
ATOM   2425  O   LEU A 298      32.236  -2.257 -18.756  1.00 81.75           O  
ATOM   2426  CG  LEU A 298      30.396  -4.405 -16.804  1.00 81.75           C  
ATOM   2427  CD1 LEU A 298      31.584  -5.333 -16.536  1.00 81.75           C  
ATOM   2428  CD2 LEU A 298      29.135  -5.095 -16.329  1.00 81.75           C  
ATOM   2429  N   ASN A 299      30.800  -0.670 -18.062  1.00 74.31           N  
ATOM   2430  CA  ASN A 299      30.713   0.033 -19.341  1.00 74.31           C  
ATOM   2431  C   ASN A 299      32.078   0.601 -19.750  1.00 74.31           C  
ATOM   2432  CB  ASN A 299      29.646   1.135 -19.244  1.00 74.31           C  
ATOM   2433  O   ASN A 299      32.444   0.515 -20.919  1.00 74.31           O  
ATOM   2434  CG  ASN A 299      28.224   0.603 -19.301  1.00 74.31           C  
ATOM   2435  ND2 ASN A 299      27.251   1.471 -19.154  1.00 74.31           N  
ATOM   2436  OD1 ASN A 299      27.959  -0.571 -19.510  1.00 74.31           O  
ATOM   2437  N   GLY A 300      32.876   1.071 -18.785  1.00 71.19           N  
ATOM   2438  CA  GLY A 300      34.271   1.448 -19.015  1.00 71.19           C  
ATOM   2439  C   GLY A 300      35.132   0.287 -19.531  1.00 71.19           C  
ATOM   2440  O   GLY A 300      35.839   0.441 -20.525  1.00 71.19           O  
ATOM   2441  N   ILE A 301      35.040  -0.900 -18.918  1.00 79.31           N  
ATOM   2442  CA  ILE A 301      35.766  -2.105 -19.368  1.00 79.31           C  
ATOM   2443  C   ILE A 301      35.290  -2.555 -20.760  1.00 79.31           C  
ATOM   2444  CB  ILE A 301      35.634  -3.242 -18.325  1.00 79.31           C  
ATOM   2445  O   ILE A 301      36.110  -2.912 -21.609  1.00 79.31           O  
ATOM   2446  CG1 ILE A 301      36.349  -2.867 -17.005  1.00 79.31           C  
ATOM   2447  CG2 ILE A 301      36.225  -4.565 -18.856  1.00 79.31           C  
ATOM   2448  CD1 ILE A 301      35.916  -3.728 -15.811  1.00 79.31           C  
ATOM   2449  N   VAL A 302      33.980  -2.531 -21.025  1.00 73.44           N  
ATOM   2450  CA  VAL A 302      33.408  -2.878 -22.339  1.00 73.44           C  
ATOM   2451  C   VAL A 302      33.863  -1.884 -23.412  1.00 73.44           C  
ATOM   2452  CB  VAL A 302      31.869  -2.973 -22.275  1.00 73.44           C  
ATOM   2453  O   VAL A 302      34.311  -2.315 -24.473  1.00 73.44           O  
ATOM   2454  CG1 VAL A 302      31.241  -3.190 -23.659  1.00 73.44           C  
ATOM   2455  CG2 VAL A 302      31.432  -4.166 -21.413  1.00 73.44           C  
ATOM   2456  N   GLY A 303      33.825  -0.581 -23.124  1.00 69.44           N  
ATOM   2457  CA  GLY A 303      34.252   0.480 -24.038  1.00 69.44           C  
ATOM   2458  C   GLY A 303      35.748   0.427 -24.346  1.00 69.44           C  
ATOM   2459  O   GLY A 303      36.136   0.362 -25.509  1.00 69.44           O  
ATOM   2460  N   LEU A 304      36.601   0.352 -23.319  1.00 77.94           N  
ATOM   2461  CA  LEU A 304      38.056   0.251 -23.499  1.00 77.94           C  
ATOM   2462  C   LEU A 304      38.459  -1.036 -24.226  1.00 77.94           C  
ATOM   2463  CB  LEU A 304      38.752   0.326 -22.129  1.00 77.94           C  
ATOM   2464  O   LEU A 304      39.340  -1.008 -25.083  1.00 77.94           O  
ATOM   2465  CG  LEU A 304      38.747   1.732 -21.503  1.00 77.94           C  
ATOM   2466  CD1 LEU A 304      39.163   1.637 -20.034  1.00 77.94           C  
ATOM   2467  CD2 LEU A 304      39.724   2.670 -22.216  1.00 77.94           C  
ATOM   2468  N   SER A 305      37.804  -2.162 -23.925  1.00 81.69           N  
ATOM   2469  CA  SER A 305      38.061  -3.410 -24.650  1.00 81.69           C  
ATOM   2470  C   SER A 305      37.606  -3.345 -26.110  1.00 81.69           C  
ATOM   2471  CB  SER A 305      37.472  -4.632 -23.941  1.00 81.69           C  
ATOM   2472  O   SER A 305      38.282  -3.907 -26.964  1.00 81.69           O  
ATOM   2473  OG  SER A 305      36.071  -4.545 -23.791  1.00 81.69           O  
ATOM   2474  N   ARG A 306      36.519  -2.629 -26.425  1.00 73.44           N  
ATOM   2475  CA  ARG A 306      36.081  -2.382 -27.808  1.00 73.44           C  
ATOM   2476  C   ARG A 306      37.100  -1.534 -28.574  1.00 73.44           C  
ATOM   2477  CB  ARG A 306      34.693  -1.719 -27.793  1.00 73.44           C  
ATOM   2478  O   ARG A 306      37.538  -1.957 -29.632  1.00 73.44           O  
ATOM   2479  CG  ARG A 306      34.044  -1.605 -29.179  1.00 73.44           C  
ATOM   2480  CD  ARG A 306      33.487  -2.950 -29.653  1.00 73.44           C  
ATOM   2481  NE  ARG A 306      32.817  -2.799 -30.953  1.00 73.44           N  
ATOM   2482  NH1 ARG A 306      31.319  -4.531 -30.766  1.00 73.44           N  
ATOM   2483  NH2 ARG A 306      31.280  -3.208 -32.571  1.00 73.44           N  
ATOM   2484  CZ  ARG A 306      31.811  -3.513 -31.421  1.00 73.44           C  
ATOM   2485  N   ILE A 307      37.534  -0.412 -27.995  1.00 76.25           N  
ATOM   2486  CA  ILE A 307      38.526   0.492 -28.604  1.00 76.25           C  
ATOM   2487  C   ILE A 307      39.830  -0.254 -28.900  1.00 76.25           C  
ATOM   2488  CB  ILE A 307      38.776   1.706 -27.676  1.00 76.25           C  
ATOM   2489  O   ILE A 307      40.383  -0.139 -29.987  1.00 76.25           O  
ATOM   2490  CG1 ILE A 307      37.511   2.591 -27.594  1.00 76.25           C  
ATOM   2491  CG2 ILE A 307      39.972   2.551 -28.158  1.00 76.25           C  
ATOM   2492  CD1 ILE A 307      37.539   3.598 -26.436  1.00 76.25           C  
ATOM   2493  N   LEU A 308      40.313  -1.055 -27.948  1.00 80.81           N  
ATOM   2494  CA  LEU A 308      41.529  -1.844 -28.129  1.00 80.81           C  
ATOM   2495  C   LEU A 308      41.361  -2.952 -29.182  1.00 80.81           C  
ATOM   2496  CB  LEU A 308      41.928  -2.426 -26.770  1.00 80.81           C  
ATOM   2497  O   LEU A 308      42.315  -3.233 -29.900  1.00 80.81           O  
ATOM   2498  CG  LEU A 308      42.560  -1.439 -25.777  1.00 80.81           C  
ATOM   2499  CD1 LEU A 308      42.686  -2.111 -24.405  1.00 80.81           C  
ATOM   2500  CD2 LEU A 308      43.955  -0.995 -26.218  1.00 80.81           C  
ATOM   2501  N   LEU A 309      40.176  -3.563 -29.311  1.00 80.31           N  
ATOM   2502  CA  LEU A 309      39.897  -4.570 -30.348  1.00 80.31           C  
ATOM   2503  C   LEU A 309      39.980  -4.010 -31.777  1.00 80.31           C  
ATOM   2504  CB  LEU A 309      38.511  -5.208 -30.115  1.00 80.31           C  
ATOM   2505  O   LEU A 309      40.227  -4.793 -32.693  1.00 80.31           O  
ATOM   2506  CG  LEU A 309      38.478  -6.307 -29.043  1.00 80.31           C  
ATOM   2507  CD1 LEU A 309      37.034  -6.668 -28.687  1.00 80.31           C  
ATOM   2508  CD2 LEU A 309      39.172  -7.584 -29.518  1.00 80.31           C  
ATOM   2509  N   ASP A 310      39.815  -2.697 -31.948  1.00 79.81           N  
ATOM   2510  CA  ASP A 310      39.912  -2.001 -33.237  1.00 79.81           C  
ATOM   2511  C   ASP A 310      41.355  -1.542 -33.569  1.00 79.81           C  
ATOM   2512  CB  ASP A 310      38.891  -0.843 -33.270  1.00 79.81           C  
ATOM   2513  O   ASP A 310      41.593  -0.939 -34.615  1.00 79.81           O  
ATOM   2514  CG  ASP A 310      37.419  -1.298 -33.203  1.00 79.81           C  
ATOM   2515  OD1 ASP A 310      37.108  -2.426 -33.657  1.00 79.81           O  
ATOM   2516  OD2 ASP A 310      36.580  -0.507 -32.714  1.00 79.81           O  
ATOM   2517  N   THR A 311      42.339  -1.837 -32.704  1.00 84.12           N  
ATOM   2518  CA  THR A 311      43.769  -1.533 -32.928  1.00 84.12           C  
ATOM   2519  C   THR A 311      44.543  -2.709 -33.538  1.00 84.12           C  
ATOM   2520  CB  THR A 311      44.471  -1.022 -31.655  1.00 84.12           C  
ATOM   2521  O   THR A 311      44.057  -3.840 -33.591  1.00 84.12           O  
ATOM   2522  CG2 THR A 311      43.797   0.207 -31.049  1.00 84.12           C  
ATOM   2523  OG1 THR A 311      44.568  -1.997 -30.644  1.00 84.12           O  
ATOM   2524  N   GLU A 312      45.775  -2.467 -34.004  1.00 84.06           N  
ATOM   2525  CA  GLU A 312      46.674  -3.545 -34.431  1.00 84.06           C  
ATOM   2526  C   GLU A 312      47.120  -4.380 -33.219  1.00 84.06           C  
ATOM   2527  CB  GLU A 312      47.892  -3.002 -35.200  1.00 84.06           C  
ATOM   2528  O   GLU A 312      47.907  -3.930 -32.388  1.00 84.06           O  
ATOM   2529  CG  GLU A 312      47.525  -2.437 -36.583  1.00 84.06           C  
ATOM   2530  CD  GLU A 312      48.752  -2.086 -37.449  1.00 84.06           C  
ATOM   2531  OE1 GLU A 312      48.537  -1.773 -38.643  1.00 84.06           O  
ATOM   2532  OE2 GLU A 312      49.895  -2.145 -36.940  1.00 84.06           O  
ATOM   2533  N   LEU A 313      46.606  -5.610 -33.126  1.00 88.62           N  
ATOM   2534  CA  LEU A 313      46.875  -6.551 -32.038  1.00 88.62           C  
ATOM   2535  C   LEU A 313      47.548  -7.819 -32.563  1.00 88.62           C  
ATOM   2536  CB  LEU A 313      45.557  -6.922 -31.335  1.00 88.62           C  
ATOM   2537  O   LEU A 313      47.213  -8.318 -33.642  1.00 88.62           O  
ATOM   2538  CG  LEU A 313      44.824  -5.772 -30.620  1.00 88.62           C  
ATOM   2539  CD1 LEU A 313      43.470  -6.311 -30.152  1.00 88.62           C  
ATOM   2540  CD2 LEU A 313      45.585  -5.260 -29.396  1.00 88.62           C  
ATOM   2541  N   ASP A 314      48.435  -8.405 -31.759  1.00 88.31           N  
ATOM   2542  CA  ASP A 314      48.917  -9.758 -32.026  1.00 88.31           C  
ATOM   2543  C   ASP A 314      47.832 -10.824 -31.732  1.00 88.31           C  
ATOM   2544  CB  ASP A 314      50.282 -10.002 -31.352  1.00 88.31           C  
ATOM   2545  O   ASP A 314      46.790 -10.562 -31.119  1.00 88.31           O  
ATOM   2546  CG  ASP A 314      50.230 -10.193 -29.836  1.00 88.31           C  
ATOM   2547  OD1 ASP A 314      49.338 -10.947 -29.388  1.00 88.31           O  
ATOM   2548  OD2 ASP A 314      51.117  -9.670 -29.131  1.00 88.31           O  
ATOM   2549  N   ALA A 315      48.049 -12.060 -32.196  1.00 81.50           N  
ATOM   2550  CA  ALA A 315      47.059 -13.134 -32.075  1.00 81.50           C  
ATOM   2551  C   ALA A 315      46.735 -13.518 -30.615  1.00 81.50           C  
ATOM   2552  CB  ALA A 315      47.569 -14.348 -32.864  1.00 81.50           C  
ATOM   2553  O   ALA A 315      45.639 -14.018 -30.336  1.00 81.50           O  
ATOM   2554  N   GLU A 316      47.666 -13.300 -29.684  1.00 79.25           N  
ATOM   2555  CA  GLU A 316      47.500 -13.624 -28.268  1.00 79.25           C  
ATOM   2556  C   GLU A 316      46.747 -12.500 -27.540  1.00 79.25           C  
ATOM   2557  CB  GLU A 316      48.880 -13.919 -27.649  1.00 79.25           C  
ATOM   2558  O   GLU A 316      45.760 -12.757 -26.847  1.00 79.25           O  
ATOM   2559  CG  GLU A 316      48.746 -14.917 -26.494  1.00 79.25           C  
ATOM   2560  CD  GLU A 316      50.061 -15.194 -25.749  1.00 79.25           C  
ATOM   2561  OE1 GLU A 316      49.954 -15.602 -24.568  1.00 79.25           O  
ATOM   2562  OE2 GLU A 316      51.144 -15.067 -26.355  1.00 79.25           O  
ATOM   2563  N   GLN A 317      47.125 -11.247 -27.800  1.00 81.50           N  
ATOM   2564  CA  GLN A 317      46.454 -10.029 -27.355  1.00 81.50           C  
ATOM   2565  C   GLN A 317      45.000  -9.992 -27.823  1.00 81.50           C  
ATOM   2566  CB  GLN A 317      47.197  -8.810 -27.911  1.00 81.50           C  
ATOM   2567  O   GLN A 317      44.108  -9.801 -26.998  1.00 81.50           O  
ATOM   2568  CG  GLN A 317      48.562  -8.571 -27.253  1.00 81.50           C  
ATOM   2569  CD  GLN A 317      49.353  -7.478 -27.968  1.00 81.50           C  
ATOM   2570  NE2 GLN A 317      50.374  -6.939 -27.343  1.00 81.50           N  
ATOM   2571  OE1 GLN A 317      49.056  -7.063 -29.079  1.00 81.50           O  
ATOM   2572  N   LEU A 318      44.732 -10.274 -29.103  1.00 77.56           N  
ATOM   2573  CA  LEU A 318      43.374 -10.349 -29.651  1.00 77.56           C  
ATOM   2574  C   LEU A 318      42.521 -11.390 -28.912  1.00 77.56           C  
ATOM   2575  CB  LEU A 318      43.478 -10.680 -31.152  1.00 77.56           C  
ATOM   2576  O   LEU A 318      41.338 -11.164 -28.645  1.00 77.56           O  
ATOM   2577  CG  LEU A 318      42.128 -10.700 -31.892  1.00 77.56           C  
ATOM   2578  CD1 LEU A 318      41.518  -9.306 -32.007  1.00 77.56           C  
ATOM   2579  CD2 LEU A 318      42.301 -11.269 -33.300  1.00 77.56           C  
ATOM   2580  N   LYS A 319      43.108 -12.538 -28.551  1.00 69.25           N  
ATOM   2581  CA  LYS A 319      42.420 -13.590 -27.792  1.00 69.25           C  
ATOM   2582  C   LYS A 319      42.126 -13.151 -26.355  1.00 69.25           C  
ATOM   2583  CB  LYS A 319      43.263 -14.868 -27.853  1.00 69.25           C  
ATOM   2584  O   LYS A 319      41.009 -13.383 -25.878  1.00 69.25           O  
ATOM   2585  CG  LYS A 319      42.576 -16.063 -27.180  1.00 69.25           C  
ATOM   2586  CD  LYS A 319      43.523 -17.264 -27.218  1.00 69.25           C  
ATOM   2587  CE  LYS A 319      42.921 -18.455 -26.472  1.00 69.25           C  
ATOM   2588  NZ  LYS A 319      43.911 -19.556 -26.390  1.00 69.25           N  
ATOM   2589  N   TYR A 320      43.078 -12.513 -25.671  1.00 75.50           N  
ATOM   2590  CA  TYR A 320      42.865 -11.976 -24.324  1.00 75.50           C  
ATOM   2591  C   TYR A 320      41.794 -10.885 -24.318  1.00 75.50           C  
ATOM   2592  CB  TYR A 320      44.187 -11.461 -23.728  1.00 75.50           C  
ATOM   2593  O   TYR A 320      40.857 -10.958 -23.524  1.00 75.50           O  
ATOM   2594  CG  TYR A 320      45.230 -12.530 -23.446  1.00 75.50           C  
ATOM   2595  CD1 TYR A 320      44.853 -13.757 -22.860  1.00 75.50           C  
ATOM   2596  CD2 TYR A 320      46.588 -12.293 -23.745  1.00 75.50           C  
ATOM   2597  CE1 TYR A 320      45.816 -14.754 -22.623  1.00 75.50           C  
ATOM   2598  CE2 TYR A 320      47.555 -13.291 -23.505  1.00 75.50           C  
ATOM   2599  OH  TYR A 320      48.049 -15.551 -22.787  1.00 75.50           O  
ATOM   2600  CZ  TYR A 320      47.165 -14.534 -22.963  1.00 75.50           C  
ATOM   2601  N   LEU A 321      41.857  -9.946 -25.260  1.00 78.75           N  
ATOM   2602  CA  LEU A 321      40.906  -8.845 -25.366  1.00 78.75           C  
ATOM   2603  C   LEU A 321      39.493  -9.303 -25.716  1.00 78.75           C  
ATOM   2604  CB  LEU A 321      41.446  -7.814 -26.374  1.00 78.75           C  
ATOM   2605  O   LEU A 321      38.543  -8.877 -25.063  1.00 78.75           O  
ATOM   2606  CG  LEU A 321      41.826  -6.508 -25.666  1.00 78.75           C  
ATOM   2607  CD1 LEU A 321      43.207  -6.007 -26.063  1.00 78.75           C  
ATOM   2608  CD2 LEU A 321      40.779  -5.463 -25.980  1.00 78.75           C  
ATOM   2609  N   LYS A 322      39.340 -10.253 -26.649  1.00 69.81           N  
ATOM   2610  CA  LYS A 322      38.038 -10.891 -26.915  1.00 69.81           C  
ATOM   2611  C   LYS A 322      37.477 -11.568 -25.668  1.00 69.81           C  
ATOM   2612  CB  LYS A 322      38.160 -11.913 -28.056  1.00 69.81           C  
ATOM   2613  O   LYS A 322      36.280 -11.483 -25.410  1.00 69.81           O  
ATOM   2614  CG  LYS A 322      38.182 -11.215 -29.420  1.00 69.81           C  
ATOM   2615  CD  LYS A 322      38.325 -12.213 -30.574  1.00 69.81           C  
ATOM   2616  CE  LYS A 322      38.291 -11.422 -31.887  1.00 69.81           C  
ATOM   2617  NZ  LYS A 322      38.490 -12.280 -33.081  1.00 69.81           N  
ATOM   2618  N   THR A 323      38.330 -12.219 -24.880  1.00 66.19           N  
ATOM   2619  CA  THR A 323      37.903 -12.894 -23.647  1.00 66.19           C  
ATOM   2620  C   THR A 323      37.460 -11.887 -22.582  1.00 66.19           C  
ATOM   2621  CB  THR A 323      39.006 -13.815 -23.106  1.00 66.19           C  
ATOM   2622  O   THR A 323      36.411 -12.086 -21.970  1.00 66.19           O  
ATOM   2623  CG2 THR A 323      38.517 -14.657 -21.927  1.00 66.19           C  
ATOM   2624  OG1 THR A 323      39.417 -14.723 -24.108  1.00 66.19           O  
ATOM   2625  N   ILE A 324      38.206 -10.793 -22.389  1.00 76.88           N  
ATOM   2626  CA  ILE A 324      37.853  -9.699 -21.467  1.00 76.88           C  
ATOM   2627  C   ILE A 324      36.532  -9.048 -21.891  1.00 76.88           C  
ATOM   2628  CB  ILE A 324      39.004  -8.665 -21.384  1.00 76.88           C  
ATOM   2629  O   ILE A 324      35.630  -8.917 -21.068  1.00 76.88           O  
ATOM   2630  CG1 ILE A 324      40.227  -9.289 -20.671  1.00 76.88           C  
ATOM   2631  CG2 ILE A 324      38.564  -7.382 -20.648  1.00 76.88           C  
ATOM   2632  CD1 ILE A 324      41.524  -8.486 -20.841  1.00 76.88           C  
ATOM   2633  N   HIS A 325      36.387  -8.720 -23.176  1.00 70.44           N  
ATOM   2634  CA  HIS A 325      35.189  -8.090 -23.729  1.00 70.44           C  
ATOM   2635  C   HIS A 325      33.938  -8.959 -23.529  1.00 70.44           C  
ATOM   2636  CB  HIS A 325      35.441  -7.809 -25.215  1.00 70.44           C  
ATOM   2637  O   HIS A 325      32.939  -8.505 -22.972  1.00 70.44           O  
ATOM   2638  CG  HIS A 325      34.341  -7.012 -25.857  1.00 70.44           C  
ATOM   2639  CD2 HIS A 325      33.467  -7.437 -26.821  1.00 70.44           C  
ATOM   2640  ND1 HIS A 325      34.075  -5.685 -25.620  1.00 70.44           N  
ATOM   2641  CE1 HIS A 325      33.064  -5.316 -26.421  1.00 70.44           C  
ATOM   2642  NE2 HIS A 325      32.672  -6.348 -27.191  1.00 70.44           N  
ATOM   2643  N   VAL A 326      34.011 -10.245 -23.894  1.00 66.69           N  
ATOM   2644  CA  VAL A 326      32.902 -11.195 -23.699  1.00 66.69           C  
ATOM   2645  C   VAL A 326      32.578 -11.380 -22.215  1.00 66.69           C  
ATOM   2646  CB  VAL A 326      33.222 -12.545 -24.371  1.00 66.69           C  
ATOM   2647  O   VAL A 326      31.404 -11.458 -21.854  1.00 66.69           O  
ATOM   2648  CG1 VAL A 326      32.210 -13.647 -24.024  1.00 66.69           C  
ATOM   2649  CG2 VAL A 326      33.218 -12.400 -25.899  1.00 66.69           C  
ATOM   2650  N   SER A 327      33.588 -11.422 -21.343  1.00 66.62           N  
ATOM   2651  CA  SER A 327      33.382 -11.564 -19.895  1.00 66.62           C  
ATOM   2652  C   SER A 327      32.690 -10.337 -19.296  1.00 66.62           C  
ATOM   2653  CB  SER A 327      34.709 -11.815 -19.171  1.00 66.62           C  
ATOM   2654  O   SER A 327      31.774 -10.492 -18.491  1.00 66.62           O  
ATOM   2655  OG  SER A 327      35.330 -12.982 -19.676  1.00 66.62           O  
ATOM   2656  N   ALA A 328      33.074  -9.133 -19.728  1.00 73.19           N  
ATOM   2657  CA  ALA A 328      32.478  -7.879 -19.279  1.00 73.19           C  
ATOM   2658  C   ALA A 328      31.022  -7.727 -19.752  1.00 73.19           C  
ATOM   2659  CB  ALA A 328      33.375  -6.731 -19.753  1.00 73.19           C  
ATOM   2660  O   ALA A 328      30.145  -7.423 -18.945  1.00 73.19           O  
ATOM   2661  N   ILE A 329      30.733  -8.048 -21.019  1.00 66.81           N  
ATOM   2662  CA  ILE A 329      29.357  -8.082 -21.547  1.00 66.81           C  
ATOM   2663  C   ILE A 329      28.508  -9.104 -20.787  1.00 66.81           C  
ATOM   2664  CB  ILE A 329      29.368  -8.389 -23.063  1.00 66.81           C  
ATOM   2665  O   ILE A 329      27.383  -8.812 -20.385  1.00 66.81           O  
ATOM   2666  CG1 ILE A 329      29.940  -7.172 -23.818  1.00 66.81           C  
ATOM   2667  CG2 ILE A 329      27.952  -8.724 -23.582  1.00 66.81           C  
ATOM   2668  CD1 ILE A 329      30.176  -7.418 -25.310  1.00 66.81           C  
ATOM   2669  N   THR A 330      29.054 -10.301 -20.552  1.00 64.38           N  
ATOM   2670  CA  THR A 330      28.344 -11.354 -19.817  1.00 64.38           C  
ATOM   2671  C   THR A 330      27.986 -10.877 -18.416  1.00 64.38           C  
ATOM   2672  CB  THR A 330      29.158 -12.652 -19.738  1.00 64.38           C  
ATOM   2673  O   THR A 330      26.833 -11.015 -18.022  1.00 64.38           O  
ATOM   2674  CG2 THR A 330      28.392 -13.783 -19.051  1.00 64.38           C  
ATOM   2675  OG1 THR A 330      29.460 -13.116 -21.034  1.00 64.38           O  
ATOM   2676  N   LEU A 331      28.936 -10.272 -17.694  1.00 72.94           N  
ATOM   2677  CA  LEU A 331      28.712  -9.724 -16.358  1.00 72.94           C  
ATOM   2678  C   LEU A 331      27.640  -8.619 -16.355  1.00 72.94           C  
ATOM   2679  CB  LEU A 331      30.068  -9.246 -15.808  1.00 72.94           C  
ATOM   2680  O   LEU A 331      26.837  -8.555 -15.427  1.00 72.94           O  
ATOM   2681  CG  LEU A 331      30.032  -8.801 -14.337  1.00 72.94           C  
ATOM   2682  CD1 LEU A 331      29.618  -9.935 -13.393  1.00 72.94           C  
ATOM   2683  CD2 LEU A 331      31.417  -8.320 -13.903  1.00 72.94           C  
ATOM   2684  N   GLY A 332      27.574  -7.804 -17.410  1.00 70.50           N  
ATOM   2685  CA  GLY A 332      26.591  -6.721 -17.535  1.00 70.50           C  
ATOM   2686  C   GLY A 332      25.179  -7.256 -17.694  1.00 70.50           C  
ATOM   2687  O   GLY A 332      24.256  -6.791 -17.026  1.00 70.50           O  
ATOM   2688  N   ASN A 333      25.038  -8.319 -18.484  1.00 65.75           N  
ATOM   2689  CA  ASN A 333      23.781  -9.046 -18.606  1.00 65.75           C  
ATOM   2690  C   ASN A 333      23.355  -9.662 -17.262  1.00 65.75           C  
ATOM   2691  CB  ASN A 333      23.910 -10.091 -19.724  1.00 65.75           C  
ATOM   2692  O   ASN A 333      22.180  -9.588 -16.924  1.00 65.75           O  
ATOM   2693  CG  ASN A 333      24.106  -9.467 -21.097  1.00 65.75           C  
ATOM   2694  ND2 ASN A 333      24.587 -10.224 -22.056  1.00 65.75           N  
ATOM   2695  OD1 ASN A 333      23.820  -8.311 -21.349  1.00 65.75           O  
ATOM   2696  N   ILE A 334      24.288 -10.185 -16.448  1.00 67.00           N  
ATOM   2697  CA  ILE A 334      23.958 -10.697 -15.100  1.00 67.00           C  
ATOM   2698  C   ILE A 334      23.392  -9.597 -14.203  1.00 67.00           C  
ATOM   2699  CB  ILE A 334      25.153 -11.383 -14.387  1.00 67.00           C  
ATOM   2700  O   ILE A 334      22.391  -9.816 -13.522  1.00 67.00           O  
ATOM   2701  CG1 ILE A 334      25.893 -12.382 -15.303  1.00 67.00           C  
ATOM   2702  CG2 ILE A 334      24.694 -12.018 -13.059  1.00 67.00           C  
ATOM   2703  CD1 ILE A 334      26.735 -13.485 -14.650  1.00 67.00           C  
ATOM   2704  N   PHE A 335      24.016  -8.419 -14.187  1.00 69.19           N  
ATOM   2705  CA  PHE A 335      23.514  -7.307 -13.382  1.00 69.19           C  
ATOM   2706  C   PHE A 335      22.141  -6.841 -13.850  1.00 69.19           C  
ATOM   2707  CB  PHE A 335      24.524  -6.154 -13.366  1.00 69.19           C  
ATOM   2708  O   PHE A 335      21.251  -6.661 -13.021  1.00 69.19           O  
ATOM   2709  CG  PHE A 335      25.655  -6.415 -12.401  1.00 69.19           C  
ATOM   2710  CD1 PHE A 335      25.366  -6.538 -11.029  1.00 69.19           C  
ATOM   2711  CD2 PHE A 335      26.974  -6.582 -12.859  1.00 69.19           C  
ATOM   2712  CE1 PHE A 335      26.372  -6.922 -10.132  1.00 69.19           C  
ATOM   2713  CE2 PHE A 335      27.990  -6.924 -11.950  1.00 69.19           C  
ATOM   2714  CZ  PHE A 335      27.677  -7.145 -10.602  1.00 69.19           C  
ATOM   2715  N   ASN A 336      21.939  -6.716 -15.161  1.00 68.19           N  
ATOM   2716  CA  ASN A 336      20.637  -6.358 -15.713  1.00 68.19           C  
ATOM   2717  C   ASN A 336      19.557  -7.393 -15.349  1.00 68.19           C  
ATOM   2718  CB  ASN A 336      20.782  -6.133 -17.225  1.00 68.19           C  
ATOM   2719  O   ASN A 336      18.493  -6.996 -14.879  1.00 68.19           O  
ATOM   2720  CG  ASN A 336      21.504  -4.837 -17.571  1.00 68.19           C  
ATOM   2721  ND2 ASN A 336      22.012  -4.738 -18.777  1.00 68.19           N  
ATOM   2722  OD1 ASN A 336      21.589  -3.889 -16.794  1.00 68.19           O  
ATOM   2723  N   ASP A 337      19.853  -8.694 -15.438  1.00 67.75           N  
ATOM   2724  CA  ASP A 337      18.937  -9.769 -15.026  1.00 67.75           C  
ATOM   2725  C   ASP A 337      18.562  -9.678 -13.530  1.00 67.75           C  
ATOM   2726  CB  ASP A 337      19.586 -11.147 -15.270  1.00 67.75           C  
ATOM   2727  O   ASP A 337      17.405  -9.885 -13.157  1.00 67.75           O  
ATOM   2728  CG  ASP A 337      19.679 -11.641 -16.719  1.00 67.75           C  
ATOM   2729  OD1 ASP A 337      19.104 -11.010 -17.628  1.00 67.75           O  
ATOM   2730  OD2 ASP A 337      20.271 -12.745 -16.880  1.00 67.75           O  
ATOM   2731  N   ILE A 338      19.524  -9.360 -12.651  1.00 70.56           N  
ATOM   2732  CA  ILE A 338      19.286  -9.199 -11.203  1.00 70.56           C  
ATOM   2733  C   ILE A 338      18.384  -7.991 -10.925  1.00 70.56           C  
ATOM   2734  CB  ILE A 338      20.627  -9.105 -10.433  1.00 70.56           C  
ATOM   2735  O   ILE A 338      17.478  -8.084 -10.094  1.00 70.56           O  
ATOM   2736  CG1 ILE A 338      21.331 -10.482 -10.436  1.00 70.56           C  
ATOM   2737  CG2 ILE A 338      20.425  -8.627  -8.978  1.00 70.56           C  
ATOM   2738  CD1 ILE A 338      22.783 -10.440  -9.938  1.00 70.56           C  
ATOM   2739  N   ILE A 339      18.597  -6.873 -11.625  1.00 70.31           N  
ATOM   2740  CA  ILE A 339      17.741  -5.683 -11.515  1.00 70.31           C  
ATOM   2741  C   ILE A 339      16.324  -6.005 -11.981  1.00 70.31           C  
ATOM   2742  CB  ILE A 339      18.294  -4.523 -12.367  1.00 70.31           C  
ATOM   2743  O   ILE A 339      15.356  -5.607 -11.337  1.00 70.31           O  
ATOM   2744  CG1 ILE A 339      19.667  -4.046 -11.869  1.00 70.31           C  
ATOM   2745  CG2 ILE A 339      17.333  -3.315 -12.384  1.00 70.31           C  
ATOM   2746  CD1 ILE A 339      20.393  -3.214 -12.938  1.00 70.31           C  
ATOM   2747  N   GLU A 340      16.179  -6.701 -13.108  1.00 66.06           N  
ATOM   2748  CA  GLU A 340      14.865  -7.084 -13.615  1.00 66.06           C  
ATOM   2749  C   GLU A 340      14.135  -8.016 -12.649  1.00 66.06           C  
ATOM   2750  CB  GLU A 340      14.980  -7.743 -14.988  1.00 66.06           C  
ATOM   2751  O   GLU A 340      12.951  -7.806 -12.385  1.00 66.06           O  
ATOM   2752  CG  GLU A 340      15.282  -6.721 -16.089  1.00 66.06           C  
ATOM   2753  CD  GLU A 340      15.035  -7.314 -17.478  1.00 66.06           C  
ATOM   2754  OE1 GLU A 340      14.709  -6.516 -18.386  1.00 66.06           O  
ATOM   2755  OE2 GLU A 340      15.010  -8.555 -17.623  1.00 66.06           O  
ATOM   2756  N   MET A 341      14.835  -8.990 -12.061  1.00 66.69           N  
ATOM   2757  CA  MET A 341      14.283  -9.864 -11.024  1.00 66.69           C  
ATOM   2758  C   MET A 341      13.732  -9.057  -9.846  1.00 66.69           C  
ATOM   2759  CB  MET A 341      15.380 -10.823 -10.540  1.00 66.69           C  
ATOM   2760  O   MET A 341      12.601  -9.267  -9.412  1.00 66.69           O  
ATOM   2761  CG  MET A 341      14.870 -11.803  -9.477  1.00 66.69           C  
ATOM   2762  SD  MET A 341      16.184 -12.721  -8.638  1.00 66.69           S  
ATOM   2763  CE  MET A 341      16.729 -11.460  -7.453  1.00 66.69           C  
ATOM   2764  N   ASP A 342      14.518  -8.118  -9.339  1.00 66.88           N  
ATOM   2765  CA  ASP A 342      14.140  -7.305  -8.195  1.00 66.88           C  
ATOM   2766  C   ASP A 342      13.013  -6.299  -8.547  1.00 66.88           C  
ATOM   2767  CB  ASP A 342      15.447  -6.727  -7.650  1.00 66.88           C  
ATOM   2768  O   ASP A 342      12.071  -6.133  -7.768  1.00 66.88           O  
ATOM   2769  CG  ASP A 342      15.210  -5.477  -6.858  1.00 66.88           C  
ATOM   2770  OD1 ASP A 342      15.073  -5.492  -5.612  1.00 66.88           O  
ATOM   2771  OD2 ASP A 342      15.158  -4.441  -7.539  1.00 66.88           O  
ATOM   2772  N   LYS A 343      12.981  -5.742  -9.768  1.00 65.56           N  
ATOM   2773  CA  LYS A 343      11.822  -4.981 -10.281  1.00 65.56           C  
ATOM   2774  C   LYS A 343      10.547  -5.834 -10.343  1.00 65.56           C  
ATOM   2775  CB  LYS A 343      12.132  -4.387 -11.667  1.00 65.56           C  
ATOM   2776  O   LYS A 343       9.471  -5.329 -10.014  1.00 65.56           O  
ATOM   2777  CG  LYS A 343      13.036  -3.144 -11.609  1.00 65.56           C  
ATOM   2778  CD  LYS A 343      13.289  -2.589 -13.022  1.00 65.56           C  
ATOM   2779  CE  LYS A 343      14.167  -1.329 -12.972  1.00 65.56           C  
ATOM   2780  NZ  LYS A 343      14.411  -0.757 -14.325  1.00 65.56           N  
ATOM   2781  N   LEU A 344      10.661  -7.104 -10.739  1.00 62.88           N  
ATOM   2782  CA  LEU A 344       9.546  -8.057 -10.816  1.00 62.88           C  
ATOM   2783  C   LEU A 344       9.032  -8.492  -9.435  1.00 62.88           C  
ATOM   2784  CB  LEU A 344       9.981  -9.286 -11.638  1.00 62.88           C  
ATOM   2785  O   LEU A 344       7.842  -8.764  -9.297  1.00 62.88           O  
ATOM   2786  CG  LEU A 344      10.095  -9.035 -13.151  1.00 62.88           C  
ATOM   2787  CD1 LEU A 344      10.853 -10.171 -13.827  1.00 62.88           C  
ATOM   2788  CD2 LEU A 344       8.721  -8.943 -13.806  1.00 62.88           C  
ATOM   2789  N   GLU A 345       9.886  -8.551  -8.408  1.00 60.59           N  
ATOM   2790  CA  GLU A 345       9.457  -8.845  -7.029  1.00 60.59           C  
ATOM   2791  C   GLU A 345       8.711  -7.666  -6.377  1.00 60.59           C  
ATOM   2792  CB  GLU A 345      10.657  -9.269  -6.157  1.00 60.59           C  
ATOM   2793  O   GLU A 345       7.807  -7.879  -5.569  1.00 60.59           O  
ATOM   2794  CG  GLU A 345      11.154 -10.685  -6.493  1.00 60.59           C  
ATOM   2795  CD  GLU A 345      12.164 -11.266  -5.482  1.00 60.59           C  
ATOM   2796  OE1 GLU A 345      12.316 -12.510  -5.522  1.00 60.59           O  
ATOM   2797  OE2 GLU A 345      12.748 -10.518  -4.659  1.00 60.59           O  
ATOM   2798  N   ARG A 346       9.050  -6.421  -6.741  1.00 58.41           N  
ATOM   2799  CA  ARG A 346       8.524  -5.197  -6.105  1.00 58.41           C  
ATOM   2800  C   ARG A 346       7.100  -4.815  -6.508  1.00 58.41           C  
ATOM   2801  CB  ARG A 346       9.456  -4.027  -6.444  1.00 58.41           C  
ATOM   2802  O   ARG A 346       6.425  -4.113  -5.754  1.00 58.41           O  
ATOM   2803  CG  ARG A 346      10.803  -4.076  -5.710  1.00 58.41           C  
ATOM   2804  CD  ARG A 346      11.729  -3.056  -6.378  1.00 58.41           C  
ATOM   2805  NE  ARG A 346      13.117  -3.208  -5.952  1.00 58.41           N  
ATOM   2806  NH1 ARG A 346      13.928  -1.132  -6.566  1.00 58.41           N  
ATOM   2807  NH2 ARG A 346      15.267  -2.648  -5.663  1.00 58.41           N  
ATOM   2808  CZ  ARG A 346      14.091  -2.329  -6.076  1.00 58.41           C  
ATOM   2809  N   ARG A 347       6.648  -5.167  -7.715  1.00 51.66           N  
ATOM   2810  CA  ARG A 347       5.373  -4.690  -8.279  1.00 51.66           C  
ATOM   2811  C   ARG A 347       4.685  -5.823  -9.031  1.00 51.66           C  
ATOM   2812  CB  ARG A 347       5.622  -3.465  -9.193  1.00 51.66           C  
ATOM   2813  O   ARG A 347       5.335  -6.545  -9.776  1.00 51.66           O  
ATOM   2814  CG  ARG A 347       6.070  -2.210  -8.416  1.00 51.66           C  
ATOM   2815  CD  ARG A 347       6.278  -0.990  -9.328  1.00 51.66           C  
ATOM   2816  NE  ARG A 347       6.657   0.212  -8.552  1.00 51.66           N  
ATOM   2817  NH1 ARG A 347       6.875   1.674 -10.316  1.00 51.66           N  
ATOM   2818  NH2 ARG A 347       7.240   2.401  -8.244  1.00 51.66           N  
ATOM   2819  CZ  ARG A 347       6.922   1.417  -9.039  1.00 51.66           C  
ATOM   2820  N   LYS A 348       3.353  -5.942  -8.909  1.00 54.44           N  
ATOM   2821  CA  LYS A 348       2.560  -6.632  -9.943  1.00 54.44           C  
ATOM   2822  C   LYS A 348       3.009  -6.046 -11.280  1.00 54.44           C  
ATOM   2823  CB  LYS A 348       1.052  -6.381  -9.769  1.00 54.44           C  
ATOM   2824  O   LYS A 348       2.920  -4.829 -11.426  1.00 54.44           O  
ATOM   2825  CG  LYS A 348       0.405  -7.253  -8.687  1.00 54.44           C  
ATOM   2826  CD  LYS A 348      -1.097  -6.945  -8.597  1.00 54.44           C  
ATOM   2827  CE  LYS A 348      -1.777  -7.863  -7.577  1.00 54.44           C  
ATOM   2828  NZ  LYS A 348      -3.226  -7.562  -7.463  1.00 54.44           N  
ATOM   2829  N   VAL A 349       3.538  -6.878 -12.177  1.00 59.19           N  
ATOM   2830  CA  VAL A 349       4.018  -6.456 -13.498  1.00 59.19           C  
ATOM   2831  C   VAL A 349       2.931  -5.595 -14.134  1.00 59.19           C  
ATOM   2832  CB  VAL A 349       4.341  -7.680 -14.382  1.00 59.19           C  
ATOM   2833  O   VAL A 349       1.854  -6.094 -14.456  1.00 59.19           O  
ATOM   2834  CG1 VAL A 349       4.940  -7.260 -15.729  1.00 59.19           C  
ATOM   2835  CG2 VAL A 349       5.329  -8.610 -13.669  1.00 59.19           C  
ATOM   2836  N   GLN A 350       3.168  -4.286 -14.219  1.00 58.50           N  
ATOM   2837  CA  GLN A 350       2.271  -3.386 -14.929  1.00 58.50           C  
ATOM   2838  C   GLN A 350       2.593  -3.572 -16.402  1.00 58.50           C  
ATOM   2839  CB  GLN A 350       2.442  -1.931 -14.466  1.00 58.50           C  
ATOM   2840  O   GLN A 350       3.622  -3.100 -16.874  1.00 58.50           O  
ATOM   2841  CG  GLN A 350       1.767  -1.679 -13.109  1.00 58.50           C  
ATOM   2842  CD  GLN A 350       1.887  -0.230 -12.639  1.00 58.50           C  
ATOM   2843  NE2 GLN A 350       1.342   0.108 -11.492  1.00 58.50           N  
ATOM   2844  OE1 GLN A 350       2.486   0.630 -13.253  1.00 58.50           O  
ATOM   2845  N   LEU A 351       1.763  -4.356 -17.080  1.00 72.12           N  
ATOM   2846  CA  LEU A 351       1.852  -4.515 -18.521  1.00 72.12           C  
ATOM   2847  C   LEU A 351       1.286  -3.276 -19.188  1.00 72.12           C  
ATOM   2848  CB  LEU A 351       1.066  -5.746 -18.962  1.00 72.12           C  
ATOM   2849  O   LEU A 351       0.138  -2.905 -18.925  1.00 72.12           O  
ATOM   2850  CG  LEU A 351       1.665  -7.055 -18.454  1.00 72.12           C  
ATOM   2851  CD1 LEU A 351       0.703  -8.143 -18.872  1.00 72.12           C  
ATOM   2852  CD2 LEU A 351       3.038  -7.370 -19.056  1.00 72.12           C  
ATOM   2853  N   ASP A 352       2.076  -2.676 -20.066  1.00 75.00           N  
ATOM   2854  CA  ASP A 352       1.626  -1.567 -20.892  1.00 75.00           C  
ATOM   2855  C   ASP A 352       0.998  -2.126 -22.173  1.00 75.00           C  
ATOM   2856  CB  ASP A 352       2.781  -0.589 -21.123  1.00 75.00           C  
ATOM   2857  O   ASP A 352       1.613  -2.202 -23.235  1.00 75.00           O  
ATOM   2858  CG  ASP A 352       2.310   0.698 -21.802  1.00 75.00           C  
ATOM   2859  OD1 ASP A 352       1.080   0.951 -21.868  1.00 75.00           O  
ATOM   2860  OD2 ASP A 352       3.178   1.466 -22.267  1.00 75.00           O  
ATOM   2861  N   ASN A 353      -0.231  -2.625 -22.042  1.00 79.12           N  
ATOM   2862  CA  ASN A 353      -0.959  -3.228 -23.152  1.00 79.12           C  
ATOM   2863  C   ASN A 353      -1.434  -2.144 -24.126  1.00 79.12           C  
ATOM   2864  CB  ASN A 353      -2.128  -4.054 -22.597  1.00 79.12           C  
ATOM   2865  O   ASN A 353      -2.378  -1.408 -23.832  1.00 79.12           O  
ATOM   2866  CG  ASN A 353      -1.700  -5.372 -21.983  1.00 79.12           C  
ATOM   2867  ND2 ASN A 353      -2.459  -5.870 -21.035  1.00 79.12           N  
ATOM   2868  OD1 ASN A 353      -0.724  -6.002 -22.352  1.00 79.12           O  
ATOM   2869  N   GLN A 354      -0.815  -2.084 -25.305  1.00 80.69           N  
ATOM   2870  CA  GLN A 354      -1.103  -1.088 -26.337  1.00 80.69           C  
ATOM   2871  C   GLN A 354      -1.324  -1.750 -27.700  1.00 80.69           C  
ATOM   2872  CB  GLN A 354       0.052  -0.085 -26.417  1.00 80.69           C  
ATOM   2873  O   GLN A 354      -0.888  -2.883 -27.897  1.00 80.69           O  
ATOM   2874  CG  GLN A 354       0.240   0.656 -25.089  1.00 80.69           C  
ATOM   2875  CD  GLN A 354       1.321   1.711 -25.159  1.00 80.69           C  
ATOM   2876  NE2 GLN A 354       1.464   2.500 -24.128  1.00 80.69           N  
ATOM   2877  OE1 GLN A 354       1.946   1.962 -26.179  1.00 80.69           O  
ATOM   2878  N   PRO A 355      -1.995  -1.081 -28.655  1.00 83.25           N  
ATOM   2879  CA  PRO A 355      -2.046  -1.550 -30.034  1.00 83.25           C  
ATOM   2880  C   PRO A 355      -0.634  -1.581 -30.637  1.00 83.25           C  
ATOM   2881  CB  PRO A 355      -2.981  -0.584 -30.777  1.00 83.25           C  
ATOM   2882  O   PRO A 355      -0.004  -0.542 -30.813  1.00 83.25           O  
ATOM   2883  CG  PRO A 355      -3.789   0.074 -29.659  1.00 83.25           C  
ATOM   2884  CD  PRO A 355      -2.795   0.123 -28.503  1.00 83.25           C  
ATOM   2885  N   VAL A 356      -0.150  -2.777 -30.947  1.00 82.50           N  
ATOM   2886  CA  VAL A 356       1.125  -3.048 -31.613  1.00 82.50           C  
ATOM   2887  C   VAL A 356       0.829  -3.419 -33.061  1.00 82.50           C  
ATOM   2888  CB  VAL A 356       1.880  -4.187 -30.893  1.00 82.50           C  
ATOM   2889  O   VAL A 356       0.011  -4.311 -33.294  1.00 82.50           O  
ATOM   2890  CG1 VAL A 356       3.202  -4.540 -31.586  1.00 82.50           C  
ATOM   2891  CG2 VAL A 356       2.214  -3.816 -29.442  1.00 82.50           C  
ATOM   2892  N   ASP A 357       1.498  -2.762 -34.013  1.00 83.94           N  
ATOM   2893  CA  ASP A 357       1.558  -3.224 -35.404  1.00 83.94           C  
ATOM   2894  C   ASP A 357       2.302  -4.562 -35.443  1.00 83.94           C  
ATOM   2895  CB  ASP A 357       2.222  -2.179 -36.312  1.00 83.94           C  
ATOM   2896  O   ASP A 357       3.519  -4.646 -35.255  1.00 83.94           O  
ATOM   2897  CG  ASP A 357       2.426  -2.683 -37.752  1.00 83.94           C  
ATOM   2898  OD1 ASP A 357       1.897  -3.764 -38.108  1.00 83.94           O  
ATOM   2899  OD2 ASP A 357       3.170  -2.012 -38.488  1.00 83.94           O  
ATOM   2900  N   PHE A 358       1.533  -5.628 -35.618  1.00 85.00           N  
ATOM   2901  CA  PHE A 358       2.029  -6.987 -35.572  1.00 85.00           C  
ATOM   2902  C   PHE A 358       2.803  -7.349 -36.838  1.00 85.00           C  
ATOM   2903  CB  PHE A 358       0.847  -7.931 -35.348  1.00 85.00           C  
ATOM   2904  O   PHE A 358       3.740  -8.143 -36.769  1.00 85.00           O  
ATOM   2905  CG  PHE A 358       1.278  -9.303 -34.890  1.00 85.00           C  
ATOM   2906  CD1 PHE A 358       1.060 -10.443 -35.684  1.00 85.00           C  
ATOM   2907  CD2 PHE A 358       1.957  -9.417 -33.667  1.00 85.00           C  
ATOM   2908  CE1 PHE A 358       1.522 -11.698 -35.242  1.00 85.00           C  
ATOM   2909  CE2 PHE A 358       2.434 -10.659 -33.241  1.00 85.00           C  
ATOM   2910  CZ  PHE A 358       2.212 -11.805 -34.022  1.00 85.00           C  
ATOM   2911  N   THR A 359       2.457  -6.747 -37.977  1.00 81.75           N  
ATOM   2912  CA  THR A 359       3.156  -6.971 -39.246  1.00 81.75           C  
ATOM   2913  C   THR A 359       4.560  -6.380 -39.178  1.00 81.75           C  
ATOM   2914  CB  THR A 359       2.369  -6.363 -40.414  1.00 81.75           C  
ATOM   2915  O   THR A 359       5.534  -7.091 -39.434  1.00 81.75           O  
ATOM   2916  CG2 THR A 359       2.979  -6.729 -41.766  1.00 81.75           C  
ATOM   2917  OG1 THR A 359       1.048  -6.860 -40.418  1.00 81.75           O  
ATOM   2918  N   GLY A 360       4.678  -5.121 -38.738  1.00 78.06           N  
ATOM   2919  CA  GLY A 360       5.972  -4.479 -38.492  1.00 78.06           C  
ATOM   2920  C   GLY A 360       6.792  -5.212 -37.426  1.00 78.06           C  
ATOM   2921  O   GLY A 360       7.968  -5.505 -37.631  1.00 78.06           O  
ATOM   2922  N   PHE A 361       6.156  -5.625 -36.324  1.00 85.38           N  
ATOM   2923  CA  PHE A 361       6.815  -6.403 -35.270  1.00 85.38           C  
ATOM   2924  C   PHE A 361       7.425  -7.719 -35.779  1.00 85.38           C  
ATOM   2925  CB  PHE A 361       5.795  -6.693 -34.162  1.00 85.38           C  
ATOM   2926  O   PHE A 361       8.525  -8.095 -35.369  1.00 85.38           O  
ATOM   2927  CG  PHE A 361       6.359  -7.491 -33.006  1.00 85.38           C  
ATOM   2928  CD1 PHE A 361       6.328  -8.900 -33.023  1.00 85.38           C  
ATOM   2929  CD2 PHE A 361       6.926  -6.815 -31.914  1.00 85.38           C  
ATOM   2930  CE1 PHE A 361       6.891  -9.628 -31.960  1.00 85.38           C  
ATOM   2931  CE2 PHE A 361       7.468  -7.542 -30.844  1.00 85.38           C  
ATOM   2932  CZ  PHE A 361       7.468  -8.946 -30.873  1.00 85.38           C  
ATOM   2933  N   MET A 362       6.718  -8.433 -36.656  1.00 83.31           N  
ATOM   2934  CA  MET A 362       7.198  -9.688 -37.235  1.00 83.31           C  
ATOM   2935  C   MET A 362       8.375  -9.460 -38.190  1.00 83.31           C  
ATOM   2936  CB  MET A 362       6.034 -10.406 -37.930  1.00 83.31           C  
ATOM   2937  O   MET A 362       9.360 -10.194 -38.104  1.00 83.31           O  
ATOM   2938  CG  MET A 362       5.063 -11.023 -36.909  1.00 83.31           C  
ATOM   2939  SD  MET A 362       5.719 -12.404 -35.929  1.00 83.31           S  
ATOM   2940  CE  MET A 362       5.786 -13.652 -37.240  1.00 83.31           C  
ATOM   2941  N   ALA A 363       8.313  -8.419 -39.026  1.00 78.44           N  
ATOM   2942  CA  ALA A 363       9.408  -8.042 -39.922  1.00 78.44           C  
ATOM   2943  C   ALA A 363      10.676  -7.638 -39.148  1.00 78.44           C  
ATOM   2944  CB  ALA A 363       8.916  -6.906 -40.826  1.00 78.44           C  
ATOM   2945  O   ALA A 363      11.779  -8.084 -39.471  1.00 78.44           O  
ATOM   2946  N   ASP A 364      10.523  -6.859 -38.074  1.00 76.44           N  
ATOM   2947  CA  ASP A 364      11.620  -6.515 -37.167  1.00 76.44           C  
ATOM   2948  C   ASP A 364      12.264  -7.761 -36.556  1.00 76.44           C  
ATOM   2949  CB  ASP A 364      11.093  -5.702 -35.983  1.00 76.44           C  
ATOM   2950  O   ASP A 364      13.491  -7.885 -36.496  1.00 76.44           O  
ATOM   2951  CG  ASP A 364      10.818  -4.231 -36.229  1.00 76.44           C  
ATOM   2952  OD1 ASP A 364      11.125  -3.732 -37.329  1.00 76.44           O  
ATOM   2953  OD2 ASP A 364      10.405  -3.639 -35.197  1.00 76.44           O  
ATOM   2954  N   LEU A 365      11.431  -8.685 -36.065  1.00 82.81           N  
ATOM   2955  CA  LEU A 365      11.897  -9.904 -35.421  1.00 82.81           C  
ATOM   2956  C   LEU A 365      12.658 -10.790 -36.411  1.00 82.81           C  
ATOM   2957  CB  LEU A 365      10.695 -10.631 -34.795  1.00 82.81           C  
ATOM   2958  O   LEU A 365      13.686 -11.356 -36.037  1.00 82.81           O  
ATOM   2959  CG  LEU A 365      11.082 -11.833 -33.914  1.00 82.81           C  
ATOM   2960  CD1 LEU A 365      11.839 -11.394 -32.656  1.00 82.81           C  
ATOM   2961  CD2 LEU A 365       9.818 -12.563 -33.460  1.00 82.81           C  
ATOM   2962  N   GLU A 366      12.193 -10.889 -37.656  1.00 81.94           N  
ATOM   2963  CA  GLU A 366      12.864 -11.630 -38.725  1.00 81.94           C  
ATOM   2964  C   GLU A 366      14.229 -11.027 -39.073  1.00 81.94           C  
ATOM   2965  CB  GLU A 366      11.946 -11.697 -39.955  1.00 81.94           C  
ATOM   2966  O   GLU A 366      15.241 -11.732 -39.023  1.00 81.94           O  
ATOM   2967  CG  GLU A 366      12.540 -12.579 -41.064  1.00 81.94           C  
ATOM   2968  CD  GLU A 366      11.530 -12.955 -42.159  1.00 81.94           C  
ATOM   2969  OE1 GLU A 366      11.762 -14.014 -42.789  1.00 81.94           O  
ATOM   2970  OE2 GLU A 366      10.540 -12.216 -42.353  1.00 81.94           O  
ATOM   2971  N   ASN A 367      14.277  -9.718 -39.340  1.00 74.00           N  
ATOM   2972  CA  ASN A 367      15.508  -9.009 -39.695  1.00 74.00           C  
ATOM   2973  C   ASN A 367      16.575  -9.149 -38.604  1.00 74.00           C  
ATOM   2974  CB  ASN A 367      15.168  -7.528 -39.948  1.00 74.00           C  
ATOM   2975  O   ASN A 367      17.716  -9.536 -38.871  1.00 74.00           O  
ATOM   2976  CG  ASN A 367      14.535  -7.292 -41.307  1.00 74.00           C  
ATOM   2977  ND2 ASN A 367      13.696  -6.291 -41.433  1.00 74.00           N  
ATOM   2978  OD1 ASN A 367      14.828  -7.965 -42.280  1.00 74.00           O  
ATOM   2979  N   LEU A 368      16.198  -8.885 -37.352  1.00 71.00           N  
ATOM   2980  CA  LEU A 368      17.128  -8.922 -36.227  1.00 71.00           C  
ATOM   2981  C   LEU A 368      17.584 -10.349 -35.896  1.00 71.00           C  
ATOM   2982  CB  LEU A 368      16.469  -8.245 -35.019  1.00 71.00           C  
ATOM   2983  O   LEU A 368      18.766 -10.577 -35.634  1.00 71.00           O  
ATOM   2984  CG  LEU A 368      16.254  -6.725 -35.188  1.00 71.00           C  
ATOM   2985  CD1 LEU A 368      15.347  -6.144 -34.096  1.00 71.00           C  
ATOM   2986  CD2 LEU A 368      17.581  -5.964 -35.155  1.00 71.00           C  
ATOM   2987  N   SER A 369      16.681 -11.331 -35.957  1.00 78.31           N  
ATOM   2988  CA  SER A 369      17.037 -12.736 -35.714  1.00 78.31           C  
ATOM   2989  C   SER A 369      17.935 -13.299 -36.816  1.00 78.31           C  
ATOM   2990  CB  SER A 369      15.790 -13.605 -35.585  1.00 78.31           C  
ATOM   2991  O   SER A 369      18.845 -14.079 -36.526  1.00 78.31           O  
ATOM   2992  OG  SER A 369      14.963 -13.121 -34.550  1.00 78.31           O  
ATOM   2993  N   GLY A 370      17.742 -12.862 -38.064  1.00 75.50           N  
ATOM   2994  CA  GLY A 370      18.627 -13.187 -39.182  1.00 75.50           C  
ATOM   2995  C   GLY A 370      20.066 -12.726 -38.936  1.00 75.50           C  
ATOM   2996  O   GLY A 370      21.003 -13.511 -39.110  1.00 75.50           O  
ATOM   2997  N   LEU A 371      20.246 -11.498 -38.435  1.00 72.50           N  
ATOM   2998  CA  LEU A 371      21.562 -10.945 -38.089  1.00 72.50           C  
ATOM   2999  C   LEU A 371      22.257 -11.708 -36.949  1.00 72.50           C  
ATOM   3000  CB  LEU A 371      21.413  -9.458 -37.718  1.00 72.50           C  
ATOM   3001  O   LEU A 371      23.474 -11.873 -36.981  1.00 72.50           O  
ATOM   3002  CG  LEU A 371      21.010  -8.530 -38.879  1.00 72.50           C  
ATOM   3003  CD1 LEU A 371      20.718  -7.133 -38.332  1.00 72.50           C  
ATOM   3004  CD2 LEU A 371      22.111  -8.415 -39.935  1.00 72.50           C  
ATOM   3005  N   LEU A 372      21.515 -12.221 -35.960  1.00 73.75           N  
ATOM   3006  CA  LEU A 372      22.083 -13.027 -34.862  1.00 73.75           C  
ATOM   3007  C   LEU A 372      22.594 -14.397 -35.321  1.00 73.75           C  
ATOM   3008  CB  LEU A 372      21.008 -13.264 -33.793  1.00 73.75           C  
ATOM   3009  O   LEU A 372      23.521 -14.966 -34.739  1.00 73.75           O  
ATOM   3010  CG  LEU A 372      20.578 -12.022 -33.005  1.00 73.75           C  
ATOM   3011  CD1 LEU A 372      19.405 -12.435 -32.116  1.00 73.75           C  
ATOM   3012  CD2 LEU A 372      21.715 -11.484 -32.131  1.00 73.75           C  
ATOM   3013  N   VAL A 373      21.953 -14.947 -36.345  1.00 79.56           N  
ATOM   3014  CA  VAL A 373      22.190 -16.292 -36.868  1.00 79.56           C  
ATOM   3015  C   VAL A 373      23.337 -16.308 -37.890  1.00 79.56           C  
ATOM   3016  CB  VAL A 373      20.838 -16.787 -37.419  1.00 79.56           C  
ATOM   3017  O   VAL A 373      24.113 -17.271 -37.936  1.00 79.56           O  
ATOM   3018  CG1 VAL A 373      20.959 -17.944 -38.396  1.00 79.56           C  
ATOM   3019  CG2 VAL A 373      19.929 -17.218 -36.267  1.00 79.56           C  
ATOM   3020  N   GLN A 374      23.497 -15.223 -38.654  1.00 74.50           N  
ATOM   3021  CA  GLN A 374      24.475 -15.083 -39.738  1.00 74.50           C  
ATOM   3022  C   GLN A 374      25.935 -15.402 -39.336  1.00 74.50           C  
ATOM   3023  CB  GLN A 374      24.327 -13.676 -40.347  1.00 74.50           C  
ATOM   3024  O   GLN A 374      26.577 -16.166 -40.062  1.00 74.50           O  
ATOM   3025  CG  GLN A 374      24.995 -13.528 -41.721  1.00 74.50           C  
ATOM   3026  CD  GLN A 374      24.945 -12.088 -42.232  1.00 74.50           C  
ATOM   3027  NE2 GLN A 374      25.048 -11.868 -43.523  1.00 74.50           N  
ATOM   3028  OE1 GLN A 374      24.844 -11.130 -41.489  1.00 74.50           O  
ATOM   3029  N   PRO A 375      26.476 -14.945 -38.183  1.00 71.25           N  
ATOM   3030  CA  PRO A 375      27.868 -15.210 -37.797  1.00 71.25           C  
ATOM   3031  C   PRO A 375      28.168 -16.689 -37.525  1.00 71.25           C  
ATOM   3032  CB  PRO A 375      28.115 -14.380 -36.530  1.00 71.25           C  
ATOM   3033  O   PRO A 375      29.313 -17.121 -37.645  1.00 71.25           O  
ATOM   3034  CG  PRO A 375      27.048 -13.292 -36.581  1.00 71.25           C  
ATOM   3035  CD  PRO A 375      25.882 -14.017 -37.235  1.00 71.25           C  
ATOM   3036  N   LYS A 376      27.149 -17.474 -37.146  1.00 72.19           N  
ATOM   3037  CA  LYS A 376      27.262 -18.925 -36.929  1.00 72.19           C  
ATOM   3038  C   LYS A 376      26.906 -19.749 -38.171  1.00 72.19           C  
ATOM   3039  CB  LYS A 376      26.404 -19.346 -35.726  1.00 72.19           C  
ATOM   3040  O   LYS A 376      27.020 -20.971 -38.132  1.00 72.19           O  
ATOM   3041  CG  LYS A 376      26.996 -18.917 -34.376  1.00 72.19           C  
ATOM   3042  CD  LYS A 376      26.218 -19.631 -33.265  1.00 72.19           C  
ATOM   3043  CE  LYS A 376      26.800 -19.384 -31.874  1.00 72.19           C  
ATOM   3044  NZ  LYS A 376      26.129 -20.284 -30.903  1.00 72.19           N  
ATOM   3045  N   GLY A 377      26.460 -19.108 -39.254  1.00 77.00           N  
ATOM   3046  CA  GLY A 377      26.031 -19.783 -40.479  1.00 77.00           C  
ATOM   3047  C   GLY A 377      24.801 -20.685 -40.309  1.00 77.00           C  
ATOM   3048  O   GLY A 377      24.626 -21.615 -41.097  1.00 77.00           O  
ATOM   3049  N   LEU A 378      23.964 -20.460 -39.285  1.00 86.19           N  
ATOM   3050  CA  LEU A 378      22.703 -21.203 -39.138  1.00 86.19           C  
ATOM   3051  C   LEU A 378      21.674 -20.681 -40.157  1.00 86.19           C  
ATOM   3052  CB  LEU A 378      22.164 -21.199 -37.684  1.00 86.19           C  
ATOM   3053  O   LEU A 378      21.805 -19.579 -40.688  1.00 86.19           O  
ATOM   3054  CG  LEU A 378      23.180 -21.523 -36.579  1.00 86.19           C  
ATOM   3055  CD1 LEU A 378      22.605 -21.175 -35.205  1.00 86.19           C  
ATOM   3056  CD2 LEU A 378      23.520 -23.007 -36.617  1.00 86.19           C  
ATOM   3057  N   LYS A 379      20.635 -21.467 -40.443  1.00 85.50           N  
ATOM   3058  CA  LYS A 379      19.495 -21.008 -41.254  1.00 85.50           C  
ATOM   3059  C   LYS A 379      18.365 -20.540 -40.345  1.00 85.50           C  
ATOM   3060  CB  LYS A 379      19.031 -22.110 -42.213  1.00 85.50           C  
ATOM   3061  O   LYS A 379      17.882 -21.330 -39.539  1.00 85.50           O  
ATOM   3062  CG  LYS A 379      20.083 -22.392 -43.295  1.00 85.50           C  
ATOM   3063  CD  LYS A 379      19.561 -23.427 -44.297  1.00 85.50           C  
ATOM   3064  CE  LYS A 379      20.627 -23.678 -45.366  1.00 85.50           C  
ATOM   3065  NZ  LYS A 379      20.151 -24.631 -46.398  1.00 85.50           N  
ATOM   3066  N   PHE A 380      17.935 -19.292 -40.490  1.00 88.56           N  
ATOM   3067  CA  PHE A 380      16.739 -18.774 -39.825  1.00 88.56           C  
ATOM   3068  C   PHE A 380      15.538 -18.879 -40.770  1.00 88.56           C  
ATOM   3069  CB  PHE A 380      16.991 -17.337 -39.360  1.00 88.56           C  
ATOM   3070  O   PHE A 380      15.664 -18.551 -41.949  1.00 88.56           O  
ATOM   3071  CG  PHE A 380      15.856 -16.790 -38.524  1.00 88.56           C  
ATOM   3072  CD1 PHE A 380      14.892 -15.947 -39.106  1.00 88.56           C  
ATOM   3073  CD2 PHE A 380      15.734 -17.164 -37.171  1.00 88.56           C  
ATOM   3074  CE1 PHE A 380      13.810 -15.484 -38.338  1.00 88.56           C  
ATOM   3075  CE2 PHE A 380      14.656 -16.691 -36.403  1.00 88.56           C  
ATOM   3076  CZ  PHE A 380      13.693 -15.850 -36.988  1.00 88.56           C  
ATOM   3077  N   ILE A 381      14.406 -19.382 -40.276  1.00 89.44           N  
ATOM   3078  CA  ILE A 381      13.169 -19.533 -41.051  1.00 89.44           C  
ATOM   3079  C   ILE A 381      12.007 -19.014 -40.206  1.00 89.44           C  
ATOM   3080  CB  ILE A 381      12.931 -21.006 -41.471  1.00 89.44           C  
ATOM   3081  O   ILE A 381      11.783 -19.508 -39.100  1.00 89.44           O  
ATOM   3082  CG1 ILE A 381      14.171 -21.627 -42.160  1.00 89.44           C  
ATOM   3083  CG2 ILE A 381      11.702 -21.098 -42.396  1.00 89.44           C  
ATOM   3084  CD1 ILE A 381      14.005 -23.097 -42.565  1.00 89.44           C  
ATOM   3085  N   MET A 382      11.250 -18.056 -40.735  1.00 86.88           N  
ATOM   3086  CA  MET A 382      10.003 -17.603 -40.128  1.00 86.88           C  
ATOM   3087  C   MET A 382       8.808 -18.187 -40.890  1.00 86.88           C  
ATOM   3088  CB  MET A 382       9.989 -16.070 -40.068  1.00 86.88           C  
ATOM   3089  O   MET A 382       8.724 -18.074 -42.109  1.00 86.88           O  
ATOM   3090  CG  MET A 382       9.064 -15.606 -38.944  1.00 86.88           C  
ATOM   3091  SD  MET A 382       9.020 -13.813 -38.752  1.00 86.88           S  
ATOM   3092  CE  MET A 382       9.082 -13.647 -36.956  1.00 86.88           C  
ATOM   3093  N   GLU A 383       7.886 -18.837 -40.178  1.00 89.81           N  
ATOM   3094  CA  GLU A 383       6.697 -19.485 -40.754  1.00 89.81           C  
ATOM   3095  C   GLU A 383       5.419 -18.928 -40.089  1.00 89.81           C  
ATOM   3096  CB  GLU A 383       6.795 -21.022 -40.631  1.00 89.81           C  
ATOM   3097  O   GLU A 383       4.873 -19.541 -39.163  1.00 89.81           O  
ATOM   3098  CG  GLU A 383       7.948 -21.657 -41.432  1.00 89.81           C  
ATOM   3099  CD  GLU A 383       8.066 -23.193 -41.289  1.00 89.81           C  
ATOM   3100  OE1 GLU A 383       8.820 -23.795 -42.091  1.00 89.81           O  
ATOM   3101  OE2 GLU A 383       7.476 -23.793 -40.352  1.00 89.81           O  
ATOM   3102  N   PRO A 384       4.931 -17.743 -40.504  1.00 85.19           N  
ATOM   3103  CA  PRO A 384       3.667 -17.203 -40.010  1.00 85.19           C  
ATOM   3104  C   PRO A 384       2.465 -17.963 -40.599  1.00 85.19           C  
ATOM   3105  CB  PRO A 384       3.682 -15.725 -40.409  1.00 85.19           C  
ATOM   3106  O   PRO A 384       2.320 -18.085 -41.816  1.00 85.19           O  
ATOM   3107  CG  PRO A 384       4.556 -15.687 -41.662  1.00 85.19           C  
ATOM   3108  CD  PRO A 384       5.564 -16.812 -41.434  1.00 85.19           C  
ATOM   3109  N   GLN A 385       1.559 -18.442 -39.743  1.00 85.31           N  
ATOM   3110  CA  GLN A 385       0.310 -19.085 -40.152  1.00 85.31           C  
ATOM   3111  C   GLN A 385      -0.816 -18.046 -40.248  1.00 85.31           C  
ATOM   3112  CB  GLN A 385      -0.022 -20.247 -39.201  1.00 85.31           C  
ATOM   3113  O   GLN A 385      -1.356 -17.591 -39.239  1.00 85.31           O  
ATOM   3114  CG  GLN A 385      -1.187 -21.090 -39.743  1.00 85.31           C  
ATOM   3115  CD  GLN A 385      -1.513 -22.316 -38.893  1.00 85.31           C  
ATOM   3116  NE2 GLN A 385      -2.453 -23.128 -39.325  1.00 85.31           N  
ATOM   3117  OE1 GLN A 385      -0.963 -22.577 -37.835  1.00 85.31           O  
ATOM   3118  N   LEU A 386      -1.176 -17.682 -41.480  1.00 78.44           N  
ATOM   3119  CA  LEU A 386      -2.252 -16.732 -41.779  1.00 78.44           C  
ATOM   3120  C   LEU A 386      -3.646 -17.330 -41.478  1.00 78.44           C  
ATOM   3121  CB  LEU A 386      -2.129 -16.294 -43.253  1.00 78.44           C  
ATOM   3122  O   LEU A 386      -3.835 -18.537 -41.658  1.00 78.44           O  
ATOM   3123  CG  LEU A 386      -0.851 -15.495 -43.577  1.00 78.44           C  
ATOM   3124  CD1 LEU A 386      -0.713 -15.343 -45.091  1.00 78.44           C  
ATOM   3125  CD2 LEU A 386      -0.880 -14.101 -42.946  1.00 78.44           C  
ATOM   3126  N   PRO A 387      -4.645 -16.513 -41.078  1.00 76.00           N  
ATOM   3127  CA  PRO A 387      -4.623 -15.049 -40.984  1.00 76.00           C  
ATOM   3128  C   PRO A 387      -4.069 -14.530 -39.645  1.00 76.00           C  
ATOM   3129  CB  PRO A 387      -6.082 -14.629 -41.191  1.00 76.00           C  
ATOM   3130  O   PRO A 387      -4.592 -14.839 -38.571  1.00 76.00           O  
ATOM   3131  CG  PRO A 387      -6.877 -15.790 -40.590  1.00 76.00           C  
ATOM   3132  CD  PRO A 387      -5.999 -17.009 -40.870  1.00 76.00           C  
ATOM   3133  N   LEU A 388      -3.047 -13.673 -39.722  1.00 80.12           N  
ATOM   3134  CA  LEU A 388      -2.559 -12.894 -38.584  1.00 80.12           C  
ATOM   3135  C   LEU A 388      -3.192 -11.491 -38.615  1.00 80.12           C  
ATOM   3136  CB  LEU A 388      -1.020 -12.838 -38.578  1.00 80.12           C  
ATOM   3137  O   LEU A 388      -3.405 -10.951 -39.698  1.00 80.12           O  
ATOM   3138  CG  LEU A 388      -0.332 -14.201 -38.370  1.00 80.12           C  
ATOM   3139  CD1 LEU A 388       1.177 -14.045 -38.549  1.00 80.12           C  
ATOM   3140  CD2 LEU A 388      -0.601 -14.808 -36.986  1.00 80.12           C  
ATOM   3141  N   PRO A 389      -3.555 -10.918 -37.459  1.00 78.81           N  
ATOM   3142  CA  PRO A 389      -4.070  -9.554 -37.380  1.00 78.81           C  
ATOM   3143  C   PRO A 389      -2.963  -8.534 -37.660  1.00 78.81           C  
ATOM   3144  CB  PRO A 389      -4.594  -9.417 -35.950  1.00 78.81           C  
ATOM   3145  O   PRO A 389      -1.840  -8.736 -37.216  1.00 78.81           O  
ATOM   3146  CG  PRO A 389      -3.705 -10.381 -35.162  1.00 78.81           C  
ATOM   3147  CD  PRO A 389      -3.423 -11.507 -36.141  1.00 78.81           C  
ATOM   3148  N   GLU A 390      -3.298  -7.419 -38.311  1.00 77.62           N  
ATOM   3149  CA  GLU A 390      -2.357  -6.304 -38.505  1.00 77.62           C  
ATOM   3150  C   GLU A 390      -2.014  -5.614 -37.181  1.00 77.62           C  
ATOM   3151  CB  GLU A 390      -2.954  -5.271 -39.469  1.00 77.62           C  
ATOM   3152  O   GLU A 390      -0.876  -5.219 -36.969  1.00 77.62           O  
ATOM   3153  CG  GLU A 390      -3.043  -5.802 -40.908  1.00 77.62           C  
ATOM   3154  CD  GLU A 390      -3.614  -4.773 -41.895  1.00 77.62           C  
ATOM   3155  OE1 GLU A 390      -3.652  -5.112 -43.099  1.00 77.62           O  
ATOM   3156  OE2 GLU A 390      -4.056  -3.697 -41.436  1.00 77.62           O  
ATOM   3157  N   LYS A 391      -2.976  -5.512 -36.251  1.00 82.62           N  
ATOM   3158  CA  LYS A 391      -2.772  -4.895 -34.934  1.00 82.62           C  
ATOM   3159  C   LYS A 391      -3.254  -5.780 -33.793  1.00 82.62           C  
ATOM   3160  CB  LYS A 391      -3.424  -3.506 -34.876  1.00 82.62           C  
ATOM   3161  O   LYS A 391      -4.359  -6.333 -33.833  1.00 82.62           O  
ATOM   3162  CG  LYS A 391      -2.739  -2.494 -35.808  1.00 82.62           C  
ATOM   3163  CD  LYS A 391      -3.455  -1.138 -35.748  1.00 82.62           C  
ATOM   3164  CE  LYS A 391      -2.917  -0.209 -36.841  1.00 82.62           C  
ATOM   3165  NZ  LYS A 391      -3.815   0.954 -37.048  1.00 82.62           N  
ATOM   3166  N   VAL A 392      -2.450  -5.865 -32.735  1.00 87.19           N  
ATOM   3167  CA  VAL A 392      -2.757  -6.634 -31.517  1.00 87.19           C  
ATOM   3168  C   VAL A 392      -2.542  -5.799 -30.272  1.00 87.19           C  
ATOM   3169  CB  VAL A 392      -1.948  -7.939 -31.430  1.00 87.19           C  
ATOM   3170  O   VAL A 392      -1.608  -5.013 -30.212  1.00 87.19           O  
ATOM   3171  CG1 VAL A 392      -2.298  -8.809 -32.633  1.00 87.19           C  
ATOM   3172  CG2 VAL A 392      -0.427  -7.751 -31.358  1.00 87.19           C  
ATOM   3173  N   ILE A 393      -3.390  -5.964 -29.261  1.00 86.75           N  
ATOM   3174  CA  ILE A 393      -3.188  -5.302 -27.972  1.00 86.75           C  
ATOM   3175  C   ILE A 393      -2.260  -6.168 -27.125  1.00 86.75           C  
ATOM   3176  CB  ILE A 393      -4.523  -4.995 -27.275  1.00 86.75           C  
ATOM   3177  O   ILE A 393      -2.663  -7.232 -26.657  1.00 86.75           O  
ATOM   3178  CG1 ILE A 393      -5.409  -4.097 -28.166  1.00 86.75           C  
ATOM   3179  CG2 ILE A 393      -4.261  -4.346 -25.905  1.00 86.75           C  
ATOM   3180  CD1 ILE A 393      -6.796  -3.806 -27.584  1.00 86.75           C  
ATOM   3181  N   ALA A 394      -1.027  -5.718 -26.929  1.00 87.38           N  
ATOM   3182  CA  ALA A 394      -0.038  -6.381 -26.088  1.00 87.38           C  
ATOM   3183  C   ALA A 394       1.025  -5.376 -25.622  1.00 87.38           C  
ATOM   3184  CB  ALA A 394       0.602  -7.529 -26.888  1.00 87.38           C  
ATOM   3185  O   ALA A 394       1.148  -4.284 -26.171  1.00 87.38           O  
ATOM   3186  N   ASP A 395       1.821  -5.757 -24.629  1.00 86.88           N  
ATOM   3187  CA  ASP A 395       3.072  -5.065 -24.314  1.00 86.88           C  
ATOM   3188  C   ASP A 395       4.160  -5.530 -25.299  1.00 86.88           C  
ATOM   3189  CB  ASP A 395       3.422  -5.312 -22.842  1.00 86.88           C  
ATOM   3190  O   ASP A 395       4.768  -6.595 -25.138  1.00 86.88           O  
ATOM   3191  CG  ASP A 395       4.626  -4.499 -22.358  1.00 86.88           C  
ATOM   3192  OD1 ASP A 395       5.577  -4.289 -23.153  1.00 86.88           O  
ATOM   3193  OD2 ASP A 395       4.638  -4.199 -21.140  1.00 86.88           O  
ATOM   3194  N   GLY A 396       4.356  -4.756 -26.371  1.00 81.81           N  
ATOM   3195  CA  GLY A 396       5.286  -5.091 -27.453  1.00 81.81           C  
ATOM   3196  C   GLY A 396       6.742  -5.200 -26.993  1.00 81.81           C  
ATOM   3197  O   GLY A 396       7.483  -6.045 -27.497  1.00 81.81           O  
ATOM   3198  N   THR A 397       7.147  -4.410 -25.997  1.00 78.31           N  
ATOM   3199  CA  THR A 397       8.511  -4.413 -25.451  1.00 78.31           C  
ATOM   3200  C   THR A 397       8.781  -5.701 -24.681  1.00 78.31           C  
ATOM   3201  CB  THR A 397       8.728  -3.194 -24.543  1.00 78.31           C  
ATOM   3202  O   THR A 397       9.785  -6.374 -24.925  1.00 78.31           O  
ATOM   3203  CG2 THR A 397      10.172  -3.070 -24.056  1.00 78.31           C  
ATOM   3204  OG1 THR A 397       8.440  -2.031 -25.279  1.00 78.31           O  
ATOM   3205  N   ARG A 398       7.859  -6.103 -23.796  1.00 82.88           N  
ATOM   3206  CA  ARG A 398       7.981  -7.361 -23.039  1.00 82.88           C  
ATOM   3207  C   ARG A 398       7.858  -8.582 -23.937  1.00 82.88           C  
ATOM   3208  CB  ARG A 398       6.939  -7.409 -21.912  1.00 82.88           C  
ATOM   3209  O   ARG A 398       8.606  -9.542 -23.758  1.00 82.88           O  
ATOM   3210  CG  ARG A 398       7.114  -6.287 -20.880  1.00 82.88           C  
ATOM   3211  CD  ARG A 398       8.466  -6.337 -20.168  1.00 82.88           C  
ATOM   3212  NE  ARG A 398       8.613  -5.178 -19.281  1.00 82.88           N  
ATOM   3213  NH1 ARG A 398      10.900  -5.324 -19.030  1.00 82.88           N  
ATOM   3214  NH2 ARG A 398       9.773  -3.594 -18.158  1.00 82.88           N  
ATOM   3215  CZ  ARG A 398       9.760  -4.715 -18.823  1.00 82.88           C  
ATOM   3216  N   LEU A 399       6.981  -8.535 -24.940  1.00 87.12           N  
ATOM   3217  CA  LEU A 399       6.886  -9.596 -25.939  1.00 87.12           C  
ATOM   3218  C   LEU A 399       8.199  -9.760 -26.712  1.00 87.12           C  
ATOM   3219  CB  LEU A 399       5.721  -9.293 -26.892  1.00 87.12           C  
ATOM   3220  O   LEU A 399       8.705 -10.877 -26.838  1.00 87.12           O  
ATOM   3221  CG  LEU A 399       5.481 -10.396 -27.938  1.00 87.12           C  
ATOM   3222  CD1 LEU A 399       5.347 -11.781 -27.297  1.00 87.12           C  
ATOM   3223  CD2 LEU A 399       4.227 -10.060 -28.741  1.00 87.12           C  
ATOM   3224  N   ARG A 400       8.781  -8.646 -27.177  1.00 82.75           N  
ATOM   3225  CA  ARG A 400      10.082  -8.631 -27.857  1.00 82.75           C  
ATOM   3226  C   ARG A 400      11.157  -9.239 -26.964  1.00 82.75           C  
ATOM   3227  CB  ARG A 400      10.428  -7.192 -28.286  1.00 82.75           C  
ATOM   3228  O   ARG A 400      11.871 -10.122 -27.417  1.00 82.75           O  
ATOM   3229  CG  ARG A 400      11.579  -7.126 -29.300  1.00 82.75           C  
ATOM   3230  CD  ARG A 400      11.783  -5.715 -29.883  1.00 82.75           C  
ATOM   3231  NE  ARG A 400      10.644  -5.258 -30.720  1.00 82.75           N  
ATOM   3232  NH1 ARG A 400      11.741  -4.748 -32.707  1.00 82.75           N  
ATOM   3233  NH2 ARG A 400       9.606  -4.382 -32.581  1.00 82.75           N  
ATOM   3234  CZ  ARG A 400      10.671  -4.815 -31.976  1.00 82.75           C  
ATOM   3235  N   GLN A 401      11.214  -8.838 -25.696  1.00 81.56           N  
ATOM   3236  CA  GLN A 401      12.165  -9.352 -24.709  1.00 81.56           C  
ATOM   3237  C   GLN A 401      12.075 -10.878 -24.534  1.00 81.56           C  
ATOM   3238  CB  GLN A 401      11.911  -8.613 -23.386  1.00 81.56           C  
ATOM   3239  O   GLN A 401      13.100 -11.562 -24.575  1.00 81.56           O  
ATOM   3240  CG  GLN A 401      12.863  -9.039 -22.264  1.00 81.56           C  
ATOM   3241  CD  GLN A 401      12.639  -8.270 -20.964  1.00 81.56           C  
ATOM   3242  NE2 GLN A 401      13.474  -8.529 -19.992  1.00 81.56           N  
ATOM   3243  OE1 GLN A 401      11.719  -7.470 -20.796  1.00 81.56           O  
ATOM   3244  N   ILE A 402      10.864 -11.425 -24.376  1.00 88.44           N  
ATOM   3245  CA  ILE A 402      10.661 -12.875 -24.247  1.00 88.44           C  
ATOM   3246  C   ILE A 402      11.161 -13.596 -25.505  1.00 88.44           C  
ATOM   3247  CB  ILE A 402       9.175 -13.204 -23.975  1.00 88.44           C  
ATOM   3248  O   ILE A 402      11.939 -14.546 -25.403  1.00 88.44           O  
ATOM   3249  CG1 ILE A 402       8.703 -12.668 -22.604  1.00 88.44           C  
ATOM   3250  CG2 ILE A 402       8.959 -14.728 -24.027  1.00 88.44           C  
ATOM   3251  CD1 ILE A 402       7.173 -12.649 -22.471  1.00 88.44           C  
ATOM   3252  N   LEU A 403      10.740 -13.143 -26.690  1.00 88.19           N  
ATOM   3253  CA  LEU A 403      11.100 -13.780 -27.958  1.00 88.19           C  
ATOM   3254  C   LEU A 403      12.602 -13.693 -28.235  1.00 88.19           C  
ATOM   3255  CB  LEU A 403      10.283 -13.154 -29.100  1.00 88.19           C  
ATOM   3256  O   LEU A 403      13.206 -14.690 -28.622  1.00 88.19           O  
ATOM   3257  CG  LEU A 403       8.783 -13.495 -29.036  1.00 88.19           C  
ATOM   3258  CD1 LEU A 403       8.025 -12.709 -30.099  1.00 88.19           C  
ATOM   3259  CD2 LEU A 403       8.519 -14.983 -29.276  1.00 88.19           C  
ATOM   3260  N   TRP A 404      13.224 -12.549 -27.951  1.00 83.81           N  
ATOM   3261  CA  TRP A 404      14.670 -12.367 -28.051  1.00 83.81           C  
ATOM   3262  C   TRP A 404      15.442 -13.329 -27.159  1.00 83.81           C  
ATOM   3263  CB  TRP A 404      15.031 -10.927 -27.688  1.00 83.81           C  
ATOM   3264  O   TRP A 404      16.430 -13.914 -27.598  1.00 83.81           O  
ATOM   3265  CG  TRP A 404      15.178 -10.051 -28.880  1.00 83.81           C  
ATOM   3266  CD1 TRP A 404      14.188  -9.469 -29.593  1.00 83.81           C  
ATOM   3267  CD2 TRP A 404      16.415  -9.727 -29.565  1.00 83.81           C  
ATOM   3268  CE2 TRP A 404      16.109  -8.865 -30.654  1.00 83.81           C  
ATOM   3269  CE3 TRP A 404      17.768 -10.073 -29.366  1.00 83.81           C  
ATOM   3270  NE1 TRP A 404      14.736  -8.745 -30.634  1.00 83.81           N  
ATOM   3271  CH2 TRP A 404      18.446  -8.695 -31.263  1.00 83.81           C  
ATOM   3272  CZ2 TRP A 404      17.107  -8.339 -31.477  1.00 83.81           C  
ATOM   3273  CZ3 TRP A 404      18.775  -9.550 -30.197  1.00 83.81           C  
ATOM   3274  N   ASN A 405      14.990 -13.539 -25.925  1.00 83.88           N  
ATOM   3275  CA  ASN A 405      15.644 -14.478 -25.026  1.00 83.88           C  
ATOM   3276  C   ASN A 405      15.473 -15.937 -25.497  1.00 83.88           C  
ATOM   3277  CB  ASN A 405      15.106 -14.228 -23.616  1.00 83.88           C  
ATOM   3278  O   ASN A 405      16.422 -16.721 -25.446  1.00 83.88           O  
ATOM   3279  CG  ASN A 405      15.784 -15.123 -22.601  1.00 83.88           C  
ATOM   3280  ND2 ASN A 405      15.018 -15.708 -21.722  1.00 83.88           N  
ATOM   3281  OD1 ASN A 405      16.977 -15.369 -22.598  1.00 83.88           O  
ATOM   3282  N   LEU A 406      14.297 -16.317 -26.007  1.00 88.50           N  
ATOM   3283  CA  LEU A 406      14.074 -17.659 -26.563  1.00 88.50           C  
ATOM   3284  C   LEU A 406      14.920 -17.908 -27.824  1.00 88.50           C  
ATOM   3285  CB  LEU A 406      12.575 -17.874 -26.843  1.00 88.50           C  
ATOM   3286  O   LEU A 406      15.609 -18.924 -27.906  1.00 88.50           O  
ATOM   3287  CG  LEU A 406      11.669 -17.918 -25.597  1.00 88.50           C  
ATOM   3288  CD1 LEU A 406      10.217 -18.124 -26.034  1.00 88.50           C  
ATOM   3289  CD2 LEU A 406      12.048 -19.039 -24.626  1.00 88.50           C  
ATOM   3290  N   ILE A 407      14.932 -16.964 -28.769  1.00 87.69           N  
ATOM   3291  CA  ILE A 407      15.722 -17.050 -30.008  1.00 87.69           C  
ATOM   3292  C   ILE A 407      17.221 -17.003 -29.694  1.00 87.69           C  
ATOM   3293  CB  ILE A 407      15.296 -15.937 -30.994  1.00 87.69           C  
ATOM   3294  O   ILE A 407      17.991 -17.801 -30.225  1.00 87.69           O  
ATOM   3295  CG1 ILE A 407      13.833 -16.166 -31.446  1.00 87.69           C  
ATOM   3296  CG2 ILE A 407      16.224 -15.892 -32.225  1.00 87.69           C  
ATOM   3297  CD1 ILE A 407      13.226 -14.976 -32.196  1.00 87.69           C  
ATOM   3298  N   GLY A 408      17.650 -16.140 -28.772  1.00 83.25           N  
ATOM   3299  CA  GLY A 408      19.033 -16.080 -28.304  1.00 83.25           C  
ATOM   3300  C   GLY A 408      19.501 -17.405 -27.697  1.00 83.25           C  
ATOM   3301  O   GLY A 408      20.607 -17.866 -27.994  1.00 83.25           O  
ATOM   3302  N   ASN A 409      18.645 -18.077 -26.919  1.00 84.06           N  
ATOM   3303  CA  ASN A 409      18.925 -19.425 -26.423  1.00 84.06           C  
ATOM   3304  C   ASN A 409      19.009 -20.445 -27.570  1.00 84.06           C  
ATOM   3305  CB  ASN A 409      17.900 -19.810 -25.342  1.00 84.06           C  
ATOM   3306  O   ASN A 409      19.979 -21.202 -27.624  1.00 84.06           O  
ATOM   3307  CG  ASN A 409      18.168 -19.098 -24.026  1.00 84.06           C  
ATOM   3308  ND2 ASN A 409      17.152 -18.600 -23.368  1.00 84.06           N  
ATOM   3309  OD1 ASN A 409      19.298 -18.996 -23.567  1.00 84.06           O  
ATOM   3310  N   ALA A 410      18.084 -20.421 -28.533  1.00 86.81           N  
ATOM   3311  CA  ALA A 410      18.136 -21.291 -29.713  1.00 86.81           C  
ATOM   3312  C   ALA A 410      19.457 -21.134 -30.500  1.00 86.81           C  
ATOM   3313  CB  ALA A 410      16.911 -20.994 -30.588  1.00 86.81           C  
ATOM   3314  O   ALA A 410      20.119 -22.125 -30.818  1.00 86.81           O  
ATOM   3315  N   VAL A 411      19.907 -19.894 -30.734  1.00 84.19           N  
ATOM   3316  CA  VAL A 411      21.194 -19.582 -31.390  1.00 84.19           C  
ATOM   3317  C   VAL A 411      22.379 -20.061 -30.560  1.00 84.19           C  
ATOM   3318  CB  VAL A 411      21.326 -18.066 -31.651  1.00 84.19           C  
ATOM   3319  O   VAL A 411      23.385 -20.533 -31.095  1.00 84.19           O  
ATOM   3320  CG1 VAL A 411      22.697 -17.690 -32.237  1.00 84.19           C  
ATOM   3321  CG2 VAL A 411      20.284 -17.582 -32.659  1.00 84.19           C  
ATOM   3322  N   LYS A 412      22.303 -19.936 -29.236  1.00 79.75           N  
ATOM   3323  CA  LYS A 412      23.374 -20.347 -28.328  1.00 79.75           C  
ATOM   3324  C   LYS A 412      23.570 -21.864 -28.320  1.00 79.75           C  
ATOM   3325  CB  LYS A 412      23.042 -19.790 -26.947  1.00 79.75           C  
ATOM   3326  O   LYS A 412      24.720 -22.302 -28.371  1.00 79.75           O  
ATOM   3327  CG  LYS A 412      24.084 -20.154 -25.889  1.00 79.75           C  
ATOM   3328  CD  LYS A 412      23.589 -19.581 -24.567  1.00 79.75           C  
ATOM   3329  CE  LYS A 412      24.367 -20.173 -23.404  1.00 79.75           C  
ATOM   3330  NZ  LYS A 412      23.590 -19.940 -22.171  1.00 79.75           N  
ATOM   3331  N   PHE A 413      22.483 -22.632 -28.280  1.00 82.31           N  
ATOM   3332  CA  PHE A 413      22.499 -24.094 -28.139  1.00 82.31           C  
ATOM   3333  C   PHE A 413      22.515 -24.864 -29.468  1.00 82.31           C  
ATOM   3334  CB  PHE A 413      21.338 -24.513 -27.228  1.00 82.31           C  
ATOM   3335  O   PHE A 413      22.740 -26.077 -29.466  1.00 82.31           O  
ATOM   3336  CG  PHE A 413      21.494 -24.007 -25.805  1.00 82.31           C  
ATOM   3337  CD1 PHE A 413      22.538 -24.506 -25.008  1.00 82.31           C  
ATOM   3338  CD2 PHE A 413      20.602 -23.064 -25.261  1.00 82.31           C  
ATOM   3339  CE1 PHE A 413      22.686 -24.063 -23.686  1.00 82.31           C  
ATOM   3340  CE2 PHE A 413      20.776 -22.584 -23.951  1.00 82.31           C  
ATOM   3341  CZ  PHE A 413      21.817 -23.093 -23.155  1.00 82.31           C  
ATOM   3342  N   THR A 414      22.372 -24.168 -30.598  1.00 83.50           N  
ATOM   3343  CA  THR A 414      22.537 -24.740 -31.941  1.00 83.50           C  
ATOM   3344  C   THR A 414      23.920 -24.399 -32.496  1.00 83.50           C  
ATOM   3345  CB  THR A 414      21.430 -24.262 -32.891  1.00 83.50           C  
ATOM   3346  O   THR A 414      24.274 -23.229 -32.646  1.00 83.50           O  
ATOM   3347  CG2 THR A 414      21.402 -25.069 -34.188  1.00 83.50           C  
ATOM   3348  OG1 THR A 414      20.183 -24.468 -32.295  1.00 83.50           O  
ATOM   3349  N   GLN A 415      24.731 -25.419 -32.798  1.00 79.06           N  
ATOM   3350  CA  GLN A 415      26.052 -25.225 -33.418  1.00 79.06           C  
ATOM   3351  C   GLN A 415      25.990 -25.224 -34.948  1.00 79.06           C  
ATOM   3352  CB  GLN A 415      27.046 -26.291 -32.941  1.00 79.06           C  
ATOM   3353  O   GLN A 415      26.648 -24.407 -35.582  1.00 79.06           O  
ATOM   3354  CG  GLN A 415      27.424 -26.133 -31.461  1.00 79.06           C  
ATOM   3355  CD  GLN A 415      28.638 -26.975 -31.072  1.00 79.06           C  
ATOM   3356  NE2 GLN A 415      29.068 -26.916 -29.832  1.00 79.06           N  
ATOM   3357  OE1 GLN A 415      29.238 -27.686 -31.858  1.00 79.06           O  
ATOM   3358  N   GLN A 416      25.202 -26.127 -35.533  1.00 79.69           N  
ATOM   3359  CA  GLN A 416      24.942 -26.228 -36.969  1.00 79.69           C  
ATOM   3360  C   GLN A 416      23.485 -26.648 -37.168  1.00 79.69           C  
ATOM   3361  CB  GLN A 416      25.879 -27.257 -37.624  1.00 79.69           C  
ATOM   3362  O   GLN A 416      22.975 -27.457 -36.395  1.00 79.69           O  
ATOM   3363  CG  GLN A 416      27.350 -26.812 -37.624  1.00 79.69           C  
ATOM   3364  CD  GLN A 416      28.279 -27.793 -38.329  1.00 79.69           C  
ATOM   3365  NE2 GLN A 416      29.546 -27.464 -38.452  1.00 79.69           N  
ATOM   3366  OE1 GLN A 416      27.908 -28.863 -38.781  1.00 79.69           O  
ATOM   3367  N   GLY A 417      22.816 -26.111 -38.189  1.00 85.75           N  
ATOM   3368  CA  GLY A 417      21.431 -26.462 -38.503  1.00 85.75           C  
ATOM   3369  C   GLY A 417      20.538 -25.247 -38.723  1.00 85.75           C  
ATOM   3370  O   GLY A 417      20.948 -24.284 -39.379  1.00 85.75           O  
ATOM   3371  N   LYS A 418      19.299 -25.316 -38.230  1.00 89.25           N  
ATOM   3372  CA  LYS A 418      18.276 -24.291 -38.466  1.00 89.25           C  
ATOM   3373  C   LYS A 418      17.522 -23.920 -37.195  1.00 89.25           C  
ATOM   3374  CB  LYS A 418      17.326 -24.706 -39.605  1.00 89.25           C  
ATOM   3375  O   LYS A 418      17.384 -24.735 -36.288  1.00 89.25           O  
ATOM   3376  CG  LYS A 418      16.465 -25.936 -39.272  1.00 89.25           C  
ATOM   3377  CD  LYS A 418      15.487 -26.254 -40.409  1.00 89.25           C  
ATOM   3378  CE  LYS A 418      14.614 -27.449 -40.005  1.00 89.25           C  
ATOM   3379  NZ  LYS A 418      13.527 -27.701 -40.982  1.00 89.25           N  
ATOM   3380  N   ILE A 419      17.017 -22.695 -37.182  1.00 91.56           N  
ATOM   3381  CA  ILE A 419      16.095 -22.177 -36.175  1.00 91.56           C  
ATOM   3382  C   ILE A 419      14.824 -21.781 -36.913  1.00 91.56           C  
ATOM   3383  CB  ILE A 419      16.722 -21.005 -35.397  1.00 91.56           C  
ATOM   3384  O   ILE A 419      14.889 -21.052 -37.905  1.00 91.56           O  
ATOM   3385  CG1 ILE A 419      17.987 -21.500 -34.661  1.00 91.56           C  
ATOM   3386  CG2 ILE A 419      15.708 -20.403 -34.405  1.00 91.56           C  
ATOM   3387  CD1 ILE A 419      18.798 -20.375 -34.029  1.00 91.56           C  
ATOM   3388  N   VAL A 420      13.689 -22.299 -36.457  1.00 92.19           N  
ATOM   3389  CA  VAL A 420      12.381 -22.061 -37.068  1.00 92.19           C  
ATOM   3390  C   VAL A 420      11.488 -21.364 -36.054  1.00 92.19           C  
ATOM   3391  CB  VAL A 420      11.739 -23.358 -37.597  1.00 92.19           C  
ATOM   3392  O   VAL A 420      11.307 -21.865 -34.947  1.00 92.19           O  
ATOM   3393  CG1 VAL A 420      10.457 -23.046 -38.379  1.00 92.19           C  
ATOM   3394  CG2 VAL A 420      12.692 -24.132 -38.524  1.00 92.19           C  
ATOM   3395  N   VAL A 421      10.924 -20.218 -36.426  1.00 92.12           N  
ATOM   3396  CA  VAL A 421       9.948 -19.495 -35.605  1.00 92.12           C  
ATOM   3397  C   VAL A 421       8.590 -19.580 -36.283  1.00 92.12           C  
ATOM   3398  CB  VAL A 421      10.375 -18.042 -35.336  1.00 92.12           C  
ATOM   3399  O   VAL A 421       8.390 -18.995 -37.348  1.00 92.12           O  
ATOM   3400  CG1 VAL A 421       9.345 -17.320 -34.455  1.00 92.12           C  
ATOM   3401  CG2 VAL A 421      11.726 -18.000 -34.608  1.00 92.12           C  
ATOM   3402  N   ARG A 422       7.651 -20.302 -35.668  1.00 93.19           N  
ATOM   3403  CA  ARG A 422       6.262 -20.377 -36.135  1.00 93.19           C  
ATOM   3404  C   ARG A 422       5.387 -19.479 -35.295  1.00 93.19           C  
ATOM   3405  CB  ARG A 422       5.702 -21.802 -36.156  1.00 93.19           C  
ATOM   3406  O   ARG A 422       5.512 -19.445 -34.072  1.00 93.19           O  
ATOM   3407  CG  ARG A 422       6.666 -22.785 -36.814  1.00 93.19           C  
ATOM   3408  CD  ARG A 422       5.960 -24.096 -37.148  1.00 93.19           C  
ATOM   3409  NE  ARG A 422       6.916 -25.012 -37.783  1.00 93.19           N  
ATOM   3410  NH1 ARG A 422       7.614 -26.062 -35.853  1.00 93.19           N  
ATOM   3411  NH2 ARG A 422       8.669 -26.468 -37.735  1.00 93.19           N  
ATOM   3412  CZ  ARG A 422       7.707 -25.843 -37.131  1.00 93.19           C  
ATOM   3413  N   VAL A 423       4.476 -18.779 -35.953  1.00 91.31           N  
ATOM   3414  CA  VAL A 423       3.529 -17.898 -35.272  1.00 91.31           C  
ATOM   3415  C   VAL A 423       2.139 -18.220 -35.759  1.00 91.31           C  
ATOM   3416  CB  VAL A 423       3.887 -16.419 -35.464  1.00 91.31           C  
ATOM   3417  O   VAL A 423       1.864 -18.152 -36.955  1.00 91.31           O  
ATOM   3418  CG1 VAL A 423       2.936 -15.518 -34.672  1.00 91.31           C  
ATOM   3419  CG2 VAL A 423       5.317 -16.178 -34.965  1.00 91.31           C  
ATOM   3420  N   ARG A 424       1.260 -18.582 -34.828  1.00 90.50           N  
ATOM   3421  CA  ARG A 424      -0.134 -18.897 -35.128  1.00 90.50           C  
ATOM   3422  C   ARG A 424      -1.063 -18.225 -34.138  1.00 90.50           C  
ATOM   3423  CB  ARG A 424      -0.341 -20.418 -35.230  1.00 90.50           C  
ATOM   3424  O   ARG A 424      -0.726 -18.007 -32.975  1.00 90.50           O  
ATOM   3425  CG  ARG A 424      -0.145 -21.178 -33.910  1.00 90.50           C  
ATOM   3426  CD  ARG A 424      -0.254 -22.687 -34.160  1.00 90.50           C  
ATOM   3427  NE  ARG A 424      -0.012 -23.470 -32.932  1.00 90.50           N  
ATOM   3428  NH1 ARG A 424      -2.198 -23.907 -32.325  1.00 90.50           N  
ATOM   3429  NH2 ARG A 424      -0.487 -24.643 -31.075  1.00 90.50           N  
ATOM   3430  CZ  ARG A 424      -0.908 -24.002 -32.124  1.00 90.50           C  
ATOM   3431  N   ARG A 425      -2.262 -17.922 -34.614  1.00 85.38           N  
ATOM   3432  CA  ARG A 425      -3.337 -17.361 -33.806  1.00 85.38           C  
ATOM   3433  C   ARG A 425      -4.354 -18.443 -33.473  1.00 85.38           C  
ATOM   3434  CB  ARG A 425      -3.925 -16.171 -34.561  1.00 85.38           C  
ATOM   3435  O   ARG A 425      -4.764 -19.201 -34.348  1.00 85.38           O  
ATOM   3436  CG  ARG A 425      -5.035 -15.504 -33.751  1.00 85.38           C  
ATOM   3437  CD  ARG A 425      -5.480 -14.247 -34.480  1.00 85.38           C  
ATOM   3438  NE  ARG A 425      -6.622 -13.625 -33.802  1.00 85.38           N  
ATOM   3439  NH1 ARG A 425      -7.014 -12.014 -35.381  1.00 85.38           N  
ATOM   3440  NH2 ARG A 425      -8.171 -11.998 -33.478  1.00 85.38           N  
ATOM   3441  CZ  ARG A 425      -7.264 -12.557 -34.221  1.00 85.38           C  
ATOM   3442  N   GLU A 426      -4.778 -18.491 -32.216  1.00 84.88           N  
ATOM   3443  CA  GLU A 426      -5.827 -19.395 -31.749  1.00 84.88           C  
ATOM   3444  C   GLU A 426      -7.003 -18.566 -31.218  1.00 84.88           C  
ATOM   3445  CB  GLU A 426      -5.244 -20.379 -30.723  1.00 84.88           C  
ATOM   3446  O   GLU A 426      -6.897 -17.862 -30.215  1.00 84.88           O  
ATOM   3447  CG  GLU A 426      -6.238 -21.496 -30.377  1.00 84.88           C  
ATOM   3448  CD  GLU A 426      -5.597 -22.553 -29.466  1.00 84.88           C  
ATOM   3449  OE1 GLU A 426      -5.593 -23.740 -29.866  1.00 84.88           O  
ATOM   3450  OE2 GLU A 426      -5.099 -22.169 -28.383  1.00 84.88           O  
ATOM   3451  N   GLY A 427      -8.134 -18.601 -31.925  1.00 77.19           N  
ATOM   3452  CA  GLY A 427      -9.289 -17.765 -31.597  1.00 77.19           C  
ATOM   3453  C   GLY A 427      -9.031 -16.262 -31.784  1.00 77.19           C  
ATOM   3454  O   GLY A 427      -8.201 -15.841 -32.591  1.00 77.19           O  
ATOM   3455  N   ASN A 428      -9.773 -15.428 -31.048  1.00 70.12           N  
ATOM   3456  CA  ASN A 428      -9.717 -13.974 -31.225  1.00 70.12           C  
ATOM   3457  C   ASN A 428      -8.691 -13.263 -30.332  1.00 70.12           C  
ATOM   3458  CB  ASN A 428     -11.126 -13.364 -31.106  1.00 70.12           C  
ATOM   3459  O   ASN A 428      -8.372 -12.108 -30.619  1.00 70.12           O  
ATOM   3460  CG  ASN A 428     -11.927 -13.474 -32.394  1.00 70.12           C  
ATOM   3461  ND2 ASN A 428     -13.182 -13.098 -32.368  1.00 70.12           N  
ATOM   3462  OD1 ASN A 428     -11.445 -13.865 -33.441  1.00 70.12           O  
ATOM   3463  N   ASP A 429      -8.166 -13.928 -29.305  1.00 81.94           N  
ATOM   3464  CA  ASP A 429      -7.408 -13.286 -28.232  1.00 81.94           C  
ATOM   3465  C   ASP A 429      -6.089 -13.963 -27.858  1.00 81.94           C  
ATOM   3466  CB  ASP A 429      -8.323 -13.112 -27.005  1.00 81.94           C  
ATOM   3467  O   ASP A 429      -5.433 -13.477 -26.940  1.00 81.94           O  
ATOM   3468  CG  ASP A 429      -8.661 -14.427 -26.287  1.00 81.94           C  
ATOM   3469  OD1 ASP A 429      -8.649 -15.488 -26.950  1.00 81.94           O  
ATOM   3470  OD2 ASP A 429      -8.957 -14.354 -25.069  1.00 81.94           O  
ATOM   3471  N   ARG A 430      -5.670 -15.041 -28.533  1.00 89.00           N  
ATOM   3472  CA  ARG A 430      -4.418 -15.742 -28.212  1.00 89.00           C  
ATOM   3473  C   ARG A 430      -3.468 -15.822 -29.395  1.00 89.00           C  
ATOM   3474  CB  ARG A 430      -4.694 -17.138 -27.646  1.00 89.00           C  
ATOM   3475  O   ARG A 430      -3.844 -16.247 -30.489  1.00 89.00           O  
ATOM   3476  CG  ARG A 430      -5.465 -17.076 -26.326  1.00 89.00           C  
ATOM   3477  CD  ARG A 430      -5.707 -18.494 -25.818  1.00 89.00           C  
ATOM   3478  NE  ARG A 430      -6.416 -18.467 -24.529  1.00 89.00           N  
ATOM   3479  NH1 ARG A 430      -5.757 -20.545 -23.825  1.00 89.00           N  
ATOM   3480  NH2 ARG A 430      -6.975 -19.249 -22.468  1.00 89.00           N  
ATOM   3481  CZ  ARG A 430      -6.379 -19.417 -23.615  1.00 89.00           C  
ATOM   3482  N   LEU A 431      -2.212 -15.473 -29.132  1.00 90.12           N  
ATOM   3483  CA  LEU A 431      -1.089 -15.689 -30.038  1.00 90.12           C  
ATOM   3484  C   LEU A 431      -0.161 -16.747 -29.456  1.00 90.12           C  
ATOM   3485  CB  LEU A 431      -0.322 -14.385 -30.282  1.00 90.12           C  
ATOM   3486  O   LEU A 431       0.125 -16.749 -28.255  1.00 90.12           O  
ATOM   3487  CG  LEU A 431      -1.082 -13.312 -31.072  1.00 90.12           C  
ATOM   3488  CD1 LEU A 431      -0.210 -12.061 -31.082  1.00 90.12           C  
ATOM   3489  CD2 LEU A 431      -1.358 -13.735 -32.518  1.00 90.12           C  
ATOM   3490  N   ILE A 432       0.305 -17.631 -30.329  1.00 92.62           N  
ATOM   3491  CA  ILE A 432       1.205 -18.725 -29.998  1.00 92.62           C  
ATOM   3492  C   ILE A 432       2.452 -18.579 -30.866  1.00 92.62           C  
ATOM   3493  CB  ILE A 432       0.509 -20.089 -30.186  1.00 92.62           C  
ATOM   3494  O   ILE A 432       2.360 -18.566 -32.095  1.00 92.62           O  
ATOM   3495  CG1 ILE A 432      -0.789 -20.184 -29.347  1.00 92.62           C  
ATOM   3496  CG2 ILE A 432       1.480 -21.221 -29.804  1.00 92.62           C  
ATOM   3497  CD1 ILE A 432      -1.625 -21.435 -29.633  1.00 92.62           C  
ATOM   3498  N   PHE A 433       3.605 -18.488 -30.212  1.00 93.62           N  
ATOM   3499  CA  PHE A 433       4.921 -18.463 -30.837  1.00 93.62           C  
ATOM   3500  C   PHE A 433       5.649 -19.757 -30.496  1.00 93.62           C  
ATOM   3501  CB  PHE A 433       5.734 -17.254 -30.363  1.00 93.62           C  
ATOM   3502  O   PHE A 433       5.781 -20.110 -29.326  1.00 93.62           O  
ATOM   3503  CG  PHE A 433       5.115 -15.908 -30.664  1.00 93.62           C  
ATOM   3504  CD1 PHE A 433       5.593 -15.144 -31.744  1.00 93.62           C  
ATOM   3505  CD2 PHE A 433       4.086 -15.406 -29.845  1.00 93.62           C  
ATOM   3506  CE1 PHE A 433       5.019 -13.896 -32.029  1.00 93.62           C  
ATOM   3507  CE2 PHE A 433       3.520 -14.153 -30.123  1.00 93.62           C  
ATOM   3508  CZ  PHE A 433       3.988 -13.405 -31.212  1.00 93.62           C  
ATOM   3509  N   GLU A 434       6.138 -20.454 -31.509  1.00 94.12           N  
ATOM   3510  CA  GLU A 434       6.918 -21.678 -31.367  1.00 94.12           C  
ATOM   3511  C   GLU A 434       8.320 -21.413 -31.910  1.00 94.12           C  
ATOM   3512  CB  GLU A 434       6.214 -22.839 -32.089  1.00 94.12           C  
ATOM   3513  O   GLU A 434       8.492 -21.173 -33.102  1.00 94.12           O  
ATOM   3514  CG  GLU A 434       4.897 -23.251 -31.400  1.00 94.12           C  
ATOM   3515  CD  GLU A 434       4.027 -24.236 -32.206  1.00 94.12           C  
ATOM   3516  OE1 GLU A 434       2.928 -24.589 -31.696  1.00 94.12           O  
ATOM   3517  OE2 GLU A 434       4.414 -24.607 -33.338  1.00 94.12           O  
ATOM   3518  N   VAL A 435       9.320 -21.431 -31.030  1.00 93.62           N  
ATOM   3519  CA  VAL A 435      10.735 -21.281 -31.386  1.00 93.62           C  
ATOM   3520  C   VAL A 435      11.371 -22.664 -31.334  1.00 93.62           C  
ATOM   3521  CB  VAL A 435      11.453 -20.279 -30.459  1.00 93.62           C  
ATOM   3522  O   VAL A 435      11.553 -23.225 -30.254  1.00 93.62           O  
ATOM   3523  CG1 VAL A 435      12.910 -20.071 -30.896  1.00 93.62           C  
ATOM   3524  CG2 VAL A 435      10.760 -18.909 -30.456  1.00 93.62           C  
ATOM   3525  N   GLU A 436      11.662 -23.227 -32.502  1.00 93.25           N  
ATOM   3526  CA  GLU A 436      12.264 -24.548 -32.676  1.00 93.25           C  
ATOM   3527  C   GLU A 436      13.740 -24.419 -33.063  1.00 93.25           C  
ATOM   3528  CB  GLU A 436      11.457 -25.347 -33.712  1.00 93.25           C  
ATOM   3529  O   GLU A 436      14.092 -23.714 -34.010  1.00 93.25           O  
ATOM   3530  CG  GLU A 436      11.889 -26.820 -33.828  1.00 93.25           C  
ATOM   3531  CD  GLU A 436      11.148 -27.576 -34.949  1.00 93.25           C  
ATOM   3532  OE1 GLU A 436      11.687 -28.587 -35.449  1.00 93.25           O  
ATOM   3533  OE2 GLU A 436      10.043 -27.147 -35.365  1.00 93.25           O  
ATOM   3534  N   ASP A 437      14.602 -25.129 -32.343  1.00 92.56           N  
ATOM   3535  CA  ASP A 437      16.038 -25.215 -32.583  1.00 92.56           C  
ATOM   3536  C   ASP A 437      16.447 -26.662 -32.874  1.00 92.56           C  
ATOM   3537  CB  ASP A 437      16.791 -24.603 -31.389  1.00 92.56           C  
ATOM   3538  O   ASP A 437      15.903 -27.589 -32.281  1.00 92.56           O  
ATOM   3539  CG  ASP A 437      16.978 -25.537 -30.183  1.00 92.56           C  
ATOM   3540  OD1 ASP A 437      17.924 -26.357 -30.195  1.00 92.56           O  
ATOM   3541  OD2 ASP A 437      16.221 -25.409 -29.198  1.00 92.56           O  
ATOM   3542  N   SER A 438      17.418 -26.864 -33.770  1.00 89.00           N  
ATOM   3543  CA  SER A 438      17.992 -28.185 -34.073  1.00 89.00           C  
ATOM   3544  C   SER A 438      19.268 -28.473 -33.265  1.00 89.00           C  
ATOM   3545  CB  SER A 438      18.198 -28.338 -35.584  1.00 89.00           C  
ATOM   3546  O   SER A 438      20.222 -29.053 -33.789  1.00 89.00           O  
ATOM   3547  OG  SER A 438      19.257 -27.515 -36.049  1.00 89.00           O  
ATOM   3548  N   GLY A 439      19.350 -27.949 -32.041  1.00 85.25           N  
ATOM   3549  CA  GLY A 439      20.513 -28.030 -31.169  1.00 85.25           C  
ATOM   3550  C   GLY A 439      20.574 -29.310 -30.335  1.00 85.25           C  
ATOM   3551  O   GLY A 439      20.029 -30.357 -30.675  1.00 85.25           O  
ATOM   3552  N   MET A 440      21.274 -29.233 -29.201  1.00 81.50           N  
ATOM   3553  CA  MET A 440      21.562 -30.396 -28.345  1.00 81.50           C  
ATOM   3554  C   MET A 440      20.341 -31.007 -27.633  1.00 81.50           C  
ATOM   3555  CB  MET A 440      22.654 -30.021 -27.332  1.00 81.50           C  
ATOM   3556  O   MET A 440      20.432 -32.134 -27.145  1.00 81.50           O  
ATOM   3557  CG  MET A 440      22.221 -28.926 -26.344  1.00 81.50           C  
ATOM   3558  SD  MET A 440      23.543 -28.329 -25.254  1.00 81.50           S  
ATOM   3559  CE  MET A 440      23.817 -29.806 -24.236  1.00 81.50           C  
ATOM   3560  N   GLY A 441      19.217 -30.291 -27.564  1.00 83.12           N  
ATOM   3561  CA  GLY A 441      18.031 -30.709 -26.813  1.00 83.12           C  
ATOM   3562  C   GLY A 441      18.226 -30.743 -25.286  1.00 83.12           C  
ATOM   3563  O   GLY A 441      19.329 -30.583 -24.764  1.00 83.12           O  
ATOM   3564  N   ILE A 442      17.130 -30.957 -24.557  1.00 85.81           N  
ATOM   3565  CA  ILE A 442      17.031 -30.931 -23.093  1.00 85.81           C  
ATOM   3566  C   ILE A 442      16.467 -32.283 -22.619  1.00 85.81           C  
ATOM   3567  CB  ILE A 442      16.155 -29.756 -22.591  1.00 85.81           C  
ATOM   3568  O   ILE A 442      15.397 -32.686 -23.089  1.00 85.81           O  
ATOM   3569  CG1 ILE A 442      16.639 -28.408 -23.175  1.00 85.81           C  
ATOM   3570  CG2 ILE A 442      16.157 -29.710 -21.049  1.00 85.81           C  
ATOM   3571  CD1 ILE A 442      15.756 -27.210 -22.816  1.00 85.81           C  
ATOM   3572  N   PRO A 443      17.148 -32.985 -21.693  1.00 85.94           N  
ATOM   3573  CA  PRO A 443      16.648 -34.222 -21.091  1.00 85.94           C  
ATOM   3574  C   PRO A 443      15.271 -34.049 -20.435  1.00 85.94           C  
ATOM   3575  CB  PRO A 443      17.697 -34.620 -20.050  1.00 85.94           C  
ATOM   3576  O   PRO A 443      14.999 -33.013 -19.833  1.00 85.94           O  
ATOM   3577  CG  PRO A 443      18.980 -33.966 -20.549  1.00 85.94           C  
ATOM   3578  CD  PRO A 443      18.471 -32.673 -21.171  1.00 85.94           C  
ATOM   3579  N   GLU A 444      14.405 -35.060 -20.531  1.00 84.19           N  
ATOM   3580  CA  GLU A 444      13.021 -35.005 -20.025  1.00 84.19           C  
ATOM   3581  C   GLU A 444      12.951 -34.722 -18.514  1.00 84.19           C  
ATOM   3582  CB  GLU A 444      12.325 -36.325 -20.400  1.00 84.19           C  
ATOM   3583  O   GLU A 444      12.111 -33.950 -18.064  1.00 84.19           O  
ATOM   3584  CG  GLU A 444      10.799 -36.301 -20.212  1.00 84.19           C  
ATOM   3585  CD  GLU A 444      10.108 -37.579 -20.728  1.00 84.19           C  
ATOM   3586  OE1 GLU A 444       8.856 -37.591 -20.758  1.00 84.19           O  
ATOM   3587  OE2 GLU A 444      10.822 -38.542 -21.096  1.00 84.19           O  
ATOM   3588  N   ASP A 445      13.906 -35.238 -17.736  1.00 82.00           N  
ATOM   3589  CA  ASP A 445      14.023 -35.023 -16.289  1.00 82.00           C  
ATOM   3590  C   ASP A 445      14.473 -33.604 -15.890  1.00 82.00           C  
ATOM   3591  CB  ASP A 445      14.964 -36.092 -15.704  1.00 82.00           C  
ATOM   3592  O   ASP A 445      14.449 -33.239 -14.708  1.00 82.00           O  
ATOM   3593  CG  ASP A 445      16.409 -36.042 -16.231  1.00 82.00           C  
ATOM   3594  OD1 ASP A 445      16.589 -35.984 -17.470  1.00 82.00           O  
ATOM   3595  OD2 ASP A 445      17.331 -36.152 -15.390  1.00 82.00           O  
ATOM   3596  N   GLU A 446      14.884 -32.795 -16.866  1.00 81.81           N  
ATOM   3597  CA  GLU A 446      15.413 -31.444 -16.686  1.00 81.81           C  
ATOM   3598  C   GLU A 446      14.454 -30.358 -17.213  1.00 81.81           C  
ATOM   3599  CB  GLU A 446      16.796 -31.378 -17.357  1.00 81.81           C  
ATOM   3600  O   GLU A 446      14.576 -29.197 -16.818  1.00 81.81           O  
ATOM   3601  CG  GLU A 446      17.843 -32.291 -16.683  1.00 81.81           C  
ATOM   3602  CD  GLU A 446      18.278 -31.732 -15.330  1.00 81.81           C  
ATOM   3603  OE1 GLU A 446      18.089 -32.360 -14.259  1.00 81.81           O  
ATOM   3604  OE2 GLU A 446      18.769 -30.584 -15.339  1.00 81.81           O  
ATOM   3605  N   GLN A 447      13.463 -30.712 -18.042  1.00 83.81           N  
ATOM   3606  CA  GLN A 447      12.548 -29.765 -18.707  1.00 83.81           C  
ATOM   3607  C   GLN A 447      11.677 -28.946 -17.739  1.00 83.81           C  
ATOM   3608  CB  GLN A 447      11.657 -30.519 -19.710  1.00 83.81           C  
ATOM   3609  O   GLN A 447      11.407 -27.773 -17.999  1.00 83.81           O  
ATOM   3610  CG  GLN A 447      12.461 -30.925 -20.953  1.00 83.81           C  
ATOM   3611  CD  GLN A 447      11.669 -31.706 -21.996  1.00 83.81           C  
ATOM   3612  NE2 GLN A 447      12.318 -32.615 -22.690  1.00 83.81           N  
ATOM   3613  OE1 GLN A 447      10.510 -31.454 -22.281  1.00 83.81           O  
ATOM   3614  N   ASP A 448      11.294 -29.505 -16.592  1.00 81.56           N  
ATOM   3615  CA  ASP A 448      10.548 -28.752 -15.574  1.00 81.56           C  
ATOM   3616  C   ASP A 448      11.453 -27.821 -14.754  1.00 81.56           C  
ATOM   3617  CB  ASP A 448       9.809 -29.729 -14.652  1.00 81.56           C  
ATOM   3618  O   ASP A 448      11.019 -26.779 -14.257  1.00 81.56           O  
ATOM   3619  CG  ASP A 448       8.626 -30.419 -15.338  1.00 81.56           C  
ATOM   3620  OD1 ASP A 448       8.004 -29.777 -16.214  1.00 81.56           O  
ATOM   3621  OD2 ASP A 448       8.331 -31.560 -14.925  1.00 81.56           O  
ATOM   3622  N   LYS A 449      12.737 -28.171 -14.626  1.00 81.00           N  
ATOM   3623  CA  LYS A 449      13.692 -27.466 -13.762  1.00 81.00           C  
ATOM   3624  C   LYS A 449      14.320 -26.252 -14.437  1.00 81.00           C  
ATOM   3625  CB  LYS A 449      14.790 -28.421 -13.301  1.00 81.00           C  
ATOM   3626  O   LYS A 449      14.692 -25.314 -13.743  1.00 81.00           O  
ATOM   3627  CG  LYS A 449      14.292 -29.651 -12.525  1.00 81.00           C  
ATOM   3628  CD  LYS A 449      15.521 -30.513 -12.225  1.00 81.00           C  
ATOM   3629  CE  LYS A 449      15.202 -31.903 -11.677  1.00 81.00           C  
ATOM   3630  NZ  LYS A 449      16.033 -32.907 -12.390  1.00 81.00           N  
ATOM   3631  N   ILE A 450      14.402 -26.218 -15.769  1.00 82.62           N  
ATOM   3632  CA  ILE A 450      15.004 -25.090 -16.510  1.00 82.62           C  
ATOM   3633  C   ILE A 450      14.287 -23.749 -16.299  1.00 82.62           C  
ATOM   3634  CB  ILE A 450      15.125 -25.394 -18.017  1.00 82.62           C  
ATOM   3635  O   ILE A 450      14.888 -22.699 -16.512  1.00 82.62           O  
ATOM   3636  CG1 ILE A 450      13.770 -25.779 -18.633  1.00 82.62           C  
ATOM   3637  CG2 ILE A 450      16.187 -26.477 -18.261  1.00 82.62           C  
ATOM   3638  CD1 ILE A 450      13.732 -25.731 -20.162  1.00 82.62           C  
ATOM   3639  N   PHE A 451      13.025 -23.764 -15.862  1.00 84.06           N  
ATOM   3640  CA  PHE A 451      12.282 -22.552 -15.510  1.00 84.06           C  
ATOM   3641  C   PHE A 451      12.497 -22.103 -14.056  1.00 84.06           C  
ATOM   3642  CB  PHE A 451      10.796 -22.769 -15.805  1.00 84.06           C  
ATOM   3643  O   PHE A 451      11.982 -21.054 -13.665  1.00 84.06           O  
ATOM   3644  CG  PHE A 451      10.484 -23.007 -17.267  1.00 84.06           C  
ATOM   3645  CD1 PHE A 451      10.555 -21.939 -18.182  1.00 84.06           C  
ATOM   3646  CD2 PHE A 451      10.116 -24.289 -17.716  1.00 84.06           C  
ATOM   3647  CE1 PHE A 451      10.231 -22.145 -19.535  1.00 84.06           C  
ATOM   3648  CE2 PHE A 451       9.803 -24.495 -19.070  1.00 84.06           C  
ATOM   3649  CZ  PHE A 451       9.856 -23.425 -19.980  1.00 84.06           C  
ATOM   3650  N   ALA A 452      13.223 -22.877 -13.244  1.00 76.31           N  
ATOM   3651  CA  ALA A 452      13.598 -22.476 -11.897  1.00 76.31           C  
ATOM   3652  C   ALA A 452      14.738 -21.448 -11.939  1.00 76.31           C  
ATOM   3653  CB  ALA A 452      13.948 -23.710 -11.057  1.00 76.31           C  
ATOM   3654  O   ALA A 452      15.653 -21.534 -12.758  1.00 76.31           O  
ATOM   3655  N   MET A 453      14.689 -20.471 -11.031  1.00 71.50           N  
ATOM   3656  CA  MET A 453      15.725 -19.442 -10.946  1.00 71.50           C  
ATOM   3657  C   MET A 453      17.085 -20.058 -10.601  1.00 71.50           C  
ATOM   3658  CB  MET A 453      15.345 -18.354  -9.930  1.00 71.50           C  
ATOM   3659  O   MET A 453      17.177 -20.918  -9.724  1.00 71.50           O  
ATOM   3660  CG  MET A 453      14.193 -17.483 -10.442  1.00 71.50           C  
ATOM   3661  SD  MET A 453      13.984 -15.919  -9.547  1.00 71.50           S  
ATOM   3662  CE  MET A 453      12.590 -16.292  -8.458  1.00 71.50           C  
ATOM   3663  N   TYR A 454      18.133 -19.583 -11.282  1.00 67.50           N  
ATOM   3664  CA  TYR A 454      19.530 -20.020 -11.130  1.00 67.50           C  
ATOM   3665  C   TYR A 454      19.799 -21.471 -11.546  1.00 67.50           C  
ATOM   3666  CB  TYR A 454      20.046 -19.722  -9.715  1.00 67.50           C  
ATOM   3667  O   TYR A 454      20.870 -22.014 -11.266  1.00 67.50           O  
ATOM   3668  CG  TYR A 454      19.756 -18.316  -9.243  1.00 67.50           C  
ATOM   3669  CD1 TYR A 454      20.505 -17.246  -9.766  1.00 67.50           C  
ATOM   3670  CD2 TYR A 454      18.734 -18.078  -8.303  1.00 67.50           C  
ATOM   3671  CE1 TYR A 454      20.251 -15.934  -9.328  1.00 67.50           C  
ATOM   3672  CE2 TYR A 454      18.471 -16.764  -7.875  1.00 67.50           C  
ATOM   3673  OH  TYR A 454      18.994 -14.430  -7.949  1.00 67.50           O  
ATOM   3674  CZ  TYR A 454      19.233 -15.692  -8.383  1.00 67.50           C  
ATOM   3675  N   TYR A 455      18.847 -22.109 -12.226  1.00 70.19           N  
ATOM   3676  CA  TYR A 455      19.007 -23.479 -12.676  1.00 70.19           C  
ATOM   3677  C   TYR A 455      19.783 -23.555 -13.993  1.00 70.19           C  
ATOM   3678  CB  TYR A 455      17.646 -24.161 -12.767  1.00 70.19           C  
ATOM   3679  O   TYR A 455      19.528 -22.804 -14.935  1.00 70.19           O  
ATOM   3680  CG  TYR A 455      17.804 -25.657 -12.871  1.00 70.19           C  
ATOM   3681  CD1 TYR A 455      17.807 -26.296 -14.126  1.00 70.19           C  
ATOM   3682  CD2 TYR A 455      18.037 -26.390 -11.696  1.00 70.19           C  
ATOM   3683  CE1 TYR A 455      18.036 -27.683 -14.206  1.00 70.19           C  
ATOM   3684  CE2 TYR A 455      18.273 -27.769 -11.773  1.00 70.19           C  
ATOM   3685  OH  TYR A 455      18.532 -29.736 -13.009  1.00 70.19           O  
ATOM   3686  CZ  TYR A 455      18.278 -28.411 -13.020  1.00 70.19           C  
ATOM   3687  N   GLN A 456      20.734 -24.489 -14.072  1.00 70.94           N  
ATOM   3688  CA  GLN A 456      21.518 -24.770 -15.273  1.00 70.94           C  
ATOM   3689  C   GLN A 456      21.669 -26.278 -15.442  1.00 70.94           C  
ATOM   3690  CB  GLN A 456      22.910 -24.130 -15.187  1.00 70.94           C  
ATOM   3691  O   GLN A 456      22.099 -26.972 -14.517  1.00 70.94           O  
ATOM   3692  CG  GLN A 456      22.871 -22.599 -15.156  1.00 70.94           C  
ATOM   3693  CD  GLN A 456      24.257 -21.991 -14.998  1.00 70.94           C  
ATOM   3694  NE2 GLN A 456      24.325 -20.700 -14.819  1.00 70.94           N  
ATOM   3695  OE1 GLN A 456      25.290 -22.644 -15.017  1.00 70.94           O  
ATOM   3696  N   VAL A 457      21.362 -26.773 -16.641  1.00 67.44           N  
ATOM   3697  CA  VAL A 457      21.544 -28.186 -16.982  1.00 67.44           C  
ATOM   3698  C   VAL A 457      23.042 -28.497 -16.990  1.00 67.44           C  
ATOM   3699  CB  VAL A 457      20.884 -28.538 -18.329  1.00 67.44           C  
ATOM   3700  O   VAL A 457      23.822 -27.847 -17.690  1.00 67.44           O  
ATOM   3701  CG1 VAL A 457      20.967 -30.043 -18.608  1.00 67.44           C  
ATOM   3702  CG2 VAL A 457      19.403 -28.136 -18.344  1.00 67.44           C  
ATOM   3703  N   LYS A 458      23.457 -29.476 -16.182  1.00 62.16           N  
ATOM   3704  CA  LYS A 458      24.848 -29.946 -16.130  1.00 62.16           C  
ATOM   3705  C   LYS A 458      25.085 -30.948 -17.254  1.00 62.16           C  
ATOM   3706  CB  LYS A 458      25.165 -30.564 -14.760  1.00 62.16           C  
ATOM   3707  O   LYS A 458      24.322 -31.899 -17.402  1.00 62.16           O  
ATOM   3708  CG  LYS A 458      25.132 -29.521 -13.634  1.00 62.16           C  
ATOM   3709  CD  LYS A 458      25.477 -30.165 -12.287  1.00 62.16           C  
ATOM   3710  CE  LYS A 458      25.407 -29.103 -11.185  1.00 62.16           C  
ATOM   3711  NZ  LYS A 458      25.679 -29.684  -9.848  1.00 62.16           N  
ATOM   3712  N   ASP A 459      26.157 -30.762 -18.016  1.00 55.81           N  
ATOM   3713  CA  ASP A 459      26.533 -31.715 -19.057  1.00 55.81           C  
ATOM   3714  C   ASP A 459      27.031 -33.028 -18.421  1.00 55.81           C  
ATOM   3715  CB  ASP A 459      27.561 -31.069 -20.000  1.00 55.81           C  
ATOM   3716  O   ASP A 459      27.922 -33.026 -17.565  1.00 55.81           O  
ATOM   3717  CG  ASP A 459      27.746 -31.848 -21.304  1.00 55.81           C  
ATOM   3718  OD1 ASP A 459      27.135 -32.936 -21.430  1.00 55.81           O  
ATOM   3719  OD2 ASP A 459      28.549 -31.376 -22.135  1.00 55.81           O  
ATOM   3720  N   ARG A 460      26.457 -34.167 -18.830  1.00 45.81           N  
ATOM   3721  CA  ARG A 460      26.796 -35.502 -18.298  1.00 45.81           C  
ATOM   3722  C   ARG A 460      28.220 -35.943 -18.668  1.00 45.81           C  
ATOM   3723  CB  ARG A 460      25.726 -36.530 -18.726  1.00 45.81           C  
ATOM   3724  O   ARG A 460      28.748 -36.846 -18.027  1.00 45.81           O  
ATOM   3725  CG  ARG A 460      24.903 -37.047 -17.534  1.00 45.81           C  
ATOM   3726  CD  ARG A 460      23.811 -38.017 -18.011  1.00 45.81           C  
ATOM   3727  NE  ARG A 460      23.333 -38.894 -16.923  1.00 45.81           N  
ATOM   3728  NH1 ARG A 460      21.756 -40.041 -18.141  1.00 45.81           N  
ATOM   3729  NH2 ARG A 460      22.130 -40.606 -16.017  1.00 45.81           N  
ATOM   3730  CZ  ARG A 460      22.413 -39.839 -17.033  1.00 45.81           C  
ATOM   3731  N   ASN A 461      28.860 -35.266 -19.626  1.00 43.84           N  
ATOM   3732  CA  ASN A 461      30.234 -35.530 -20.067  1.00 43.84           C  
ATOM   3733  C   ASN A 461      31.310 -34.653 -19.391  1.00 43.84           C  
ATOM   3734  CB  ASN A 461      30.275 -35.473 -21.606  1.00 43.84           C  
ATOM   3735  O   ASN A 461      32.444 -34.602 -19.865  1.00 43.84           O  
ATOM   3736  CG  ASN A 461      29.753 -36.739 -22.261  1.00 43.84           C  
ATOM   3737  ND2 ASN A 461      29.801 -36.803 -23.570  1.00 43.84           N  
ATOM   3738  OD1 ASN A 461      29.324 -37.692 -21.633  1.00 43.84           O  
ATOM   3739  N   GLY A 462      31.000 -33.957 -18.290  1.00 39.16           N  
ATOM   3740  CA  GLY A 462      31.994 -33.138 -17.577  1.00 39.16           C  
ATOM   3741  C   GLY A 462      32.426 -31.871 -18.332  1.00 39.16           C  
ATOM   3742  O   GLY A 462      33.447 -31.269 -17.999  1.00 39.16           O  
ATOM   3743  N   GLY A 463      31.654 -31.459 -19.343  1.00 41.50           N  
ATOM   3744  CA  GLY A 463      31.805 -30.180 -20.031  1.00 41.50           C  
ATOM   3745  C   GLY A 463      31.441 -28.993 -19.134  1.00 41.50           C  
ATOM   3746  O   GLY A 463      30.655 -29.116 -18.192  1.00 41.50           O  
ATOM   3747  N   ARG A 464      32.033 -27.823 -19.421  1.00 42.19           N  
ATOM   3748  CA  ARG A 464      31.725 -26.565 -18.718  1.00 42.19           C  
ATOM   3749  C   ARG A 464      30.211 -26.287 -18.780  1.00 42.19           C  
ATOM   3750  CB  ARG A 464      32.499 -25.383 -19.326  1.00 42.19           C  
ATOM   3751  O   ARG A 464      29.630 -26.481 -19.848  1.00 42.19           O  
ATOM   3752  CG  ARG A 464      33.989 -25.399 -18.957  1.00 42.19           C  
ATOM   3753  CD  ARG A 464      34.711 -24.210 -19.605  1.00 42.19           C  
ATOM   3754  NE  ARG A 464      36.124 -24.138 -19.185  1.00 42.19           N  
ATOM   3755  NH1 ARG A 464      36.793 -22.504 -20.655  1.00 42.19           N  
ATOM   3756  NH2 ARG A 464      38.254 -23.326 -19.182  1.00 42.19           N  
ATOM   3757  CZ  ARG A 464      37.047 -23.328 -19.676  1.00 42.19           C  
ATOM   3758  N   PRO A 465      29.586 -25.802 -17.688  1.00 47.19           N  
ATOM   3759  CA  PRO A 465      28.182 -25.401 -17.695  1.00 47.19           C  
ATOM   3760  C   PRO A 465      27.888 -24.438 -18.847  1.00 47.19           C  
ATOM   3761  CB  PRO A 465      27.918 -24.725 -16.344  1.00 47.19           C  
ATOM   3762  O   PRO A 465      28.729 -23.604 -19.196  1.00 47.19           O  
ATOM   3763  CG  PRO A 465      29.032 -25.248 -15.442  1.00 47.19           C  
ATOM   3764  CD  PRO A 465      30.190 -25.516 -16.398  1.00 47.19           C  
ATOM   3765  N   ALA A 466      26.694 -24.540 -19.429  1.00 51.44           N  
ATOM   3766  CA  ALA A 466      26.252 -23.622 -20.468  1.00 51.44           C  
ATOM   3767  C   ALA A 466      26.339 -22.162 -19.985  1.00 51.44           C  
ATOM   3768  CB  ALA A 466      24.823 -23.993 -20.859  1.00 51.44           C  
ATOM   3769  O   ALA A 466      25.795 -21.805 -18.945  1.00 51.44           O  
ATOM   3770  N   THR A 467      26.990 -21.296 -20.762  1.00 48.56           N  
ATOM   3771  CA  THR A 467      27.294 -19.893 -20.426  1.00 48.56           C  
ATOM   3772  C   THR A 467      26.041 -19.020 -20.286  1.00 48.56           C  
ATOM   3773  CB  THR A 467      28.223 -19.298 -21.508  1.00 48.56           C  
ATOM   3774  O   THR A 467      25.556 -18.468 -21.265  1.00 48.56           O  
ATOM   3775  CG2 THR A 467      29.688 -19.608 -21.217  1.00 48.56           C  
ATOM   3776  OG1 THR A 467      27.943 -19.846 -22.786  1.00 48.56           O  
ATOM   3777  N   GLY A 468      25.460 -18.893 -19.095  1.00 57.47           N  
ATOM   3778  CA  GLY A 468      24.310 -18.015 -18.829  1.00 57.47           C  
ATOM   3779  C   GLY A 468      23.999 -17.915 -17.336  1.00 57.47           C  
ATOM   3780  O   GLY A 468      24.596 -18.631 -16.549  1.00 57.47           O  
ATOM   3781  N   THR A 469      23.085 -17.037 -16.929  1.00 60.03           N  
ATOM   3782  CA  THR A 469      22.745 -16.782 -15.511  1.00 60.03           C  
ATOM   3783  C   THR A 469      21.762 -17.791 -14.917  1.00 60.03           C  
ATOM   3784  CB  THR A 469      22.127 -15.382 -15.382  1.00 60.03           C  
ATOM   3785  O   THR A 469      21.677 -17.929 -13.701  1.00 60.03           O  
ATOM   3786  CG2 THR A 469      23.163 -14.328 -15.700  1.00 60.03           C  
ATOM   3787  OG1 THR A 469      21.064 -15.254 -16.306  1.00 60.03           O  
ATOM   3788  N   GLY A 470      21.011 -18.507 -15.761  1.00 66.50           N  
ATOM   3789  CA  GLY A 470      19.874 -19.327 -15.321  1.00 66.50           C  
ATOM   3790  C   GLY A 470      18.668 -18.494 -14.859  1.00 66.50           C  
ATOM   3791  O   GLY A 470      17.776 -19.023 -14.204  1.00 66.50           O  
ATOM   3792  N   ILE A 471      18.645 -17.188 -15.160  1.00 68.31           N  
ATOM   3793  CA  ILE A 471      17.583 -16.258 -14.740  1.00 68.31           C  
ATOM   3794  C   ILE A 471      16.632 -15.951 -15.907  1.00 68.31           C  
ATOM   3795  CB  ILE A 471      18.206 -14.977 -14.132  1.00 68.31           C  
ATOM   3796  O   ILE A 471      15.414 -15.971 -15.730  1.00 68.31           O  
ATOM   3797  CG1 ILE A 471      19.118 -15.308 -12.925  1.00 68.31           C  
ATOM   3798  CG2 ILE A 471      17.104 -13.992 -13.710  1.00 68.31           C  
ATOM   3799  CD1 ILE A 471      19.920 -14.098 -12.427  1.00 68.31           C  
ATOM   3800  N   GLY A 472      17.164 -15.747 -17.118  1.00 75.19           N  
ATOM   3801  CA  GLY A 472      16.388 -15.252 -18.262  1.00 75.19           C  
ATOM   3802  C   GLY A 472      15.134 -16.067 -18.608  1.00 75.19           C  
ATOM   3803  O   GLY A 472      14.080 -15.490 -18.876  1.00 75.19           O  
ATOM   3804  N   LEU A 473      15.196 -17.406 -18.580  1.00 83.31           N  
ATOM   3805  CA  LEU A 473      14.035 -18.253 -18.905  1.00 83.31           C  
ATOM   3806  C   LEU A 473      12.946 -18.188 -17.815  1.00 83.31           C  
ATOM   3807  CB  LEU A 473      14.503 -19.700 -19.166  1.00 83.31           C  
ATOM   3808  O   LEU A 473      11.756 -18.149 -18.131  1.00 83.31           O  
ATOM   3809  CG  LEU A 473      13.446 -20.557 -19.893  1.00 83.31           C  
ATOM   3810  CD1 LEU A 473      13.300 -20.167 -21.366  1.00 83.31           C  
ATOM   3811  CD2 LEU A 473      13.813 -22.037 -19.836  1.00 83.31           C  
ATOM   3812  N   ALA A 474      13.348 -18.104 -16.544  1.00 80.75           N  
ATOM   3813  CA  ALA A 474      12.435 -17.929 -15.415  1.00 80.75           C  
ATOM   3814  C   ALA A 474      11.730 -16.560 -15.468  1.00 80.75           C  
ATOM   3815  CB  ALA A 474      13.233 -18.109 -14.117  1.00 80.75           C  
ATOM   3816  O   ALA A 474      10.514 -16.475 -15.273  1.00 80.75           O  
ATOM   3817  N   VAL A 475      12.476 -15.499 -15.806  1.00 81.25           N  
ATOM   3818  CA  VAL A 475      11.940 -14.146 -16.037  1.00 81.25           C  
ATOM   3819  C   VAL A 475      10.960 -14.141 -17.208  1.00 81.25           C  
ATOM   3820  CB  VAL A 475      13.088 -13.138 -16.264  1.00 81.25           C  
ATOM   3821  O   VAL A 475       9.833 -13.670 -17.067  1.00 81.25           O  
ATOM   3822  CG1 VAL A 475      12.588 -11.790 -16.791  1.00 81.25           C  
ATOM   3823  CG2 VAL A 475      13.830 -12.897 -14.946  1.00 81.25           C  
ATOM   3824  N   SER A 476      11.340 -14.752 -18.331  1.00 88.25           N  
ATOM   3825  CA  SER A 476      10.491 -14.847 -19.525  1.00 88.25           C  
ATOM   3826  C   SER A 476       9.167 -15.555 -19.229  1.00 88.25           C  
ATOM   3827  CB  SER A 476      11.234 -15.587 -20.637  1.00 88.25           C  
ATOM   3828  O   SER A 476       8.111 -15.091 -19.656  1.00 88.25           O  
ATOM   3829  OG  SER A 476      12.394 -14.871 -21.004  1.00 88.25           O  
ATOM   3830  N   LYS A 477       9.196 -16.639 -18.439  1.00 87.38           N  
ATOM   3831  CA  LYS A 477       7.983 -17.363 -18.036  1.00 87.38           C  
ATOM   3832  C   LYS A 477       7.076 -16.519 -17.138  1.00 87.38           C  
ATOM   3833  CB  LYS A 477       8.375 -18.701 -17.394  1.00 87.38           C  
ATOM   3834  O   LYS A 477       5.872 -16.467 -17.373  1.00 87.38           O  
ATOM   3835  CG  LYS A 477       7.135 -19.560 -17.103  1.00 87.38           C  
ATOM   3836  CD  LYS A 477       7.529 -21.006 -16.801  1.00 87.38           C  
ATOM   3837  CE  LYS A 477       6.289 -21.890 -16.664  1.00 87.38           C  
ATOM   3838  NZ  LYS A 477       6.627 -23.325 -16.812  1.00 87.38           N  
ATOM   3839  N   ARG A 478       7.635 -15.801 -16.156  1.00 82.81           N  
ATOM   3840  CA  ARG A 478       6.862 -14.873 -15.305  1.00 82.81           C  
ATOM   3841  C   ARG A 478       6.236 -13.725 -16.103  1.00 82.81           C  
ATOM   3842  CB  ARG A 478       7.750 -14.310 -14.187  1.00 82.81           C  
ATOM   3843  O   ARG A 478       5.093 -13.350 -15.832  1.00 82.81           O  
ATOM   3844  CG  ARG A 478       7.928 -15.296 -13.025  1.00 82.81           C  
ATOM   3845  CD  ARG A 478       8.685 -14.607 -11.881  1.00 82.81           C  
ATOM   3846  NE  ARG A 478       8.631 -15.390 -10.631  1.00 82.81           N  
ATOM   3847  NH1 ARG A 478       9.709 -13.864  -9.278  1.00 82.81           N  
ATOM   3848  NH2 ARG A 478       8.970 -15.773  -8.408  1.00 82.81           N  
ATOM   3849  CZ  ARG A 478       9.100 -15.005  -9.453  1.00 82.81           C  
ATOM   3850  N   LEU A 479       6.952 -13.182 -17.089  1.00 84.94           N  
ATOM   3851  CA  LEU A 479       6.420 -12.154 -17.987  1.00 84.94           C  
ATOM   3852  C   LEU A 479       5.272 -12.705 -18.847  1.00 84.94           C  
ATOM   3853  CB  LEU A 479       7.550 -11.571 -18.853  1.00 84.94           C  
ATOM   3854  O   LEU A 479       4.208 -12.094 -18.883  1.00 84.94           O  
ATOM   3855  CG  LEU A 479       8.553 -10.667 -18.114  1.00 84.94           C  
ATOM   3856  CD1 LEU A 479       9.682 -10.283 -19.072  1.00 84.94           C  
ATOM   3857  CD2 LEU A 479       7.889  -9.387 -17.601  1.00 84.94           C  
ATOM   3858  N   ALA A 480       5.424 -13.892 -19.442  1.00 88.94           N  
ATOM   3859  CA  ALA A 480       4.358 -14.542 -20.212  1.00 88.94           C  
ATOM   3860  C   ALA A 480       3.093 -14.813 -19.374  1.00 88.94           C  
ATOM   3861  CB  ALA A 480       4.911 -15.846 -20.785  1.00 88.94           C  
ATOM   3862  O   ALA A 480       1.977 -14.555 -19.827  1.00 88.94           O  
ATOM   3863  N   GLN A 481       3.266 -15.261 -18.126  1.00 88.56           N  
ATOM   3864  CA  GLN A 481       2.167 -15.456 -17.172  1.00 88.56           C  
ATOM   3865  C   GLN A 481       1.465 -14.147 -16.823  1.00 88.56           C  
ATOM   3866  CB  GLN A 481       2.704 -16.122 -15.903  1.00 88.56           C  
ATOM   3867  O   GLN A 481       0.236 -14.092 -16.765  1.00 88.56           O  
ATOM   3868  CG  GLN A 481       3.024 -17.596 -16.170  1.00 88.56           C  
ATOM   3869  CD  GLN A 481       3.702 -18.289 -14.999  1.00 88.56           C  
ATOM   3870  NE2 GLN A 481       3.901 -19.582 -15.119  1.00 88.56           N  
ATOM   3871  OE1 GLN A 481       4.064 -17.713 -13.979  1.00 88.56           O  
ATOM   3872  N   SER A 482       2.238 -13.075 -16.653  1.00 84.31           N  
ATOM   3873  CA  SER A 482       1.683 -11.737 -16.452  1.00 84.31           C  
ATOM   3874  C   SER A 482       0.865 -11.300 -17.671  1.00 84.31           C  
ATOM   3875  CB  SER A 482       2.792 -10.731 -16.136  1.00 84.31           C  
ATOM   3876  O   SER A 482      -0.203 -10.718 -17.500  1.00 84.31           O  
ATOM   3877  OG  SER A 482       3.519 -11.154 -14.993  1.00 84.31           O  
ATOM   3878  N   MET A 483       1.307 -11.645 -18.891  1.00 86.31           N  
ATOM   3879  CA  MET A 483       0.608 -11.391 -20.167  1.00 86.31           C  
ATOM   3880  C   MET A 483      -0.594 -12.321 -20.417  1.00 86.31           C  
ATOM   3881  CB  MET A 483       1.605 -11.431 -21.339  1.00 86.31           C  
ATOM   3882  O   MET A 483      -1.145 -12.357 -21.519  1.00 86.31           O  
ATOM   3883  CG  MET A 483       2.661 -10.323 -21.276  1.00 86.31           C  
ATOM   3884  SD  MET A 483       3.841 -10.374 -22.652  1.00 86.31           S  
ATOM   3885  CE  MET A 483       2.828  -9.584 -23.932  1.00 86.31           C  
ATOM   3886  N   GLY A 484      -1.028 -13.081 -19.408  1.00 83.94           N  
ATOM   3887  CA  GLY A 484      -2.203 -13.946 -19.493  1.00 83.94           C  
ATOM   3888  C   GLY A 484      -1.992 -15.228 -20.301  1.00 83.94           C  
ATOM   3889  O   GLY A 484      -2.977 -15.807 -20.764  1.00 83.94           O  
ATOM   3890  N   GLY A 485      -0.743 -15.667 -20.480  1.00 89.94           N  
ATOM   3891  CA  GLY A 485      -0.395 -16.941 -21.110  1.00 89.94           C  
ATOM   3892  C   GLY A 485       0.684 -17.710 -20.337  1.00 89.94           C  
ATOM   3893  O   GLY A 485       0.673 -17.692 -19.110  1.00 89.94           O  
ATOM   3894  N   ASP A 486       1.573 -18.439 -21.018  1.00 93.38           N  
ATOM   3895  CA  ASP A 486       2.648 -19.224 -20.379  1.00 93.38           C  
ATOM   3896  C   ASP A 486       3.755 -19.605 -21.382  1.00 93.38           C  
ATOM   3897  CB  ASP A 486       2.073 -20.501 -19.717  1.00 93.38           C  
ATOM   3898  O   ASP A 486       3.561 -19.505 -22.597  1.00 93.38           O  
ATOM   3899  CG  ASP A 486       2.998 -21.110 -18.646  1.00 93.38           C  
ATOM   3900  OD1 ASP A 486       3.880 -20.391 -18.114  1.00 93.38           O  
ATOM   3901  OD2 ASP A 486       2.846 -22.308 -18.332  1.00 93.38           O  
ATOM   3902  N   ILE A 487       4.904 -20.074 -20.878  1.00 93.19           N  
ATOM   3903  CA  ILE A 487       5.977 -20.680 -21.687  1.00 93.19           C  
ATOM   3904  C   ILE A 487       6.130 -22.154 -21.323  1.00 93.19           C  
ATOM   3905  CB  ILE A 487       7.329 -19.939 -21.571  1.00 93.19           C  
ATOM   3906  O   ILE A 487       6.367 -22.510 -20.164  1.00 93.19           O  
ATOM   3907  CG1 ILE A 487       7.148 -18.460 -21.948  1.00 93.19           C  
ATOM   3908  CG2 ILE A 487       8.387 -20.588 -22.490  1.00 93.19           C  
ATOM   3909  CD1 ILE A 487       8.425 -17.620 -21.867  1.00 93.19           C  
ATOM   3910  N   THR A 488       6.065 -23.004 -22.345  1.00 92.50           N  
ATOM   3911  CA  THR A 488       6.283 -24.451 -22.246  1.00 92.50           C  
ATOM   3912  C   THR A 488       7.406 -24.887 -23.180  1.00 92.50           C  
ATOM   3913  CB  THR A 488       4.992 -25.239 -22.515  1.00 92.50           C  
ATOM   3914  O   THR A 488       7.772 -24.164 -24.106  1.00 92.50           O  
ATOM   3915  CG2 THR A 488       3.885 -24.891 -21.521  1.00 92.50           C  
ATOM   3916  OG1 THR A 488       4.495 -24.977 -23.802  1.00 92.50           O  
ATOM   3917  N   VAL A 489       7.988 -26.056 -22.920  1.00 92.94           N  
ATOM   3918  CA  VAL A 489       9.062 -26.624 -23.738  1.00 92.94           C  
ATOM   3919  C   VAL A 489       8.730 -28.070 -24.080  1.00 92.94           C  
ATOM   3920  CB  VAL A 489      10.432 -26.471 -23.048  1.00 92.94           C  
ATOM   3921  O   VAL A 489       8.195 -28.804 -23.253  1.00 92.94           O  
ATOM   3922  CG1 VAL A 489      10.554 -27.299 -21.762  1.00 92.94           C  
ATOM   3923  CG2 VAL A 489      11.588 -26.839 -23.985  1.00 92.94           C  
ATOM   3924  N   LYS A 490       9.050 -28.472 -25.306  1.00 91.31           N  
ATOM   3925  CA  LYS A 490       9.125 -29.868 -25.731  1.00 91.31           C  
ATOM   3926  C   LYS A 490      10.492 -30.077 -26.340  1.00 91.31           C  
ATOM   3927  CB  LYS A 490       8.030 -30.187 -26.750  1.00 91.31           C  
ATOM   3928  O   LYS A 490      10.845 -29.407 -27.306  1.00 91.31           O  
ATOM   3929  CG  LYS A 490       6.642 -30.183 -26.105  1.00 91.31           C  
ATOM   3930  CD  LYS A 490       5.590 -30.518 -27.160  1.00 91.31           C  
ATOM   3931  CE  LYS A 490       4.206 -30.513 -26.512  1.00 91.31           C  
ATOM   3932  NZ  LYS A 490       3.151 -30.728 -27.528  1.00 91.31           N  
ATOM   3933  N   SER A 491      11.277 -30.973 -25.768  1.00 90.81           N  
ATOM   3934  CA  SER A 491      12.642 -31.193 -26.229  1.00 90.81           C  
ATOM   3935  C   SER A 491      12.989 -32.672 -26.243  1.00 90.81           C  
ATOM   3936  CB  SER A 491      13.597 -30.381 -25.362  1.00 90.81           C  
ATOM   3937  O   SER A 491      12.456 -33.463 -25.465  1.00 90.81           O  
ATOM   3938  OG  SER A 491      14.860 -30.367 -25.974  1.00 90.81           O  
ATOM   3939  N   THR A 492      13.864 -33.059 -27.164  1.00 86.94           N  
ATOM   3940  CA  THR A 492      14.424 -34.408 -27.230  1.00 86.94           C  
ATOM   3941  C   THR A 492      15.927 -34.284 -27.386  1.00 86.94           C  
ATOM   3942  CB  THR A 492      13.806 -35.233 -28.366  1.00 86.94           C  
ATOM   3943  O   THR A 492      16.423 -33.610 -28.291  1.00 86.94           O  
ATOM   3944  CG2 THR A 492      14.312 -36.676 -28.374  1.00 86.94           C  
ATOM   3945  OG1 THR A 492      12.409 -35.293 -28.200  1.00 86.94           O  
ATOM   3946  N   GLN A 493      16.664 -34.925 -26.481  1.00 83.75           N  
ATOM   3947  CA  GLN A 493      18.117 -34.839 -26.453  1.00 83.75           C  
ATOM   3948  C   GLN A 493      18.723 -35.318 -27.784  1.00 83.75           C  
ATOM   3949  CB  GLN A 493      18.637 -35.623 -25.241  1.00 83.75           C  
ATOM   3950  O   GLN A 493      18.398 -36.396 -28.276  1.00 83.75           O  
ATOM   3951  CG  GLN A 493      20.118 -35.323 -24.982  1.00 83.75           C  
ATOM   3952  CD  GLN A 493      20.630 -35.920 -23.676  1.00 83.75           C  
ATOM   3953  NE2 GLN A 493      21.728 -35.414 -23.159  1.00 83.75           N  
ATOM   3954  OE1 GLN A 493      20.080 -36.838 -23.090  1.00 83.75           O  
ATOM   3955  N   GLY A 494      19.597 -34.498 -28.367  1.00 79.00           N  
ATOM   3956  CA  GLY A 494      20.268 -34.735 -29.647  1.00 79.00           C  
ATOM   3957  C   GLY A 494      19.450 -34.401 -30.900  1.00 79.00           C  
ATOM   3958  O   GLY A 494      19.996 -34.494 -31.996  1.00 79.00           O  
ATOM   3959  N   VAL A 495      18.176 -34.021 -30.758  1.00 85.00           N  
ATOM   3960  CA  VAL A 495      17.298 -33.648 -31.883  1.00 85.00           C  
ATOM   3961  C   VAL A 495      17.045 -32.140 -31.913  1.00 85.00           C  
ATOM   3962  CB  VAL A 495      15.972 -34.435 -31.824  1.00 85.00           C  
ATOM   3963  O   VAL A 495      17.028 -31.553 -32.994  1.00 85.00           O  
ATOM   3964  CG1 VAL A 495      15.049 -34.119 -33.008  1.00 85.00           C  
ATOM   3965  CG2 VAL A 495      16.218 -35.952 -31.824  1.00 85.00           C  
ATOM   3966  N   GLY A 496      16.861 -31.522 -30.742  1.00 87.62           N  
ATOM   3967  CA  GLY A 496      16.554 -30.098 -30.626  1.00 87.62           C  
ATOM   3968  C   GLY A 496      15.509 -29.792 -29.557  1.00 87.62           C  
ATOM   3969  O   GLY A 496      15.024 -30.699 -28.871  1.00 87.62           O  
ATOM   3970  N   SER A 497      15.152 -28.515 -29.412  1.00 92.25           N  
ATOM   3971  CA  SER A 497      14.095 -28.065 -28.496  1.00 92.25           C  
ATOM   3972  C   SER A 497      13.085 -27.175 -29.204  1.00 92.25           C  
ATOM   3973  CB  SER A 497      14.639 -27.325 -27.266  1.00 92.25           C  
ATOM   3974  O   SER A 497      13.414 -26.428 -30.116  1.00 92.25           O  
ATOM   3975  OG  SER A 497      15.859 -27.886 -26.831  1.00 92.25           O  
ATOM   3976  N   CYS A 498      11.836 -27.234 -28.756  1.00 93.94           N  
ATOM   3977  CA  CYS A 498      10.773 -26.340 -29.177  1.00 93.94           C  
ATOM   3978  C   CYS A 498      10.191 -25.647 -27.945  1.00 93.94           C  
ATOM   3979  CB  CYS A 498       9.735 -27.143 -29.964  1.00 93.94           C  
ATOM   3980  O   CYS A 498       9.630 -26.301 -27.063  1.00 93.94           O  
ATOM   3981  SG  CYS A 498       8.458 -26.022 -30.601  1.00 93.94           S  
ATOM   3982  N   PHE A 499      10.344 -24.327 -27.877  1.00 94.38           N  
ATOM   3983  CA  PHE A 499       9.735 -23.490 -26.850  1.00 94.38           C  
ATOM   3984  C   PHE A 499       8.448 -22.878 -27.388  1.00 94.38           C  
ATOM   3985  CB  PHE A 499      10.716 -22.409 -26.388  1.00 94.38           C  
ATOM   3986  O   PHE A 499       8.467 -22.176 -28.398  1.00 94.38           O  
ATOM   3987  CG  PHE A 499      11.863 -22.952 -25.563  1.00 94.38           C  
ATOM   3988  CD1 PHE A 499      11.745 -23.023 -24.162  1.00 94.38           C  
ATOM   3989  CD2 PHE A 499      13.038 -23.403 -26.192  1.00 94.38           C  
ATOM   3990  CE1 PHE A 499      12.805 -23.531 -23.392  1.00 94.38           C  
ATOM   3991  CE2 PHE A 499      14.098 -23.913 -25.421  1.00 94.38           C  
ATOM   3992  CZ  PHE A 499      13.983 -23.969 -24.021  1.00 94.38           C  
ATOM   3993  N   THR A 500       7.338 -23.113 -26.696  1.00 94.44           N  
ATOM   3994  CA  THR A 500       6.027 -22.567 -27.044  1.00 94.44           C  
ATOM   3995  C   THR A 500       5.653 -21.471 -26.053  1.00 94.44           C  
ATOM   3996  CB  THR A 500       4.955 -23.663 -27.086  1.00 94.44           C  
ATOM   3997  O   THR A 500       5.374 -21.751 -24.885  1.00 94.44           O  
ATOM   3998  CG2 THR A 500       3.629 -23.138 -27.633  1.00 94.44           C  
ATOM   3999  OG1 THR A 500       5.350 -24.741 -27.904  1.00 94.44           O  
ATOM   4000  N   LEU A 501       5.629 -20.228 -26.527  1.00 95.19           N  
ATOM   4001  CA  LEU A 501       5.099 -19.066 -25.823  1.00 95.19           C  
ATOM   4002  C   LEU A 501       3.636 -18.868 -26.217  1.00 95.19           C  
ATOM   4003  CB  LEU A 501       5.956 -17.833 -26.164  1.00 95.19           C  
ATOM   4004  O   LEU A 501       3.317 -18.722 -27.393  1.00 95.19           O  
ATOM   4005  CG  LEU A 501       5.341 -16.481 -25.746  1.00 95.19           C  
ATOM   4006  CD1 LEU A 501       5.302 -16.334 -24.226  1.00 95.19           C  
ATOM   4007  CD2 LEU A 501       6.144 -15.329 -26.343  1.00 95.19           C  
ATOM   4008  N   THR A 502       2.760 -18.797 -25.225  1.00 93.25           N  
ATOM   4009  CA  THR A 502       1.368 -18.373 -25.391  1.00 93.25           C  
ATOM   4010  C   THR A 502       1.186 -17.027 -24.710  1.00 93.25           C  
ATOM   4011  CB  THR A 502       0.414 -19.414 -24.795  1.00 93.25           C  
ATOM   4012  O   THR A 502       1.641 -16.862 -23.580  1.00 93.25           O  
ATOM   4013  CG2 THR A 502      -1.055 -19.111 -25.091  1.00 93.25           C  
ATOM   4014  OG1 THR A 502       0.698 -20.678 -25.346  1.00 93.25           O  
ATOM   4015  N   ILE A 503       0.503 -16.085 -25.361  1.00 92.44           N  
ATOM   4016  CA  ILE A 503       0.111 -14.798 -24.768  1.00 92.44           C  
ATOM   4017  C   ILE A 503      -1.340 -14.463 -25.100  1.00 92.44           C  
ATOM   4018  CB  ILE A 503       1.038 -13.640 -25.201  1.00 92.44           C  
ATOM   4019  O   ILE A 503      -1.866 -14.883 -26.138  1.00 92.44           O  
ATOM   4020  CG1 ILE A 503       1.027 -13.431 -26.731  1.00 92.44           C  
ATOM   4021  CG2 ILE A 503       2.460 -13.861 -24.661  1.00 92.44           C  
ATOM   4022  CD1 ILE A 503       1.637 -12.096 -27.157  1.00 92.44           C  
ATOM   4023  N   LYS A 504      -1.976 -13.664 -24.239  1.00 88.69           N  
ATOM   4024  CA  LYS A 504      -3.275 -13.069 -24.536  1.00 88.69           C  
ATOM   4025  C   LYS A 504      -3.067 -11.730 -25.243  1.00 88.69           C  
ATOM   4026  CB  LYS A 504      -4.094 -12.954 -23.249  1.00 88.69           C  
ATOM   4027  O   LYS A 504      -2.633 -10.766 -24.625  1.00 88.69           O  
ATOM   4028  CG  LYS A 504      -5.543 -12.594 -23.589  1.00 88.69           C  
ATOM   4029  CD  LYS A 504      -6.397 -12.537 -22.324  1.00 88.69           C  
ATOM   4030  CE  LYS A 504      -7.836 -12.246 -22.752  1.00 88.69           C  
ATOM   4031  NZ  LYS A 504      -8.762 -12.270 -21.600  1.00 88.69           N  
ATOM   4032  N   ALA A 505      -3.388 -11.683 -26.528  1.00 85.88           N  
ATOM   4033  CA  ALA A 505      -3.259 -10.512 -27.381  1.00 85.88           C  
ATOM   4034  C   ALA A 505      -4.515 -10.382 -28.265  1.00 85.88           C  
ATOM   4035  CB  ALA A 505      -1.961 -10.651 -28.181  1.00 85.88           C  
ATOM   4036  O   ALA A 505      -4.577 -10.972 -29.349  1.00 85.88           O  
ATOM   4037  N   PRO A 506      -5.566  -9.679 -27.799  1.00 83.88           N  
ATOM   4038  CA  PRO A 506      -6.759  -9.453 -28.601  1.00 83.88           C  
ATOM   4039  C   PRO A 506      -6.422  -8.607 -29.826  1.00 83.88           C  
ATOM   4040  CB  PRO A 506      -7.794  -8.824 -27.669  1.00 83.88           C  
ATOM   4041  O   PRO A 506      -5.755  -7.577 -29.724  1.00 83.88           O  
ATOM   4042  CG  PRO A 506      -6.962  -8.187 -26.560  1.00 83.88           C  
ATOM   4043  CD  PRO A 506      -5.680  -9.021 -26.506  1.00 83.88           C  
ATOM   4044  N   ALA A 507      -6.882  -9.057 -30.993  1.00 78.50           N  
ATOM   4045  CA  ALA A 507      -6.732  -8.278 -32.214  1.00 78.50           C  
ATOM   4046  C   ALA A 507      -7.654  -7.063 -32.193  1.00 78.50           C  
ATOM   4047  CB  ALA A 507      -7.023  -9.129 -33.440  1.00 78.50           C  
ATOM   4048  O   ALA A 507      -8.813  -7.156 -31.778  1.00 78.50           O  
ATOM   4049  N   VAL A 508      -7.155  -5.955 -32.723  1.00 75.94           N  
ATOM   4050  CA  VAL A 508      -7.985  -4.793 -33.022  1.00 75.94           C  
ATOM   4051  C   VAL A 508      -8.663  -5.065 -34.364  1.00 75.94           C  
ATOM   4052  CB  VAL A 508      -7.140  -3.506 -33.022  1.00 75.94           C  
ATOM   4053  O   VAL A 508      -7.992  -5.206 -35.382  1.00 75.94           O  
ATOM   4054  CG1 VAL A 508      -8.029  -2.275 -33.220  1.00 75.94           C  
ATOM   4055  CG2 VAL A 508      -6.386  -3.340 -31.692  1.00 75.94           C  
ATOM   4056  N   GLN A 509      -9.990  -5.214 -34.367  1.00 54.38           N  
ATOM   4057  CA  GLN A 509     -10.754  -5.246 -35.615  1.00 54.38           C  
ATOM   4058  C   GLN A 509     -10.913  -3.811 -36.115  1.00 54.38           C  
ATOM   4059  CB  GLN A 509     -12.125  -5.922 -35.423  1.00 54.38           C  
ATOM   4060  O   GLN A 509     -11.762  -3.075 -35.618  1.00 54.38           O  
ATOM   4061  CG  GLN A 509     -12.035  -7.454 -35.394  1.00 54.38           C  
ATOM   4062  CD  GLN A 509     -13.399  -8.138 -35.279  1.00 54.38           C  
ATOM   4063  NE2 GLN A 509     -13.450  -9.449 -35.368  1.00 54.38           N  
ATOM   4064  OE1 GLN A 509     -14.446  -7.542 -35.100  1.00 54.38           O  
ATOM   4065  N   GLU A 510     -10.110  -3.414 -37.097  1.00 46.81           N  
ATOM   4066  CA  GLU A 510     -10.458  -2.281 -37.949  1.00 46.81           C  
ATOM   4067  C   GLU A 510     -11.472  -2.768 -38.994  1.00 46.81           C  
ATOM   4068  CB  GLU A 510      -9.202  -1.618 -38.548  1.00 46.81           C  
ATOM   4069  O   GLU A 510     -11.286  -3.799 -39.648  1.00 46.81           O  
ATOM   4070  CG  GLU A 510      -8.500  -0.748 -37.482  1.00 46.81           C  
ATOM   4071  CD  GLU A 510      -7.195  -0.069 -37.942  1.00 46.81           C  
ATOM   4072  OE1 GLU A 510      -6.514   0.551 -37.083  1.00 46.81           O  
ATOM   4073  OE2 GLU A 510      -6.824  -0.182 -39.122  1.00 46.81           O  
ATOM   4074  N   ALA A 511     -12.595  -2.056 -39.113  1.00 34.91           N  
ATOM   4075  CA  ALA A 511     -13.476  -2.210 -40.258  1.00 34.91           C  
ATOM   4076  C   ALA A 511     -12.654  -1.857 -41.500  1.00 34.91           C  
ATOM   4077  CB  ALA A 511     -14.701  -1.302 -40.087  1.00 34.91           C  
ATOM   4078  O   ALA A 511     -12.191  -0.728 -41.622  1.00 34.91           O  
ATOM   4079  N   SER A 512     -12.446  -2.847 -42.368  1.00 33.53           N  
ATOM   4080  CA  SER A 512     -11.756  -2.731 -43.652  1.00 33.53           C  
ATOM   4081  C   SER A 512     -12.188  -1.471 -44.410  1.00 33.53           C  
ATOM   4082  CB  SER A 512     -12.073  -4.000 -44.466  1.00 33.53           C  
ATOM   4083  O   SER A 512     -13.175  -1.499 -45.145  1.00 33.53           O  
ATOM   4084  OG  SER A 512     -11.880  -3.828 -45.854  1.00 33.53           O  
ATOM   4085  N   ASN A 513     -11.406  -0.403 -44.297  1.00 31.05           N  
ATOM   4086  CA  ASN A 513     -11.295   0.598 -45.340  1.00 31.05           C  
ATOM   4087  C   ASN A 513      -9.999   0.283 -46.078  1.00 31.05           C  
ATOM   4088  CB  ASN A 513     -11.374   2.014 -44.752  1.00 31.05           C  
ATOM   4089  O   ASN A 513      -8.907   0.399 -45.532  1.00 31.05           O  
ATOM   4090  CG  ASN A 513     -12.802   2.461 -44.480  1.00 31.05           C  
ATOM   4091  ND2 ASN A 513     -12.968   3.541 -43.756  1.00 31.05           N  
ATOM   4092  OD1 ASN A 513     -13.786   1.897 -44.933  1.00 31.05           O  
ATOM   4093  N   ALA A 514     -10.164  -0.207 -47.304  1.00 29.20           N  
ATOM   4094  CA  ALA A 514      -9.088  -0.454 -48.249  1.00 29.20           C  
ATOM   4095  C   ALA A 514      -8.179   0.785 -48.396  1.00 29.20           C  
ATOM   4096  CB  ALA A 514      -9.756  -0.830 -49.579  1.00 29.20           C  
ATOM   4097  O   ALA A 514      -8.650   1.908 -48.197  1.00 29.20           O  
ATOM   4098  N   PRO A 515      -6.904   0.606 -48.783  1.00 37.72           N  
ATOM   4099  CA  PRO A 515      -5.977   1.715 -48.946  1.00 37.72           C  
ATOM   4100  C   PRO A 515      -6.423   2.574 -50.133  1.00 37.72           C  
ATOM   4101  CB  PRO A 515      -4.600   1.068 -49.141  1.00 37.72           C  
ATOM   4102  O   PRO A 515      -6.264   2.192 -51.291  1.00 37.72           O  
ATOM   4103  CG  PRO A 515      -4.919  -0.293 -49.760  1.00 37.72           C  
ATOM   4104  CD  PRO A 515      -6.272  -0.652 -49.152  1.00 37.72           C  
ATOM   4105  N   SER A 516      -7.007   3.736 -49.854  1.00 33.81           N  
ATOM   4106  CA  SER A 516      -7.118   4.815 -50.829  1.00 33.81           C  
ATOM   4107  C   SER A 516      -5.800   5.577 -50.818  1.00 33.81           C  
ATOM   4108  CB  SER A 516      -8.319   5.718 -50.528  1.00 33.81           C  
ATOM   4109  O   SER A 516      -5.531   6.350 -49.899  1.00 33.81           O  
ATOM   4110  OG  SER A 516      -8.364   6.059 -49.158  1.00 33.81           O  
ATOM   4111  N   GLY A 517      -4.971   5.310 -51.825  1.00 40.75           N  
ATOM   4112  CA  GLY A 517      -3.951   6.259 -52.237  1.00 40.75           C  
ATOM   4113  C   GLY A 517      -4.614   7.543 -52.728  1.00 40.75           C  
ATOM   4114  O   GLY A 517      -5.646   7.483 -53.391  1.00 40.75           O  
ATOM   4115  N   ASP A 518      -4.025   8.670 -52.348  1.00 34.75           N  
ATOM   4116  CA  ASP A 518      -3.869   9.850 -53.196  1.00 34.75           C  
ATOM   4117  C   ASP A 518      -2.903  10.811 -52.487  1.00 34.75           C  
ATOM   4118  CB  ASP A 518      -5.211  10.533 -53.555  1.00 34.75           C  
ATOM   4119  O   ASP A 518      -3.239  11.468 -51.498  1.00 34.75           O  
ATOM   4120  CG  ASP A 518      -5.736  10.189 -54.966  1.00 34.75           C  
ATOM   4121  OD1 ASP A 518      -4.963   9.647 -55.793  1.00 34.75           O  
ATOM   4122  OD2 ASP A 518      -6.910  10.532 -55.241  1.00 34.75           O  
ATOM   4123  N   ASP A 519      -1.675  10.869 -53.005  1.00 38.66           N  
ATOM   4124  CA  ASP A 519      -0.829  12.054 -52.905  1.00 38.66           C  
ATOM   4125  C   ASP A 519      -1.477  13.136 -53.774  1.00 38.66           C  
ATOM   4126  CB  ASP A 519       0.604  11.760 -53.407  1.00 38.66           C  
ATOM   4127  O   ASP A 519      -1.285  13.180 -54.991  1.00 38.66           O  
ATOM   4128  CG  ASP A 519       1.599  11.348 -52.322  1.00 38.66           C  
ATOM   4129  OD1 ASP A 519       1.415  11.778 -51.161  1.00 38.66           O  
ATOM   4130  OD2 ASP A 519       2.558  10.631 -52.685  1.00 38.66           O  
ATOM   4131  N   MET A 520      -2.269  14.010 -53.157  1.00 37.94           N  
ATOM   4132  CA  MET A 520      -2.527  15.333 -53.718  1.00 37.94           C  
ATOM   4133  C   MET A 520      -1.584  16.326 -53.020  1.00 37.94           C  
ATOM   4134  CB  MET A 520      -4.015  15.726 -53.613  1.00 37.94           C  
ATOM   4135  O   MET A 520      -1.533  16.324 -51.785  1.00 37.94           O  
ATOM   4136  CG  MET A 520      -4.546  16.126 -54.997  1.00 37.94           C  
ATOM   4137  SD  MET A 520      -6.168  16.939 -55.045  1.00 37.94           S  
ATOM   4138  CE  MET A 520      -7.269  15.503 -55.051  1.00 37.94           C  
ATOM   4139  N   PRO A 521      -0.821  17.154 -53.760  1.00 48.97           N  
ATOM   4140  CA  PRO A 521       0.025  18.172 -53.150  1.00 48.97           C  
ATOM   4141  C   PRO A 521      -0.848  19.169 -52.380  1.00 48.97           C  
ATOM   4142  CB  PRO A 521       0.818  18.808 -54.298  1.00 48.97           C  
ATOM   4143  O   PRO A 521      -1.865  19.641 -52.892  1.00 48.97           O  
ATOM   4144  CG  PRO A 521      -0.044  18.541 -55.530  1.00 48.97           C  
ATOM   4145  CD  PRO A 521      -0.737  17.220 -55.210  1.00 48.97           C  
ATOM   4146  N   LEU A 522      -0.460  19.448 -51.134  1.00 55.97           N  
ATOM   4147  CA  LEU A 522      -1.103  20.449 -50.281  1.00 55.97           C  
ATOM   4148  C   LEU A 522      -1.118  21.819 -50.994  1.00 55.97           C  
ATOM   4149  CB  LEU A 522      -0.339  20.537 -48.945  1.00 55.97           C  
ATOM   4150  O   LEU A 522      -0.195  22.112 -51.760  1.00 55.97           O  
ATOM   4151  CG  LEU A 522      -0.431  19.276 -48.065  1.00 55.97           C  
ATOM   4152  CD1 LEU A 522       0.656  19.317 -46.991  1.00 55.97           C  
ATOM   4153  CD2 LEU A 522      -1.798  19.161 -47.384  1.00 55.97           C  
ATOM   4154  N   PRO A 523      -2.146  22.661 -50.778  1.00 59.34           N  
ATOM   4155  CA  PRO A 523      -2.161  24.017 -51.320  1.00 59.34           C  
ATOM   4156  C   PRO A 523      -0.991  24.835 -50.754  1.00 59.34           C  
ATOM   4157  CB  PRO A 523      -3.528  24.598 -50.937  1.00 59.34           C  
ATOM   4158  O   PRO A 523      -0.661  24.709 -49.579  1.00 59.34           O  
ATOM   4159  CG  PRO A 523      -3.918  23.810 -49.686  1.00 59.34           C  
ATOM   4160  CD  PRO A 523      -3.295  22.435 -49.916  1.00 59.34           C  
ATOM   4161  N   ALA A 524      -0.380  25.677 -51.590  1.00 70.44           N  
ATOM   4162  CA  ALA A 524       0.654  26.619 -51.170  1.00 70.44           C  
ATOM   4163  C   ALA A 524       0.005  27.776 -50.394  1.00 70.44           C  
ATOM   4164  CB  ALA A 524       1.393  27.109 -52.425  1.00 70.44           C  
ATOM   4165  O   ALA A 524      -0.671  28.603 -51.007  1.00 70.44           O  
ATOM   4166  N   LEU A 525       0.167  27.803 -49.069  1.00 81.88           N  
ATOM   4167  CA  LEU A 525      -0.405  28.827 -48.185  1.00 81.88           C  
ATOM   4168  C   LEU A 525       0.633  29.887 -47.809  1.00 81.88           C  
ATOM   4169  CB  LEU A 525      -0.966  28.165 -46.910  1.00 81.88           C  
ATOM   4170  O   LEU A 525       1.818  29.572 -47.684  1.00 81.88           O  
ATOM   4171  CG  LEU A 525      -2.045  27.093 -47.147  1.00 81.88           C  
ATOM   4172  CD1 LEU A 525      -2.426  26.438 -45.819  1.00 81.88           C  
ATOM   4173  CD2 LEU A 525      -3.314  27.672 -47.772  1.00 81.88           C  
ATOM   4174  N   HIS A 526       0.184  31.116 -47.552  1.00 83.94           N  
ATOM   4175  CA  HIS A 526       0.998  32.145 -46.909  1.00 83.94           C  
ATOM   4176  C   HIS A 526       0.777  32.124 -45.390  1.00 83.94           C  
ATOM   4177  CB  HIS A 526       0.699  33.516 -47.536  1.00 83.94           C  
ATOM   4178  O   HIS A 526      -0.326  32.378 -44.906  1.00 83.94           O  
ATOM   4179  CG  HIS A 526       1.867  34.473 -47.578  1.00 83.94           C  
ATOM   4180  CD2 HIS A 526       3.191  34.197 -47.380  1.00 83.94           C  
ATOM   4181  ND1 HIS A 526       1.792  35.801 -47.918  1.00 83.94           N  
ATOM   4182  CE1 HIS A 526       3.045  36.283 -47.988  1.00 83.94           C  
ATOM   4183  NE2 HIS A 526       3.938  35.313 -47.743  1.00 83.94           N  
ATOM   4184  N   VAL A 527       1.811  31.778 -44.624  1.00 87.69           N  
ATOM   4185  CA  VAL A 527       1.718  31.490 -43.188  1.00 87.69           C  
ATOM   4186  C   VAL A 527       2.447  32.556 -42.375  1.00 87.69           C  
ATOM   4187  CB  VAL A 527       2.262  30.085 -42.856  1.00 87.69           C  
ATOM   4188  O   VAL A 527       3.637  32.777 -42.576  1.00 87.69           O  
ATOM   4189  CG1 VAL A 527       2.008  29.718 -41.386  1.00 87.69           C  
ATOM   4190  CG2 VAL A 527       1.628  28.996 -43.736  1.00 87.69           C  
ATOM   4191  N   LEU A 528       1.770  33.157 -41.397  1.00 89.19           N  
ATOM   4192  CA  LEU A 528       2.426  33.959 -40.364  1.00 89.19           C  
ATOM   4193  C   LEU A 528       2.801  33.056 -39.182  1.00 89.19           C  
ATOM   4194  CB  LEU A 528       1.518  35.134 -39.963  1.00 89.19           C  
ATOM   4195  O   LEU A 528       1.922  32.534 -38.494  1.00 89.19           O  
ATOM   4196  CG  LEU A 528       2.119  36.053 -38.881  1.00 89.19           C  
ATOM   4197  CD1 LEU A 528       3.400  36.750 -39.346  1.00 89.19           C  
ATOM   4198  CD2 LEU A 528       1.109  37.133 -38.496  1.00 89.19           C  
ATOM   4199  N   LEU A 529       4.098  32.868 -38.941  1.00 88.56           N  
ATOM   4200  CA  LEU A 529       4.638  32.117 -37.808  1.00 88.56           C  
ATOM   4201  C   LEU A 529       5.086  33.076 -36.700  1.00 88.56           C  
ATOM   4202  CB  LEU A 529       5.793  31.225 -38.302  1.00 88.56           C  
ATOM   4203  O   LEU A 529       6.003  33.873 -36.890  1.00 88.56           O  
ATOM   4204  CG  LEU A 529       6.494  30.432 -37.183  1.00 88.56           C  
ATOM   4205  CD1 LEU A 529       5.578  29.382 -36.548  1.00 88.56           C  
ATOM   4206  CD2 LEU A 529       7.721  29.718 -37.745  1.00 88.56           C  
ATOM   4207  N   VAL A 530       4.477  32.964 -35.522  1.00 88.62           N  
ATOM   4208  CA  VAL A 530       4.823  33.771 -34.347  1.00 88.62           C  
ATOM   4209  C   VAL A 530       5.491  32.889 -33.296  1.00 88.62           C  
ATOM   4210  CB  VAL A 530       3.597  34.498 -33.782  1.00 88.62           C  
ATOM   4211  O   VAL A 530       4.833  32.058 -32.668  1.00 88.62           O  
ATOM   4212  CG1 VAL A 530       4.034  35.539 -32.748  1.00 88.62           C  
ATOM   4213  CG2 VAL A 530       2.774  35.198 -34.875  1.00 88.62           C  
ATOM   4214  N   GLU A 531       6.801  33.057 -33.128  1.00 83.50           N  
ATOM   4215  CA  GLU A 531       7.664  32.219 -32.287  1.00 83.50           C  
ATOM   4216  C   GLU A 531       8.898  33.024 -31.853  1.00 83.50           C  
ATOM   4217  CB  GLU A 531       8.064  30.981 -33.107  1.00 83.50           C  
ATOM   4218  O   GLU A 531       9.582  33.616 -32.688  1.00 83.50           O  
ATOM   4219  CG  GLU A 531       9.112  30.065 -32.465  1.00 83.50           C  
ATOM   4220  CD  GLU A 531       8.542  29.150 -31.382  1.00 83.50           C  
ATOM   4221  OE1 GLU A 531       9.083  29.091 -30.260  1.00 83.50           O  
ATOM   4222  OE2 GLU A 531       7.656  28.322 -31.688  1.00 83.50           O  
ATOM   4223  N   ASP A 532       9.200  33.037 -30.554  1.00 80.50           N  
ATOM   4224  CA  ASP A 532      10.272  33.847 -29.959  1.00 80.50           C  
ATOM   4225  C   ASP A 532      11.640  33.144 -29.932  1.00 80.50           C  
ATOM   4226  CB  ASP A 532       9.840  34.296 -28.553  1.00 80.50           C  
ATOM   4227  O   ASP A 532      12.677  33.789 -29.757  1.00 80.50           O  
ATOM   4228  CG  ASP A 532       9.788  33.158 -27.525  1.00 80.50           C  
ATOM   4229  OD1 ASP A 532       9.417  32.036 -27.926  1.00 80.50           O  
ATOM   4230  OD2 ASP A 532      10.144  33.422 -26.351  1.00 80.50           O  
ATOM   4231  N   ILE A 533      11.669  31.826 -30.148  1.00 76.56           N  
ATOM   4232  CA  ILE A 533      12.897  31.031 -30.197  1.00 76.56           C  
ATOM   4233  C   ILE A 533      13.358  30.859 -31.651  1.00 76.56           C  
ATOM   4234  CB  ILE A 533      12.710  29.690 -29.453  1.00 76.56           C  
ATOM   4235  O   ILE A 533      12.750  30.138 -32.441  1.00 76.56           O  
ATOM   4236  CG1 ILE A 533      12.316  29.935 -27.976  1.00 76.56           C  
ATOM   4237  CG2 ILE A 533      13.999  28.844 -29.527  1.00 76.56           C  
ATOM   4238  CD1 ILE A 533      11.990  28.670 -27.176  1.00 76.56           C  
ATOM   4239  N   GLU A 534      14.504  31.455 -31.985  1.00 75.56           N  
ATOM   4240  CA  GLU A 534      15.097  31.454 -33.335  1.00 75.56           C  
ATOM   4241  C   GLU A 534      15.286  30.045 -33.925  1.00 75.56           C  
ATOM   4242  CB  GLU A 534      16.439  32.200 -33.243  1.00 75.56           C  
ATOM   4243  O   GLU A 534      15.041  29.805 -35.108  1.00 75.56           O  
ATOM   4244  CG  GLU A 534      17.053  32.512 -34.615  1.00 75.56           C  
ATOM   4245  CD  GLU A 534      18.327  33.372 -34.527  1.00 75.56           C  
ATOM   4246  OE1 GLU A 534      18.798  33.802 -35.606  1.00 75.56           O  
ATOM   4247  OE2 GLU A 534      18.846  33.572 -33.405  1.00 75.56           O  
ATOM   4248  N   LEU A 535      15.641  29.076 -33.082  1.00 69.44           N  
ATOM   4249  CA  LEU A 535      15.803  27.686 -33.495  1.00 69.44           C  
ATOM   4250  C   LEU A 535      14.473  27.036 -33.909  1.00 69.44           C  
ATOM   4251  CB  LEU A 535      16.465  26.951 -32.327  1.00 69.44           C  
ATOM   4252  O   LEU A 535      14.400  26.368 -34.942  1.00 69.44           O  
ATOM   4253  CG  LEU A 535      16.918  25.525 -32.653  1.00 69.44           C  
ATOM   4254  CD1 LEU A 535      17.962  25.501 -33.764  1.00 69.44           C  
ATOM   4255  CD2 LEU A 535      17.536  24.967 -31.374  1.00 69.44           C  
ATOM   4256  N   ASN A 536      13.404  27.290 -33.147  1.00 74.00           N  
ATOM   4257  CA  ASN A 536      12.061  26.808 -33.464  1.00 74.00           C  
ATOM   4258  C   ASN A 536      11.559  27.435 -34.771  1.00 74.00           C  
ATOM   4259  CB  ASN A 536      11.094  27.149 -32.319  1.00 74.00           C  
ATOM   4260  O   ASN A 536      10.978  26.730 -35.596  1.00 74.00           O  
ATOM   4261  CG  ASN A 536      11.328  26.418 -31.016  1.00 74.00           C  
ATOM   4262  ND2 ASN A 536      10.588  26.759 -29.993  1.00 74.00           N  
ATOM   4263  OD1 ASN A 536      12.162  25.547 -30.878  1.00 74.00           O  
ATOM   4264  N   VAL A 537      11.842  28.725 -34.986  1.00 80.25           N  
ATOM   4265  CA  VAL A 537      11.534  29.439 -36.232  1.00 80.25           C  
ATOM   4266  C   VAL A 537      12.189  28.768 -37.430  1.00 80.25           C  
ATOM   4267  CB  VAL A 537      11.984  30.910 -36.145  1.00 80.25           C  
ATOM   4268  O   VAL A 537      11.514  28.496 -38.420  1.00 80.25           O  
ATOM   4269  CG1 VAL A 537      12.010  31.614 -37.506  1.00 80.25           C  
ATOM   4270  CG2 VAL A 537      11.046  31.689 -35.230  1.00 80.25           C  
ATOM   4271  N   ILE A 538      13.493  28.491 -37.362  1.00 75.38           N  
ATOM   4272  CA  ILE A 538      14.240  27.920 -38.490  1.00 75.38           C  
ATOM   4273  C   ILE A 538      13.704  26.535 -38.852  1.00 75.38           C  
ATOM   4274  CB  ILE A 538      15.748  27.901 -38.160  1.00 75.38           C  
ATOM   4275  O   ILE A 538      13.493  26.247 -40.033  1.00 75.38           O  
ATOM   4276  CG1 ILE A 538      16.282  29.350 -38.194  1.00 75.38           C  
ATOM   4277  CG2 ILE A 538      16.543  27.019 -39.145  1.00 75.38           C  
ATOM   4278  CD1 ILE A 538      17.650  29.500 -37.531  1.00 75.38           C  
ATOM   4279  N   VAL A 539      13.443  25.697 -37.847  1.00 72.00           N  
ATOM   4280  CA  VAL A 539      12.901  24.348 -38.046  1.00 72.00           C  
ATOM   4281  C   VAL A 539      11.484  24.410 -38.620  1.00 72.00           C  
ATOM   4282  CB  VAL A 539      12.956  23.557 -36.725  1.00 72.00           C  
ATOM   4283  O   VAL A 539      11.215  23.801 -39.655  1.00 72.00           O  
ATOM   4284  CG1 VAL A 539      12.251  22.200 -36.825  1.00 72.00           C  
ATOM   4285  CG2 VAL A 539      14.411  23.287 -36.316  1.00 72.00           C  
ATOM   4286  N   ALA A 540      10.589  25.182 -38.001  1.00 76.94           N  
ATOM   4287  CA  ALA A 540       9.200  25.304 -38.435  1.00 76.94           C  
ATOM   4288  C   ALA A 540       9.083  25.908 -39.842  1.00 76.94           C  
ATOM   4289  CB  ALA A 540       8.447  26.145 -37.402  1.00 76.94           C  
ATOM   4290  O   ALA A 540       8.353  25.370 -40.675  1.00 76.94           O  
ATOM   4291  N   ARG A 541       9.850  26.966 -40.140  1.00 80.50           N  
ATOM   4292  CA  ARG A 541       9.917  27.580 -41.472  1.00 80.50           C  
ATOM   4293  C   ARG A 541      10.385  26.578 -42.520  1.00 80.50           C  
ATOM   4294  CB  ARG A 541      10.821  28.823 -41.429  1.00 80.50           C  
ATOM   4295  O   ARG A 541       9.722  26.422 -43.535  1.00 80.50           O  
ATOM   4296  CG  ARG A 541      10.903  29.504 -42.804  1.00 80.50           C  
ATOM   4297  CD  ARG A 541      11.720  30.797 -42.778  1.00 80.50           C  
ATOM   4298  NE  ARG A 541      13.153  30.502 -42.581  1.00 80.50           N  
ATOM   4299  NH1 ARG A 541      13.767  32.505 -41.658  1.00 80.50           N  
ATOM   4300  NH2 ARG A 541      15.274  30.864 -41.851  1.00 80.50           N  
ATOM   4301  CZ  ARG A 541      14.056  31.291 -42.034  1.00 80.50           C  
ATOM   4302  N   SER A 542      11.467  25.847 -42.252  1.00 72.88           N  
ATOM   4303  CA  SER A 542      12.014  24.875 -43.209  1.00 72.88           C  
ATOM   4304  C   SER A 542      11.034  23.737 -43.519  1.00 72.88           C  
ATOM   4305  CB  SER A 542      13.311  24.270 -42.674  1.00 72.88           C  
ATOM   4306  O   SER A 542      10.945  23.290 -44.662  1.00 72.88           O  
ATOM   4307  OG  SER A 542      14.277  25.262 -42.395  1.00 72.88           O  
ATOM   4308  N   VAL A 543      10.276  23.274 -42.516  1.00 74.19           N  
ATOM   4309  CA  VAL A 543       9.216  22.270 -42.704  1.00 74.19           C  
ATOM   4310  C   VAL A 543       8.064  22.844 -43.535  1.00 74.19           C  
ATOM   4311  CB  VAL A 543       8.725  21.736 -41.341  1.00 74.19           C  
ATOM   4312  O   VAL A 543       7.634  22.214 -44.499  1.00 74.19           O  
ATOM   4313  CG1 VAL A 543       7.477  20.852 -41.464  1.00 74.19           C  
ATOM   4314  CG2 VAL A 543       9.813  20.890 -40.663  1.00 74.19           C  
ATOM   4315  N   LEU A 544       7.582  24.043 -43.204  1.00 78.25           N  
ATOM   4316  CA  LEU A 544       6.470  24.699 -43.901  1.00 78.25           C  
ATOM   4317  C   LEU A 544       6.807  25.050 -45.359  1.00 78.25           C  
ATOM   4318  CB  LEU A 544       6.084  25.958 -43.112  1.00 78.25           C  
ATOM   4319  O   LEU A 544       5.990  24.780 -46.241  1.00 78.25           O  
ATOM   4320  CG  LEU A 544       5.291  25.695 -41.822  1.00 78.25           C  
ATOM   4321  CD1 LEU A 544       5.303  26.940 -40.936  1.00 78.25           C  
ATOM   4322  CD2 LEU A 544       3.832  25.355 -42.131  1.00 78.25           C  
ATOM   4323  N   GLU A 545       8.007  25.575 -45.622  1.00 79.50           N  
ATOM   4324  CA  GLU A 545       8.496  25.918 -46.965  1.00 79.50           C  
ATOM   4325  C   GLU A 545       8.630  24.684 -47.859  1.00 79.50           C  
ATOM   4326  CB  GLU A 545       9.844  26.653 -46.877  1.00 79.50           C  
ATOM   4327  O   GLU A 545       8.238  24.705 -49.027  1.00 79.50           O  
ATOM   4328  CG  GLU A 545       9.711  28.112 -46.402  1.00 79.50           C  
ATOM   4329  CD  GLU A 545      11.069  28.818 -46.222  1.00 79.50           C  
ATOM   4330  OE1 GLU A 545      11.062  30.053 -46.017  1.00 79.50           O  
ATOM   4331  OE2 GLU A 545      12.123  28.139 -46.231  1.00 79.50           O  
ATOM   4332  N   LYS A 546       9.106  23.561 -47.308  1.00 71.50           N  
ATOM   4333  CA  LYS A 546       9.180  22.299 -48.055  1.00 71.50           C  
ATOM   4334  C   LYS A 546       7.828  21.654 -48.330  1.00 71.50           C  
ATOM   4335  CB  LYS A 546      10.090  21.315 -47.332  1.00 71.50           C  
ATOM   4336  O   LYS A 546       7.703  20.932 -49.316  1.00 71.50           O  
ATOM   4337  CG  LYS A 546      11.561  21.638 -47.628  1.00 71.50           C  
ATOM   4338  CD  LYS A 546      12.320  20.325 -47.576  1.00 71.50           C  
ATOM   4339  CE  LYS A 546      13.813  20.494 -47.867  1.00 71.50           C  
ATOM   4340  NZ  LYS A 546      14.446  19.168 -48.070  1.00 71.50           N  
ATOM   4341  N   LEU A 547       6.821  21.937 -47.508  1.00 71.25           N  
ATOM   4342  CA  LEU A 547       5.430  21.576 -47.788  1.00 71.25           C  
ATOM   4343  C   LEU A 547       4.777  22.499 -48.838  1.00 71.25           C  
ATOM   4344  CB  LEU A 547       4.639  21.519 -46.467  1.00 71.25           C  
ATOM   4345  O   LEU A 547       3.618  22.286 -49.180  1.00 71.25           O  
ATOM   4346  CG  LEU A 547       5.065  20.383 -45.517  1.00 71.25           C  
ATOM   4347  CD1 LEU A 547       4.363  20.557 -44.169  1.00 71.25           C  
ATOM   4348  CD2 LEU A 547       4.721  18.994 -46.061  1.00 71.25           C  
ATOM   4349  N   GLY A 548       5.516  23.480 -49.375  1.00 70.38           N  
ATOM   4350  CA  GLY A 548       5.076  24.372 -50.449  1.00 70.38           C  
ATOM   4351  C   GLY A 548       4.486  25.704 -49.980  1.00 70.38           C  
ATOM   4352  O   GLY A 548       3.932  26.422 -50.806  1.00 70.38           O  
ATOM   4353  N   ASN A 549       4.592  26.041 -48.691  1.00 81.19           N  
ATOM   4354  CA  ASN A 549       4.050  27.277 -48.114  1.00 81.19           C  
ATOM   4355  C   ASN A 549       5.091  28.409 -48.119  1.00 81.19           C  
ATOM   4356  CB  ASN A 549       3.544  26.991 -46.691  1.00 81.19           C  
ATOM   4357  O   ASN A 549       6.287  28.153 -48.029  1.00 81.19           O  
ATOM   4358  CG  ASN A 549       2.574  25.830 -46.649  1.00 81.19           C  
ATOM   4359  ND2 ASN A 549       2.988  24.706 -46.114  1.00 81.19           N  
ATOM   4360  OD1 ASN A 549       1.462  25.888 -47.139  1.00 81.19           O  
ATOM   4361  N   SER A 550       4.660  29.666 -48.161  1.00 82.06           N  
ATOM   4362  CA  SER A 550       5.512  30.822 -47.846  1.00 82.06           C  
ATOM   4363  C   SER A 550       5.317  31.217 -46.380  1.00 82.06           C  
ATOM   4364  CB  SER A 550       5.262  31.983 -48.819  1.00 82.06           C  
ATOM   4365  O   SER A 550       4.199  31.140 -45.878  1.00 82.06           O  
ATOM   4366  OG  SER A 550       3.900  32.111 -49.184  1.00 82.06           O  
ATOM   4367  N   VAL A 551       6.385  31.597 -45.669  1.00 85.12           N  
ATOM   4368  CA  VAL A 551       6.327  31.850 -44.217  1.00 85.12           C  
ATOM   4369  C   VAL A 551       6.964  33.188 -43.857  1.00 85.12           C  
ATOM   4370  CB  VAL A 551       7.002  30.727 -43.408  1.00 85.12           C  
ATOM   4371  O   VAL A 551       8.170  33.359 -44.035  1.00 85.12           O  
ATOM   4372  CG1 VAL A 551       6.780  30.891 -41.895  1.00 85.12           C  
ATOM   4373  CG2 VAL A 551       6.506  29.330 -43.792  1.00 85.12           C  
ATOM   4374  N   ASP A 552       6.179  34.083 -43.261  1.00 87.31           N  
ATOM   4375  CA  ASP A 552       6.679  35.284 -42.587  1.00 87.31           C  
ATOM   4376  C   ASP A 552       6.763  35.045 -41.076  1.00 87.31           C  
ATOM   4377  CB  ASP A 552       5.809  36.506 -42.906  1.00 87.31           C  
ATOM   4378  O   ASP A 552       5.961  34.303 -40.505  1.00 87.31           O  
ATOM   4379  CG  ASP A 552       6.008  37.049 -44.328  1.00 87.31           C  
ATOM   4380  OD1 ASP A 552       7.141  36.927 -44.850  1.00 87.31           O  
ATOM   4381  OD2 ASP A 552       5.061  37.685 -44.837  1.00 87.31           O  
ATOM   4382  N   VAL A 553       7.749  35.655 -40.413  1.00 86.75           N  
ATOM   4383  CA  VAL A 553       8.069  35.375 -39.005  1.00 86.75           C  
ATOM   4384  C   VAL A 553       7.962  36.633 -38.152  1.00 86.75           C  
ATOM   4385  CB  VAL A 553       9.465  34.747 -38.851  1.00 86.75           C  
ATOM   4386  O   VAL A 553       8.577  37.647 -38.474  1.00 86.75           O  
ATOM   4387  CG1 VAL A 553       9.765  34.416 -37.382  1.00 86.75           C  
ATOM   4388  CG2 VAL A 553       9.610  33.458 -39.678  1.00 86.75           C  
ATOM   4389  N   ALA A 554       7.277  36.523 -37.012  1.00 86.94           N  
ATOM   4390  CA  ALA A 554       7.302  37.512 -35.937  1.00 86.94           C  
ATOM   4391  C   ALA A 554       7.894  36.904 -34.653  1.00 86.94           C  
ATOM   4392  CB  ALA A 554       5.888  38.053 -35.725  1.00 86.94           C  
ATOM   4393  O   ALA A 554       7.491  35.822 -34.230  1.00 86.94           O  
ATOM   4394  N   MET A 555       8.842  37.605 -34.018  1.00 82.19           N  
ATOM   4395  CA  MET A 555       9.571  37.097 -32.837  1.00 82.19           C  
ATOM   4396  C   MET A 555       8.954  37.515 -31.493  1.00 82.19           C  
ATOM   4397  CB  MET A 555      11.049  37.509 -32.906  1.00 82.19           C  
ATOM   4398  O   MET A 555       9.416  37.105 -30.432  1.00 82.19           O  
ATOM   4399  CG  MET A 555      11.762  36.968 -34.155  1.00 82.19           C  
ATOM   4400  SD  MET A 555      13.313  36.083 -33.836  1.00 82.19           S  
ATOM   4401  CE  MET A 555      12.624  34.544 -33.180  1.00 82.19           C  
ATOM   4402  N   ASN A 556       7.937  38.373 -31.515  1.00 81.31           N  
ATOM   4403  CA  ASN A 556       7.200  38.826 -30.339  1.00 81.31           C  
ATOM   4404  C   ASN A 556       5.776  39.236 -30.749  1.00 81.31           C  
ATOM   4405  CB  ASN A 556       7.985  39.958 -29.647  1.00 81.31           C  
ATOM   4406  O   ASN A 556       5.462  39.341 -31.939  1.00 81.31           O  
ATOM   4407  CG  ASN A 556       8.185  41.163 -30.542  1.00 81.31           C  
ATOM   4408  ND2 ASN A 556       9.405  41.458 -30.913  1.00 81.31           N  
ATOM   4409  OD1 ASN A 556       7.240  41.823 -30.929  1.00 81.31           O  
ATOM   4410  N   GLY A 557       4.899  39.442 -29.770  1.00 81.75           N  
ATOM   4411  CA  GLY A 557       3.499  39.756 -30.026  1.00 81.75           C  
ATOM   4412  C   GLY A 557       3.252  41.140 -30.624  1.00 81.75           C  
ATOM   4413  O   GLY A 557       2.332  41.291 -31.426  1.00 81.75           O  
ATOM   4414  N   HIS A 558       4.071  42.143 -30.298  1.00 83.75           N  
ATOM   4415  CA  HIS A 558       3.948  43.475 -30.904  1.00 83.75           C  
ATOM   4416  C   HIS A 558       4.273  43.448 -32.403  1.00 83.75           C  
ATOM   4417  CB  HIS A 558       4.839  44.494 -30.181  1.00 83.75           C  
ATOM   4418  O   HIS A 558       3.526  44.023 -33.194  1.00 83.75           O  
ATOM   4419  CG  HIS A 558       4.385  44.827 -28.783  1.00 83.75           C  
ATOM   4420  CD2 HIS A 558       3.610  45.881 -28.384  1.00 83.75           C  
ATOM   4421  ND1 HIS A 558       4.678  44.109 -27.657  1.00 83.75           N  
ATOM   4422  CE1 HIS A 558       4.090  44.692 -26.606  1.00 83.75           C  
ATOM   4423  NE2 HIS A 558       3.431  45.796 -26.995  1.00 83.75           N  
ATOM   4424  N   ASP A 559       5.337  42.746 -32.795  1.00 83.62           N  
ATOM   4425  CA  ASP A 559       5.713  42.547 -34.195  1.00 83.62           C  
ATOM   4426  C   ASP A 559       4.638  41.737 -34.926  1.00 83.62           C  
ATOM   4427  CB  ASP A 559       7.079  41.845 -34.295  1.00 83.62           C  
ATOM   4428  O   ASP A 559       4.252  42.094 -36.037  1.00 83.62           O  
ATOM   4429  CG  ASP A 559       8.267  42.703 -33.836  1.00 83.62           C  
ATOM   4430  OD1 ASP A 559       8.133  43.944 -33.740  1.00 83.62           O  
ATOM   4431  OD2 ASP A 559       9.339  42.104 -33.582  1.00 83.62           O  
ATOM   4432  N   ALA A 560       4.079  40.709 -34.277  1.00 84.31           N  
ATOM   4433  CA  ALA A 560       2.989  39.916 -34.841  1.00 84.31           C  
ATOM   4434  C   ALA A 560       1.756  40.775 -35.152  1.00 84.31           C  
ATOM   4435  CB  ALA A 560       2.643  38.780 -33.875  1.00 84.31           C  
ATOM   4436  O   ALA A 560       1.203  40.679 -36.242  1.00 84.31           O  
ATOM   4437  N   LEU A 561       1.347  41.651 -34.231  1.00 85.25           N  
ATOM   4438  CA  LEU A 561       0.211  42.556 -34.431  1.00 85.25           C  
ATOM   4439  C   LEU A 561       0.500  43.658 -35.459  1.00 85.25           C  
ATOM   4440  CB  LEU A 561      -0.170  43.175 -33.078  1.00 85.25           C  
ATOM   4441  O   LEU A 561      -0.409  44.072 -36.172  1.00 85.25           O  
ATOM   4442  CG  LEU A 561      -0.831  42.185 -32.104  1.00 85.25           C  
ATOM   4443  CD1 LEU A 561      -0.863  42.816 -30.716  1.00 85.25           C  
ATOM   4444  CD2 LEU A 561      -2.264  41.846 -32.525  1.00 85.25           C  
ATOM   4445  N   ALA A 562       1.746  44.129 -35.551  1.00 84.50           N  
ATOM   4446  CA  ALA A 562       2.151  45.129 -36.536  1.00 84.50           C  
ATOM   4447  C   ALA A 562       2.238  44.558 -37.961  1.00 84.50           C  
ATOM   4448  CB  ALA A 562       3.493  45.724 -36.093  1.00 84.50           C  
ATOM   4449  O   ALA A 562       1.967  45.276 -38.923  1.00 84.50           O  
ATOM   4450  N   MET A 563       2.625  43.285 -38.094  1.00 82.56           N  
ATOM   4451  CA  MET A 563       2.723  42.578 -39.374  1.00 82.56           C  
ATOM   4452  C   MET A 563       1.385  41.991 -39.833  1.00 82.56           C  
ATOM   4453  CB  MET A 563       3.778  41.464 -39.271  1.00 82.56           C  
ATOM   4454  O   MET A 563       1.201  41.781 -41.028  1.00 82.56           O  
ATOM   4455  CG  MET A 563       5.201  42.025 -39.155  1.00 82.56           C  
ATOM   4456  SD  MET A 563       6.507  40.782 -38.940  1.00 82.56           S  
ATOM   4457  CE  MET A 563       6.465  39.948 -40.551  1.00 82.56           C  
ATOM   4458  N   PHE A 564       0.454  41.711 -38.916  1.00 84.88           N  
ATOM   4459  CA  PHE A 564      -0.779  41.003 -39.242  1.00 84.88           C  
ATOM   4460  C   PHE A 564      -1.792  41.870 -40.005  1.00 84.88           C  
ATOM   4461  CB  PHE A 564      -1.399  40.400 -37.975  1.00 84.88           C  
ATOM   4462  O   PHE A 564      -2.321  42.857 -39.490  1.00 84.88           O  
ATOM   4463  CG  PHE A 564      -2.661  39.623 -38.270  1.00 84.88           C  
ATOM   4464  CD1 PHE A 564      -3.920  40.230 -38.117  1.00 84.88           C  
ATOM   4465  CD2 PHE A 564      -2.567  38.331 -38.815  1.00 84.88           C  
ATOM   4466  CE1 PHE A 564      -5.081  39.541 -38.504  1.00 84.88           C  
ATOM   4467  CE2 PHE A 564      -3.729  37.646 -39.203  1.00 84.88           C  
ATOM   4468  CZ  PHE A 564      -4.986  38.243 -39.032  1.00 84.88           C  
ATOM   4469  N   ASN A 565      -2.142  41.415 -41.208  1.00 81.94           N  
ATOM   4470  CA  ASN A 565      -3.238  41.931 -42.018  1.00 81.94           C  
ATOM   4471  C   ASN A 565      -4.032  40.738 -42.600  1.00 81.94           C  
ATOM   4472  CB  ASN A 565      -2.625  42.821 -43.098  1.00 81.94           C  
ATOM   4473  O   ASN A 565      -3.416  39.845 -43.186  1.00 81.94           O  
ATOM   4474  CG  ASN A 565      -3.622  43.467 -44.040  1.00 81.94           C  
ATOM   4475  ND2 ASN A 565      -3.133  44.042 -45.104  1.00 81.94           N  
ATOM   4476  OD1 ASN A 565      -4.830  43.467 -43.855  1.00 81.94           O  
ATOM   4477  N   PRO A 566      -5.371  40.678 -42.451  1.00 76.56           N  
ATOM   4478  CA  PRO A 566      -6.168  39.499 -42.818  1.00 76.56           C  
ATOM   4479  C   PRO A 566      -6.092  39.057 -44.285  1.00 76.56           C  
ATOM   4480  CB  PRO A 566      -7.614  39.867 -42.477  1.00 76.56           C  
ATOM   4481  O   PRO A 566      -6.371  37.899 -44.566  1.00 76.56           O  
ATOM   4482  CG  PRO A 566      -7.468  40.884 -41.353  1.00 76.56           C  
ATOM   4483  CD  PRO A 566      -6.198  41.632 -41.721  1.00 76.56           C  
ATOM   4484  N   GLU A 567      -5.764  39.962 -45.212  1.00 74.31           N  
ATOM   4485  CA  GLU A 567      -5.687  39.668 -46.656  1.00 74.31           C  
ATOM   4486  C   GLU A 567      -4.301  39.151 -47.090  1.00 74.31           C  
ATOM   4487  CB  GLU A 567      -6.055  40.933 -47.458  1.00 74.31           C  
ATOM   4488  O   GLU A 567      -4.164  38.647 -48.202  1.00 74.31           O  
ATOM   4489  CG  GLU A 567      -7.498  41.454 -47.256  1.00 74.31           C  
ATOM   4490  CD  GLU A 567      -8.509  41.103 -48.370  1.00 74.31           C  
ATOM   4491  OE1 GLU A 567      -9.711  40.960 -48.034  1.00 74.31           O  
ATOM   4492  OE2 GLU A 567      -8.139  41.116 -49.567  1.00 74.31           O  
ATOM   4493  N   ASP A 568      -3.281  39.274 -46.230  1.00 79.88           N  
ATOM   4494  CA  ASP A 568      -1.886  38.955 -46.568  1.00 79.88           C  
ATOM   4495  C   ASP A 568      -1.484  37.522 -46.166  1.00 79.88           C  
ATOM   4496  CB  ASP A 568      -0.951  40.015 -45.945  1.00 79.88           C  
ATOM   4497  O   ASP A 568      -0.500  36.992 -46.688  1.00 79.88           O  
ATOM   4498  CG  ASP A 568      -1.106  41.421 -46.561  1.00 79.88           C  
ATOM   4499  OD1 ASP A 568      -1.397  41.533 -47.771  1.00 79.88           O  
ATOM   4500  OD2 ASP A 568      -0.934  42.428 -45.830  1.00 79.88           O  
ATOM   4501  N   PHE A 569      -2.258  36.880 -45.281  1.00 84.94           N  
ATOM   4502  CA  PHE A 569      -1.978  35.547 -44.740  1.00 84.94           C  
ATOM   4503  C   PHE A 569      -3.178  34.613 -44.858  1.00 84.94           C  
ATOM   4504  CB  PHE A 569      -1.538  35.650 -43.273  1.00 84.94           C  
ATOM   4505  O   PHE A 569      -4.304  34.990 -44.546  1.00 84.94           O  
ATOM   4506  CG  PHE A 569      -0.307  36.505 -43.081  1.00 84.94           C  
ATOM   4507  CD1 PHE A 569       0.931  36.052 -43.569  1.00 84.94           C  
ATOM   4508  CD2 PHE A 569      -0.410  37.781 -42.495  1.00 84.94           C  
ATOM   4509  CE1 PHE A 569       2.061  36.876 -43.479  1.00 84.94           C  
ATOM   4510  CE2 PHE A 569       0.731  38.596 -42.390  1.00 84.94           C  
ATOM   4511  CZ  PHE A 569       1.968  38.143 -42.881  1.00 84.94           C  
ATOM   4512  N   ASP A 570      -2.909  33.361 -45.215  1.00 81.75           N  
ATOM   4513  CA  ASP A 570      -3.894  32.284 -45.265  1.00 81.75           C  
ATOM   4514  C   ASP A 570      -3.978  31.518 -43.940  1.00 81.75           C  
ATOM   4515  CB  ASP A 570      -3.529  31.307 -46.384  1.00 81.75           C  
ATOM   4516  O   ASP A 570      -5.028  30.975 -43.621  1.00 81.75           O  
ATOM   4517  CG  ASP A 570      -3.512  31.940 -47.773  1.00 81.75           C  
ATOM   4518  OD1 ASP A 570      -4.579  32.429 -48.204  1.00 81.75           O  
ATOM   4519  OD2 ASP A 570      -2.440  31.844 -48.415  1.00 81.75           O  
ATOM   4520  N   LEU A 571      -2.900  31.469 -43.149  1.00 85.06           N  
ATOM   4521  CA  LEU A 571      -2.824  30.740 -41.876  1.00 85.06           C  
ATOM   4522  C   LEU A 571      -1.939  31.495 -40.879  1.00 85.06           C  
ATOM   4523  CB  LEU A 571      -2.267  29.331 -42.165  1.00 85.06           C  
ATOM   4524  O   LEU A 571      -0.889  32.014 -41.246  1.00 85.06           O  
ATOM   4525  CG  LEU A 571      -1.966  28.448 -40.937  1.00 85.06           C  
ATOM   4526  CD1 LEU A 571      -3.237  28.012 -40.210  1.00 85.06           C  
ATOM   4527  CD2 LEU A 571      -1.213  27.190 -41.367  1.00 85.06           C  
ATOM   4528  N   VAL A 572      -2.314  31.493 -39.600  1.00 88.62           N  
ATOM   4529  CA  VAL A 572      -1.475  32.044 -38.528  1.00 88.62           C  
ATOM   4530  C   VAL A 572      -1.157  30.958 -37.506  1.00 88.62           C  
ATOM   4531  CB  VAL A 572      -2.137  33.253 -37.852  1.00 88.62           C  
ATOM   4532  O   VAL A 572      -2.062  30.375 -36.910  1.00 88.62           O  
ATOM   4533  CG1 VAL A 572      -1.139  33.978 -36.945  1.00 88.62           C  
ATOM   4534  CG2 VAL A 572      -2.665  34.288 -38.846  1.00 88.62           C  
ATOM   4535  N   LEU A 573       0.131  30.704 -37.276  1.00 88.12           N  
ATOM   4536  CA  LEU A 573       0.628  29.813 -36.229  1.00 88.12           C  
ATOM   4537  C   LEU A 573       1.164  30.653 -35.063  1.00 88.12           C  
ATOM   4538  CB  LEU A 573       1.714  28.885 -36.799  1.00 88.12           C  
ATOM   4539  O   LEU A 573       2.146  31.373 -35.220  1.00 88.12           O  
ATOM   4540  CG  LEU A 573       1.280  27.959 -37.948  1.00 88.12           C  
ATOM   4541  CD1 LEU A 573       2.449  27.054 -38.330  1.00 88.12           C  
ATOM   4542  CD2 LEU A 573       0.093  27.074 -37.577  1.00 88.12           C  
ATOM   4543  N   LEU A 574       0.520  30.564 -33.899  1.00 87.94           N  
ATOM   4544  CA  LEU A 574       0.791  31.419 -32.738  1.00 87.94           C  
ATOM   4545  C   LEU A 574       1.343  30.624 -31.564  1.00 87.94           C  
ATOM   4546  CB  LEU A 574      -0.510  32.130 -32.309  1.00 87.94           C  
ATOM   4547  O   LEU A 574       0.618  29.820 -30.975  1.00 87.94           O  
ATOM   4548  CG  LEU A 574      -0.891  33.292 -33.232  1.00 87.94           C  
ATOM   4549  CD1 LEU A 574      -2.369  33.645 -33.115  1.00 87.94           C  
ATOM   4550  CD2 LEU A 574      -0.123  34.566 -32.894  1.00 87.94           C  
ATOM   4551  N   ASP A 575       2.573  30.902 -31.140  1.00 84.88           N  
ATOM   4552  CA  ASP A 575       3.008  30.473 -29.815  1.00 84.88           C  
ATOM   4553  C   ASP A 575       2.196  31.162 -28.708  1.00 84.88           C  
ATOM   4554  CB  ASP A 575       4.505  30.691 -29.613  1.00 84.88           C  
ATOM   4555  O   ASP A 575       1.902  32.356 -28.750  1.00 84.88           O  
ATOM   4556  CG  ASP A 575       5.022  29.936 -28.387  1.00 84.88           C  
ATOM   4557  OD1 ASP A 575       4.259  29.176 -27.742  1.00 84.88           O  
ATOM   4558  OD2 ASP A 575       6.245  29.914 -28.210  1.00 84.88           O  
ATOM   4559  N   ILE A 576       1.819  30.396 -27.687  1.00 82.06           N  
ATOM   4560  CA  ILE A 576       1.063  30.895 -26.535  1.00 82.06           C  
ATOM   4561  C   ILE A 576       1.963  31.668 -25.569  1.00 82.06           C  
ATOM   4562  CB  ILE A 576       0.372  29.717 -25.830  1.00 82.06           C  
ATOM   4563  O   ILE A 576       1.465  32.570 -24.885  1.00 82.06           O  
ATOM   4564  CG1 ILE A 576      -0.701  29.094 -26.748  1.00 82.06           C  
ATOM   4565  CG2 ILE A 576      -0.299  30.111 -24.498  1.00 82.06           C  
ATOM   4566  CD1 ILE A 576      -0.811  27.612 -26.434  1.00 82.06           C  
ATOM   4567  N   GLN A 577       3.245  31.308 -25.477  1.00 74.06           N  
ATOM   4568  CA  GLN A 577       4.191  31.874 -24.516  1.00 74.06           C  
ATOM   4569  C   GLN A 577       5.232  32.743 -25.229  1.00 74.06           C  
ATOM   4570  CB  GLN A 577       4.843  30.751 -23.683  1.00 74.06           C  
ATOM   4571  O   GLN A 577       6.337  32.292 -25.478  1.00 74.06           O  
ATOM   4572  CG  GLN A 577       3.823  29.930 -22.880  1.00 74.06           C  
ATOM   4573  CD  GLN A 577       4.475  29.072 -21.797  1.00 74.06           C  
ATOM   4574  NE2 GLN A 577       4.687  29.610 -20.618  1.00 74.06           N  
ATOM   4575  OE1 GLN A 577       4.728  27.886 -21.931  1.00 74.06           O  
ATOM   4576  N   LEU A 578       4.876  33.995 -25.526  1.00 79.56           N  
ATOM   4577  CA  LEU A 578       5.803  34.988 -26.080  1.00 79.56           C  
ATOM   4578  C   LEU A 578       6.326  35.909 -24.955  1.00 79.56           C  
ATOM   4579  CB  LEU A 578       5.107  35.752 -27.225  1.00 79.56           C  
ATOM   4580  O   LEU A 578       5.688  36.017 -23.900  1.00 79.56           O  
ATOM   4581  CG  LEU A 578       4.669  34.864 -28.400  1.00 79.56           C  
ATOM   4582  CD1 LEU A 578       3.599  35.592 -29.205  1.00 79.56           C  
ATOM   4583  CD2 LEU A 578       5.851  34.522 -29.303  1.00 79.56           C  
ATOM   4584  N   PRO A 579       7.483  36.571 -25.139  1.00 71.06           N  
ATOM   4585  CA  PRO A 579       8.156  37.330 -24.079  1.00 71.06           C  
ATOM   4586  C   PRO A 579       7.397  38.582 -23.613  1.00 71.06           C  
ATOM   4587  CB  PRO A 579       9.527  37.693 -24.668  1.00 71.06           C  
ATOM   4588  O   PRO A 579       7.625  39.063 -22.503  1.00 71.06           O  
ATOM   4589  CG  PRO A 579       9.313  37.653 -26.180  1.00 71.06           C  
ATOM   4590  CD  PRO A 579       8.324  36.508 -26.324  1.00 71.06           C  
ATOM   4591  N   ASP A 580       6.521  39.136 -24.448  1.00 77.56           N  
ATOM   4592  CA  ASP A 580       5.849  40.422 -24.250  1.00 77.56           C  
ATOM   4593  C   ASP A 580       4.341  40.304 -23.973  1.00 77.56           C  
ATOM   4594  CB  ASP A 580       6.125  41.296 -25.483  1.00 77.56           C  
ATOM   4595  O   ASP A 580       3.803  41.077 -23.178  1.00 77.56           O  
ATOM   4596  CG  ASP A 580       5.605  40.709 -26.804  1.00 77.56           C  
ATOM   4597  OD1 ASP A 580       5.540  39.471 -26.965  1.00 77.56           O  
ATOM   4598  OD2 ASP A 580       5.293  41.515 -27.699  1.00 77.56           O  
ATOM   4599  N   MET A 581       3.654  39.343 -24.595  1.00 81.44           N  
ATOM   4600  CA  MET A 581       2.225  39.066 -24.391  1.00 81.44           C  
ATOM   4601  C   MET A 581       1.892  37.596 -24.668  1.00 81.44           C  
ATOM   4602  CB  MET A 581       1.376  40.007 -25.259  1.00 81.44           C  
ATOM   4603  O   MET A 581       2.678  36.890 -25.284  1.00 81.44           O  
ATOM   4604  CG  MET A 581       1.623  39.872 -26.765  1.00 81.44           C  
ATOM   4605  SD  MET A 581       0.634  41.041 -27.736  1.00 81.44           S  
ATOM   4606  CE  MET A 581       1.621  42.548 -27.541  1.00 81.44           C  
ATOM   4607  N   SER A 582       0.734  37.089 -24.234  1.00 82.19           N  
ATOM   4608  CA  SER A 582       0.357  35.713 -24.587  1.00 82.19           C  
ATOM   4609  C   SER A 582      -0.183  35.635 -26.017  1.00 82.19           C  
ATOM   4610  CB  SER A 582      -0.658  35.147 -23.593  1.00 82.19           C  
ATOM   4611  O   SER A 582      -0.912  36.524 -26.454  1.00 82.19           O  
ATOM   4612  OG  SER A 582      -0.907  33.780 -23.885  1.00 82.19           O  
ATOM   4613  N   GLY A 583       0.047  34.518 -26.715  1.00 79.94           N  
ATOM   4614  CA  GLY A 583      -0.599  34.242 -28.007  1.00 79.94           C  
ATOM   4615  C   GLY A 583      -2.132  34.295 -27.955  1.00 79.94           C  
ATOM   4616  O   GLY A 583      -2.780  34.639 -28.942  1.00 79.94           O  
ATOM   4617  N   LEU A 584      -2.732  34.037 -26.785  1.00 83.06           N  
ATOM   4618  CA  LEU A 584      -4.172  34.223 -26.564  1.00 83.06           C  
ATOM   4619  C   LEU A 584      -4.583  35.702 -26.581  1.00 83.06           C  
ATOM   4620  CB  LEU A 584      -4.576  33.607 -25.214  1.00 83.06           C  
ATOM   4621  O   LEU A 584      -5.679  36.028 -27.031  1.00 83.06           O  
ATOM   4622  CG  LEU A 584      -4.283  32.107 -25.059  1.00 83.06           C  
ATOM   4623  CD1 LEU A 584      -4.760  31.633 -23.685  1.00 83.06           C  
ATOM   4624  CD2 LEU A 584      -4.981  31.258 -26.116  1.00 83.06           C  
ATOM   4625  N   ASP A 585      -3.724  36.594 -26.089  1.00 83.06           N  
ATOM   4626  CA  ASP A 585      -3.980  38.034 -26.088  1.00 83.06           C  
ATOM   4627  C   ASP A 585      -3.877  38.599 -27.510  1.00 83.06           C  
ATOM   4628  CB  ASP A 585      -3.041  38.747 -25.100  1.00 83.06           C  
ATOM   4629  O   ASP A 585      -4.739  39.382 -27.913  1.00 83.06           O  
ATOM   4630  CG  ASP A 585      -3.219  38.247 -23.660  1.00 83.06           C  
ATOM   4631  OD1 ASP A 585      -4.389  38.006 -23.249  1.00 83.06           O  
ATOM   4632  OD2 ASP A 585      -2.181  38.089 -22.975  1.00 83.06           O  
ATOM   4633  N   ILE A 586      -2.925  38.098 -28.308  1.00 84.44           N  
ATOM   4634  CA  ILE A 586      -2.808  38.401 -29.744  1.00 84.44           C  
ATOM   4635  C   ILE A 586      -4.077  37.975 -30.489  1.00 84.44           C  
ATOM   4636  CB  ILE A 586      -1.560  37.723 -30.355  1.00 84.44           C  
ATOM   4637  O   ILE A 586      -4.675  38.785 -31.194  1.00 84.44           O  
ATOM   4638  CG1 ILE A 586      -0.280  38.235 -29.670  1.00 84.44           C  
ATOM   4639  CG2 ILE A 586      -1.483  37.967 -31.874  1.00 84.44           C  
ATOM   4640  CD1 ILE A 586       0.972  37.461 -30.080  1.00 84.44           C  
ATOM   4641  N   ALA A 587      -4.545  36.736 -30.295  1.00 85.25           N  
ATOM   4642  CA  ALA A 587      -5.764  36.249 -30.943  1.00 85.25           C  
ATOM   4643  C   ALA A 587      -6.999  37.081 -30.566  1.00 85.25           C  
ATOM   4644  CB  ALA A 587      -5.959  34.775 -30.589  1.00 85.25           C  
ATOM   4645  O   ALA A 587      -7.792  37.442 -31.438  1.00 85.25           O  
ATOM   4646  N   ARG A 588      -7.146  37.456 -29.287  1.00 84.06           N  
ATOM   4647  CA  ARG A 588      -8.228  38.350 -28.841  1.00 84.06           C  
ATOM   4648  C   ARG A 588      -8.143  39.721 -29.497  1.00 84.06           C  
ATOM   4649  CB  ARG A 588      -8.184  38.523 -27.323  1.00 84.06           C  
ATOM   4650  O   ARG A 588      -9.178  40.255 -29.891  1.00 84.06           O  
ATOM   4651  CG  ARG A 588      -8.687  37.286 -26.579  1.00 84.06           C  
ATOM   4652  CD  ARG A 588      -8.445  37.523 -25.090  1.00 84.06           C  
ATOM   4653  NE  ARG A 588      -8.744  36.324 -24.295  1.00 84.06           N  
ATOM   4654  NH1 ARG A 588      -7.149  36.679 -22.661  1.00 84.06           N  
ATOM   4655  NH2 ARG A 588      -8.458  34.867 -22.585  1.00 84.06           N  
ATOM   4656  CZ  ARG A 588      -8.118  35.973 -23.187  1.00 84.06           C  
ATOM   4657  N   GLN A 589      -6.945  40.287 -29.613  1.00 84.00           N  
ATOM   4658  CA  GLN A 589      -6.739  41.602 -30.208  1.00 84.00           C  
ATOM   4659  C   GLN A 589      -7.014  41.586 -31.717  1.00 84.00           C  
ATOM   4660  CB  GLN A 589      -5.335  42.090 -29.839  1.00 84.00           C  
ATOM   4661  O   GLN A 589      -7.794  42.410 -32.191  1.00 84.00           O  
ATOM   4662  CG  GLN A 589      -5.121  43.550 -30.255  1.00 84.00           C  
ATOM   4663  CD  GLN A 589      -3.882  44.177 -29.627  1.00 84.00           C  
ATOM   4664  NE2 GLN A 589      -3.453  45.314 -30.126  1.00 84.00           N  
ATOM   4665  OE1 GLN A 589      -3.306  43.701 -28.664  1.00 84.00           O  
ATOM   4666  N   ILE A 590      -6.514  40.578 -32.439  1.00 84.25           N  
ATOM   4667  CA  ILE A 590      -6.814  40.350 -33.861  1.00 84.25           C  
ATOM   4668  C   ILE A 590      -8.326  40.198 -34.085  1.00 84.25           C  
ATOM   4669  CB  ILE A 590      -6.025  39.119 -34.376  1.00 84.25           C  
ATOM   4670  O   ILE A 590      -8.902  40.841 -34.963  1.00 84.25           O  
ATOM   4671  CG1 ILE A 590      -4.525  39.474 -34.495  1.00 84.25           C  
ATOM   4672  CG2 ILE A 590      -6.602  38.625 -35.715  1.00 84.25           C  
ATOM   4673  CD1 ILE A 590      -3.617  38.293 -34.863  1.00 84.25           C  
ATOM   4674  N   ARG A 591      -9.009  39.390 -33.263  1.00 83.62           N  
ATOM   4675  CA  ARG A 591     -10.467  39.193 -33.357  1.00 83.62           C  
ATOM   4676  C   ARG A 591     -11.254  40.456 -32.999  1.00 83.62           C  
ATOM   4677  CB  ARG A 591     -10.889  38.021 -32.456  1.00 83.62           C  
ATOM   4678  O   ARG A 591     -12.306  40.692 -33.589  1.00 83.62           O  
ATOM   4679  CG  ARG A 591     -10.414  36.643 -32.946  1.00 83.62           C  
ATOM   4680  CD  ARG A 591     -11.244  36.096 -34.111  1.00 83.62           C  
ATOM   4681  NE  ARG A 591     -10.840  34.713 -34.407  1.00 83.62           N  
ATOM   4682  NH1 ARG A 591     -11.467  34.472 -36.621  1.00 83.62           N  
ATOM   4683  NH2 ARG A 591     -10.626  32.763 -35.455  1.00 83.62           N  
ATOM   4684  CZ  ARG A 591     -10.989  34.001 -35.507  1.00 83.62           C  
ATOM   4685  N   ALA A 592     -10.775  41.270 -32.060  1.00 82.94           N  
ATOM   4686  CA  ALA A 592     -11.418  42.529 -31.686  1.00 82.94           C  
ATOM   4687  C   ALA A 592     -11.270  43.607 -32.774  1.00 82.94           C  
ATOM   4688  CB  ALA A 592     -10.836  43.000 -30.348  1.00 82.94           C  
ATOM   4689  O   ALA A 592     -12.216  44.357 -33.021  1.00 82.94           O  
ATOM   4690  N   GLU A 593     -10.111  43.666 -33.429  1.00 81.25           N  
ATOM   4691  CA  GLU A 593      -9.777  44.670 -34.443  1.00 81.25           C  
ATOM   4692  C   GLU A 593     -10.362  44.326 -35.824  1.00 81.25           C  
ATOM   4693  CB  GLU A 593      -8.249  44.831 -34.433  1.00 81.25           C  
ATOM   4694  O   GLU A 593     -10.941  45.188 -36.486  1.00 81.25           O  
ATOM   4695  CG  GLU A 593      -7.755  46.035 -35.248  1.00 81.25           C  
ATOM   4696  CD  GLU A 593      -6.310  46.449 -34.909  1.00 81.25           C  
ATOM   4697  OE1 GLU A 593      -5.900  47.511 -35.430  1.00 81.25           O  
ATOM   4698  OE2 GLU A 593      -5.663  45.779 -34.069  1.00 81.25           O  
ATOM   4699  N   TYR A 594     -10.332  43.045 -36.210  1.00 78.69           N  
ATOM   4700  CA  TYR A 594     -10.704  42.574 -37.550  1.00 78.69           C  
ATOM   4701  C   TYR A 594     -11.922  41.634 -37.587  1.00 78.69           C  
ATOM   4702  CB  TYR A 594      -9.479  41.917 -38.189  1.00 78.69           C  
ATOM   4703  O   TYR A 594     -12.285  41.141 -38.651  1.00 78.69           O  
ATOM   4704  CG  TYR A 594      -8.302  42.847 -38.387  1.00 78.69           C  
ATOM   4705  CD1 TYR A 594      -8.284  43.729 -39.484  1.00 78.69           C  
ATOM   4706  CD2 TYR A 594      -7.222  42.824 -37.483  1.00 78.69           C  
ATOM   4707  CE1 TYR A 594      -7.186  44.585 -39.678  1.00 78.69           C  
ATOM   4708  CE2 TYR A 594      -6.123  43.682 -37.673  1.00 78.69           C  
ATOM   4709  OH  TYR A 594      -5.046  45.389 -38.985  1.00 78.69           O  
ATOM   4710  CZ  TYR A 594      -6.103  44.564 -38.775  1.00 78.69           C  
ATOM   4711  N   GLY A 595     -12.625  41.405 -36.470  1.00 63.25           N  
ATOM   4712  CA  GLY A 595     -13.711  40.410 -36.348  1.00 63.25           C  
ATOM   4713  C   GLY A 595     -14.949  40.588 -37.244  1.00 63.25           C  
ATOM   4714  O   GLY A 595     -15.888  39.800 -37.149  1.00 63.25           O  
ATOM   4715  N   LYS A 596     -14.985  41.613 -38.106  1.00 58.03           N  
ATOM   4716  CA  LYS A 596     -16.007  41.811 -39.155  1.00 58.03           C  
ATOM   4717  C   LYS A 596     -15.570  41.309 -40.540  1.00 58.03           C  
ATOM   4718  CB  LYS A 596     -16.408  43.291 -39.224  1.00 58.03           C  
ATOM   4719  O   LYS A 596     -16.383  41.340 -41.460  1.00 58.03           O  
ATOM   4720  CG  LYS A 596     -17.129  43.765 -37.957  1.00 58.03           C  
ATOM   4721  CD  LYS A 596     -17.525  45.236 -38.109  1.00 58.03           C  
ATOM   4722  CE  LYS A 596     -18.200  45.721 -36.827  1.00 58.03           C  
ATOM   4723  NZ  LYS A 596     -18.460  47.178 -36.889  1.00 58.03           N  
ATOM   4724  N   GLN A 597     -14.313  40.899 -40.695  1.00 68.25           N  
ATOM   4725  CA  GLN A 597     -13.725  40.367 -41.925  1.00 68.25           C  
ATOM   4726  C   GLN A 597     -13.529  38.847 -41.813  1.00 68.25           C  
ATOM   4727  CB  GLN A 597     -12.402  41.096 -42.211  1.00 68.25           C  
ATOM   4728  O   GLN A 597     -13.587  38.283 -40.718  1.00 68.25           O  
ATOM   4729  CG  GLN A 597     -12.622  42.580 -42.561  1.00 68.25           C  
ATOM   4730  CD  GLN A 597     -11.317  43.349 -42.740  1.00 68.25           C  
ATOM   4731  NE2 GLN A 597     -11.347  44.545 -43.284  1.00 68.25           N  
ATOM   4732  OE1 GLN A 597     -10.248  42.923 -42.365  1.00 68.25           O  
ATOM   4733  N   SER A 598     -13.326  38.178 -42.951  1.00 72.19           N  
ATOM   4734  CA  SER A 598     -12.926  36.769 -42.958  1.00 72.19           C  
ATOM   4735  C   SER A 598     -11.471  36.693 -42.508  1.00 72.19           C  
ATOM   4736  CB  SER A 598     -13.098  36.161 -44.353  1.00 72.19           C  
ATOM   4737  O   SER A 598     -10.589  37.137 -43.231  1.00 72.19           O  
ATOM   4738  OG  SER A 598     -12.937  34.760 -44.287  1.00 72.19           O  
ATOM   4739  N   LEU A 599     -11.236  36.190 -41.300  1.00 79.81           N  
ATOM   4740  CA  LEU A 599      -9.891  36.026 -40.756  1.00 79.81           C  
ATOM   4741  C   LEU A 599      -9.303  34.674 -41.179  1.00 79.81           C  
ATOM   4742  CB  LEU A 599      -9.949  36.160 -39.226  1.00 79.81           C  
ATOM   4743  O   LEU A 599     -10.056  33.694 -41.209  1.00 79.81           O  
ATOM   4744  CG  LEU A 599     -10.019  37.621 -38.753  1.00 79.81           C  
ATOM   4745  CD1 LEU A 599     -10.434  37.685 -37.284  1.00 79.81           C  
ATOM   4746  CD2 LEU A 599      -8.646  38.270 -38.872  1.00 79.81           C  
ATOM   4747  N   PRO A 600      -7.988  34.598 -41.446  1.00 82.19           N  
ATOM   4748  CA  PRO A 600      -7.310  33.317 -41.595  1.00 82.19           C  
ATOM   4749  C   PRO A 600      -7.413  32.491 -40.303  1.00 82.19           C  
ATOM   4750  CB  PRO A 600      -5.860  33.654 -41.938  1.00 82.19           C  
ATOM   4751  O   PRO A 600      -7.539  33.074 -39.216  1.00 82.19           O  
ATOM   4752  CG  PRO A 600      -5.652  35.042 -41.338  1.00 82.19           C  
ATOM   4753  CD  PRO A 600      -7.023  35.691 -41.500  1.00 82.19           C  
ATOM   4754  N   PRO A 601      -7.356  31.148 -40.383  1.00 85.44           N  
ATOM   4755  CA  PRO A 601      -7.348  30.297 -39.204  1.00 85.44           C  
ATOM   4756  C   PRO A 601      -6.184  30.639 -38.267  1.00 85.44           C  
ATOM   4757  CB  PRO A 601      -7.287  28.853 -39.718  1.00 85.44           C  
ATOM   4758  O   PRO A 601      -5.026  30.704 -38.683  1.00 85.44           O  
ATOM   4759  CG  PRO A 601      -7.883  28.960 -41.120  1.00 85.44           C  
ATOM   4760  CD  PRO A 601      -7.363  30.318 -41.575  1.00 85.44           C  
ATOM   4761  N   LEU A 602      -6.502  30.841 -36.990  1.00 87.25           N  
ATOM   4762  CA  LEU A 602      -5.546  31.111 -35.916  1.00 87.25           C  
ATOM   4763  C   LEU A 602      -5.286  29.811 -35.149  1.00 87.25           C  
ATOM   4764  CB  LEU A 602      -6.126  32.214 -35.010  1.00 87.25           C  
ATOM   4765  O   LEU A 602      -6.154  29.328 -34.421  1.00 87.25           O  
ATOM   4766  CG  LEU A 602      -6.141  33.612 -35.665  1.00 87.25           C  
ATOM   4767  CD1 LEU A 602      -7.365  34.403 -35.208  1.00 87.25           C  
ATOM   4768  CD2 LEU A 602      -4.915  34.432 -35.274  1.00 87.25           C  
ATOM   4769  N   VAL A 603      -4.102  29.223 -35.307  1.00 86.75           N  
ATOM   4770  CA  VAL A 603      -3.744  27.935 -34.698  1.00 86.75           C  
ATOM   4771  C   VAL A 603      -2.700  28.140 -33.609  1.00 86.75           C  
ATOM   4772  CB  VAL A 603      -3.273  26.931 -35.761  1.00 86.75           C  
ATOM   4773  O   VAL A 603      -1.619  28.671 -33.852  1.00 86.75           O  
ATOM   4774  CG1 VAL A 603      -2.867  25.584 -35.144  1.00 86.75           C  
ATOM   4775  CG2 VAL A 603      -4.369  26.676 -36.803  1.00 86.75           C  
ATOM   4776  N   ALA A 604      -3.005  27.685 -32.395  1.00 83.94           N  
ATOM   4777  CA  ALA A 604      -2.103  27.806 -31.257  1.00 83.94           C  
ATOM   4778  C   ALA A 604      -1.012  26.720 -31.271  1.00 83.94           C  
ATOM   4779  CB  ALA A 604      -2.938  27.776 -29.972  1.00 83.94           C  
ATOM   4780  O   ALA A 604      -1.315  25.539 -31.426  1.00 83.94           O  
ATOM   4781  N   LEU A 605       0.243  27.092 -31.025  1.00 81.50           N  
ATOM   4782  CA  LEU A 605       1.367  26.183 -30.808  1.00 81.50           C  
ATOM   4783  C   LEU A 605       1.620  26.051 -29.302  1.00 81.50           C  
ATOM   4784  CB  LEU A 605       2.619  26.694 -31.547  1.00 81.50           C  
ATOM   4785  O   LEU A 605       1.931  27.031 -28.630  1.00 81.50           O  
ATOM   4786  CG  LEU A 605       2.483  26.910 -33.065  1.00 81.50           C  
ATOM   4787  CD1 LEU A 605       3.833  27.359 -33.625  1.00 81.50           C  
ATOM   4788  CD2 LEU A 605       2.060  25.626 -33.778  1.00 81.50           C  
ATOM   4789  N   THR A 606       1.491  24.843 -28.745  1.00 74.00           N  
ATOM   4790  CA  THR A 606       1.670  24.608 -27.302  1.00 74.00           C  
ATOM   4791  C   THR A 606       2.561  23.419 -26.985  1.00 74.00           C  
ATOM   4792  CB  THR A 606       0.326  24.448 -26.579  1.00 74.00           C  
ATOM   4793  O   THR A 606       2.461  22.363 -27.598  1.00 74.00           O  
ATOM   4794  CG2 THR A 606      -0.435  23.157 -26.844  1.00 74.00           C  
ATOM   4795  OG1 THR A 606       0.561  24.549 -25.188  1.00 74.00           O  
ATOM   4796  N   ALA A 607       3.385  23.534 -25.945  1.00 57.03           N  
ATOM   4797  CA  ALA A 607       4.149  22.406 -25.419  1.00 57.03           C  
ATOM   4798  C   ALA A 607       3.340  21.513 -24.447  1.00 57.03           C  
ATOM   4799  CB  ALA A 607       5.441  22.955 -24.807  1.00 57.03           C  
ATOM   4800  O   ALA A 607       3.911  20.587 -23.867  1.00 57.03           O  
ATOM   4801  N   ASN A 608       2.050  21.804 -24.210  1.00 50.19           N  
ATOM   4802  CA  ASN A 608       1.187  21.027 -23.317  1.00 50.19           C  
ATOM   4803  C   ASN A 608      -0.286  21.020 -23.782  1.00 50.19           C  
ATOM   4804  CB  ASN A 608       1.347  21.569 -21.881  1.00 50.19           C  
ATOM   4805  O   ASN A 608      -1.093  21.840 -23.350  1.00 50.19           O  
ATOM   4806  CG  ASN A 608       0.788  20.613 -20.844  1.00 50.19           C  
ATOM   4807  ND2 ASN A 608       0.666  21.038 -19.609  1.00 50.19           N  
ATOM   4808  OD1 ASN A 608       0.481  19.467 -21.118  1.00 50.19           O  
ATOM   4809  N   VAL A 609      -0.653  20.053 -24.630  1.00 51.44           N  
ATOM   4810  CA  VAL A 609      -2.023  19.890 -25.175  1.00 51.44           C  
ATOM   4811  C   VAL A 609      -3.016  19.336 -24.131  1.00 51.44           C  
ATOM   4812  CB  VAL A 609      -1.991  19.040 -26.473  1.00 51.44           C  
ATOM   4813  O   VAL A 609      -4.200  19.190 -24.407  1.00 51.44           O  
ATOM   4814  CG1 VAL A 609      -3.331  18.953 -27.221  1.00 51.44           C  
ATOM   4815  CG2 VAL A 609      -1.004  19.630 -27.489  1.00 51.44           C  
ATOM   4816  N   LEU A 610      -2.567  19.040 -22.902  1.00 39.12           N  
ATOM   4817  CA  LEU A 610      -3.404  18.476 -21.830  1.00 39.12           C  
ATOM   4818  C   LEU A 610      -4.400  19.479 -21.212  1.00 39.12           C  
ATOM   4819  CB  LEU A 610      -2.498  17.865 -20.741  1.00 39.12           C  
ATOM   4820  O   LEU A 610      -5.246  19.071 -20.416  1.00 39.12           O  
ATOM   4821  CG  LEU A 610      -1.730  16.604 -21.183  1.00 39.12           C  
ATOM   4822  CD1 LEU A 610      -0.599  16.292 -20.202  1.00 39.12           C  
ATOM   4823  CD2 LEU A 610      -2.650  15.381 -21.226  1.00 39.12           C  
ATOM   4824  N   LYS A 611      -4.319  20.774 -21.550  1.00 49.38           N  
ATOM   4825  CA  LYS A 611      -5.366  21.749 -21.210  1.00 49.38           C  
ATOM   4826  C   LYS A 611      -6.581  21.566 -22.123  1.00 49.38           C  
ATOM   4827  CB  LYS A 611      -4.830  23.183 -21.284  1.00 49.38           C  
ATOM   4828  O   LYS A 611      -6.440  21.279 -23.308  1.00 49.38           O  
ATOM   4829  CG  LYS A 611      -4.030  23.582 -20.034  1.00 49.38           C  
ATOM   4830  CD  LYS A 611      -3.701  25.074 -20.137  1.00 49.38           C  
ATOM   4831  CE  LYS A 611      -3.252  25.692 -18.814  1.00 49.38           C  
ATOM   4832  NZ  LYS A 611      -3.521  27.153 -18.857  1.00 49.38           N
[truncated: 109,026 more chars]
