# Supplementary material for: Theoretical study of ArcB and its dimerization, interaction with anaerobic metabolites, and activation of ArcA
Source: PeerJ. 2023 Oct 13;11:e16309. doi: 10.7717/peerj.16309 (PMC10578306; doi:10.7717/peerj.16309)
Supplement: Supplemental Information 2 [file peerj-11-16309-s002.zip › Supplementary Files/Type 1 and 2 ArcB sensor kinases models/Type 1/AF-A0A5B0GY99-F1-model_v4 Vibrio choleare.pdb]

HEADER                                            01-JUN-22                     
TITLE     ALPHAFOLD MONOMER V2.0 PREDICTION FOR AEROBIC RESPIRATION TWO-        
TITLE    2 COMPONENT SENSOR HISTIDINE KINASE ARCB (A0A5B0GY99)                  
COMPND    MOL_ID: 1;                                                            
COMPND   2 MOLECULE: AEROBIC RESPIRATION TWO-COMPONENT SENSOR HISTIDINE KINASE  
COMPND   3 ARCB;                                                                
COMPND   4 CHAIN: A                                                             
SOURCE    MOL_ID: 1;                                                            
SOURCE   2 ORGANISM_SCIENTIFIC: VIBRIO CHOLERAE;                                
SOURCE   3 ORGANISM_TAXID: 666                                                  
REMARK   1                                                                      
REMARK   1 REFERENCE 1                                                          
REMARK   1  AUTH   JOHN JUMPER, RICHARD EVANS, ALEXANDER PRITZEL, TIM GREEN,    
REMARK   1  AUTH 2 MICHAEL FIGURNOV, OLAF RONNEBERGER, KATHRYN TUNYASUVUNAKOOL, 
REMARK   1  AUTH 3 RUSS BATES, AUGUSTIN ZIDEK, ANNA POTAPENKO, ALEX BRIDGLAND,  
REMARK   1  AUTH 4 CLEMENS MEYER, SIMON A A KOHL, ANDREW J BALLARD,             
REMARK   1  AUTH 5 ANDREW COWIE, BERNARDINO ROMERA-PAREDES, STANISLAV NIKOLOV,  
REMARK   1  AUTH 6 RISHUB JAIN, JONAS ADLER, TREVOR BACK, STIG PETERSEN,        
REMARK   1  AUTH 7 DAVID REIMAN, ELLEN CLANCY, MICHAL ZIELINSKI,                
REMARK   1  AUTH 8 MARTIN STEINEGGER, MICHALINA PACHOLSKA, TAMAS BERGHAMMER,    
REMARK   1  AUTH 9 DAVID SILVER, ORIOL VINYALS, ANDREW W SENIOR,                
REMARK   1  AUTH10 KORAY KAVUKCUOGLU, PUSHMEET KOHLI, DEMIS HASSABIS            
REMARK   1  TITL   HIGHLY ACCURATE PROTEIN STRUCTURE PREDICTION WITH ALPHAFOLD  
REMARK   1  REF    NATURE                        V. 596   583 2021              
REMARK   1  REFN                   ISSN 0028-0836                               
REMARK   1  PMID   34265844                                                     
REMARK   1  DOI    10.1038/s41586-021-03819-2                                   
REMARK   1                                                                      
REMARK   1 DISCLAIMERS                                                          
REMARK   1 ALPHAFOLD DATA, COPYRIGHT (2021) DEEPMIND TECHNOLOGIES LIMITED. THE  
REMARK   1 INFORMATION PROVIDED IS THEORETICAL MODELLING ONLY AND CAUTION SHOULD
REMARK   1 BE EXERCISED IN ITS USE. IT IS PROVIDED "AS-IS" WITHOUT ANY WARRANTY 
REMARK   1 OF ANY KIND, WHETHER EXPRESSED OR IMPLIED. NO WARRANTY IS GIVEN THAT 
REMARK   1 USE OF THE INFORMATION SHALL NOT INFRINGE THE RIGHTS OF ANY THIRD    
REMARK   1 PARTY. THE INFORMATION IS NOT INTENDED TO BE A SUBSTITUTE FOR        
REMARK   1 PROFESSIONAL MEDICAL ADVICE, DIAGNOSIS, OR TREATMENT, AND DOES NOT   
REMARK   1 CONSTITUTE MEDICAL OR OTHER PROFESSIONAL ADVICE. IT IS AVAILABLE FOR 
REMARK   1 ACADEMIC AND COMMERCIAL PURPOSES, UNDER CC-BY 4.0 LICENCE.           
DBREF  XXXX A    1   785  UNP    A0A5B0GY99 A0A5B0GY99_VIBCL     1    785       
SEQRES   1 A  785  MET LYS PRO MET LYS ASN LEU ALA GLN TYR TYR VAL ASP          
SEQRES   2 A  785  LEU LEU VAL LYS LEU GLY ILE LEU ARG PHE SER ILE LEU          
SEQRES   3 A  785  LEU ALA LEU ALA LEU VAL ALA LEU ALA VAL VAL VAL GLN          
SEQRES   4 A  785  VAL GLY ILE THR LEU ILE LEU ASN GLY PHE VAL ASP ASP          
SEQRES   5 A  785  ILE ASP ILE ILE ARG SER VAL PHE PHE GLY LEU LEU ILE          
SEQRES   6 A  785  THR PRO TRP ALA VAL TYR PHE LEU SER VAL VAL VAL ASP          
SEQRES   7 A  785  GLN LEU GLU GLU SER ARG GLN ARG LEU SER LYS LEU VAL          
SEQRES   8 A  785  SER LYS LEU LYS ASP MET ARG SER ARG ASP GLN GLU LEU          
SEQRES   9 A  785  ASN GLN LYS LEU GLN GLN ASN ILE VAL LYS LEU ASN GLN          
SEQRES  10 A  785  GLU ILE GLU GLU ARG ILE LYS ALA GLU GLU ALA ARG GLU          
SEQRES  11 A  785  GLU ALA MET ALA ASP LEU GLU ASN GLU VAL TYR GLN ARG          
SEQRES  12 A  785  GLU LYS THR GLN VAL GLU LEU ALA GLU ARG THR ALA LEU          
SEQRES  13 A  785  LEU ARG SER PHE ILE ASP ALA SER PRO ASP LEU ILE TYR          
SEQRES  14 A  785  TYR ARG ASN ALA LYS GLY GLU PHE SER GLY CYS ASN ARG          
SEQRES  15 A  785  ALA MET GLU GLU LEU THR GLY LYS ARG GLU SER GLU LEU          
SEQRES  16 A  785  VAL GLY LEU THR PRO TRP ASP VAL TYR ARG LYS GLU ILE          
SEQRES  17 A  785  ALA GLN SER ILE VAL GLU THR ASP GLN GLN VAL PHE ASN          
SEQRES  18 A  785  ASN ASN THR ALA ILE THR TYR GLU GLN TRP LEU GLU TYR          
SEQRES  19 A  785  PRO ASP GLY ARG LYS SER PHE PHE GLU LEU ARG LYS VAL          
SEQRES  20 A  785  PRO PHE TYR ASN LYS ASP GLY ARG HIS LEU GLY LEU VAL          
SEQRES  21 A  785  GLY PHE GLY ARG ASP ILE THR GLU ARG LYS ARG HIS GLU          
SEQRES  22 A  785  GLU SER LEU GLU LYS ALA SER ARG ASP LYS THR THR PHE          
SEQRES  23 A  785  ILE SER THR ILE SER HIS GLU LEU ARG THR PRO LEU ASN          
SEQRES  24 A  785  GLY ILE VAL GLY LEU SER ARG MET LEU LEU ASP THR PRO          
SEQRES  25 A  785  LEU SER GLY GLU GLN ARG LYS HIS LEU GLN THR ILE ASN          
SEQRES  26 A  785  VAL SER ALA VAL THR LEU GLY ASN ILE PHE ASN ASP ILE          
SEQRES  27 A  785  ILE ASP MET ASP LYS PHE ASP ARG ARG LYS LEU GLU LEU          
SEQRES  28 A  785  PHE PRO ALA ALA LEU ASN PHE GLU GLU PHE VAL ALA GLU          
SEQRES  29 A  785  ILE GLU VAL LEU ALA ALA LEU MET ALA GLU GLN LYS GLY          
SEQRES  30 A  785  LEU ARG PHE ASP LEU GLU ARG LEU THR ASP LEU PRO SER          
SEQRES  31 A  785  LEU VAL GLU VAL ASP SER THR ARG LEU ARG GLN VAL LEU          
SEQRES  32 A  785  TRP ASN LEU LEU SER ASN ALA MET LYS PHE THR LYS GLU          
SEQRES  33 A  785  GLY GLY VAL VAL MET THR VAL SER ALA GLU CYS ASP ALA          
SEQRES  34 A  785  GLN HIS ALA GLU ILE THR ILE GLU VAL GLU ASP THR GLY          
SEQRES  35 A  785  ILE GLY ILE PRO GLU ALA GLU GLN GLU LYS ILE PHE ALA          
SEQRES  36 A  785  MET TYR TYR GLN VAL LYS SER GLY LYS ASP ASN LEU HIS          
SEQRES  37 A  785  ALA VAL GLY THR GLY ILE GLY LEU ALA VAL SER ARG GLN          
SEQRES  38 A  785  LEU ILE LYS LEU MET GLY GLY ASP ILE SER VAL ASN SER          
SEQRES  39 A  785  GLU GLU GLY PHE GLY SER THR PHE THR VAL THR ILE ARG          
SEQRES  40 A  785  VAL PRO LEU LEU ALA GLU ALA PRO ILE GLU ILE GLU PRO          
SEQRES  41 A  785  GLN GLU PRO GLN THR GLU LEU ASN ILE PHE MET VAL GLU          
SEQRES  42 A  785  ASP ILE GLU LEU ASN ILE THR VAL ALA ARG SER LEU LEU          
SEQRES  43 A  785  GLU SER MET GLY HIS LYS VAL THR VAL ALA MET THR GLY          
SEQRES  44 A  785  GLU ASP ALA ILE GLN GLY PHE ASN PRO THR GLU TYR ASP          
SEQRES  45 A  785  LEU VAL PHE LEU ASP ILE GLN LEU PRO ASP MET THR GLY          
SEQRES  46 A  785  PHE ASP ILE ALA HIS TYR TYR ARG THR HIS TYR SER SER          
SEQRES  47 A  785  LEU PRO PRO LEU VAL ALA LEU THR ALA ASN VAL LEU LYS          
SEQRES  48 A  785  ASP LYS GLU GLU TYR ARG GLN LYS GLY MET ASP ALA ALA          
SEQRES  49 A  785  ILE SER LYS PRO LEU SER VAL ALA ALA VAL ARG GLU VAL          
SEQRES  50 A  785  ILE ALA LYS MET THR GLN HIS HIS ALA GLY GLU SER VAL          
SEQRES  51 A  785  ALA LYS VAL LYS SER ASN LYS GLU LYS GLU VAL PRO ASP          
SEQRES  52 A  785  ASP LEU TYR GLN GLN LEU LEU ASP LEU GLU MET LEU GLN          
SEQRES  53 A  785  SER TYR VAL GLU ILE VAL GLY SER GLN PRO VAL ILE ASP          
SEQRES  54 A  785  SER VAL HIS LEU PHE GLU GLN SER MET PRO ALA TYR LEU          
SEQRES  55 A  785  ALA VAL LEU ASP SER ASN MET VAL ALA LYS ASP GLN GLU          
SEQRES  56 A  785  GLY ILE VAL SER GLU ALA HIS LYS ILE LYS GLY ALA ALA          
SEQRES  57 A  785  GLY SER VAL GLY LEU LYS ARG ILE GLN LYS ILE ALA GLN          
SEQRES  58 A  785  LYS ALA GLN SER PRO GLU ALA PRO ALA TRP TRP GLU ASN          
SEQRES  59 A  785  ILE SER ASP TRP VAL GLU GLU ILE LYS ASN GLU TYR GLN          
SEQRES  60 A  785  SER ASP ILE ALA VAL LEU LYS ARG TRP LEU THR GLN GLN          
SEQRES  61 A  785  ALA ASN ALA LYS GLN                                          
CRYST1    1.000    1.000    1.000  90.00  90.00  90.00 P 1           1          
ORIGX1      1.000000  0.000000  0.000000        0.00000                         
ORIGX2      0.000000  1.000000  0.000000        0.00000                         
ORIGX3      0.000000  0.000000  1.000000        0.00000                         
SCALE1      1.000000  0.000000  0.000000        0.00000                         
SCALE2      0.000000  1.000000  0.000000        0.00000                         
SCALE3      0.000000  0.000000  1.000000        0.00000                         
MODEL        1                                                                  
ATOM      1  N   MET A   1      62.264   4.358-149.376  1.00 49.62           N  
ATOM      2  CA  MET A   1      63.625   4.465-148.786  1.00 49.62           C  
ATOM      3  C   MET A   1      64.386   3.134-148.641  1.00 49.62           C  
ATOM      4  CB  MET A   1      63.592   5.208-147.441  1.00 49.62           C  
ATOM      5  O   MET A   1      65.570   3.180-148.338  1.00 49.62           O  
ATOM      6  CG  MET A   1      63.170   6.671-147.612  1.00 49.62           C  
ATOM      7  SD  MET A   1      63.092   7.568-146.047  1.00 49.62           S  
ATOM      8  CE  MET A   1      64.707   8.397-146.035  1.00 49.62           C  
ATOM      9  N   LYS A   2      63.783   1.952-148.881  1.00 49.16           N  
ATOM     10  CA  LYS A   2      64.495   0.655-148.805  1.00 49.16           C  
ATOM     11  C   LYS A   2      65.660   0.458-149.813  1.00 49.16           C  
ATOM     12  CB  LYS A   2      63.496  -0.524-148.851  1.00 49.16           C  
ATOM     13  O   LYS A   2      66.672  -0.072-149.369  1.00 49.16           O  
ATOM     14  CG  LYS A   2      62.796  -0.773-147.498  1.00 49.16           C  
ATOM     15  CD  LYS A   2      61.832  -1.975-147.558  1.00 49.16           C  
ATOM     16  CE  LYS A   2      61.209  -2.283-146.184  1.00 49.16           C  
ATOM     17  NZ  LYS A   2      60.252  -3.423-146.240  1.00 49.16           N  
ATOM     18  N   PRO A   3      65.614   0.906-151.092  1.00 53.50           N  
ATOM     19  CA  PRO A   3      66.729   0.657-152.020  1.00 53.50           C  
ATOM     20  C   PRO A   3      67.986   1.496-151.715  1.00 53.50           C  
ATOM     21  CB  PRO A   3      66.172   0.894-153.428  1.00 53.50           C  
ATOM     22  O   PRO A   3      69.093   0.979-151.815  1.00 53.50           O  
ATOM     23  CG  PRO A   3      64.997   1.841-153.205  1.00 53.50           C  
ATOM     24  CD  PRO A   3      64.476   1.455-151.821  1.00 53.50           C  
ATOM     25  N   MET A   4      67.836   2.742-151.237  1.00 54.56           N  
ATOM     26  CA  MET A   4      68.979   3.563-150.794  1.00 54.56           C  
ATOM     27  C   MET A   4      69.662   3.011-149.534  1.00 54.56           C  
ATOM     28  CB  MET A   4      68.559   5.025-150.551  1.00 54.56           C  
ATOM     29  O   MET A   4      70.875   3.132-149.396  1.00 54.56           O  
ATOM     30  CG  MET A   4      68.571   5.866-151.833  1.00 54.56           C  
ATOM     31  SD  MET A   4      68.834   7.634-151.523  1.00 54.56           S  
ATOM     32  CE  MET A   4      67.148   8.289-151.504  1.00 54.56           C  
ATOM     33  N   LYS A   5      68.905   2.365-148.633  1.00 59.91           N  
ATOM     34  CA  LYS A   5      69.459   1.762-147.411  1.00 59.91           C  
ATOM     35  C   LYS A   5      70.398   0.594-147.731  1.00 59.91           C  
ATOM     36  CB  LYS A   5      68.322   1.360-146.450  1.00 59.91           C  
ATOM     37  O   LYS A   5      71.466   0.515-147.142  1.00 59.91           O  
ATOM     38  CG  LYS A   5      68.613   1.833-145.019  1.00 59.91           C  
ATOM     39  CD  LYS A   5      67.491   1.437-144.048  1.00 59.91           C  
ATOM     40  CE  LYS A   5      67.794   2.019-142.661  1.00 59.91           C  
ATOM     41  NZ  LYS A   5      66.793   1.610-141.644  1.00 59.91           N  
ATOM     42  N   ASN A   6      70.043  -0.244-148.710  1.00 64.88           N  
ATOM     43  CA  ASN A   6      70.880  -1.374-149.127  1.00 64.88           C  
ATOM     44  C   ASN A   6      72.163  -0.929-149.842  1.00 64.88           C  
ATOM     45  CB  ASN A   6      70.065  -2.333-150.013  1.00 64.88           C  
ATOM     46  O   ASN A   6      73.212  -1.507-149.591  1.00 64.88           O  
ATOM     47  CG  ASN A   6      69.151  -3.258-149.229  1.00 64.88           C  
ATOM     48  ND2 ASN A   6      68.470  -4.153-149.903  1.00 64.88           N  
ATOM     49  OD1 ASN A   6      69.017  -3.198-148.020  1.00 64.88           O  
ATOM     50  N   LEU A   7      72.104   0.106-150.688  1.00 60.53           N  
ATOM     51  CA  LEU A   7      73.292   0.657-151.357  1.00 60.53           C  
ATOM     52  C   LEU A   7      74.275   1.285-150.361  1.00 60.53           C  
ATOM     53  CB  LEU A   7      72.841   1.666-152.432  1.00 60.53           C  
ATOM     54  O   LEU A   7      75.470   1.020-150.440  1.00 60.53           O  
ATOM     55  CG  LEU A   7      72.892   1.065-153.849  1.00 60.53           C  
ATOM     56  CD1 LEU A   7      71.831   1.707-154.741  1.00 60.53           C  
ATOM     57  CD2 LEU A   7      74.267   1.284-154.483  1.00 60.53           C  
ATOM     58  N   ALA A   8      73.774   2.052-149.387  1.00 63.75           N  
ATOM     59  CA  ALA A   8      74.603   2.619-148.323  1.00 63.75           C  
ATOM     60  C   ALA A   8      75.211   1.532-147.421  1.00 63.75           C  
ATOM     61  CB  ALA A   8      73.746   3.600-147.515  1.00 63.75           C  
ATOM     62  O   ALA A   8      76.369   1.626-147.033  1.00 63.75           O  
ATOM     63  N   GLN A   9      74.456   0.473-147.123  1.00 66.44           N  
ATOM     64  CA  GLN A   9      74.936  -0.638-146.305  1.00 66.44           C  
ATOM     65  C   GLN A   9      75.992  -1.474-147.045  1.00 66.44           C  
ATOM     66  CB  GLN A   9      73.708  -1.429-145.843  1.00 66.44           C  
ATOM     67  O   GLN A   9      77.022  -1.792-146.464  1.00 66.44           O  
ATOM     68  CG  GLN A   9      73.961  -2.297-144.611  1.00 66.44           C  
ATOM     69  CD  GLN A   9      72.668  -2.705-143.903  1.00 66.44           C  
ATOM     70  NE2 GLN A   9      72.774  -3.516-142.876  1.00 66.44           N  
ATOM     71  OE1 GLN A   9      71.552  -2.302-144.212  1.00 66.44           O  
ATOM     72  N   TYR A  10      75.809  -1.714-148.348  1.00 71.50           N  
ATOM     73  CA  TYR A  10      76.821  -2.354-149.196  1.00 71.50           C  
ATOM     74  C   TYR A  10      78.090  -1.498-149.320  1.00 71.50           C  
ATOM     75  CB  TYR A  10      76.215  -2.637-150.579  1.00 71.50           C  
ATOM     76  O   TYR A  10      79.196  -2.027-149.317  1.00 71.50           O  
ATOM     77  CG  TYR A  10      76.884  -3.775-151.322  1.00 71.50           C  
ATOM     78  CD1 TYR A  10      77.934  -3.534-152.229  1.00 71.50           C  
ATOM     79  CD2 TYR A  10      76.440  -5.092-151.092  1.00 71.50           C  
ATOM     80  CE1 TYR A  10      78.533  -4.610-152.915  1.00 71.50           C  
ATOM     81  CE2 TYR A  10      77.035  -6.168-151.775  1.00 71.50           C  
ATOM     82  OH  TYR A  10      78.652  -6.973-153.344  1.00 71.50           O  
ATOM     83  CZ  TYR A  10      78.081  -5.929-152.688  1.00 71.50           C  
ATOM     84  N   TYR A  11      77.936  -0.172-149.392  1.00 66.81           N  
ATOM     85  CA  TYR A  11      79.043   0.783-149.403  1.00 66.81           C  
ATOM     86  C   TYR A  11      79.853   0.741-148.094  1.00 66.81           C  
ATOM     87  CB  TYR A  11      78.472   2.179-149.704  1.00 66.81           C  
ATOM     88  O   TYR A  11      81.079   0.642-148.142  1.00 66.81           O  
ATOM     89  CG  TYR A  11      79.506   3.280-149.733  1.00 66.81           C  
ATOM     90  CD1 TYR A  11      79.922   3.870-148.524  1.00 66.81           C  
ATOM     91  CD2 TYR A  11      80.068   3.693-150.957  1.00 66.81           C  
ATOM     92  CE1 TYR A  11      80.966   4.806-148.528  1.00 66.81           C  
ATOM     93  CE2 TYR A  11      81.083   4.667-150.966  1.00 66.81           C  
ATOM     94  OH  TYR A  11      82.638   5.999-149.703  1.00 66.81           O  
ATOM     95  CZ  TYR A  11      81.568   5.174-149.740  1.00 66.81           C  
ATOM     96  N   VAL A  12      79.183   0.753-146.934  1.00 68.75           N  
ATOM     97  CA  VAL A  12      79.835   0.656-145.614  1.00 68.75           C  
ATOM     98  C   VAL A  12      80.507  -0.707-145.434  1.00 68.75           C  
ATOM     99  CB  VAL A  12      78.835   0.953-144.478  1.00 68.75           C  
ATOM    100  O   VAL A  12      81.672  -0.760-145.044  1.00 68.75           O  
ATOM    101  CG1 VAL A  12      79.423   0.699-143.084  1.00 68.75           C  
ATOM    102  CG2 VAL A  12      78.402   2.427-144.513  1.00 68.75           C  
ATOM    103  N   ASP A  13      79.837  -1.802-145.800  1.00 74.38           N  
ATOM    104  CA  ASP A  13      80.423  -3.144-145.728  1.00 74.38           C  
ATOM    105  C   ASP A  13      81.666  -3.271-146.628  1.00 74.38           C  
ATOM    106  CB  ASP A  13      79.375  -4.209-146.109  1.00 74.38           C  
ATOM    107  O   ASP A  13      82.664  -3.874-146.224  1.00 74.38           O  
ATOM    108  CG  ASP A  13      78.355  -4.542-145.006  1.00 74.38           C  
ATOM    109  OD1 ASP A  13      78.588  -4.181-143.831  1.00 74.38           O  
ATOM    110  OD2 ASP A  13      77.359  -5.225-145.341  1.00 74.38           O  
ATOM    111  N   LEU A  14      81.658  -2.673-147.829  1.00 68.31           N  
ATOM    112  CA  LEU A  14      82.824  -2.666-148.719  1.00 68.31           C  
ATOM    113  C   LEU A  14      83.991  -1.851-148.134  1.00 68.31           C  
ATOM    114  CB  LEU A  14      82.430  -2.142-150.117  1.00 68.31           C  
ATOM    115  O   LEU A  14      85.144  -2.273-148.256  1.00 68.31           O  
ATOM    116  CG  LEU A  14      83.313  -2.733-151.234  1.00 68.31           C  
ATOM    117  CD1 LEU A  14      82.775  -4.094-151.680  1.00 68.31           C  
ATOM    118  CD2 LEU A  14      83.380  -1.845-152.479  1.00 68.31           C  
ATOM    119  N   LEU A  15      83.703  -0.721-147.477  1.00 71.19           N  
ATOM    120  CA  LEU A  15      84.696   0.133-146.816  1.00 71.19           C  
ATOM    121  C   LEU A  15      85.365  -0.598-145.645  1.00 71.19           C  
ATOM    122  CB  LEU A  15      84.012   1.454-146.407  1.00 71.19           C  
ATOM    123  O   LEU A  15      86.596  -0.624-145.566  1.00 71.19           O  
ATOM    124  CG  LEU A  15      84.957   2.538-145.843  1.00 71.19           C  
ATOM    125  CD1 LEU A  15      84.345   3.921-146.078  1.00 71.19           C  
ATOM    126  CD2 LEU A  15      85.204   2.401-144.337  1.00 71.19           C  
ATOM    127  N   VAL A  16      84.576  -1.259-144.791  1.00 70.38           N  
ATOM    128  CA  VAL A  16      85.090  -2.060-143.666  1.00 70.38           C  
ATOM    129  C   VAL A  16      85.947  -3.223-144.172  1.00 70.38           C  
ATOM    130  CB  VAL A  16      83.927  -2.564-142.783  1.00 70.38           C  
ATOM    131  O   VAL A  16      86.999  -3.514-143.605  1.00 70.38           O  
ATOM    132  CG1 VAL A  16      84.396  -3.510-141.667  1.00 70.38           C  
ATOM    133  CG2 VAL A  16      83.213  -1.391-142.099  1.00 70.38           C  
ATOM    134  N   LYS A  17      85.541  -3.875-145.268  1.00 77.06           N  
ATOM    135  CA  LYS A  17      86.213  -5.081-145.775  1.00 77.06           C  
ATOM    136  C   LYS A  17      87.504  -4.797-146.552  1.00 77.06           C  
ATOM    137  CB  LYS A  17      85.188  -5.881-146.588  1.00 77.06           C  
ATOM    138  O   LYS A  17      88.439  -5.590-146.472  1.00 77.06           O  
ATOM    139  CG  LYS A  17      85.508  -7.376-146.657  1.00 77.06           C  
ATOM    140  CD  LYS A  17      84.364  -8.102-147.377  1.00 77.06           C  
ATOM    141  CE  LYS A  17      84.532  -9.618-147.261  1.00 77.06           C  
ATOM    142  NZ  LYS A  17      83.417 -10.328-147.936  1.00 77.06           N  
ATOM    143  N   LEU A  18      87.571  -3.702-147.317  1.00 70.44           N  
ATOM    144  CA  LEU A  18      88.758  -3.331-148.108  1.00 70.44           C  
ATOM    145  C   LEU A  18      89.745  -2.444-147.333  1.00 70.44           C  
ATOM    146  CB  LEU A  18      88.311  -2.657-149.421  1.00 70.44           C  
ATOM    147  O   LEU A  18      90.928  -2.409-147.680  1.00 70.44           O  
ATOM    148  CG  LEU A  18      87.680  -3.619-150.446  1.00 70.44           C  
ATOM    149  CD1 LEU A  18      87.062  -2.823-151.594  1.00 70.44           C  
ATOM    150  CD2 LEU A  18      88.719  -4.561-151.066  1.00 70.44           C  
ATOM    151  N   GLY A  19      89.281  -1.762-146.284  1.00 74.06           N  
ATOM    152  CA  GLY A  19      90.048  -0.773-145.534  1.00 74.06           C  
ATOM    153  C   GLY A  19      90.073   0.589-146.236  1.00 74.06           C  
ATOM    154  O   GLY A  19      90.100   0.673-147.467  1.00 74.06           O  
ATOM    155  N   ILE A  20      90.101   1.663-145.435  1.00 70.56           N  
ATOM    156  CA  ILE A  20      89.932   3.059-145.885  1.00 70.56           C  
ATOM    157  C   ILE A  20      90.855   3.397-147.060  1.00 70.56           C  
ATOM    158  CB  ILE A  20      90.157   4.035-144.700  1.00 70.56           C  
ATOM    159  O   ILE A  20      90.399   3.959-148.052  1.00 70.56           O  
ATOM    160  CG1 ILE A  20      89.031   3.864-143.651  1.00 70.56           C  
ATOM    161  CG2 ILE A  20      90.224   5.505-145.163  1.00 70.56           C  
ATOM    162  CD1 ILE A  20      89.297   4.566-142.312  1.00 70.56           C  
ATOM    163  N   LEU A  21      92.136   3.014-146.991  1.00 70.00           N  
ATOM    164  CA  LEU A  21      93.127   3.375-148.009  1.00 70.00           C  
ATOM    165  C   LEU A  21      92.859   2.691-149.359  1.00 70.00           C  
ATOM    166  CB  LEU A  21      94.535   3.042-147.480  1.00 70.00           C  
ATOM    167  O   LEU A  21      92.847   3.351-150.396  1.00 70.00           O  
ATOM    168  CG  LEU A  21      95.666   3.653-148.334  1.00 70.00           C  
ATOM    169  CD1 LEU A  21      95.802   5.156-148.086  1.00 70.00           C  
ATOM    170  CD2 LEU A  21      96.997   2.985-147.992  1.00 70.00           C  
ATOM    171  N   ARG A  22      92.616   1.373-149.361  1.00 77.75           N  
ATOM    172  CA  ARG A  22      92.377   0.617-150.604  1.00 77.75           C  
ATOM    173  C   ARG A  22      91.037   0.991-151.219  1.00 77.75           C  
ATOM    174  CB  ARG A  22      92.421  -0.894-150.354  1.00 77.75           C  
ATOM    175  O   ARG A  22      90.956   1.150-152.432  1.00 77.75           O  
ATOM    176  CG  ARG A  22      93.800  -1.401-149.916  1.00 77.75           C  
ATOM    177  CD  ARG A  22      93.758  -2.924-149.751  1.00 77.75           C  
ATOM    178  NE  ARG A  22      95.089  -3.473-149.429  1.00 77.75           N  
ATOM    179  NH1 ARG A  22      94.404  -5.607-148.935  1.00 77.75           N  
ATOM    180  NH2 ARG A  22      96.572  -5.089-148.812  1.00 77.75           N  
ATOM    181  CZ  ARG A  22      95.348  -4.716-149.063  1.00 77.75           C  
ATOM    182  N   PHE A  23      90.014   1.172-150.386  1.00 79.75           N  
ATOM    183  CA  PHE A  23      88.702   1.616-150.836  1.00 79.75           C  
ATOM    184  C   PHE A  23      88.764   3.021-151.458  1.00 79.75           C  
ATOM    185  CB  PHE A  23      87.730   1.543-149.655  1.00 79.75           C  
ATOM    186  O   PHE A  23      88.245   3.229-152.552  1.00 79.75           O  
ATOM    187  CG  PHE A  23      86.332   1.934-150.059  1.00 79.75           C  
ATOM    188  CD1 PHE A  23      85.959   3.286-150.020  1.00 79.75           C  
ATOM    189  CD2 PHE A  23      85.434   0.968-150.548  1.00 79.75           C  
ATOM    190  CE1 PHE A  23      84.714   3.676-150.522  1.00 79.75           C  
ATOM    191  CE2 PHE A  23      84.169   1.366-151.011  1.00 79.75           C  
ATOM    192  CZ  PHE A  23      83.821   2.718-151.021  1.00 79.75           C  
ATOM    193  N   SER A  24      89.477   3.954-150.819  1.00 77.19           N  
ATOM    194  CA  SER A  24      89.705   5.312-151.334  1.00 77.19           C  
ATOM    195  C   SER A  24      90.376   5.313-152.707  1.00 77.19           C  
ATOM    196  CB  SER A  24      90.586   6.095-150.363  1.00 77.19           C  
ATOM    197  O   SER A  24      89.947   6.045-153.593  1.00 77.19           O  
ATOM    198  OG  SER A  24      89.884   6.320-149.161  1.00 77.19           O  
ATOM    199  N   ILE A  25      91.389   4.461-152.915  1.00 78.25           N  
ATOM    200  CA  ILE A  25      92.078   4.328-154.210  1.00 78.25           C  
ATOM    201  C   ILE A  25      91.138   3.767-155.287  1.00 78.25           C  
ATOM    202  CB  ILE A  25      93.344   3.453-154.052  1.00 78.25           C  
ATOM    203  O   ILE A  25      91.128   4.246-156.419  1.00 78.25           O  
ATOM    204  CG1 ILE A  25      94.399   4.185-153.191  1.00 78.25           C  
ATOM    205  CG2 ILE A  25      93.953   3.095-155.423  1.00 78.25           C  
ATOM    206  CD1 ILE A  25      95.520   3.268-152.686  1.00 78.25           C  
ATOM    207  N   LEU A  26      90.333   2.759-154.948  1.00 82.31           N  
ATOM    208  CA  LEU A  26      89.400   2.128-155.884  1.00 82.31           C  
ATOM    209  C   LEU A  26      88.282   3.101-156.290  1.00 82.31           C  
ATOM    210  CB  LEU A  26      88.870   0.839-155.225  1.00 82.31           C  
ATOM    211  O   LEU A  26      87.964   3.228-157.472  1.00 82.31           O  
ATOM    212  CG  LEU A  26      88.746  -0.353-156.185  1.00 82.31           C  
ATOM    213  CD1 LEU A  26      88.609  -1.639-155.367  1.00 82.31           C  
ATOM    214  CD2 LEU A  26      87.539  -0.238-157.115  1.00 82.31           C  
ATOM    215  N   LEU A  27      87.743   3.845-155.320  1.00 80.50           N  
ATOM    216  CA  LEU A  27      86.763   4.902-155.560  1.00 80.50           C  
ATOM    217  C   LEU A  27      87.361   6.030-156.409  1.00 80.50           C  
ATOM    218  CB  LEU A  27      86.258   5.425-154.201  1.00 80.50           C  
ATOM    219  O   LEU A  27      86.705   6.521-157.325  1.00 80.50           O  
ATOM    220  CG  LEU A  27      85.072   6.400-154.321  1.00 80.50           C  
ATOM    221  CD1 LEU A  27      83.805   5.694-154.814  1.00 80.50           C  
ATOM    222  CD2 LEU A  27      84.748   7.012-152.959  1.00 80.50           C  
ATOM    223  N   ALA A  28      88.617   6.395-156.146  1.00 80.81           N  
ATOM    224  CA  ALA A  28      89.343   7.391-156.918  1.00 80.81           C  
ATOM    225  C   ALA A  28      89.496   6.996-158.392  1.00 80.81           C  
ATOM    226  CB  ALA A  28      90.704   7.630-156.242  1.00 80.81           C  
ATOM    227  O   ALA A  28      89.156   7.774-159.281  1.00 80.81           O  
ATOM    228  N   LEU A  29      89.937   5.764-158.656  1.00 82.44           N  
ATOM    229  CA  LEU A  29      90.035   5.219-160.012  1.00 82.44           C  
ATOM    230  C   LEU A  29      88.679   5.199-160.722  1.00 82.44           C  
ATOM    231  CB  LEU A  29      90.617   3.797-159.934  1.00 82.44           C  
ATOM    232  O   LEU A  29      88.595   5.590-161.884  1.00 82.44           O  
ATOM    233  CG  LEU A  29      92.152   3.784-159.891  1.00 82.44           C  
ATOM    234  CD1 LEU A  29      92.645   2.437-159.364  1.00 82.44           C  
ATOM    235  CD2 LEU A  29      92.739   3.997-161.290  1.00 82.44           C  
ATOM    236  N   ALA A  30      87.620   4.785-160.024  1.00 83.81           N  
ATOM    237  CA  ALA A  30      86.272   4.758-160.581  1.00 83.81           C  
ATOM    238  C   ALA A  30      85.765   6.165-160.943  1.00 83.81           C  
ATOM    239  CB  ALA A  30      85.347   4.057-159.581  1.00 83.81           C  
ATOM    240  O   ALA A  30      85.178   6.343-162.008  1.00 83.81           O  
ATOM    241  N   LEU A  31      86.025   7.169-160.098  1.00 83.12           N  
ATOM    242  CA  LEU A  31      85.652   8.563-160.355  1.00 83.12           C  
ATOM    243  C   LEU A  31      86.406   9.153-161.549  1.00 83.12           C  
ATOM    244  CB  LEU A  31      85.912   9.409-159.095  1.00 83.12           C  
ATOM    245  O   LEU A  31      85.787   9.786-162.402  1.00 83.12           O  
ATOM    246  CG  LEU A  31      84.839   9.262-158.004  1.00 83.12           C  
ATOM    247  CD1 LEU A  31      85.306   9.975-156.734  1.00 83.12           C  
ATOM    248  CD2 LEU A  31      83.503   9.878-158.433  1.00 83.12           C  
ATOM    249  N   VAL A  32      87.717   8.915-161.642  1.00 82.94           N  
ATOM    250  CA  VAL A  32      88.521   9.368-162.786  1.00 82.94           C  
ATOM    251  C   VAL A  32      88.049   8.691-164.072  1.00 82.94           C  
ATOM    252  CB  VAL A  32      90.024   9.129-162.547  1.00 82.94           C  
ATOM    253  O   VAL A  32      87.822   9.373-165.067  1.00 82.94           O  
ATOM    254  CG1 VAL A  32      90.867   9.493-163.778  1.00 82.94           C  
ATOM    255  CG2 VAL A  32      90.543   9.990-161.387  1.00 82.94           C  
ATOM    256  N   ALA A  33      87.829   7.373-164.055  1.00 84.31           N  
ATOM    257  CA  ALA A  33      87.315   6.644-165.214  1.00 84.31           C  
ATOM    258  C   ALA A  33      85.941   7.169-165.656  1.00 84.31           C  
ATOM    259  CB  ALA A  33      87.258   5.151-164.870  1.00 84.31           C  
ATOM    260  O   ALA A  33      85.711   7.377-166.845  1.00 84.31           O  
ATOM    261  N   LEU A  34      85.045   7.445-164.704  1.00 84.38           N  
ATOM    262  CA  LEU A  34      83.739   8.031-164.991  1.00 84.38           C  
ATOM    263  C   LEU A  34      83.872   9.429-165.610  1.00 84.38           C  
ATOM    264  CB  LEU A  34      82.911   8.060-163.696  1.00 84.38           C  
ATOM    265  O   LEU A  34      83.189   9.717-166.588  1.00 84.38           O  
ATOM    266  CG  LEU A  34      81.455   8.513-163.904  1.00 84.38           C  
ATOM    267  CD1 LEU A  34      80.634   7.457-164.649  1.00 84.38           C  
ATOM    268  CD2 LEU A  34      80.800   8.766-162.547  1.00 84.38           C  
ATOM    269  N   ALA A  35      84.764  10.276-165.087  1.00 83.31           N  
ATOM    270  CA  ALA A  35      85.015  11.608-165.637  1.00 83.31           C  
ATOM    271  C   ALA A  35      85.498  11.543-167.095  1.00 83.31           C  
ATOM    272  CB  ALA A  35      86.023  12.338-164.740  1.00 83.31           C  
ATOM    273  O   ALA A  35      85.018  12.308-167.930  1.00 83.31           O  
ATOM    274  N   VAL A  36      86.380  10.589-167.415  1.00 81.56           N  
ATOM    275  CA  VAL A  36      86.833  10.337-168.793  1.00 81.56           C  
ATOM    276  C   VAL A  36      85.670   9.904-169.678  1.00 81.56           C  
ATOM    277  CB  VAL A  36      87.960   9.287-168.841  1.00 81.56           C  
ATOM    278  O   VAL A  36      85.459  10.493-170.732  1.00 81.56           O  
ATOM    279  CG1 VAL A  36      88.386   8.972-170.282  1.00 81.56           C  
ATOM    280  CG2 VAL A  36      89.214   9.753-168.096  1.00 81.56           C  
ATOM    281  N   VAL A  37      84.884   8.911-169.250  1.00 85.56           N  
ATOM    282  CA  VAL A  37      83.739   8.402-170.026  1.00 85.56           C  
ATOM    283  C   VAL A  37      82.723   9.508-170.307  1.00 85.56           C  
ATOM    284  CB  VAL A  37      83.070   7.222-169.294  1.00 85.56           C  
ATOM    285  O   VAL A  37      82.240   9.625-171.431  1.00 85.56           O  
ATOM    286  CG1 VAL A  37      81.735   6.799-169.925  1.00 85.56           C  
ATOM    287  CG2 VAL A  37      83.982   5.989-169.313  1.00 85.56           C  
ATOM    288  N   VAL A  38      82.417  10.337-169.306  1.00 83.50           N  
ATOM    289  CA  VAL A  38      81.478  11.454-169.451  1.00 83.50           C  
ATOM    290  C   VAL A  38      82.030  12.508-170.405  1.00 83.50           C  
ATOM    291  CB  VAL A  38      81.122  12.057-168.079  1.00 83.50           C  
ATOM    292  O   VAL A  38      81.310  12.914-171.313  1.00 83.50           O  
ATOM    293  CG1 VAL A  38      80.307  13.351-168.198  1.00 83.50           C  
ATOM    294  CG2 VAL A  38      80.277  11.068-167.262  1.00 83.50           C  
ATOM    295  N   GLN A  39      83.296  12.916-170.254  1.00 79.06           N  
ATOM    296  CA  GLN A  39      83.898  13.901-171.153  1.00 79.06           C  
ATOM    297  C   GLN A  39      83.919  13.384-172.591  1.00 79.06           C  
ATOM    298  CB  GLN A  39      85.320  14.263-170.699  1.00 79.06           C  
ATOM    299  O   GLN A  39      83.426  14.068-173.480  1.00 79.06           O  
ATOM    300  CG  GLN A  39      85.891  15.435-171.526  1.00 79.06           C  
ATOM    301  CD  GLN A  39      85.295  16.792-171.172  1.00 79.06           C  
ATOM    302  NE2 GLN A  39      85.668  17.831-171.884  1.00 79.06           N  
ATOM    303  OE1 GLN A  39      84.515  16.961-170.248  1.00 79.06           O  
ATOM    304  N   VAL A  40      84.428  12.166-172.811  1.00 80.06           N  
ATOM    305  CA  VAL A  40      84.475  11.535-174.137  1.00 80.06           C  
ATOM    306  C   VAL A  40      83.076  11.466-174.735  1.00 80.06           C  
ATOM    307  CB  VAL A  40      85.118  10.136-174.057  1.00 80.06           C  
ATOM    308  O   VAL A  40      82.891  11.872-175.876  1.00 80.06           O  
ATOM    309  CG1 VAL A  40      84.974   9.334-175.357  1.00 80.06           C  
ATOM    310  CG2 VAL A  40      86.621  10.255-173.767  1.00 80.06           C  
ATOM    311  N   GLY A  41      82.078  11.023-173.965  1.00 83.31           N  
ATOM    312  CA  GLY A  41      80.691  10.971-174.420  1.00 83.31           C  
ATOM    313  C   GLY A  41      80.157  12.338-174.852  1.00 83.31           C  
ATOM    314  O   GLY A  41      79.554  12.449-175.917  1.00 83.31           O  
ATOM    315  N   ILE A  42      80.419  13.387-174.069  1.00 81.38           N  
ATOM    316  CA  ILE A  42      79.988  14.754-174.385  1.00 81.38           C  
ATOM    317  C   ILE A  42      80.675  15.268-175.655  1.00 81.38           C  
ATOM    318  CB  ILE A  42      80.219  15.685-173.171  1.00 81.38           C  
ATOM    319  O   ILE A  42      79.995  15.778-176.545  1.00 81.38           O  
ATOM    320  CG1 ILE A  42      79.236  15.324-172.033  1.00 81.38           C  
ATOM    321  CG2 ILE A  42      80.041  17.166-173.557  1.00 81.38           C  
ATOM    322  CD1 ILE A  42      79.585  15.977-170.689  1.00 81.38           C  
ATOM    323  N   THR A  43      81.996  15.118-175.779  1.00 75.31           N  
ATOM    324  CA  THR A  43      82.730  15.625-176.947  1.00 75.31           C  
ATOM    325  C   THR A  43      82.317  14.908-178.229  1.00 75.31           C  
ATOM    326  CB  THR A  43      84.249  15.475-176.790  1.00 75.31           C  
ATOM    327  O   THR A  43      82.137  15.546-179.266  1.00 75.31           O  
ATOM    328  CG2 THR A  43      84.975  16.470-177.686  1.00 75.31           C  
ATOM    329  OG1 THR A  43      84.698  15.755-175.489  1.00 75.31           O  
ATOM    330  N   LEU A  44      82.109  13.592-178.155  1.00 80.62           N  
ATOM    331  CA  LEU A  44      81.717  12.766-179.298  1.00 80.62           C  
ATOM    332  C   LEU A  44      80.317  13.148-179.803  1.00 80.62           C  
ATOM    333  CB  LEU A  44      81.850  11.295-178.861  1.00 80.62           C  
ATOM    334  O   LEU A  44      80.099  13.207-181.011  1.00 80.62           O  
ATOM    335  CG  LEU A  44      82.259  10.303-179.959  1.00 80.62           C  
ATOM    336  CD1 LEU A  44      82.976   9.112-179.313  1.00 80.62           C  
ATOM    337  CD2 LEU A  44      81.065   9.764-180.742  1.00 80.62           C  
ATOM    338  N   ILE A  45      79.401  13.491-178.890  1.00 82.62           N  
ATOM    339  CA  ILE A  45      78.069  14.012-179.232  1.00 82.62           C  
ATOM    340  C   ILE A  45      78.149  15.403-179.880  1.00 82.62           C  
ATOM    341  CB  ILE A  45      77.165  14.003-177.972  1.00 82.62           C  
ATOM    342  O   ILE A  45      77.361  15.694-180.776  1.00 82.62           O  
ATOM    343  CG1 ILE A  45      76.811  12.545-177.591  1.00 82.62           C  
ATOM    344  CG2 ILE A  45      75.867  14.810-178.177  1.00 82.62           C  
ATOM    345  CD1 ILE A  45      76.180  12.399-176.199  1.00 82.62           C  
ATOM    346  N   LEU A  46      79.070  16.266-179.438  1.00 80.00           N  
ATOM    347  CA  LEU A  46      79.128  17.664-179.881  1.00 80.00           C  
ATOM    348  C   LEU A  46      79.912  17.880-181.185  1.00 80.00           C  
ATOM    349  CB  LEU A  46      79.688  18.536-178.743  1.00 80.00           C  
ATOM    350  O   LEU A  46      79.445  18.622-182.044  1.00 80.00           O  
ATOM    351  CG  LEU A  46      78.728  18.721-177.552  1.00 80.00           C  
ATOM    352  CD1 LEU A  46      79.458  19.440-176.417  1.00 80.00           C  
ATOM    353  CD2 LEU A  46      77.496  19.556-177.915  1.00 80.00           C  
ATOM    354  N   ASN A  47      81.084  17.256-181.340  1.00 69.56           N  
ATOM    355  CA  ASN A  47      82.029  17.571-182.424  1.00 69.56           C  
ATOM    356  C   ASN A  47      82.212  16.435-183.448  1.00 69.56           C  
ATOM    357  CB  ASN A  47      83.367  18.001-181.795  1.00 69.56           C  
ATOM    358  O   ASN A  47      82.812  16.652-184.498  1.00 69.56           O  
ATOM    359  CG  ASN A  47      83.304  19.331-181.060  1.00 69.56           C  
ATOM    360  ND2 ASN A  47      84.242  19.578-180.175  1.00 69.56           N  
ATOM    361  OD1 ASN A  47      82.447  20.174-181.262  1.00 69.56           O  
ATOM    362  N   GLY A  48      81.704  15.228-183.173  1.00 74.56           N  
ATOM    363  CA  GLY A  48      81.760  14.076-184.086  1.00 74.56           C  
ATOM    364  C   GLY A  48      83.104  13.331-184.151  1.00 74.56           C  
ATOM    365  O   GLY A  48      83.159  12.233-184.700  1.00 74.56           O  
ATOM    366  N   PHE A  49      84.170  13.869-183.557  1.00 72.62           N  
ATOM    367  CA  PHE A  49      85.459  13.203-183.337  1.00 72.62           C  
ATOM    368  C   PHE A  49      86.058  13.652-181.995  1.00 72.62           C  
ATOM    369  CB  PHE A  49      86.410  13.448-184.523  1.00 72.62           C  
ATOM    370  O   PHE A  49      85.663  14.681-181.448  1.00 72.62           O  
ATOM    371  CG  PHE A  49      86.530  14.893-184.974  1.00 72.62           C  
ATOM    372  CD1 PHE A  49      85.642  15.396-185.945  1.00 72.62           C  
ATOM    373  CD2 PHE A  49      87.509  15.739-184.421  1.00 72.62           C  
ATOM    374  CE1 PHE A  49      85.723  16.738-186.353  1.00 72.62           C  
ATOM    375  CE2 PHE A  49      87.595  17.080-184.834  1.00 72.62           C  
ATOM    376  CZ  PHE A  49      86.702  17.581-185.798  1.00 72.62           C  
ATOM    377  N   VAL A  50      86.973  12.853-181.439  1.00 73.06           N  
ATOM    378  CA  VAL A  50      87.608  13.109-180.136  1.00 73.06           C  
ATOM    379  C   VAL A  50      89.098  13.324-180.355  1.00 73.06           C  
ATOM    380  CB  VAL A  50      87.352  11.956-179.143  1.00 73.06           C  
ATOM    381  O   VAL A  50      89.762  12.443-180.897  1.00 73.06           O  
ATOM    382  CG1 VAL A  50      87.998  12.217-177.774  1.00 73.06           C  
ATOM    383  CG2 VAL A  50      85.847  11.754-178.915  1.00 73.06           C  
ATOM    384  N   ASP A  51      89.604  14.479-179.927  1.00 72.44           N  
ATOM    385  CA  ASP A  51      91.038  14.756-179.883  1.00 72.44           C  
ATOM    386  C   ASP A  51      91.652  14.191-178.594  1.00 72.44           C  
ATOM    387  CB  ASP A  51      91.302  16.272-179.998  1.00 72.44           C  
ATOM    388  O   ASP A  51      91.052  14.257-177.515  1.00 72.44           O  
ATOM    389  CG  ASP A  51      91.731  16.702-181.405  1.00 72.44           C  
ATOM    390  OD1 ASP A  51      92.624  16.024-181.960  1.00 72.44           O  
ATOM    391  OD2 ASP A  51      91.223  17.741-181.882  1.00 72.44           O  
ATOM    392  N   ASP A  52      92.895  13.710-178.674  1.00 77.44           N  
ATOM    393  CA  ASP A  52      93.630  13.158-177.522  1.00 77.44           C  
ATOM    394  C   ASP A  52      93.719  14.154-176.349  1.00 77.44           C  
ATOM    395  CB  ASP A  52      95.051  12.764-177.964  1.00 77.44           C  
ATOM    396  O   ASP A  52      93.787  13.778-175.174  1.00 77.44           O  
ATOM    397  CG  ASP A  52      95.112  11.519-178.859  1.00 77.44           C  
ATOM    398  OD1 ASP A  52      94.178  10.692-178.782  1.00 77.44           O  
ATOM    399  OD2 ASP A  52      96.134  11.384-179.567  1.00 77.44           O  
ATOM    400  N   ILE A  53      93.661  15.454-176.655  1.00 75.81           N  
ATOM    401  CA  ILE A  53      93.741  16.530-175.668  1.00 75.81           C  
ATOM    402  C   ILE A  53      92.520  16.579-174.737  1.00 75.81           C  
ATOM    403  CB  ILE A  53      94.038  17.861-176.403  1.00 75.81           C  
ATOM    404  O   ILE A  53      92.650  16.995-173.580  1.00 75.81           O  
ATOM    405  CG1 ILE A  53      95.214  18.602-175.729  1.00 75.81           C  
ATOM    406  CG2 ILE A  53      92.811  18.781-176.557  1.00 75.81           C  
ATOM    407  CD1 ILE A  53      96.051  19.394-176.740  1.00 75.81           C  
ATOM    408  N   ASP A  54      91.354  16.112-175.190  1.00 74.31           N  
ATOM    409  CA  ASP A  54      90.135  16.089-174.378  1.00 74.31           C  
ATOM    410  C   ASP A  54      90.169  14.966-173.337  1.00 74.31           C  
ATOM    411  CB  ASP A  54      88.900  15.987-175.281  1.00 74.31           C  
ATOM    412  O   ASP A  54      89.734  15.161-172.195  1.00 74.31           O  
ATOM    413  CG  ASP A  54      88.646  17.284-176.054  1.00 74.31           C  
ATOM    414  OD1 ASP A  54      88.840  18.370-175.450  1.00 74.31           O  
ATOM    415  OD2 ASP A  54      88.181  17.179-177.205  1.00 74.31           O  
ATOM    416  N   ILE A  55      90.781  13.825-173.673  1.00 78.44           N  
ATOM    417  CA  ILE A  55      91.025  12.742-172.714  1.00 78.44           C  
ATOM    418  C   ILE A  55      91.991  13.229-171.630  1.00 78.44           C  
ATOM    419  CB  ILE A  55      91.531  11.462-173.418  1.00 78.44           C  
ATOM    420  O   ILE A  55      91.698  13.087-170.442  1.00 78.44           O  
ATOM    421  CG1 ILE A  55      90.456  10.955-174.409  1.00 78.44           C  
ATOM    422  CG2 ILE A  55      91.869  10.376-172.374  1.00 78.44           C  
ATOM    423  CD1 ILE A  55      90.873   9.725-175.224  1.00 78.44           C  
ATOM    424  N   ILE A  56      93.092  13.886-172.008  1.00 80.88           N  
ATOM    425  CA  ILE A  56      94.074  14.407-171.043  1.00 80.88           C  
ATOM    426  C   ILE A  56      93.425  15.418-170.082  1.00 80.88           C  
ATOM    427  CB  ILE A  56      95.301  14.993-171.778  1.00 80.88           C  
ATOM    428  O   ILE A  56      93.631  15.328-168.868  1.00 80.88           O  
ATOM    429  CG1 ILE A  56      96.050  13.872-172.537  1.00 80.88           C  
ATOM    430  CG2 ILE A  56      96.257  15.685-170.784  1.00 80.88           C  
ATOM    431  CD1 ILE A  56      97.139  14.379-173.489  1.00 80.88           C  
ATOM    432  N   ARG A  57      92.586  16.337-170.585  1.00 79.56           N  
ATOM    433  CA  ARG A  57      91.841  17.280-169.728  1.00 79.56           C  
ATOM    434  C   ARG A  57      90.903  16.565-168.759  1.00 79.56           C  
ATOM    435  CB  ARG A  57      91.043  18.278-170.577  1.00 79.56           C  
ATOM    436  O   ARG A  57      90.866  16.932-167.586  1.00 79.56           O  
ATOM    437  CG  ARG A  57      91.928  19.394-171.142  1.00 79.56           C  
ATOM    438  CD  ARG A  57      91.058  20.337-171.975  1.00 79.56           C  
ATOM    439  NE  ARG A  57      91.864  21.366-172.653  1.00 79.56           N  
ATOM    440  NH1 ARG A  57      90.174  22.181-173.973  1.00 79.56           N  
ATOM    441  NH2 ARG A  57      92.232  23.012-174.183  1.00 79.56           N  
ATOM    442  CZ  ARG A  57      91.420  22.183-173.591  1.00 79.56           C  
ATOM    443  N   SER A  58      90.177  15.545-169.215  1.00 78.94           N  
ATOM    444  CA  SER A  58      89.243  14.800-168.359  1.00 78.94           C  
ATOM    445  C   SER A  58      89.943  14.054-167.222  1.00 78.94           C  
ATOM    446  CB  SER A  58      88.404  13.840-169.198  1.00 78.94           C  
ATOM    447  O   SER A  58      89.490  14.114-166.078  1.00 78.94           O  
ATOM    448  OG  SER A  58      89.147  12.759-169.711  1.00 78.94           O  
ATOM    449  N   VAL A  59      91.096  13.434-167.500  1.00 82.88           N  
ATOM    450  CA  VAL A  59      91.915  12.770-166.478  1.00 82.88           C  
ATOM    451  C   VAL A  59      92.447  13.791-165.474  1.00 82.88           C  
ATOM    452  CB  VAL A  59      93.065  11.971-167.124  1.00 82.88           C  
ATOM    453  O   VAL A  59      92.381  13.551-164.269  1.00 82.88           O  
ATOM    454  CG1 VAL A  59      94.005  11.367-166.075  1.00 82.88           C  
ATOM    455  CG2 VAL A  59      92.532  10.807-167.965  1.00 82.88           C  
ATOM    456  N   PHE A  60      92.917  14.951-165.943  1.00 83.44           N  
ATOM    457  CA  PHE A  60      93.419  16.017-165.074  1.00 83.44           C  
ATOM    458  C   PHE A  60      92.336  16.560-164.129  1.00 83.44           C  
ATOM    459  CB  PHE A  60      94.021  17.131-165.940  1.00 83.44           C  
ATOM    460  O   PHE A  60      92.552  16.632-162.918  1.00 83.44           O  
ATOM    461  CG  PHE A  60      94.635  18.250-165.125  1.00 83.44           C  
ATOM    462  CD1 PHE A  60      93.896  19.415-164.845  1.00 83.44           C  
ATOM    463  CD2 PHE A  60      95.940  18.110-164.615  1.00 83.44           C  
ATOM    464  CE1 PHE A  60      94.461  20.438-164.062  1.00 83.44           C  
ATOM    465  CE2 PHE A  60      96.505  19.133-163.833  1.00 83.44           C  
ATOM    466  CZ  PHE A  60      95.766  20.297-163.557  1.00 83.44           C  
ATOM    467  N   PHE A  61      91.146  16.881-164.649  1.00 79.06           N  
ATOM    468  CA  PHE A  61      90.024  17.328-163.815  1.00 79.06           C  
ATOM    469  C   PHE A  61      89.541  16.234-162.857  1.00 79.06           C  
ATOM    470  CB  PHE A  61      88.873  17.833-164.696  1.00 79.06           C  
ATOM    471  O   PHE A  61      89.267  16.522-161.690  1.00 79.06           O  
ATOM    472  CG  PHE A  61      89.003  19.295-165.073  1.00 79.06           C  
ATOM    473  CD1 PHE A  61      88.782  20.283-164.095  1.00 79.06           C  
ATOM    474  CD2 PHE A  61      89.331  19.676-166.387  1.00 79.06           C  
ATOM    475  CE1 PHE A  61      88.892  21.645-164.428  1.00 79.06           C  
ATOM    476  CE2 PHE A  61      89.447  21.038-166.719  1.00 79.06           C  
ATOM    477  CZ  PHE A  61      89.227  22.022-165.740  1.00 79.06           C  
ATOM    478  N   GLY A  62      89.495  14.977-163.311  1.00 79.81           N  
ATOM    479  CA  GLY A  62      89.172  13.832-162.462  1.00 79.81           C  
ATOM    480  C   GLY A  62      90.135  13.706-161.280  1.00 79.81           C  
ATOM    481  O   GLY A  62      89.696  13.590-160.135  1.00 79.81           O  
ATOM    482  N   LEU A  63      91.445  13.796-161.529  1.00 84.25           N  
ATOM    483  CA  LEU A  63      92.477  13.743-160.488  1.00 84.25           C  
ATOM    484  C   LEU A  63      92.398  14.920-159.507  1.00 84.25           C  
ATOM    485  CB  LEU A  63      93.864  13.676-161.156  1.00 84.25           C  
ATOM    486  O   LEU A  63      92.668  14.732-158.323  1.00 84.25           O  
ATOM    487  CG  LEU A  63      94.300  12.233-161.459  1.00 84.25           C  
ATOM    488  CD1 LEU A  63      95.375  12.215-162.542  1.00 84.25           C  
ATOM    489  CD2 LEU A  63      94.880  11.562-160.208  1.00 84.25           C  
ATOM    490  N   LEU A  64      91.987  16.105-159.963  1.00 83.19           N  
ATOM    491  CA  LEU A  64      91.859  17.289-159.110  1.00 83.19           C  
ATOM    492  C   LEU A  64      90.678  17.189-158.125  1.00 83.19           C  
ATOM    493  CB  LEU A  64      91.738  18.522-160.023  1.00 83.19           C  
ATOM    494  O   LEU A  64      90.798  17.588-156.967  1.00 83.19           O  
ATOM    495  CG  LEU A  64      91.899  19.863-159.285  1.00 83.19           C  
ATOM    496  CD1 LEU A  64      93.352  20.111-158.869  1.00 83.19           C  
ATOM    497  CD2 LEU A  64      91.462  21.008-160.198  1.00 83.19           C  
ATOM    498  N   ILE A  65      89.536  16.653-158.570  1.00 81.38           N  
ATOM    499  CA  ILE A  65      88.295  16.599-157.770  1.00 81.38           C  
ATOM    500  C   ILE A  65      88.295  15.417-156.792  1.00 81.38           C  
ATOM    501  CB  ILE A  65      87.074  16.575-158.722  1.00 81.38           C  
ATOM    502  O   ILE A  65      87.763  15.504-155.682  1.00 81.38           O  
ATOM    503  CG1 ILE A  65      86.983  17.921-159.481  1.00 81.38           C  
ATOM    504  CG2 ILE A  65      85.760  16.300-157.962  1.00 81.38           C  
ATOM    505  CD1 ILE A  65      85.956  17.936-160.621  1.00 81.38           C  
ATOM    506  N   THR A  66      88.907  14.305-157.186  1.00 84.00           N  
ATOM    507  CA  THR A  66      88.816  13.026-156.476  1.00 84.00           C  
ATOM    508  C   THR A  66      89.225  13.062-154.988  1.00 84.00           C  
ATOM    509  CB  THR A  66      89.602  11.982-157.265  1.00 84.00           C  
ATOM    510  O   THR A  66      88.473  12.513-154.177  1.00 84.00           O  
ATOM    511  CG2 THR A  66      89.692  10.658-156.551  1.00 84.00           C  
ATOM    512  OG1 THR A  66      88.938  11.709-158.473  1.00 84.00           O  
ATOM    513  N   PRO A  67      90.333  13.712-154.565  1.00 82.62           N  
ATOM    514  CA  PRO A  67      90.732  13.745-153.152  1.00 82.62           C  
ATOM    515  C   PRO A  67      89.665  14.351-152.228  1.00 82.62           C  
ATOM    516  CB  PRO A  67      92.031  14.561-153.108  1.00 82.62           C  
ATOM    517  O   PRO A  67      89.427  13.847-151.131  1.00 82.62           O  
ATOM    518  CG  PRO A  67      92.612  14.387-154.510  1.00 82.62           C  
ATOM    519  CD  PRO A  67      91.365  14.330-155.385  1.00 82.62           C  
ATOM    520  N   TRP A  68      88.977  15.396-152.695  1.00 84.44           N  
ATOM    521  CA  TRP A  68      87.925  16.076-151.937  1.00 84.44           C  
ATOM    522  C   TRP A  68      86.673  15.211-151.793  1.00 84.44           C  
ATOM    523  CB  TRP A  68      87.598  17.404-152.628  1.00 84.44           C  
ATOM    524  O   TRP A  68      86.094  15.138-150.708  1.00 84.44           O  
ATOM    525  CG  TRP A  68      88.720  18.391-152.617  1.00 84.44           C  
ATOM    526  CD1 TRP A  68      89.620  18.593-153.608  1.00 84.44           C  
ATOM    527  CD2 TRP A  68      89.081  19.317-151.549  1.00 84.44           C  
ATOM    528  CE2 TRP A  68      90.225  20.061-151.965  1.00 84.44           C  
ATOM    529  CE3 TRP A  68      88.552  19.603-150.271  1.00 84.44           C  
ATOM    530  NE1 TRP A  68      90.512  19.576-153.224  1.00 84.44           N  
ATOM    531  CH2 TRP A  68      90.260  21.308-149.891  1.00 84.44           C  
ATOM    532  CZ2 TRP A  68      90.813  21.044-151.156  1.00 84.44           C  
ATOM    533  CZ3 TRP A  68      89.134  20.588-149.451  1.00 84.44           C  
ATOM    534  N   ALA A  69      86.285  14.514-152.865  1.00 80.38           N  
ATOM    535  CA  ALA A  69      85.131  13.618-152.857  1.00 80.38           C  
ATOM    536  C   ALA A  69      85.324  12.445-151.882  1.00 80.38           C  
ATOM    537  CB  ALA A  69      84.887  13.130-154.291  1.00 80.38           C  
ATOM    538  O   ALA A  69      84.419  12.120-151.112  1.00 80.38           O  
ATOM    539  N   VAL A  70      86.518  11.843-151.877  1.00 81.06           N  
ATOM    540  CA  VAL A  70      86.864  10.742-150.967  1.00 81.06           C  
ATOM    541  C   VAL A  70      86.851  11.205-149.505  1.00 81.06           C  
ATOM    542  CB  VAL A  70      88.233  10.152-151.350  1.00 81.06           C  
ATOM    543  O   VAL A  70      86.249  10.539-148.664  1.00 81.06           O  
ATOM    544  CG1 VAL A  70      88.726   9.122-150.333  1.00 81.06           C  
ATOM    545  CG2 VAL A  70      88.193   9.453-152.718  1.00 81.06           C  
ATOM    546  N   TYR A  71      87.468  12.352-149.196  1.00 82.12           N  
ATOM    547  CA  TYR A  71      87.505  12.886-147.830  1.00 82.12           C  
ATOM    548  C   TYR A  71      86.101  13.151-147.275  1.00 82.12           C  
ATOM    549  CB  TYR A  71      88.343  14.171-147.803  1.00 82.12           C  
ATOM    550  O   TYR A  71      85.767  12.680-146.186  1.00 82.12           O  
ATOM    551  CG  TYR A  71      88.310  14.877-146.460  1.00 82.12           C  
ATOM    552  CD1 TYR A  71      87.474  15.996-146.269  1.00 82.12           C  
ATOM    553  CD2 TYR A  71      89.080  14.385-145.389  1.00 82.12           C  
ATOM    554  CE1 TYR A  71      87.415  16.626-145.012  1.00 82.12           C  
ATOM    555  CE2 TYR A  71      89.024  15.013-144.129  1.00 82.12           C  
ATOM    556  OH  TYR A  71      88.130  16.750-142.730  1.00 82.12           O  
ATOM    557  CZ  TYR A  71      88.191  16.137-143.941  1.00 82.12           C  
ATOM    558  N   PHE A  72      85.262  13.854-148.043  1.00 81.12           N  
ATOM    559  CA  PHE A  72      83.899  14.181-147.626  1.00 81.12           C  
ATOM    560  C   PHE A  72      83.090  12.921-147.300  1.00 81.12           C  
ATOM    561  CB  PHE A  72      83.221  14.992-148.738  1.00 81.12           C  
ATOM    562  O   PHE A  72      82.428  12.847-146.264  1.00 81.12           O  
ATOM    563  CG  PHE A  72      81.793  15.379-148.405  1.00 81.12           C  
ATOM    564  CD1 PHE A  72      80.714  14.633-148.916  1.00 81.12           C  
ATOM    565  CD2 PHE A  72      81.547  16.468-147.549  1.00 81.12           C  
ATOM    566  CE1 PHE A  72      79.394  14.979-148.575  1.00 81.12           C  
ATOM    567  CE2 PHE A  72      80.228  16.814-147.209  1.00 81.12           C  
ATOM    568  CZ  PHE A  72      79.151  16.070-147.722  1.00 81.12           C  
ATOM    569  N   LEU A  73      83.184  11.902-148.157  1.00 77.06           N  
ATOM    570  CA  LEU A  73      82.424  10.671-147.990  1.00 77.06           C  
ATOM    571  C   LEU A  73      82.899   9.860-146.772  1.00 77.06           C  
ATOM    572  CB  LEU A  73      82.502   9.905-149.319  1.00 77.06           C  
ATOM    573  O   LEU A  73      82.071   9.290-146.066  1.00 77.06           O  
ATOM    574  CG  LEU A  73      81.381   8.885-149.565  1.00 77.06           C  
ATOM    575  CD1 LEU A  73      79.978   9.493-149.546  1.00 77.06           C  
ATOM    576  CD2 LEU A  73      81.563   8.334-150.982  1.00 77.06           C  
ATOM    577  N   SER A  74      84.202   9.875-146.468  1.00 75.25           N  
ATOM    578  CA  SER A  74      84.749   9.194-145.288  1.00 75.25           C  
ATOM    579  C   SER A  74      84.283   9.826-143.968  1.00 75.25           C  
ATOM    580  CB  SER A  74      86.279   9.166-145.360  1.00 75.25           C  
ATOM    581  O   SER A  74      83.967   9.100-143.030  1.00 75.25           O  
ATOM    582  OG  SER A  74      86.782   8.094-144.585  1.00 75.25           O  
ATOM    583  N   VAL A  75      84.186  11.160-143.894  1.00 80.12           N  
ATOM    584  CA  VAL A  75      83.734  11.872-142.679  1.00 80.12           C  
ATOM    585  C   VAL A  75      82.261  11.590-142.366  1.00 80.12           C  
ATOM    586  CB  VAL A  75      83.980  13.389-142.823  1.00 80.12           C  
ATOM    587  O   VAL A  75      81.893  11.398-141.207  1.00 80.12           O  
ATOM    588  CG1 VAL A  75      83.352  14.214-141.689  1.00 80.12           C  
ATOM    589  CG2 VAL A  75      85.485  13.691-142.827  1.00 80.12           C  
ATOM    590  N   VAL A  76      81.407  11.535-143.392  1.00 78.00           N  
ATOM    591  CA  VAL A  76      79.968  11.264-143.219  1.00 78.00           C  
ATOM    592  C   VAL A  76      79.721   9.870-142.633  1.00 78.00           C  
ATOM    593  CB  VAL A  76      79.233  11.442-144.563  1.00 78.00           C  
ATOM    594  O   VAL A  76      78.816   9.696-141.815  1.00 78.00           O  
ATOM    595  CG1 VAL A  76      77.766  10.991-144.512  1.00 78.00           C  
ATOM    596  CG2 VAL A  76      79.235  12.917-144.987  1.00 78.00           C  
ATOM    597  N   VAL A  77      80.520   8.877-143.031  1.00 72.81           N  
ATOM    598  CA  VAL A  77      80.390   7.499-142.532  1.00 72.81           C  
ATOM    599  C   VAL A  77      80.749   7.412-141.050  1.00 72.81           C  
ATOM    600  CB  VAL A  77      81.241   6.532-143.376  1.00 72.81           C  
ATOM    601  O   VAL A  77      79.988   6.824-140.281  1.00 72.81           O  
ATOM    602  CG1 VAL A  77      81.279   5.113-142.796  1.00 72.81           C  
ATOM    603  CG2 VAL A  77      80.660   6.422-144.792  1.00 72.81           C  
ATOM    604  N   ASP A  78      81.846   8.048-140.642  1.00 76.56           N  
ATOM    605  CA  ASP A  78      82.329   7.996-139.259  1.00 76.56           C  
ATOM    606  C   ASP A  78      81.293   8.587-138.279  1.00 76.56           C  
ATOM    607  CB  ASP A  78      83.687   8.729-139.207  1.00 76.56           C  
ATOM    608  O   ASP A  78      80.962   7.996-137.248  1.00 76.56           O  
ATOM    609  CG  ASP A  78      84.709   8.103-138.250  1.00 76.56           C  
ATOM    610  OD1 ASP A  78      84.638   6.876-138.023  1.00 76.56           O  
ATOM    611  OD2 ASP A  78      85.607   8.856-137.815  1.00 76.56           O  
ATOM    612  N   GLN A  79      80.648   9.698-138.664  1.00 75.56           N  
ATOM    613  CA  GLN A  79      79.569  10.299-137.869  1.00 75.56           C  
ATOM    614  C   GLN A  79      78.329   9.401-137.730  1.00 75.56           C  
ATOM    615  CB  GLN A  79      79.139  11.638-138.482  1.00 75.56           C  
ATOM    616  O   GLN A  79      77.661   9.407-136.688  1.00 75.56           O  
ATOM    617  CG  GLN A  79      80.160  12.754-138.233  1.00 75.56           C  
ATOM    618  CD  GLN A  79      79.564  14.144-138.434  1.00 75.56           C  
ATOM    619  NE2 GLN A  79      80.228  15.173-137.957  1.00 75.56           N  
ATOM    620  OE1 GLN A  79      78.497  14.348-138.992  1.00 75.56           O  
ATOM    621  N   LEU A  80      77.987   8.632-138.767  1.00 75.81           N  
ATOM    622  CA  LEU A  80      76.836   7.727-138.731  1.00 75.81           C  
ATOM    623  C   LEU A  80      77.063   6.554-137.770  1.00 75.81           C  
ATOM    624  CB  LEU A  80      76.530   7.236-140.159  1.00 75.81           C  
ATOM    625  O   LEU A  80      76.128   6.140-137.074  1.00 75.81           O  
ATOM    626  CG  LEU A  80      75.611   8.192-140.938  1.00 75.81           C  
ATOM    627  CD1 LEU A  80      75.693   7.905-142.437  1.00 75.81           C  
ATOM    628  CD2 LEU A  80      74.148   8.014-140.509  1.00 75.81           C  
ATOM    629  N   GLU A  81      78.287   6.032-137.703  1.00 76.31           N  
ATOM    630  CA  GLU A  81      78.626   4.906-136.837  1.00 76.31           C  
ATOM    631  C   GLU A  81      78.638   5.303-135.353  1.00 76.31           C  
ATOM    632  CB  GLU A  81      79.943   4.285-137.329  1.00 76.31           C  
ATOM    633  O   GLU A  81      78.047   4.604-134.518  1.00 76.31           O  
ATOM    634  CG  GLU A  81      80.206   2.937-136.641  1.00 76.31           C  
ATOM    635  CD  GLU A  81      81.079   1.966-137.452  1.00 76.31           C  
ATOM    636  OE1 GLU A  81      81.098   0.785-137.028  1.00 76.31           O  
ATOM    637  OE2 GLU A  81      81.640   2.359-138.495  1.00 76.31           O  
ATOM    638  N   GLU A  82      79.184   6.479-135.029  1.00 77.50           N  
ATOM    639  CA  GLU A  82      79.213   6.994-133.655  1.00 77.50           C  
ATOM    640  C   GLU A  82      77.794   7.207-133.086  1.00 77.50           C  
ATOM    641  CB  GLU A  82      80.028   8.301-133.608  1.00 77.50           C  
ATOM    642  O   GLU A  82      77.487   6.836-131.944  1.00 77.50           O  
ATOM    643  CG  GLU A  82      80.656   8.482-132.217  1.00 77.50           C  
ATOM    644  CD  GLU A  82      81.148   9.907-131.925  1.00 77.50           C  
ATOM    645  OE1 GLU A  82      81.152  10.245-130.710  1.00 77.50           O  
ATOM    646  OE2 GLU A  82      81.379  10.691-132.866  1.00 77.50           O  
ATOM    647  N   SER A  83      76.881   7.736-133.910  1.00 75.25           N  
ATOM    648  CA  SER A  83      75.484   7.972-133.525  1.00 75.25           C  
ATOM    649  C   SER A  83      74.742   6.667-133.198  1.00 75.25           C  
ATOM    650  CB  SER A  83      74.790   8.747-134.648  1.00 75.25           C  
ATOM    651  O   SER A  83      74.000   6.581-132.209  1.00 75.25           O  
ATOM    652  OG  SER A  83      73.551   9.264-134.199  1.00 75.25           O  
ATOM    653  N   ARG A  84      75.000   5.592-133.960  1.00 80.00           N  
ATOM    654  CA  ARG A  84      74.366   4.286-133.729  1.00 80.00           C  
ATOM    655  C   ARG A  84      74.797   3.661-132.396  1.00 80.00           C  
ATOM    656  CB  ARG A  84      74.660   3.355-134.918  1.00 80.00           C  
ATOM    657  O   ARG A  84      73.962   3.089-131.688  1.00 80.00           O  
ATOM    658  CG  ARG A  84      73.643   2.205-134.933  1.00 80.00           C  
ATOM    659  CD  ARG A  84      74.118   0.992-135.733  1.00 80.00           C  
ATOM    660  NE  ARG A  84      73.298  -0.186-135.380  1.00 80.00           N  
ATOM    661  NH1 ARG A  84      74.861  -1.810-135.821  1.00 80.00           N  
ATOM    662  NH2 ARG A  84      72.901  -2.378-134.918  1.00 80.00           N  
ATOM    663  CZ  ARG A  84      73.691  -1.447-135.377  1.00 80.00           C  
ATOM    664  N   GLN A  85      76.074   3.779-132.026  1.00 77.88           N  
ATOM    665  CA  GLN A  85      76.587   3.217-130.772  1.00 77.88           C  
ATOM    666  C   GLN A  85      76.006   3.914-129.529  1.00 77.88           C  
ATOM    667  CB  GLN A  85      78.118   3.284-130.747  1.00 77.88           C  
ATOM    668  O   GLN A  85      75.659   3.238-128.553  1.00 77.88           O  
ATOM    669  CG  GLN A  85      78.792   2.337-131.756  1.00 77.88           C  
ATOM    670  CD  GLN A  85      80.311   2.315-131.593  1.00 77.88           C  
ATOM    671  NE2 GLN A  85      81.028   1.560-132.394  1.00 77.88           N  
ATOM    672  OE1 GLN A  85      80.872   2.941-130.708  1.00 77.88           O  
ATOM    673  N   ARG A  86      75.833   5.246-129.559  1.00 81.69           N  
ATOM    674  CA  ARG A  86      75.218   5.995-128.442  1.00 81.69           C  
ATOM    675  C   ARG A  86      73.782   5.552-128.170  1.00 81.69           C  
ATOM    676  CB  ARG A  86      75.254   7.510-128.705  1.00 81.69           C  
ATOM    677  O   ARG A  86      73.419   5.340-127.012  1.00 81.69           O  
ATOM    678  CG  ARG A  86      76.659   8.103-128.538  1.00 81.69           C  
ATOM    679  CD  ARG A  86      76.617   9.631-128.667  1.00 81.69           C  
ATOM    680  NE  ARG A  86      77.975  10.195-128.783  1.00 81.69           N  
ATOM    681  NH1 ARG A  86      77.430  12.423-128.670  1.00 81.69           N  
ATOM    682  NH2 ARG A  86      79.540  11.812-129.078  1.00 81.69           N  
ATOM    683  CZ  ARG A  86      78.309  11.472-128.834  1.00 81.69           C  
ATOM    684  N   LEU A  87      72.986   5.357-129.222  1.00 79.31           N  
ATOM    685  CA  LEU A  87      71.581   4.967-129.084  1.00 79.31           C  
ATOM    686  C   LEU A  87      71.428   3.602-128.392  1.00 79.31           C  
ATOM    687  CB  LEU A  87      70.930   4.981-130.479  1.00 79.31           C  
ATOM    688  O   LEU A  87      70.595   3.448-127.499  1.00 79.31           O  
ATOM    689  CG  LEU A  87      69.394   4.878-130.440  1.00 79.31           C  
ATOM    690  CD1 LEU A  87      68.750   6.151-129.884  1.00 79.31           C  
ATOM    691  CD2 LEU A  87      68.858   4.648-131.852  1.00 79.31           C  
ATOM    692  N   SER A  88      72.276   2.628-128.739  1.00 80.00           N  
ATOM    693  CA  SER A  88      72.225   1.287-128.142  1.00 80.00           C  
ATOM    694  C   SER A  88      72.488   1.297-126.630  1.00 80.00           C  
ATOM    695  CB  SER A  88      73.237   0.374-128.835  1.00 80.00           C  
ATOM    696  O   SER A  88      71.840   0.556-125.888  1.00 80.00           O  
ATOM    697  OG  SER A  88      73.002  -0.973-128.476  1.00 80.00           O  
ATOM    698  N   LYS A  89      73.410   2.145-126.149  1.00 82.69           N  
ATOM    699  CA  LYS A  89      73.720   2.256-124.712  1.00 82.69           C  
ATOM    700  C   LYS A  89      72.556   2.849-123.910  1.00 82.69           C  
ATOM    701  CB  LYS A  89      75.006   3.074-124.501  1.00 82.69           C  
ATOM    702  O   LYS A  89      72.267   2.367-122.815  1.00 82.69           O  
ATOM    703  CG  LYS A  89      76.276   2.285-124.864  1.00 82.69           C  
ATOM    704  CD  LYS A  89      77.544   3.110-124.589  1.00 82.69           C  
ATOM    705  CE  LYS A  89      78.800   2.295-124.934  1.00 82.69           C  
ATOM    706  NZ  LYS A  89      80.052   3.086-124.782  1.00 82.69           N  
ATOM    707  N   LEU A  90      71.865   3.857-124.449  1.00 83.69           N  
ATOM    708  CA  LEU A  90      70.725   4.493-123.774  1.00 83.69           C  
ATOM    709  C   LEU A  90      69.549   3.529-123.584  1.00 83.69           C  
ATOM    710  CB  LEU A  90      70.279   5.734-124.567  1.00 83.69           C  
ATOM    711  O   LEU A  90      68.969   3.477-122.500  1.00 83.69           O  
ATOM    712  CG  LEU A  90      71.221   6.942-124.431  1.00 83.69           C  
ATOM    713  CD1 LEU A  90      70.782   8.037-125.402  1.00 83.69           C  
ATOM    714  CD2 LEU A  90      71.206   7.525-123.014  1.00 83.69           C  
ATOM    715  N   VAL A  91      69.236   2.727-124.605  1.00 83.69           N  
ATOM    716  CA  VAL A  91      68.139   1.748-124.541  1.00 83.69           C  
ATOM    717  C   VAL A  91      68.393   0.692-123.461  1.00 83.69           C  
ATOM    718  CB  VAL A  91      67.912   1.102-125.921  1.00 83.69           C  
ATOM    719  O   VAL A  91      67.481   0.368-122.701  1.00 83.69           O  
ATOM    720  CG1 VAL A  91      66.870  -0.023-125.875  1.00 83.69           C  
ATOM    721  CG2 VAL A  91      67.412   2.147-126.929  1.00 83.69           C  
ATOM    722  N   SER A  92      69.630   0.197-123.337  1.00 81.88           N  
ATOM    723  CA  SER A  92      69.993  -0.759-122.280  1.00 81.88           C  
ATOM    724  C   SER A  92      69.784  -0.170-120.883  1.00 81.88           C  
ATOM    725  CB  SER A  92      71.452  -1.190-122.439  1.00 81.88           C  
ATOM    726  O   SER A  92      69.189  -0.815-120.024  1.00 81.88           O  
ATOM    727  OG  SER A  92      71.745  -2.292-121.605  1.00 81.88           O  
ATOM    728  N   LYS A  93      70.215   1.078-120.662  1.00 85.00           N  
ATOM    729  CA  LYS A  93      70.113   1.744-119.354  1.00 85.00           C  
ATOM    730  C   LYS A  93      68.658   1.989-118.929  1.00 85.00           C  
ATOM    731  CB  LYS A  93      70.940   3.037-119.411  1.00 85.00           C  
ATOM    732  O   LYS A  93      68.318   1.812-117.762  1.00 85.00           O  
ATOM    733  CG  LYS A  93      71.224   3.599-118.012  1.00 85.00           C  
ATOM    734  CD  LYS A  93      72.194   4.786-118.087  1.00 85.00           C  
ATOM    735  CE  LYS A  93      72.528   5.263-116.669  1.00 85.00           C  
ATOM    736  NZ  LYS A  93      73.464   6.417-116.671  1.00 85.00           N  
ATOM    737  N   LEU A  94      67.792   2.344-119.881  1.00 83.25           N  
ATOM    738  CA  LEU A  94      66.349   2.508-119.658  1.00 83.25           C  
ATOM    739  C   LEU A  94      65.664   1.199-119.244  1.00 83.25           C  
ATOM    740  CB  LEU A  94      65.720   3.069-120.950  1.00 83.25           C  
ATOM    741  O   LEU A  94      64.774   1.213-118.393  1.00 83.25           O  
ATOM    742  CG  LEU A  94      65.484   4.587-120.869  1.00 83.25           C  
ATOM    743  CD1 LEU A  94      65.549   5.216-122.259  1.00 83.25           C  
ATOM    744  CD2 LEU A  94      64.111   4.880-120.261  1.00 83.25           C  
ATOM    745  N   LYS A  95      66.081   0.068-119.825  1.00 83.25           N  
ATOM    746  CA  LYS A  95      65.514  -1.246-119.504  1.00 83.25           C  
ATOM    747  C   LYS A  95      65.822  -1.662-118.062  1.00 83.25           C  
ATOM    748  CB  LYS A  95      66.007  -2.269-120.537  1.00 83.25           C  
ATOM    749  O   LYS A  95      64.915  -2.108-117.363  1.00 83.25           O  
ATOM    750  CG  LYS A  95      65.183  -3.561-120.480  1.00 83.25           C  
ATOM    751  CD  LYS A  95      65.634  -4.540-121.569  1.00 83.25           C  
ATOM    752  CE  LYS A  95      64.800  -5.822-121.480  1.00 83.25           C  
ATOM    753  NZ  LYS A  95      65.245  -6.837-122.465  1.00 83.25           N  
ATOM    754  N   ASP A  96      67.055  -1.445-117.606  1.00 85.81           N  
ATOM    755  CA  ASP A  96      67.460  -1.760-116.231  1.00 85.81           C  
ATOM    756  C   ASP A  96      66.707  -0.911-115.201  1.00 85.81           C  
ATOM    757  CB  ASP A  96      68.972  -1.555-116.057  1.00 85.81           C  
ATOM    758  O   ASP A  96      66.171  -1.456-114.234  1.00 85.81           O  
ATOM    759  CG  ASP A  96      69.826  -2.682-116.643  1.00 85.81           C  
ATOM    760  OD1 ASP A  96      69.252  -3.694-117.101  1.00 85.81           O  
ATOM    761  OD2 ASP A  96      71.062  -2.495-116.618  1.00 85.81           O  
ATOM    762  N   MET A  97      66.613   0.407-115.429  1.00 83.75           N  
ATOM    763  CA  MET A  97      65.868   1.323-114.556  1.00 83.75           C  
ATOM    764  C   MET A  97      64.406   0.900-114.396  1.00 83.75           C  
ATOM    765  CB  MET A  97      65.920   2.747-115.119  1.00 83.75           C  
ATOM    766  O   MET A  97      63.917   0.796-113.275  1.00 83.75           O  
ATOM    767  CG  MET A  97      67.221   3.472-114.764  1.00 83.75           C  
ATOM    768  SD  MET A  97      67.479   5.074-115.589  1.00 83.75           S  
ATOM    769  CE  MET A  97      65.782   5.715-115.720  1.00 83.75           C  
ATOM    770  N   ARG A  98      63.731   0.572-115.505  1.00 86.25           N  
ATOM    771  CA  ARG A  98      62.326   0.152-115.472  1.00 86.25           C  
ATOM    772  C   ARG A  98      62.109  -1.119-114.645  1.00 86.25           C  
ATOM    773  CB  ARG A  98      61.824  -0.002-116.913  1.00 86.25           C  
ATOM    774  O   ARG A  98      61.092  -1.218-113.967  1.00 86.25           O  
ATOM    775  CG  ARG A  98      60.315  -0.269-116.959  1.00 86.25           C  
ATOM    776  CD  ARG A  98      59.836  -0.341-118.409  1.00 86.25           C  
ATOM    777  NE  ARG A  98      58.394  -0.634-118.471  1.00 86.25           N  
ATOM    778  NH1 ARG A  98      58.073  -0.150-120.691  1.00 86.25           N  
ATOM    779  NH2 ARG A  98      56.340  -0.791-119.439  1.00 86.25           N  
ATOM    780  CZ  ARG A  98      57.612  -0.525-119.529  1.00 86.25           C  
ATOM    781  N   SER A  99      63.041  -2.075-114.687  1.00 85.44           N  
ATOM    782  CA  SER A  99      62.917  -3.301-113.884  1.00 85.44           C  
ATOM    783  C   SER A  99      63.023  -3.024-112.379  1.00 85.44           C  
ATOM    784  CB  SER A  99      63.924  -4.369-114.323  1.00 85.44           C  
ATOM    785  O   SER A  99      62.228  -3.558-111.608  1.00 85.44           O  
ATOM    786  OG  SER A  99      65.222  -4.130-113.822  1.00 85.44           O  
ATOM    787  N   ARG A 100      63.928  -2.124-111.966  1.00 87.06           N  
ATOM    788  CA  ARG A 100      64.079  -1.733-110.555  1.00 87.06           C  
ATOM    789  C   ARG A 100      62.855  -0.991-110.035  1.00 87.06           C  
ATOM    790  CB  ARG A 100      65.322  -0.865-110.349  1.00 87.06           C  
ATOM    791  O   ARG A 100      62.406  -1.287-108.934  1.00 87.06           O  
ATOM    792  CG  ARG A 100      66.623  -1.641-110.562  1.00 87.06           C  
ATOM    793  CD  ARG A 100      67.802  -0.720-110.244  1.00 87.06           C  
ATOM    794  NE  ARG A 100      69.047  -1.229-110.842  1.00 87.06           N  
ATOM    795  NH1 ARG A 100      70.338   0.614-110.415  1.00 87.06           N  
ATOM    796  NH2 ARG A 100      71.192  -1.093-111.584  1.00 87.06           N  
ATOM    797  CZ  ARG A 100      70.184  -0.569-110.944  1.00 87.06           C  
ATOM    798  N   ASP A 101      62.291  -0.082-110.830  1.00 87.50           N  
ATOM    799  CA  ASP A 101      61.071   0.641-110.451  1.00 87.50           C  
ATOM    800  C   ASP A 101      59.879  -0.308-110.266  1.00 87.50           C  
ATOM    801  CB  ASP A 101      60.725   1.699-111.512  1.00 87.50           C  
ATOM    802  O   ASP A 101      59.064  -0.115-109.362  1.00 87.50           O  
ATOM    803  CG  ASP A 101      61.588   2.964-111.456  1.00 87.50           C  
ATOM    804  OD1 ASP A 101      62.332   3.143-110.467  1.00 87.50           O  
ATOM    805  OD2 ASP A 101      61.489   3.742-112.432  1.00 87.50           O  
ATOM    806  N   GLN A 102      59.774  -1.360-111.087  1.00 87.31           N  
ATOM    807  CA  GLN A 102      58.733  -2.378-110.917  1.00 87.31           C  
ATOM    808  C   GLN A 102      58.919  -3.186-109.628  1.00 87.31           C  
ATOM    809  CB  GLN A 102      58.674  -3.308-112.139  1.00 87.31           C  
ATOM    810  O   GLN A 102      57.948  -3.391-108.900  1.00 87.31           O  
ATOM    811  CG  GLN A 102      57.986  -2.627-113.327  1.00 87.31           C  
ATOM    812  CD  GLN A 102      57.824  -3.571-114.513  1.00 87.31           C  
ATOM    813  NE2 GLN A 102      56.613  -3.804-114.975  1.00 87.31           N  
ATOM    814  OE1 GLN A 102      58.764  -4.101-115.078  1.00 87.31           O  
ATOM    815  N   GLU A 103      60.146  -3.607-109.319  1.00 89.62           N  
ATOM    816  CA  GLU A 103      60.435  -4.367-108.098  1.00 89.62           C  
ATOM    817  C   GLU A 103      60.208  -3.523-106.831  1.00 89.62           C  
ATOM    818  CB  GLU A 103      61.882  -4.882-108.162  1.00 89.62           C  
ATOM    819  O   GLU A 103      59.620  -3.994-105.854  1.00 89.62           O  
ATOM    820  CG  GLU A 103      62.096  -6.057-107.198  1.00 89.62           C  
ATOM    821  CD  GLU A 103      63.576  -6.396-106.983  1.00 89.62           C  
ATOM    822  OE1 GLU A 103      63.884  -6.833-105.844  1.00 89.62           O  
ATOM    823  OE2 GLU A 103      64.401  -6.145-107.888  1.00 89.62           O  
ATOM    824  N   LEU A 104      60.621  -2.251-106.855  1.00 89.12           N  
ATOM    825  CA  LEU A 104      60.432  -1.327-105.738  1.00 89.12           C  
ATOM    826  C   LEU A 104      58.945  -1.052-105.481  1.00 89.12           C  
ATOM    827  CB  LEU A 104      61.206  -0.027-106.023  1.00 89.12           C  
ATOM    828  O   LEU A 104      58.509  -1.080-104.330  1.00 89.12           O  
ATOM    829  CG  LEU A 104      61.389   0.853-104.773  1.00 89.12           C  
ATOM    830  CD1 LEU A 104      62.457   0.275-103.838  1.00 89.12           C  
ATOM    831  CD2 LEU A 104      61.827   2.258-105.181  1.00 89.12           C  
ATOM    832  N   ASN A 105      58.154  -0.854-106.540  1.00 87.44           N  
ATOM    833  CA  ASN A 105      56.708  -0.667-106.417  1.00 87.44           C  
ATOM    834  C   ASN A 105      56.005  -1.902-105.841  1.00 87.44           C  
ATOM    835  CB  ASN A 105      56.115  -0.281-107.782  1.00 87.44           C  
ATOM    836  O   ASN A 105      55.132  -1.752-104.988  1.00 87.44           O  
ATOM    837  CG  ASN A 105      56.149   1.215-108.028  1.00 87.44           C  
ATOM    838  ND2 ASN A 105      56.343   1.635-109.253  1.00 87.44           N  
ATOM    839  OD1 ASN A 105      55.968   2.028-107.141  1.00 87.44           O  
ATOM    840  N   GLN A 106      56.399  -3.115-106.244  1.00 88.19           N  
ATOM    841  CA  GLN A 106      55.848  -4.339-105.649  1.00 88.19           C  
ATOM    842  C   GLN A 106      56.165  -4.443-104.152  1.00 88.19           C  
ATOM    843  CB  GLN A 106      56.364  -5.581-106.389  1.00 88.19           C  
ATOM    844  O   GLN A 106      55.266  -4.728-103.359  1.00 88.19           O  
ATOM    845  CG  GLN A 106      55.498  -5.905-107.611  1.00 88.19           C  
ATOM    846  CD  GLN A 106      55.934  -7.188-108.311  1.00 88.19           C  
ATOM    847  NE2 GLN A 106      55.044  -7.847-109.021  1.00 88.19           N  
ATOM    848  OE1 GLN A 106      57.068  -7.628-108.252  1.00 88.19           O  
ATOM    849  N   LYS A 107      57.409  -4.158-103.746  1.00 89.00           N  
ATOM    850  CA  LYS A 107      57.803  -4.144-102.325  1.00 89.00           C  
ATOM    851  C   LYS A 107      57.026  -3.100-101.519  1.00 89.00           C  
ATOM    852  CB  LYS A 107      59.318  -3.912-102.207  1.00 89.00           C  
ATOM    853  O   LYS A 107      56.563  -3.396-100.421  1.00 89.00           O  
ATOM    854  CG  LYS A 107      60.101  -5.205-102.473  1.00 89.00           C  
ATOM    855  CD  LYS A 107      61.613  -4.949-102.551  1.00 89.00           C  
ATOM    856  CE  LYS A 107      62.349  -6.293-102.617  1.00 89.00           C  
ATOM    857  NZ  LYS A 107      63.717  -6.180-103.185  1.00 89.00           N  
ATOM    858  N   LEU A 108      56.843  -1.897-102.065  1.00 89.75           N  
ATOM    859  CA  LEU A 108      56.048  -0.843-101.427  1.00 89.75           C  
ATOM    860  C   LEU A 108      54.588  -1.264-101.236  1.00 89.75           C  
ATOM    861  CB  LEU A 108      56.139   0.449-102.258  1.00 89.75           C  
ATOM    862  O   LEU A 108      54.057  -1.104-100.141  1.00 89.75           O  
ATOM    863  CG  LEU A 108      57.394   1.279-101.946  1.00 89.75           C  
ATOM    864  CD1 LEU A 108      57.641   2.295-103.061  1.00 89.75           C  
ATOM    865  CD2 LEU A 108      57.237   2.045-100.628  1.00 89.75           C  
ATOM    866  N   GLN A 109      53.956  -1.850-102.257  1.00 88.38           N  
ATOM    867  CA  GLN A 109      52.578  -2.337-102.148  1.00 88.38           C  
ATOM    868  C   GLN A 109      52.428  -3.410-101.064  1.00 88.38           C  
ATOM    869  CB  GLN A 109      52.098  -2.881-103.499  1.00 88.38           C  
ATOM    870  O   GLN A 109      51.491  -3.345-100.272  1.00 88.38           O  
ATOM    871  CG  GLN A 109      51.724  -1.753-104.468  1.00 88.38           C  
ATOM    872  CD  GLN A 109      51.137  -2.278-105.774  1.00 88.38           C  
ATOM    873  NE2 GLN A 109      50.332  -1.490-106.453  1.00 88.38           N  
ATOM    874  OE1 GLN A 109      51.377  -3.389-106.219  1.00 88.38           O  
ATOM    875  N   GLN A 110      53.365  -4.358-100.982  1.00 89.75           N  
ATOM    876  CA  GLN A 110      53.354  -5.382 -99.932  1.00 89.75           C  
ATOM    877  C   GLN A 110      53.500  -4.776 -98.532  1.00 89.75           C  
ATOM    878  CB  GLN A 110      54.477  -6.392-100.188  1.00 89.75           C  
ATOM    879  O   GLN A 110      52.760  -5.149 -97.622  1.00 89.75           O  
ATOM    880  CG  GLN A 110      54.154  -7.310-101.374  1.00 89.75           C  
ATOM    881  CD  GLN A 110      55.290  -8.272-101.704  1.00 89.75           C  
ATOM    882  NE2 GLN A 110      55.036  -9.272-102.519  1.00 89.75           N  
ATOM    883  OE1 GLN A 110      56.420  -8.158-101.259  1.00 89.75           O  
ATOM    884  N   ASN A 111      54.404  -3.808 -98.366  1.00 91.00           N  
ATOM    885  CA  ASN A 111      54.584  -3.123 -97.088  1.00 91.00           C  
ATOM    886  C   ASN A 111      53.332  -2.345 -96.672  1.00 91.00           C  
ATOM    887  CB  ASN A 111      55.807  -2.198 -97.166  1.00 91.00           C  
ATOM    888  O   ASN A 111      52.961  -2.409 -95.507  1.00 91.00           O  
ATOM    889  CG  ASN A 111      57.130  -2.937 -97.098  1.00 91.00           C  
ATOM    890  ND2 ASN A 111      58.216  -2.249 -97.363  1.00 91.00           N  
ATOM    891  OD1 ASN A 111      57.234  -4.109 -96.779  1.00 91.00           O  
ATOM    892  N   ILE A 112      52.661  -1.656 -97.602  1.00 90.50           N  
ATOM    893  CA  ILE A 112      51.418  -0.921 -97.314  1.00 90.50           C  
ATOM    894  C   ILE A 112      50.327  -1.872 -96.811  1.00 90.50           C  
ATOM    895  CB  ILE A 112      50.957  -0.125 -98.557  1.00 90.50           C  
ATOM    896  O   ILE A 112      49.669  -1.568 -95.821  1.00 90.50           O  
ATOM    897  CG1 ILE A 112      51.922   1.055 -98.817  1.00 90.50           C  
ATOM    898  CG2 ILE A 112      49.521   0.411 -98.387  1.00 90.50           C  
ATOM    899  CD1 ILE A 112      51.763   1.692-100.205  1.00 90.50           C  
ATOM    900  N   VAL A 113      50.154  -3.035 -97.449  1.00 90.44           N  
ATOM    901  CA  VAL A 113      49.158  -4.029 -97.011  1.00 90.44           C  
ATOM    902  C   VAL A 113      49.456  -4.515 -95.594  1.00 90.44           C  
ATOM    903  CB  VAL A 113      49.085  -5.213 -97.994  1.00 90.44           C  
ATOM    904  O   VAL A 113      48.553  -4.541 -94.761  1.00 90.44           O  
ATOM    905  CG1 VAL A 113      48.196  -6.354 -97.481  1.00 90.44           C  
ATOM    906  CG2 VAL A 113      48.504  -4.753 -99.338  1.00 90.44           C  
ATOM    907  N   LYS A 114      50.719  -4.846 -95.304  1.00 89.56           N  
ATOM    908  CA  LYS A 114      51.122  -5.298 -93.969  1.00 89.56           C  
ATOM    909  C   LYS A 114      50.912  -4.209 -92.910  1.00 89.56           C  
ATOM    910  CB  LYS A 114      52.575  -5.785 -94.021  1.00 89.56           C  
ATOM    911  O   LYS A 114      50.383  -4.494 -91.843  1.00 89.56           O  
ATOM    912  CG  LYS A 114      52.929  -6.488 -92.709  1.00 89.56           C  
ATOM    913  CD  LYS A 114      54.373  -6.985 -92.693  1.00 89.56           C  
ATOM    914  CE  LYS A 114      54.597  -7.569 -91.297  1.00 89.56           C  
ATOM    915  NZ  LYS A 114      56.010  -7.931 -91.064  1.00 89.56           N  
ATOM    916  N   LEU A 115      51.278  -2.964 -93.220  1.00 89.38           N  
ATOM    917  CA  LEU A 115      51.109  -1.838 -92.300  1.00 89.38           C  
ATOM    918  C   LEU A 115      49.628  -1.565 -92.006  1.00 89.38           C  
ATOM    919  CB  LEU A 115      51.780  -0.579 -92.883  1.00 89.38           C  
ATOM    920  O   LEU A 115      49.274  -1.296 -90.866  1.00 89.38           O  
ATOM    921  CG  LEU A 115      52.504   0.244 -91.806  1.00 89.38           C  
ATOM    922  CD1 LEU A 115      53.885  -0.354 -91.516  1.00 89.38           C  
ATOM    923  CD2 LEU A 115      52.699   1.682 -92.284  1.00 89.38           C  
ATOM    924  N   ASN A 116      48.761  -1.668 -93.016  1.00 90.88           N  
ATOM    925  CA  ASN A 116      47.322  -1.486 -92.835  1.00 90.88           C  
ATOM    926  C   ASN A 116      46.718  -2.563 -91.925  1.00 90.88           C  
ATOM    927  CB  ASN A 116      46.630  -1.468 -94.205  1.00 90.88           C  
ATOM    928  O   ASN A 116      45.888  -2.232 -91.086  1.00 90.88           O  
ATOM    929  CG  ASN A 116      46.861  -0.189 -94.988  1.00 90.88           C  
ATOM    930  ND2 ASN A 116      46.528  -0.193 -96.257  1.00 90.88           N  
ATOM    931  OD1 ASN A 116      47.301   0.837 -94.499  1.00 90.88           O  
ATOM    932  N   GLN A 117      47.161  -3.820 -92.046  1.00 89.38           N  
ATOM    933  CA  GLN A 117      46.743  -4.890 -91.133  1.00 89.38           C  
ATOM    934  C   GLN A 117      47.190  -4.609 -89.693  1.00 89.38           C  
ATOM    935  CB  GLN A 117      47.289  -6.243 -91.614  1.00 89.38           C  
ATOM    936  O   GLN A 117      46.372  -4.686 -88.782  1.00 89.38           O  
ATOM    937  CG  GLN A 117      46.535  -6.751 -92.849  1.00 89.38           C  
ATOM    938  CD  GLN A 117      47.075  -8.076 -93.378  1.00 89.38           C  
ATOM    939  NE2 GLN A 117      46.244  -8.864 -94.025  1.00 89.38           N  
ATOM    940  OE1 GLN A 117      48.238  -8.430 -93.270  1.00 89.38           O  
ATOM    941  N   GLU A 118      48.449  -4.204 -89.487  1.00 90.00           N  
ATOM    942  CA  GLU A 118      48.953  -3.839 -88.153  1.00 90.00           C  
ATOM    943  C   GLU A 118      48.199  -2.636 -87.553  1.00 90.00           C  
ATOM    944  CB  GLU A 118      50.461  -3.523 -88.218  1.00 90.00           C  
ATOM    945  O   GLU A 118      47.937  -2.605 -86.351  1.00 90.00           O  
ATOM    946  CG  GLU A 118      51.354  -4.770 -88.369  1.00 90.00           C  
ATOM    947  CD  GLU A 118      52.863  -4.453 -88.469  1.00 90.00           C  
ATOM    948  OE1 GLU A 118      53.644  -5.377 -88.827  1.00 90.00           O  
ATOM    949  OE2 GLU A 118      53.264  -3.292 -88.212  1.00 90.00           O  
ATOM    950  N   ILE A 119      47.830  -1.644 -88.371  1.00 91.25           N  
ATOM    951  CA  ILE A 119      47.023  -0.496 -87.931  1.00 91.25           C  
ATOM    952  C   ILE A 119      45.621  -0.950 -87.520  1.00 91.25           C  
ATOM    953  CB  ILE A 119      46.982   0.600 -89.023  1.00 91.25           C  
ATOM    954  O   ILE A 119      45.139  -0.532 -86.472  1.00 91.25           O  
ATOM    955  CG1 ILE A 119      48.361   1.289 -89.136  1.00 91.25           C  
ATOM    956  CG2 ILE A 119      45.903   1.662 -88.724  1.00 91.25           C  
ATOM    957  CD1 ILE A 119      48.536   2.112 -90.420  1.00 91.25           C  
ATOM    958  N   GLU A 120      44.973  -1.807 -88.309  1.00 90.88           N  
ATOM    959  CA  GLU A 120      43.622  -2.289 -88.011  1.00 90.88           C  
ATOM    960  C   GLU A 120      43.586  -3.131 -86.725  1.00 90.88           C  
ATOM    961  CB  GLU A 120      43.091  -3.075 -89.220  1.00 90.88           C  
ATOM    962  O   GLU A 120      42.679  -2.977 -85.906  1.00 90.88           O  
ATOM    963  CG  GLU A 120      41.564  -3.214 -89.170  1.00 90.88           C  
ATOM    964  CD  GLU A 120      40.990  -4.116 -90.272  1.00 90.88           C  
ATOM    965  OE1 GLU A 120      39.909  -4.702 -90.000  1.00 90.88           O  
ATOM    966  OE2 GLU A 120      41.629  -4.280 -91.336  1.00 90.88           O  
ATOM    967  N   GLU A 121      44.600  -3.972 -86.501  1.00 90.12           N  
ATOM    968  CA  GLU A 121      44.761  -4.714 -85.246  1.00 90.12           C  
ATOM    969  C   GLU A 121      44.964  -3.778 -84.049  1.00 90.12           C  
ATOM    970  CB  GLU A 121      45.941  -5.691 -85.350  1.00 90.12           C  
ATOM    971  O   GLU A 121      44.352  -3.985 -83.001  1.00 90.12           O  
ATOM    972  CG  GLU A 121      45.611  -6.914 -86.220  1.00 90.12           C  
ATOM    973  CD  GLU A 121      46.775  -7.916 -86.330  1.00 90.12           C  
ATOM    974  OE1 GLU A 121      46.555  -8.976 -86.962  1.00 90.12           O  
ATOM    975  OE2 GLU A 121      47.872  -7.642 -85.788  1.00 90.12           O  
ATOM    976  N   ARG A 122      45.772  -2.717 -84.200  1.00 88.88           N  
ATOM    977  CA  ARG A 122      45.958  -1.713 -83.141  1.00 88.88           C  
ATOM    978  C   ARG A 122      44.685  -0.936 -82.837  1.00 88.88           C  
ATOM    979  CB  ARG A 122      47.078  -0.733 -83.491  1.00 88.88           C  
ATOM    980  O   ARG A 122      44.418  -0.711 -81.666  1.00 88.88           O  
ATOM    981  CG  ARG A 122      48.460  -1.343 -83.258  1.00 88.88           C  
ATOM    982  CD  ARG A 122      49.503  -0.250 -83.477  1.00 88.88           C  
ATOM    983  NE  ARG A 122      50.869  -0.789 -83.395  1.00 88.88           N  
ATOM    984  NH1 ARG A 122      51.926   1.170 -82.844  1.00 88.88           N  
ATOM    985  NH2 ARG A 122      53.124  -0.693 -83.161  1.00 88.88           N  
ATOM    986  CZ  ARG A 122      51.963  -0.103 -83.132  1.00 88.88           C  
ATOM    987  N   ILE A 123      43.912  -0.546 -83.852  1.00 90.19           N  
ATOM    988  CA  ILE A 123      42.638   0.160 -83.652  1.00 90.19           C  
ATOM    989  C   ILE A 123      41.676  -0.725 -82.857  1.00 90.19           C  
ATOM    990  CB  ILE A 123      42.040   0.629 -84.997  1.00 90.19           C  
ATOM    991  O   ILE A 123      41.175  -0.287 -81.831  1.00 90.19           O  
ATOM    992  CG1 ILE A 123      42.898   1.777 -85.578  1.00 90.19           C  
ATOM    993  CG2 ILE A 123      40.583   1.102 -84.827  1.00 90.19           C  
ATOM    994  CD1 ILE A 123      42.571   2.119 -87.037  1.00 90.19           C  
ATOM    995  N   LYS A 124      41.502  -1.994 -83.252  1.00 90.19           N  
ATOM    996  CA  LYS A 124      40.641  -2.937 -82.516  1.00 90.19           C  
ATOM    997  C   LYS A 124      41.112  -3.165 -81.079  1.00 90.19           C  
ATOM    998  CB  LYS A 124      40.570  -4.278 -83.257  1.00 90.19           C  
ATOM    999  O   LYS A 124      40.290  -3.274 -80.176  1.00 90.19           O  
ATOM   1000  CG  LYS A 124      39.690  -4.171 -84.505  1.00 90.19           C  
ATOM   1001  CD  LYS A 124      39.719  -5.468 -85.320  1.00 90.19           C  
ATOM   1002  CE  LYS A 124      38.927  -5.219 -86.608  1.00 90.19           C  
ATOM   1003  NZ  LYS A 124      39.311  -6.144 -87.699  1.00 90.19           N  
ATOM   1004  N   ALA A 125      42.424  -3.259 -80.862  1.00 88.88           N  
ATOM   1005  CA  ALA A 125      42.982  -3.412 -79.522  1.00 88.88           C  
ATOM   1006  C   ALA A 125      42.768  -2.158 -78.657  1.00 88.88           C  
ATOM   1007  CB  ALA A 125      44.468  -3.768 -79.640  1.00 88.88           C  
ATOM   1008  O   ALA A 125      42.492  -2.293 -77.468  1.00 88.88           O  
ATOM   1009  N   GLU A 126      42.877  -0.961 -79.240  1.00 90.56           N  
ATOM   1010  CA  GLU A 126      42.638   0.301 -78.536  1.00 90.56           C  
ATOM   1011  C   GLU A 126      41.152   0.484 -78.207  1.00 90.56           C  
ATOM   1012  CB  GLU A 126      43.190   1.479 -79.360  1.00 90.56           C  
ATOM   1013  O   GLU A 126      40.832   0.785 -77.064  1.00 90.56           O  
ATOM   1014  CG  GLU A 126      43.392   2.757 -78.527  1.00 90.56           C  
ATOM   1015  CD  GLU A 126      44.468   2.607 -77.432  1.00 90.56           C  
ATOM   1016  OE1 GLU A 126      44.366   3.257 -76.365  1.00 90.56           O  
ATOM   1017  OE2 GLU A 126      45.431   1.827 -77.614  1.00 90.56           O  
ATOM   1018  N   GLU A 127      40.249   0.197 -79.151  1.00 91.44           N  
ATOM   1019  CA  GLU A 127      38.795   0.226 -78.927  1.00 91.44           C  
ATOM   1020  C   GLU A 127      38.382  -0.736 -77.803  1.00 91.44           C  
ATOM   1021  CB  GLU A 127      38.055  -0.140 -80.230  1.00 91.44           C  
ATOM   1022  O   GLU A 127      37.688  -0.341 -76.869  1.00 91.44           O  
ATOM   1023  CG  GLU A 127      38.074   0.985 -81.281  1.00 91.44           C  
ATOM   1024  CD  GLU A 127      37.444   0.589 -82.634  1.00 91.44           C  
ATOM   1025  OE1 GLU A 127      37.293   1.494 -83.491  1.00 91.44           O  
ATOM   1026  OE2 GLU A 127      37.156  -0.612 -82.858  1.00 91.44           O  
ATOM   1027  N   ALA A 128      38.877  -1.980 -77.827  1.00 90.44           N  
ATOM   1028  CA  ALA A 128      38.610  -2.951 -76.765  1.00 90.44           C  
ATOM   1029  C   ALA A 128      39.197  -2.518 -75.408  1.00 90.44           C  
ATOM   1030  CB  ALA A 128      39.180  -4.306 -77.200  1.00 90.44           C  
ATOM   1031  O   ALA A 128      38.632  -2.814 -74.354  1.00 90.44           O  
ATOM   1032  N   ARG A 129      40.341  -1.819 -75.414  1.00 89.75           N  
ATOM   1033  CA  ARG A 129      40.957  -1.267 -74.202  1.00 89.75           C  
ATOM   1034  C   ARG A 129      40.134  -0.112 -73.636  1.00 89.75           C  
ATOM   1035  CB  ARG A 129      42.398  -0.836 -74.510  1.00 89.75           C  
ATOM   1036  O   ARG A 129      39.978  -0.049 -72.421  1.00 89.75           O  
ATOM   1037  CG  ARG A 129      43.197  -0.486 -73.249  1.00 89.75           C  
ATOM   1038  CD  ARG A 129      44.599   0.024 -73.622  1.00 89.75           C  
ATOM   1039  NE  ARG A 129      44.600   1.448 -74.012  1.00 89.75           N  
ATOM   1040  NH1 ARG A 129      44.839   2.376 -71.924  1.00 89.75           N  
ATOM   1041  NH2 ARG A 129      44.620   3.686 -73.718  1.00 89.75           N  
ATOM   1042  CZ  ARG A 129      44.693   2.494 -73.216  1.00 89.75           C  
ATOM   1043  N   GLU A 130      39.628   0.782 -74.484  1.00 90.69           N  
ATOM   1044  CA  GLU A 130      38.757   1.890 -74.077  1.00 90.69           C  
ATOM   1045  C   GLU A 130      37.432   1.379 -73.501  1.00 90.69           C  
ATOM   1046  CB  GLU A 130      38.500   2.850 -75.254  1.00 90.69           C  
ATOM   1047  O   GLU A 130      37.024   1.842 -72.437  1.00 90.69           O  
ATOM   1048  CG  GLU A 130      39.712   3.746 -75.561  1.00 90.69           C  
ATOM   1049  CD  GLU A 130      39.429   4.838 -76.613  1.00 90.69           C  
ATOM   1050  OE1 GLU A 130      40.292   5.741 -76.742  1.00 90.69           O  
ATOM   1051  OE2 GLU A 130      38.358   4.807 -77.261  1.00 90.69           O  
ATOM   1052  N   GLU A 131      36.812   0.376 -74.131  1.00 91.25           N  
ATOM   1053  CA  GLU A 131      35.586  -0.258 -73.628  1.00 91.25           C  
ATOM   1054  C   GLU A 131      35.814  -0.912 -72.255  1.00 91.25           C  
ATOM   1055  CB  GLU A 131      35.074  -1.259 -74.680  1.00 91.25           C  
ATOM   1056  O   GLU A 131      35.102  -0.614 -71.296  1.00 91.25           O  
ATOM   1057  CG  GLU A 131      33.676  -1.816 -74.357  1.00 91.25           C  
ATOM   1058  CD  GLU A 131      33.103  -2.720 -75.468  1.00 91.25           C  
ATOM   1059  OE1 GLU A 131      31.875  -2.974 -75.447  1.00 91.25           O  
ATOM   1060  OE2 GLU A 131      33.874  -3.164 -76.352  1.00 91.25           O  
ATOM   1061  N   ALA A 132      36.880  -1.708 -72.108  1.00 88.88           N  
ATOM   1062  CA  ALA A 132      37.230  -2.320 -70.826  1.00 88.88           C  
ATOM   1063  C   ALA A 132      37.565  -1.283 -69.736  1.00 88.88           C  
ATOM   1064  CB  ALA A 132      38.410  -3.272 -71.054  1.00 88.88           C  
ATOM   1065  O   ALA A 132      37.287  -1.508 -68.557  1.00 88.88           O  
ATOM   1066  N   MET A 133      38.174  -0.151 -70.108  1.00 90.00           N  
ATOM   1067  CA  MET A 133      38.480   0.924 -69.164  1.00 90.00           C  
ATOM   1068  C   MET A 133      37.205   1.637 -68.700  1.00 90.00           C  
ATOM   1069  CB  MET A 133      39.515   1.884 -69.773  1.00 90.00           C  
ATOM   1070  O   MET A 133      37.070   1.893 -67.506  1.00 90.00           O  
ATOM   1071  CG  MET A 133      40.190   2.751 -68.704  1.00 90.00           C  
ATOM   1072  SD  MET A 133      41.789   3.459 -69.218  1.00 90.00           S  
ATOM   1073  CE  MET A 133      41.226   5.118 -69.681  1.00 90.00           C  
ATOM   1074  N   ALA A 134      36.249   1.878 -69.602  1.00 90.44           N  
ATOM   1075  CA  ALA A 134      34.950   2.454 -69.263  1.00 90.44           C  
ATOM   1076  C   ALA A 134      34.129   1.543 -68.328  1.00 90.44           C  
ATOM   1077  CB  ALA A 134      34.200   2.746 -70.569  1.00 90.44           C  
ATOM   1078  O   ALA A 134      33.540   2.024 -67.356  1.00 90.44           O  
ATOM   1079  N   ASP A 135      34.133   0.229 -68.571  1.00 90.38           N  
ATOM   1080  CA  ASP A 135      33.465  -0.746 -67.700  1.00 90.38           C  
ATOM   1081  C   ASP A 135      34.083  -0.777 -66.296  1.00 90.38           C  
ATOM   1082  CB  ASP A 135      33.526  -2.147 -68.333  1.00 90.38           C  
ATOM   1083  O   ASP A 135      33.363  -0.744 -65.292  1.00 90.38           O  
ATOM   1084  CG  ASP A 135      32.472  -2.397 -69.416  1.00 90.38           C  
ATOM   1085  OD1 ASP A 135      31.507  -1.601 -69.510  1.00 90.38           O  
ATOM   1086  OD2 ASP A 135      32.589  -3.460 -70.066  1.00 90.38           O  
ATOM   1087  N   LEU A 136      35.419  -0.779 -66.212  1.00 90.00           N  
ATOM   1088  CA  LEU A 136      36.131  -0.766 -64.936  1.00 90.00           C  
ATOM   1089  C   LEU A 136      35.884   0.532 -64.156  1.00 90.00           C  
ATOM   1090  CB  LEU A 136      37.630  -0.986 -65.198  1.00 90.00           C  
ATOM   1091  O   LEU A 136      35.662   0.484 -62.947  1.00 90.00           O  
ATOM   1092  CG  LEU A 136      38.472  -1.096 -63.912  1.00 90.00           C  
ATOM   1093  CD1 LEU A 136      38.134  -2.352 -63.103  1.00 90.00           C  
ATOM   1094  CD2 LEU A 136      39.958  -1.148 -64.271  1.00 90.00           C  
ATOM   1095  N   GLU A 137      35.899   1.688 -64.825  1.00 90.50           N  
ATOM   1096  CA  GLU A 137      35.582   2.976 -64.197  1.00 90.50           C  
ATOM   1097  C   GLU A 137      34.167   2.978 -63.607  1.00 90.50           C  
ATOM   1098  CB  GLU A 137      35.734   4.124 -65.210  1.00 90.50           C  
ATOM   1099  O   GLU A 137      33.967   3.445 -62.482  1.00 90.50           O  
ATOM   1100  CG  GLU A 137      37.202   4.532 -65.416  1.00 90.50           C  
ATOM   1101  CD  GLU A 137      37.388   5.697 -66.407  1.00 90.50           C  
ATOM   1102  OE1 GLU A 137      38.565   6.077 -66.622  1.00 90.50           O  
ATOM   1103  OE2 GLU A 137      36.378   6.243 -66.908  1.00 90.50           O  
ATOM   1104  N   ASN A 138      33.192   2.399 -64.312  1.00 89.75           N  
ATOM   1105  CA  ASN A 138      31.828   2.277 -63.809  1.00 89.75           C  
ATOM   1106  C   ASN A 138      31.740   1.316 -62.610  1.00 89.75           C  
ATOM   1107  CB  ASN A 138      30.922   1.857 -64.973  1.00 89.75           C  
ATOM   1108  O   ASN A 138      31.097   1.644 -61.612  1.00 89.75           O  
ATOM   1109  CG  ASN A 138      29.437   1.946 -64.661  1.00 89.75           C  
ATOM   1110  ND2 ASN A 138      28.639   1.245 -65.432  1.00 89.75           N  
ATOM   1111  OD1 ASN A 138      28.955   2.639 -63.771  1.00 89.75           O  
ATOM   1112  N   GLU A 139      32.412   0.160 -62.649  1.00 91.44           N  
ATOM   1113  CA  GLU A 139      32.444  -0.776 -61.515  1.00 91.44           C  
ATOM   1114  C   GLU A 139      33.075  -0.136 -60.266  1.00 91.44           C  
ATOM   1115  CB  GLU A 139      33.180  -2.073 -61.902  1.00 91.44           C  
ATOM   1116  O   GLU A 139      32.507  -0.217 -59.170  1.00 91.44           O  
ATOM   1117  CG  GLU A 139      33.007  -3.147 -60.811  1.00 91.44           C  
ATOM   1118  CD  GLU A 139      33.765  -4.461 -61.067  1.00 91.44           C  
ATOM   1119  OE1 GLU A 139      33.780  -5.289 -60.122  1.00 91.44           O  
ATOM   1120  OE2 GLU A 139      34.346  -4.636 -62.158  1.00 91.44           O  
ATOM   1121  N   VAL A 140      34.213   0.552 -60.426  1.00 89.94           N  
ATOM   1122  CA  VAL A 140      34.883   1.281 -59.339  1.00 89.94           C  
ATOM   1123  C   VAL A 140      33.969   2.371 -58.784  1.00 89.94           C  
ATOM   1124  CB  VAL A 140      36.237   1.859 -59.800  1.00 89.94           C  
ATOM   1125  O   VAL A 140      33.776   2.429 -57.570  1.00 89.94           O  
ATOM   1126  CG1 VAL A 140      36.866   2.791 -58.753  1.00 89.94           C  
ATOM   1127  CG2 VAL A 140      37.245   0.726 -60.049  1.00 89.94           C  
ATOM   1128  N   TYR A 141      33.330   3.164 -59.649  1.00 90.38           N  
ATOM   1129  CA  TYR A 141      32.389   4.204 -59.232  1.00 90.38           C  
ATOM   1130  C   TYR A 141      31.205   3.638 -58.430  1.00 90.38           C  
ATOM   1131  CB  TYR A 141      31.899   4.964 -60.471  1.00 90.38           C  
ATOM   1132  O   TYR A 141      30.862   4.167 -57.370  1.00 90.38           O  
ATOM   1133  CG  TYR A 141      30.882   6.038 -60.146  1.00 90.38           C  
ATOM   1134  CD1 TYR A 141      29.507   5.791 -60.327  1.00 90.38           C  
ATOM   1135  CD2 TYR A 141      31.315   7.268 -59.618  1.00 90.38           C  
ATOM   1136  CE1 TYR A 141      28.563   6.775 -59.974  1.00 90.38           C  
ATOM   1137  CE2 TYR A 141      30.377   8.257 -59.268  1.00 90.38           C  
ATOM   1138  OH  TYR A 141      28.087   8.952 -59.086  1.00 90.38           O  
ATOM   1139  CZ  TYR A 141      28.999   8.007 -59.442  1.00 90.38           C  
ATOM   1140  N   GLN A 142      30.588   2.538 -58.881  1.00 87.94           N  
ATOM   1141  CA  GLN A 142      29.482   1.900 -58.151  1.00 87.94           C  
ATOM   1142  C   GLN A 142      29.931   1.337 -56.801  1.00 87.94           C  
ATOM   1143  CB  GLN A 142      28.857   0.765 -58.978  1.00 87.94           C  
ATOM   1144  O   GLN A 142      29.213   1.460 -55.801  1.00 87.94           O  
ATOM   1145  CG  GLN A 142      28.107   1.243 -60.225  1.00 87.94           C  
ATOM   1146  CD  GLN A 142      26.961   2.207 -59.953  1.00 87.94           C  
ATOM   1147  NE2 GLN A 142      26.649   3.038 -60.924  1.00 87.94           N  
ATOM   1148  OE1 GLN A 142      26.325   2.245 -58.907  1.00 87.94           O  
ATOM   1149  N   ARG A 143      31.121   0.730 -56.749  1.00 89.62           N  
ATOM   1150  CA  ARG A 143      31.688   0.184 -55.515  1.00 89.62           C  
ATOM   1151  C   ARG A 143      31.997   1.286 -54.506  1.00 89.62           C  
ATOM   1152  CB  ARG A 143      32.923  -0.648 -55.870  1.00 89.62           C  
ATOM   1153  O   ARG A 143      31.608   1.152 -53.347  1.00 89.62           O  
ATOM   1154  CG  ARG A 143      33.475  -1.374 -54.640  1.00 89.62           C  
ATOM   1155  CD  ARG A 143      34.653  -2.249 -55.056  1.00 89.62           C  
ATOM   1156  NE  ARG A 143      35.248  -2.919 -53.888  1.00 89.62           N  
ATOM   1157  NH1 ARG A 143      36.749  -4.191 -55.061  1.00 89.62           N  
ATOM   1158  NH2 ARG A 143      36.682  -4.329 -52.829  1.00 89.62           N  
ATOM   1159  CZ  ARG A 143      36.221  -3.808 -53.931  1.00 89.62           C  
ATOM   1160  N   GLU A 144      32.626   2.376 -54.942  1.00 89.00           N  
ATOM   1161  CA  GLU A 144      32.886   3.548 -54.101  1.00 89.00           C  
ATOM   1162  C   GLU A 144      31.583   4.166 -53.596  1.00 89.00           C  
ATOM   1163  CB  GLU A 144      33.694   4.607 -54.862  1.00 89.00           C  
ATOM   1164  O   GLU A 144      31.433   4.371 -52.392  1.00 89.00           O  
ATOM   1165  CG  GLU A 144      35.180   4.238 -54.970  1.00 89.00           C  
ATOM   1166  CD  GLU A 144      36.034   5.369 -55.567  1.00 89.00           C  
ATOM   1167  OE1 GLU A 144      37.275   5.258 -55.445  1.00 89.00           O  
ATOM   1168  OE2 GLU A 144      35.455   6.344 -56.100  1.00 89.00           O  
ATOM   1169  N   LYS A 145      30.595   4.376 -54.474  1.00 90.19           N  
ATOM   1170  CA  LYS A 145      29.280   4.906 -54.088  1.00 90.19           C  
ATOM   1171  C   LYS A 145      28.595   4.034 -53.034  1.00 90.19           C  
ATOM   1172  CB  LYS A 145      28.422   5.057 -55.349  1.00 90.19           C  
ATOM   1173  O   LYS A 145      28.100   4.555 -52.038  1.00 90.19           O  
ATOM   1174  CG  LYS A 145      27.072   5.709 -55.029  1.00 90.19           C  
ATOM   1175  CD  LYS A 145      26.230   5.821 -56.297  1.00 90.19           C  
ATOM   1176  CE  LYS A 145      24.869   6.407 -55.924  1.00 90.19           C  
ATOM   1177  NZ  LYS A 145      23.982   6.450 -57.107  1.00 90.19           N  
ATOM   1178  N   THR A 146      28.601   2.714 -53.223  1.00 89.94           N  
ATOM   1179  CA  THR A 146      28.013   1.761 -52.266  1.00 89.94           C  
ATOM   1180  C   THR A 146      28.753   1.788 -50.928  1.00 89.94           C  
ATOM   1181  CB  THR A 146      28.041   0.331 -52.830  1.00 89.94           C  
ATOM   1182  O   THR A 146      28.130   1.719 -49.870  1.00 89.94           O  
ATOM   1183  CG2 THR A 146      27.310  -0.668 -51.930  1.00 89.94           C  
ATOM   1184  OG1 THR A 146      27.400   0.279 -54.082  1.00 89.94           O  
ATOM   1185  N   GLN A 147      30.082   1.910 -50.956  1.00 88.75           N  
ATOM   1186  CA  GLN A 147      30.902   1.991 -49.752  1.00 88.75           C  
ATOM   1187  C   GLN A 147      30.658   3.294 -48.981  1.00 88.75           C  
ATOM   1188  CB  GLN A 147      32.372   1.818 -50.154  1.00 88.75           C  
ATOM   1189  O   GLN A 147      30.547   3.252 -47.756  1.00 88.75           O  
ATOM   1190  CG  GLN A 147      33.304   1.755 -48.938  1.00 88.75           C  
ATOM   1191  CD  GLN A 147      34.747   1.430 -49.312  1.00 88.75           C  
ATOM   1192  NE2 GLN A 147      35.665   1.521 -48.376  1.00 88.75           N  
ATOM   1193  OE1 GLN A 147      35.088   1.055 -50.421  1.00 88.75           O  
ATOM   1194  N   VAL A 148      30.529   4.425 -49.681  1.00 89.06           N  
ATOM   1195  CA  VAL A 148      30.177   5.720 -49.081  1.00 89.06           C  
ATOM   1196  C   VAL A 148      28.778   5.665 -48.476  1.00 89.06           C  
ATOM   1197  CB  VAL A 148      30.303   6.865 -50.106  1.00 89.06           C  
ATOM   1198  O   VAL A 148      28.622   5.991 -47.305  1.00 89.06           O  
ATOM   1199  CG1 VAL A 148      29.760   8.194 -49.564  1.00 89.06           C  
ATOM   1200  CG2 VAL A 148      31.776   7.097 -50.474  1.00 89.06           C  
ATOM   1201  N   GLU A 149      27.777   5.173 -49.209  1.00 89.94           N  
ATOM   1202  CA  GLU A 149      26.404   5.072 -48.697  1.00 89.94           C  
ATOM   1203  C   GLU A 149      26.317   4.146 -47.470  1.00 89.94           C  
ATOM   1204  CB  GLU A 149      25.479   4.587 -49.827  1.00 89.94           C  
ATOM   1205  O   GLU A 149      25.618   4.440 -46.497  1.00 89.94           O  
ATOM   1206  CG  GLU A 149      24.003   4.652 -49.405  1.00 89.94           C  
ATOM   1207  CD  GLU A 149      23.004   4.225 -50.488  1.00 89.94           C  
ATOM   1208  OE1 GLU A 149      21.797   4.185 -50.133  1.00 89.94           O  
ATOM   1209  OE2 GLU A 149      23.407   3.889 -51.623  1.00 89.94           O  
ATOM   1210  N   LEU A 150      27.061   3.035 -47.470  1.00 89.31           N  
ATOM   1211  CA  LEU A 150      27.147   2.144 -46.316  1.00 89.31           C  
ATOM   1212  C   LEU A 150      27.835   2.820 -45.122  1.00 89.31           C  
ATOM   1213  CB  LEU A 150      27.875   0.855 -46.731  1.00 89.31           C  
ATOM   1214  O   LEU A 150      27.377   2.657 -43.988  1.00 89.31           O  
ATOM   1215  CG  LEU A 150      27.949  -0.207 -45.619  1.00 89.31           C  
ATOM   1216  CD1 LEU A 150      26.562  -0.722 -45.220  1.00 89.31           C  
ATOM   1217  CD2 LEU A 150      28.782  -1.395 -46.098  1.00 89.31           C  
ATOM   1218  N   ALA A 151      28.910   3.575 -45.360  1.00 85.00           N  
ATOM   1219  CA  ALA A 151      29.606   4.332 -44.324  1.00 85.00           C  
ATOM   1220  C   ALA A 151      28.701   5.418 -43.723  1.00 85.00           C  
ATOM   1221  CB  ALA A 151      30.899   4.916 -44.907  1.00 85.00           C  
ATOM   1222  O   ALA A 151      28.608   5.511 -42.501  1.00 85.00           O  
ATOM   1223  N   GLU A 152      27.968   6.165 -44.553  1.00 88.44           N  
ATOM   1224  CA  GLU A 152      26.993   7.171 -44.115  1.00 88.44           C  
ATOM   1225  C   GLU A 152      25.861   6.546 -43.293  1.00 88.44           C  
ATOM   1226  CB  GLU A 152      26.397   7.905 -45.326  1.00 88.44           C  
ATOM   1227  O   GLU A 152      25.560   7.020 -42.196  1.00 88.44           O  
ATOM   1228  CG  GLU A 152      27.371   8.910 -45.959  1.00 88.44           C  
ATOM   1229  CD  GLU A 152      26.746   9.687 -47.131  1.00 88.44           C  
ATOM   1230  OE1 GLU A 152      27.380  10.678 -47.558  1.00 88.44           O  
ATOM   1231  OE2 GLU A 152      25.642   9.304 -47.586  1.00 88.44           O  
ATOM   1232  N   ARG A 153      25.267   5.438 -43.761  1.00 89.25           N  
ATOM   1233  CA  ARG A 153      24.223   4.717 -43.008  1.00 89.25           C  
ATOM   1234  C   ARG A 153      24.741   4.181 -41.674  1.00 89.25           C  
ATOM   1235  CB  ARG A 153      23.651   3.568 -43.850  1.00 89.25           C  
ATOM   1236  O   ARG A 153      24.039   4.270 -40.668  1.00 89.25           O  
ATOM   1237  CG  ARG A 153      22.708   4.047 -44.963  1.00 89.25           C  
ATOM   1238  CD  ARG A 153      22.203   2.827 -45.741  1.00 89.25           C  
ATOM   1239  NE  ARG A 153      21.396   3.202 -46.916  1.00 89.25           N  
ATOM   1240  NH1 ARG A 153      20.297   1.206 -47.190  1.00 89.25           N  
ATOM   1241  NH2 ARG A 153      19.997   2.841 -48.669  1.00 89.25           N  
ATOM   1242  CZ  ARG A 153      20.564   2.423 -47.580  1.00 89.25           C  
ATOM   1243  N   THR A 154      25.958   3.639 -41.649  1.00 86.88           N  
ATOM   1244  CA  THR A 154      26.583   3.121 -40.421  1.00 86.88           C  
ATOM   1245  C   THR A 154      26.872   4.254 -39.436  1.00 86.88           C  
ATOM   1246  CB  THR A 154      27.869   2.341 -40.737  1.00 86.88           C  
ATOM   1247  O   THR A 154      26.553   4.132 -38.254  1.00 86.88           O  
ATOM   1248  CG2 THR A 154      28.470   1.682 -39.495  1.00 86.88           C  
ATOM   1249  OG1 THR A 154      27.583   1.307 -41.651  1.00 86.88           O  
ATOM   1250  N   ALA A 155      27.403   5.381 -39.920  1.00 87.12           N  
ATOM   1251  CA  ALA A 155      27.648   6.571 -39.112  1.00 87.12           C  
ATOM   1252  C   ALA A 155      26.345   7.151 -38.539  1.00 87.12           C  
ATOM   1253  CB  ALA A 155      28.397   7.597 -39.972  1.00 87.12           C  
ATOM   1254  O   ALA A 155      26.301   7.501 -37.361  1.00 87.12           O  
ATOM   1255  N   LEU A 156      25.266   7.188 -39.330  1.00 88.88           N  
ATOM   1256  CA  LEU A 156      23.951   7.647 -38.881  1.00 88.88           C  
ATOM   1257  C   LEU A 156      23.379   6.757 -37.767  1.00 88.88           C  
ATOM   1258  CB  LEU A 156      23.005   7.715 -40.095  1.00 88.88           C  
ATOM   1259  O   LEU A 156      22.951   7.272 -36.735  1.00 88.88           O  
ATOM   1260  CG  LEU A 156      21.582   8.198 -39.756  1.00 88.88           C  
ATOM   1261  CD1 LEU A 156      21.569   9.638 -39.239  1.00 88.88           C  
ATOM   1262  CD2 LEU A 156      20.704   8.122 -41.005  1.00 88.88           C  
ATOM   1263  N   LEU A 157      23.398   5.429 -37.945  1.00 87.88           N  
ATOM   1264  CA  LEU A 157      22.932   4.482 -36.923  1.00 87.88           C  
ATOM   1265  C   LEU A 157      23.746   4.603 -35.632  1.00 87.88           C  
ATOM   1266  CB  LEU A 157      23.021   3.041 -37.456  1.00 87.88           C  
ATOM   1267  O   LEU A 157      23.174   4.622 -34.542  1.00 87.88           O  
ATOM   1268  CG  LEU A 157      21.952   2.670 -38.496  1.00 87.88           C  
ATOM   1269  CD1 LEU A 157      22.256   1.277 -39.051  1.00 87.88           C  
ATOM   1270  CD2 LEU A 157      20.543   2.646 -37.897  1.00 87.88           C  
ATOM   1271  N   ARG A 158      25.072   4.731 -35.752  1.00 88.12           N  
ATOM   1272  CA  ARG A 158      25.954   4.921 -34.601  1.00 88.12           C  
ATOM   1273  C   ARG A 158      25.656   6.235 -33.878  1.00 88.12           C  
ATOM   1274  CB  ARG A 158      27.417   4.804 -35.064  1.00 88.12           C  
ATOM   1275  O   ARG A 158      25.497   6.226 -32.663  1.00 88.12           O  
ATOM   1276  CG  ARG A 158      28.415   4.857 -33.902  1.00 88.12           C  
ATOM   1277  CD  ARG A 158      28.319   3.641 -32.970  1.00 88.12           C  
ATOM   1278  NE  ARG A 158      28.856   3.987 -31.657  1.00 88.12           N  
ATOM   1279  NH1 ARG A 158      29.047   1.884 -30.714  1.00 88.12           N  
ATOM   1280  NH2 ARG A 158      29.345   3.711 -29.504  1.00 88.12           N  
ATOM   1281  CZ  ARG A 158      29.090   3.180 -30.649  1.00 88.12           C  
ATOM   1282  N   SER A 159      25.473   7.330 -34.619  1.00 89.62           N  
ATOM   1283  CA  SER A 159      25.099   8.628 -34.049  1.00 89.62           C  
ATOM   1284  C   SER A 159      23.750   8.588 -33.331  1.00 89.62           C  
ATOM   1285  CB  SER A 159      25.048   9.696 -35.144  1.00 89.62           C  
ATOM   1286  O   SER A 159      23.598   9.260 -32.317  1.00 89.62           O  
ATOM   1287  OG  SER A 159      24.829  10.971 -34.570  1.00 89.62           O  
ATOM   1288  N   PHE A 160      22.773   7.825 -33.828  1.00 90.12           N  
ATOM   1289  CA  PHE A 160      21.479   7.665 -33.161  1.00 90.12           C  
ATOM   1290  C   PHE A 160      21.614   6.907 -31.834  1.00 90.12           C  
ATOM   1291  CB  PHE A 160      20.509   6.955 -34.114  1.00 90.12           C  
ATOM   1292  O   PHE A 160      21.063   7.325 -30.819  1.00 90.12           O  
ATOM   1293  CG  PHE A 160      19.123   6.764 -33.531  1.00 90.12           C  
ATOM   1294  CD1 PHE A 160      18.769   5.546 -32.920  1.00 90.12           C  
ATOM   1295  CD2 PHE A 160      18.198   7.824 -33.566  1.00 90.12           C  
ATOM   1296  CE1 PHE A 160      17.493   5.389 -32.350  1.00 90.12           C  
ATOM   1297  CE2 PHE A 160      16.922   7.665 -32.998  1.00 90.12           C  
ATOM   1298  CZ  PHE A 160      16.569   6.448 -32.390  1.00 90.12           C  
ATOM   1299  N   ILE A 161      22.388   5.818 -31.833  1.00 91.62           N  
ATOM   1300  CA  ILE A 161      22.664   5.012 -30.638  1.00 91.62           C  
ATOM   1301  C   ILE A 161      23.428   5.833 -29.583  1.00 91.62           C  
ATOM   1302  CB  ILE A 161      23.409   3.725 -31.067  1.00 91.62           C  
ATOM   1303  O   ILE A 161      23.081   5.784 -28.403  1.00 91.62           O  
ATOM   1304  CG1 ILE A 161      22.442   2.773 -31.807  1.00 91.62           C  
ATOM   1305  CG2 ILE A 161      24.045   3.002 -29.872  1.00 91.62           C  
ATOM   1306  CD1 ILE A 161      23.149   1.637 -32.559  1.00 91.62           C  
ATOM   1307  N   ASP A 162      24.429   6.613 -29.997  1.00 91.88           N  
ATOM   1308  CA  ASP A 162      25.237   7.449 -29.098  1.00 91.88           C  
ATOM   1309  C   ASP A 162      24.504   8.697 -28.590  1.00 91.88           C  
ATOM   1310  CB  ASP A 162      26.557   7.838 -29.788  1.00 91.88           C  
ATOM   1311  O   ASP A 162      24.820   9.182 -27.507  1.00 91.88           O  
ATOM   1312  CG  ASP A 162      27.569   6.688 -29.845  1.00 91.88           C  
ATOM   1313  OD1 ASP A 162      27.581   5.842 -28.920  1.00 91.88           O  
ATOM   1314  OD2 ASP A 162      28.384   6.636 -30.792  1.00 91.88           O  
ATOM   1315  N   ALA A 163      23.514   9.206 -29.329  1.00 89.81           N  
ATOM   1316  CA  ALA A 163      22.672  10.316 -28.882  1.00 89.81           C  
ATOM   1317  C   ALA A 163      21.600   9.893 -27.859  1.00 89.81           C  
ATOM   1318  CB  ALA A 163      22.037  10.972 -30.114  1.00 89.81           C  
ATOM   1319  O   ALA A 163      20.988  10.754 -27.225  1.00 89.81           O  
ATOM   1320  N   SER A 164      21.346   8.589 -27.709  1.00 93.06           N  
ATOM   1321  CA  SER A 164      20.392   8.073 -26.729  1.00 93.06           C  
ATOM   1322  C   SER A 164      20.915   8.274 -25.300  1.00 93.06           C  
ATOM   1323  CB  SER A 164      20.120   6.589 -26.970  1.00 93.06           C  
ATOM   1324  O   SER A 164      22.028   7.835 -25.006  1.00 93.06           O  
ATOM   1325  OG  SER A 164      19.228   6.090 -25.994  1.00 93.06           O  
ATOM   1326  N   PRO A 165      20.116   8.858 -24.387  1.00 88.69           N  
ATOM   1327  CA  PRO A 165      20.469   8.943 -22.970  1.00 88.69           C  
ATOM   1328  C   PRO A 165      20.352   7.588 -22.254  1.00 88.69           C  
ATOM   1329  CB  PRO A 165      19.494   9.971 -22.392  1.00 88.69           C  
ATOM   1330  O   PRO A 165      20.934   7.403 -21.189  1.00 88.69           O  
ATOM   1331  CG  PRO A 165      18.240   9.784 -23.246  1.00 88.69           C  
ATOM   1332  CD  PRO A 165      18.806   9.451 -24.625  1.00 88.69           C  
ATOM   1333  N   ASP A 166      19.612   6.639 -22.834  1.00 94.75           N  
ATOM   1334  CA  ASP A 166      19.494   5.285 -22.301  1.00 94.75           C  
ATOM   1335  C   ASP A 166      20.781   4.493 -22.563  1.00 94.75           C  
ATOM   1336  CB  ASP A 166      18.268   4.563 -22.892  1.00 94.75           C  
ATOM   1337  O   ASP A 166      21.409   4.624 -23.618  1.00 94.75           O  
ATOM   1338  CG  ASP A 166      16.912   5.172 -22.498  1.00 94.75           C  
ATOM   1339  OD1 ASP A 166      16.853   5.981 -21.544  1.00 94.75           O  
ATOM   1340  OD2 ASP A 166      15.904   4.800 -23.141  1.00 94.75           O  
ATOM   1341  N   LEU A 167      21.148   3.624 -21.623  1.00 95.44           N  
ATOM   1342  CA  LEU A 167      22.255   2.685 -21.767  1.00 95.44           C  
ATOM   1343  C   LEU A 167      21.931   1.711 -22.896  1.00 95.44           C  
ATOM   1344  CB  LEU A 167      22.478   1.895 -20.463  1.00 95.44           C  
ATOM   1345  O   LEU A 167      20.881   1.073 -22.868  1.00 95.44           O  
ATOM   1346  CG  LEU A 167      22.587   2.734 -19.181  1.00 95.44           C  
ATOM   1347  CD1 LEU A 167      22.608   1.783 -17.985  1.00 95.44           C  
ATOM   1348  CD2 LEU A 167      23.848   3.594 -19.175  1.00 95.44           C  
ATOM   1349  N   ILE A 168      22.836   1.551 -23.856  1.00 95.94           N  
ATOM   1350  CA  ILE A 168      22.712   0.552 -24.919  1.00 95.94           C  
ATOM   1351  C   ILE A 168      24.015  -0.235 -24.976  1.00 95.94           C  
ATOM   1352  CB  ILE A 168      22.347   1.193 -26.277  1.00 95.94           C  
ATOM   1353  O   ILE A 168      25.095   0.343 -25.108  1.00 95.94           O  
ATOM   1354  CG1 ILE A 168      21.026   1.992 -26.181  1.00 95.94           C  
ATOM   1355  CG2 ILE A 168      22.247   0.104 -27.367  1.00 95.94           C  
ATOM   1356  CD1 ILE A 168      20.658   2.788 -27.439  1.00 95.94           C  
ATOM   1357  N   TYR A 169      23.924  -1.559 -24.887  1.00 94.25           N  
ATOM   1358  CA  TYR A 169      25.085  -2.442 -24.971  1.00 94.25           C  
ATOM   1359  C   TYR A 169      24.758  -3.774 -25.640  1.00 94.25           C  
ATOM   1360  CB  TYR A 169      25.704  -2.644 -23.580  1.00 94.25           C  
ATOM   1361  O   TYR A 169      23.619  -4.240 -25.645  1.00 94.25           O  
ATOM   1362  CG  TYR A 169      24.799  -3.341 -22.582  1.00 94.25           C  
ATOM   1363  CD1 TYR A 169      23.972  -2.579 -21.735  1.00 94.25           C  
ATOM   1364  CD2 TYR A 169      24.768  -4.748 -22.516  1.00 94.25           C  
ATOM   1365  CE1 TYR A 169      23.130  -3.216 -20.806  1.00 94.25           C  
ATOM   1366  CE2 TYR A 169      23.914  -5.389 -21.600  1.00 94.25           C  
ATOM   1367  OH  TYR A 169      22.295  -5.237 -19.830  1.00 94.25           O  
ATOM   1368  CZ  TYR A 169      23.112  -4.624 -20.727  1.00 94.25           C  
ATOM   1369  N   TYR A 170      25.796  -4.410 -26.170  1.00 92.88           N  
ATOM   1370  CA  TYR A 170      25.726  -5.703 -26.836  1.00 92.88           C  
ATOM   1371  C   TYR A 170      26.669  -6.669 -26.134  1.00 92.88           C  
ATOM   1372  CB  TYR A 170      26.098  -5.543 -28.317  1.00 92.88           C  
ATOM   1373  O   TYR A 170      27.821  -6.318 -25.866  1.00 92.88           O  
ATOM   1374  CG  TYR A 170      25.320  -4.449 -29.023  1.00 92.88           C  
ATOM   1375  CD1 TYR A 170      24.055  -4.723 -29.566  1.00 92.88           C  
ATOM   1376  CD2 TYR A 170      25.846  -3.146 -29.097  1.00 92.88           C  
ATOM   1377  CE1 TYR A 170      23.302  -3.691 -30.159  1.00 92.88           C  
ATOM   1378  CE2 TYR A 170      25.099  -2.107 -29.680  1.00 92.88           C  
ATOM   1379  OH  TYR A 170      23.083  -1.388 -30.766  1.00 92.88           O  
ATOM   1380  CZ  TYR A 170      23.819  -2.380 -30.206  1.00 92.88           C  
ATOM   1381  N   ARG A 171      26.210  -7.892 -25.868  1.00 92.94           N  
ATOM   1382  CA  ARG A 171      27.068  -8.982 -25.388  1.00 92.94           C  
ATOM   1383  C   ARG A 171      26.978 -10.176 -26.320  1.00 92.94           C  
ATOM   1384  CB  ARG A 171      26.760  -9.359 -23.929  1.00 92.94           C  
ATOM   1385  O   ARG A 171      25.894 -10.494 -26.798  1.00 92.94           O  
ATOM   1386  CG  ARG A 171      27.281  -8.289 -22.955  1.00 92.94           C  
ATOM   1387  CD  ARG A 171      27.303  -8.767 -21.499  1.00 92.94           C  
ATOM   1388  NE  ARG A 171      25.999  -8.652 -20.832  1.00 92.94           N  
ATOM   1389  NH1 ARG A 171      26.451  -6.883 -19.446  1.00 92.94           N  
ATOM   1390  NH2 ARG A 171      24.448  -7.839 -19.407  1.00 92.94           N  
ATOM   1391  CZ  ARG A 171      25.646  -7.797 -19.900  1.00 92.94           C  
ATOM   1392  N   ASN A 172      28.109 -10.823 -26.586  1.00 91.50           N  
ATOM   1393  CA  ASN A 172      28.156 -12.025 -27.414  1.00 91.50           C  
ATOM   1394  C   ASN A 172      27.649 -13.258 -26.640  1.00 91.50           C  
ATOM   1395  CB  ASN A 172      29.573 -12.190 -28.012  1.00 91.50           C  
ATOM   1396  O   ASN A 172      27.358 -13.197 -25.446  1.00 91.50           O  
ATOM   1397  CG  ASN A 172      30.675 -12.501 -27.009  1.00 91.50           C  
ATOM   1398  ND2 ASN A 172      31.915 -12.286 -27.386  1.00 91.50           N  
ATOM   1399  OD1 ASN A 172      30.428 -13.016 -25.932  1.00 91.50           O  
ATOM   1400  N   ALA A 173      27.575 -14.408 -27.312  1.00 86.44           N  
ATOM   1401  CA  ALA A 173      27.149 -15.673 -26.705  1.00 86.44           C  
ATOM   1402  C   ALA A 173      28.037 -16.177 -25.542  1.00 86.44           C  
ATOM   1403  CB  ALA A 173      27.066 -16.719 -27.825  1.00 86.44           C  
ATOM   1404  O   ALA A 173      27.629 -17.090 -24.832  1.00 86.44           O  
ATOM   1405  N   LYS A 174      29.238 -15.614 -25.342  1.00 87.50           N  
ATOM   1406  CA  LYS A 174      30.108 -15.905 -24.188  1.00 87.50           C  
ATOM   1407  C   LYS A 174      29.885 -14.941 -23.015  1.00 87.50           C  
ATOM   1408  CB  LYS A 174      31.584 -15.873 -24.603  1.00 87.50           C  
ATOM   1409  O   LYS A 174      30.527 -15.096 -21.983  1.00 87.50           O  
ATOM   1410  CG  LYS A 174      31.955 -16.889 -25.690  1.00 87.50           C  
ATOM   1411  CD  LYS A 174      33.447 -16.710 -25.965  1.00 87.50           C  
ATOM   1412  CE  LYS A 174      33.970 -17.667 -27.030  1.00 87.50           C  
ATOM   1413  NZ  LYS A 174      35.403 -17.363 -27.249  1.00 87.50           N  
ATOM   1414  N   GLY A 175      29.002 -13.954 -23.168  1.00 88.38           N  
ATOM   1415  CA  GLY A 175      28.762 -12.913 -22.169  1.00 88.38           C  
ATOM   1416  C   GLY A 175      29.785 -11.773 -22.192  1.00 88.38           C  
ATOM   1417  O   GLY A 175      29.804 -10.967 -21.266  1.00 88.38           O  
ATOM   1418  N   GLU A 176      30.620 -11.670 -23.228  1.00 94.00           N  
ATOM   1419  CA  GLU A 176      31.596 -10.582 -23.367  1.00 94.00           C  
ATOM   1420  C   GLU A 176      30.959  -9.384 -24.085  1.00 94.00           C  
ATOM   1421  CB  GLU A 176      32.836 -11.036 -24.151  1.00 94.00           C  
ATOM   1422  O   GLU A 176      30.203  -9.558 -25.050  1.00 94.00           O  
ATOM   1423  CG  GLU A 176      33.576 -12.270 -23.594  1.00 94.00           C  
ATOM   1424  CD  GLU A 176      34.464 -12.977 -24.642  1.00 94.00           C  
ATOM   1425  OE1 GLU A 176      35.170 -13.948 -24.279  1.00 94.00           O  
ATOM   1426  OE2 GLU A 176      34.331 -12.682 -25.858  1.00 94.00           O  
ATOM   1427  N   PHE A 177      31.285  -8.160 -23.667  1.00 94.12           N  
ATOM   1428  CA  PHE A 177      30.841  -6.950 -24.359  1.00 94.12           C  
ATOM   1429  C   PHE A 177      31.358  -6.932 -25.803  1.00 94.12           C  
ATOM   1430  CB  PHE A 177      31.264  -5.698 -23.587  1.00 94.12           C  
ATOM   1431  O   PHE A 177      32.530  -7.174 -26.073  1.00 94.12           O  
ATOM   1432  CG  PHE A 177      30.486  -5.453 -22.308  1.00 94.12           C  
ATOM   1433  CD1 PHE A 177      29.236  -4.808 -22.358  1.00 94.12           C  
ATOM   1434  CD2 PHE A 177      31.016  -5.844 -21.065  1.00 94.12           C  
ATOM   1435  CE1 PHE A 177      28.526  -4.551 -21.170  1.00 94.12           C  
ATOM   1436  CE2 PHE A 177      30.301  -5.605 -19.879  1.00 94.12           C  
ATOM   1437  CZ  PHE A 177      29.063  -4.942 -19.930  1.00 94.12           C  
ATOM   1438  N   SER A 178      30.461  -6.663 -26.748  1.00 92.50           N  
ATOM   1439  CA  SER A 178      30.757  -6.551 -28.185  1.00 92.50           C  
ATOM   1440  C   SER A 178      30.625  -5.122 -28.705  1.00 92.50           C  
ATOM   1441  CB  SER A 178      29.831  -7.474 -28.973  1.00 92.50           C  
ATOM   1442  O   SER A 178      31.133  -4.813 -29.776  1.00 92.50           O  
ATOM   1443  OG  SER A 178      30.009  -8.799 -28.518  1.00 92.50           O  
ATOM   1444  N   GLY A 179      29.958  -4.257 -27.944  1.00 92.06           N  
ATOM   1445  CA  GLY A 179      29.834  -2.835 -28.224  1.00 92.06           C  
ATOM   1446  C   GLY A 179      28.905  -2.163 -27.222  1.00 92.06           C  
ATOM   1447  O   GLY A 179      28.167  -2.837 -26.492  1.00 92.06           O  
ATOM   1448  N   CYS A 180      28.925  -0.840 -27.191  1.00 94.31           N  
ATOM   1449  CA  CYS A 180      28.052  -0.038 -26.342  1.00 94.31           C  
ATOM   1450  C   CYS A 180      27.915   1.388 -26.867  1.00 94.31           C  
ATOM   1451  CB  CYS A 180      28.579  -0.062 -24.904  1.00 94.31           C  
ATOM   1452  O   CYS A 180      28.677   1.792 -27.740  1.00 94.31           O  
ATOM   1453  SG  CYS A 180      30.147   0.842 -24.744  1.00 94.31           S  
ATOM   1454  N   ASN A 181      26.951   2.144 -26.347  1.00 95.62           N  
ATOM   1455  CA  ASN A 181      26.794   3.561 -26.655  1.00 95.62           C  
ATOM   1456  C   ASN A 181      27.534   4.470 -25.668  1.00 95.62           C  
ATOM   1457  CB  ASN A 181      25.304   3.904 -26.750  1.00 95.62           C  
ATOM   1458  O   ASN A 181      28.047   4.022 -24.640  1.00 95.62           O  
ATOM   1459  CG  ASN A 181      24.575   4.085 -25.433  1.00 95.62           C  
ATOM   1460  ND2 ASN A 181      23.505   4.836 -25.472  1.00 95.62           N  
ATOM   1461  OD1 ASN A 181      24.936   3.544 -24.396  1.00 95.62           O  
ATOM   1462  N   ARG A 182      27.532   5.770 -25.970  1.00 94.06           N  
ATOM   1463  CA  ARG A 182      28.121   6.810 -25.123  1.00 94.06           C  
ATOM   1464  C   ARG A 182      27.640   6.785 -23.665  1.00 94.06           C  
ATOM   1465  CB  ARG A 182      27.841   8.174 -25.777  1.00 94.06           C  
ATOM   1466  O   ARG A 182      28.470   6.886 -22.766  1.00 94.06           O  
ATOM   1467  CG  ARG A 182      28.557   9.338 -25.082  1.00 94.06           C  
ATOM   1468  CD  ARG A 182      30.072   9.170 -25.183  1.00 94.06           C  
ATOM   1469  NE  ARG A 182      30.766  10.226 -24.448  1.00 94.06           N  
ATOM   1470  NH1 ARG A 182      32.874   9.382 -24.815  1.00 94.06           N  
ATOM   1471  NH2 ARG A 182      32.597  11.146 -23.493  1.00 94.06           N  
ATOM   1472  CZ  ARG A 182      32.067  10.245 -24.260  1.00 94.06           C  
ATOM   1473  N   ALA A 183      26.342   6.596 -23.418  1.00 94.44           N  
ATOM   1474  CA  ALA A 183      25.789   6.544 -22.060  1.00 94.44           C  
ATOM   1475  C   ALA A 183      26.392   5.396 -21.223  1.00 94.44           C  
ATOM   1476  CB  ALA A 183      24.264   6.416 -22.173  1.00 94.44           C  
ATOM   1477  O   ALA A 183      26.673   5.549 -20.034  1.00 94.44           O  
ATOM   1478  N   MET A 184      26.664   4.250 -21.853  1.00 94.62           N  
ATOM   1479  CA  MET A 184      27.328   3.121 -21.201  1.00 94.62           C  
ATOM   1480  C   MET A 184      28.809   3.396 -20.894  1.00 94.62           C  
ATOM   1481  CB  MET A 184      27.180   1.905 -22.112  1.00 94.62           C  
ATOM   1482  O   MET A 184      29.316   2.951 -19.859  1.00 94.62           O  
ATOM   1483  CG  MET A 184      27.635   0.617 -21.431  1.00 94.62           C  
ATOM   1484  SD  MET A 184      26.573   0.081 -20.070  1.00 94.62           S  
ATOM   1485  CE  MET A 184      27.556  -1.359 -19.610  1.00 94.62           C  
ATOM   1486  N   GLU A 185      29.508   4.137 -21.760  1.00 94.38           N  
ATOM   1487  CA  GLU A 185      30.883   4.574 -21.478  1.00 94.38           C  
ATOM   1488  C   GLU A 185      30.931   5.480 -20.243  1.00 94.38           C  
ATOM   1489  CB  GLU A 185      31.500   5.358 -22.646  1.00 94.38           C  
ATOM   1490  O   GLU A 185      31.818   5.347 -19.403  1.00 94.38           O  
ATOM   1491  CG  GLU A 185      31.601   4.614 -23.981  1.00 94.38           C  
ATOM   1492  CD  GLU A 185      32.430   5.421 -24.996  1.00 94.38           C  
ATOM   1493  OE1 GLU A 185      33.113   4.778 -25.825  1.00 94.38           O  
ATOM   1494  OE2 GLU A 185      32.459   6.680 -24.920  1.00 94.38           O  
ATOM   1495  N   GLU A 186      29.957   6.381 -20.110  1.00 92.38           N  
ATOM   1496  CA  GLU A 186      29.847   7.296 -18.971  1.00 92.38           C  
ATOM   1497  C   GLU A 186      29.521   6.553 -17.673  1.00 92.38           C  
ATOM   1498  CB  GLU A 186      28.801   8.377 -19.282  1.00 92.38           C  
ATOM   1499  O   GLU A 186      30.136   6.826 -16.641  1.00 92.38           O  
ATOM   1500  CG  GLU A 186      29.330   9.327 -20.369  1.00 92.38           C  
ATOM   1501  CD  GLU A 186      28.327  10.387 -20.841  1.00 92.38           C  
ATOM   1502  OE1 GLU A 186      28.695  11.075 -21.829  1.00 92.38           O  
ATOM   1503  OE2 GLU A 186      27.257  10.538 -20.211  1.00 92.38           O  
ATOM   1504  N   LEU A 187      28.620   5.566 -17.728  1.00 92.81           N  
ATOM   1505  CA  LEU A 187      28.286   4.732 -16.574  1.00 92.81           C  
ATOM   1506  C   LEU A 187      29.471   3.885 -16.094  1.00 92.81           C  
ATOM   1507  CB  LEU A 187      27.097   3.830 -16.937  1.00 92.81           C  
ATOM   1508  O   LEU A 187      29.678   3.731 -14.895  1.00 92.81           O  
ATOM   1509  CG  LEU A 187      26.665   2.934 -15.760  1.00 92.81           C  
ATOM   1510  CD1 LEU A 187      25.992   3.735 -14.643  1.00 92.81           C  
ATOM   1511  CD2 LEU A 187      25.699   1.871 -16.248  1.00 92.81           C  
ATOM   1512  N   THR A 188      30.227   3.292 -17.016  1.00 91.75           N  
ATOM   1513  CA  THR A 188      31.327   2.372 -16.669  1.00 91.75           C  
ATOM   1514  C   THR A 188      32.673   3.073 -16.495  1.00 91.75           C  
ATOM   1515  CB  THR A 188      31.475   1.267 -17.716  1.00 91.75           C  
ATOM   1516  O   THR A 188      33.601   2.491 -15.935  1.00 91.75           O  
ATOM   1517  CG2 THR A 188      30.236   0.383 -17.833  1.00 91.75           C  
ATOM   1518  OG1 THR A 188      31.727   1.838 -18.974  1.00 91.75           O  
ATOM   1519  N   GLY A 189      32.807   4.306 -16.990  1.00 91.62           N  
ATOM   1520  CA  GLY A 189      34.069   5.044 -17.045  1.00 91.62           C  
ATOM   1521  C   GLY A 189      35.080   4.497 -18.054  1.00 91.62           C  
ATOM   1522  O   GLY A 189      36.244   4.891 -18.007  1.00 91.62           O  
ATOM   1523  N   LYS A 190      34.668   3.579 -18.935  1.00 92.88           N  
ATOM   1524  CA  LYS A 190      35.519   2.905 -19.924  1.00 92.88           C  
ATOM   1525  C   LYS A 190      35.011   3.208 -21.327  1.00 92.88           C  
ATOM   1526  CB  LYS A 190      35.505   1.392 -19.673  1.00 92.88           C  
ATOM   1527  O   LYS A 190      33.805   3.208 -21.558  1.00 92.88           O  
ATOM   1528  CG  LYS A 190      36.206   0.973 -18.375  1.00 92.88           C  
ATOM   1529  CD  LYS A 190      36.003  -0.532 -18.140  1.00 92.88           C  
ATOM   1530  CE  LYS A 190      36.692  -1.025 -16.865  1.00 92.88           C  
ATOM   1531  NZ  LYS A 190      38.162  -1.103 -17.039  1.00 92.88           N  
ATOM   1532  N   ARG A 191      35.915   3.435 -22.278  1.00 94.50           N  
ATOM   1533  CA  ARG A 191      35.529   3.581 -23.691  1.00 94.50           C  
ATOM   1534  C   ARG A 191      35.056   2.247 -24.257  1.00 94.50           C  
ATOM   1535  CB  ARG A 191      36.689   4.154 -24.508  1.00 94.50           C  
ATOM   1536  O   ARG A 191      35.488   1.193 -23.792  1.00 94.50           O  
ATOM   1537  CG  ARG A 191      37.034   5.576 -24.052  1.00 94.50           C  
ATOM   1538  CD  ARG A 191      38.069   6.179 -25.001  1.00 94.50           C  
ATOM   1539  NE  ARG A 191      38.388   7.567 -24.622  1.00 94.50           N  
ATOM   1540  NH1 ARG A 191      39.321   8.201 -26.615  1.00 94.50           N  
ATOM   1541  NH2 ARG A 191      39.175   9.678 -24.945  1.00 94.50           N  
ATOM   1542  CZ  ARG A 191      38.958   8.473 -25.392  1.00 94.50           C  
ATOM   1543  N   GLU A 192      34.252   2.277 -25.317  1.00 93.44           N  
ATOM   1544  CA  GLU A 192      33.786   1.070 -26.012  1.00 93.44           C  
ATOM   1545  C   GLU A 192      34.960   0.140 -26.359  1.00 93.44           C  
ATOM   1546  CB  GLU A 192      33.002   1.475 -27.274  1.00 93.44           C  
ATOM   1547  O   GLU A 192      34.917  -1.052 -26.068  1.00 93.44           O  
ATOM   1548  CG  GLU A 192      32.519   0.250 -28.068  1.00 93.44           C  
ATOM   1549  CD  GLU A 192      31.597   0.610 -29.242  1.00 93.44           C  
ATOM   1550  OE1 GLU A 192      30.593  -0.112 -29.441  1.00 93.44           O  
ATOM   1551  OE2 GLU A 192      31.842   1.601 -29.961  1.00 93.44           O  
ATOM   1552  N   SER A 193      36.062   0.695 -26.873  1.00 93.00           N  
ATOM   1553  CA  SER A 193      37.273  -0.064 -27.217  1.00 93.00           C  
ATOM   1554  C   SER A 193      37.932  -0.786 -26.036  1.00 93.00           C  
ATOM   1555  CB  SER A 193      38.303   0.877 -27.849  1.00 93.00           C  
ATOM   1556  O   SER A 193      38.667  -1.742 -26.250  1.00 93.00           O  
ATOM   1557  OG  SER A 193      38.641   1.943 -26.971  1.00 93.00           O  
ATOM   1558  N   GLU A 194      37.718  -0.311 -24.808  1.00 93.06           N  
ATOM   1559  CA  GLU A 194      38.253  -0.905 -23.575  1.00 93.06           C  
ATOM   1560  C   GLU A 194      37.268  -1.890 -22.937  1.00 93.06           C  
ATOM   1561  CB  GLU A 194      38.562   0.202 -22.556  1.00 93.06           C  
ATOM   1562  O   GLU A 194      37.680  -2.764 -22.179  1.00 93.06           O  
ATOM   1563  CG  GLU A 194      39.583   1.235 -23.049  1.00 93.06           C  
ATOM   1564  CD  GLU A 194      39.728   2.378 -22.039  1.00 93.06           C  
ATOM   1565  OE1 GLU A 194      40.858   2.579 -21.542  1.00 93.06           O  
ATOM   1566  OE2 GLU A 194      38.707   3.065 -21.792  1.00 93.06           O  
ATOM   1567  N   LEU A 195      35.969  -1.732 -23.213  1.00 91.94           N  
ATOM   1568  CA  LEU A 195      34.917  -2.635 -22.753  1.00 91.94           C  
ATOM   1569  C   LEU A 195      34.832  -3.896 -23.605  1.00 91.94           C  
ATOM   1570  CB  LEU A 195      33.566  -1.904 -22.779  1.00 91.94           C  
ATOM   1571  O   LEU A 195      34.543  -4.964 -23.071  1.00 91.94           O  
ATOM   1572  CG  LEU A 195      33.377  -0.912 -21.626  1.00 91.94           C  
ATOM   1573  CD1 LEU A 195      32.140  -0.067 -21.904  1.00 91.94           C  
ATOM   1574  CD2 LEU A 195      33.188  -1.629 -20.284  1.00 91.94           C  
ATOM   1575  N   VAL A 196      35.055  -3.785 -24.916  1.00 93.62           N  
ATOM   1576  CA  VAL A 196      34.932  -4.920 -25.835  1.00 93.62           C  
ATOM   1577  C   VAL A 196      35.853  -6.069 -25.407  1.00 93.62           C  
ATOM   1578  CB  VAL A 196      35.164  -4.491 -27.296  1.00 93.62           C  
ATOM   1579  O   VAL A 196      37.055  -5.894 -25.230  1.00 93.62           O  
ATOM   1580  CG1 VAL A 196      35.277  -5.688 -28.252  1.00 93.62           C  
ATOM   1581  CG2 VAL A 196      33.979  -3.656 -27.799  1.00 93.62           C  
ATOM   1582  N   GLY A 197      35.272  -7.259 -25.252  1.00 91.62           N  
ATOM   1583  CA  GLY A 197      35.954  -8.471 -24.790  1.00 91.62           C  
ATOM   1584  C   GLY A 197      35.947  -8.686 -23.272  1.00 91.62           C  
ATOM   1585  O   GLY A 197      36.278  -9.783 -22.832  1.00 91.62           O  
ATOM   1586  N   LEU A 198      35.542  -7.696 -22.468  1.00 94.62           N  
ATOM   1587  CA  LEU A 198      35.381  -7.856 -21.018  1.00 94.62           C  
ATOM   1588  C   LEU A 198      34.042  -8.506 -20.662  1.00 94.62           C  
ATOM   1589  CB  LEU A 198      35.528  -6.501 -20.304  1.00 94.62           C  
ATOM   1590  O   LEU A 198      33.067  -8.413 -21.412  1.00 94.62           O  
ATOM   1591  CG  LEU A 198      36.894  -5.812 -20.467  1.00 94.62           C  
ATOM   1592  CD1 LEU A 198      36.917  -4.547 -19.604  1.00 94.62           C  
ATOM   1593  CD2 LEU A 198      38.059  -6.701 -20.021  1.00 94.62           C  
ATOM   1594  N   THR A 199      33.970  -9.119 -19.483  1.00 93.12           N  
ATOM   1595  CA  THR A 199      32.734  -9.678 -18.920  1.00 93.12           C  
ATOM   1596  C   THR A 199      32.137  -8.744 -17.858  1.00 93.12           C  
ATOM   1597  CB  THR A 199      32.978 -11.077 -18.337  1.00 93.12           C  
ATOM   1598  O   THR A 199      32.827  -7.852 -17.359  1.00 93.12           O  
ATOM   1599  CG2 THR A 199      33.662 -12.026 -19.319  1.00 93.12           C  
ATOM   1600  OG1 THR A 199      33.728 -11.009 -17.147  1.00 93.12           O  
ATOM   1601  N   PRO A 200      30.866  -8.928 -17.444  1.00 92.50           N  
ATOM   1602  CA  PRO A 200      30.287  -8.152 -16.344  1.00 92.50           C  
ATOM   1603  C   PRO A 200      31.109  -8.197 -15.045  1.00 92.50           C  
ATOM   1604  CB  PRO A 200      28.888  -8.739 -16.133  1.00 92.50           C  
ATOM   1605  O   PRO A 200      31.106  -7.218 -14.302  1.00 92.50           O  
ATOM   1606  CG  PRO A 200      28.520  -9.265 -17.519  1.00 92.50           C  
ATOM   1607  CD  PRO A 200      29.854  -9.784 -18.049  1.00 92.50           C  
ATOM   1608  N   TRP A 201      31.839  -9.290 -14.795  1.00 92.56           N  
ATOM   1609  CA  TRP A 201      32.714  -9.456 -13.628  1.00 92.56           C  
ATOM   1610  C   TRP A 201      33.927  -8.520 -13.632  1.00 92.56           C  
ATOM   1611  CB  TRP A 201      33.201 -10.908 -13.575  1.00 92.56           C  
ATOM   1612  O   TRP A 201      34.424  -8.169 -12.567  1.00 92.56           O  
ATOM   1613  CG  TRP A 201      32.124 -11.947 -13.549  1.00 92.56           C  
ATOM   1614  CD1 TRP A 201      31.760 -12.728 -14.591  1.00 92.56           C  
ATOM   1615  CD2 TRP A 201      31.275 -12.341 -12.430  1.00 92.56           C  
ATOM   1616  CE2 TRP A 201      30.405 -13.381 -12.873  1.00 92.56           C  
ATOM   1617  CE3 TRP A 201      31.152 -11.921 -11.088  1.00 92.56           C  
ATOM   1618  NE1 TRP A 201      30.755 -13.587 -14.192  1.00 92.56           N  
ATOM   1619  CH2 TRP A 201      29.359 -13.534 -10.696  1.00 92.56           C  
ATOM   1620  CZ2 TRP A 201      29.455 -13.973 -12.028  1.00 92.56           C  
ATOM   1621  CZ3 TRP A 201      30.200 -12.507 -10.230  1.00 92.56           C  
ATOM   1622  N   ASP A 202      34.383  -8.102 -14.814  1.00 91.31           N  
ATOM   1623  CA  ASP A 202      35.535  -7.208 -14.983  1.00 91.31           C  
ATOM   1624  C   ASP A 202      35.140  -5.722 -14.909  1.00 91.31           C  
ATOM   1625  CB  ASP A 202      36.196  -7.497 -16.337  1.00 91.31           C  
ATOM   1626  O   ASP A 202      35.997  -4.838 -14.830  1.00 91.31           O  
ATOM   1627  CG  ASP A 202      36.543  -8.973 -16.531  1.00 91.31           C  
ATOM   1628  OD1 ASP A 202      37.329  -9.499 -15.715  1.00 91.31           O  
ATOM   1629  OD2 ASP A 202      35.991  -9.568 -17.491  1.00 91.31           O  
ATOM   1630  N   VAL A 203      33.834  -5.439 -14.982  1.00 90.56           N  
ATOM   1631  CA  VAL A 203      33.280  -4.082 -15.098  1.00 90.56           C  
ATOM   1632  C   VAL A 203      32.543  -3.659 -13.828  1.00 90.56           C  
ATOM   1633  CB  VAL A 203      32.376  -3.976 -16.344  1.00 90.56           C  
ATOM   1634  O   VAL A 203      32.683  -2.516 -13.399  1.00 90.56           O  
ATOM   1635  CG1 VAL A 203      31.796  -2.567 -16.518  1.00 90.56           C  
ATOM   1636  CG2 VAL A 203      33.153  -4.307 -17.628  1.00 90.56           C  
ATOM   1637  N   TYR A 204      31.773  -4.557 -13.211  1.00 89.69           N  
ATOM   1638  CA  TYR A 204      30.926  -4.245 -12.059  1.00 89.69           C  
ATOM   1639  C   TYR A 204      31.419  -4.903 -10.769  1.00 89.69           C  
ATOM   1640  CB  TYR A 204      29.481  -4.654 -12.358  1.00 89.69           C  
ATOM   1641  O   TYR A 204      32.154  -5.888 -10.783  1.00 89.69           O  
ATOM   1642  CG  TYR A 204      28.886  -3.993 -13.582  1.00 89.69           C  
ATOM   1643  CD1 TYR A 204      28.519  -2.634 -13.539  1.00 89.69           C  
ATOM   1644  CD2 TYR A 204      28.697  -4.743 -14.756  1.00 89.69           C  
ATOM   1645  CE1 TYR A 204      27.923  -2.031 -14.660  1.00 89.69           C  
ATOM   1646  CE2 TYR A 204      28.098  -4.147 -15.879  1.00 89.69           C  
ATOM   1647  OH  TYR A 204      27.042  -2.252 -16.869  1.00 89.69           O  
ATOM   1648  CZ  TYR A 204      27.694  -2.798 -15.819  1.00 89.69           C  
ATOM   1649  N   ARG A 205      30.956  -4.388  -9.620  1.00 88.50           N  
ATOM   1650  CA  ARG A 205      31.146  -5.059  -8.323  1.00 88.50           C  
ATOM   1651  C   ARG A 205      30.494  -6.441  -8.331  1.00 88.50           C  
ATOM   1652  CB  ARG A 205      30.591  -4.223  -7.161  1.00 88.50           C  
ATOM   1653  O   ARG A 205      29.510  -6.659  -9.036  1.00 88.50           O  
ATOM   1654  CG  ARG A 205      31.367  -2.917  -6.959  1.00 88.50           C  
ATOM   1655  CD  ARG A 205      30.904  -2.234  -5.667  1.00 88.50           C  
ATOM   1656  NE  ARG A 205      31.544  -0.912  -5.499  1.00 88.50           N  
ATOM   1657  NH1 ARG A 205      29.762   0.192  -4.579  1.00 88.50           N  
ATOM   1658  NH2 ARG A 205      31.548   1.347  -5.204  1.00 88.50           N  
ATOM   1659  CZ  ARG A 205      30.958   0.195  -5.079  1.00 88.50           C  
ATOM   1660  N   LYS A 206      31.020  -7.349  -7.509  1.00 88.19           N  
ATOM   1661  CA  LYS A 206      30.666  -8.775  -7.501  1.00 88.19           C  
ATOM   1662  C   LYS A 206      29.158  -9.021  -7.392  1.00 88.19           C  
ATOM   1663  CB  LYS A 206      31.434  -9.441  -6.351  1.00 88.19           C  
ATOM   1664  O   LYS A 206      28.632  -9.859  -8.116  1.00 88.19           O  
ATOM   1665  CG  LYS A 206      31.370 -10.970  -6.433  1.00 88.19           C  
ATOM   1666  CD  LYS A 206      32.155 -11.593  -5.276  1.00 88.19           C  
ATOM   1667  CE  LYS A 206      32.062 -13.118  -5.366  1.00 88.19           C  
ATOM   1668  NZ  LYS A 206      32.718 -13.763  -4.204  1.00 88.19           N  
ATOM   1669  N   GLU A 207      28.465  -8.261  -6.549  1.00 86.94           N  
ATOM   1670  CA  GLU A 207      27.023  -8.392  -6.315  1.00 86.94           C  
ATOM   1671  C   GLU A 207      26.207  -7.990  -7.556  1.00 86.94           C  
ATOM   1672  CB  GLU A 207      26.600  -7.515  -5.116  1.00 86.94           C  
ATOM   1673  O   GLU A 207      25.250  -8.662  -7.937  1.00 86.94           O  
ATOM   1674  CG  GLU A 207      27.345  -7.778  -3.790  1.00 86.94           C  
ATOM   1675  CD  GLU A 207      28.807  -7.289  -3.769  1.00 86.94           C  
ATOM   1676  OE1 GLU A 207      29.614  -7.886  -3.025  1.00 86.94           O  
ATOM   1677  OE2 GLU A 207      29.153  -6.382  -4.569  1.00 86.94           O  
ATOM   1678  N   ILE A 208      26.616  -6.907  -8.225  1.00 88.81           N  
ATOM   1679  CA  ILE A 208      25.962  -6.404  -9.441  1.00 88.81           C  
ATOM   1680  C   ILE A 208      26.267  -7.328 -10.623  1.00 88.81           C  
ATOM   1681  CB  ILE A 208      26.386  -4.940  -9.713  1.00 88.81           C  
ATOM   1682  O   ILE A 208      25.358  -7.697 -11.365  1.00 88.81           O  
ATOM   1683  CG1 ILE A 208      25.888  -4.014  -8.579  1.00 88.81           C  
ATOM   1684  CG2 ILE A 208      25.884  -4.450 -11.085  1.00 88.81           C  
ATOM   1685  CD1 ILE A 208      26.348  -2.555  -8.705  1.00 88.81           C  
ATOM   1686  N   ALA A 209      27.531  -7.732 -10.777  1.00 90.94           N  
ATOM   1687  CA  ALA A 209      27.973  -8.637 -11.830  1.00 90.94           C  
ATOM   1688  C   ALA A 209      27.218  -9.972 -11.782  1.00 90.94           C  
ATOM   1689  CB  ALA A 209      29.483  -8.851 -11.689  1.00 90.94           C  
ATOM   1690  O   ALA A 209      26.757 -10.439 -12.822  1.00 90.94           O  
ATOM   1691  N   GLN A 210      27.021 -10.537 -10.586  1.00 91.06           N  
ATOM   1692  CA  GLN A 210      26.267 -11.776 -10.403  1.00 91.06           C  
ATOM   1693  C   GLN A 210      24.825 -11.653 -10.914  1.00 91.06           C  
ATOM   1694  CB  GLN A 210      26.325 -12.185  -8.924  1.00 91.06           C  
ATOM   1695  O   GLN A 210      24.418 -12.435 -11.771  1.00 91.06           O  
ATOM   1696  CG  GLN A 210      25.565 -13.498  -8.703  1.00 91.06           C  
ATOM   1697  CD  GLN A 210      25.659 -14.047  -7.289  1.00 91.06           C  
ATOM   1698  NE2 GLN A 210      24.855 -15.043  -7.001  1.00 91.06           N  
ATOM   1699  OE1 GLN A 210      26.446 -13.621  -6.453  1.00 91.06           O  
ATOM   1700  N   SER A 211      24.083 -10.636 -10.465  1.00 89.38           N  
ATOM   1701  CA  SER A 211      22.702 -10.393 -10.916  1.00 89.38           C  
ATOM   1702  C   SER A 211      22.611 -10.202 -12.439  1.00 89.38           C  
ATOM   1703  CB  SER A 211      22.163  -9.160 -10.185  1.00 89.38           C  
ATOM   1704  O   SER A 211      21.725 -10.739 -13.114  1.00 89.38           O  
ATOM   1705  OG  SER A 211      20.896  -8.792 -10.689  1.00 89.38           O  
ATOM   1706  N   ILE A 212      23.577  -9.486 -13.025  1.00 90.44           N  
ATOM   1707  CA  ILE A 212      23.642  -9.266 -14.473  1.00 90.44           C  
ATOM   1708  C   ILE A 212      23.874 -10.579 -15.231  1.00 90.44           C  
ATOM   1709  CB  ILE A 212      24.712  -8.202 -14.798  1.00 90.44           C  
ATOM   1710  O   ILE A 212      23.243 -10.791 -16.266  1.00 90.44           O  
ATOM   1711  CG1 ILE A 212      24.221  -6.816 -14.317  1.00 90.44           C  
ATOM   1712  CG2 ILE A 212      25.011  -8.133 -16.305  1.00 90.44           C  
ATOM   1713  CD1 ILE A 212      25.274  -5.711 -14.449  1.00 90.44           C  
ATOM   1714  N   VAL A 213      24.755 -11.449 -14.741  1.00 90.56           N  
ATOM   1715  CA  VAL A 213      25.073 -12.733 -15.385  1.00 90.56           C  
ATOM   1716  C   VAL A 213      23.917 -13.722 -15.253  1.00 90.56           C  
ATOM   1717  CB  VAL A 213      26.382 -13.298 -14.809  1.00 90.56           C  
ATOM   1718  O   VAL A 213      23.575 -14.386 -16.228  1.00 90.56           O  
ATOM   1719  CG1 VAL A 213      26.674 -14.738 -15.249  1.00 90.56           C  
ATOM   1720  CG2 VAL A 213      27.550 -12.424 -15.284  1.00 90.56           C  
ATOM   1721  N   GLU A 214      23.260 -13.776 -14.095  1.00 90.38           N  
ATOM   1722  CA  GLU A 214      22.065 -14.603 -13.889  1.00 90.38           C  
ATOM   1723  C   GLU A 214      20.943 -14.206 -14.856  1.00 90.38           C  
ATOM   1724  CB  GLU A 214      21.586 -14.465 -12.435  1.00 90.38           C  
ATOM   1725  O   GLU A 214      20.358 -15.056 -15.528  1.00 90.38           O  
ATOM   1726  CG  GLU A 214      22.487 -15.225 -11.446  1.00 90.38           C  
ATOM   1727  CD  GLU A 214      22.132 -14.968  -9.970  1.00 90.38           C  
ATOM   1728  OE1 GLU A 214      22.922 -15.413  -9.099  1.00 90.38           O  
ATOM   1729  OE2 GLU A 214      21.090 -14.326  -9.710  1.00 90.38           O  
ATOM   1730  N   THR A 215      20.685 -12.904 -14.997  1.00 90.31           N  
ATOM   1731  CA  THR A 215      19.666 -12.399 -15.929  1.00 90.31           C  
ATOM   1732  C   THR A 215      20.068 -12.576 -17.397  1.00 90.31           C  
ATOM   1733  CB  THR A 215      19.303 -10.937 -15.637  1.00 90.31           C  
ATOM   1734  O   THR A 215      19.208 -12.880 -18.220  1.00 90.31           O  
ATOM   1735  CG2 THR A 215      18.520 -10.768 -14.342  1.00 90.31           C  
ATOM   1736  OG1 THR A 215      20.452 -10.148 -15.480  1.00 90.31           O  
ATOM   1737  N   ASP A 216      21.354 -12.459 -17.750  1.00 90.50           N  
ATOM   1738  CA  ASP A 216      21.846 -12.807 -19.095  1.00 90.50           C  
ATOM   1739  C   ASP A 216      21.573 -14.283 -19.414  1.00 90.50           C  
ATOM   1740  CB  ASP A 216      23.360 -12.550 -19.212  1.00 90.50           C  
ATOM   1741  O   ASP A 216      21.068 -14.617 -20.487  1.00 90.50           O  
ATOM   1742  CG  ASP A 216      23.762 -11.088 -19.391  1.00 90.50           C  
ATOM   1743  OD1 ASP A 216      22.918 -10.162 -19.354  1.00 90.50           O  
ATOM   1744  OD2 ASP A 216      24.950 -10.825 -19.652  1.00 90.50           O  
ATOM   1745  N   GLN A 217      21.850 -15.171 -18.458  1.00 88.06           N  
ATOM   1746  CA  GLN A 217      21.648 -16.603 -18.627  1.00 88.06           C  
ATOM   1747  C   GLN A 217      20.167 -16.977 -18.723  1.00 88.06           C  
ATOM   1748  CB  GLN A 217      22.379 -17.331 -17.496  1.00 88.06           C  
ATOM   1749  O   GLN A 217      19.813 -17.857 -19.506  1.00 88.06           O  
ATOM   1750  CG  GLN A 217      22.488 -18.836 -17.776  1.00 88.06           C  
ATOM   1751  CD  GLN A 217      23.778 -19.449 -17.242  1.00 88.06           C  
ATOM   1752  NE2 GLN A 217      24.168 -20.599 -17.745  1.00 88.06           N  
ATOM   1753  OE1 GLN A 217      24.473 -18.928 -16.388  1.00 88.06           O  
ATOM   1754  N   GLN A 218      19.282 -16.283 -18.005  1.00 87.81           N  
ATOM   1755  CA  GLN A 218      17.837 -16.447 -18.172  1.00 87.81           C  
ATOM   1756  C   GLN A 218      17.365 -16.039 -19.577  1.00 87.81           C  
ATOM   1757  CB  GLN A 218      17.089 -15.630 -17.117  1.00 87.81           C  
ATOM   1758  O   GLN A 218      16.571 -16.765 -20.174  1.00 87.81           O  
ATOM   1759  CG  GLN A 218      17.191 -16.179 -15.691  1.00 87.81           C  
ATOM   1760  CD  GLN A 218      16.521 -15.252 -14.679  1.00 87.81           C  
ATOM   1761  NE2 GLN A 218      16.598 -15.556 -13.404  1.00 87.81           N  
ATOM   1762  OE1 GLN A 218      15.912 -14.246 -15.004  1.00 87.81           O  
ATOM   1763  N   VAL A 219      17.875 -14.933 -20.138  1.00 88.56           N  
ATOM   1764  CA  VAL A 219      17.566 -14.530 -21.526  1.00 88.56           C  
ATOM   1765  C   VAL A 219      18.030 -15.601 -22.512  1.00 88.56           C  
ATOM   1766  CB  VAL A 219      18.202 -13.170 -21.882  1.00 88.56           C  
ATOM   1767  O   VAL A 219      17.278 -15.965 -23.416  1.00 88.56           O  
ATOM   1768  CG1 VAL A 219      18.027 -12.793 -23.361  1.00 88.56           C  
ATOM   1769  CG2 VAL A 219      17.565 -12.037 -21.078  1.00 88.56           C  
ATOM   1770  N   PHE A 220      19.237 -16.140 -22.319  1.00 86.19           N  
ATOM   1771  CA  PHE A 220      19.792 -17.181 -23.186  1.00 86.19           C  
ATOM   1772  C   PHE A 220      19.042 -18.513 -23.088  1.00 86.19           C  
ATOM   1773  CB  PHE A 220      21.283 -17.369 -22.867  1.00 86.19           C  
ATOM   1774  O   PHE A 220      18.790 -19.141 -24.114  1.00 86.19           O  
ATOM   1775  CG  PHE A 220      22.186 -16.173 -23.132  1.00 86.19           C  
ATOM   1776  CD1 PHE A 220      21.920 -15.282 -24.189  1.00 86.19           C  
ATOM   1777  CD2 PHE A 220      23.333 -15.969 -22.341  1.00 86.19           C  
ATOM   1778  CE1 PHE A 220      22.808 -14.233 -24.479  1.00 86.19           C  
ATOM   1779  CE2 PHE A 220      24.213 -14.908 -22.620  1.00 86.19           C  
ATOM   1780  CZ  PHE A 220      23.963 -14.049 -23.703  1.00 86.19           C  
ATOM   1781  N   ASN A 221      18.662 -18.936 -21.882  1.00 85.50           N  
ATOM   1782  CA  ASN A 221      17.988 -20.216 -21.662  1.00 85.50           C  
ATOM   1783  C   ASN A 221      16.523 -20.188 -22.114  1.00 85.50           C  
ATOM   1784  CB  ASN A 221      18.082 -20.585 -20.172  1.00 85.50           C  
ATOM   1785  O   ASN A 221      16.052 -21.141 -22.730  1.00 85.50           O  
ATOM   1786  CG  ASN A 221      19.474 -20.981 -19.712  1.00 85.50           C  
ATOM   1787  ND2 ASN A 221      19.651 -21.136 -18.420  1.00 85.50           N  
ATOM   1788  OD1 ASN A 221      20.405 -21.201 -20.470  1.00 85.50           O  
ATOM   1789  N   ASN A 222      15.804 -19.104 -21.811  1.00 83.62           N  
ATOM   1790  CA  ASN A 222      14.359 -19.023 -22.042  1.00 83.62           C  
ATOM   1791  C   ASN A 222      14.010 -18.404 -23.397  1.00 83.62           C  
ATOM   1792  CB  ASN A 222      13.709 -18.249 -20.888  1.00 83.62           C  
ATOM   1793  O   ASN A 222      12.868 -18.504 -23.839  1.00 83.62           O  
ATOM   1794  CG  ASN A 222      13.870 -18.928 -19.539  1.00 83.62           C  
ATOM   1795  ND2 ASN A 222      13.573 -18.226 -18.472  1.00 83.62           N  
ATOM   1796  OD1 ASN A 222      14.241 -20.083 -19.408  1.00 83.62           O  
ATOM   1797  N   ASN A 223      14.979 -17.764 -24.056  1.00 81.75           N  
ATOM   1798  CA  ASN A 223      14.790 -17.055 -25.315  1.00 81.75           C  
ATOM   1799  C   ASN A 223      13.675 -15.987 -25.262  1.00 81.75           C  
ATOM   1800  CB  ASN A 223      14.634 -18.082 -26.444  1.00 81.75           C  
ATOM   1801  O   ASN A 223      12.924 -15.772 -26.214  1.00 81.75           O  
ATOM   1802  CG  ASN A 223      14.800 -17.433 -27.792  1.00 81.75           C  
ATOM   1803  ND2 ASN A 223      14.444 -18.120 -28.851  1.00 81.75           N  
ATOM   1804  OD1 ASN A 223      15.299 -16.324 -27.923  1.00 81.75           O  
ATOM   1805  N   THR A 224      13.557 -15.314 -24.120  1.00 85.88           N  
ATOM   1806  CA  THR A 224      12.557 -14.273 -23.867  1.00 85.88           C  
ATOM   1807  C   THR A 224      13.228 -12.992 -23.404  1.00 85.88           C  
ATOM   1808  CB  THR A 224      11.509 -14.711 -22.833  1.00 85.88           C  
ATOM   1809  O   THR A 224      14.272 -13.020 -22.754  1.00 85.88           O  
ATOM   1810  CG2 THR A 224      10.583 -15.791 -23.388  1.00 85.88           C  
ATOM   1811  OG1 THR A 224      12.125 -15.201 -21.662  1.00 85.88           O  
ATOM   1812  N   ALA A 225      12.605 -11.856 -23.714  1.00 90.56           N  
ATOM   1813  CA  ALA A 225      13.030 -10.579 -23.162  1.00 90.56           C  
ATOM   1814  C   ALA A 225      12.812 -10.551 -21.642  1.00 90.56           C  
ATOM   1815  CB  ALA A 225      12.267  -9.448 -23.859  1.00 90.56           C  
ATOM   1816  O   ALA A 225      11.782 -11.024 -21.163  1.00 90.56           O  
ATOM   1817  N   ILE A 226      13.752  -9.962 -20.905  1.00 93.25           N  
ATOM   1818  CA  ILE A 226      13.649  -9.774 -19.452  1.00 93.25           C  
ATOM   1819  C   ILE A 226      13.778  -8.291 -19.146  1.00 93.25           C  
ATOM   1820  CB  ILE A 226      14.689 -10.629 -18.693  1.00 93.25           C  
ATOM   1821  O   ILE A 226      14.664  -7.628 -19.687  1.00 93.25           O  
ATOM   1822  CG1 ILE A 226      14.408 -12.117 -18.990  1.00 93.25           C  
ATOM   1823  CG2 ILE A 226      14.651 -10.358 -17.176  1.00 93.25           C  
ATOM   1824  CD1 ILE A 226      15.328 -13.092 -18.265  1.00 93.25           C  
ATOM   1825  N   THR A 227      12.908  -7.793 -18.271  1.00 93.50           N  
ATOM   1826  CA  THR A 227      12.955  -6.433 -17.735  1.00 93.50           C  
ATOM   1827  C   THR A 227      13.062  -6.502 -16.219  1.00 93.50           C  
ATOM   1828  CB  THR A 227      11.736  -5.606 -18.161  1.00 93.50           C  
ATOM   1829  O   THR A 227      12.319  -7.251 -15.589  1.00 93.50           O  
ATOM   1830  CG2 THR A 227      11.779  -4.176 -17.623  1.00 93.50           C  
ATOM   1831  OG1 THR A 227      11.709  -5.454 -19.562  1.00 93.50           O  
ATOM   1832  N   TYR A 228      13.993  -5.750 -15.642  1.00 92.12           N  
ATOM   1833  CA  TYR A 228      14.225  -5.690 -14.202  1.00 92.12           C  
ATOM   1834  C   TYR A 228      14.810  -4.331 -13.810  1.00 92.12           C  
ATOM   1835  CB  TYR A 228      15.150  -6.841 -13.779  1.00 92.12           C  
ATOM   1836  O   TYR A 228      15.382  -3.637 -14.645  1.00 92.12           O  
ATOM   1837  CG  TYR A 228      16.567  -6.771 -14.321  1.00 92.12           C  
ATOM   1838  CD1 TYR A 228      16.862  -7.207 -15.629  1.00 92.12           C  
ATOM   1839  CD2 TYR A 228      17.599  -6.285 -13.498  1.00 92.12           C  
ATOM   1840  CE1 TYR A 228      18.184  -7.171 -16.112  1.00 92.12           C  
ATOM   1841  CE2 TYR A 228      18.921  -6.262 -13.969  1.00 92.12           C  
ATOM   1842  OH  TYR A 228      20.510  -6.650 -15.695  1.00 92.12           O  
ATOM   1843  CZ  TYR A 228      19.218  -6.701 -15.273  1.00 92.12           C  
ATOM   1844  N   GLU A 229      14.684  -3.949 -12.544  1.00 92.62           N  
ATOM   1845  CA  GLU A 229      15.177  -2.665 -12.041  1.00 92.62           C  
ATOM   1846  C   GLU A 229      16.396  -2.869 -11.135  1.00 92.62           C  
ATOM   1847  CB  GLU A 229      14.068  -1.909 -11.305  1.00 92.62           C  
ATOM   1848  O   GLU A 229      16.444  -3.821 -10.352  1.00 92.62           O  
ATOM   1849  CG  GLU A 229      12.827  -1.621 -12.168  1.00 92.62           C  
ATOM   1850  CD  GLU A 229      11.720  -0.888 -11.387  1.00 92.62           C  
ATOM   1851  OE1 GLU A 229      10.785  -0.385 -12.046  1.00 92.62           O  
ATOM   1852  OE2 GLU A 229      11.801  -0.819 -10.136  1.00 92.62           O  
ATOM   1853  N   GLN A 230      17.400  -1.995 -11.233  1.00 90.94           N  
ATOM   1854  CA  GLN A 230      18.613  -2.105 -10.424  1.00 90.94           C  
ATOM   1855  C   GLN A 230      19.321  -0.759 -10.230  1.00 90.94           C  
ATOM   1856  CB  GLN A 230      19.554  -3.145 -11.066  1.00 90.94           C  
ATOM   1857  O   GLN A 230      19.373   0.083 -11.125  1.00 90.94           O  
ATOM   1858  CG  GLN A 230      20.727  -3.517 -10.147  1.00 90.94           C  
ATOM   1859  CD  GLN A 230      21.582  -4.667 -10.667  1.00 90.94           C  
ATOM   1860  NE2 GLN A 230      22.529  -5.134  -9.887  1.00 90.94           N  
ATOM   1861  OE1 GLN A 230      21.438  -5.173 -11.767  1.00 90.94           O  
ATOM   1862  N   TRP A 231      19.941  -0.587  -9.061  1.00 90.06           N  
ATOM   1863  CA  TRP A 231      20.891   0.496  -8.813  1.00 90.06           C  
ATOM   1864  C   TRP A 231      22.233   0.221  -9.491  1.00 90.06           C  
ATOM   1865  CB  TRP A 231      21.089   0.684  -7.307  1.00 90.06           C  
ATOM   1866  O   TRP A 231      22.858  -0.811  -9.241  1.00 90.06           O  
ATOM   1867  CG  TRP A 231      19.928   1.315  -6.613  1.00 90.06           C  
ATOM   1868  CD1 TRP A 231      18.947   0.671  -5.940  1.00 90.06           C  
ATOM   1869  CD2 TRP A 231      19.586   2.733  -6.564  1.00 90.06           C  
ATOM   1870  CE2 TRP A 231      18.373   2.878  -5.829  1.00 90.06           C  
ATOM   1871  CE3 TRP A 231      20.166   3.905  -7.096  1.00 90.06           C  
ATOM   1872  NE1 TRP A 231      18.026   1.592  -5.476  1.00 90.06           N  
ATOM   1873  CH2 TRP A 231      18.384   5.276  -6.141  1.00 90.06           C  
ATOM   1874  CZ2 TRP A 231      17.772   4.126  -5.615  1.00 90.06           C  
ATOM   1875  CZ3 TRP A 231      19.576   5.166  -6.882  1.00 90.06           C  
ATOM   1876  N   LEU A 232      22.703   1.178 -10.286  1.00 91.25           N  
ATOM   1877  CA  LEU A 232      24.042   1.180 -10.870  1.00 91.25           C  
ATOM   1878  C   LEU A 232      24.815   2.404 -10.376  1.00 91.25           C  
ATOM   1879  CB  LEU A 232      23.968   1.092 -12.405  1.00 91.25           C  
ATOM   1880  O   LEU A 232      24.237   3.443 -10.046  1.00 91.25           O  
ATOM   1881  CG  LEU A 232      23.226  -0.150 -12.939  1.00 91.25           C  
ATOM   1882  CD1 LEU A 232      23.105  -0.094 -14.462  1.00 91.25           C  
ATOM   1883  CD2 LEU A 232      23.948  -1.456 -12.585  1.00 91.25           C  
ATOM   1884  N   GLU A 233      26.130   2.255 -10.285  1.00 90.00           N  
ATOM   1885  CA  GLU A 233      27.033   3.267  -9.744  1.00 90.00           C  
ATOM   1886  C   GLU A 233      27.980   3.745 -10.842  1.00 90.00           C  
ATOM   1887  CB  GLU A 233      27.759   2.692  -8.516  1.00 90.00           C  
ATOM   1888  O   GLU A 233      28.590   2.930 -11.533  1.00 90.00           O  
ATOM   1889  CG  GLU A 233      28.498   3.749  -7.676  1.00 90.00           C  
ATOM   1890  CD  GLU A 233      29.074   3.163  -6.375  1.00 90.00           C  
ATOM   1891  OE1 GLU A 233      30.144   3.596  -5.899  1.00 90.00           O  
ATOM   1892  OE2 GLU A 233      28.463   2.242  -5.775  1.00 90.00           O  
ATOM   1893  N   TYR A 234      28.078   5.062 -10.988  1.00 90.88           N  
ATOM   1894  CA  TYR A 234      29.045   5.730 -11.846  1.00 90.88           C  
ATOM   1895  C   TYR A 234      30.439   5.714 -11.195  1.00 90.88           C  
ATOM   1896  CB  TYR A 234      28.589   7.176 -12.074  1.00 90.88           C  
ATOM   1897  O   TYR A 234      30.557   5.571  -9.974  1.00 90.88           O  
ATOM   1898  CG  TYR A 234      27.377   7.345 -12.965  1.00 90.88           C  
ATOM   1899  CD1 TYR A 234      27.541   7.576 -14.343  1.00 90.88           C  
ATOM   1900  CD2 TYR A 234      26.085   7.301 -12.411  1.00 90.88           C  
ATOM   1901  CE1 TYR A 234      26.413   7.743 -15.170  1.00 90.88           C  
ATOM   1902  CE2 TYR A 234      24.958   7.483 -13.229  1.00 90.88           C  
ATOM   1903  OH  TYR A 234      24.029   7.872 -15.405  1.00 90.88           O  
ATOM   1904  CZ  TYR A 234      25.118   7.697 -14.613  1.00 90.88           C  
ATOM   1905  N   PRO A 235      31.519   5.949 -11.960  1.00 87.31           N  
ATOM   1906  CA  PRO A 235      32.878   5.962 -11.416  1.00 87.31           C  
ATOM   1907  C   PRO A 235      33.123   7.082 -10.392  1.00 87.31           C  
ATOM   1908  CB  PRO A 235      33.799   6.126 -12.630  1.00 87.31           C  
ATOM   1909  O   PRO A 235      34.025   6.970  -9.567  1.00 87.31           O  
ATOM   1910  CG  PRO A 235      32.938   5.710 -13.820  1.00 87.31           C  
ATOM   1911  CD  PRO A 235      31.546   6.143 -13.399  1.00 87.31           C  
ATOM   1912  N   ASP A 236      32.327   8.158 -10.436  1.00 86.56           N  
ATOM   1913  CA  ASP A 236      32.363   9.273  -9.479  1.00 86.56           C  
ATOM   1914  C   ASP A 236      31.651   8.955  -8.144  1.00 86.56           C  
ATOM   1915  CB  ASP A 236      31.828  10.567 -10.150  1.00 86.56           C  
ATOM   1916  O   ASP A 236      31.636   9.790  -7.240  1.00 86.56           O  
ATOM   1917  CG  ASP A 236      30.313  10.585 -10.433  1.00 86.56           C  
ATOM   1918  OD1 ASP A 236      29.684   9.518 -10.288  1.00 86.56           O  
ATOM   1919  OD2 ASP A 236      29.751  11.659 -10.788  1.00 86.56           O  
ATOM   1920  N   GLY A 237      31.068   7.756  -8.005  1.00 83.62           N  
ATOM   1921  CA  GLY A 237      30.312   7.312  -6.831  1.00 83.62           C  
ATOM   1922  C   GLY A 237      28.829   7.700  -6.850  1.00 83.62           C  
ATOM   1923  O   GLY A 237      28.083   7.337  -5.935  1.00 83.62           O  
ATOM   1924  N   ARG A 238      28.362   8.416  -7.882  1.00 88.94           N  
ATOM   1925  CA  ARG A 238      26.936   8.707  -8.074  1.00 88.94           C  
ATOM   1926  C   ARG A 238      26.179   7.410  -8.335  1.00 88.94           C  
ATOM   1927  CB  ARG A 238      26.794   9.683  -9.241  1.00 88.94           C  
ATOM   1928  O   ARG A 238      26.635   6.561  -9.091  1.00 88.94           O  
ATOM   1929  CG  ARG A 238      25.382  10.251  -9.454  1.00 88.94           C  
ATOM   1930  CD  ARG A 238      25.311  11.045 -10.765  1.00 88.94           C  
ATOM   1931  NE  ARG A 238      26.486  11.921 -10.926  1.00 88.94           N  
ATOM   1932  NH1 ARG A 238      25.677  13.369 -12.509  1.00 88.94           N  
ATOM   1933  NH2 ARG A 238      27.809  13.499 -11.787  1.00 88.94           N  
ATOM   1934  CZ  ARG A 238      26.639  12.937 -11.738  1.00 88.94           C  
ATOM   1935  N   LYS A 239      24.990   7.272  -7.751  1.00 89.94           N  
ATOM   1936  CA  LYS A 239      24.097   6.132  -7.989  1.00 89.94           C  
ATOM   1937  C   LYS A 239      22.847   6.581  -8.732  1.00 89.94           C  
ATOM   1938  CB  LYS A 239      23.758   5.425  -6.671  1.00 89.94           C  
ATOM   1939  O   LYS A 239      22.214   7.554  -8.319  1.00 89.94           O  
ATOM   1940  CG  LYS A 239      25.002   4.790  -6.038  1.00 89.94           C  
ATOM   1941  CD  LYS A 239      24.638   4.043  -4.754  1.00 89.94           C  
ATOM   1942  CE  LYS A 239      25.915   3.436  -4.170  1.00 89.94           C  
ATOM   1943  NZ  LYS A 239      25.640   2.682  -2.924  1.00 89.94           N  
ATOM   1944  N   SER A 240      22.491   5.836  -9.771  1.00 92.38           N  
ATOM   1945  CA  SER A 240      21.233   5.977 -10.507  1.00 92.38           C  
ATOM   1946  C   SER A 240      20.476   4.653 -10.501  1.00 92.38           C  
ATOM   1947  CB  SER A 240      21.465   6.439 -11.949  1.00 92.38           C  
ATOM   1948  O   SER A 240      21.071   3.573 -10.449  1.00 92.38           O  
ATOM   1949  OG  SER A 240      21.603   7.842 -12.048  1.00 92.38           O  
ATOM   1950  N   PHE A 241      19.154   4.743 -10.535  1.00 93.00           N  
ATOM   1951  CA  PHE A 241      18.240   3.616 -10.591  1.00 93.00           C  
ATOM   1952  C   PHE A 241      17.795   3.401 -12.034  1.00 93.00           C  
ATOM   1953  CB  PHE A 241      17.062   3.883  -9.647  1.00 93.00           C  
ATOM   1954  O   PHE A 241      17.228   4.303 -12.652  1.00 93.00           O  
ATOM   1955  CG  PHE A 241      16.260   2.644  -9.322  1.00 93.00           C  
ATOM   1956  CD1 PHE A 241      14.905   2.547  -9.678  1.00 93.00           C  
ATOM   1957  CD2 PHE A 241      16.878   1.577  -8.648  1.00 93.00           C  
ATOM   1958  CE1 PHE A 241      14.181   1.383  -9.373  1.00 93.00           C  
ATOM   1959  CE2 PHE A 241      16.148   0.425  -8.313  1.00 93.00           C  
ATOM   1960  CZ  PHE A 241      14.796   0.330  -8.678  1.00 93.00           C  
ATOM   1961  N   PHE A 242      18.072   2.218 -12.574  1.00 94.31           N  
ATOM   1962  CA  PHE A 242      17.823   1.897 -13.973  1.00 94.31           C  
ATOM   1963  C   PHE A 242      16.776   0.800 -14.121  1.00 94.31           C  
ATOM   1964  CB  PHE A 242      19.132   1.496 -14.664  1.00 94.31           C  
ATOM   1965  O   PHE A 242      16.852  -0.226 -13.449  1.00 94.31           O  
ATOM   1966  CG  PHE A 242      20.060   2.661 -14.941  1.00 94.31           C  
ATOM   1967  CD1 PHE A 242      19.955   3.362 -16.156  1.00 94.31           C  
ATOM   1968  CD2 PHE A 242      21.037   3.035 -14.002  1.00 94.31           C  
ATOM   1969  CE1 PHE A 242      20.817   4.436 -16.432  1.00 94.31           C  
ATOM   1970  CE2 PHE A 242      21.930   4.080 -14.299  1.00 94.31           C  
ATOM   1971  CZ  PHE A 242      21.811   4.791 -15.505  1.00 94.31           C  
ATOM   1972  N   GLU A 243      15.862   0.986 -15.070  1.00 95.56           N  
ATOM   1973  CA  GLU A 243      15.055  -0.090 -15.644  1.00 95.56           C  
ATOM   1974  C   GLU A 243      15.854  -0.715 -16.795  1.00 95.56           C  
ATOM   1975  CB  GLU A 243      13.698   0.463 -16.108  1.00 95.56           C  
ATOM   1976  O   GLU A 243      16.085  -0.085 -17.829  1.00 95.56           O  
ATOM   1977  CG  GLU A 243      12.769  -0.636 -16.643  1.00 95.56           C  
ATOM   1978  CD  GLU A 243      11.482  -0.045 -17.244  1.00 95.56           C  
ATOM   1979  OE1 GLU A 243      10.397  -0.221 -16.648  1.00 95.56           O  
ATOM   1980  OE2 GLU A 243      11.571   0.561 -18.339  1.00 95.56           O  
ATOM   1981  N   LEU A 244      16.321  -1.945 -16.602  1.00 94.69           N  
ATOM   1982  CA  LEU A 244      17.140  -2.696 -17.543  1.00 94.69           C  
ATOM   1983  C   LEU A 244      16.277  -3.694 -18.311  1.00 94.69           C  
ATOM   1984  CB  LEU A 244      18.276  -3.410 -16.787  1.00 94.69           C  
ATOM   1985  O   LEU A 244      15.617  -4.544 -17.719  1.00 94.69           O  
ATOM   1986  CG  LEU A 244      19.309  -2.464 -16.148  1.00 94.69           C  
ATOM   1987  CD1 LEU A 244      20.250  -3.254 -15.244  1.00 94.69           C  
ATOM   1988  CD2 LEU A 244      20.174  -1.770 -17.201  1.00 94.69           C  
ATOM   1989  N   ARG A 245      16.331  -3.643 -19.642  1.00 95.38           N  
ATOM   1990  CA  ARG A 245      15.677  -4.598 -20.537  1.00 95.38           C  
ATOM   1991  C   ARG A 245      16.698  -5.306 -21.410  1.00 95.38           C  
ATOM   1992  CB  ARG A 245      14.598  -3.886 -21.355  1.00 95.38           C  
ATOM   1993  O   ARG A 245      17.454  -4.662 -22.127  1.00 95.38           O  
ATOM   1994  CG  ARG A 245      13.855  -4.876 -22.261  1.00 95.38           C  
ATOM   1995  CD  ARG A 245      12.677  -4.177 -22.934  1.00 95.38           C  
ATOM   1996  NE  ARG A 245      11.934  -5.109 -23.800  1.00 95.38           N  
ATOM   1997  NH1 ARG A 245      10.105  -3.768 -24.134  1.00 95.38           N  
ATOM   1998  NH2 ARG A 245      10.167  -5.802 -25.054  1.00 95.38           N  
ATOM   1999  CZ  ARG A 245      10.744  -4.889 -24.324  1.00 95.38           C  
ATOM   2000  N   LYS A 246      16.681  -6.635 -21.413  1.00 94.62           N  
ATOM   2001  CA  LYS A 246      17.567  -7.476 -22.225  1.00 94.62           C  
ATOM   2002  C   LYS A 246      16.763  -8.270 -23.240  1.00 94.62           C  
ATOM   2003  CB  LYS A 246      18.374  -8.401 -21.315  1.00 94.62           C  
ATOM   2004  O   LYS A 246      15.713  -8.815 -22.903  1.00 94.62           O  
ATOM   2005  CG  LYS A 246      19.315  -7.635 -20.380  1.00 94.62           C  
ATOM   2006  CD  LYS A 246      19.998  -8.627 -19.440  1.00 94.62           C  
ATOM   2007  CE  LYS A 246      20.930  -7.863 -18.508  1.00 94.62           C  
ATOM   2008  NZ  LYS A 246      21.553  -8.776 -17.534  1.00 94.62           N  
ATOM   2009  N   VAL A 247      17.253  -8.339 -24.473  1.00 93.00           N  
ATOM   2010  CA  VAL A 247      16.625  -9.074 -25.578  1.00 93.00           C  
ATOM   2011  C   VAL A 247      17.649  -9.965 -26.286  1.00 93.00           C  
ATOM   2012  CB  VAL A 247      15.925  -8.137 -26.583  1.00 93.00           C  
ATOM   2013  O   VAL A 247      18.786  -9.533 -26.484  1.00 93.00           O  
ATOM   2014  CG1 VAL A 247      14.767  -7.379 -25.923  1.00 93.00           C  
ATOM   2015  CG2 VAL A 247      16.852  -7.102 -27.226  1.00 93.00           C  
ATOM   2016  N   PRO A 248      17.279 -11.194 -26.684  1.00 91.62           N  
ATOM   2017  CA  PRO A 248      18.177 -12.064 -27.434  1.00 91.62           C  
ATOM   2018  C   PRO A 248      18.407 -11.514 -28.852  1.00 91.62           C  
ATOM   2019  CB  PRO A 248      17.507 -13.439 -27.413  1.00 91.62           C  
ATOM   2020  O   PRO A 248      17.500 -10.960 -29.477  1.00 91.62           O  
ATOM   2021  CG  PRO A 248      16.015 -13.107 -27.332  1.00 91.62           C  
ATOM   2022  CD  PRO A 248      15.981 -11.831 -26.495  1.00 91.62           C  
ATOM   2023  N   PHE A 249      19.630 -11.665 -29.362  1.00 87.19           N  
ATOM   2024  CA  PHE A 249      20.066 -11.162 -30.664  1.00 87.19           C  
ATOM   2025  C   PHE A 249      20.474 -12.307 -31.595  1.00 87.19           C  
ATOM   2026  CB  PHE A 249      21.206 -10.149 -30.486  1.00 87.19           C  
ATOM   2027  O   PHE A 249      21.291 -13.163 -31.244  1.00 87.19           O  
ATOM   2028  CG  PHE A 249      21.683  -9.522 -31.786  1.00 87.19           C  
ATOM   2029  CD1 PHE A 249      23.037  -9.615 -32.161  1.00 87.19           C  
ATOM   2030  CD2 PHE A 249      20.774  -8.858 -32.634  1.00 87.19           C  
ATOM   2031  CE1 PHE A 249      23.475  -9.066 -33.380  1.00 87.19           C  
ATOM   2032  CE2 PHE A 249      21.209  -8.322 -33.859  1.00 87.19           C  
ATOM   2033  CZ  PHE A 249      22.559  -8.429 -34.234  1.00 87.19           C  
ATOM   2034  N   TYR A 250      19.930 -12.292 -32.812  1.00 85.44           N  
ATOM   2035  CA  TYR A 250      20.068 -13.354 -33.807  1.00 85.44           C  
ATOM   2036  C   TYR A 250      20.651 -12.833 -35.118  1.00 85.44           C  
ATOM   2037  CB  TYR A 250      18.699 -13.997 -34.058  1.00 85.44           C  
ATOM   2038  O   TYR A 250      20.373 -11.708 -35.533  1.00 85.44           O  
ATOM   2039  CG  TYR A 250      18.187 -14.757 -32.860  1.00 85.44           C  
ATOM   2040  CD1 TYR A 250      18.659 -16.062 -32.654  1.00 85.44           C  
ATOM   2041  CD2 TYR A 250      17.294 -14.165 -31.942  1.00 85.44           C  
ATOM   2042  CE1 TYR A 250      18.277 -16.770 -31.511  1.00 85.44           C  
ATOM   2043  CE2 TYR A 250      16.895 -14.881 -30.796  1.00 85.44           C  
ATOM   2044  OH  TYR A 250      17.182 -16.888 -29.466  1.00 85.44           O  
ATOM   2045  CZ  TYR A 250      17.421 -16.173 -30.578  1.00 85.44           C  
ATOM   2046  N   ASN A 251      21.420 -13.679 -35.803  1.00 83.75           N  
ATOM   2047  CA  ASN A 251      21.800 -13.435 -37.192  1.00 83.75           C  
ATOM   2048  C   ASN A 251      20.622 -13.724 -38.145  1.00 83.75           C  
ATOM   2049  CB  ASN A 251      23.038 -14.283 -37.546  1.00 83.75           C  
ATOM   2050  O   ASN A 251      19.662 -14.395 -37.767  1.00 83.75           O  
ATOM   2051  CG  ASN A 251      23.762 -13.776 -38.785  1.00 83.75           C  
ATOM   2052  ND2 ASN A 251      24.720 -14.512 -39.286  1.00 83.75           N  
ATOM   2053  OD1 ASN A 251      23.454 -12.736 -39.346  1.00 83.75           O  
ATOM   2054  N   LYS A 252      20.742 -13.307 -39.413  1.00 79.56           N  
ATOM   2055  CA  LYS A 252      19.777 -13.579 -40.495  1.00 79.56           C  
ATOM   2056  C   LYS A 252      19.431 -15.065 -40.661  1.00 79.56           C  
ATOM   2057  CB  LYS A 252      20.313 -13.024 -41.826  1.00 79.56           C  
ATOM   2058  O   LYS A 252      18.303 -15.375 -41.019  1.00 79.56           O  
ATOM   2059  CG  LYS A 252      20.340 -11.489 -41.856  1.00 79.56           C  
ATOM   2060  CD  LYS A 252      20.720 -10.985 -43.254  1.00 79.56           C  
ATOM   2061  CE  LYS A 252      20.672  -9.454 -43.300  1.00 79.56           C  
ATOM   2062  NZ  LYS A 252      21.000  -8.943 -44.655  1.00 79.56           N  
ATOM   2063  N   ASP A 253      20.362 -15.963 -40.341  1.00 80.62           N  
ATOM   2064  CA  ASP A 253      20.178 -17.420 -40.433  1.00 80.62           C  
ATOM   2065  C   ASP A 253      19.553 -18.046 -39.167  1.00 80.62           C  
ATOM   2066  CB  ASP A 253      21.522 -18.084 -40.772  1.00 80.62           C  
ATOM   2067  O   ASP A 253      19.556 -19.264 -39.005  1.00 80.62           O  
ATOM   2068  CG  ASP A 253      22.212 -17.440 -41.974  1.00 80.62           C  
ATOM   2069  OD1 ASP A 253      21.546 -17.268 -43.016  1.00 80.62           O  
ATOM   2070  OD2 ASP A 253      23.393 -17.059 -41.797  1.00 80.62           O  
ATOM   2071  N   GLY A 254      19.084 -17.234 -38.210  1.00 73.50           N  
ATOM   2072  CA  GLY A 254      18.497 -17.708 -36.949  1.00 73.50           C  
ATOM   2073  C   GLY A 254      19.515 -18.195 -35.910  1.00 73.50           C  
ATOM   2074  O   GLY A 254      19.137 -18.669 -34.842  1.00 73.50           O  
ATOM   2075  N   ARG A 255      20.821 -18.059 -36.178  1.00 79.38           N  
ATOM   2076  CA  ARG A 255      21.879 -18.375 -35.208  1.00 79.38           C  
ATOM   2077  C   ARG A 255      21.933 -17.313 -34.108  1.00 79.38           C  
ATOM   2078  CB  ARG A 255      23.225 -18.536 -35.928  1.00 79.38           C  
ATOM   2079  O   ARG A 255      22.068 -16.128 -34.405  1.00 79.38           O  
ATOM   2080  CG  ARG A 255      24.332 -19.005 -34.971  1.00 79.38           C  
ATOM   2081  CD  ARG A 255      25.641 -19.220 -35.734  1.00 79.38           C  
ATOM   2082  NE  ARG A 255      26.723 -19.653 -34.830  1.00 79.38           N  
ATOM   2083  NH1 ARG A 255      28.384 -19.786 -36.408  1.00 79.38           N  
ATOM   2084  NH2 ARG A 255      28.837 -20.295 -34.281  1.00 79.38           N  
ATOM   2085  CZ  ARG A 255      27.972 -19.908 -35.176  1.00 79.38           C  
ATOM   2086  N   HIS A 256      21.885 -17.751 -32.854  1.00 78.69           N  
ATOM   2087  CA  HIS A 256      22.014 -16.891 -31.678  1.00 78.69           C  
ATOM   2088  C   HIS A 256      23.411 -16.247 -31.619  1.00 78.69           C  
ATOM   2089  CB  HIS A 256      21.710 -17.745 -30.442  1.00 78.69           C  
ATOM   2090  O   HIS A 256      24.422 -16.951 -31.540  1.00 78.69           O  
ATOM   2091  CG  HIS A 256      21.653 -16.942 -29.177  1.00 78.69           C  
ATOM   2092  CD2 HIS A 256      20.582 -16.242 -28.688  1.00 78.69           C  
ATOM   2093  ND1 HIS A 256      22.687 -16.782 -28.291  1.00 78.69           N  
ATOM   2094  CE1 HIS A 256      22.249 -16.011 -27.290  1.00 78.69           C  
ATOM   2095  NE2 HIS A 256      20.972 -15.653 -27.486  1.00 78.69           N  
ATOM   2096  N   LEU A 257      23.472 -14.915 -31.697  1.00 82.75           N  
ATOM   2097  CA  LEU A 257      24.713 -14.133 -31.658  1.00 82.75           C  
ATOM   2098  C   LEU A 257      25.041 -13.642 -30.241  1.00 82.75           C  
ATOM   2099  CB  LEU A 257      24.604 -12.947 -32.637  1.00 82.75           C  
ATOM   2100  O   LEU A 257      26.217 -13.487 -29.909  1.00 82.75           O  
ATOM   2101  CG  LEU A 257      24.607 -13.316 -34.131  1.00 82.75           C  
ATOM   2102  CD1 LEU A 257      24.437 -12.042 -34.963  1.00 82.75           C  
ATOM   2103  CD2 LEU A 257      25.908 -14.000 -34.564  1.00 82.75           C  
ATOM   2104  N   GLY A 258      24.022 -13.433 -29.405  1.00 90.62           N  
ATOM   2105  CA  GLY A 258      24.176 -12.894 -28.058  1.00 90.62           C  
ATOM   2106  C   GLY A 258      22.920 -12.164 -27.593  1.00 90.62           C  
ATOM   2107  O   GLY A 258      21.814 -12.601 -27.895  1.00 90.62           O  
ATOM   2108  N   LEU A 259      23.076 -11.050 -26.880  1.00 93.81           N  
ATOM   2109  CA  LEU A 259      21.965 -10.213 -26.419  1.00 93.81           C  
ATOM   2110  C   LEU A 259      22.234  -8.721 -26.621  1.00 93.81           C  
ATOM   2111  CB  LEU A 259      21.579 -10.576 -24.968  1.00 93.81           C  
ATOM   2112  O   LEU A 259      23.384  -8.281 -26.707  1.00 93.81           O  
ATOM   2113  CG  LEU A 259      22.659 -10.375 -23.885  1.00 93.81           C  
ATOM   2114  CD1 LEU A 259      22.829  -8.916 -23.440  1.00 93.81           C  
ATOM   2115  CD2 LEU A 259      22.271 -11.157 -22.632  1.00 93.81           C  
ATOM   2116  N   VAL A 260      21.149  -7.952 -26.664  1.00 93.69           N  
ATOM   2117  CA  VAL A 260      21.155  -6.488 -26.591  1.00 93.69           C  
ATOM   2118  C   VAL A 260      20.509  -6.074 -25.278  1.00 93.69           C  
ATOM   2119  CB  VAL A 260      20.430  -5.830 -27.780  1.00 93.69           C  
ATOM   2120  O   VAL A 260      19.439  -6.572 -24.926  1.00 93.69           O  
ATOM   2121  CG1 VAL A 260      20.690  -4.320 -27.799  1.00 93.69           C  
ATOM   2122  CG2 VAL A 260      20.839  -6.453 -29.120  1.00 93.69           C  
ATOM   2123  N   GLY A 261      21.162  -5.179 -24.548  1.00 94.44           N  
ATOM   2124  CA  GLY A 261      20.644  -4.594 -23.323  1.00 94.44           C  
ATOM   2125  C   GLY A 261      20.351  -3.109 -23.488  1.00 94.44           C  
ATOM   2126  O   GLY A 261      21.139  -2.379 -24.088  1.00 94.44           O  
ATOM   2127  N   PHE A 262      19.229  -2.689 -22.919  1.00 95.19           N  
ATOM   2128  CA  PHE A 262      18.774  -1.311 -22.807  1.00 95.19           C  
ATOM   2129  C   PHE A 262      18.644  -0.957 -21.328  1.00 95.19           C  
ATOM   2130  CB  PHE A 262      17.438  -1.129 -23.532  1.00 95.19           C  
ATOM   2131  O   PHE A 262      18.219  -1.803 -20.543  1.00 95.19           O  
ATOM   2132  CG  PHE A 262      17.491  -1.536 -24.988  1.00 95.19           C  
ATOM   2133  CD1 PHE A 262      17.910  -0.612 -25.961  1.00 95.19           C  
ATOM   2134  CD2 PHE A 262      17.170  -2.854 -25.362  1.00 95.19           C  
ATOM   2135  CE1 PHE A 262      18.013  -1.005 -27.307  1.00 95.19           C  
ATOM   2136  CE2 PHE A 262      17.264  -3.243 -26.709  1.00 95.19           C  
ATOM   2137  CZ  PHE A 262      17.688  -2.320 -27.681  1.00 95.19           C  
ATOM   2138  N   GLY A 263      18.988   0.264 -20.936  1.00 95.50           N  
ATOM   2139  CA  GLY A 263      18.849   0.725 -19.560  1.00 95.50           C  
ATOM   2140  C   GLY A 263      18.348   2.150 -19.485  1.00 95.50           C  
ATOM   2141  O   GLY A 263      19.064   3.066 -19.872  1.00 95.50           O  
ATOM   2142  N   ARG A 264      17.143   2.342 -18.957  1.00 95.38           N  
ATOM   2143  CA  ARG A 264      16.541   3.664 -18.805  1.00 95.38           C  
ATOM   2144  C   ARG A 264      16.736   4.180 -17.390  1.00 95.38           C  
ATOM   2145  CB  ARG A 264      15.068   3.573 -19.198  1.00 95.38           C  
ATOM   2146  O   ARG A 264      16.349   3.498 -16.444  1.00 95.38           O  
ATOM   2147  CG  ARG A 264      14.437   4.966 -19.199  1.00 95.38           C  
ATOM   2148  CD  ARG A 264      13.091   4.916 -19.911  1.00 95.38           C  
ATOM   2149  NE  ARG A 264      12.677   6.273 -20.289  1.00 95.38           N  
ATOM   2150  NH1 ARG A 264      10.811   5.665 -21.458  1.00 95.38           N  
ATOM   2151  NH2 ARG A 264      11.456   7.812 -21.425  1.00 95.38           N  
ATOM   2152  CZ  ARG A 264      11.652   6.578 -21.054  1.00 95.38           C  
ATOM   2153  N   ASP A 265      17.309   5.373 -17.241  1.00 94.25           N  
ATOM   2154  CA  ASP A 265      17.413   6.019 -15.929  1.00 94.25           C  
ATOM   2155  C   ASP A 265      16.009   6.450 -15.468  1.00 94.25           C  
ATOM   2156  CB  ASP A 265      18.428   7.182 -15.944  1.00 94.25           C  
ATOM   2157  O   ASP A 265      15.344   7.277 -16.098  1.00 94.25           O  
ATOM   2158  CG  ASP A 265      18.797   7.658 -14.527  1.00 94.25           C  
ATOM   2159  OD1 ASP A 265      17.934   7.564 -13.625  1.00 94.25           O  
ATOM   2160  OD2 ASP A 265      19.949   8.093 -14.285  1.00 94.25           O  
ATOM   2161  N   ILE A 266      15.543   5.849 -14.375  1.00 92.81           N  
ATOM   2162  CA  ILE A 266      14.251   6.124 -13.738  1.00 92.81           C  
ATOM   2163  C   ILE A 266      14.434   6.712 -12.331  1.00 92.81           C  
ATOM   2164  CB  ILE A 266      13.328   4.882 -13.774  1.00 92.81           C  
ATOM   2165  O   ILE A 266      13.492   6.728 -11.537  1.00 92.81           O  
ATOM   2166  CG1 ILE A 266      13.993   3.655 -13.119  1.00 92.81           C  
ATOM   2167  CG2 ILE A 266      12.909   4.569 -15.222  1.00 92.81           C  
ATOM   2168  CD1 ILE A 266      12.991   2.576 -12.688  1.00 92.81           C  
ATOM   2169  N   THR A 267      15.623   7.234 -12.011  1.00 90.75           N  
ATOM   2170  CA  THR A 267      15.972   7.749 -10.677  1.00 90.75           C  
ATOM   2171  C   THR A 267      15.025   8.849 -10.218  1.00 90.75           C  
ATOM   2172  CB  THR A 267      17.401   8.314 -10.645  1.00 90.75           C  
ATOM   2173  O   THR A 267      14.528   8.804  -9.094  1.00 90.75           O  
ATOM   2174  CG2 THR A 267      17.861   8.659  -9.227  1.00 90.75           C  
ATOM   2175  OG1 THR A 267      18.314   7.370 -11.117  1.00 90.75           O  
ATOM   2176  N   GLU A 268      14.741   9.839 -11.068  1.00 87.75           N  
ATOM   2177  CA  GLU A 268      13.816  10.919 -10.706  1.00 87.75           C  
ATOM   2178  C   GLU A 268      12.408  10.387 -10.463  1.00 87.75           C  
ATOM   2179  CB  GLU A 268      13.749  11.995 -11.790  1.00 87.75           C  
ATOM   2180  O   GLU A 268      11.775  10.759  -9.477  1.00 87.75           O  
ATOM   2181  CG  GLU A 268      15.041  12.812 -11.884  1.00 87.75           C  
ATOM   2182  CD  GLU A 268      14.853  14.094 -12.709  1.00 87.75           C  
ATOM   2183  OE1 GLU A 268      15.707  14.992 -12.545  1.00 87.75           O  
ATOM   2184  OE2 GLU A 268      13.850  14.179 -13.454  1.00 87.75           O  
ATOM   2185  N   ARG A 269      11.927   9.483 -11.322  1.00 86.06           N  
ATOM   2186  CA  ARG A 269      10.616   8.850 -11.155  1.00 86.06           C  
ATOM   2187  C   ARG A 269      10.540   8.108  -9.821  1.00 86.06           C  
ATOM   2188  CB  ARG A 269      10.337   7.931 -12.352  1.00 86.06           C  
ATOM   2189  O   ARG A 269       9.570   8.296  -9.092  1.00 86.06           O  
ATOM   2190  CG  ARG A 269       8.961   7.261 -12.251  1.00 86.06           C  
ATOM   2191  CD  ARG A 269       8.730   6.353 -13.460  1.00 86.06           C  
ATOM   2192  NE  ARG A 269       7.478   5.591 -13.313  1.00 86.06           N  
ATOM   2193  NH1 ARG A 269       7.823   4.120 -15.045  1.00 86.06           N  
ATOM   2194  NH2 ARG A 269       6.029   3.894 -13.736  1.00 86.06           N  
ATOM   2195  CZ  ARG A 269       7.114   4.547 -14.036  1.00 86.06           C  
ATOM   2196  N   LYS A 270      11.578   7.340  -9.476  1.00 84.56           N  
ATOM   2197  CA  LYS A 270      11.642   6.595  -8.216  1.00 84.56           C  
ATOM   2198  C   LYS A 270      11.679   7.518  -6.998  1.00 84.56           C  
ATOM   2199  CB  LYS A 270      12.835   5.617  -8.243  1.00 84.56           C  
ATOM   2200  O   LYS A 270      10.932   7.299  -6.055  1.00 84.56           O  
ATOM   2201  CG  LYS A 270      12.746   4.546  -7.141  1.00 84.56           C  
ATOM   2202  CD  LYS A 270      11.641   3.526  -7.455  1.00 84.56           C  
ATOM   2203  CE  LYS A 270      11.265   2.666  -6.253  1.00 84.56           C  
ATOM   2204  NZ  LYS A 270       9.983   1.975  -6.543  1.00 84.56           N  
ATOM   2205  N   ARG A 271      12.454   8.607  -7.041  1.00 84.19           N  
ATOM   2206  CA  ARG A 271      12.487   9.613  -5.961  1.00 84.19           C  
ATOM   2207  C   ARG A 271      11.144  10.318  -5.768  1.00 84.19           C  
ATOM   2208  CB  ARG A 271      13.577  10.652  -6.240  1.00 84.19           C  
ATOM   2209  O   ARG A 271      10.754  10.586  -4.633  1.00 84.19           O  
ATOM   2210  CG  ARG A 271      14.989  10.095  -6.027  1.00 84.19           C  
ATOM   2211  CD  ARG A 271      15.999  11.201  -6.341  1.00 84.19           C  
ATOM   2212  NE  ARG A 271      17.385  10.708  -6.280  1.00 84.19           N  
ATOM   2213  NH1 ARG A 271      18.400  12.663  -6.918  1.00 84.19           N  
ATOM   2214  NH2 ARG A 271      19.631  10.822  -6.626  1.00 84.19           N  
ATOM   2215  CZ  ARG A 271      18.463  11.399  -6.601  1.00 84.19           C  
ATOM   2216  N   HIS A 272      10.424  10.621  -6.850  1.00 79.56           N  
ATOM   2217  CA  HIS A 272       9.081  11.194  -6.744  1.00 79.56           C  
ATOM   2218  C   HIS A 272       8.102  10.195  -6.124  1.00 79.56           C  
ATOM   2219  CB  HIS A 272       8.577  11.681  -8.103  1.00 79.56           C  
ATOM   2220  O   HIS A 272       7.365  10.567  -5.218  1.00 79.56           O  
ATOM   2221  CG  HIS A 272       9.252  12.946  -8.561  1.00 79.56           C  
ATOM   2222  CD2 HIS A 272       9.016  14.215  -8.109  1.00 79.56           C  
ATOM   2223  ND1 HIS A 272      10.231  13.036  -9.517  1.00 79.56           N  
ATOM   2224  CE1 HIS A 272      10.578  14.324  -9.651  1.00 79.56           C  
ATOM   2225  NE2 HIS A 272       9.863  15.084  -8.807  1.00 79.56           N  
ATOM   2226  N   GLU A 273       8.142   8.932  -6.549  1.00 78.12           N  
ATOM   2227  CA  GLU A 273       7.324   7.861  -5.972  1.00 78.12           C  
ATOM   2228  C   GLU A 273       7.603   7.687  -4.472  1.00 78.12           C  
ATOM   2229  CB  GLU A 273       7.583   6.576  -6.772  1.00 78.12           C  
ATOM   2230  O   GLU A 273       6.682   7.762  -3.663  1.00 78.12           O  
ATOM   2231  CG  GLU A 273       6.677   5.412  -6.358  1.00 78.12           C  
ATOM   2232  CD  GLU A 273       6.915   4.183  -7.250  1.00 78.12           C  
ATOM   2233  OE1 GLU A 273       5.920   3.601  -7.729  1.00 78.12           O  
ATOM   2234  OE2 GLU A 273       8.101   3.828  -7.481  1.00 78.12           O  
ATOM   2235  N   GLU A 274       8.872   7.585  -4.077  1.00 80.56           N  
ATOM   2236  CA  GLU A 274       9.277   7.477  -2.672  1.00 80.56           C  
ATOM   2237  C   GLU A 274       8.884   8.709  -1.847  1.00 80.56           C  
ATOM   2238  CB  GLU A 274      10.798   7.287  -2.590  1.00 80.56           C  
ATOM   2239  O   GLU A 274       8.451   8.579  -0.702  1.00 80.56           O  
ATOM   2240  CG  GLU A 274      11.246   5.881  -3.018  1.00 80.56           C  
ATOM   2241  CD  GLU A 274      12.776   5.721  -3.051  1.00 80.56           C  
ATOM   2242  OE1 GLU A 274      13.221   4.594  -3.368  1.00 80.56           O  
ATOM   2243  OE2 GLU A 274      13.501   6.712  -2.787  1.00 80.56           O  
ATOM   2244  N   SER A 275       9.007   9.919  -2.404  1.00 77.88           N  
ATOM   2245  CA  SER A 275       8.618  11.141  -1.689  1.00 77.88           C  
ATOM   2246  C   SER A 275       7.103  11.268  -1.528  1.00 77.88           C  
ATOM   2247  CB  SER A 275       9.214  12.393  -2.335  1.00 77.88           C  
ATOM   2248  O   SER A 275       6.650  11.698  -0.467  1.00 77.88           O  
ATOM   2249  OG  SER A 275       8.687  12.609  -3.623  1.00 77.88           O  
ATOM   2250  N   LEU A 276       6.317  10.839  -2.521  1.00 75.12           N  
ATOM   2251  CA  LEU A 276       4.860  10.751  -2.427  1.00 75.12           C  
ATOM   2252  C   LEU A 276       4.428   9.689  -1.415  1.00 75.12           C  
ATOM   2253  CB  LEU A 276       4.266  10.437  -3.811  1.00 75.12           C  
ATOM   2254  O   LEU A 276       3.566   9.963  -0.581  1.00 75.12           O  
ATOM   2255  CG  LEU A 276       4.228  11.639  -4.768  1.00 75.12           C  
ATOM   2256  CD1 LEU A 276       3.877  11.157  -6.176  1.00 75.12           C  
ATOM   2257  CD2 LEU A 276       3.174  12.669  -4.343  1.00 75.12           C  
ATOM   2258  N   GLU A 277       5.046   8.506  -1.435  1.00 72.81           N  
ATOM   2259  CA  GLU A 277       4.787   7.467  -0.437  1.00 72.81           C  
ATOM   2260  C   GLU A 277       5.118   7.953   0.971  1.00 72.81           C  
ATOM   2261  CB  GLU A 277       5.621   6.210  -0.702  1.00 72.81           C  
ATOM   2262  O   GLU A 277       4.323   7.764   1.895  1.00 72.81           O  
ATOM   2263  CG  GLU A 277       5.030   5.305  -1.788  1.00 72.81           C  
ATOM   2264  CD  GLU A 277       5.687   3.914  -1.800  1.00 72.81           C  
ATOM   2265  OE1 GLU A 277       5.346   3.131  -2.708  1.00 72.81           O  
ATOM   2266  OE2 GLU A 277       6.428   3.582  -0.838  1.00 72.81           O  
ATOM   2267  N   LYS A 278       6.267   8.614   1.139  1.00 74.19           N  
ATOM   2268  CA  LYS A 278       6.671   9.193   2.417  1.00 74.19           C  
ATOM   2269  C   LYS A 278       5.682  10.262   2.872  1.00 74.19           C  
ATOM   2270  CB  LYS A 278       8.104   9.724   2.311  1.00 74.19           C  
ATOM   2271  O   LYS A 278       5.172  10.159   3.980  1.00 74.19           O  
ATOM   2272  CG  LYS A 278       8.567  10.221   3.682  1.00 74.19           C  
ATOM   2273  CD  LYS A 278       9.992  10.765   3.634  1.00 74.19           C  
ATOM   2274  CE  LYS A 278      10.301  11.288   5.037  1.00 74.19           C  
ATOM   2275  NZ  LYS A 278      11.636  11.925   5.097  1.00 74.19           N  
ATOM   2276  N   ALA A 279       5.335  11.221   2.015  1.00 71.94           N  
ATOM   2277  CA  ALA A 279       4.355  12.258   2.334  1.00 71.94           C  
ATOM   2278  C   ALA A 279       2.985  11.661   2.700  1.00 71.94           C  
ATOM   2279  CB  ALA A 279       4.243  13.207   1.135  1.00 71.94           C  
ATOM   2280  O   ALA A 279       2.330  12.121   3.635  1.00 71.94           O  
ATOM   2281  N   SER A 280       2.566  10.598   2.009  1.00 67.50           N  
ATOM   2282  CA  SER A 280       1.339   9.872   2.332  1.00 67.50           C  
ATOM   2283  C   SER A 280       1.429   9.174   3.689  1.00 67.50           C  
ATOM   2284  CB  SER A 280       1.026   8.844   1.244  1.00 67.50           C  
ATOM   2285  O   SER A 280       0.469   9.230   4.458  1.00 67.50           O  
ATOM   2286  OG  SER A 280      -0.238   8.257   1.501  1.00 67.50           O  
ATOM   2287  N   ARG A 281       2.551   8.514   4.008  1.00 67.69           N  
ATOM   2288  CA  ARG A 281       2.781   7.880   5.317  1.00 67.69           C  
ATOM   2289  C   ARG A 281       2.800   8.923   6.431  1.00 67.69           C  
ATOM   2290  CB  ARG A 281       4.076   7.057   5.316  1.00 67.69           C  
ATOM   2291  O   ARG A 281       2.041   8.768   7.380  1.00 67.69           O  
ATOM   2292  CG  ARG A 281       3.920   5.736   4.549  1.00 67.69           C  
ATOM   2293  CD  ARG A 281       5.243   4.961   4.542  1.00 67.69           C  
ATOM   2294  NE  ARG A 281       5.202   3.836   3.588  1.00 67.69           N  
ATOM   2295  NH1 ARG A 281       7.399   3.196   3.764  1.00 67.69           N  
ATOM   2296  NH2 ARG A 281       6.128   2.331   2.149  1.00 67.69           N  
ATOM   2297  CZ  ARG A 281       6.236   3.120   3.179  1.00 67.69           C  
ATOM   2298  N   ASP A 282       3.538  10.012   6.258  1.00 68.38           N  
ATOM   2299  CA  ASP A 282       3.641  11.108   7.225  1.00 68.38           C  
ATOM   2300  C   ASP A 282       2.268  11.745   7.495  1.00 68.38           C  
ATOM   2301  CB  ASP A 282       4.658  12.154   6.721  1.00 68.38           C  
ATOM   2302  O   ASP A 282       1.895  11.934   8.653  1.00 68.38           O  
ATOM   2303  CG  ASP A 282       6.116  11.656   6.670  1.00 68.38           C  
ATOM   2304  OD1 ASP A 282       6.402  10.571   7.225  1.00 68.38           O  
ATOM   2305  OD2 ASP A 282       6.962  12.367   6.075  1.00 68.38           O  
ATOM   2306  N   LYS A 283       1.452  11.963   6.449  1.00 69.94           N  
ATOM   2307  CA  LYS A 283       0.051  12.400   6.590  1.00 69.94           C  
ATOM   2308  C   LYS A 283      -0.762  11.437   7.469  1.00 69.94           C  
ATOM   2309  CB  LYS A 283      -0.572  12.577   5.190  1.00 69.94           C  
ATOM   2310  O   LYS A 283      -1.524  11.885   8.316  1.00 69.94           O  
ATOM   2311  CG  LYS A 283      -2.007  13.133   5.232  1.00 69.94           C  
ATOM   2312  CD  LYS A 283      -2.657  13.172   3.839  1.00 69.94           C  
ATOM   2313  CE  LYS A 283      -4.129  13.602   3.965  1.00 69.94           C  
ATOM   2314  NZ  LYS A 283      -4.908  13.368   2.719  1.00 69.94           N  
ATOM   2315  N   THR A 284      -0.575  10.125   7.308  1.00 62.56           N  
ATOM   2316  CA  THR A 284      -1.234   9.079   8.131  1.00 62.56           C  
ATOM   2317  C   THR A 284      -0.899   9.203   9.596  1.00 62.56           C  
ATOM   2318  CB  THR A 284      -0.759   7.653   7.796  1.00 62.56           C  
ATOM   2319  O   THR A 284      -1.786   9.240  10.443  1.00 62.56           O  
ATOM   2320  CG2 THR A 284      -1.744   6.582   8.277  1.00 62.56           C  
ATOM   2321  OG1 THR A 284      -0.433   7.551   6.437  1.00 62.56           O  
ATOM   2322  N   THR A 285       0.401   9.218   9.878  1.00 64.69           N  
ATOM   2323  CA  THR A 285       0.912   9.217  11.237  1.00 64.69           C  
ATOM   2324  C   THR A 285       0.440  10.486  11.918  1.00 64.69           C  
ATOM   2325  CB  THR A 285       2.440   9.120  11.222  1.00 64.69           C  
ATOM   2326  O   THR A 285      -0.094  10.421  13.015  1.00 64.69           O  
ATOM   2327  CG2 THR A 285       3.013   8.916  12.621  1.00 64.69           C  
ATOM   2328  OG1 THR A 285       2.833   8.008  10.445  1.00 64.69           O  
ATOM   2329  N   PHE A 286       0.491  11.614  11.210  1.00 71.00           N  
ATOM   2330  CA  PHE A 286      -0.023  12.885  11.690  1.00 71.00           C  
ATOM   2331  C   PHE A 286      -1.517  12.842  12.044  1.00 71.00           C  
ATOM   2332  CB  PHE A 286       0.279  13.942  10.631  1.00 71.00           C  
ATOM   2333  O   PHE A 286      -1.873  13.223  13.155  1.00 71.00           O  
ATOM   2334  CG  PHE A 286      -0.111  15.338  11.048  1.00 71.00           C  
ATOM   2335  CD1 PHE A 286      -1.239  15.957  10.480  1.00 71.00           C  
ATOM   2336  CD2 PHE A 286       0.674  16.023  11.992  1.00 71.00           C  
ATOM   2337  CE1 PHE A 286      -1.542  17.288  10.810  1.00 71.00           C  
ATOM   2338  CE2 PHE A 286       0.363  17.349  12.330  1.00 71.00           C  
ATOM   2339  CZ  PHE A 286      -0.726  17.990  11.715  1.00 71.00           C  
ATOM   2340  N   ILE A 287      -2.392  12.347  11.156  1.00 69.69           N  
ATOM   2341  CA  ILE A 287      -3.838  12.256  11.439  1.00 69.69           C  
ATOM   2342  C   ILE A 287      -4.122  11.295  12.604  1.00 69.69           C  
ATOM   2343  CB  ILE A 287      -4.627  11.873  10.162  1.00 69.69           C  
ATOM   2344  O   ILE A 287      -4.920  11.619  13.484  1.00 69.69           O  
ATOM   2345  CG1 ILE A 287      -4.566  12.977   9.078  1.00 69.69           C  
ATOM   2346  CG2 ILE A 287      -6.099  11.533  10.468  1.00 69.69           C  
ATOM   2347  CD1 ILE A 287      -5.211  14.322   9.442  1.00 69.69           C  
ATOM   2348  N   SER A 288      -3.440  10.147  12.655  1.00 65.56           N  
ATOM   2349  CA  SER A 288      -3.595   9.173  13.741  1.00 65.56           C  
ATOM   2350  C   SER A 288      -3.133   9.734  15.089  1.00 65.56           C  
ATOM   2351  CB  SER A 288      -2.817   7.897  13.412  1.00 65.56           C  
ATOM   2352  O   SER A 288      -3.837   9.582  16.086  1.00 65.56           O  
ATOM   2353  OG  SER A 288      -3.117   6.881  14.352  1.00 65.56           O  
ATOM   2354  N   THR A 289      -1.974  10.396  15.127  1.00 65.38           N  
ATOM   2355  CA  THR A 289      -1.436  11.033  16.334  1.00 65.38           C  
ATOM   2356  C   THR A 289      -2.343  12.166  16.791  1.00 65.38           C  
ATOM   2357  CB  THR A 289      -0.008  11.550  16.099  1.00 65.38           C  
ATOM   2358  O   THR A 289      -2.751  12.170  17.945  1.00 65.38           O  
ATOM   2359  CG2 THR A 289       0.595  12.236  17.323  1.00 65.38           C  
ATOM   2360  OG1 THR A 289       0.848  10.473  15.802  1.00 65.38           O  
ATOM   2361  N   ILE A 290      -2.745  13.075  15.895  1.00 71.75           N  
ATOM   2362  CA  ILE A 290      -3.656  14.174  16.243  1.00 71.75           C  
ATOM   2363  C   ILE A 290      -4.966  13.651  16.812  1.00 71.75           C  
ATOM   2364  CB  ILE A 290      -3.902  15.095  15.026  1.00 71.75           C  
ATOM   2365  O   ILE A 290      -5.472  14.204  17.784  1.00 71.75           O  
ATOM   2366  CG1 ILE A 290      -2.665  16.007  14.895  1.00 71.75           C  
ATOM   2367  CG2 ILE A 290      -5.185  15.938  15.163  1.00 71.75           C  
ATOM   2368  CD1 ILE A 290      -2.829  17.166  13.917  1.00 71.75           C  
ATOM   2369  N   SER A 291      -5.527  12.592  16.230  1.00 65.50           N  
ATOM   2370  CA  SER A 291      -6.774  12.055  16.754  1.00 65.50           C  
ATOM   2371  C   SER A 291      -6.618  11.514  18.176  1.00 65.50           C  
ATOM   2372  CB  SER A 291      -7.322  10.981  15.836  1.00 65.50           C  
ATOM   2373  O   SER A 291      -7.477  11.776  19.015  1.00 65.50           O  
ATOM   2374  OG  SER A 291      -8.589  10.665  16.358  1.00 65.50           O  
ATOM   2375  N   HIS A 292      -5.513  10.826  18.477  1.00 65.94           N  
ATOM   2376  CA  HIS A 292      -5.222  10.363  19.833  1.00 65.94           C  
ATOM   2377  C   HIS A 292      -5.020  11.538  20.807  1.00 65.94           C  
ATOM   2378  CB  HIS A 292      -3.999   9.440  19.786  1.00 65.94           C  
ATOM   2379  O   HIS A 292      -5.657  11.589  21.858  1.00 65.94           O  
ATOM   2380  CG  HIS A 292      -3.768   8.737  21.095  1.00 65.94           C  
ATOM   2381  CD2 HIS A 292      -4.253   7.508  21.446  1.00 65.94           C  
ATOM   2382  ND1 HIS A 292      -3.062   9.222  22.174  1.00 65.94           N  
ATOM   2383  CE1 HIS A 292      -3.126   8.301  23.152  1.00 65.94           C  
ATOM   2384  NE2 HIS A 292      -3.841   7.237  22.749  1.00 65.94           N  
ATOM   2385  N   GLU A 293      -4.211  12.524  20.413  1.00 73.25           N  
ATOM   2386  CA  GLU A 293      -3.918  13.732  21.199  1.00 73.25           C  
ATOM   2387  C   GLU A 293      -5.155  14.602  21.454  1.00 73.25           C  
ATOM   2388  CB  GLU A 293      -2.862  14.572  20.461  1.00 73.25           C  
ATOM   2389  O   GLU A 293      -5.223  15.300  22.462  1.00 73.25           O  
ATOM   2390  CG  GLU A 293      -1.461  13.942  20.444  1.00 73.25           C  
ATOM   2391  CD  GLU A 293      -0.885  13.729  21.847  1.00 73.25           C  
ATOM   2392  OE1 GLU A 293      -0.234  12.679  22.034  1.00 73.25           O  
ATOM   2393  OE2 GLU A 293      -1.125  14.598  22.714  1.00 73.25           O  
ATOM   2394  N   LEU A 294      -6.156  14.565  20.568  1.00 73.50           N  
ATOM   2395  CA  LEU A 294      -7.410  15.302  20.741  1.00 73.50           C  
ATOM   2396  C   LEU A 294      -8.484  14.486  21.466  1.00 73.50           C  
ATOM   2397  CB  LEU A 294      -7.876  15.849  19.380  1.00 73.50           C  
ATOM   2398  O   LEU A 294      -9.300  15.069  22.178  1.00 73.50           O  
ATOM   2399  CG  LEU A 294      -6.917  16.931  18.841  1.00 73.50           C  
ATOM   2400  CD1 LEU A 294      -7.320  17.388  17.451  1.00 73.50           C  
ATOM   2401  CD2 LEU A 294      -6.912  18.198  19.702  1.00 73.50           C  
ATOM   2402  N   ARG A 295      -8.466  13.151  21.370  1.00 68.19           N  
ATOM   2403  CA  ARG A 295      -9.409  12.271  22.078  1.00 68.19           C  
ATOM   2404  C   ARG A 295      -9.224  12.333  23.592  1.00 68.19           C  
ATOM   2405  CB  ARG A 295      -9.245  10.841  21.549  1.00 68.19           C  
ATOM   2406  O   ARG A 295     -10.207  12.440  24.318  1.00 68.19           O  
ATOM   2407  CG  ARG A 295     -10.294   9.876  22.122  1.00 68.19           C  
ATOM   2408  CD  ARG A 295     -10.066   8.449  21.617  1.00 68.19           C  
ATOM   2409  NE  ARG A 295     -10.195   8.353  20.150  1.00 68.19           N  
ATOM   2410  NH1 ARG A 295      -9.164   6.322  19.895  1.00 68.19           N  
ATOM   2411  NH2 ARG A 295      -9.988   7.393  18.108  1.00 68.19           N  
ATOM   2412  CZ  ARG A 295      -9.776   7.360  19.392  1.00 68.19           C  
ATOM   2413  N   THR A 296      -7.984  12.308  24.068  1.00 59.94           N  
ATOM   2414  CA  THR A 296      -7.662  12.329  25.503  1.00 59.94           C  
ATOM   2415  C   THR A 296      -8.217  13.560  26.239  1.00 59.94           C  
ATOM   2416  CB  THR A 296      -6.149  12.167  25.707  1.00 59.94           C  
ATOM   2417  O   THR A 296      -8.983  13.381  27.192  1.00 59.94           O  
ATOM   2418  CG2 THR A 296      -5.763  12.027  27.177  1.00 59.94           C  
ATOM   2419  OG1 THR A 296      -5.753  10.987  25.056  1.00 59.94           O  
ATOM   2420  N   PRO A 297      -7.939  14.814  25.819  1.00 63.16           N  
ATOM   2421  CA  PRO A 297      -8.500  15.990  26.484  1.00 63.16           C  
ATOM   2422  C   PRO A 297     -10.021  16.068  26.323  1.00 63.16           C  
ATOM   2423  CB  PRO A 297      -7.794  17.195  25.853  1.00 63.16           C  
ATOM   2424  O   PRO A 297     -10.717  16.523  27.232  1.00 63.16           O  
ATOM   2425  CG  PRO A 297      -7.386  16.698  24.470  1.00 63.16           C  
ATOM   2426  CD  PRO A 297      -7.068  15.229  24.731  1.00 63.16           C  
ATOM   2427  N   LEU A 298     -10.559  15.589  25.201  1.00 77.69           N  
ATOM   2428  CA  LEU A 298     -11.991  15.604  24.948  1.00 77.69           C  
ATOM   2429  C   LEU A 298     -12.762  14.648  25.863  1.00 77.69           C  
ATOM   2430  CB  LEU A 298     -12.200  15.265  23.478  1.00 77.69           C  
ATOM   2431  O   LEU A 298     -13.772  15.048  26.440  1.00 77.69           O  
ATOM   2432  CG  LEU A 298     -13.623  15.555  23.020  1.00 77.69           C  
ATOM   2433  CD1 LEU A 298     -13.887  17.062  22.985  1.00 77.69           C  
ATOM   2434  CD2 LEU A 298     -13.750  15.001  21.621  1.00 77.69           C  
ATOM   2435  N   ASN A 299     -12.253  13.432  26.067  1.00 66.81           N  
ATOM   2436  CA  ASN A 299     -12.797  12.480  27.034  1.00 66.81           C  
ATOM   2437  C   ASN A 299     -12.747  13.046  28.459  1.00 66.81           C  
ATOM   2438  CB  ASN A 299     -12.026  11.153  26.927  1.00 66.81           C  
ATOM   2439  O   ASN A 299     -13.685  12.850  29.230  1.00 66.81           O  
ATOM   2440  CG  ASN A 299     -12.419  10.326  25.714  1.00 66.81           C  
ATOM   2441  ND2 ASN A 299     -11.775   9.200  25.509  1.00 66.81           N  
ATOM   2442  OD1 ASN A 299     -13.324  10.644  24.961  1.00 66.81           O  
ATOM   2443  N   GLY A 300     -11.712  13.829  28.785  1.00 63.19           N  
ATOM   2444  CA  GLY A 300     -11.647  14.600  30.027  1.00 63.19           C  
ATOM   2445  C   GLY A 300     -12.781  15.626  30.157  1.00 63.19           C  
ATOM   2446  O   GLY A 300     -13.453  15.670  31.188  1.00 63.19           O  
ATOM   2447  N   ILE A 301     -13.054  16.414  29.109  1.00 76.06           N  
ATOM   2448  CA  ILE A 301     -14.158  17.396  29.091  1.00 76.06           C  
ATOM   2449  C   ILE A 301     -15.524  16.697  29.194  1.00 76.06           C  
ATOM   2450  CB  ILE A 301     -14.074  18.304  27.837  1.00 76.06           C  
ATOM   2451  O   ILE A 301     -16.390  17.140  29.955  1.00 76.06           O  
ATOM   2452  CG1 ILE A 301     -12.787  19.163  27.859  1.00 76.06           C  
ATOM   2453  CG2 ILE A 301     -15.299  19.237  27.744  1.00 76.06           C  
ATOM   2454  CD1 ILE A 301     -12.472  19.848  26.521  1.00 76.06           C  
ATOM   2455  N   VAL A 302     -15.730  15.592  28.470  1.00 67.94           N  
ATOM   2456  CA  VAL A 302     -16.965  14.789  28.537  1.00 67.94           C  
ATOM   2457  C   VAL A 302     -17.150  14.201  29.939  1.00 67.94           C  
ATOM   2458  CB  VAL A 302     -16.973  13.680  27.463  1.00 67.94           C  
ATOM   2459  O   VAL A 302     -18.224  14.347  30.522  1.00 67.94           O  
ATOM   2460  CG1 VAL A 302     -18.184  12.748  27.606  1.00 67.94           C  
ATOM   2461  CG2 VAL A 302     -17.044  14.281  26.054  1.00 67.94           C  
ATOM   2462  N   GLY A 303     -16.102  13.608  30.514  1.00 62.91           N  
ATOM   2463  CA  GLY A 303     -16.131  13.018  31.852  1.00 62.91           C  
ATOM   2464  C   GLY A 303     -16.422  14.047  32.944  1.00 62.91           C  
ATOM   2465  O   GLY A 303     -17.361  13.871  33.719  1.00 62.91           O  
ATOM   2466  N   LEU A 304     -15.682  15.160  32.970  1.00 73.31           N  
ATOM   2467  CA  LEU A 304     -15.864  16.228  33.961  1.00 73.31           C  
ATOM   2468  C   LEU A 304     -17.230  16.906  33.838  1.00 73.31           C  
ATOM   2469  CB  LEU A 304     -14.747  17.274  33.803  1.00 73.31           C  
ATOM   2470  O   LEU A 304     -17.881  17.166  34.848  1.00 73.31           O  
ATOM   2471  CG  LEU A 304     -13.368  16.807  34.299  1.00 73.31           C  
ATOM   2472  CD1 LEU A 304     -12.300  17.795  33.828  1.00 73.31           C  
ATOM   2473  CD2 LEU A 304     -13.312  16.738  35.828  1.00 73.31           C  
ATOM   2474  N   SER A 305     -17.696  17.173  32.614  1.00 74.88           N  
ATOM   2475  CA  SER A 305     -19.027  17.758  32.417  1.00 74.88           C  
ATOM   2476  C   SER A 305     -20.141  16.816  32.879  1.00 74.88           C  
ATOM   2477  CB  SER A 305     -19.248  18.203  30.969  1.00 74.88           C  
ATOM   2478  O   SER A 305     -21.108  17.288  33.472  1.00 74.88           O  
ATOM   2479  OG  SER A 305     -19.145  17.118  30.075  1.00 74.88           O  
ATOM   2480  N   ARG A 306     -19.992  15.497  32.685  1.00 67.31           N  
ATOM   2481  CA  ARG A 306     -20.954  14.490  33.158  1.00 67.31           C  
ATOM   2482  C   ARG A 306     -20.948  14.361  34.681  1.00 67.31           C  
ATOM   2483  CB  ARG A 306     -20.691  13.164  32.430  1.00 67.31           C  
ATOM   2484  O   ARG A 306     -22.009  14.440  35.285  1.00 67.31           O  
ATOM   2485  CG  ARG A 306     -21.882  12.196  32.509  1.00 67.31           C  
ATOM   2486  CD  ARG A 306     -21.773  11.160  31.382  1.00 67.31           C  
ATOM   2487  NE  ARG A 306     -22.938  10.256  31.353  1.00 67.31           N  
ATOM   2488  NH1 ARG A 306     -22.932   9.770  29.099  1.00 67.31           N  
ATOM   2489  NH2 ARG A 306     -24.422   8.794  30.434  1.00 67.31           N  
ATOM   2490  CZ  ARG A 306     -23.423   9.618  30.299  1.00 67.31           C  
ATOM   2491  N   MET A 307     -19.767  14.310  35.303  1.00 65.50           N  
ATOM   2492  CA  MET A 307     -19.632  14.321  36.766  1.00 65.50           C  
ATOM   2493  C   MET A 307     -20.265  15.566  37.395  1.00 65.50           C  
ATOM   2494  CB  MET A 307     -18.151  14.269  37.167  1.00 65.50           C  
ATOM   2495  O   MET A 307     -20.927  15.467  38.423  1.00 65.50           O  
ATOM   2496  CG  MET A 307     -17.507  12.906  36.912  1.00 65.50           C  
ATOM   2497  SD  MET A 307     -15.752  12.869  37.364  1.00 65.50           S  
ATOM   2498  CE  MET A 307     -15.324  11.213  36.771  1.00 65.50           C  
ATOM   2499  N   LEU A 308     -20.096  16.743  36.781  1.00 77.94           N  
ATOM   2500  CA  LEU A 308     -20.714  17.972  37.275  1.00 77.94           C  
ATOM   2501  C   LEU A 308     -22.239  17.960  37.104  1.00 77.94           C  
ATOM   2502  CB  LEU A 308     -20.078  19.189  36.585  1.00 77.94           C  
ATOM   2503  O   LEU A 308     -22.933  18.469  37.981  1.00 77.94           O  
ATOM   2504  CG  LEU A 308     -18.639  19.504  37.032  1.00 77.94           C  
ATOM   2505  CD1 LEU A 308     -18.035  20.563  36.107  1.00 77.94           C  
ATOM   2506  CD2 LEU A 308     -18.591  20.049  38.462  1.00 77.94           C  
ATOM   2507  N   LEU A 309     -22.779  17.365  36.035  1.00 76.69           N  
ATOM   2508  CA  LEU A 309     -24.230  17.258  35.811  1.00 76.69           C  
ATOM   2509  C   LEU A 309     -24.968  16.420  36.870  1.00 76.69           C  
ATOM   2510  CB  LEU A 309     -24.499  16.694  34.403  1.00 76.69           C  
ATOM   2511  O   LEU A 309     -26.162  16.664  37.094  1.00 76.69           O  
ATOM   2512  CG  LEU A 309     -24.332  17.733  33.286  1.00 76.69           C  
ATOM   2513  CD1 LEU A 309     -24.306  17.056  31.914  1.00 76.69           C  
ATOM   2514  CD2 LEU A 309     -25.475  18.751  33.294  1.00 76.69           C  
ATOM   2515  N   ASP A 310     -24.249  15.507  37.527  1.00 76.19           N  
ATOM   2516  CA  ASP A 310     -24.734  14.670  38.631  1.00 76.19           C  
ATOM   2517  C   ASP A 310     -24.677  15.383  40.000  1.00 76.19           C  
ATOM   2518  CB  ASP A 310     -23.946  13.345  38.649  1.00 76.19           C  
ATOM   2519  O   ASP A 310     -25.180  14.871  41.001  1.00 76.19           O  
ATOM   2520  CG  ASP A 310     -24.188  12.464  37.413  1.00 76.19           C  
ATOM   2521  OD1 ASP A 310     -25.265  12.604  36.787  1.00 76.19           O  
ATOM   2522  OD2 ASP A 310     -23.292  11.643  37.111  1.00 76.19           O  
ATOM   2523  N   THR A 311     -24.108  16.594  40.067  1.00 81.31           N  
ATOM   2524  CA  THR A 311     -24.091  17.427  41.283  1.00 81.31           C  
ATOM   2525  C   THR A 311     -25.324  18.343  41.372  1.00 81.31           C  
ATOM   2526  CB  THR A 311     -22.788  18.235  41.426  1.00 81.31           C  
ATOM   2527  O   THR A 311     -25.993  18.602  40.365  1.00 81.31           O  
ATOM   2528  CG2 THR A 311     -21.533  17.375  41.335  1.00 81.31           C  
ATOM   2529  OG1 THR A 311     -22.686  19.275  40.487  1.00 81.31           O  
ATOM   2530  N   PRO A 312     -25.675  18.864  42.565  1.00 82.00           N  
ATOM   2531  CA  PRO A 312     -26.737  19.859  42.684  1.00 82.00           C  
ATOM   2532  C   PRO A 312     -26.322  21.185  42.025  1.00 82.00           C  
ATOM   2533  CB  PRO A 312     -27.036  19.977  44.182  1.00 82.00           C  
ATOM   2534  O   PRO A 312     -25.483  21.921  42.542  1.00 82.00           O  
ATOM   2535  CG  PRO A 312     -25.761  19.485  44.864  1.00 82.00           C  
ATOM   2536  CD  PRO A 312     -25.170  18.484  43.876  1.00 82.00           C  
ATOM   2537  N   LEU A 313     -26.945  21.492  40.886  1.00 89.00           N  
ATOM   2538  CA  LEU A 313     -26.680  22.670  40.054  1.00 89.00           C  
ATOM   2539  C   LEU A 313     -27.910  23.580  39.960  1.00 89.00           C  
ATOM   2540  CB  LEU A 313     -26.295  22.203  38.642  1.00 89.00           C  
ATOM   2541  O   LEU A 313     -29.051  23.110  40.007  1.00 89.00           O  
ATOM   2542  CG  LEU A 313     -24.983  21.411  38.527  1.00 89.00           C  
ATOM   2543  CD1 LEU A 313     -24.959  20.825  37.118  1.00 89.00           C  
ATOM   2544  CD2 LEU A 313     -23.747  22.286  38.743  1.00 89.00           C  
ATOM   2545  N   SER A 314     -27.694  24.878  39.735  1.00 87.88           N  
ATOM   2546  CA  SER A 314     -28.777  25.774  39.315  1.00 87.88           C  
ATOM   2547  C   SER A 314     -29.276  25.416  37.905  1.00 87.88           C  
ATOM   2548  CB  SER A 314     -28.347  27.245  39.415  1.00 87.88           C  
ATOM   2549  O   SER A 314     -28.551  24.815  37.106  1.00 87.88           O  
ATOM   2550  OG  SER A 314     -27.638  27.670  38.265  1.00 87.88           O  
ATOM   2551  N   GLY A 315     -30.509  25.806  37.559  1.00 79.81           N  
ATOM   2552  CA  GLY A 315     -31.073  25.531  36.228  1.00 79.81           C  
ATOM   2553  C   GLY A 315     -30.228  26.093  35.074  1.00 79.81           C  
ATOM   2554  O   GLY A 315     -30.097  25.454  34.032  1.00 79.81           O  
ATOM   2555  N   GLU A 316     -29.590  27.249  35.280  1.00 75.62           N  
ATOM   2556  CA  GLU A 316     -28.697  27.879  34.299  1.00 75.62           C  
ATOM   2557  C   GLU A 316     -27.347  27.145  34.194  1.00 75.62           C  
ATOM   2558  CB  GLU A 316     -28.543  29.357  34.686  1.00 75.62           C  
ATOM   2559  O   GLU A 316     -26.882  26.857  33.091  1.00 75.62           O  
ATOM   2560  CG  GLU A 316     -27.919  30.211  33.573  1.00 75.62           C  
ATOM   2561  CD  GLU A 316     -27.883  31.709  33.926  1.00 75.62           C  
ATOM   2562  OE1 GLU A 316     -27.704  32.515  32.987  1.00 75.62           O  
ATOM   2563  OE2 GLU A 316     -28.065  32.038  35.122  1.00 75.62           O  
ATOM   2564  N   GLN A 317     -26.761  26.730  35.325  1.00 76.50           N  
ATOM   2565  CA  GLN A 317     -25.522  25.939  35.358  1.00 76.50           C  
ATOM   2566  C   GLN A 317     -25.692  24.568  34.697  1.00 76.50           C  
ATOM   2567  CB  GLN A 317     -25.081  25.738  36.811  1.00 76.50           C  
ATOM   2568  O   GLN A 317     -24.833  24.146  33.922  1.00 76.50           O  
ATOM   2569  CG  GLN A 317     -24.508  27.010  37.448  1.00 76.50           C  
ATOM   2570  CD  GLN A 317     -24.292  26.844  38.950  1.00 76.50           C  
ATOM   2571  NE2 GLN A 317     -23.325  27.525  39.522  1.00 76.50           N  
ATOM   2572  OE1 GLN A 317     -24.995  26.125  39.642  1.00 76.50           O  
ATOM   2573  N   ARG A 318     -26.820  23.891  34.950  1.00 76.88           N  
ATOM   2574  CA  ARG A 318     -27.153  22.618  34.297  1.00 76.88           C  
ATOM   2575  C   ARG A 318     -27.270  22.785  32.783  1.00 76.88           C  
ATOM   2576  CB  ARG A 318     -28.417  22.026  34.944  1.00 76.88           C  
ATOM   2577  O   ARG A 318     -26.713  21.972  32.051  1.00 76.88           O  
ATOM   2578  CG  ARG A 318     -28.875  20.729  34.255  1.00 76.88           C  
ATOM   2579  CD  ARG A 318     -29.953  19.984  35.057  1.00 76.88           C  
ATOM   2580  NE  ARG A 318     -29.379  18.874  35.847  1.00 76.88           N  
ATOM   2581  NH1 ARG A 318     -30.910  18.789  37.559  1.00 76.88           N  
ATOM   2582  NH2 ARG A 318     -29.243  17.302  37.479  1.00 76.88           N  
ATOM   2583  CZ  ARG A 318     -29.850  18.328  36.954  1.00 76.88           C  
ATOM   2584  N   LYS A 319     -27.906  23.860  32.304  1.00 63.91           N  
ATOM   2585  CA  LYS A 319     -28.019  24.151  30.866  1.00 63.91           C  
ATOM   2586  C   LYS A 319     -26.653  24.415  30.217  1.00 63.91           C  
ATOM   2587  CB  LYS A 319     -28.995  25.320  30.672  1.00 63.91           C  
ATOM   2588  O   LYS A 319     -26.386  23.909  29.125  1.00 63.91           O  
ATOM   2589  CG  LYS A 319     -29.375  25.500  29.197  1.00 63.91           C  
ATOM   2590  CD  LYS A 319     -30.404  26.623  29.039  1.00 63.91           C  
ATOM   2591  CE  LYS A 319     -30.781  26.762  27.562  1.00 63.91           C  
ATOM   2592  NZ  LYS A 319     -31.803  27.817  27.358  1.00 63.91           N  
ATOM   2593  N   HIS A 320     -25.766  25.158  30.882  1.00 71.62           N  
ATOM   2594  CA  HIS A 320     -24.397  25.375  30.400  1.00 71.62           C  
ATOM   2595  C   HIS A 320     -23.588  24.076  30.340  1.00 71.62           C  
ATOM   2596  CB  HIS A 320     -23.686  26.415  31.275  1.00 71.62           C  
ATOM   2597  O   HIS A 320     -22.964  23.800  29.318  1.00 71.62           O  
ATOM   2598  CG  HIS A 320     -24.213  27.813  31.089  1.00 71.62           C  
ATOM   2599  CD2 HIS A 320     -24.361  28.763  32.063  1.00 71.62           C  
ATOM   2600  ND1 HIS A 320     -24.590  28.393  29.897  1.00 71.62           N  
ATOM   2601  CE1 HIS A 320     -24.960  29.658  30.150  1.00 71.62           C  
ATOM   2602  NE2 HIS A 320     -24.823  29.929  31.452  1.00 71.62           N  
ATOM   2603  N   LEU A 321     -23.647  23.246  31.383  1.00 74.31           N  
ATOM   2604  CA  LEU A 321     -22.937  21.966  31.416  1.00 74.31           C  
ATOM   2605  C   LEU A 321     -23.475  20.956  30.398  1.00 74.31           C  
ATOM   2606  CB  LEU A 321     -22.979  21.402  32.840  1.00 74.31           C  
ATOM   2607  O   LEU A 321     -22.678  20.287  29.748  1.00 74.31           O  
ATOM   2608  CG  LEU A 321     -21.904  22.024  33.743  1.00 74.31           C  
ATOM   2609  CD1 LEU A 321     -22.240  21.745  35.200  1.00 74.31           C  
ATOM   2610  CD2 LEU A 321     -20.526  21.429  33.442  1.00 74.31           C  
ATOM   2611  N   GLN A 322     -24.793  20.900  30.185  1.00 64.62           N  
ATOM   2612  CA  GLN A 322     -25.389  20.113  29.098  1.00 64.62           C  
ATOM   2613  C   GLN A 322     -24.869  20.575  27.734  1.00 64.62           C  
ATOM   2614  CB  GLN A 322     -26.921  20.229  29.138  1.00 64.62           C  
ATOM   2615  O   GLN A 322     -24.506  19.752  26.901  1.00 64.62           O  
ATOM   2616  CG  GLN A 322     -27.544  19.324  30.209  1.00 64.62           C  
ATOM   2617  CD  GLN A 322     -29.050  19.512  30.338  1.00 64.62           C  
ATOM   2618  NE2 GLN A 322     -29.778  18.484  30.717  1.00 64.62           N  
ATOM   2619  OE1 GLN A 322     -29.600  20.585  30.139  1.00 64.62           O  
ATOM   2620  N   THR A 323     -24.764  21.889  27.521  1.00 60.22           N  
ATOM   2621  CA  THR A 323     -24.246  22.448  26.263  1.00 60.22           C  
ATOM   2622  C   THR A 323     -22.768  22.099  26.052  1.00 60.22           C  
ATOM   2623  CB  THR A 323     -24.452  23.970  26.217  1.00 60.22           C  
ATOM   2624  O   THR A 323     -22.383  21.712  24.949  1.00 60.22           O  
ATOM   2625  CG2 THR A 323     -24.069  24.557  24.858  1.00 60.22           C  
ATOM   2626  OG1 THR A 323     -25.807  24.295  26.447  1.00 60.22           O  
ATOM   2627  N   ILE A 324     -21.944  22.183  27.103  1.00 75.50           N  
ATOM   2628  CA  ILE A 324     -20.523  21.792  27.067  1.00 75.50           C  
ATOM   2629  C   ILE A 324     -20.381  20.297  26.765  1.00 75.50           C  
ATOM   2630  CB  ILE A 324     -19.818  22.170  28.393  1.00 75.50           C  
ATOM   2631  O   ILE A 324     -19.597  19.929  25.892  1.00 75.50           O  
ATOM   2632  CG1 ILE A 324     -19.708  23.707  28.513  1.00 75.50           C  
ATOM   2633  CG2 ILE A 324     -18.413  21.539  28.496  1.00 75.50           C  
ATOM   2634  CD1 ILE A 324     -19.341  24.194  29.921  1.00 75.50           C  
ATOM   2635  N   ASN A 325     -21.157  19.447  27.442  1.00 68.62           N  
ATOM   2636  CA  ASN A 325     -21.127  18.001  27.244  1.00 68.62           C  
ATOM   2637  C   ASN A 325     -21.510  17.625  25.806  1.00 68.62           C  
ATOM   2638  CB  ASN A 325     -22.055  17.346  28.277  1.00 68.62           C  
ATOM   2639  O   ASN A 325     -20.739  16.954  25.125  1.00 68.62           O  
ATOM   2640  CG  ASN A 325     -21.924  15.836  28.251  1.00 68.62           C  
ATOM   2641  ND2 ASN A 325     -21.258  15.256  29.217  1.00 68.62           N  
ATOM   2642  OD1 ASN A 325     -22.389  15.165  27.350  1.00 68.62           O  
ATOM   2643  N   VAL A 326     -22.635  18.146  25.303  1.00 62.56           N  
ATOM   2644  CA  VAL A 326     -23.088  17.903  23.924  1.00 62.56           C  
ATOM   2645  C   VAL A 326     -22.049  18.383  22.910  1.00 62.56           C  
ATOM   2646  CB  VAL A 326     -24.459  18.567  23.677  1.00 62.56           C  
ATOM   2647  O   VAL A 326     -21.772  17.680  21.940  1.00 62.56           O  
ATOM   2648  CG1 VAL A 326     -24.878  18.547  22.201  1.00 62.56           C  
ATOM   2649  CG2 VAL A 326     -25.554  17.837  24.467  1.00 62.56           C  
ATOM   2650  N   SER A 327     -21.426  19.542  23.139  1.00 63.97           N  
ATOM   2651  CA  SER A 327     -20.385  20.074  22.248  1.00 63.97           C  
ATOM   2652  C   SER A 327     -19.137  19.187  22.225  1.00 63.97           C  
ATOM   2653  CB  SER A 327     -19.992  21.494  22.664  1.00 63.97           C  
ATOM   2654  O   SER A 327     -18.587  18.926  21.156  1.00 63.97           O  
ATOM   2655  OG  SER A 327     -21.116  22.353  22.637  1.00 63.97           O  
ATOM   2656  N   ALA A 328     -18.714  18.682  23.387  1.00 70.31           N  
ATOM   2657  CA  ALA A 328     -17.557  17.801  23.506  1.00 70.31           C  
ATOM   2658  C   ALA A 328     -17.814  16.418  22.882  1.00 70.31           C  
ATOM   2659  CB  ALA A 328     -17.170  17.720  24.985  1.00 70.31           C  
ATOM   2660  O   ALA A 328     -16.989  15.932  22.114  1.00 70.31           O  
ATOM   2661  N   VAL A 329     -18.987  15.823  23.118  1.00 63.00           N  
ATOM   2662  CA  VAL A 329     -19.397  14.561  22.474  1.00 63.00           C  
ATOM   2663  C   VAL A 329     -19.478  14.727  20.955  1.00 63.00           C  
ATOM   2664  CB  VAL A 329     -20.745  14.079  23.045  1.00 63.00           C  
ATOM   2665  O   VAL A 329     -18.961  13.897  20.209  1.00 63.00           O  
ATOM   2666  CG1 VAL A 329     -21.311  12.873  22.283  1.00 63.00           C  
ATOM   2667  CG2 VAL A 329     -20.593  13.662  24.514  1.00 63.00           C  
ATOM   2668  N   THR A 330     -20.061  15.834  20.486  1.00 62.06           N  
ATOM   2669  CA  THR A 330     -20.155  16.131  19.050  1.00 62.06           C  
ATOM   2670  C   THR A 330     -18.769  16.212  18.424  1.00 62.06           C  
ATOM   2671  CB  THR A 330     -20.929  17.430  18.785  1.00 62.06           C  
ATOM   2672  O   THR A 330     -18.524  15.543  17.427  1.00 62.06           O  
ATOM   2673  CG2 THR A 330     -21.105  17.715  17.293  1.00 62.06           C  
ATOM   2674  OG1 THR A 330     -22.226  17.335  19.322  1.00 62.06           O  
ATOM   2675  N   LEU A 331     -17.839  16.961  19.025  1.00 70.44           N  
ATOM   2676  CA  LEU A 331     -16.467  17.080  18.525  1.00 70.44           C  
ATOM   2677  C   LEU A 331     -15.746  15.719  18.461  1.00 70.44           C  
ATOM   2678  CB  LEU A 331     -15.734  18.101  19.415  1.00 70.44           C  
ATOM   2679  O   LEU A 331     -14.942  15.496  17.559  1.00 70.44           O  
ATOM   2680  CG  LEU A 331     -14.314  18.463  18.950  1.00 70.44           C  
ATOM   2681  CD1 LEU A 331     -14.312  19.112  17.563  1.00 70.44           C  
ATOM   2682  CD2 LEU A 331     -13.678  19.458  19.921  1.00 70.44           C  
ATOM   2683  N   GLY A 332     -16.068  14.789  19.361  1.00 67.06           N  
ATOM   2684  CA  GLY A 332     -15.467  13.452  19.398  1.00 67.06           C  
ATOM   2685  C   GLY A 332     -15.923  12.598  18.229  1.00 67.06           C  
ATOM   2686  O   GLY A 332     -15.104  11.967  17.560  1.00 67.06           O  
ATOM   2687  N   ASN A 333     -17.215  12.678  17.915  1.00 64.19           N  
ATOM   2688  CA  ASN A 333     -17.777  12.052  16.725  1.00 64.19           C  
ATOM   2689  C   ASN A 333     -17.153  12.634  15.446  1.00 64.19           C  
ATOM   2690  CB  ASN A 333     -19.307  12.192  16.762  1.00 64.19           C  
ATOM   2691  O   ASN A 333     -16.788  11.869  14.561  1.00 64.19           O  
ATOM   2692  CG  ASN A 333     -19.943  11.429  17.914  1.00 64.19           C  
ATOM   2693  ND2 ASN A 333     -21.167  11.748  18.263  1.00 64.19           N  
ATOM   2694  OD1 ASN A 333     -19.371  10.533  18.511  1.00 64.19           O  
ATOM   2695  N   ILE A 334     -16.916  13.956  15.381  1.00 66.50           N  
ATOM   2696  CA  ILE A 334     -16.215  14.581  14.242  1.00 66.50           C  
ATOM   2697  C   ILE A 334     -14.811  13.990  14.051  1.00 66.50           C  
ATOM   2698  CB  ILE A 334     -16.144  16.129  14.367  1.00 66.50           C  
ATOM   2699  O   ILE A 334     -14.412  13.692  12.926  1.00 66.50           O  
ATOM   2700  CG1 ILE A 334     -17.550  16.774  14.453  1.00 66.50           C  
ATOM   2701  CG2 ILE A 334     -15.294  16.739  13.232  1.00 66.50           C  
ATOM   2702  CD1 ILE A 334     -17.598  18.304  14.505  1.00 66.50           C  
ATOM   2703  N   PHE A 335     -14.048  13.811  15.133  1.00 68.12           N  
ATOM   2704  CA  PHE A 335     -12.713  13.217  15.040  1.00 68.12           C  
ATOM   2705  C   PHE A 335     -12.743  11.764  14.582  1.00 68.12           C  
ATOM   2706  CB  PHE A 335     -11.962  13.349  16.372  1.00 68.12           C  
ATOM   2707  O   PHE A 335     -11.914  11.377  13.758  1.00 68.12           O  
ATOM   2708  CG  PHE A 335     -11.296  14.696  16.498  1.00 68.12           C  
ATOM   2709  CD1 PHE A 335     -10.269  15.032  15.598  1.00 68.12           C  
ATOM   2710  CD2 PHE A 335     -11.751  15.639  17.436  1.00 68.12           C  
ATOM   2711  CE1 PHE A 335      -9.779  16.344  15.559  1.00 68.12           C  
ATOM   2712  CE2 PHE A 335     -11.238  16.945  17.414  1.00 68.12           C  
ATOM   2713  CZ  PHE A 335     -10.300  17.308  16.438  1.00 68.12           C  
ATOM   2714  N   ASN A 336     -13.693  10.976  15.081  1.00 66.38           N  
ATOM   2715  CA  ASN A 336     -13.860   9.591  14.652  1.00 66.38           C  
ATOM   2716  C   ASN A 336     -14.234   9.505  13.162  1.00 66.38           C  
ATOM   2717  CB  ASN A 336     -14.877   8.905  15.575  1.00 66.38           C  
ATOM   2718  O   ASN A 336     -13.619   8.723  12.439  1.00 66.38           O  
ATOM   2719  CG  ASN A 336     -14.326   8.619  16.966  1.00 66.38           C  
ATOM   2720  ND2 ASN A 336     -15.201   8.423  17.925  1.00 66.38           N  
ATOM   2721  OD1 ASN A 336     -13.124   8.531  17.209  1.00 66.38           O  
ATOM   2722  N   ASP A 337     -15.122  10.378  12.677  1.00 67.94           N  
ATOM   2723  CA  ASP A 337     -15.482  10.462  11.255  1.00 67.94           C  
ATOM   2724  C   ASP A 337     -14.268  10.800  10.365  1.00 67.94           C  
ATOM   2725  CB  ASP A 337     -16.558  11.542  11.042  1.00 67.94           C  
ATOM   2726  O   ASP A 337     -14.097  10.224   9.289  1.00 67.94           O  
ATOM   2727  CG  ASP A 337     -17.963  11.226  11.562  1.00 67.94           C  
ATOM   2728  OD1 ASP A 337     -18.230  10.073  11.959  1.00 67.94           O  
ATOM   2729  OD2 ASP A 337     -18.794  12.168  11.472  1.00 67.94           O  
ATOM   2730  N   ILE A 338     -13.389  11.711  10.807  1.00 69.88           N  
ATOM   2731  CA  ILE A 338     -12.160  12.073  10.075  1.00 69.88           C  
ATOM   2732  C   ILE A 338     -11.179  10.892  10.010  1.00 69.88           C  
ATOM   2733  CB  ILE A 338     -11.503  13.332  10.695  1.00 69.88           C  
ATOM   2734  O   ILE A 338     -10.535  10.690   8.978  1.00 69.88           O  
ATOM   2735  CG1 ILE A 338     -12.380  14.576  10.423  1.00 69.88           C  
ATOM   2736  CG2 ILE A 338     -10.081  13.573  10.143  1.00 69.88           C  
ATOM   2737  CD1 ILE A 338     -11.968  15.817  11.229  1.00 69.88           C  
ATOM   2738  N   ILE A 339     -11.060  10.097  11.080  1.00 68.94           N  
ATOM   2739  CA  ILE A 339     -10.237   8.878  11.055  1.00 68.94           C  
ATOM   2740  C   ILE A 339     -10.815   7.860  10.077  1.00 68.94           C  
ATOM   2741  CB  ILE A 339     -10.137   8.206  12.438  1.00 68.94           C  
ATOM   2742  O   ILE A 339     -10.068   7.280   9.287  1.00 68.94           O  
ATOM   2743  CG1 ILE A 339      -9.398   9.059  13.478  1.00 68.94           C  
ATOM   2744  CG2 ILE A 339      -9.403   6.848  12.314  1.00 68.94           C  
ATOM   2745  CD1 ILE A 339      -9.654   8.479  14.879  1.00 68.94           C  
ATOM   2746  N   ASP A 340     -12.121   7.606  10.148  1.00 65.75           N  
ATOM   2747  CA  ASP A 340     -12.775   6.627   9.280  1.00 65.75           C  
ATOM   2748  C   ASP A 340     -12.640   7.033   7.803  1.00 65.75           C  
ATOM   2749  CB  ASP A 340     -14.234   6.420   9.730  1.00 65.75           C  
ATOM   2750  O   ASP A 340     -12.391   6.179   6.949  1.00 65.75           O  
ATOM   2751  CG  ASP A 340     -14.386   5.454  10.923  1.00 65.75           C  
ATOM   2752  OD1 ASP A 340     -13.377   4.816  11.335  1.00 65.75           O  
ATOM   2753  OD2 ASP A 340     -15.545   5.251  11.355  1.00 65.75           O  
ATOM   2754  N   MET A 341     -12.646   8.337   7.512  1.00 66.12           N  
ATOM   2755  CA  MET A 341     -12.311   8.873   6.194  1.00 66.12           C  
ATOM   2756  C   MET A 341     -10.851   8.612   5.779  1.00 66.12           C  
ATOM   2757  CB  MET A 341     -12.606  10.371   6.187  1.00 66.12           C  
ATOM   2758  O   MET A 341     -10.611   8.146   4.665  1.00 66.12           O  
ATOM   2759  CG  MET A 341     -12.467  10.933   4.775  1.00 66.12           C  
ATOM   2760  SD  MET A 341     -12.349  12.724   4.723  1.00 66.12           S  
ATOM   2761  CE  MET A 341     -10.664  12.967   5.353  1.00 66.12           C  
ATOM   2762  N   ASP A 342      -9.860   8.873   6.642  1.00 65.50           N  
ATOM   2763  CA  ASP A 342      -8.450   8.592   6.313  1.00 65.50           C  
ATOM   2764  C   ASP A 342      -8.207   7.088   6.093  1.00 65.50           C  
ATOM   2765  CB  ASP A 342      -7.510   9.155   7.395  1.00 65.50           C  
ATOM   2766  O   ASP A 342      -7.431   6.702   5.216  1.00 65.50           O  
ATOM   2767  CG  ASP A 342      -6.032   8.881   7.067  1.00 65.50           C  
ATOM   2768  OD1 ASP A 342      -5.411   9.609   6.257  1.00 65.50           O  
ATOM   2769  OD2 ASP A 342      -5.466   7.889   7.574  1.00 65.50           O  
ATOM   2770  N   LYS A 343      -8.914   6.219   6.827  1.00 64.88           N  
ATOM   2771  CA  LYS A 343      -8.907   4.768   6.580  1.00 64.88           C  
ATOM   2772  C   LYS A 343      -9.528   4.413   5.226  1.00 64.88           C  
ATOM   2773  CB  LYS A 343      -9.648   4.042   7.710  1.00 64.88           C  
ATOM   2774  O   LYS A 343      -9.040   3.493   4.561  1.00 64.88           O  
ATOM   2775  CG  LYS A 343      -8.862   4.045   9.028  1.00 64.88           C  
ATOM   2776  CD  LYS A 343      -9.708   3.367  10.108  1.00 64.88           C  
ATOM   2777  CE  LYS A 343      -8.983   3.345  11.453  1.00 64.88           C  
ATOM   2778  NZ  LYS A 343      -9.907   2.875  12.513  1.00 64.88           N  
ATOM   2779  N   PHE A 344     -10.565   5.141   4.812  1.00 61.81           N  
ATOM   2780  CA  PHE A 344     -11.271   4.925   3.554  1.00 61.81           C  
ATOM   2781  C   PHE A 344     -10.442   5.301   2.315  1.00 61.81           C  
ATOM   2782  CB  PHE A 344     -12.610   5.671   3.578  1.00 61.81           C  
ATOM   2783  O   PHE A 344     -10.312   4.473   1.409  1.00 61.81           O  
ATOM   2784  CG  PHE A 344     -13.372   5.444   2.298  1.00 61.81           C  
ATOM   2785  CD1 PHE A 344     -13.397   6.432   1.296  1.00 61.81           C  
ATOM   2786  CD2 PHE A 344     -13.924   4.176   2.055  1.00 61.81           C  
ATOM   2787  CE1 PHE A 344     -13.986   6.153   0.052  1.00 61.81           C  
ATOM   2788  CE2 PHE A 344     -14.451   3.879   0.792  1.00 61.81           C  
ATOM   2789  CZ  PHE A 344     -14.503   4.873  -0.204  1.00 61.81           C  
ATOM   2790  N   ASP A 345      -9.800   6.478   2.303  1.00 58.09           N  
ATOM   2791  CA  ASP A 345      -8.942   6.955   1.195  1.00 58.09           C  
ATOM   2792  C   ASP A 345      -7.847   5.938   0.803  1.00 58.09           C  
ATOM   2793  CB  ASP A 345      -8.273   8.292   1.596  1.00 58.09           C  
ATOM   2794  O   ASP A 345      -7.328   5.939  -0.313  1.00 58.09           O  
ATOM   2795  CG  ASP A 345      -9.045   9.565   1.213  1.00 58.09           C  
ATOM   2796  OD1 ASP A 345     -10.086   9.456   0.527  1.00 58.09           O  
ATOM   2797  OD2 ASP A 345      -8.525  10.657   1.557  1.00 58.09           O  
ATOM   2798  N   ARG A 346      -7.506   5.024   1.718  1.00 57.06           N  
ATOM   2799  CA  ARG A 346      -6.434   4.032   1.578  1.00 57.06           C  
ATOM   2800  C   ARG A 346      -6.884   2.667   1.058  1.00 57.06           C  
ATOM   2801  CB  ARG A 346      -5.747   3.878   2.935  1.00 57.06           C  
ATOM   2802  O   ARG A 346      -6.041   1.777   0.986  1.00 57.06           O  
ATOM   2803  CG  ARG A 346      -5.113   5.185   3.406  1.00 57.06           C  
ATOM   2804  CD  ARG A 346      -4.840   5.050   4.897  1.00 57.06           C  
ATOM   2805  NE  ARG A 346      -4.431   6.342   5.425  1.00 57.06           N  
ATOM   2806  NH1 ARG A 346      -2.219   6.062   5.168  1.00 57.06           N  
ATOM   2807  NH2 ARG A 346      -3.059   8.081   5.733  1.00 57.06           N  
ATOM   2808  CZ  ARG A 346      -3.232   6.831   5.445  1.00 57.06           C  
ATOM   2809  N   ARG A 347      -8.176   2.457   0.758  1.00 52.75           N  
ATOM   2810  CA  ARG A 347      -8.763   1.124   0.467  1.00 52.75           C  
ATOM   2811  C   ARG A 347      -8.464   0.063   1.549  1.00 52.75           C  
ATOM   2812  CB  ARG A 347      -8.344   0.608  -0.928  1.00 52.75           C  
ATOM   2813  O   ARG A 347      -8.471  -1.124   1.255  1.00 52.75           O  
ATOM   2814  CG  ARG A 347      -8.701   1.525  -2.101  1.00 52.75           C  
ATOM   2815  CD  ARG A 347      -8.255   0.848  -3.403  1.00 52.75           C  
ATOM   2816  NE  ARG A 347      -8.483   1.716  -4.572  1.00 52.75           N  
ATOM   2817  NH1 ARG A 347      -7.646   0.285  -6.161  1.00 52.75           N  
ATOM   2818  NH2 ARG A 347      -8.428   2.286  -6.774  1.00 52.75           N  
ATOM   2819  CZ  ARG A 347      -8.185   1.426  -5.825  1.00 52.75           C  
ATOM   2820  N   LYS A 348      -8.186   0.480   2.792  1.00 54.53           N  
ATOM   2821  CA  LYS A 348      -7.826  -0.404   3.923  1.00 54.53           C  
ATOM   2822  C   LYS A 348      -9.023  -0.844   4.767  1.00 54.53           C  
ATOM   2823  CB  LYS A 348      -6.777   0.282   4.812  1.00 54.53           C  
ATOM   2824  O   LYS A 348      -8.839  -1.455   5.817  1.00 54.53           O  
ATOM   2825  CG  LYS A 348      -5.367   0.208   4.224  1.00 54.53           C  
ATOM   2826  CD  LYS A 348      -4.368   0.702   5.274  1.00 54.53           C  
ATOM   2827  CE  LYS A 348      -2.943   0.586   4.736  1.00 54.53           C  
ATOM   2828  NZ  LYS A 348      -1.950   0.804   5.816  1.00 54.53           N  
ATOM   2829  N   LEU A 349     -10.235  -0.465   4.373  1.00 61.97           N  
ATOM   2830  CA  LEU A 349     -11.434  -0.816   5.115  1.00 61.97           C  
ATOM   2831  C   LEU A 349     -11.876  -2.216   4.682  1.00 61.97           C  
ATOM   2832  CB  LEU A 349     -12.465   0.318   4.966  1.00 61.97           C  
ATOM   2833  O   LEU A 349     -12.586  -2.381   3.695  1.00 61.97           O  
ATOM   2834  CG  LEU A 349     -13.405   0.406   6.184  1.00 61.97           C  
ATOM   2835  CD1 LEU A 349     -13.628   1.867   6.580  1.00 61.97           C  
ATOM   2836  CD2 LEU A 349     -14.750  -0.246   5.895  1.00 61.97           C  
ATOM   2837  N   GLU A 350     -11.358  -3.216   5.387  1.00 62.47           N  
ATOM   2838  CA  GLU A 350     -11.746  -4.616   5.238  1.00 62.47           C  
ATOM   2839  C   GLU A 350     -13.001  -4.873   6.081  1.00 62.47           C  
ATOM   2840  CB  GLU A 350     -10.572  -5.536   5.625  1.00 62.47           C  
ATOM   2841  O   GLU A 350     -13.086  -4.426   7.229  1.00 62.47           O  
ATOM   2842  CG  GLU A 350      -9.399  -5.398   4.633  1.00 62.47           C  
ATOM   2843  CD  GLU A 350      -8.154  -6.233   4.983  1.00 62.47           C  
ATOM   2844  OE1 GLU A 350      -7.191  -6.172   4.182  1.00 62.47           O  
ATOM   2845  OE2 GLU A 350      -8.127  -6.875   6.057  1.00 62.47           O  
ATOM   2846  N   LEU A 351     -13.991  -5.546   5.492  1.00 76.00           N  
ATOM   2847  CA  LEU A 351     -15.127  -6.079   6.238  1.00 76.00           C  
ATOM   2848  C   LEU A 351     -14.700  -7.382   6.908  1.00 76.00           C  
ATOM   2849  CB  LEU A 351     -16.330  -6.318   5.309  1.00 76.00           C  
ATOM   2850  O   LEU A 351     -14.015  -8.198   6.289  1.00 76.00           O  
ATOM   2851  CG  LEU A 351     -16.970  -5.051   4.720  1.00 76.00           C  
ATOM   2852  CD1 LEU A 351     -18.110  -5.470   3.799  1.00 76.00           C  
ATOM   2853  CD2 LEU A 351     -17.548  -4.126   5.795  1.00 76.00           C  
ATOM   2854  N   PHE A 352     -15.157  -7.595   8.137  1.00 79.06           N  
ATOM   2855  CA  PHE A 352     -14.951  -8.846   8.864  1.00 79.06           C  
ATOM   2856  C   PHE A 352     -16.307  -9.531   9.064  1.00 79.06           C  
ATOM   2857  CB  PHE A 352     -14.191  -8.565  10.167  1.00 79.06           C  
ATOM   2858  O   PHE A 352     -16.853  -9.493  10.169  1.00 79.06           O  
ATOM   2859  CG  PHE A 352     -12.796  -8.014   9.939  1.00 79.06           C  
ATOM   2860  CD1 PHE A 352     -11.717  -8.887   9.703  1.00 79.06           C  
ATOM   2861  CD2 PHE A 352     -12.587  -6.622   9.900  1.00 79.06           C  
ATOM   2862  CE1 PHE A 352     -10.438  -8.371   9.428  1.00 79.06           C  
ATOM   2863  CE2 PHE A 352     -11.309  -6.107   9.624  1.00 79.06           C  
ATOM   2864  CZ  PHE A 352     -10.235  -6.981   9.383  1.00 79.06           C  
ATOM   2865  N   PRO A 353     -16.904 -10.093   7.994  1.00 83.25           N  
ATOM   2866  CA  PRO A 353     -18.206 -10.729   8.090  1.00 83.25           C  
ATOM   2867  C   PRO A 353     -18.137 -11.950   9.013  1.00 83.25           C  
ATOM   2868  CB  PRO A 353     -18.608 -11.052   6.649  1.00 83.25           C  
ATOM   2869  O   PRO A 353     -17.177 -12.722   8.986  1.00 83.25           O  
ATOM   2870  CG  PRO A 353     -17.269 -11.274   5.953  1.00 83.25           C  
ATOM   2871  CD  PRO A 353     -16.366 -10.258   6.649  1.00 83.25           C  
ATOM   2872  N   ALA A 354     -19.146 -12.089   9.868  1.00 83.50           N  
ATOM   2873  CA  ALA A 354     -19.261 -13.174  10.829  1.00 83.50           C  
ATOM   2874  C   ALA A 354     -20.717 -13.640  10.923  1.00 83.50           C  
ATOM   2875  CB  ALA A 354     -18.719 -12.699  12.186  1.00 83.50           C  
ATOM   2876  O   ALA A 354     -21.640 -12.931  10.524  1.00 83.50           O  
ATOM   2877  N   ALA A 355     -20.921 -14.839  11.470  1.00 85.88           N  
ATOM   2878  CA  ALA A 355     -22.257 -15.363  11.726  1.00 85.88           C  
ATOM   2879  C   ALA A 355     -22.989 -14.489  12.759  1.00 85.88           C  
ATOM   2880  CB  ALA A 355     -22.129 -16.814  12.203  1.00 85.88           C  
ATOM   2881  O   ALA A 355     -22.556 -14.403  13.909  1.00 85.88           O  
ATOM   2882  N   LEU A 356     -24.102 -13.893  12.348  1.00 86.38           N  
ATOM   2883  CA  LEU A 356     -24.949 -13.004  13.131  1.00 86.38           C  
ATOM   2884  C   LEU A 356     -26.337 -13.623  13.284  1.00 86.38           C  
ATOM   2885  CB  LEU A 356     -25.020 -11.650  12.398  1.00 86.38           C  
ATOM   2886  O   LEU A 356     -26.936 -14.018  12.282  1.00 86.38           O  
ATOM   2887  CG  LEU A 356     -25.904 -10.597  13.093  1.00 86.38           C  
ATOM   2888  CD1 LEU A 356     -25.331 -10.222  14.462  1.00 86.38           C  
ATOM   2889  CD2 LEU A 356     -26.001  -9.344  12.227  1.00 86.38           C  
ATOM   2890  N   ASN A 357     -26.853 -13.659  14.517  1.00 87.19           N  
ATOM   2891  CA  ASN A 357     -28.277 -13.881  14.735  1.00 87.19           C  
ATOM   2892  C   ASN A 357     -29.029 -12.592  14.370  1.00 87.19           C  
ATOM   2893  CB  ASN A 357     -28.552 -14.385  16.162  1.00 87.19           C  
ATOM   2894  O   ASN A 357     -28.916 -11.593  15.085  1.00 87.19           O  
ATOM   2895  CG  ASN A 357     -30.019 -14.757  16.354  1.00 87.19           C  
ATOM   2896  ND2 ASN A 357     -30.324 -15.652  17.259  1.00 87.19           N  
ATOM   2897  OD1 ASN A 357     -30.913 -14.243  15.702  1.00 87.19           O  
ATOM   2898  N   PHE A 358     -29.709 -12.571  13.222  1.00 89.62           N  
ATOM   2899  CA  PHE A 358     -30.288 -11.327  12.707  1.00 89.62           C  
ATOM   2900  C   PHE A 358     -31.526 -10.893  13.500  1.00 89.62           C  
ATOM   2901  CB  PHE A 358     -30.586 -11.452  11.209  1.00 89.62           C  
ATOM   2902  O   PHE A 358     -31.736  -9.697  13.691  1.00 89.62           O  
ATOM   2903  CG  PHE A 358     -30.968 -10.142  10.551  1.00 89.62           C  
ATOM   2904  CD1 PHE A 358     -32.283  -9.937  10.097  1.00 89.62           C  
ATOM   2905  CD2 PHE A 358     -30.017  -9.112  10.427  1.00 89.62           C  
ATOM   2906  CE1 PHE A 358     -32.657  -8.696   9.554  1.00 89.62           C  
ATOM   2907  CE2 PHE A 358     -30.392  -7.868   9.890  1.00 89.62           C  
ATOM   2908  CZ  PHE A 358     -31.718  -7.655   9.476  1.00 89.62           C  
ATOM   2909  N   GLU A 359     -32.306 -11.841  14.020  1.00 87.00           N  
ATOM   2910  CA  GLU A 359     -33.476 -11.541  14.848  1.00 87.00           C  
ATOM   2911  C   GLU A 359     -33.069 -10.887  16.178  1.00 87.00           C  
ATOM   2912  CB  GLU A 359     -34.289 -12.827  15.054  1.00 87.00           C  
ATOM   2913  O   GLU A 359     -33.591  -9.826  16.531  1.00 87.00           O  
ATOM   2914  CG  GLU A 359     -35.632 -12.533  15.739  1.00 87.00           C  
ATOM   2915  CD  GLU A 359     -36.551 -13.759  15.862  1.00 87.00           C  
ATOM   2916  OE1 GLU A 359     -37.716 -13.540  16.272  1.00 87.00           O  
ATOM   2917  OE2 GLU A 359     -36.101 -14.888  15.565  1.00 87.00           O  
ATOM   2918  N   GLU A 360     -32.072 -11.454  16.868  1.00 81.38           N  
ATOM   2919  CA  GLU A 360     -31.499 -10.858  18.085  1.00 81.38           C  
ATOM   2920  C   GLU A 360     -30.894  -9.479  17.797  1.00 81.38           C  
ATOM   2921  CB  GLU A 360     -30.411 -11.769  18.674  1.00 81.38           C  
ATOM   2922  O   GLU A 360     -31.131  -8.523  18.535  1.00 81.38           O  
ATOM   2923  CG  GLU A 360     -30.976 -12.995  19.407  1.00 81.38           C  
ATOM   2924  CD  GLU A 360     -29.882 -13.985  19.851  1.00 81.38           C  
ATOM   2925  OE1 GLU A 360     -30.240 -15.130  20.211  1.00 81.38           O  
ATOM   2926  OE2 GLU A 360     -28.677 -13.671  19.719  1.00 81.38           O  
ATOM   2927  N   PHE A 361     -30.169  -9.341  16.684  1.00 87.75           N  
ATOM   2928  CA  PHE A 361     -29.590  -8.064  16.278  1.00 87.75           C  
ATOM   2929  C   PHE A 361     -30.652  -6.975  16.079  1.00 87.75           C  
ATOM   2930  CB  PHE A 361     -28.784  -8.276  14.996  1.00 87.75           C  
ATOM   2931  O   PHE A 361     -30.479  -5.853  16.554  1.00 87.75           O  
ATOM   2932  CG  PHE A 361     -28.218  -6.998  14.419  1.00 87.75           C  
ATOM   2933  CD1 PHE A 361     -28.856  -6.370  13.334  1.00 87.75           C  
ATOM   2934  CD2 PHE A 361     -27.072  -6.420  14.989  1.00 87.75           C  
ATOM   2935  CE1 PHE A 361     -28.342  -5.170  12.815  1.00 87.75           C  
ATOM   2936  CE2 PHE A 361     -26.553  -5.224  14.465  1.00 87.75           C  
ATOM   2937  CZ  PHE A 361     -27.188  -4.597  13.379  1.00 87.75           C  
ATOM   2938  N   VAL A 362     -31.761  -7.285  15.402  1.00 89.44           N  
ATOM   2939  CA  VAL A 362     -32.857  -6.328  15.194  1.00 89.44           C  
ATOM   2940  C   VAL A 362     -33.517  -5.952  16.525  1.00 89.44           C  
ATOM   2941  CB  VAL A 362     -33.871  -6.885  14.176  1.00 89.44           C  
ATOM   2942  O   VAL A 362     -33.786  -4.770  16.747  1.00 89.44           O  
ATOM   2943  CG1 VAL A 362     -35.151  -6.046  14.100  1.00 89.44           C  
ATOM   2944  CG2 VAL A 362     -33.260  -6.896  12.768  1.00 89.44           C  
ATOM   2945  N   ALA A 363     -33.716  -6.915  17.430  1.00 82.62           N  
ATOM   2946  CA  ALA A 363     -34.250  -6.654  18.768  1.00 82.62           C  
ATOM   2947  C   ALA A 363     -33.321  -5.752  19.605  1.00 82.62           C  
ATOM   2948  CB  ALA A 363     -34.501  -8.000  19.457  1.00 82.62           C  
ATOM   2949  O   ALA A 363     -33.783  -4.859  20.315  1.00 82.62           O  
ATOM   2950  N   GLU A 364     -32.001  -5.910  19.490  1.00 78.38           N  
ATOM   2951  CA  GLU A 364     -31.049  -5.004  20.142  1.00 78.38           C  
ATOM   2952  C   GLU A 364     -31.153  -3.565  19.613  1.00 78.38           C  
ATOM   2953  CB  GLU A 364     -29.613  -5.482  19.923  1.00 78.38           C  
ATOM   2954  O   GLU A 364     -31.103  -2.608  20.392  1.00 78.38           O  
ATOM   2955  CG  GLU A 364     -29.204  -6.725  20.723  1.00 78.38           C  
ATOM   2956  CD  GLU A 364     -27.751  -7.114  20.412  1.00 78.38           C  
ATOM   2957  OE1 GLU A 364     -27.290  -8.165  20.893  1.00 78.38           O  
ATOM   2958  OE2 GLU A 364     -27.047  -6.313  19.735  1.00 78.38           O  
ATOM   2959  N   ILE A 365     -31.292  -3.392  18.293  1.00 85.69           N  
ATOM   2960  CA  ILE A 365     -31.453  -2.066  17.678  1.00 85.69           C  
ATOM   2961  C   ILE A 365     -32.778  -1.421  18.104  1.00 85.69           C  
ATOM   2962  CB  ILE A 365     -31.323  -2.155  16.140  1.00 85.69           C  
ATOM   2963  O   ILE A 365     -32.806  -0.217  18.358  1.00 85.69           O  
ATOM   2964  CG1 ILE A 365     -29.926  -2.634  15.684  1.00 85.69           C  
ATOM   2965  CG2 ILE A 365     -31.639  -0.810  15.463  1.00 85.69           C  
ATOM   2966  CD1 ILE A 365     -28.743  -1.725  16.032  1.00 85.69           C  
ATOM   2967  N   GLU A 366     -33.845  -2.209  18.238  1.00 87.25           N  
ATOM   2968  CA  GLU A 366     -35.156  -1.761  18.721  1.00 87.25           C  
ATOM   2969  C   GLU A 366     -35.063  -1.117  20.108  1.00 87.25           C  
ATOM   2970  CB  GLU A 366     -36.100  -2.972  18.762  1.00 87.25           C  
ATOM   2971  O   GLU A 366     -35.488   0.024  20.297  1.00 87.25           O  
ATOM   2972  CG  GLU A 366     -37.555  -2.611  19.082  1.00 87.25           C  
ATOM   2973  CD  GLU A 366     -38.483  -3.836  19.156  1.00 87.25           C  
ATOM   2974  OE1 GLU A 366     -39.691  -3.612  19.384  1.00 87.25           O  
ATOM   2975  OE2 GLU A 366     -38.021  -4.989  18.956  1.00 87.25           O  
ATOM   2976  N   VAL A 367     -34.444  -1.818  21.064  1.00 74.75           N  
ATOM   2977  CA  VAL A 367     -34.276  -1.333  22.444  1.00 74.75           C  
ATOM   2978  C   VAL A 367     -33.489  -0.021  22.469  1.00 74.75           C  
ATOM   2979  CB  VAL A 367     -33.581  -2.411  23.302  1.00 74.75           C  
ATOM   2980  O   VAL A 367     -33.851   0.920  23.181  1.00 74.75           O  
ATOM   2981  CG1 VAL A 367     -33.234  -1.909  24.711  1.00 74.75           C  
ATOM   2982  CG2 VAL A 367     -34.481  -3.642  23.470  1.00 74.75           C  
ATOM   2983  N   LEU A 368     -32.427   0.069  21.665  1.00 74.00           N  
ATOM   2984  CA  LEU A 368     -31.605   1.273  21.564  1.00 74.00           C  
ATOM   2985  C   LEU A 368     -32.377   2.457  20.967  1.00 74.00           C  
ATOM   2986  CB  LEU A 368     -30.358   0.955  20.724  1.00 74.00           C  
ATOM   2987  O   LEU A 368     -32.325   3.562  21.510  1.00 74.00           O  
ATOM   2988  CG  LEU A 368     -29.302   0.095  21.441  1.00 74.00           C  
ATOM   2989  CD1 LEU A 368     -28.201  -0.284  20.446  1.00 74.00           C  
ATOM   2990  CD2 LEU A 368     -28.645   0.839  22.609  1.00 74.00           C  
ATOM   2991  N   ALA A 369     -33.098   2.241  19.868  1.00 81.38           N  
ATOM   2992  CA  ALA A 369     -33.864   3.284  19.197  1.00 81.38           C  
ATOM   2993  C   ALA A 369     -35.029   3.792  20.062  1.00 81.38           C  
ATOM   2994  CB  ALA A 369     -34.359   2.719  17.869  1.00 81.38           C  
ATOM   2995  O   ALA A 369     -35.245   5.005  20.143  1.00 81.38           O  
ATOM   2996  N   ALA A 370     -35.713   2.892  20.773  1.00 79.31           N  
ATOM   2997  CA  ALA A 370     -36.770   3.242  21.717  1.00 79.31           C  
ATOM   2998  C   ALA A 370     -36.254   4.170  22.829  1.00 79.31           C  
ATOM   2999  CB  ALA A 370     -37.360   1.946  22.284  1.00 79.31           C  
ATOM   3000  O   ALA A 370     -36.873   5.197  23.114  1.00 79.31           O  
ATOM   3001  N   LEU A 371     -35.073   3.881  23.391  1.00 72.50           N  
ATOM   3002  CA  LEU A 371     -34.449   4.729  24.410  1.00 72.50           C  
ATOM   3003  C   LEU A 371     -34.106   6.131  23.871  1.00 72.50           C  
ATOM   3004  CB  LEU A 371     -33.198   4.004  24.939  1.00 72.50           C  
ATOM   3005  O   LEU A 371     -34.290   7.134  24.564  1.00 72.50           O  
ATOM   3006  CG  LEU A 371     -32.508   4.720  26.113  1.00 72.50           C  
ATOM   3007  CD1 LEU A 371     -33.360   4.706  27.383  1.00 72.50           C  
ATOM   3008  CD2 LEU A 371     -31.173   4.042  26.424  1.00 72.50           C  
ATOM   3009  N   MET A 372     -33.615   6.225  22.629  1.00 79.44           N  
ATOM   3010  CA  MET A 372     -33.311   7.512  21.985  1.00 79.44           C  
ATOM   3011  C   MET A 372     -34.570   8.352  21.744  1.00 79.44           C  
ATOM   3012  CB  MET A 372     -32.606   7.287  20.642  1.00 79.44           C  
ATOM   3013  O   MET A 372     -34.534   9.576  21.906  1.00 79.44           O  
ATOM   3014  CG  MET A 372     -31.213   6.675  20.800  1.00 79.44           C  
ATOM   3015  SD  MET A 372     -30.404   6.298  19.224  1.00 79.44           S  
ATOM   3016  CE  MET A 372     -29.912   7.957  18.714  1.00 79.44           C  
ATOM   3017  N   ALA A 373     -35.669   7.699  21.366  1.00 84.50           N  
ATOM   3018  CA  ALA A 373     -36.960   8.341  21.160  1.00 84.50           C  
ATOM   3019  C   ALA A 373     -37.552   8.843  22.484  1.00 84.50           C  
ATOM   3020  CB  ALA A 373     -37.882   7.340  20.463  1.00 84.50           C  
ATOM   3021  O   ALA A 373     -37.949  10.007  22.571  1.00 84.50           O  
ATOM   3022  N   GLU A 374     -37.514   8.020  23.538  1.00 78.88           N  
ATOM   3023  CA  GLU A 374     -38.015   8.365  24.874  1.00 78.88           C  
ATOM   3024  C   GLU A 374     -37.322   9.611  25.439  1.00 78.88           C  
ATOM   3025  CB  GLU A 374     -37.830   7.162  25.817  1.00 78.88           C  
ATOM   3026  O   GLU A 374     -37.985  10.540  25.903  1.00 78.88           O  
ATOM   3027  CG  GLU A 374     -38.491   7.408  27.184  1.00 78.88           C  
ATOM   3028  CD  GLU A 374     -38.309   6.257  28.187  1.00 78.88           C  
ATOM   3029  OE1 GLU A 374     -38.938   6.351  29.267  1.00 78.88           O  
ATOM   3030  OE2 GLU A 374     -37.517   5.331  27.906  1.00 78.88           O  
ATOM   3031  N   GLN A 375     -35.993   9.701  25.310  1.00 72.62           N  
ATOM   3032  CA  GLN A 375     -35.221  10.871  25.751  1.00 72.62           C  
ATOM   3033  C   GLN A 375     -35.639  12.181  25.067  1.00 72.62           C  
ATOM   3034  CB  GLN A 375     -33.733  10.626  25.479  1.00 72.62           C  
ATOM   3035  O   GLN A 375     -35.413  13.263  25.616  1.00 72.62           O  
ATOM   3036  CG  GLN A 375     -33.125   9.629  26.471  1.00 72.62           C  
ATOM   3037  CD  GLN A 375     -31.651   9.353  26.198  1.00 72.62           C  
ATOM   3038  NE2 GLN A 375     -31.061   8.429  26.921  1.00 72.62           N  
ATOM   3039  OE1 GLN A 375     -30.987   9.965  25.373  1.00 72.62           O  
ATOM   3040  N   LYS A 376     -36.233  12.099  23.873  1.00 77.00           N  
ATOM   3041  CA  LYS A 376     -36.728  13.247  23.105  1.00 77.00           C  
ATOM   3042  C   LYS A 376     -38.248  13.395  23.129  1.00 77.00           C  
ATOM   3043  CB  LYS A 376     -36.202  13.156  21.671  1.00 77.00           C  
ATOM   3044  O   LYS A 376     -38.754  14.351  22.548  1.00 77.00           O  
ATOM   3045  CG  LYS A 376     -34.687  13.378  21.628  1.00 77.00           C  
ATOM   3046  CD  LYS A 376     -34.293  13.645  20.182  1.00 77.00           C  
ATOM   3047  CE  LYS A 376     -32.808  13.966  20.083  1.00 77.00           C  
ATOM   3048  NZ  LYS A 376     -32.539  14.484  18.731  1.00 77.00           N  
ATOM   3049  N   GLY A 377     -38.966  12.494  23.799  1.00 84.62           N  
ATOM   3050  CA  GLY A 377     -40.429  12.463  23.797  1.00 84.62           C  
ATOM   3051  C   GLY A 377     -41.043  12.116  22.434  1.00 84.62           C  
ATOM   3052  O   GLY A 377     -42.157  12.552  22.153  1.00 84.62           O  
ATOM   3053  N   LEU A 378     -40.323  11.377  21.585  1.00 91.56           N  
ATOM   3054  CA  LEU A 378     -40.798  10.891  20.284  1.00 91.56           C  
ATOM   3055  C   LEU A 378     -41.366   9.469  20.408  1.00 91.56           C  
ATOM   3056  CB  LEU A 378     -39.645  10.936  19.262  1.00 91.56           C  
ATOM   3057  O   LEU A 378     -40.979   8.717  21.303  1.00 91.56           O  
ATOM   3058  CG  LEU A 378     -39.088  12.341  18.964  1.00 91.56           C  
ATOM   3059  CD1 LEU A 378     -37.882  12.222  18.030  1.00 91.56           C  
ATOM   3060  CD2 LEU A 378     -40.130  13.246  18.304  1.00 91.56           C  
ATOM   3061  N   ARG A 379     -42.260   9.081  19.489  1.00 92.06           N  
ATOM   3062  CA  ARG A 379     -42.713   7.685  19.351  1.00 92.06           C  
ATOM   3063  C   ARG A 379     -41.714   6.891  18.506  1.00 92.06           C  
ATOM   3064  CB  ARG A 379     -44.132   7.646  18.754  1.00 92.06           C  
ATOM   3065  O   ARG A 379     -41.238   7.408  17.500  1.00 92.06           O  
ATOM   3066  CG  ARG A 379     -44.802   6.272  18.934  1.00 92.06           C  
ATOM   3067  CD  ARG A 379     -46.235   6.244  18.380  1.00 92.06           C  
ATOM   3068  NE  ARG A 379     -46.265   5.736  17.005  1.00 92.06           N  
ATOM   3069  NH1 ARG A 379     -48.460   6.087  16.438  1.00 92.06           N  
ATOM   3070  NH2 ARG A 379     -47.102   4.949  15.071  1.00 92.06           N  
ATOM   3071  CZ  ARG A 379     -47.279   5.601  16.178  1.00 92.06           C  
ATOM   3072  N   PHE A 380     -41.430   5.650  18.887  1.00 94.62           N  
ATOM   3073  CA  PHE A 380     -40.675   4.714  18.057  1.00 94.62           C  
ATOM   3074  C   PHE A 380     -41.452   3.411  17.899  1.00 94.62           C  
ATOM   3075  CB  PHE A 380     -39.277   4.477  18.634  1.00 94.62           C  
ATOM   3076  O   PHE A 380     -41.927   2.880  18.902  1.00 94.62           O  
ATOM   3077  CG  PHE A 380     -38.462   3.481  17.834  1.00 94.62           C  
ATOM   3078  CD1 PHE A 380     -38.353   2.147  18.267  1.00 94.62           C  
ATOM   3079  CD2 PHE A 380     -37.876   3.868  16.614  1.00 94.62           C  
ATOM   3080  CE1 PHE A 380     -37.658   1.210  17.485  1.00 94.62           C  
ATOM   3081  CE2 PHE A 380     -37.179   2.930  15.833  1.00 94.62           C  
ATOM   3082  CZ  PHE A 380     -37.071   1.598  16.269  1.00 94.62           C  
ATOM   3083  N   ASP A 381     -41.553   2.914  16.668  1.00 93.88           N  
ATOM   3084  CA  ASP A 381     -42.162   1.619  16.359  1.00 93.88           C  
ATOM   3085  C   ASP A 381     -41.228   0.788  15.473  1.00 93.88           C  
ATOM   3086  CB  ASP A 381     -43.524   1.786  15.671  1.00 93.88           C  
ATOM   3087  O   ASP A 381     -40.585   1.317  14.562  1.00 93.88           O  
ATOM   3088  CG  ASP A 381     -44.510   2.650  16.454  1.00 93.88           C  
ATOM   3089  OD1 ASP A 381     -44.970   2.261  17.549  1.00 93.88           O  
ATOM   3090  OD2 ASP A 381     -44.861   3.736  15.935  1.00 93.88           O  
ATOM   3091  N   LEU A 382     -41.182  -0.521  15.729  1.00 94.00           N  
ATOM   3092  CA  LEU A 382     -40.541  -1.501  14.858  1.00 94.00           C  
ATOM   3093  C   LEU A 382     -41.610  -2.349  14.165  1.00 94.00           C  
ATOM   3094  CB  LEU A 382     -39.558  -2.363  15.667  1.00 94.00           C  
ATOM   3095  O   LEU A 382     -42.394  -3.032  14.826  1.00 94.00           O  
ATOM   3096  CG  LEU A 382     -38.965  -3.529  14.850  1.00 94.00           C  
ATOM   3097  CD1 LEU A 382     -38.133  -3.069  13.656  1.00 94.00           C  
ATOM   3098  CD2 LEU A 382     -38.081  -4.398  15.723  1.00 94.00           C  
ATOM   3099  N   GLU A 383     -41.587  -2.370  12.838  1.00 94.50           N  
ATOM   3100  CA  GLU A 383     -42.456  -3.210  12.019  1.00 94.50           C  
ATOM   3101  C   GLU A 383     -41.643  -4.309  11.325  1.00 94.50           C  
ATOM   3102  CB  GLU A 383     -43.258  -2.361  11.022  1.00 94.50           C  
ATOM   3103  O   GLU A 383     -40.634  -4.051  10.671  1.00 94.50           O  
ATOM   3104  CG  GLU A 383     -44.216  -1.393  11.742  1.00 94.50           C  
ATOM   3105  CD  GLU A 383     -45.214  -0.686  10.808  1.00 94.50           C  
ATOM   3106  OE1 GLU A 383     -46.060   0.070  11.345  1.00 94.50           O  
ATOM   3107  OE2 GLU A 383     -45.199  -0.959   9.586  1.00 94.50           O  
ATOM   3108  N   ARG A 384     -42.081  -5.564  11.463  1.00 92.56           N  
ATOM   3109  CA  ARG A 384     -41.479  -6.725  10.789  1.00 92.56           C  
ATOM   3110  C   ARG A 384     -42.462  -7.217   9.734  1.00 92.56           C  
ATOM   3111  CB  ARG A 384     -41.111  -7.820  11.809  1.00 92.56           C  
ATOM   3112  O   ARG A 384     -43.539  -7.694  10.086  1.00 92.56           O  
ATOM   3113  CG  ARG A 384     -40.094  -7.335  12.857  1.00 92.56           C  
ATOM   3114  CD  ARG A 384     -39.801  -8.415  13.908  1.00 92.56           C  
ATOM   3115  NE  ARG A 384     -39.024  -7.854  15.036  1.00 92.56           N  
ATOM   3116  NH1 ARG A 384     -39.883  -9.136  16.736  1.00 92.56           N  
ATOM   3117  NH2 ARG A 384     -38.513  -7.449  17.228  1.00 92.56           N  
ATOM   3118  CZ  ARG A 384     -39.140  -8.148  16.322  1.00 92.56           C  
ATOM   3119  N   LEU A 385     -42.125  -7.056   8.454  1.00 88.12           N  
ATOM   3120  CA  LEU A 385     -43.037  -7.396   7.349  1.00 88.12           C  
ATOM   3121  C   LEU A 385     -42.956  -8.868   6.930  1.00 88.12           C  
ATOM   3122  CB  LEU A 385     -42.765  -6.495   6.134  1.00 88.12           C  
ATOM   3123  O   LEU A 385     -43.918  -9.400   6.377  1.00 88.12           O  
ATOM   3124  CG  LEU A 385     -43.020  -4.993   6.343  1.00 88.12           C  
ATOM   3125  CD1 LEU A 385     -42.703  -4.258   5.040  1.00 88.12           C  
ATOM   3126  CD2 LEU A 385     -44.471  -4.694   6.726  1.00 88.12           C  
ATOM   3127  N   THR A 386     -41.821  -9.519   7.180  1.00 87.62           N  
ATOM   3128  CA  THR A 386     -41.580 -10.932   6.866  1.00 87.62           C  
ATOM   3129  C   THR A 386     -40.882 -11.630   8.030  1.00 87.62           C  
ATOM   3130  CB  THR A 386     -40.753 -11.109   5.578  1.00 87.62           C  
ATOM   3131  O   THR A 386     -40.383 -10.977   8.951  1.00 87.62           O  
ATOM   3132  CG2 THR A 386     -41.353 -10.411   4.358  1.00 87.62           C  
ATOM   3133  OG1 THR A 386     -39.448 -10.616   5.730  1.00 87.62           O  
ATOM   3134  N   ASP A 387     -40.840 -12.963   7.982  1.00 84.06           N  
ATOM   3135  CA  ASP A 387     -40.019 -13.751   8.897  1.00 84.06           C  
ATOM   3136  C   ASP A 387     -38.536 -13.451   8.639  1.00 84.06           C  
ATOM   3137  CB  ASP A 387     -40.321 -15.251   8.756  1.00 84.06           C  
ATOM   3138  O   ASP A 387     -38.060 -13.488   7.499  1.00 84.06           O  
ATOM   3139  CG  ASP A 387     -41.752 -15.628   9.164  1.00 84.06           C  
ATOM   3140  OD1 ASP A 387     -42.302 -14.982  10.084  1.00 84.06           O  
ATOM   3141  OD2 ASP A 387     -42.303 -16.563   8.537  1.00 84.06           O  
ATOM   3142  N   LEU A 388     -37.810 -13.119   9.704  1.00 87.44           N  
ATOM   3143  CA  LEU A 388     -36.401 -12.761   9.619  1.00 87.44           C  
ATOM   3144  C   LEU A 388     -35.531 -14.027   9.590  1.00 87.44           C  
ATOM   3145  CB  LEU A 388     -36.024 -11.824  10.779  1.00 87.44           C  
ATOM   3146  O   LEU A 388     -35.832 -14.992  10.293  1.00 87.44           O  
ATOM   3147  CG  LEU A 388     -36.806 -10.496  10.817  1.00 87.44           C  
ATOM   3148  CD1 LEU A 388     -36.277  -9.629  11.962  1.00 87.44           C  
ATOM   3149  CD2 LEU A 388     -36.698  -9.697   9.515  1.00 87.44           C  
ATOM   3150  N   PRO A 389     -34.437 -14.047   8.808  1.00 84.31           N  
ATOM   3151  CA  PRO A 389     -33.511 -15.168   8.818  1.00 84.31           C  
ATOM   3152  C   PRO A 389     -32.828 -15.275  10.181  1.00 84.31           C  
ATOM   3153  CB  PRO A 389     -32.519 -14.870   7.695  1.00 84.31           C  
ATOM   3154  O   PRO A 389     -32.378 -14.273  10.730  1.00 84.31           O  
ATOM   3155  CG  PRO A 389     -32.504 -13.344   7.620  1.00 84.31           C  
ATOM   3156  CD  PRO A 389     -33.958 -12.997   7.924  1.00 84.31           C  
ATOM   3157  N   SER A 390     -32.697 -16.487  10.711  1.00 79.12           N  
ATOM   3158  CA  SER A 390     -32.057 -16.702  12.008  1.00 79.12           C  
ATOM   3159  C   SER A 390     -30.562 -16.404  11.953  1.00 79.12           C  
ATOM   3160  CB  SER A 390     -32.339 -18.120  12.501  1.00 79.12           C  
ATOM   3161  O   SER A 390     -30.087 -15.588  12.733  1.00 79.12           O  
ATOM   3162  OG  SER A 390     -32.067 -19.062  11.483  1.00 79.12           O  
ATOM   3163  N   LEU A 391     -29.812 -16.990  11.010  1.00 86.75           N  
ATOM   3164  CA  LEU A 391     -28.357 -16.823  10.921  1.00 86.75           C  
ATOM   3165  C   LEU A 391     -27.899 -16.303   9.548  1.00 86.75           C  
ATOM   3166  CB  LEU A 391     -27.671 -18.146  11.324  1.00 86.75           C  
ATOM   3167  O   LEU A 391     -28.075 -16.962   8.521  1.00 86.75           O  
ATOM   3168  CG  LEU A 391     -26.323 -17.928  12.035  1.00 86.75           C  
ATOM   3169  CD1 LEU A 391     -26.525 -17.573  13.511  1.00 86.75           C  
ATOM   3170  CD2 LEU A 391     -25.468 -19.199  12.020  1.00 86.75           C  
ATOM   3171  N   VAL A 392     -27.240 -15.142   9.539  1.00 91.19           N  
ATOM   3172  CA  VAL A 392     -26.665 -14.518   8.333  1.00 91.19           C  
ATOM   3173  C   VAL A 392     -25.182 -14.219   8.515  1.00 91.19           C  
ATOM   3174  CB  VAL A 392     -27.429 -13.248   7.911  1.00 91.19           C  
ATOM   3175  O   VAL A 392     -24.716 -14.033   9.636  1.00 91.19           O  
ATOM   3176  CG1 VAL A 392     -28.898 -13.564   7.612  1.00 91.19           C  
ATOM   3177  CG2 VAL A 392     -27.347 -12.118   8.947  1.00 91.19           C  
ATOM   3178  N   GLU A 393     -24.419 -14.162   7.427  1.00 90.75           N  
ATOM   3179  CA  GLU A 393     -23.001 -13.791   7.469  1.00 90.75           C  
ATOM   3180  C   GLU A 393     -22.808 -12.313   7.089  1.00 90.75           C  
ATOM   3181  CB  GLU A 393     -22.192 -14.764   6.600  1.00 90.75           C  
ATOM   3182  O   GLU A 393     -22.888 -11.936   5.921  1.00 90.75           O  
ATOM   3183  CG  GLU A 393     -20.699 -14.684   6.943  1.00 90.75           C  
ATOM   3184  CD  GLU A 393     -19.810 -15.604   6.090  1.00 90.75           C  
ATOM   3185  OE1 GLU A 393     -18.579 -15.569   6.314  1.00 90.75           O  
ATOM   3186  OE2 GLU A 393     -20.346 -16.360   5.249  1.00 90.75           O  
ATOM   3187  N   VAL A 394     -22.568 -11.447   8.079  1.00 90.38           N  
ATOM   3188  CA  VAL A 394     -22.420  -9.995   7.873  1.00 90.38           C  
ATOM   3189  C   VAL A 394     -21.496  -9.376   8.923  1.00 90.38           C  
ATOM   3190  CB  VAL A 394     -23.808  -9.314   7.837  1.00 90.38           C  
ATOM   3191  O   VAL A 394     -21.328  -9.909  10.018  1.00 90.38           O  
ATOM   3192  CG1 VAL A 394     -24.495  -9.271   9.203  1.00 90.38           C  
ATOM   3193  CG2 VAL A 394     -23.756  -7.887   7.272  1.00 90.38           C  
ATOM   3194  N   ASP A 395     -20.867  -8.242   8.607  1.00 89.69           N  
ATOM   3195  CA  ASP A 395     -20.106  -7.467   9.595  1.00 89.69           C  
ATOM   3196  C   ASP A 395     -21.083  -6.673  10.478  1.00 89.69           C  
ATOM   3197  CB  ASP A 395     -19.059  -6.593   8.893  1.00 89.69           C  
ATOM   3198  O   ASP A 395     -21.529  -5.570  10.141  1.00 89.69           O  
ATOM   3199  CG  ASP A 395     -18.121  -5.848   9.854  1.00 89.69           C  
ATOM   3200  OD1 ASP A 395     -18.557  -5.456  10.967  1.00 89.69           O  
ATOM   3201  OD2 ASP A 395     -16.973  -5.590   9.421  1.00 89.69           O  
ATOM   3202  N   SER A 396     -21.440  -7.268  11.617  1.00 82.50           N  
ATOM   3203  CA  SER A 396     -22.428  -6.730  12.556  1.00 82.50           C  
ATOM   3204  C   SER A 396     -22.026  -5.377  13.146  1.00 82.50           C  
ATOM   3205  CB  SER A 396     -22.650  -7.741  13.683  1.00 82.50           C  
ATOM   3206  O   SER A 396     -22.889  -4.546  13.428  1.00 82.50           O  
ATOM   3207  OG  SER A 396     -21.463  -7.932  14.435  1.00 82.50           O  
ATOM   3208  N   THR A 397     -20.724  -5.110  13.292  1.00 76.94           N  
ATOM   3209  CA  THR A 397     -20.223  -3.846  13.850  1.00 76.94           C  
ATOM   3210  C   THR A 397     -20.465  -2.706  12.869  1.00 76.94           C  
ATOM   3211  CB  THR A 397     -18.729  -3.946  14.187  1.00 76.94           C  
ATOM   3212  O   THR A 397     -20.970  -1.645  13.244  1.00 76.94           O  
ATOM   3213  CG2 THR A 397     -18.190  -2.674  14.842  1.00 76.94           C  
ATOM   3214  OG1 THR A 397     -18.522  -4.984  15.114  1.00 76.94           O  
ATOM   3215  N   ARG A 398     -20.156  -2.932  11.588  1.00 86.00           N  
ATOM   3216  CA  ARG A 398     -20.373  -1.937  10.531  1.00 86.00           C  
ATOM   3217  C   ARG A 398     -21.847  -1.749  10.207  1.00 86.00           C  
ATOM   3218  CB  ARG A 398     -19.562  -2.330   9.290  1.00 86.00           C  
ATOM   3219  O   ARG A 398     -22.270  -0.611  10.015  1.00 86.00           O  
ATOM   3220  CG  ARG A 398     -18.049  -2.330   9.527  1.00 86.00           C  
ATOM   3221  CD  ARG A 398     -17.544  -0.983  10.042  1.00 86.00           C  
ATOM   3222  NE  ARG A 398     -16.102  -1.036  10.280  1.00 86.00           N  
ATOM   3223  NH1 ARG A 398     -15.915   1.072  11.195  1.00 86.00           N  
ATOM   3224  NH2 ARG A 398     -14.117  -0.246  11.013  1.00 86.00           N  
ATOM   3225  CZ  ARG A 398     -15.393  -0.070  10.826  1.00 86.00           C  
ATOM   3226  N   LEU A 399     -22.640  -2.818  10.223  1.00 89.19           N  
ATOM   3227  CA  LEU A 399     -24.085  -2.713  10.025  1.00 89.19           C  
ATOM   3228  C   LEU A 399     -24.739  -1.914  11.164  1.00 89.19           C  
ATOM   3229  CB  LEU A 399     -24.672  -4.124   9.871  1.00 89.19           C  
ATOM   3230  O   LEU A 399     -25.519  -0.999  10.907  1.00 89.19           O  
ATOM   3231  CG  LEU A 399     -26.179  -4.137   9.553  1.00 89.19           C  
ATOM   3232  CD1 LEU A 399     -26.511  -3.383   8.263  1.00 89.19           C  
ATOM   3233  CD2 LEU A 399     -26.649  -5.582   9.411  1.00 89.19           C  
ATOM   3234  N   ARG A 400     -24.343  -2.170  12.420  1.00 85.50           N  
ATOM   3235  CA  ARG A 400     -24.781  -1.383  13.585  1.00 85.50           C  
ATOM   3236  C   ARG A 400     -24.427   0.095  13.446  1.00 85.50           C  
ATOM   3237  CB  ARG A 400     -24.164  -1.984  14.856  1.00 85.50           C  
ATOM   3238  O   ARG A 400     -25.262   0.943  13.741  1.00 85.50           O  
ATOM   3239  CG  ARG A 400     -24.759  -1.402  16.149  1.00 85.50           C  
ATOM   3240  CD  ARG A 400     -24.195  -2.070  17.412  1.00 85.50           C  
ATOM   3241  NE  ARG A 400     -24.345  -3.541  17.399  1.00 85.50           N  
ATOM   3242  NH1 ARG A 400     -26.236  -3.828  18.725  1.00 85.50           N  
ATOM   3243  NH2 ARG A 400     -25.152  -5.579  17.991  1.00 85.50           N  
ATOM   3244  CZ  ARG A 400     -25.241  -4.287  18.029  1.00 85.50           C  
ATOM   3245  N   GLN A 401     -23.221   0.408  12.968  1.00 82.31           N  
ATOM   3246  CA  GLN A 401     -22.775   1.786  12.726  1.00 82.31           C  
ATOM   3247  C   GLN A 401     -23.678   2.510  11.714  1.00 82.31           C  
ATOM   3248  CB  GLN A 401     -21.302   1.764  12.269  1.00 82.31           C  
ATOM   3249  O   GLN A 401     -24.059   3.659  11.948  1.00 82.31           O  
ATOM   3250  CG  GLN A 401     -20.702   3.161  12.028  1.00 82.31           C  
ATOM   3251  CD  GLN A 401     -19.223   3.141  11.615  1.00 82.31           C  
ATOM   3252  NE2 GLN A 401     -18.627   4.304  11.429  1.00 82.31           N  
ATOM   3253  OE1 GLN A 401     -18.582   2.105  11.455  1.00 82.31           O  
ATOM   3254  N   VAL A 402     -24.046   1.841  10.616  1.00 90.69           N  
ATOM   3255  CA  VAL A 402     -24.961   2.391   9.601  1.00 90.69           C  
ATOM   3256  C   VAL A 402     -26.332   2.679  10.210  1.00 90.69           C  
ATOM   3257  CB  VAL A 402     -25.088   1.434   8.398  1.00 90.69           C  
ATOM   3258  O   VAL A 402     -26.814   3.808  10.116  1.00 90.69           O  
ATOM   3259  CG1 VAL A 402     -26.186   1.888   7.424  1.00 90.69           C  
ATOM   3260  CG2 VAL A 402     -23.764   1.346   7.631  1.00 90.69           C  
ATOM   3261  N   LEU A 403     -26.936   1.692  10.878  1.00 91.31           N  
ATOM   3262  CA  LEU A 403     -28.273   1.832  11.463  1.00 91.31           C  
ATOM   3263  C   LEU A 403     -28.313   2.901  12.553  1.00 91.31           C  
ATOM   3264  CB  LEU A 403     -28.746   0.476  12.011  1.00 91.31           C  
ATOM   3265  O   LEU A 403     -29.215   3.734  12.563  1.00 91.31           O  
ATOM   3266  CG  LEU A 403     -28.962  -0.600  10.934  1.00 91.31           C  
ATOM   3267  CD1 LEU A 403     -29.446  -1.883  11.601  1.00 91.31           C  
ATOM   3268  CD2 LEU A 403     -29.980  -0.169   9.878  1.00 91.31           C  
ATOM   3269  N   TRP A 404     -27.297   2.949  13.416  1.00 85.38           N  
ATOM   3270  CA  TRP A 404     -27.168   3.992  14.430  1.00 85.38           C  
ATOM   3271  C   TRP A 404     -27.109   5.392  13.810  1.00 85.38           C  
ATOM   3272  CB  TRP A 404     -25.909   3.735  15.258  1.00 85.38           C  
ATOM   3273  O   TRP A 404     -27.752   6.324  14.294  1.00 85.38           O  
ATOM   3274  CG  TRP A 404     -25.735   4.704  16.380  1.00 85.38           C  
ATOM   3275  CD1 TRP A 404     -25.021   5.852  16.342  1.00 85.38           C  
ATOM   3276  CD2 TRP A 404     -26.334   4.645  17.707  1.00 85.38           C  
ATOM   3277  CE2 TRP A 404     -25.933   5.805  18.433  1.00 85.38           C  
ATOM   3278  CE3 TRP A 404     -27.180   3.728  18.364  1.00 85.38           C  
ATOM   3279  NE1 TRP A 404     -25.132   6.504  17.554  1.00 85.38           N  
ATOM   3280  CH2 TRP A 404     -27.182   5.109  20.382  1.00 85.38           C  
ATOM   3281  CZ2 TRP A 404     -26.344   6.045  19.752  1.00 85.38           C  
ATOM   3282  CZ3 TRP A 404     -27.594   3.958  19.689  1.00 85.38           C  
ATOM   3283  N   ASN A 405     -26.363   5.563  12.716  1.00 85.44           N  
ATOM   3284  CA  ASN A 405     -26.282   6.847  12.028  1.00 85.44           C  
ATOM   3285  C   ASN A 405     -27.631   7.249  11.399  1.00 85.44           C  
ATOM   3286  CB  ASN A 405     -25.140   6.788  11.010  1.00 85.44           C  
ATOM   3287  O   ASN A 405     -28.034   8.404  11.514  1.00 85.44           O  
ATOM   3288  CG  ASN A 405     -24.952   8.115  10.302  1.00 85.44           C  
ATOM   3289  ND2 ASN A 405     -24.803   8.084   9.004  1.00 85.44           N  
ATOM   3290  OD1 ASN A 405     -24.963   9.196  10.869  1.00 85.44           O  
ATOM   3291  N   LEU A 406     -28.365   6.317  10.786  1.00 91.25           N  
ATOM   3292  CA  LEU A 406     -29.692   6.606  10.227  1.00 91.25           C  
ATOM   3293  C   LEU A 406     -30.716   6.942  11.320  1.00 91.25           C  
ATOM   3294  CB  LEU A 406     -30.165   5.434   9.352  1.00 91.25           C  
ATOM   3295  O   LEU A 406     -31.345   7.997  11.260  1.00 91.25           O  
ATOM   3296  CG  LEU A 406     -29.303   5.176   8.103  1.00 91.25           C  
ATOM   3297  CD1 LEU A 406     -29.897   4.018   7.314  1.00 91.25           C  
ATOM   3298  CD2 LEU A 406     -29.203   6.392   7.179  1.00 91.25           C  
ATOM   3299  N   LEU A 407     -30.810   6.114  12.363  1.00 90.12           N  
ATOM   3300  CA  LEU A 407     -31.723   6.316  13.491  1.00 90.12           C  
ATOM   3301  C   LEU A 407     -31.408   7.607  14.252  1.00 90.12           C  
ATOM   3302  CB  LEU A 407     -31.634   5.099  14.430  1.00 90.12           C  
ATOM   3303  O   LEU A 407     -32.302   8.396  14.542  1.00 90.12           O  
ATOM   3304  CG  LEU A 407     -32.272   3.821  13.852  1.00 90.12           C  
ATOM   3305  CD1 LEU A 407     -31.798   2.613  14.656  1.00 90.12           C  
ATOM   3306  CD2 LEU A 407     -33.799   3.880  13.911  1.00 90.12           C  
ATOM   3307  N   SER A 408     -30.133   7.890  14.528  1.00 85.25           N  
ATOM   3308  CA  SER A 408     -29.750   9.141  15.195  1.00 85.25           C  
ATOM   3309  C   SER A 408     -30.089  10.380  14.362  1.00 85.25           C  
ATOM   3310  CB  SER A 408     -28.270   9.147  15.584  1.00 85.25           C  
ATOM   3311  O   SER A 408     -30.499  11.390  14.937  1.00 85.25           O  
ATOM   3312  OG  SER A 408     -27.439   9.103  14.452  1.00 85.25           O  
ATOM   3313  N   ASN A 409     -29.982  10.308  13.029  1.00 87.06           N  
ATOM   3314  CA  ASN A 409     -30.414  11.382  12.136  1.00 87.06           C  
ATOM   3315  C   ASN A 409     -31.941  11.537  12.140  1.00 87.06           C  
ATOM   3316  CB  ASN A 409     -29.838  11.165  10.727  1.00 87.06           C  
ATOM   3317  O   ASN A 409     -32.415  12.652  12.356  1.00 87.06           O  
ATOM   3318  CG  ASN A 409     -28.358  11.505  10.648  1.00 87.06           C  
ATOM   3319  ND2 ASN A 409     -27.595  10.747   9.900  1.00 87.06           N  
ATOM   3320  OD1 ASN A 409     -27.875  12.468  11.234  1.00 87.06           O  
ATOM   3321  N   ALA A 410     -32.700  10.447  12.018  1.00 90.12           N  
ATOM   3322  CA  ALA A 410     -34.163  10.459  12.103  1.00 90.12           C  
ATOM   3323  C   ALA A 410     -34.655  11.119  13.407  1.00 90.12           C  
ATOM   3324  CB  ALA A 410     -34.642   9.007  11.979  1.00 90.12           C  
ATOM   3325  O   ALA A 410     -35.432  12.077  13.394  1.00 90.12           O  
ATOM   3326  N   MET A 411     -34.084  10.713  14.547  1.00 87.62           N  
ATOM   3327  CA  MET A 411     -34.387  11.285  15.867  1.00 87.62           C  
ATOM   3328  C   MET A 411     -33.927  12.740  16.016  1.00 87.62           C  
ATOM   3329  CB  MET A 411     -33.687  10.453  16.955  1.00 87.62           C  
ATOM   3330  O   MET A 411     -34.374  13.468  16.902  1.00 87.62           O  
ATOM   3331  CG  MET A 411     -34.176   9.007  17.029  1.00 87.62           C  
ATOM   3332  SD  MET A 411     -35.913   8.810  17.459  1.00 87.62           S  
ATOM   3333  CE  MET A 411     -36.015   7.015  17.216  1.00 87.62           C  
ATOM   3334  N   LYS A 412     -32.940  13.179  15.236  1.00 82.88           N  
ATOM   3335  CA  LYS A 412     -32.391  14.539  15.288  1.00 82.88           C  
ATOM   3336  C   LYS A 412     -33.209  15.528  14.472  1.00 82.88           C  
ATOM   3337  CB  LYS A 412     -30.932  14.473  14.852  1.00 82.88           C  
ATOM   3338  O   LYS A 412     -33.330  16.674  14.903  1.00 82.88           O  
ATOM   3339  CG  LYS A 412     -30.254  15.839  14.771  1.00 82.88           C  
ATOM   3340  CD  LYS A 412     -28.849  15.592  14.244  1.00 82.88           C  
ATOM   3341  CE  LYS A 412     -28.220  16.899  13.790  1.00 82.88           C  
ATOM   3342  NZ  LYS A 412     -27.493  16.629  12.538  1.00 82.88           N  
ATOM   3343  N   PHE A 413     -33.735  15.104  13.330  1.00 85.25           N  
ATOM   3344  CA  PHE A 413     -34.494  15.959  12.420  1.00 85.25           C  
ATOM   3345  C   PHE A 413     -36.011  15.919  12.661  1.00 85.25           C  
ATOM   3346  CB  PHE A 413     -34.072  15.636  10.983  1.00 85.25           C  
ATOM   3347  O   PHE A 413     -36.727  16.774  12.138  1.00 85.25           O  
ATOM   3348  CG  PHE A 413     -32.607  15.952  10.705  1.00 85.25           C  
ATOM   3349  CD1 PHE A 413     -32.149  17.283  10.751  1.00 85.25           C  
ATOM   3350  CD2 PHE A 413     -31.702  14.925  10.380  1.00 85.25           C  
ATOM   3351  CE1 PHE A 413     -30.804  17.584  10.465  1.00 85.25           C  
ATOM   3352  CE2 PHE A 413     -30.352  15.219  10.112  1.00 85.25           C  
ATOM   3353  CZ  PHE A 413     -29.907  16.552  10.134  1.00 85.25           C  
ATOM   3354  N   THR A 414     -36.475  15.027  13.541  1.00 87.38           N  
ATOM   3355  CA  THR A 414     -37.853  14.989  14.048  1.00 87.38           C  
ATOM   3356  C   THR A 414     -37.970  15.769  15.360  1.00 87.38           C  
ATOM   3357  CB  THR A 414     -38.328  13.541  14.220  1.00 87.38           C  
ATOM   3358  O   THR A 414     -37.298  15.452  16.341  1.00 87.38           O  
ATOM   3359  CG2 THR A 414     -39.830  13.458  14.482  1.00 87.38           C  
ATOM   3360  OG1 THR A 414     -38.114  12.853  13.022  1.00 87.38           O  
ATOM   3361  N   LYS A 415     -38.806  16.819  15.384  1.00 83.19           N  
ATOM   3362  CA  LYS A 415     -39.089  17.609  16.603  1.00 83.19           C  
ATOM   3363  C   LYS A 415     -40.261  17.041  17.407  1.00 83.19           C  
ATOM   3364  CB  LYS A 415     -39.393  19.078  16.264  1.00 83.19           C  
ATOM   3365  O   LYS A 415     -40.181  16.971  18.625  1.00 83.19           O  
ATOM   3366  CG  LYS A 415     -38.195  19.903  15.768  1.00 83.19           C  
ATOM   3367  CD  LYS A 415     -38.655  21.359  15.570  1.00 83.19           C  
ATOM   3368  CE  LYS A 415     -37.555  22.243  14.976  1.00 83.19           C  
ATOM   3369  NZ  LYS A 415     -38.040  23.629  14.694  1.00 83.19           N  
ATOM   3370  N   GLU A 416     -41.336  16.681  16.714  1.00 82.75           N  
ATOM   3371  CA  GLU A 416     -42.575  16.115  17.251  1.00 82.75           C  
ATOM   3372  C   GLU A 416     -43.042  15.017  16.283  1.00 82.75           C  
ATOM   3373  CB  GLU A 416     -43.664  17.200  17.396  1.00 82.75           C  
ATOM   3374  O   GLU A 416     -42.774  15.112  15.085  1.00 82.75           O  
ATOM   3375  CG  GLU A 416     -43.324  18.285  18.436  1.00 82.75           C  
ATOM   3376  CD  GLU A 416     -44.412  19.364  18.610  1.00 82.75           C  
ATOM   3377  OE1 GLU A 416     -44.149  20.321  19.379  1.00 82.75           O  
ATOM   3378  OE2 GLU A 416     -45.486  19.263  17.975  1.00 82.75           O  
ATOM   3379  N   GLY A 417     -43.718  13.983  16.789  1.00 89.31           N  
ATOM   3380  CA  GLY A 417     -44.126  12.818  15.998  1.00 89.31           C  
ATOM   3381  C   GLY A 417     -43.338  11.565  16.372  1.00 89.31           C  
ATOM   3382  O   GLY A 417     -43.216  11.246  17.560  1.00 89.31           O  
ATOM   3383  N   GLY A 418     -42.830  10.839  15.378  1.00 92.25           N  
ATOM   3384  CA  GLY A 418     -42.160   9.568  15.621  1.00 92.25           C  
ATOM   3385  C   GLY A 418     -41.241   9.107  14.501  1.00 92.25           C  
ATOM   3386  O   GLY A 418     -41.134   9.740  13.452  1.00 92.25           O  
ATOM   3387  N   VAL A 419     -40.560   8.001  14.776  1.00 95.69           N  
ATOM   3388  CA  VAL A 419     -39.675   7.302  13.848  1.00 95.69           C  
ATOM   3389  C   VAL A 419     -40.127   5.850  13.774  1.00 95.69           C  
ATOM   3390  CB  VAL A 419     -38.205   7.417  14.293  1.00 95.69           C  
ATOM   3391  O   VAL A 419     -40.322   5.219  14.811  1.00 95.69           O  
ATOM   3392  CG1 VAL A 419     -37.240   6.632  13.394  1.00 95.69           C  
ATOM   3393  CG2 VAL A 419     -37.745   8.883  14.317  1.00 95.69           C  
ATOM   3394  N   VAL A 420     -40.285   5.318  12.570  1.00 96.62           N  
ATOM   3395  CA  VAL A 420     -40.649   3.917  12.342  1.00 96.62           C  
ATOM   3396  C   VAL A 420     -39.470   3.217  11.682  1.00 96.62           C  
ATOM   3397  CB  VAL A 420     -41.946   3.787  11.521  1.00 96.62           C  
ATOM   3398  O   VAL A 420     -38.899   3.728  10.719  1.00 96.62           O  
ATOM   3399  CG1 VAL A 420     -42.344   2.317  11.340  1.00 96.62           C  
ATOM   3400  CG2 VAL A 420     -43.107   4.512  12.222  1.00 96.62           C  
ATOM   3401  N   MET A 421     -39.074   2.066  12.223  1.00 96.81           N  
ATOM   3402  CA  MET A 421     -38.111   1.181  11.578  1.00 96.81           C  
ATOM   3403  C   MET A 421     -38.846  -0.036  11.033  1.00 96.81           C  
ATOM   3404  CB  MET A 421     -36.975   0.806  12.538  1.00 96.81           C  
ATOM   3405  O   MET A 421     -39.433  -0.793  11.800  1.00 96.81           O  
ATOM   3406  CG  MET A 421     -35.891  -0.015  11.824  1.00 96.81           C  
ATOM   3407  SD  MET A 421     -34.394  -0.340  12.806  1.00 96.81           S  
ATOM   3408  CE  MET A 421     -34.988  -1.650  13.910  1.00 96.81           C  
ATOM   3409  N   THR A 422     -38.773  -0.254   9.728  1.00 97.25           N  
ATOM   3410  CA  THR A 422     -39.393  -1.401   9.067  1.00 97.25           C  
ATOM   3411  C   THR A 422     -38.308  -2.354   8.599  1.00 97.25           C  
ATOM   3412  CB  THR A 422     -40.304  -0.961   7.919  1.00 97.25           C  
ATOM   3413  O   THR A 422     -37.348  -1.941   7.951  1.00 97.25           O  
ATOM   3414  CG2 THR A 422     -41.103  -2.120   7.338  1.00 97.25           C  
ATOM   3415  OG1 THR A 422     -41.234  -0.029   8.412  1.00 97.25           O  
ATOM   3416  N   VAL A 423     -38.436  -3.637   8.929  1.00 95.69           N  
ATOM   3417  CA  VAL A 423     -37.479  -4.674   8.533  1.00 95.69           C  
ATOM   3418  C   VAL A 423     -38.200  -5.761   7.750  1.00 95.69           C  
ATOM   3419  CB  VAL A 423     -36.705  -5.253   9.733  1.00 95.69           C  
ATOM   3420  O   VAL A 423     -39.235  -6.284   8.169  1.00 95.69           O  
ATOM   3421  CG1 VAL A 423     -35.573  -6.173   9.254  1.00 95.69           C  
ATOM   3422  CG2 VAL A 423     -36.062  -4.152  10.587  1.00 95.69           C  
ATOM   3423  N   SER A 424     -37.626  -6.114   6.606  1.00 94.44           N  
ATOM   3424  CA  SER A 424     -38.060  -7.231   5.776  1.00 94.44           C  
ATOM   3425  C   SER A 424     -36.852  -7.995   5.246  1.00 94.44           C  
ATOM   3426  CB  SER A 424     -38.958  -6.740   4.639  1.00 94.44           C  
ATOM   3427  O   SER A 424     -35.758  -7.448   5.096  1.00 94.44           O  
ATOM   3428  OG  SER A 424     -38.268  -5.844   3.800  1.00 94.44           O  
ATOM   3429  N   ALA A 425     -37.052  -9.278   4.996  1.00 92.19           N  
ATOM   3430  CA  ALA A 425     -36.057 -10.174   4.442  1.00 92.19           C  
ATOM   3431  C   ALA A 425     -36.717 -11.148   3.462  1.00 92.19           C  
ATOM   3432  CB  ALA A 425     -35.348 -10.901   5.588  1.00 92.19           C  
ATOM   3433  O   ALA A 425     -37.690 -11.824   3.807  1.00 92.19           O  
ATOM   3434  N   GLU A 426     -36.166 -11.225   2.254  1.00 91.38           N  
ATOM   3435  CA  GLU A 426     -36.496 -12.238   1.257  1.00 91.38           C  
ATOM   3436  C   GLU A 426     -35.347 -13.247   1.178  1.00 91.38           C  
ATOM   3437  CB  GLU A 426     -36.790 -11.603  -0.111  1.00 91.38           C  
ATOM   3438  O   GLU A 426     -34.205 -12.899   0.881  1.00 91.38           O  
ATOM   3439  CG  GLU A 426     -38.069 -10.746  -0.095  1.00 91.38           C  
ATOM   3440  CD  GLU A 426     -38.517 -10.267  -1.489  1.00 91.38           C  
ATOM   3441  OE1 GLU A 426     -39.509  -9.504  -1.542  1.00 91.38           O  
ATOM   3442  OE2 GLU A 426     -37.942 -10.721  -2.506  1.00 91.38           O  
ATOM   3443  N   CYS A 427     -35.634 -14.512   1.477  1.00 86.56           N  
ATOM   3444  CA  CYS A 427     -34.620 -15.561   1.556  1.00 86.56           C  
ATOM   3445  C   CYS A 427     -34.656 -16.460   0.311  1.00 86.56           C  
ATOM   3446  CB  CYS A 427     -34.822 -16.344   2.860  1.00 86.56           C  
ATOM   3447  O   CYS A 427     -35.691 -17.049  -0.008  1.00 86.56           O  
ATOM   3448  SG  CYS A 427     -34.541 -15.249   4.288  1.00 86.56           S  
ATOM   3449  N   ASP A 428     -33.510 -16.607  -0.360  1.00 85.12           N  
ATOM   3450  CA  ASP A 428     -33.254 -17.666  -1.339  1.00 85.12           C  
ATOM   3451  C   ASP A 428     -32.530 -18.865  -0.676  1.00 85.12           C  
ATOM   3452  CB  ASP A 428     -32.620 -17.083  -2.635  1.00 85.12           C  
ATOM   3453  O   ASP A 428     -32.364 -18.922   0.541  1.00 85.12           O  
ATOM   3454  CG  ASP A 428     -31.112 -16.764  -2.633  1.00 85.12           C  
ATOM   3455  OD1 ASP A 428     -30.363 -17.552  -2.024  1.00 85.12           O  
ATOM   3456  OD2 ASP A 428     -30.644 -15.879  -3.396  1.00 85.12           O  
ATOM   3457  N   ALA A 429     -32.128 -19.879  -1.450  1.00 75.81           N  
ATOM   3458  CA  ALA A 429     -31.488 -21.081  -0.900  1.00 75.81           C  
ATOM   3459  C   ALA A 429     -30.084 -20.845  -0.292  1.00 75.81           C  
ATOM   3460  CB  ALA A 429     -31.437 -22.145  -2.006  1.00 75.81           C  
ATOM   3461  O   ALA A 429     -29.565 -21.734   0.381  1.00 75.81           O  
ATOM   3462  N   GLN A 430     -29.438 -19.710  -0.572  1.00 83.38           N  
ATOM   3463  CA  GLN A 430     -28.063 -19.398  -0.160  1.00 83.38           C  
ATOM   3464  C   GLN A 430     -27.872 -17.971   0.374  1.00 83.38           C  
ATOM   3465  CB  GLN A 430     -27.107 -19.616  -1.346  1.00 83.38           C  
ATOM   3466  O   GLN A 430     -26.858 -17.711   1.015  1.00 83.38           O  
ATOM   3467  CG  GLN A 430     -26.976 -21.090  -1.746  1.00 83.38           C  
ATOM   3468  CD  GLN A 430     -25.878 -21.341  -2.774  1.00 83.38           C  
ATOM   3469  NE2 GLN A 430     -25.636 -22.587  -3.119  1.00 83.38           N  
ATOM   3470  OE1 GLN A 430     -25.220 -20.460  -3.305  1.00 83.38           O  
ATOM   3471  N   HIS A 431     -28.790 -17.042   0.115  1.00 89.31           N  
ATOM   3472  CA  HIS A 431     -28.679 -15.632   0.477  1.00 89.31           C  
ATOM   3473  C   HIS A 431     -30.009 -15.075   0.986  1.00 89.31           C  
ATOM   3474  CB  HIS A 431     -28.212 -14.793  -0.723  1.00 89.31           C  
ATOM   3475  O   HIS A 431     -31.074 -15.437   0.492  1.00 89.31           O  
ATOM   3476  CG  HIS A 431     -26.879 -15.204  -1.286  1.00 89.31           C  
ATOM   3477  CD2 HIS A 431     -25.660 -14.636  -1.029  1.00 89.31           C  
ATOM   3478  ND1 HIS A 431     -26.667 -16.265  -2.131  1.00 89.31           N  
ATOM   3479  CE1 HIS A 431     -25.346 -16.360  -2.354  1.00 89.31           C  
ATOM   3480  NE2 HIS A 431     -24.693 -15.363  -1.734  1.00 89.31           N  
ATOM   3481  N   ALA A 432     -29.925 -14.146   1.932  1.00 90.12           N  
ATOM   3482  CA  ALA A 432     -31.025 -13.292   2.345  1.00 90.12           C  
ATOM   3483  C   ALA A 432     -30.823 -11.889   1.764  1.00 90.12           C  
ATOM   3484  CB  ALA A 432     -31.123 -13.285   3.874  1.00 90.12           C  
ATOM   3485  O   ALA A 432     -29.754 -11.287   1.910  1.00 90.12           O  
ATOM   3486  N   GLU A 433     -31.852 -11.373   1.103  1.00 93.19           N  
ATOM   3487  CA  GLU A 433     -31.960  -9.978   0.697  1.00 93.19           C  
ATOM   3488  C   GLU A 433     -32.742  -9.231   1.776  1.00 93.19           C  
ATOM   3489  CB  GLU A 433     -32.579  -9.897  -0.703  1.00 93.19           C  
ATOM   3490  O   GLU A 433     -33.942  -9.428   1.955  1.00 93.19           O  
ATOM   3491  CG  GLU A 433     -32.530  -8.470  -1.271  1.00 93.19           C  
ATOM   3492  CD  GLU A 433     -32.734  -8.415  -2.797  1.00 93.19           C  
ATOM   3493  OE1 GLU A 433     -32.361  -7.374  -3.386  1.00 93.19           O  
ATOM   3494  OE2 GLU A 433     -33.139  -9.433  -3.404  1.00 93.19           O  
ATOM   3495  N   ILE A 434     -32.028  -8.427   2.560  1.00 94.31           N  
ATOM   3496  CA  ILE A 434     -32.562  -7.736   3.731  1.00 94.31           C  
ATOM   3497  C   ILE A 434     -32.776  -6.272   3.368  1.00 94.31           C  
ATOM   3498  CB  ILE A 434     -31.619  -7.901   4.939  1.00 94.31           C  
ATOM   3499  O   ILE A 434     -31.846  -5.597   2.918  1.00 94.31           O  
ATOM   3500  CG1 ILE A 434     -31.438  -9.391   5.311  1.00 94.31           C  
ATOM   3501  CG2 ILE A 434     -32.116  -7.092   6.148  1.00 94.31           C  
ATOM   3502  CD1 ILE A 434     -30.380  -9.635   6.392  1.00 94.31           C  
ATOM   3503  N   THR A 435     -33.983  -5.780   3.634  1.00 96.19           N  
ATOM   3504  CA  THR A 435     -34.359  -4.377   3.469  1.00 96.19           C  
ATOM   3505  C   THR A 435     -34.749  -3.787   4.819  1.00 96.19           C  
ATOM   3506  CB  THR A 435     -35.477  -4.217   2.434  1.00 96.19           C  
ATOM   3507  O   THR A 435     -35.639  -4.299   5.501  1.00 96.19           O  
ATOM   3508  CG2 THR A 435     -35.820  -2.750   2.184  1.00 96.19           C  
ATOM   3509  OG1 THR A 435     -35.053  -4.755   1.203  1.00 96.19           O  
ATOM   3510  N   ILE A 436     -34.064  -2.710   5.204  1.00 96.94           N  
ATOM   3511  CA  ILE A 436     -34.308  -1.957   6.437  1.00 96.94           C  
ATOM   3512  C   ILE A 436     -34.669  -0.527   6.055  1.00 96.94           C  
ATOM   3513  CB  ILE A 436     -33.092  -1.986   7.393  1.00 96.94           C  
ATOM   3514  O   ILE A 436     -33.866   0.173   5.439  1.00 96.94           O  
ATOM   3515  CG1 ILE A 436     -32.623  -3.434   7.665  1.00 96.94           C  
ATOM   3516  CG2 ILE A 436     -33.457  -1.250   8.698  1.00 96.94           C  
ATOM   3517  CD1 ILE A 436     -31.334  -3.551   8.484  1.00 96.94           C  
ATOM   3518  N   GLU A 437     -35.853  -0.084   6.448  1.00 97.31           N  
ATOM   3519  CA  GLU A 437     -36.338   1.273   6.224  1.00 97.31           C  
ATOM   3520  C   GLU A 437     -36.407   2.018   7.551  1.00 97.31           C  
ATOM   3521  CB  GLU A 437     -37.688   1.267   5.499  1.00 97.31           C  
ATOM   3522  O   GLU A 437     -36.891   1.488   8.547  1.00 97.31           O  
ATOM   3523  CG  GLU A 437     -37.558   0.583   4.132  1.00 97.31           C  
ATOM   3524  CD  GLU A 437     -38.828   0.632   3.280  1.00 97.31           C  
ATOM   3525  OE1 GLU A 437     -38.657   0.521   2.044  1.00 97.31           O  
ATOM   3526  OE2 GLU A 437     -39.932   0.789   3.843  1.00 97.31           O  
ATOM   3527  N   VAL A 438     -35.897   3.246   7.572  1.00 96.88           N  
ATOM   3528  CA  VAL A 438     -36.011   4.160   8.710  1.00 96.88           C  
ATOM   3529  C   VAL A 438     -36.772   5.384   8.231  1.00 96.88           C  
ATOM   3530  CB  VAL A 438     -34.632   4.524   9.292  1.00 96.88           C  
ATOM   3531  O   VAL A 438     -36.230   6.189   7.472  1.00 96.88           O  
ATOM   3532  CG1 VAL A 438     -34.777   5.463  10.497  1.00 96.88           C  
ATOM   3533  CG2 VAL A 438     -33.863   3.280   9.761  1.00 96.88           C  
ATOM   3534  N   GLU A 439     -38.022   5.498   8.663  1.00 96.31           N  
ATOM   3535  CA  GLU A 439     -38.929   6.598   8.348  1.00 96.31           C  
ATOM   3536  C   GLU A 439     -39.019   7.567   9.528  1.00 96.31           C  
ATOM   3537  CB  GLU A 439     -40.301   6.037   7.949  1.00 96.31           C  
ATOM   3538  O   GLU A 439     -39.232   7.161  10.669  1.00 96.31           O  
ATOM   3539  CG  GLU A 439     -41.283   7.147   7.535  1.00 96.31           C  
ATOM   3540  CD  GLU A 439     -42.640   6.613   7.045  1.00 96.31           C  
ATOM   3541  OE1 GLU A 439     -43.599   7.419   7.006  1.00 96.31           O  
ATOM   3542  OE2 GLU A 439     -42.720   5.416   6.692  1.00 96.31           O  
ATOM   3543  N   ASP A 440     -38.860   8.858   9.257  1.00 95.12           N  
ATOM   3544  CA  ASP A 440     -38.967   9.943  10.226  1.00 95.12           C  
ATOM   3545  C   ASP A 440     -40.059  10.928   9.805  1.00 95.12           C  
ATOM   3546  CB  ASP A 440     -37.584  10.603  10.399  1.00 95.12           C  
ATOM   3547  O   ASP A 440     -40.153  11.252   8.628  1.00 95.12           O  
ATOM   3548  CG  ASP A 440     -37.208  11.699   9.381  1.00 95.12           C  
ATOM   3549  OD1 ASP A 440     -37.622  12.865   9.576  1.00 95.12           O  
ATOM   3550  OD2 ASP A 440     -36.385  11.447   8.473  1.00 95.12           O  
ATOM   3551  N   THR A 441     -40.852  11.447  10.748  1.00 92.88           N  
ATOM   3552  CA  THR A 441     -41.885  12.470  10.472  1.00 92.88           C  
ATOM   3553  C   THR A 441     -41.347  13.903  10.598  1.00 92.88           C  
ATOM   3554  CB  THR A 441     -43.142  12.268  11.338  1.00 92.88           C  
ATOM   3555  O   THR A 441     -42.052  14.807  11.056  1.00 92.88           O  
ATOM   3556  CG2 THR A 441     -43.762  10.882  11.171  1.00 92.88           C  
ATOM   3557  OG1 THR A 441     -42.862  12.468  12.712  1.00 92.88           O  
ATOM   3558  N   GLY A 442     -40.058  14.108  10.324  1.00 88.19           N  
ATOM   3559  CA  GLY A 442     -39.347  15.360  10.539  1.00 88.19           C  
ATOM   3560  C   GLY A 442     -39.497  16.377   9.407  1.00 88.19           C  
ATOM   3561  O   GLY A 442     -40.488  16.439   8.686  1.00 88.19           O  
ATOM   3562  N   ILE A 443     -38.487  17.239   9.266  1.00 86.25           N  
ATOM   3563  CA  ILE A 443     -38.507  18.366   8.313  1.00 86.25           C  
ATOM   3564  C   ILE A 443     -38.427  17.951   6.836  1.00 86.25           C  
ATOM   3565  CB  ILE A 443     -37.389  19.380   8.640  1.00 86.25           C  
ATOM   3566  O   ILE A 443     -38.714  18.775   5.970  1.00 86.25           O  
ATOM   3567  CG1 ILE A 443     -35.986  18.730   8.580  1.00 86.25           C  
ATOM   3568  CG2 ILE A 443     -37.653  20.030  10.012  1.00 86.25           C  
ATOM   3569  CD1 ILE A 443     -34.830  19.731   8.666  1.00 86.25           C  
ATOM   3570  N   GLY A 444     -38.025  16.712   6.545  1.00 86.81           N  
ATOM   3571  CA  GLY A 444     -37.767  16.234   5.188  1.00 86.81           C  
ATOM   3572  C   GLY A 444     -36.591  16.921   4.477  1.00 86.81           C  
ATOM   3573  O   GLY A 444     -35.921  17.811   5.009  1.00 86.81           O  
ATOM   3574  N   ILE A 445     -36.318  16.475   3.251  1.00 88.06           N  
ATOM   3575  CA  ILE A 445     -35.164  16.842   2.428  1.00 88.06           C  
ATOM   3576  C   ILE A 445     -35.660  17.244   1.031  1.00 88.06           C  
ATOM   3577  CB  ILE A 445     -34.140  15.684   2.335  1.00 88.06           C  
ATOM   3578  O   ILE A 445     -36.272  16.421   0.343  1.00 88.06           O  
ATOM   3579  CG1 ILE A 445     -33.733  15.187   3.743  1.00 88.06           C  
ATOM   3580  CG2 ILE A 445     -32.905  16.143   1.529  1.00 88.06           C  
ATOM   3581  CD1 ILE A 445     -32.765  14.002   3.744  1.00 88.06           C  
ATOM   3582  N   PRO A 446     -35.357  18.470   0.558  1.00 87.94           N  
ATOM   3583  CA  PRO A 446     -35.738  18.914  -0.780  1.00 87.94           C  
ATOM   3584  C   PRO A 446     -35.199  17.989  -1.878  1.00 87.94           C  
ATOM   3585  CB  PRO A 446     -35.166  20.330  -0.925  1.00 87.94           C  
ATOM   3586  O   PRO A 446     -34.036  17.591  -1.832  1.00 87.94           O  
ATOM   3587  CG  PRO A 446     -35.031  20.821   0.514  1.00 87.94           C  
ATOM   3588  CD  PRO A 446     -34.707  19.549   1.289  1.00 87.94           C  
ATOM   3589  N   GLU A 447     -35.999  17.714  -2.911  1.00 87.25           N  
ATOM   3590  CA  GLU A 447     -35.653  16.799  -4.017  1.00 87.25           C  
ATOM   3591  C   GLU A 447     -34.291  17.129  -4.661  1.00 87.25           C  
ATOM   3592  CB  GLU A 447     -36.785  16.869  -5.055  1.00 87.25           C  
ATOM   3593  O   GLU A 447     -33.459  16.252  -4.882  1.00 87.25           O  
ATOM   3594  CG  GLU A 447     -36.676  15.801  -6.157  1.00 87.25           C  
ATOM   3595  CD  GLU A 447     -37.792  15.910  -7.215  1.00 87.25           C  
ATOM   3596  OE1 GLU A 447     -37.811  15.051  -8.125  1.00 87.25           O  
ATOM   3597  OE2 GLU A 447     -38.569  16.893  -7.168  1.00 87.25           O  
ATOM   3598  N   ALA A 448     -33.994  18.420  -4.852  1.00 84.69           N  
ATOM   3599  CA  ALA A 448     -32.726  18.889  -5.420  1.00 84.69           C  
ATOM   3600  C   ALA A 448     -31.482  18.588  -4.554  1.00 84.69           C  
ATOM   3601  CB  ALA A 448     -32.859  20.398  -5.668  1.00 84.69           C  
ATOM   3602  O   ALA A 448     -30.347  18.777  -5.008  1.00 84.69           O  
ATOM   3603  N   GLU A 449     -31.679  18.181  -3.302  1.00 84.56           N  
ATOM   3604  CA  GLU A 449     -30.640  17.957  -2.300  1.00 84.56           C  
ATOM   3605  C   GLU A 449     -30.445  16.464  -1.979  1.00 84.56           C  
ATOM   3606  CB  GLU A 449     -30.981  18.785  -1.049  1.00 84.56           C  
ATOM   3607  O   GLU A 449     -29.372  16.090  -1.508  1.00 84.56           O  
ATOM   3608  CG  GLU A 449     -31.034  20.302  -1.328  1.00 84.56           C  
ATOM   3609  CD  GLU A 449     -29.640  20.864  -1.613  1.00 84.56           C  
ATOM   3610  OE1 GLU A 449     -29.353  21.356  -2.736  1.00 84.56           O  
ATOM   3611  OE2 GLU A 449     -28.795  20.758  -0.700  1.00 84.56           O  
ATOM   3612  N   GLN A 450     -31.414  15.598  -2.300  1.00 86.44           N  
ATOM   3613  CA  GLN A 450     -31.421  14.170  -1.941  1.00 86.44           C  
ATOM   3614  C   GLN A 450     -30.259  13.356  -2.532  1.00 86.44           C  
ATOM   3615  CB  GLN A 450     -32.750  13.543  -2.382  1.00 86.44           C  
ATOM   3616  O   GLN A 450     -29.741  12.453  -1.880  1.00 86.44           O  
ATOM   3617  CG  GLN A 450     -33.926  14.047  -1.536  1.00 86.44           C  
ATOM   3618  CD  GLN A 450     -35.260  13.434  -1.938  1.00 86.44           C  
ATOM   3619  NE2 GLN A 450     -36.344  14.114  -1.643  1.00 86.44           N  
ATOM   3620  OE1 GLN A 450     -35.340  12.352  -2.488  1.00 86.44           O  
ATOM   3621  N   GLU A 451     -29.773  13.681  -3.733  1.00 84.69           N  
ATOM   3622  CA  GLU A 451     -28.564  13.024  -4.257  1.00 84.69           C  
ATOM   3623  C   GLU A 451     -27.285  13.536  -3.579  1.00 84.69           C  
ATOM   3624  CB  GLU A 451     -28.444  13.223  -5.771  1.00 84.69           C  
ATOM   3625  O   GLU A 451     -26.311  12.799  -3.410  1.00 84.69           O  
ATOM   3626  CG  GLU A 451     -29.454  12.383  -6.565  1.00 84.69           C  
ATOM   3627  CD  GLU A 451     -29.135  12.370  -8.071  1.00 84.69           C  
ATOM   3628  OE1 GLU A 451     -29.644  11.462  -8.762  1.00 84.69           O  
ATOM   3629  OE2 GLU A 451     -28.348  13.238  -8.522  1.00 84.69           O  
ATOM   3630  N   LYS A 452     -27.277  14.808  -3.170  1.00 83.06           N  
ATOM   3631  CA  LYS A 452     -26.079  15.491  -2.674  1.00 83.06           C  
ATOM   3632  C   LYS A 452     -25.768  15.163  -1.217  1.00 83.06           C  
ATOM   3633  CB  LYS A 452     -26.219  17.002  -2.844  1.00 83.06           C  
ATOM   3634  O   LYS A 452     -24.605  15.234  -0.839  1.00 83.06           O  
ATOM   3635  CG  LYS A 452     -26.434  17.474  -4.289  1.00 83.06           C  
ATOM   3636  CD  LYS A 452     -26.577  18.995  -4.236  1.00 83.06           C  
ATOM   3637  CE  LYS A 452     -27.045  19.628  -5.543  1.00 83.06           C  
ATOM   3638  NZ  LYS A 452     -28.172  20.549  -5.254  1.00 83.06           N  
ATOM   3639  N   ILE A 453     -26.751  14.767  -0.406  1.00 84.50           N  
ATOM   3640  CA  ILE A 453     -26.535  14.413   1.014  1.00 84.50           C  
ATOM   3641  C   ILE A 453     -25.589  13.221   1.224  1.00 84.50           C  
ATOM   3642  CB  ILE A 453     -27.863  14.157   1.755  1.00 84.50           C  
ATOM   3643  O   ILE A 453     -25.040  13.064   2.312  1.00 84.50           O  
ATOM   3644  CG1 ILE A 453     -28.649  13.002   1.114  1.00 84.50           C  
ATOM   3645  CG2 ILE A 453     -28.694  15.446   1.837  1.00 84.50           C  
ATOM   3646  CD1 ILE A 453     -29.849  12.530   1.932  1.00 84.50           C  
ATOM   3647  N   PHE A 454     -25.367  12.399   0.194  1.00 85.69           N  
ATOM   3648  CA  PHE A 454     -24.383  11.314   0.223  1.00 85.69           C  
ATOM   3649  C   PHE A 454     -22.975  11.758  -0.201  1.00 85.69           C  
ATOM   3650  CB  PHE A 454     -24.882  10.153  -0.643  1.00 85.69           C  
ATOM   3651  O   PHE A 454     -22.044  10.955  -0.142  1.00 85.69           O  
ATOM   3652  CG  PHE A 454     -26.147   9.503  -0.126  1.00 85.69           C  
ATOM   3653  CD1 PHE A 454     -26.098   8.697   1.028  1.00 85.69           C  
ATOM   3654  CD2 PHE A 454     -27.370   9.696  -0.796  1.00 85.69           C  
ATOM   3655  CE1 PHE A 454     -27.262   8.060   1.494  1.00 85.69           C  
ATOM   3656  CE2 PHE A 454     -28.532   9.061  -0.326  1.00 85.69           C  
ATOM   3657  CZ  PHE A 454     -28.479   8.239   0.812  1.00 85.69           C  
ATOM   3658  N   ALA A 455     -22.795  13.007  -0.641  1.00 78.00           N  
ATOM   3659  CA  ALA A 455     -21.479  13.554  -0.939  1.00 78.00           C  
ATOM   3660  C   ALA A 455     -20.750  13.942   0.356  1.00 78.00           C  
ATOM   3661  CB  ALA A 455     -21.604  14.725  -1.922  1.00 78.00           C  
ATOM   3662  O   ALA A 455     -21.339  14.491   1.288  1.00 78.00           O  
ATOM   3663  N   MET A 456     -19.442  13.679   0.402  1.00 72.94           N  
ATOM   3664  CA  MET A 456     -18.624  14.019   1.567  1.00 72.94           C  
ATOM   3665  C   MET A 456     -18.622  15.529   1.820  1.00 72.94           C  
ATOM   3666  CB  MET A 456     -17.189  13.493   1.416  1.00 72.94           C  
ATOM   3667  O   MET A 456     -18.459  16.321   0.891  1.00 72.94           O  
ATOM   3668  CG  MET A 456     -17.147  11.962   1.486  1.00 72.94           C  
ATOM   3669  SD  MET A 456     -15.956  11.281   2.673  1.00 72.94           S  
ATOM   3670  CE  MET A 456     -14.455  11.267   1.655  1.00 72.94           C  
ATOM   3671  N   TYR A 457     -18.769  15.904   3.094  1.00 67.88           N  
ATOM   3672  CA  TYR A 457     -18.832  17.287   3.586  1.00 67.88           C  
ATOM   3673  C   TYR A 457     -20.053  18.084   3.123  1.00 67.88           C  
ATOM   3674  CB  TYR A 457     -17.532  18.036   3.278  1.00 67.88           C  
ATOM   3675  O   TYR A 457     -20.105  19.304   3.305  1.00 67.88           O  
ATOM   3676  CG  TYR A 457     -16.286  17.289   3.675  1.00 67.88           C  
ATOM   3677  CD1 TYR A 457     -15.970  17.178   5.040  1.00 67.88           C  
ATOM   3678  CD2 TYR A 457     -15.443  16.736   2.692  1.00 67.88           C  
ATOM   3679  CE1 TYR A 457     -14.762  16.578   5.426  1.00 67.88           C  
ATOM   3680  CE2 TYR A 457     -14.232  16.134   3.077  1.00 67.88           C  
ATOM   3681  OH  TYR A 457     -12.659  15.650   4.811  1.00 67.88           O  
ATOM   3682  CZ  TYR A 457     -13.882  16.088   4.442  1.00 67.88           C  
ATOM   3683  N   TYR A 458     -21.043  17.418   2.532  1.00 70.81           N  
ATOM   3684  CA  TYR A 458     -22.248  18.084   2.080  1.00 70.81           C  
ATOM   3685  C   TYR A 458     -23.250  18.264   3.221  1.00 70.81           C  
ATOM   3686  CB  TYR A 458     -22.850  17.342   0.895  1.00 70.81           C  
ATOM   3687  O   TYR A 458     -23.471  17.367   4.034  1.00 70.81           O  
ATOM   3688  CG  TYR A 458     -23.859  18.207   0.182  1.00 70.81           C  
ATOM   3689  CD1 TYR A 458     -25.231  18.111   0.487  1.00 70.81           C  
ATOM   3690  CD2 TYR A 458     -23.397  19.176  -0.724  1.00 70.81           C  
ATOM   3691  CE1 TYR A 458     -26.148  18.989  -0.122  1.00 70.81           C  
ATOM   3692  CE2 TYR A 458     -24.308  20.049  -1.335  1.00 70.81           C  
ATOM   3693  OH  TYR A 458     -26.494  20.844  -1.646  1.00 70.81           O  
ATOM   3694  CZ  TYR A 458     -25.677  19.961  -1.032  1.00 70.81           C  
ATOM   3695  N   GLN A 459     -23.867  19.444   3.279  1.00 70.88           N  
ATOM   3696  CA  GLN A 459     -24.911  19.783   4.243  1.00 70.88           C  
ATOM   3697  C   GLN A 459     -25.988  20.612   3.553  1.00 70.88           C  
ATOM   3698  CB  GLN A 459     -24.332  20.564   5.432  1.00 70.88           C  
ATOM   3699  O   GLN A 459     -25.683  21.606   2.889  1.00 70.88           O  
ATOM   3700  CG  GLN A 459     -23.327  19.722   6.222  1.00 70.88           C  
ATOM   3701  CD  GLN A 459     -22.815  20.407   7.475  1.00 70.88           C  
ATOM   3702  NE2 GLN A 459     -22.157  19.642   8.302  1.00 70.88           N  
ATOM   3703  OE1 GLN A 459     -22.988  21.588   7.735  1.00 70.88           O  
ATOM   3704  N   VAL A 460     -27.246  20.214   3.743  1.00 68.94           N  
ATOM   3705  CA  VAL A 460     -28.403  20.931   3.201  1.00 68.94           C  
ATOM   3706  C   VAL A 460     -28.521  22.291   3.889  1.00 68.94           C  
ATOM   3707  CB  VAL A 460     -29.701  20.116   3.360  1.00 68.94           C  
ATOM   3708  O   VAL A 460     -28.521  22.386   5.117  1.00 68.94           O  
ATOM   3709  CG1 VAL A 460     -30.874  20.824   2.677  1.00 68.94           C  
ATOM   3710  CG2 VAL A 460     -29.542  18.723   2.742  1.00 68.94           C  
ATOM   3711  N   LYS A 461     -28.615  23.361   3.096  1.00 63.09           N  
ATOM   3712  CA  LYS A 461     -28.798  24.732   3.591  1.00 63.09           C  
ATOM   3713  C   LYS A 461     -30.291  25.057   3.657  1.00 63.09           C  
ATOM   3714  CB  LYS A 461     -28.062  25.728   2.676  1.00 63.09           C  
ATOM   3715  O   LYS A 461     -30.816  25.621   2.702  1.00 63.09           O  
ATOM   3716  CG  LYS A 461     -26.539  25.565   2.672  1.00 63.09           C  
ATOM   3717  CD  LYS A 461     -25.923  26.607   1.732  1.00 63.09           C  
ATOM   3718  CE  LYS A 461     -24.407  26.417   1.684  1.00 63.09           C  
ATOM   3719  NZ  LYS A 461     -23.776  27.352   0.723  1.00 63.09           N  
ATOM   3720  N   SER A 462     -30.968  24.746   4.760  1.00 51.00           N  
ATOM   3721  CA  SER A 462     -32.363  25.186   4.954  1.00 51.00           C  
ATOM   3722  C   SER A 462     -32.447  26.461   5.809  1.00 51.00           C  
ATOM   3723  CB  SER A 462     -33.267  24.023   5.379  1.00 51.00           C  
ATOM   3724  O   SER A 462     -31.469  26.885   6.415  1.00 51.00           O  
ATOM   3725  OG  SER A 462     -33.486  23.227   4.233  1.00 51.00           O  
ATOM   3726  N   GLY A 463     -33.573  27.177   5.764  1.00 50.62           N  
ATOM   3727  CA  GLY A 463     -33.726  28.535   6.316  1.00 50.62           C  
ATOM   3728  C   GLY A 463     -34.205  28.635   7.777  1.00 50.62           C  
ATOM   3729  O   GLY A 463     -34.562  27.638   8.393  1.00 50.62           O  
ATOM   3730  N   LYS A 464     -34.189  29.887   8.283  1.00 43.19           N  
ATOM   3731  CA  LYS A 464     -34.721  30.550   9.515  1.00 43.19           C  
ATOM   3732  C   LYS A 464     -34.794  29.844  10.885  1.00 43.19           C  
ATOM   3733  CB  LYS A 464     -36.044  31.283   9.208  1.00 43.19           C  
ATOM   3734  O   LYS A 464     -34.680  30.560  11.878  1.00 43.19           O  
ATOM   3735  CG  LYS A 464     -35.779  32.699   8.663  1.00 43.19           C  
ATOM   3736  CD  LYS A 464     -37.088  33.454   8.405  1.00 43.19           C  
ATOM   3737  CE  LYS A 464     -36.800  34.873   7.899  1.00 43.19           C  
ATOM   3738  NZ  LYS A 464     -38.060  35.590   7.584  1.00 43.19           N  
ATOM   3739  N   ASP A 465     -34.904  28.528  10.979  1.00 43.94           N  
ATOM   3740  CA  ASP A 465     -34.848  27.802  12.251  1.00 43.94           C  
ATOM   3741  C   ASP A 465     -33.436  27.251  12.454  1.00 43.94           C  
ATOM   3742  CB  ASP A 465     -35.906  26.683  12.270  1.00 43.94           C  
ATOM   3743  O   ASP A 465     -33.043  26.305  11.785  1.00 43.94           O  
ATOM   3744  CG  ASP A 465     -37.239  27.085  12.907  1.00 43.94           C  
ATOM   3745  OD1 ASP A 465     -37.460  28.295  13.143  1.00 43.94           O  
ATOM   3746  OD2 ASP A 465     -37.985  26.135  13.246  1.00 43.94           O  
ATOM   3747  N   ASN A 466     -32.668  27.838  13.376  1.00 40.62           N  
ATOM   3748  CA  ASN A 466     -31.291  27.477  13.763  1.00 40.62           C  
ATOM   3749  C   ASN A 466     -31.111  26.039  14.328  1.00 40.62           C  
ATOM   3750  CB  ASN A 466     -30.774  28.540  14.766  1.00 40.62           C  
ATOM   3751  O   ASN A 466     -30.307  25.831  15.230  1.00 40.62           O  
ATOM   3752  CG  ASN A 466     -30.271  29.832  14.159  1.00 40.62           C  
ATOM   3753  ND2 ASN A 466     -30.098  30.844  14.977  1.00 40.62           N  
ATOM   3754  OD1 ASN A 466     -29.987  29.958  12.982  1.00 40.62           O  
ATOM   3755  N   LEU A 467     -31.806  25.023  13.809  1.00 44.84           N  
ATOM   3756  CA  LEU A 467     -31.359  23.627  13.933  1.00 44.84           C  
ATOM   3757  C   LEU A 467     -30.202  23.306  12.967  1.00 44.84           C  
ATOM   3758  CB  LEU A 467     -32.538  22.652  13.779  1.00 44.84           C  
ATOM   3759  O   LEU A 467     -29.719  22.175  12.912  1.00 44.84           O  
ATOM   3760  CG  LEU A 467     -33.422  22.613  15.038  1.00 44.84           C  
ATOM   3761  CD1 LEU A 467     -34.636  23.523  14.875  1.00 44.84           C  
ATOM   3762  CD2 LEU A 467     -33.898  21.190  15.328  1.00 44.84           C  
ATOM   3763  N   HIS A 468     -29.743  24.314  12.223  1.00 40.38           N  
ATOM   3764  CA  HIS A 468     -28.645  24.239  11.270  1.00 40.38           C  
ATOM   3765  C   HIS A 468     -27.301  23.953  11.952  1.00 40.38           C  
ATOM   3766  CB  HIS A 468     -28.619  25.537  10.438  1.00 40.38           C  
ATOM   3767  O   HIS A 468     -26.926  24.621  12.912  1.00 40.38           O  
ATOM   3768  CG  HIS A 468     -29.893  25.692   9.647  1.00 40.38           C  
ATOM   3769  CD2 HIS A 468     -30.833  26.671   9.803  1.00 40.38           C  
ATOM   3770  ND1 HIS A 468     -30.417  24.681   8.845  1.00 40.38           N  
ATOM   3771  CE1 HIS A 468     -31.674  25.046   8.574  1.00 40.38           C  
ATOM   3772  NE2 HIS A 468     -31.950  26.241   9.120  1.00 40.38           N  
ATOM   3773  N   ALA A 469     -26.557  23.008  11.366  1.00 44.22           N  
ATOM   3774  CA  ALA A 469     -25.125  22.752  11.569  1.00 44.22           C  
ATOM   3775  C   ALA A 469     -24.680  21.946  12.809  1.00 44.22           C  
ATOM   3776  CB  ALA A 469     -24.326  24.049  11.356  1.00 44.22           C  
ATOM   3777  O   ALA A 469     -23.708  22.305  13.467  1.00 44.22           O  
ATOM   3778  N   VAL A 470     -25.300  20.796  13.092  1.00 45.91           N  
ATOM   3779  CA  VAL A 470     -24.719  19.825  14.046  1.00 45.91           C  
ATOM   3780  C   VAL A 470     -24.418  18.508  13.334  1.00 45.91           C  
ATOM   3781  CB  VAL A 470     -25.584  19.658  15.314  1.00 45.91           C  
ATOM   3782  O   VAL A 470     -25.215  17.583  13.370  1.00 45.91           O  
ATOM   3783  CG1 VAL A 470     -24.838  18.832  16.372  1.00 45.91           C  
ATOM   3784  CG2 VAL A 470     -25.932  21.010  15.949  1.00 45.91           C  
ATOM   3785  N   GLY A 471     -23.315  18.422  12.599  1.00 55.03           N  
ATOM   3786  CA  GLY A 471     -22.876  17.193  11.926  1.00 55.03           C  
ATOM   3787  C   GLY A 471     -21.676  17.458  11.024  1.00 55.03           C  
ATOM   3788  O   GLY A 471     -21.422  18.604  10.676  1.00 55.03           O  
ATOM   3789  N   THR A 472     -20.921  16.429  10.652  1.00 60.50           N  
ATOM   3790  CA  THR A 472     -19.732  16.543   9.781  1.00 60.50           C  
ATOM   3791  C   THR A 472     -20.054  16.583   8.291  1.00 60.50           C  
ATOM   3792  CB  THR A 472     -18.816  15.333   9.999  1.00 60.50           C  
ATOM   3793  O   THR A 472     -19.225  17.009   7.493  1.00 60.50           O  
ATOM   3794  CG2 THR A 472     -18.153  15.389  11.350  1.00 60.50           C  
ATOM   3795  OG1 THR A 472     -19.596  14.157   9.931  1.00 60.50           O  
ATOM   3796  N   GLY A 473     -21.244  16.114   7.897  1.00 67.25           N  
ATOM   3797  CA  GLY A 473     -21.540  15.795   6.495  1.00 67.25           C  
ATOM   3798  C   GLY A 473     -20.766  14.572   5.977  1.00 67.25           C  
ATOM   3799  O   GLY A 473     -20.641  14.400   4.771  1.00 67.25           O  
ATOM   3800  N   ILE A 474     -20.201  13.747   6.871  1.00 69.06           N  
ATOM   3801  CA  ILE A 474     -19.406  12.557   6.515  1.00 69.06           C  
ATOM   3802  C   ILE A 474     -20.204  11.267   6.767  1.00 69.06           C  
ATOM   3803  CB  ILE A 474     -18.052  12.579   7.268  1.00 69.06           C  
ATOM   3804  O   ILE A 474     -20.151  10.347   5.954  1.00 69.06           O  
ATOM   3805  CG1 ILE A 474     -17.225  13.838   6.910  1.00 69.06           C  
ATOM   3806  CG2 ILE A 474     -17.234  11.313   6.969  1.00 69.06           C  
ATOM   3807  CD1 ILE A 474     -15.981  14.020   7.792  1.00 69.06           C  
ATOM   3808  N   GLY A 475     -21.000  11.210   7.842  1.00 76.50           N  
ATOM   3809  CA  GLY A 475     -21.666   9.980   8.295  1.00 76.50           C  
ATOM   3810  C   GLY A 475     -22.510   9.255   7.236  1.00 76.50           C  
ATOM   3811  O   GLY A 475     -22.378   8.042   7.078  1.00 76.50           O  
ATOM   3812  N   LEU A 476     -23.353   9.965   6.473  1.00 84.44           N  
ATOM   3813  CA  LEU A 476     -24.181   9.354   5.414  1.00 84.44           C  
ATOM   3814  C   LEU A 476     -23.344   8.829   4.239  1.00 84.44           C  
ATOM   3815  CB  LEU A 476     -25.231  10.363   4.906  1.00 84.44           C  
ATOM   3816  O   LEU A 476     -23.632   7.754   3.714  1.00 84.44           O  
ATOM   3817  CG  LEU A 476     -26.465  10.513   5.814  1.00 84.44           C  
ATOM   3818  CD1 LEU A 476     -27.295  11.710   5.351  1.00 84.44           C  
ATOM   3819  CD2 LEU A 476     -27.360   9.272   5.776  1.00 84.44           C  
ATOM   3820  N   ALA A 477     -22.281   9.545   3.863  1.00 82.50           N  
ATOM   3821  CA  ALA A 477     -21.360   9.112   2.816  1.00 82.50           C  
ATOM   3822  C   ALA A 477     -20.621   7.824   3.221  1.00 82.50           C  
ATOM   3823  CB  ALA A 477     -20.389  10.259   2.515  1.00 82.50           C  
ATOM   3824  O   ALA A 477     -20.563   6.871   2.444  1.00 82.50           O  
ATOM   3825  N   VAL A 478     -20.132   7.762   4.468  1.00 81.94           N  
ATOM   3826  CA  VAL A 478     -19.509   6.555   5.040  1.00 81.94           C  
ATOM   3827  C   VAL A 478     -20.515   5.410   5.113  1.00 81.94           C  
ATOM   3828  CB  VAL A 478     -18.904   6.847   6.429  1.00 81.94           C  
ATOM   3829  O   VAL A 478     -20.198   4.294   4.710  1.00 81.94           O  
ATOM   3830  CG1 VAL A 478     -18.386   5.583   7.130  1.00 81.94           C  
ATOM   3831  CG2 VAL A 478     -17.719   7.809   6.294  1.00 81.94           C  
ATOM   3832  N   SER A 479     -21.746   5.685   5.552  1.00 89.44           N  
ATOM   3833  CA  SER A 479     -22.799   4.669   5.669  1.00 89.44           C  
ATOM   3834  C   SER A 479     -23.107   4.018   4.321  1.00 89.44           C  
ATOM   3835  CB  SER A 479     -24.082   5.269   6.252  1.00 89.44           C  
ATOM   3836  O   SER A 479     -23.089   2.794   4.207  1.00 89.44           O  
ATOM   3837  OG  SER A 479     -23.838   5.792   7.541  1.00 89.44           O  
ATOM   3838  N   ARG A 480     -23.303   4.828   3.271  1.00 89.00           N  
ATOM   3839  CA  ARG A 480     -23.567   4.323   1.918  1.00 89.00           C  
ATOM   3840  C   ARG A 480     -22.415   3.475   1.391  1.00 89.00           C  
ATOM   3841  CB  ARG A 480     -23.881   5.508   0.996  1.00 89.00           C  
ATOM   3842  O   ARG A 480     -22.628   2.459   0.737  1.00 89.00           O  
ATOM   3843  CG  ARG A 480     -24.371   5.012  -0.369  1.00 89.00           C  
ATOM   3844  CD  ARG A 480     -24.884   6.166  -1.225  1.00 89.00           C  
ATOM   3845  NE  ARG A 480     -25.483   5.644  -2.458  1.00 89.00           N  
ATOM   3846  NH1 ARG A 480     -26.120   7.655  -3.365  1.00 89.00           N  
ATOM   3847  NH2 ARG A 480     -26.679   5.715  -4.364  1.00 89.00           N  
ATOM   3848  CZ  ARG A 480     -26.093   6.346  -3.389  1.00 89.00           C  
ATOM   3849  N   GLN A 481     -21.188   3.873   1.696  1.00 83.25           N  
ATOM   3850  CA  GLN A 481     -20.004   3.165   1.244  1.00 83.25           C  
ATOM   3851  C   GLN A 481     -19.777   1.835   1.981  1.00 83.25           C  
ATOM   3852  CB  GLN A 481     -18.835   4.132   1.384  1.00 83.25           C  
ATOM   3853  O   GLN A 481     -19.379   0.861   1.343  1.00 83.25           O  
ATOM   3854  CG  GLN A 481     -17.582   3.648   0.670  1.00 83.25           C  
ATOM   3855  CD  GLN A 481     -17.716   3.482  -0.845  1.00 83.25           C  
ATOM   3856  NE2 GLN A 481     -16.832   2.738  -1.472  1.00 83.25           N  
ATOM   3857  OE1 GLN A 481     -18.595   4.008  -1.511  1.00 83.25           O  
ATOM   3858  N   LEU A 482     -20.069   1.765   3.287  1.00 87.56           N  
ATOM   3859  CA  LEU A 482     -20.055   0.515   4.059  1.00 87.56           C  
ATOM   3860  C   LEU A 482     -21.068  -0.488   3.502  1.00 87.56           C  
ATOM   3861  CB  LEU A 482     -20.370   0.804   5.541  1.00 87.56           C  
ATOM   3862  O   LEU A 482     -20.720  -1.641   3.264  1.00 87.56           O  
ATOM   3863  CG  LEU A 482     -19.237   1.476   6.332  1.00 87.56           C  
ATOM   3864  CD1 LEU A 482     -19.731   1.849   7.730  1.00 87.56           C  
ATOM   3865  CD2 LEU A 482     -18.030   0.553   6.486  1.00 87.56           C  
ATOM   3866  N   ILE A 483     -22.288  -0.032   3.222  1.00 92.50           N  
ATOM   3867  CA  ILE A 483     -23.334  -0.874   2.638  1.00 92.50           C  
ATOM   3868  C   ILE A 483     -22.960  -1.341   1.224  1.00 92.50           C  
ATOM   3869  CB  ILE A 483     -24.679  -0.126   2.717  1.00 92.50           C  
ATOM   3870  O   ILE A 483     -23.140  -2.514   0.907  1.00 92.50           O  
ATOM   3871  CG1 ILE A 483     -25.161   0.056   4.171  1.00 92.50           C  
ATOM   3872  CG2 ILE A 483     -25.760  -0.825   1.899  1.00 92.50           C  
ATOM   3873  CD1 ILE A 483     -25.349  -1.225   4.995  1.00 92.50           C  
ATOM   3874  N   LYS A 484     -22.322  -0.492   0.404  1.00 90.00           N  
ATOM   3875  CA  LYS A 484     -21.764  -0.919  -0.893  1.00 90.00           C  
ATOM   3876  C   LYS A 484     -20.708  -2.014  -0.769  1.00 90.00           C  
ATOM   3877  CB  LYS A 484     -21.191   0.276  -1.660  1.00 90.00           C  
ATOM   3878  O   LYS A 484     -20.692  -2.926  -1.591  1.00 90.00           O  
ATOM   3879  CG  LYS A 484     -22.309   1.050  -2.357  1.00 90.00           C  
ATOM   3880  CD  LYS A 484     -21.728   2.202  -3.175  1.00 90.00           C  
ATOM   3881  CE  LYS A 484     -22.896   2.876  -3.891  1.00 90.00           C  
ATOM   3882  NZ  LYS A 484     -22.439   4.005  -4.729  1.00 90.00           N  
ATOM   3883  N   LEU A 485     -19.837  -1.948   0.240  1.00 86.56           N  
ATOM   3884  CA  LEU A 485     -18.867  -3.018   0.508  1.00 86.56           C  
ATOM   3885  C   LEU A 485     -19.558  -4.323   0.932  1.00 86.56           C  
ATOM   3886  CB  LEU A 485     -17.847  -2.568   1.570  1.00 86.56           C  
ATOM   3887  O   LEU A 485     -19.055  -5.395   0.610  1.00 86.56           O  
ATOM   3888  CG  LEU A 485     -16.841  -1.504   1.105  1.00 86.56           C  
ATOM   3889  CD1 LEU A 485     -16.025  -1.014   2.302  1.00 86.56           C  
ATOM   3890  CD2 LEU A 485     -15.865  -2.053   0.059  1.00 86.56           C  
ATOM   3891  N   MET A 486     -20.716  -4.239   1.594  1.00 88.81           N  
ATOM   3892  CA  MET A 486     -21.569  -5.387   1.933  1.00 88.81           C  
ATOM   3893  C   MET A 486     -22.424  -5.886   0.754  1.00 88.81           C  
ATOM   3894  CB  MET A 486     -22.470  -5.046   3.132  1.00 88.81           C  
ATOM   3895  O   MET A 486     -23.280  -6.744   0.944  1.00 88.81           O  
ATOM   3896  CG  MET A 486     -21.683  -4.740   4.403  1.00 88.81           C  
ATOM   3897  SD  MET A 486     -22.757  -4.327   5.797  1.00 88.81           S  
ATOM   3898  CE  MET A 486     -21.474  -3.911   6.985  1.00 88.81           C  
ATOM   3899  N   GLY A 487     -22.228  -5.359  -0.460  1.00 85.12           N  
ATOM   3900  CA  GLY A 487     -22.998  -5.759  -1.642  1.00 85.12           C  
ATOM   3901  C   GLY A 487     -24.399  -5.145  -1.729  1.00 85.12           C  
ATOM   3902  O   GLY A 487     -25.254  -5.700  -2.413  1.00 85.12           O  
ATOM   3903  N   GLY A 488     -24.636  -4.023  -1.043  1.00 92.50           N  
ATOM   3904  CA  GLY A 488     -25.913  -3.312  -0.976  1.00 92.50           C  
ATOM   3905  C   GLY A 488     -25.883  -1.860  -1.477  1.00 92.50           C  
ATOM   3906  O   GLY A 488     -24.882  -1.398  -2.028  1.00 92.50           O  
ATOM   3907  N   ASP A 489     -26.954  -1.098  -1.226  1.00 94.62           N  
ATOM   3908  CA  ASP A 489     -26.959   0.375  -1.332  1.00 94.62           C  
ATOM   3909  C   ASP A 489     -27.862   1.022  -0.261  1.00 94.62           C  
ATOM   3910  CB  ASP A 489     -27.330   0.853  -2.761  1.00 94.62           C  
ATOM   3911  O   ASP A 489     -28.645   0.348   0.411  1.00 94.62           O  
ATOM   3912  CG  ASP A 489     -26.837   2.286  -3.097  1.00 94.62           C  
ATOM   3913  OD1 ASP A 489     -25.948   2.834  -2.397  1.00 94.62           O  
ATOM   3914  OD2 ASP A 489     -27.255   2.899  -4.106  1.00 94.62           O  
ATOM   3915  N   ILE A 490     -27.718   2.340  -0.095  1.00 94.31           N  
ATOM   3916  CA  ILE A 490     -28.628   3.177   0.697  1.00 94.31           C  
ATOM   3917  C   ILE A 490     -29.299   4.188  -0.233  1.00 94.31           C  
ATOM   3918  CB  ILE A 490     -27.921   3.894   1.871  1.00 94.31           C  
ATOM   3919  O   ILE A 490     -28.609   4.940  -0.931  1.00 94.31           O  
ATOM   3920  CG1 ILE A 490     -27.120   2.895   2.734  1.00 94.31           C  
ATOM   3921  CG2 ILE A 490     -28.953   4.668   2.720  1.00 94.31           C  
ATOM   3922  CD1 ILE A 490     -26.498   3.520   3.990  1.00 94.31           C  
ATOM   3923  N   SER A 491     -30.627   4.251  -0.194  1.00 93.81           N  
ATOM   3924  CA  SER A 491     -31.442   5.258  -0.877  1.00 93.81           C  
ATOM   3925  C   SER A 491     -32.229   6.110   0.115  1.00 93.81           C  
ATOM   3926  CB  SER A 491     -32.360   4.604  -1.917  1.00 93.81           C  
ATOM   3927  O   SER A 491     -32.393   5.747   1.278  1.00 93.81           O  
ATOM   3928  OG  SER A 491     -33.177   3.602  -1.358  1.00 93.81           O  
ATOM   3929  N   VAL A 492     -32.706   7.264  -0.347  1.00 94.62           N  
ATOM   3930  CA  VAL A 492     -33.586   8.147   0.420  1.00 94.62           C  
ATOM   3931  C   VAL A 492     -34.789   8.519  -0.436  1.00 94.62           C  
ATOM   3932  CB  VAL A 492     -32.829   9.384   0.945  1.00 94.62           C  
ATOM   3933  O   VAL A 492     -34.640   8.761  -1.633  1.00 94.62           O  
ATOM   3934  CG1 VAL A 492     -32.377  10.331  -0.177  1.00 94.62           C  
ATOM   3935  CG2 VAL A 492     -33.667  10.179   1.952  1.00 94.62           C  
ATOM   3936  N   ASN A 493     -35.960   8.574   0.183  1.00 93.12           N  
ATOM   3937  CA  ASN A 493     -37.154   9.202  -0.361  1.00 93.12           C  
ATOM   3938  C   ASN A 493     -37.667  10.197   0.680  1.00 93.12           C  
ATOM   3939  CB  ASN A 493     -38.187   8.117  -0.689  1.00 93.12           C  
ATOM   3940  O   ASN A 493     -37.750   9.863   1.857  1.00 93.12           O  
ATOM   3941  CG  ASN A 493     -39.410   8.689  -1.378  1.00 93.12           C  
ATOM   3942  ND2 ASN A 493     -40.477   7.933  -1.452  1.00 93.12           N  
ATOM   3943  OD1 ASN A 493     -39.425   9.806  -1.867  1.00 93.12           O  
ATOM   3944  N   SER A 494     -37.939  11.437   0.293  1.00 93.06           N  
ATOM   3945  CA  SER A 494     -38.289  12.474   1.263  1.00 93.06           C  
ATOM   3946  C   SER A 494     -39.109  13.589   0.632  1.00 93.06           C  
ATOM   3947  CB  SER A 494     -37.005  13.022   1.880  1.00 93.06           C  
ATOM   3948  O   SER A 494     -38.902  13.943  -0.529  1.00 93.06           O  
ATOM   3949  OG  SER A 494     -37.293  13.920   2.923  1.00 93.06           O  
ATOM   3950  N   GLU A 495     -40.013  14.166   1.417  1.00 89.50           N  
ATOM   3951  CA  GLU A 495     -40.797  15.337   1.039  1.00 89.50           C  
ATOM   3952  C   GLU A 495     -40.682  16.398   2.141  1.00 89.50           C  
ATOM   3953  CB  GLU A 495     -42.243  14.922   0.720  1.00 89.50           C  
ATOM   3954  O   GLU A 495     -40.809  16.115   3.336  1.00 89.50           O  
ATOM   3955  CG  GLU A 495     -43.050  16.077   0.102  1.00 89.50           C  
ATOM   3956  CD  GLU A 495     -44.496  15.705  -0.284  1.00 89.50           C  
ATOM   3957  OE1 GLU A 495     -45.194  16.613  -0.798  1.00 89.50           O  
ATOM   3958  OE2 GLU A 495     -44.901  14.537  -0.098  1.00 89.50           O  
ATOM   3959  N   GLU A 496     -40.391  17.639   1.746  1.00 86.56           N  
ATOM   3960  CA  GLU A 496     -40.154  18.732   2.690  1.00 86.56           C  
ATOM   3961  C   GLU A 496     -41.418  19.008   3.526  1.00 86.56           C  
ATOM   3962  CB  GLU A 496     -39.636  19.971   1.936  1.00 86.56           C  
ATOM   3963  O   GLU A 496     -42.494  19.279   2.998  1.00 86.56           O  
ATOM   3964  CG  GLU A 496     -39.059  21.044   2.878  1.00 86.56           C  
ATOM   3965  CD  GLU A 496     -38.383  22.226   2.150  1.00 86.56           C  
ATOM   3966  OE1 GLU A 496     -37.717  23.034   2.845  1.00 86.56           O  
ATOM   3967  OE2 GLU A 496     -38.508  22.342   0.908  1.00 86.56           O  
ATOM   3968  N   GLY A 497     -41.279  18.929   4.849  1.00 82.69           N  
ATOM   3969  CA  GLY A 497     -42.360  19.080   5.824  1.00 82.69           C  
ATOM   3970  C   GLY A 497     -43.149  17.806   6.146  1.00 82.69           C  
ATOM   3971  O   GLY A 497     -43.971  17.856   7.060  1.00 82.69           O  
ATOM   3972  N   PHE A 498     -42.904  16.696   5.443  1.00 86.69           N  
ATOM   3973  CA  PHE A 498     -43.563  15.406   5.691  1.00 86.69           C  
ATOM   3974  C   PHE A 498     -42.618  14.325   6.222  1.00 86.69           C  
ATOM   3975  CB  PHE A 498     -44.277  14.942   4.420  1.00 86.69           C  
ATOM   3976  O   PHE A 498     -43.104  13.337   6.765  1.00 86.69           O  
ATOM   3977  CG  PHE A 498     -45.463  15.807   4.048  1.00 86.69           C  
ATOM   3978  CD1 PHE A 498     -46.725  15.546   4.613  1.00 86.69           C  
ATOM   3979  CD2 PHE A 498     -45.307  16.877   3.150  1.00 86.69           C  
ATOM   3980  CE1 PHE A 498     -47.830  16.348   4.274  1.00 86.69           C  
ATOM   3981  CE2 PHE A 498     -46.411  17.673   2.803  1.00 86.69           C  
ATOM   3982  CZ  PHE A 498     -47.673  17.409   3.365  1.00 86.69           C  
ATOM   3983  N   GLY A 499     -41.300  14.530   6.117  1.00 90.62           N  
ATOM   3984  CA  GLY A 499     -40.301  13.626   6.679  1.00 90.62           C  
ATOM   3985  C   GLY A 499     -39.413  12.950   5.640  1.00 90.62           C  
ATOM   3986  O   GLY A 499     -39.372  13.354   4.472  1.00 90.62           O  
ATOM   3987  N   SER A 500     -38.656  11.944   6.068  1.00 94.50           N  
ATOM   3988  CA  SER A 500     -37.712  11.218   5.209  1.00 94.50           C  
ATOM   3989  C   SER A 500     -37.735   9.725   5.505  1.00 94.50           C  
ATOM   3990  CB  SER A 500     -36.261  11.723   5.345  1.00 94.50           C  
ATOM   3991  O   SER A 500     -37.803   9.313   6.657  1.00 94.50           O  
ATOM   3992  OG  SER A 500     -36.162  13.002   5.938  1.00 94.50           O  
ATOM   3993  N   THR A 501     -37.584   8.918   4.461  1.00 96.44           N  
ATOM   3994  CA  THR A 501     -37.411   7.469   4.545  1.00 96.44           C  
ATOM   3995  C   THR A 501     -36.058   7.104   3.959  1.00 96.44           C  
ATOM   3996  CB  THR A 501     -38.535   6.717   3.821  1.00 96.44           C  
ATOM   3997  O   THR A 501     -35.797   7.338   2.776  1.00 96.44           O  
ATOM   3998  CG2 THR A 501     -38.474   5.214   4.087  1.00 96.44           C  
ATOM   3999  OG1 THR A 501     -39.789   7.179   4.257  1.00 96.44           O  
ATOM   4000  N   PHE A 502     -35.183   6.536   4.784  1.00 96.62           N  
ATOM   4001  CA  PHE A 502     -33.914   5.962   4.346  1.00 96.62           C  
ATOM   4002  C   PHE A 502     -34.053   4.450   4.229  1.00 96.62           C  
ATOM   4003  CB  PHE A 502     -32.789   6.337   5.314  1.00 96.62           C  
ATOM   4004  O   PHE A 502     -34.372   3.790   5.214  1.00 96.62           O  
ATOM   4005  CG  PHE A 502     -32.378   7.792   5.235  1.00 96.62           C  
ATOM   4006  CD1 PHE A 502     -31.321   8.178   4.388  1.00 96.62           C  
ATOM   4007  CD2 PHE A 502     -33.060   8.761   5.992  1.00 96.62           C  
ATOM   4008  CE1 PHE A 502     -30.936   9.529   4.312  1.00 96.62           C  
ATOM   4009  CE2 PHE A 502     -32.682  10.112   5.910  1.00 96.62           C  
ATOM   4010  CZ  PHE A 502     -31.617  10.495   5.074  1.00 96.62           C  
ATOM   4011  N   THR A 503     -33.754   3.907   3.054  1.00 96.81           N  
ATOM   4012  CA  THR A 503     -33.841   2.471   2.773  1.00 96.81           C  
ATOM   4013  C   THR A 503     -32.438   1.907   2.603  1.00 96.81           C  
ATOM   4014  CB  THR A 503     -34.693   2.194   1.527  1.00 96.81           C  
ATOM   4015  O   THR A 503     -31.665   2.386   1.773  1.00 96.81           O  
ATOM   4016  CG2 THR A 503     -34.919   0.706   1.281  1.00 96.81           C  
ATOM   4017  OG1 THR A 503     -35.949   2.823   1.625  1.00 96.81           O  
ATOM   4018  N   VAL A 504     -32.105   0.890   3.393  1.00 97.06           N  
ATOM   4019  CA  VAL A 504     -30.864   0.118   3.312  1.00 97.06           C  
ATOM   4020  C   VAL A 504     -31.196  -1.260   2.768  1.00 97.06           C  
ATOM   4021  CB  VAL A 504     -30.195  -0.018   4.693  1.00 97.06           C  
ATOM   4022  O   VAL A 504     -31.970  -1.988   3.383  1.00 97.06           O  
ATOM   4023  CG1 VAL A 504     -28.890  -0.819   4.605  1.00 97.06           C  
ATOM   4024  CG2 VAL A 504     -29.878   1.349   5.305  1.00 97.06           C  
ATOM   4025  N   THR A 505     -30.572  -1.640   1.658  1.00 95.81           N  
ATOM   4026  CA  THR A 505     -30.710  -2.981   1.072  1.00 95.81           C  
ATOM   4027  C   THR A 505     -29.364  -3.684   1.096  1.00 95.81           C  
ATOM   4028  CB  THR A 505     -31.240  -2.917  -0.368  1.00 95.81           C  
ATOM   4029  O   THR A 505     -28.401  -3.128   0.566  1.00 95.81           O  
ATOM   4030  CG2 THR A 505     -32.646  -2.334  -0.436  1.00 95.81           C  
ATOM   4031  OG1 THR A 505     -30.394  -2.105  -1.156  1.00 95.81           O  
ATOM   4032  N   ILE A 506     -29.280  -4.887   1.665  1.00 94.94           N  
ATOM   4033  CA  ILE A 506     -28.068  -5.725   1.663  1.00 94.94           C  
ATOM   4034  C   ILE A 506     -28.388  -7.150   1.220  1.00 94.94           C  
ATOM   4035  CB  ILE A 506     -27.337  -5.732   3.029  1.00 94.94           C  
ATOM   4036  O   ILE A 506     -29.445  -7.687   1.543  1.00 94.94           O  
ATOM   4037  CG1 ILE A 506     -28.235  -6.223   4.185  1.00 94.94           C  
ATOM   4038  CG2 ILE A 506     -26.728  -4.351   3.302  1.00 94.94           C  
ATOM   4039  CD1 ILE A 506     -27.539  -6.318   5.547  1.00 94.94           C  
ATOM   4040  N   ARG A 507     -27.439  -7.786   0.528  1.00 91.88           N  
ATOM   4041  CA  ARG A 507     -27.511  -9.204   0.167  1.00 91.88           C  
ATOM   4042  C   ARG A 507     -26.431  -9.973   0.914  1.00 91.88           C  
ATOM   4043  CB  ARG A 507     -27.404  -9.354  -1.354  1.00 91.88           C  
ATOM   4044  O   ARG A 507     -25.249  -9.812   0.623  1.00 91.88           O  
ATOM   4045  CG  ARG A 507     -27.624 -10.817  -1.752  1.00 91.88           C  
ATOM   4046  CD  ARG A 507     -27.583 -10.972  -3.269  1.00 91.88           C  
ATOM   4047  NE  ARG A 507     -27.931 -12.352  -3.652  1.00 91.88           N  
ATOM   4048  NH1 ARG A 507     -28.283 -11.947  -5.871  1.00 91.88           N  
ATOM   4049  NH2 ARG A 507     -28.832 -13.946  -5.003  1.00 91.88           N  
ATOM   4050  CZ  ARG A 507     -28.336 -12.749  -4.840  1.00 91.88           C  
ATOM   4051  N   VAL A 508     -26.840 -10.815   1.856  1.00 91.81           N  
ATOM   4052  CA  VAL A 508     -25.930 -11.534   2.760  1.00 91.81           C  
ATOM   4053  C   VAL A 508     -26.100 -13.048   2.631  1.00 91.81           C  
ATOM   4054  CB  VAL A 508     -26.097 -11.076   4.220  1.00 91.81           C  
ATOM   4055  O   VAL A 508     -27.214 -13.505   2.377  1.00 91.81           O  
ATOM   4056  CG1 VAL A 508     -25.655  -9.615   4.369  1.00 91.81           C  
ATOM   4057  CG2 VAL A 508     -27.534 -11.208   4.739  1.00 91.81           C  
ATOM   4058  N   PRO A 509     -25.035 -13.854   2.785  1.00 89.81           N  
ATOM   4059  CA  PRO A 509     -25.157 -15.307   2.802  1.00 89.81           C  
ATOM   4060  C   PRO A 509     -26.020 -15.796   3.973  1.00 89.81           C  
ATOM   4061  CB  PRO A 509     -23.728 -15.855   2.884  1.00 89.81           C  
ATOM   4062  O   PRO A 509     -25.848 -15.353   5.111  1.00 89.81           O  
ATOM   4063  CG  PRO A 509     -22.868 -14.704   2.365  1.00 89.81           C  
ATOM   4064  CD  PRO A 509     -23.632 -13.470   2.833  1.00 89.81           C  
ATOM   4065  N   LEU A 510     -26.923 -16.735   3.687  1.00 87.19           N  
ATOM   4066  CA  LEU A 510     -27.662 -17.507   4.683  1.00 87.19           C  
ATOM   4067  C   LEU A 510     -26.790 -18.657   5.169  1.00 87.19           C  
ATOM   4068  CB  LEU A 510     -28.965 -18.055   4.075  1.00 87.19           C  
ATOM   4069  O   LEU A 510     -26.252 -19.433   4.376  1.00 87.19           O  
ATOM   4070  CG  LEU A 510     -30.120 -17.050   4.153  1.00 87.19           C  
ATOM   4071  CD1 LEU A 510     -31.173 -17.353   3.096  1.00 87.19           C  
ATOM   4072  CD2 LEU A 510     -30.814 -17.119   5.511  1.00 87.19           C  
ATOM   4073  N   LEU A 511     -26.686 -18.799   6.484  1.00 81.94           N  
ATOM   4074  CA  LEU A 511     -26.024 -19.940   7.094  1.00 81.94           C  
ATOM   4075  C   LEU A 511     -27.099 -20.959   7.474  1.00 81.94           C  
ATOM   4076  CB  LEU A 511     -25.187 -19.446   8.278  1.00 81.94           C  
ATOM   4077  O   LEU A 511     -28.048 -20.628   8.178  1.00 81.94           O  
ATOM   4078  CG  LEU A 511     -24.009 -18.531   7.887  1.00 81.94           C  
ATOM   4079  CD1 LEU A 511     -23.399 -17.921   9.149  1.00 81.94           C  
ATOM   4080  CD2 LEU A 511     -22.907 -19.294   7.148  1.00 81.94           C  
ATOM   4081  N   ALA A 512     -26.965 -22.196   6.989  1.00 64.88           N  
ATOM   4082  CA  ALA A 512     -27.921 -23.254   7.298  1.00 64.88           C  
ATOM   4083  C   ALA A 512     -28.010 -23.472   8.816  1.00 64.88           C  
ATOM   4084  CB  ALA A 512     -27.520 -24.540   6.561  1.00 64.88           C  
ATOM   4085  O   ALA A 512     -26.986 -23.644   9.485  1.00 64.88           O  
ATOM   4086  N   GLU A 513     -29.233 -23.504   9.345  1.00 52.03           N  
ATOM   4087  CA  GLU A 513     -29.484 -23.975  10.702  1.00 52.03           C  
ATOM   4088  C   GLU A 513     -29.035 -25.434  10.802  1.00 52.03           C  
ATOM   4089  CB  GLU A 513     -30.970 -23.846  11.070  1.00 52.03           C  
ATOM   4090  O   GLU A 513     -29.599 -26.329  10.168  1.00 52.03           O  
ATOM   4091  CG  GLU A 513     -31.361 -22.397  11.384  1.00 52.03           C  
ATOM   4092  CD  GLU A 513     -32.835 -22.249  11.789  1.00 52.03           C  
ATOM   4093  OE1 GLU A 513     -33.146 -21.192  12.380  1.00 52.03           O  
ATOM   4094  OE2 GLU A 513     -33.638 -23.161  11.494  1.00 52.03           O  
ATOM   4095  N   ALA A 514     -27.999 -25.692  11.599  1.00 41.56           N  
ATOM   4096  CA  ALA A 514     -27.790 -27.036  12.107  1.00 41.56           C  
ATOM   4097  C   ALA A 514     -28.970 -27.350  13.047  1.00 41.56           C  
ATOM   4098  CB  ALA A 514     -26.431 -27.124  12.807  1.00 41.56           C  
ATOM   4099  O   ALA A 514     -29.277 -26.513  13.902  1.00 41.56           O  
ATOM   4100  N   PRO A 515     -29.635 -28.514  12.919  1.00 36.34           N  
ATOM   4101  CA  PRO A 515     -30.666 -28.902  13.864  1.00 36.34           C  
ATOM   4102  C   PRO A 515     -30.040 -28.932  15.254  1.00 36.34           C  
ATOM   4103  CB  PRO A 515     -31.188 -30.276  13.432  1.00 36.34           C  
ATOM   4104  O   PRO A 515     -29.065 -29.645  15.491  1.00 36.34           O  
ATOM   4105  CG  PRO A 515     -30.338 -30.696  12.231  1.00 36.34           C  
ATOM   4106  CD  PRO A 515     -29.309 -29.591  12.007  1.00 36.34           C  
ATOM   4107  N   ILE A 516     -30.580 -28.130  16.166  1.00 35.62           N  
ATOM   4108  CA  ILE A 516     -30.199 -28.182  17.571  1.00 35.62           C  
ATOM   4109  C   ILE A 516     -30.858 -29.440  18.142  1.00 35.62           C  
ATOM   4110  CB  ILE A 516     -30.581 -26.876  18.309  1.00 35.62           C  
ATOM   4111  O   ILE A 516     -31.994 -29.406  18.616  1.00 35.62           O  
ATOM   4112  CG1 ILE A 516     -29.958 -25.638  17.616  1.00 35.62           C  
ATOM   4113  CG2 ILE A 516     -30.117 -26.956  19.778  1.00 35.62           C  
ATOM   4114  CD1 ILE A 516     -30.439 -24.295  18.181  1.00 35.62           C  
ATOM   4115  N   GLU A 517     -30.163 -30.574  18.064  1.00 30.45           N  
ATOM   4116  CA  GLU A 517     -30.446 -31.704  18.943  1.00 30.45           C  
ATOM   4117  C   GLU A 517     -30.024 -31.291  20.354  1.00 30.45           C  
ATOM   4118  CB  GLU A 517     -29.760 -33.000  18.470  1.00 30.45           C  
ATOM   4119  O   GLU A 517     -28.843 -31.183  20.680  1.00 30.45           O  
ATOM   4120  CG  GLU A 517     -30.569 -33.661  17.339  1.00 30.45           C  
ATOM   4121  CD  GLU A 517     -30.005 -35.011  16.857  1.00 30.45           C  
ATOM   4122  OE1 GLU A 517     -30.793 -35.764  16.234  1.00 30.45           O  
ATOM   4123  OE2 GLU A 517     -28.801 -35.270  17.059  1.00 30.45           O  
ATOM   4124  N   ILE A 518     -31.015 -30.990  21.192  1.00 33.00           N  
ATOM   4125  CA  ILE A 518     -30.813 -30.840  22.630  1.00 33.00           C  
ATOM   4126  C   ILE A 518     -30.569 -32.250  23.174  1.00 33.00           C  
ATOM   4127  CB  ILE A 518     -32.012 -30.128  23.305  1.00 33.00           C  
ATOM   4128  O   ILE A 518     -31.507 -32.936  23.583  1.00 33.00           O  
ATOM   4129  CG1 ILE A 518     -32.312 -28.763  22.639  1.00 33.00           C  
ATOM   4130  CG2 ILE A 518     -31.730 -29.939  24.811  1.00 33.00           C  
ATOM   4131  CD1 ILE A 518     -33.585 -28.080  23.157  1.00 33.00           C  
ATOM   4132  N   GLU A 519     -29.319 -32.708  23.144  1.00 29.95           N  
ATOM   4133  CA  GLU A 519     -28.931 -33.873  23.933  1.00 29.95           C  
ATOM   4134  C   GLU A 519     -28.929 -33.505  25.429  1.00 29.95           C  
ATOM   4135  CB  GLU A 519     -27.593 -34.482  23.490  1.00 29.95           C  
ATOM   4136  O   GLU A 519     -28.510 -32.401  25.803  1.00 29.95           O  
ATOM   4137  CG  GLU A 519     -27.758 -35.365  22.240  1.00 29.95           C  
ATOM   4138  CD  GLU A 519     -26.520 -36.235  21.956  1.00 29.95           C  
ATOM   4139  OE1 GLU A 519     -26.698 -37.294  21.312  1.00 29.95           O  
ATOM   4140  OE2 GLU A 519     -25.416 -35.864  22.415  1.00 29.95           O  
ATOM   4141  N   PRO A 520     -29.419 -34.391  26.315  1.00 32.31           N  
ATOM   4142  CA  PRO A 520     -29.413 -34.143  27.749  1.00 32.31           C  
ATOM   4143  C   PRO A 520     -27.965 -34.050  28.243  1.00 32.31           C  
ATOM   4144  CB  PRO A 520     -30.162 -35.318  28.399  1.00 32.31           C  
ATOM   4145  O   PRO A 520     -27.188 -34.980  28.048  1.00 32.31           O  
ATOM   4146  CG  PRO A 520     -30.661 -36.187  27.243  1.00 32.31           C  
ATOM   4147  CD  PRO A 520     -29.861 -35.744  26.028  1.00 32.31           C  
ATOM   4148  N   GLN A 521     -27.607 -32.947  28.907  1.00 32.94           N  
ATOM   4149  CA  GLN A 521     -26.309 -32.810  29.571  1.00 32.94           C  
ATOM   4150  C   GLN A 521     -26.115 -33.937  30.593  1.00 32.94           C  
ATOM   4151  CB  GLN A 521     -26.200 -31.448  30.281  1.00 32.94           C  
ATOM   4152  O   GLN A 521     -26.808 -33.986  31.613  1.00 32.94           O  
ATOM   4153  CG  GLN A 521     -25.869 -30.289  29.333  1.00 32.94           C  
ATOM   4154  CD  GLN A 521     -25.640 -28.980  30.088  1.00 32.94           C  
ATOM   4155  NE2 GLN A 521     -24.691 -28.171  29.672  1.00 32.94           N  
ATOM   4156  OE1 GLN A 521     -26.306 -28.641  31.053  1.00 32.94           O  
ATOM   4157  N   GLU A 522     -25.155 -34.824  30.335  1.00 36.19           N  
ATOM   4158  CA  GLU A 522     -24.641 -35.731  31.355  1.00 36.19           C  
ATOM   4159  C   GLU A 522     -23.819 -34.954  32.407  1.00 36.19           C  
ATOM   4160  CB  GLU A 522     -23.828 -36.882  30.738  1.00 36.19           C  
ATOM   4161  O   GLU A 522     -23.195 -33.936  32.087  1.00 36.19           O  
ATOM   4162  CG  GLU A 522     -24.728 -37.921  30.045  1.00 36.19           C  
ATOM   4163  CD  GLU A 522     -24.024 -39.267  29.782  1.00 36.19           C  
ATOM   4164  OE1 GLU A 522     -24.753 -40.247  29.500  1.00 36.19           O  
ATOM   4165  OE2 GLU A 522     -22.783 -39.340  29.930  1.00 36.19           O  
ATOM   4166  N   PRO A 523     -23.816 -35.400  33.678  1.00 40.69           N  
ATOM   4167  CA  PRO A 523     -23.085 -34.735  34.747  1.00 40.69           C  
ATOM   4168  C   PRO A 523     -21.573 -34.821  34.509  1.00 40.69           C  
ATOM   4169  CB  PRO A 523     -23.515 -35.410  36.054  1.00 40.69           C  
ATOM   4170  O   PRO A 523     -21.002 -35.906  34.427  1.00 40.69           O  
ATOM   4171  CG  PRO A 523     -24.281 -36.673  35.654  1.00 40.69           C  
ATOM   4172  CD  PRO A 523     -24.475 -36.605  34.144  1.00 40.69           C  
ATOM   4173  N   GLN A 524     -20.923 -33.660  34.430  1.00 52.88           N  
ATOM   4174  CA  GLN A 524     -19.474 -33.524  34.300  1.00 52.88           C  
ATOM   4175  C   GLN A 524     -18.770 -34.189  35.499  1.00 52.88           C  
ATOM   4176  CB  GLN A 524     -19.177 -32.019  34.157  1.00 52.88           C  
ATOM   4177  O   GLN A 524     -19.050 -33.864  36.652  1.00 52.88           O  
ATOM   4178  CG  GLN A 524     -17.742 -31.670  33.738  1.00 52.88           C  
ATOM   4179  CD  GLN A 524     -17.577 -30.198  33.342  1.00 52.88           C  
ATOM   4180  NE2 GLN A 524     -16.362 -29.729  33.162  1.00 52.88           N  
ATOM   4181  OE1 GLN A 524     -18.514 -29.432  33.164  1.00 52.88           O  
ATOM   4182  N   THR A 525     -17.876 -35.144  35.235  1.00 60.88           N  
ATOM   4183  CA  THR A 525     -17.089 -35.845  36.261  1.00 60.88           C  
ATOM   4184  C   THR A 525     -16.053 -34.913  36.897  1.00 60.88           C  
ATOM   4185  CB  THR A 525     -16.391 -37.082  35.665  1.00 60.88           C  
ATOM   4186  O   THR A 525     -15.320 -34.221  36.189  1.00 60.88           O  
ATOM   4187  CG2 THR A 525     -17.368 -38.239  35.449  1.00 60.88           C  
ATOM   4188  OG1 THR A 525     -15.829 -36.767  34.410  1.00 60.88           O  
ATOM   4189  N   GLU A 526     -15.979 -34.912  38.231  1.00 78.38           N  
ATOM   4190  CA  GLU A 526     -14.935 -34.244  39.024  1.00 78.38           C  
ATOM   4191  C   GLU A 526     -13.542 -34.777  38.628  1.00 78.38           C  
ATOM   4192  CB  GLU A 526     -15.259 -34.477  40.515  1.00 78.38           C  
ATOM   4193  O   GLU A 526     -13.362 -35.985  38.494  1.00 78.38           O  
ATOM   4194  CG  GLU A 526     -14.206 -33.971  41.521  1.00 78.38           C  
ATOM   4195  CD  GLU A 526     -14.626 -34.164  42.994  1.00 78.38           C  
ATOM   4196  OE1 GLU A 526     -13.850 -33.760  43.895  1.00 78.38           O  
ATOM   4197  OE2 GLU A 526     -15.653 -34.818  43.283  1.00 78.38           O  
ATOM   4198  N   LEU A 527     -12.568 -33.879  38.433  1.00 86.06           N  
ATOM   4199  CA  LEU A 527     -11.191 -34.204  38.022  1.00 86.06           C  
ATOM   4200  C   LEU A 527     -10.216 -33.696  39.081  1.00 86.06           C  
ATOM   4201  CB  LEU A 527     -10.833 -33.548  36.672  1.00 86.06           C  
ATOM   4202  O   LEU A 527     -10.437 -32.618  39.638  1.00 86.06           O  
ATOM   4203  CG  LEU A 527     -11.680 -33.986  35.469  1.00 86.06           C  
ATOM   4204  CD1 LEU A 527     -11.372 -33.064  34.291  1.00 86.06           C  
ATOM   4205  CD2 LEU A 527     -11.406 -35.431  35.052  1.00 86.06           C  
ATOM   4206  N   ASN A 528      -9.122 -34.419  39.306  1.00 88.50           N  
ATOM   4207  CA  ASN A 528      -7.990 -33.962  40.109  1.00 88.50           C  
ATOM   4208  C   ASN A 528      -6.934 -33.338  39.188  1.00 88.50           C  
ATOM   4209  CB  ASN A 528      -7.429 -35.132  40.928  1.00 88.50           C  
ATOM   4210  O   ASN A 528      -6.322 -34.018  38.368  1.00 88.50           O  
ATOM   4211  CG  ASN A 528      -8.469 -35.763  41.830  1.00 88.50           C  
ATOM   4212  ND2 ASN A 528      -8.827 -36.995  41.561  1.00 88.50           N  
ATOM   4213  OD1 ASN A 528      -9.002 -35.159  42.753  1.00 88.50           O  
ATOM   4214  N   ILE A 529      -6.722 -32.032  39.309  1.00 90.50           N  
ATOM   4215  CA  ILE A 529      -5.861 -31.238  38.433  1.00 90.50           C  
ATOM   4216  C   ILE A 529      -4.614 -30.809  39.209  1.00 90.50           C  
ATOM   4217  CB  ILE A 529      -6.643 -30.037  37.850  1.00 90.50           C  
ATOM   4218  O   ILE A 529      -4.719 -30.174  40.259  1.00 90.50           O  
ATOM   4219  CG1 ILE A 529      -7.914 -30.517  37.103  1.00 90.50           C  
ATOM   4220  CG2 ILE A 529      -5.730 -29.213  36.923  1.00 90.50           C  
ATOM   4221  CD1 ILE A 529      -8.787 -29.398  36.527  1.00 90.50           C  
ATOM   4222  N   PHE A 530      -3.430 -31.110  38.678  1.00 92.00           N  
ATOM   4223  CA  PHE A 530      -2.167 -30.584  39.200  1.00 92.00           C  
ATOM   4224  C   PHE A 530      -1.770 -29.330  38.420  1.00 92.00           C  
ATOM   4225  CB  PHE A 530      -1.080 -31.659  39.140  1.00 92.00           C  
ATOM   4226  O   PHE A 530      -1.638 -29.377  37.201  1.00 92.00           O  
ATOM   4227  CG  PHE A 530       0.156 -31.331  39.954  1.00 92.00           C  
ATOM   4228  CD1 PHE A 530       1.379 -31.025  39.328  1.00 92.00           C  
ATOM   4229  CD2 PHE A 530       0.086 -31.363  41.358  1.00 92.00           C  
ATOM   4230  CE1 PHE A 530       2.525 -30.775  40.103  1.00 92.00           C  
ATOM   4231  CE2 PHE A 530       1.231 -31.117  42.133  1.00 92.00           C  
ATOM   4232  CZ  PHE A 530       2.453 -30.830  41.505  1.00 92.00           C  
ATOM   4233  N   MET A 531      -1.591 -28.201  39.096  1.00 90.19           N  
ATOM   4234  CA  MET A 531      -1.259 -26.921  38.474  1.00 90.19           C  
ATOM   4235  C   MET A 531       0.110 -26.436  38.945  1.00 90.19           C  
ATOM   4236  CB  MET A 531      -2.369 -25.908  38.776  1.00 90.19           C  
ATOM   4237  O   MET A 531       0.366 -26.362  40.143  1.00 90.19           O  
ATOM   4238  CG  MET A 531      -2.115 -24.560  38.091  1.00 90.19           C  
ATOM   4239  SD  MET A 531      -3.485 -23.385  38.242  1.00 90.19           S  
ATOM   4240  CE  MET A 531      -3.438 -23.054  40.021  1.00 90.19           C  
ATOM   4241  N   VAL A 532       0.973 -26.064  38.004  1.00 89.38           N  
ATOM   4242  CA  VAL A 532       2.290 -25.486  38.285  1.00 89.38           C  
ATOM   4243  C   VAL A 532       2.313 -24.049  37.780  1.00 89.38           C  
ATOM   4244  CB  VAL A 532       3.425 -26.332  37.687  1.00 89.38           C  
ATOM   4245  O   VAL A 532       2.226 -23.821  36.574  1.00 89.38           O  
ATOM   4246  CG1 VAL A 532       4.774 -25.849  38.222  1.00 89.38           C  
ATOM   4247  CG2 VAL A 532       3.285 -27.819  38.049  1.00 89.38           C  
ATOM   4248  N   GLU A 533       2.377 -23.096  38.706  1.00 83.25           N  
ATOM   4249  CA  GLU A 533       2.304 -21.651  38.459  1.00 83.25           C  
ATOM   4250  C   GLU A 533       2.989 -20.919  39.621  1.00 83.25           C  
ATOM   4251  CB  GLU A 533       0.823 -21.244  38.363  1.00 83.25           C  
ATOM   4252  O   GLU A 533       2.690 -21.195  40.781  1.00 83.25           O  
ATOM   4253  CG  GLU A 533       0.562 -19.735  38.245  1.00 83.25           C  
ATOM   4254  CD  GLU A 533       0.875 -19.161  36.863  1.00 83.25           C  
ATOM   4255  OE1 GLU A 533       1.426 -18.043  36.775  1.00 83.25           O  
ATOM   4256  OE2 GLU A 533       0.379 -19.712  35.855  1.00 83.25           O  
ATOM   4257  N   ASP A 534       3.883 -19.978  39.329  1.00 80.12           N  
ATOM   4258  CA  ASP A 534       4.697 -19.273  40.329  1.00 80.12           C  
ATOM   4259  C   ASP A 534       4.039 -17.988  40.861  1.00 80.12           C  
ATOM   4260  CB  ASP A 534       6.083 -18.990  39.725  1.00 80.12           C  
ATOM   4261  O   ASP A 534       4.370 -17.506  41.949  1.00 80.12           O  
ATOM   4262  CG  ASP A 534       6.059 -17.956  38.591  1.00 80.12           C  
ATOM   4263  OD1 ASP A 534       5.101 -18.005  37.792  1.00 80.12           O  
ATOM   4264  OD2 ASP A 534       6.973 -17.097  38.566  1.00 80.12           O  
ATOM   4265  N   ILE A 535       3.073 -17.432  40.125  1.00 75.06           N  
ATOM   4266  CA  ILE A 535       2.380 -16.196  40.498  1.00 75.06           C  
ATOM   4267  C   ILE A 535       1.124 -16.516  41.318  1.00 75.06           C  
ATOM   4268  CB  ILE A 535       2.090 -15.335  39.251  1.00 75.06           C  
ATOM   4269  O   ILE A 535       0.111 -16.983  40.797  1.00 75.06           O  
ATOM   4270  CG1 ILE A 535       3.398 -15.001  38.499  1.00 75.06           C  
ATOM   4271  CG2 ILE A 535       1.358 -14.033  39.642  1.00 75.06           C  
ATOM   4272  CD1 ILE A 535       3.205 -14.263  37.174  1.00 75.06           C  
ATOM   4273  N   GLU A 536       1.144 -16.160  42.604  1.00 75.25           N  
ATOM   4274  CA  GLU A 536       0.057 -16.408  43.572  1.00 75.25           C  
ATOM   4275  C   GLU A 536      -1.323 -15.894  43.116  1.00 75.25           C  
ATOM   4276  CB  GLU A 536       0.461 -15.749  44.899  1.00 75.25           C  
ATOM   4277  O   GLU A 536      -2.356 -16.527  43.357  1.00 75.25           O  
ATOM   4278  CG  GLU A 536      -0.504 -16.070  46.051  1.00 75.25           C  
ATOM   4279  CD  GLU A 536      -0.016 -15.538  47.409  1.00 75.25           C  
ATOM   4280  OE1 GLU A 536      -0.543 -16.027  48.434  1.00 75.25           O  
ATOM   4281  OE2 GLU A 536       0.856 -14.639  47.420  1.00 75.25           O  
ATOM   4282  N   LEU A 537      -1.355 -14.765  42.407  1.00 70.12           N  
ATOM   4283  CA  LEU A 537      -2.588 -14.228  41.837  1.00 70.12           C  
ATOM   4284  C   LEU A 537      -3.148 -15.125  40.724  1.00 70.12           C  
ATOM   4285  CB  LEU A 537      -2.307 -12.809  41.336  1.00 70.12           C  
ATOM   4286  O   LEU A 537      -4.344 -15.410  40.715  1.00 70.12           O  
ATOM   4287  CG  LEU A 537      -3.526 -12.125  40.695  1.00 70.12           C  
ATOM   4288  CD1 LEU A 537      -4.673 -11.914  41.679  1.00 70.12           C  
ATOM   4289  CD2 LEU A 537      -3.058 -10.768  40.198  1.00 70.12           C  
ATOM   4290  N   ASN A 538      -2.291 -15.602  39.817  1.00 73.88           N  
ATOM   4291  CA  ASN A 538      -2.690 -16.511  38.741  1.00 73.88           C  
ATOM   4292  C   ASN A 538      -3.193 -17.833  39.326  1.00 73.88           C  
ATOM   4293  CB  ASN A 538      -1.504 -16.767  37.799  1.00 73.88           C  
ATOM   4294  O   ASN A 538      -4.233 -18.330  38.901  1.00 73.88           O  
ATOM   4295  CG  ASN A 538      -1.017 -15.559  37.031  1.00 73.88           C  
ATOM   4296  ND2 ASN A 538       0.046 -15.716  36.288  1.00 73.88           N  
ATOM   4297  OD1 ASN A 538      -1.561 -14.466  37.084  1.00 73.88           O  
ATOM   4298  N   ILE A 539      -2.509 -18.344  40.356  1.00 79.81           N  
ATOM   4299  CA  ILE A 539      -2.932 -19.524  41.116  1.00 79.81           C  
ATOM   4300  C   ILE A 539      -4.331 -19.323  41.687  1.00 79.81           C  
ATOM   4301  CB  ILE A 539      -1.941 -19.813  42.264  1.00 79.81           C  
ATOM   4302  O   ILE A 539      -5.195 -20.180  41.528  1.00 79.81           O  
ATOM   4303  CG1 ILE A 539      -0.577 -20.250  41.707  1.00 79.81           C  
ATOM   4304  CG2 ILE A 539      -2.505 -20.883  43.219  1.00 79.81           C  
ATOM   4305  CD1 ILE A 539       0.538 -20.238  42.758  1.00 79.81           C  
ATOM   4306  N   THR A 540      -4.555 -18.198  42.366  1.00 73.94           N  
ATOM   4307  CA  THR A 540      -5.822 -17.919  43.048  1.00 73.94           C  
ATOM   4308  C   THR A 540      -6.975 -17.841  42.053  1.00 73.94           C  
ATOM   4309  CB  THR A 540      -5.708 -16.637  43.884  1.00 73.94           C  
ATOM   4310  O   THR A 540      -8.011 -18.467  42.278  1.00 73.94           O  
ATOM   4311  CG2 THR A 540      -7.000 -16.304  44.631  1.00 73.94           C  
ATOM   4312  OG1 THR A 540      -4.714 -16.837  44.863  1.00 73.94           O  
ATOM   4313  N   VAL A 541      -6.769 -17.150  40.929  1.00 73.31           N  
ATOM   4314  CA  VAL A 541      -7.765 -17.020  39.858  1.00 73.31           C  
ATOM   4315  C   VAL A 541      -8.046 -18.367  39.189  1.00 73.31           C  
ATOM   4316  CB  VAL A 541      -7.314 -15.950  38.842  1.00 73.31           C  
ATOM   4317  O   VAL A 541      -9.198 -18.789  39.093  1.00 73.31           O  
ATOM   4318  CG1 VAL A 541      -8.177 -15.927  37.576  1.00 73.31           C  
ATOM   4319  CG2 VAL A 541      -7.370 -14.555  39.481  1.00 73.31           C  
ATOM   4320  N   ALA A 542      -7.000 -19.084  38.774  1.00 75.38           N  
ATOM   4321  CA  ALA A 542      -7.130 -20.369  38.095  1.00 75.38           C  
ATOM   4322  C   ALA A 542      -7.769 -21.438  38.993  1.00 75.38           C  
ATOM   4323  CB  ALA A 542      -5.737 -20.800  37.632  1.00 75.38           C  
ATOM   4324  O   ALA A 542      -8.664 -22.159  38.554  1.00 75.38           O  
ATOM   4325  N   ARG A 543      -7.363 -21.507  40.268  1.00 80.94           N  
ATOM   4326  CA  ARG A 543      -7.952 -22.412  41.261  1.00 80.94           C  
ATOM   4327  C   ARG A 543      -9.425 -22.100  41.477  1.00 80.94           C  
ATOM   4328  CB  ARG A 543      -7.154 -22.338  42.570  1.00 80.94           C  
ATOM   4329  O   ARG A 543     -10.238 -23.010  41.399  1.00 80.94           O  
ATOM   4330  CG  ARG A 543      -7.763 -23.225  43.667  1.00 80.94           C  
ATOM   4331  CD  ARG A 543      -6.935 -23.222  44.954  1.00 80.94           C  
ATOM   4332  NE  ARG A 543      -6.849 -21.863  45.525  1.00 80.94           N  
ATOM   4333  NH1 ARG A 543      -5.137 -22.251  46.991  1.00 80.94           N  
ATOM   4334  NH2 ARG A 543      -5.926 -20.175  46.740  1.00 80.94           N  
ATOM   4335  CZ  ARG A 543      -5.978 -21.437  46.417  1.00 80.94           C  
ATOM   4336  N   SER A 544      -9.779 -20.831  41.691  1.00 72.38           N  
ATOM   4337  CA  SER A 544     -11.173 -20.444  41.918  1.00 72.38           C  
ATOM   4338  C   SER A 544     -12.062 -20.784  40.716  1.00 72.38           C  
ATOM   4339  CB  SER A 544     -11.243 -18.954  42.248  1.00 72.38           C  
ATOM   4340  O   SER A 544     -13.167 -21.294  40.900  1.00 72.38           O  
ATOM   4341  OG  SER A 544     -12.534 -18.621  42.707  1.00 72.38           O  
ATOM   4342  N   LEU A 545     -11.556 -20.594  39.492  1.00 74.06           N  
ATOM   4343  CA  LEU A 545     -12.241 -21.011  38.271  1.00 74.06           C  
ATOM   4344  C   LEU A 545     -12.426 -22.538  38.202  1.00 74.06           C  
ATOM   4345  CB  LEU A 545     -11.468 -20.463  37.057  1.00 74.06           C  
ATOM   4346  O   LEU A 545     -13.542 -23.012  38.008  1.00 74.06           O  
ATOM   4347  CG  LEU A 545     -12.067 -20.879  35.702  1.00 74.06           C  
ATOM   4348  CD1 LEU A 545     -13.479 -20.325  35.504  1.00 74.06           C  
ATOM   4349  CD2 LEU A 545     -11.177 -20.389  34.558  1.00 74.06           C  
ATOM   4350  N   LEU A 546     -11.364 -23.321  38.378  1.00 80.94           N  
ATOM   4351  CA  LEU A 546     -11.420 -24.783  38.255  1.00 80.94           C  
ATOM   4352  C   LEU A 546     -12.248 -25.446  39.371  1.00 80.94           C  
ATOM   4353  CB  LEU A 546      -9.981 -25.312  38.245  1.00 80.94           C  
ATOM   4354  O   LEU A 546     -13.012 -26.371  39.099  1.00 80.94           O  
ATOM   4355  CG  LEU A 546      -9.173 -24.990  36.975  1.00 80.94           C  
ATOM   4356  CD1 LEU A 546      -7.703 -25.356  37.194  1.00 80.94           C  
ATOM   4357  CD2 LEU A 546      -9.693 -25.755  35.757  1.00 80.94           C  
ATOM   4358  N   GLU A 547     -12.161 -24.943  40.603  1.00 81.06           N  
ATOM   4359  CA  GLU A 547     -12.967 -25.420  41.736  1.00 81.06           C  
ATOM   4360  C   GLU A 547     -14.451 -25.083  41.558  1.00 81.06           C  
ATOM   4361  CB  GLU A 547     -12.437 -24.839  43.057  1.00 81.06           C  
ATOM   4362  O   GLU A 547     -15.310 -25.918  41.844  1.00 81.06           O  
ATOM   4363  CG  GLU A 547     -11.089 -25.454  43.476  1.00 81.06           C  
ATOM   4364  CD  GLU A 547     -10.508 -24.841  44.763  1.00 81.06           C  
ATOM   4365  OE1 GLU A 547      -9.553 -25.443  45.307  1.00 81.06           O  
ATOM   4366  OE2 GLU A 547     -10.957 -23.749  45.186  1.00 81.06           O  
ATOM   4367  N   SER A 548     -14.778 -23.909  41.001  1.00 70.06           N  
ATOM   4368  CA  SER A 548     -16.167 -23.558  40.663  1.00 70.06           C  
ATOM   4369  C   SER A 548     -16.776 -24.459  39.581  1.00 70.06           C  
ATOM   4370  CB  SER A 548     -16.255 -22.100  40.220  1.00 70.06           C  
ATOM   4371  O   SER A 548     -17.992 -24.635  39.529  1.00 70.06           O  
ATOM   4372  OG  SER A 548     -15.767 -21.939  38.903  1.00 70.06           O  
ATOM   4373  N   MET A 549     -15.933 -25.070  38.740  1.00 71.94           N  
ATOM   4374  CA  MET A 549     -16.329 -26.069  37.745  1.00 71.94           C  
ATOM   4375  C   MET A 549     -16.454 -27.486  38.334  1.00 71.94           C  
ATOM   4376  CB  MET A 549     -15.355 -26.031  36.557  1.00 71.94           C  
ATOM   4377  O   MET A 549     -16.775 -28.419  37.603  1.00 71.94           O  
ATOM   4378  CG  MET A 549     -15.471 -24.726  35.757  1.00 71.94           C  
ATOM   4379  SD  MET A 549     -14.287 -24.525  34.390  1.00 71.94           S  
ATOM   4380  CE  MET A 549     -14.530 -26.074  33.483  1.00 71.94           C  
ATOM   4381  N   GLY A 550     -16.232 -27.653  39.643  1.00 75.12           N  
ATOM   4382  CA  GLY A 550     -16.352 -28.932  40.340  1.00 75.12           C  
ATOM   4383  C   GLY A 550     -15.102 -29.810  40.266  1.00 75.12           C  
ATOM   4384  O   GLY A 550     -15.214 -31.014  40.475  1.00 75.12           O  
ATOM   4385  N   HIS A 551     -13.929 -29.249  39.954  1.00 85.12           N  
ATOM   4386  CA  HIS A 551     -12.649 -29.966  39.949  1.00 85.12           C  
ATOM   4387  C   HIS A 551     -11.847 -29.699  41.234  1.00 85.12           C  
ATOM   4388  CB  HIS A 551     -11.856 -29.595  38.684  1.00 85.12           C  
ATOM   4389  O   HIS A 551     -12.045 -28.690  41.906  1.00 85.12           O  
ATOM   4390  CG  HIS A 551     -12.626 -29.796  37.398  1.00 85.12           C  
ATOM   4391  CD2 HIS A 551     -12.892 -28.850  36.444  1.00 85.12           C  
ATOM   4392  ND1 HIS A 551     -13.229 -30.960  36.978  1.00 85.12           N  
ATOM   4393  CE1 HIS A 551     -13.845 -30.722  35.813  1.00 85.12           C  
ATOM   4394  NE2 HIS A 551     -13.655 -29.449  35.428  1.00 85.12           N  
ATOM   4395  N   LYS A 552     -10.907 -30.584  41.575  1.00 85.56           N  
ATOM   4396  CA  LYS A 552      -9.939 -30.377  42.663  1.00 85.56           C  
ATOM   4397  C   LYS A 552      -8.613 -29.916  42.090  1.00 85.56           C  
ATOM   4398  CB  LYS A 552      -9.755 -31.672  43.457  1.00 85.56           C  
ATOM   4399  O   LYS A 552      -8.138 -30.512  41.130  1.00 85.56           O  
ATOM   4400  CG  LYS A 552     -10.946 -31.897  44.386  1.00 85.56           C  
ATOM   4401  CD  LYS A 552     -10.791 -33.228  45.116  1.00 85.56           C  
ATOM   4402  CE  LYS A 552     -11.938 -33.373  46.115  1.00 85.56           C  
ATOM   4403  NZ  LYS A 552     -12.519 -34.722  46.027  1.00 85.56           N  
ATOM   4404  N   VAL A 553      -8.000 -28.892  42.685  1.00 87.31           N  
ATOM   4405  CA  VAL A 553      -6.726 -28.342  42.205  1.00 87.31           C  
ATOM   4406  C   VAL A 553      -5.654 -28.431  43.284  1.00 87.31           C  
ATOM   4407  CB  VAL A 553      -6.876 -26.899  41.698  1.00 87.31           C  
ATOM   4408  O   VAL A 553      -5.803 -27.874  44.371  1.00 87.31           O  
ATOM   4409  CG1 VAL A 553      -5.590 -26.408  41.018  1.00 87.31           C  
ATOM   4410  CG2 VAL A 553      -8.006 -26.772  40.675  1.00 87.31           C  
ATOM   4411  N   THR A 554      -4.542 -29.085  42.963  1.00 90.25           N  
ATOM   4412  CA  THR A 554      -3.315 -29.072  43.770  1.00 90.25           C  
ATOM   4413  C   THR A 554      -2.267 -28.223  43.064  1.00 90.25           C  
ATOM   4414  CB  THR A 554      -2.804 -30.492  44.027  1.00 90.25           C  
ATOM   4415  O   THR A 554      -2.154 -28.287  41.844  1.00 90.25           O  
ATOM   4416  CG2 THR A 554      -1.591 -30.507  44.958  1.00 90.25           C  
ATOM   4417  OG1 THR A 554      -3.815 -31.247  44.655  1.00 90.25           O  
ATOM   4418  N   VAL A 555      -1.523 -27.406  43.814  1.00 88.44           N  
ATOM   4419  CA  VAL A 555      -0.650 -26.368  43.247  1.00 88.44           C  
ATOM   4420  C   VAL A 555       0.802 -26.567  43.667  1.00 88.44           C  
ATOM   4421  CB  VAL A 555      -1.129 -24.954  43.620  1.00 88.44           C  
ATOM   4422  O   VAL A 555       1.067 -26.786  44.848  1.00 88.44           O  
ATOM   4423  CG1 VAL A 555      -0.312 -23.887  42.882  1.00 88.44           C  
ATOM   4424  CG2 VAL A 555      -2.611 -24.759  43.267  1.00 88.44           C  
ATOM   4425  N   ALA A 556       1.724 -26.414  42.718  1.00 87.62           N  
ATOM   4426  CA  ALA A 556       3.153 -26.238  42.961  1.00 87.62           C  
ATOM   4427  C   ALA A 556       3.613 -24.866  42.440  1.00 87.62           C  
ATOM   4428  CB  ALA A 556       3.917 -27.391  42.309  1.00 87.62           C  
ATOM   4429  O   ALA A 556       3.211 -24.453  41.353  1.00 87.62           O  
ATOM   4430  N   MET A 557       4.441 -24.161  43.219  1.00 83.00           N  
ATOM   4431  CA  MET A 557       4.883 -22.792  42.898  1.00 83.00           C  
ATOM   4432  C   MET A 557       6.258 -22.731  42.227  1.00 83.00           C  
ATOM   4433  CB  MET A 557       4.864 -21.917  44.161  1.00 83.00           C  
ATOM   4434  O   MET A 557       6.646 -21.691  41.702  1.00 83.00           O  
ATOM   4435  CG  MET A 557       3.445 -21.749  44.712  1.00 83.00           C  
ATOM   4436  SD  MET A 557       3.275 -20.572  46.084  1.00 83.00           S  
ATOM   4437  CE  MET A 557       3.487 -19.006  45.186  1.00 83.00           C  
ATOM   4438  N   THR A 558       7.004 -23.833  42.247  1.00 78.88           N  
ATOM   4439  CA  THR A 558       8.326 -23.957  41.625  1.00 78.88           C  
ATOM   4440  C   THR A 558       8.415 -25.271  40.858  1.00 78.88           C  
ATOM   4441  CB  THR A 558       9.455 -23.860  42.663  1.00 78.88           C  
ATOM   4442  O   THR A 558       7.637 -26.201  41.103  1.00 78.88           O  
ATOM   4443  CG2 THR A 558       9.397 -22.581  43.498  1.00 78.88           C  
ATOM   4444  OG1 THR A 558       9.430 -24.957  43.544  1.00 78.88           O  
ATOM   4445  N   GLY A 559       9.349 -25.368  39.915  1.00 83.19           N  
ATOM   4446  CA  GLY A 559       9.596 -26.616  39.207  1.00 83.19           C  
ATOM   4447  C   GLY A 559      10.145 -27.717  40.112  1.00 83.19           C  
ATOM   4448  O   GLY A 559       9.784 -28.881  39.941  1.00 83.19           O  
ATOM   4449  N   GLU A 560      10.942 -27.368  41.122  1.00 84.38           N  
ATOM   4450  CA  GLU A 560      11.389 -28.319  42.143  1.00 84.38           C  
ATOM   4451  C   GLU A 560      10.214 -28.873  42.969  1.00 84.38           C  
ATOM   4452  CB  GLU A 560      12.481 -27.676  43.016  1.00 84.38           C  
ATOM   4453  O   GLU A 560      10.104 -30.094  43.122  1.00 84.38           O  
ATOM   4454  CG  GLU A 560      13.114 -28.716  43.956  1.00 84.38           C  
ATOM   4455  CD  GLU A 560      14.389 -28.250  44.681  1.00 84.38           C  
ATOM   4456  OE1 GLU A 560      15.071 -29.152  45.231  1.00 84.38           O  
ATOM   4457  OE2 GLU A 560      14.698 -27.038  44.700  1.00 84.38           O  
ATOM   4458  N   ASP A 561       9.287 -28.015  43.416  1.00 85.44           N  
ATOM   4459  CA  ASP A 561       8.063 -28.447  44.108  1.00 85.44           C  
ATOM   4460  C   ASP A 561       7.188 -29.324  43.206  1.00 85.44           C  
ATOM   4461  CB  ASP A 561       7.212 -27.247  44.552  1.00 85.44           C  
ATOM   4462  O   ASP A 561       6.603 -30.306  43.665  1.00 85.44           O  
ATOM   4463  CG  ASP A 561       7.842 -26.379  45.637  1.00 85.44           C  
ATOM   4464  OD1 ASP A 561       8.520 -26.927  46.532  1.00 85.44           O  
ATOM   4465  OD2 ASP A 561       7.599 -25.150  45.562  1.00 85.44           O  
ATOM   4466  N   ALA A 562       7.113 -28.993  41.913  1.00 87.19           N  
ATOM   4467  CA  ALA A 562       6.373 -29.783  40.939  1.00 87.19           C  
ATOM   4468  C   ALA A 562       6.968 -31.192  40.826  1.00 87.19           C  
ATOM   4469  CB  ALA A 562       6.353 -29.039  39.601  1.00 87.19           C  
ATOM   4470  O   ALA A 562       6.247 -32.177  40.959  1.00 87.19           O  
ATOM   4471  N   ILE A 563       8.289 -31.304  40.674  1.00 88.12           N  
ATOM   4472  CA  ILE A 563       8.980 -32.591  40.554  1.00 88.12           C  
ATOM   4473  C   ILE A 563       8.843 -33.441  41.826  1.00 88.12           C  
ATOM   4474  CB  ILE A 563      10.449 -32.349  40.141  1.00 88.12           C  
ATOM   4475  O   ILE A 563       8.621 -34.649  41.725  1.00 88.12           O  
ATOM   4476  CG1 ILE A 563      10.489 -31.905  38.660  1.00 88.12           C  
ATOM   4477  CG2 ILE A 563      11.308 -33.607  40.371  1.00 88.12           C  
ATOM   4478  CD1 ILE A 563      11.861 -31.408  38.191  1.00 88.12           C  
ATOM   4479  N   GLN A 564       8.960 -32.839  43.013  1.00 85.56           N  
ATOM   4480  CA  GLN A 564       8.866 -33.564  44.286  1.00 85.56           C  
ATOM   4481  C   GLN A 564       7.420 -33.923  44.669  1.00 85.56           C  
ATOM   4482  CB  GLN A 564       9.520 -32.738  45.405  1.00 85.56           C  
ATOM   4483  O   GLN A 564       7.194 -34.959  45.295  1.00 85.56           O  
ATOM   4484  CG  GLN A 564      11.043 -32.594  45.239  1.00 85.56           C  
ATOM   4485  CD  GLN A 564      11.707 -31.863  46.406  1.00 85.56           C  
ATOM   4486  NE2 GLN A 564      12.937 -31.422  46.255  1.00 85.56           N  
ATOM   4487  OE1 GLN A 564      11.173 -31.729  47.496  1.00 85.56           O  
ATOM   4488  N   GLY A 565       6.452 -33.073  44.314  1.00 80.38           N  
ATOM   4489  CA  GLY A 565       5.045 -33.191  44.704  1.00 80.38           C  
ATOM   4490  C   GLY A 565       4.144 -33.917  43.702  1.00 80.38           C  
ATOM   4491  O   GLY A 565       2.964 -34.124  43.991  1.00 80.38           O  
ATOM   4492  N   PHE A 566       4.659 -34.300  42.530  1.00 88.50           N  
ATOM   4493  CA  PHE A 566       3.852 -34.904  41.474  1.00 88.50           C  
ATOM   4494  C   PHE A 566       3.870 -36.436  41.493  1.00 88.50           C  
ATOM   4495  CB  PHE A 566       4.278 -34.354  40.117  1.00 88.50           C  
ATOM   4496  O   PHE A 566       4.901 -37.075  41.268  1.00 88.50           O  
ATOM   4497  CG  PHE A 566       3.457 -34.887  38.967  1.00 88.50           C  
ATOM   4498  CD1 PHE A 566       4.017 -35.801  38.059  1.00 88.50           C  
ATOM   4499  CD2 PHE A 566       2.120 -34.481  38.822  1.00 88.50           C  
ATOM   4500  CE1 PHE A 566       3.250 -36.285  36.988  1.00 88.50           C  
ATOM   4501  CE2 PHE A 566       1.347 -34.979  37.761  1.00 88.50           C  
ATOM   4502  CZ  PHE A 566       1.916 -35.869  36.835  1.00 88.50           C  
ATOM   4503  N   ASN A 567       2.683 -37.021  41.668  1.00 85.88           N  
ATOM   4504  CA  ASN A 567       2.424 -38.445  41.503  1.00 85.88           C  
ATOM   4505  C   ASN A 567       1.394 -38.659  40.375  1.00 85.88           C  
ATOM   4506  CB  ASN A 567       1.946 -39.017  42.847  1.00 85.88           C  
ATOM   4507  O   ASN A 567       0.234 -38.277  40.534  1.00 85.88           O  
ATOM   4508  CG  ASN A 567       1.711 -40.515  42.796  1.00 85.88           C  
ATOM   4509  ND2 ASN A 567       1.257 -41.098  43.876  1.00 85.88           N  
ATOM   4510  OD1 ASN A 567       1.917 -41.183  41.792  1.00 85.88           O  
ATOM   4511  N   PRO A 568       1.756 -39.292  39.244  1.00 82.69           N  
ATOM   4512  CA  PRO A 568       0.874 -39.394  38.081  1.00 82.69           C  
ATOM   4513  C   PRO A 568      -0.406 -40.204  38.314  1.00 82.69           C  
ATOM   4514  CB  PRO A 568       1.733 -40.029  36.989  1.00 82.69           C  
ATOM   4515  O   PRO A 568      -1.325 -40.097  37.512  1.00 82.69           O  
ATOM   4516  CG  PRO A 568       2.776 -40.825  37.765  1.00 82.69           C  
ATOM   4517  CD  PRO A 568       3.037 -39.926  38.968  1.00 82.69           C  
ATOM   4518  N   THR A 569      -0.493 -41.017  39.373  1.00 80.81           N  
ATOM   4519  CA  THR A 569      -1.720 -41.771  39.692  1.00 80.81           C  
ATOM   4520  C   THR A 569      -2.760 -40.960  40.466  1.00 80.81           C  
ATOM   4521  CB  THR A 569      -1.412 -43.061  40.466  1.00 80.81           C  
ATOM   4522  O   THR A 569      -3.864 -41.452  40.673  1.00 80.81           O  
ATOM   4523  CG2 THR A 569      -0.525 -44.013  39.663  1.00 80.81           C  
ATOM   4524  OG1 THR A 569      -0.745 -42.795  41.681  1.00 80.81           O  
ATOM   4525  N   GLU A 570      -2.406 -39.765  40.945  1.00 83.88           N  
ATOM   4526  CA  GLU A 570      -3.277 -38.915  41.773  1.00 83.88           C  
ATOM   4527  C   GLU A 570      -3.994 -37.821  40.974  1.00 83.88           C  
ATOM   4528  CB  GLU A 570      -2.453 -38.299  42.917  1.00 83.88           C  
ATOM   4529  O   GLU A 570      -4.927 -37.205  41.488  1.00 83.88           O  
ATOM   4530  CG  GLU A 570      -2.040 -39.369  43.940  1.00 83.88           C  
ATOM   4531  CD  GLU A 570      -1.122 -38.847  45.055  1.00 83.88           C  
ATOM   4532  OE1 GLU A 570      -0.497 -39.720  45.707  1.00 83.88           O  
ATOM   4533  OE2 GLU A 570      -0.998 -37.618  45.232  1.00 83.88           O  
ATOM   4534  N   TYR A 571      -3.588 -37.596  39.723  1.00 88.25           N  
ATOM   4535  CA  TYR A 571      -4.068 -36.488  38.903  1.00 88.25           C  
ATOM   4536  C   TYR A 571      -4.547 -36.969  37.536  1.00 88.25           C  
ATOM   4537  CB  TYR A 571      -2.971 -35.425  38.774  1.00 88.25           C  
ATOM   4538  O   TYR A 571      -3.917 -37.813  36.903  1.00 88.25           O  
ATOM   4539  CG  TYR A 571      -2.424 -34.954  40.108  1.00 88.25           C  
ATOM   4540  CD1 TYR A 571      -3.225 -34.167  40.958  1.00 88.25           C  
ATOM   4541  CD2 TYR A 571      -1.125 -35.323  40.510  1.00 88.25           C  
ATOM   4542  CE1 TYR A 571      -2.729 -33.751  42.208  1.00 88.25           C  
ATOM   4543  CE2 TYR A 571      -0.627 -34.909  41.761  1.00 88.25           C  
ATOM   4544  OH  TYR A 571      -0.941 -33.714  43.811  1.00 88.25           O  
ATOM   4545  CZ  TYR A 571      -1.431 -34.126  42.613  1.00 88.25           C  
ATOM   4546  N   ASP A 572      -5.639 -36.375  37.070  1.00 85.50           N  
ATOM   4547  CA  ASP A 572      -6.269 -36.647  35.779  1.00 85.50           C  
ATOM   4548  C   ASP A 572      -5.778 -35.684  34.687  1.00 85.50           C  
ATOM   4549  CB  ASP A 572      -7.791 -36.528  35.942  1.00 85.50           C  
ATOM   4550  O   ASP A 572      -5.862 -35.990  33.500  1.00 85.50           O  
ATOM   4551  CG  ASP A 572      -8.339 -37.445  37.040  1.00 85.50           C  
ATOM   4552  OD1 ASP A 572      -8.243 -38.679  36.874  1.00 85.50           O  
ATOM   4553  OD2 ASP A 572      -8.851 -36.897  38.046  1.00 85.50           O  
ATOM   4554  N   LEU A 573      -5.258 -34.515  35.078  1.00 89.00           N  
ATOM   4555  CA  LEU A 573      -4.776 -33.469  34.175  1.00 89.00           C  
ATOM   4556  C   LEU A 573      -3.676 -32.640  34.846  1.00 89.00           C  
ATOM   4557  CB  LEU A 573      -5.974 -32.577  33.792  1.00 89.00           C  
ATOM   4558  O   LEU A 573      -3.739 -32.389  36.051  1.00 89.00           O  
ATOM   4559  CG  LEU A 573      -5.707 -31.567  32.662  1.00 89.00           C  
ATOM   4560  CD1 LEU A 573      -5.494 -32.277  31.327  1.00 89.00           C  
ATOM   4561  CD2 LEU A 573      -6.907 -30.635  32.507  1.00 89.00           C  
ATOM   4562  N   VAL A 574      -2.701 -32.165  34.066  1.00 91.19           N  
ATOM   4563  CA  VAL A 574      -1.659 -31.255  34.562  1.00 91.19           C  
ATOM   4564  C   VAL A 574      -1.643 -29.964  33.756  1.00 91.19           C  
ATOM   4565  CB  VAL A 574      -0.265 -31.899  34.556  1.00 91.19           C  
ATOM   4566  O   VAL A 574      -1.494 -30.002  32.537  1.00 91.19           O  
ATOM   4567  CG1 VAL A 574       0.754 -31.038  35.305  1.00 91.19           C  
ATOM   4568  CG2 VAL A 574      -0.281 -33.272  35.223  1.00 91.19           C  
ATOM   4569  N   PHE A 575      -1.729 -28.823  34.436  1.00 89.62           N  
ATOM   4570  CA  PHE A 575      -1.431 -27.513  33.866  1.00 89.62           C  
ATOM   4571  C   PHE A 575      -0.013 -27.087  34.249  1.00 89.62           C  
ATOM   4572  CB  PHE A 575      -2.476 -26.479  34.308  1.00 89.62           C  
ATOM   4573  O   PHE A 575       0.321 -27.038  35.430  1.00 89.62           O  
ATOM   4574  CG  PHE A 575      -3.855 -26.663  33.700  1.00 89.62           C  
ATOM   4575  CD1 PHE A 575      -4.002 -26.769  32.305  1.00 89.62           C  
ATOM   4576  CD2 PHE A 575      -4.997 -26.708  34.518  1.00 89.62           C  
ATOM   4577  CE1 PHE A 575      -5.269 -26.999  31.741  1.00 89.62           C  
ATOM   4578  CE2 PHE A 575      -6.269 -26.901  33.949  1.00 89.62           C  
ATOM   4579  CZ  PHE A 575      -6.406 -27.059  32.561  1.00 89.62           C  
ATOM   4580  N   LEU A 576       0.818 -26.777  33.255  1.00 89.19           N  
ATOM   4581  CA  LEU A 576       2.221 -26.401  33.436  1.00 89.19           C  
ATOM   4582  C   LEU A 576       2.475 -25.013  32.866  1.00 89.19           C  
ATOM   4583  CB  LEU A 576       3.134 -27.432  32.735  1.00 89.19           C  
ATOM   4584  O   LEU A 576       2.427 -24.838  31.647  1.00 89.19           O  
ATOM   4585  CG  LEU A 576       3.155 -28.827  33.378  1.00 89.19           C  
ATOM   4586  CD1 LEU A 576       3.971 -29.815  32.549  1.00 89.19           C  
ATOM   4587  CD2 LEU A 576       3.762 -28.794  34.776  1.00 89.19           C  
ATOM   4588  N   ASP A 577       2.802 -24.041  33.711  1.00 84.88           N  
ATOM   4589  CA  ASP A 577       3.392 -22.805  33.214  1.00 84.88           C  
ATOM   4590  C   ASP A 577       4.760 -23.068  32.574  1.00 84.88           C  
ATOM   4591  CB  ASP A 577       3.483 -21.741  34.307  1.00 84.88           C  
ATOM   4592  O   ASP A 577       5.570 -23.852  33.067  1.00 84.88           O  
ATOM   4593  CG  ASP A 577       3.750 -20.358  33.713  1.00 84.88           C  
ATOM   4594  OD1 ASP A 577       3.713 -20.179  32.469  1.00 84.88           O  
ATOM   4595  OD2 ASP A 577       3.762 -19.392  34.484  1.00 84.88           O  
ATOM   4596  N   ILE A 578       5.015 -22.421  31.439  1.00 82.94           N  
ATOM   4597  CA  ILE A 578       6.279 -22.564  30.714  1.00 82.94           C  
ATOM   4598  C   ILE A 578       7.395 -21.781  31.407  1.00 82.94           C  
ATOM   4599  CB  ILE A 578       6.112 -22.148  29.239  1.00 82.94           C  
ATOM   4600  O   ILE A 578       8.548 -22.209  31.348  1.00 82.94           O  
ATOM   4601  CG1 ILE A 578       5.089 -23.079  28.553  1.00 82.94           C  
ATOM   4602  CG2 ILE A 578       7.459 -22.178  28.484  1.00 82.94           C  
ATOM   4603  CD1 ILE A 578       4.843 -22.722  27.087  1.00 82.94           C  
ATOM   4604  N   GLN A 579       7.078 -20.643  32.025  1.00 75.56           N  
ATOM   4605  CA  GLN A 579       8.068 -19.739  32.610  1.00 75.56           C  
ATOM   4606  C   GLN A 579       7.984 -19.782  34.139  1.00 75.56           C  
ATOM   4607  CB  GLN A 579       7.880 -18.313  32.051  1.00 75.56           C  
ATOM   4608  O   GLN A 579       7.255 -19.001  34.728  1.00 75.56           O  
ATOM   4609  CG  GLN A 579       7.980 -18.245  30.519  1.00 75.56           C  
ATOM   4610  CD  GLN A 579       8.184 -16.826  29.983  1.00 75.56           C  
ATOM   4611  NE2 GLN A 579       9.413 -16.429  29.742  1.00 75.56           N  
ATOM   4612  OE1 GLN A 579       7.271 -16.069  29.676  1.00 75.56           O  
ATOM   4613  N   LEU A 580       8.743 -20.683  34.768  1.00 78.50           N  
ATOM   4614  CA  LEU A 580       8.878 -20.749  36.227  1.00 78.50           C  
ATOM   4615  C   LEU A 580      10.223 -20.125  36.653  1.00 78.50           C  
ATOM   4616  CB  LEU A 580       8.696 -22.207  36.697  1.00 78.50           C  
ATOM   4617  O   LEU A 580      11.132 -19.993  35.826  1.00 78.50           O  
ATOM   4618  CG  LEU A 580       7.319 -22.797  36.363  1.00 78.50           C  
ATOM   4619  CD1 LEU A 580       7.396 -24.316  36.449  1.00 78.50           C  
ATOM   4620  CD2 LEU A 580       6.245 -22.284  37.322  1.00 78.50           C  
ATOM   4621  N   PRO A 581      10.374 -19.703  37.922  1.00 71.12           N  
ATOM   4622  CA  PRO A 581      11.560 -18.980  38.383  1.00 71.12           C  
ATOM   4623  C   PRO A 581      12.844 -19.823  38.399  1.00 71.12           C  
ATOM   4624  CB  PRO A 581      11.197 -18.481  39.788  1.00 71.12           C  
ATOM   4625  O   PRO A 581      13.936 -19.261  38.341  1.00 71.12           O  
ATOM   4626  CG  PRO A 581      10.112 -19.448  40.261  1.00 71.12           C  
ATOM   4627  CD  PRO A 581       9.366 -19.738  38.969  1.00 71.12           C  
ATOM   4628  N   ASP A 582      12.732 -21.147  38.505  1.00 77.69           N  
ATOM   4629  CA  ASP A 582      13.843 -22.086  38.686  1.00 77.69           C  
ATOM   4630  C   ASP A 582      14.148 -22.942  37.443  1.00 77.69           C  
ATOM   4631  CB  ASP A 582      13.544 -22.963  39.916  1.00 77.69           C  
ATOM   4632  O   ASP A 582      15.310 -23.262  37.190  1.00 77.69           O  
ATOM   4633  CG  ASP A 582      12.265 -23.810  39.808  1.00 77.69           C  
ATOM   4634  OD1 ASP A 582      11.267 -23.353  39.200  1.00 77.69           O  
ATOM   4635  OD2 ASP A 582      12.250 -24.925  40.366  1.00 77.69           O  
ATOM   4636  N   MET A 583      13.133 -23.299  36.653  1.00 81.00           N  
ATOM   4637  CA  MET A 583      13.271 -24.075  35.412  1.00 81.00           C  
ATOM   4638  C   MET A 583      12.133 -23.778  34.430  1.00 81.00           C  
ATOM   4639  CB  MET A 583      13.363 -25.575  35.742  1.00 81.00           C  
ATOM   4640  O   MET A 583      11.193 -23.064  34.756  1.00 81.00           O  
ATOM   4641  CG  MET A 583      12.100 -26.148  36.394  1.00 81.00           C  
ATOM   4642  SD  MET A 583      12.276 -27.874  36.932  1.00 81.00           S  
ATOM   4643  CE  MET A 583      13.296 -27.630  38.414  1.00 81.00           C  
ATOM   4644  N   THR A 584      12.178 -24.310  33.208  1.00 81.75           N  
ATOM   4645  CA  THR A 584      11.056 -24.146  32.271  1.00 81.75           C  
ATOM   4646  C   THR A 584      10.027 -25.264  32.432  1.00 81.75           C  
ATOM   4647  CB  THR A 584      11.513 -24.011  30.813  1.00 81.75           C  
ATOM   4648  O   THR A 584      10.363 -26.401  32.761  1.00 81.75           O  
ATOM   4649  CG2 THR A 584      12.614 -22.969  30.620  1.00 81.75           C  
ATOM   4650  OG1 THR A 584      11.962 -25.234  30.286  1.00 81.75           O  
ATOM   4651  N   GLY A 585       8.760 -24.993  32.110  1.00 82.31           N  
ATOM   4652  CA  GLY A 585       7.719 -26.031  32.088  1.00 82.31           C  
ATOM   4653  C   GLY A 585       8.028 -27.180  31.118  1.00 82.31           C  
ATOM   4654  O   GLY A 585       7.577 -28.307  31.321  1.00 82.31           O  
ATOM   4655  N   PHE A 586       8.847 -26.930  30.088  1.00 85.94           N  
ATOM   4656  CA  PHE A 586       9.351 -27.977  29.198  1.00 85.94           C  
ATOM   4657  C   PHE A 586      10.356 -28.904  29.890  1.00 85.94           C  
ATOM   4658  CB  PHE A 586       9.984 -27.347  27.951  1.00 85.94           C  
ATOM   4659  O   PHE A 586      10.345 -30.103  29.614  1.00 85.94           O  
ATOM   4660  CG  PHE A 586       9.032 -26.542  27.088  1.00 85.94           C  
ATOM   4661  CD1 PHE A 586       7.864 -27.142  26.581  1.00 85.94           C  
ATOM   4662  CD2 PHE A 586       9.325 -25.204  26.765  1.00 85.94           C  
ATOM   4663  CE1 PHE A 586       7.005 -26.418  25.738  1.00 85.94           C  
ATOM   4664  CE2 PHE A 586       8.462 -24.476  25.924  1.00 85.94           C  
ATOM   4665  CZ  PHE A 586       7.307 -25.086  25.403  1.00 85.94           C  
ATOM   4666  N   ASP A 587      11.171 -28.390  30.813  1.00 85.56           N  
ATOM   4667  CA  ASP A 587      12.100 -29.203  31.606  1.00 85.56           C  
ATOM   4668  C   ASP A 587      11.330 -30.156  32.530  1.00 85.56           C  
ATOM   4669  CB  ASP A 587      13.059 -28.313  32.416  1.00 85.56           C  
ATOM   4670  O   ASP A 587      11.662 -31.340  32.618  1.00 85.56           O  
ATOM   4671  CG  ASP A 587      13.872 -27.364  31.532  1.00 85.56           C  
ATOM   4672  OD1 ASP A 587      14.427 -27.839  30.518  1.00 85.56           O  
ATOM   4673  OD2 ASP A 587      13.891 -26.148  31.841  1.00 85.56           O  
ATOM   4674  N   ILE A 588      10.234 -29.678  33.131  1.00 87.12           N  
ATOM   4675  CA  ILE A 588       9.325 -30.493  33.954  1.00 87.12           C  
ATOM   4676  C   ILE A 588       8.636 -31.564  33.104  1.00 87.12           C  
ATOM   4677  CB  ILE A 588       8.281 -29.605  34.667  1.00 87.12           C  
ATOM   4678  O   ILE A 588       8.632 -32.740  33.468  1.00 87.12           O  
ATOM   4679  CG1 ILE A 588       8.985 -28.567  35.563  1.00 87.12           C  
ATOM   4680  CG2 ILE A 588       7.311 -30.465  35.499  1.00 87.12           C  
ATOM   4681  CD1 ILE A 588       8.021 -27.552  36.172  1.00 87.12           C  
ATOM   4682  N   ALA A 589       8.091 -31.192  31.940  1.00 88.69           N  
ATOM   4683  CA  ALA A 589       7.461 -32.150  31.034  1.00 88.69           C  
ATOM   4684  C   ALA A 589       8.455 -33.220  30.559  1.00 88.69           C  
ATOM   4685  CB  ALA A 589       6.840 -31.394  29.858  1.00 88.69           C  
ATOM   4686  O   ALA A 589       8.128 -34.409  30.544  1.00 88.69           O  
ATOM   4687  N   HIS A 590       9.687 -32.826  30.227  1.00 87.69           N  
ATOM   4688  CA  HIS A 590      10.754 -33.753  29.864  1.00 87.69           C  
ATOM   4689  C   HIS A 590      11.119 -34.687  31.026  1.00 87.69           C  
ATOM   4690  CB  HIS A 590      11.978 -32.960  29.393  1.00 87.69           C  
ATOM   4691  O   HIS A 590      11.242 -35.902  30.829  1.00 87.69           O  
ATOM   4692  CG  HIS A 590      13.081 -33.862  28.908  1.00 87.69           C  
ATOM   4693  CD2 HIS A 590      14.244 -34.171  29.562  1.00 87.69           C  
ATOM   4694  ND1 HIS A 590      13.069 -34.581  27.737  1.00 87.69           N  
ATOM   4695  CE1 HIS A 590      14.194 -35.310  27.686  1.00 87.69           C  
ATOM   4696  NE2 HIS A 590      14.948 -35.090  28.773  1.00 87.69           N  
ATOM   4697  N   TYR A 591      11.236 -34.147  32.243  1.00 89.19           N  
ATOM   4698  CA  TYR A 591      11.487 -34.926  33.451  1.00 89.19           C  
ATOM   4699  C   TYR A 591      10.381 -35.966  33.675  1.00 89.19           C  
ATOM   4700  CB  TYR A 591      11.649 -33.991  34.658  1.00 89.19           C  
ATOM   4701  O   TYR A 591      10.688 -37.157  33.788  1.00 89.19           O  
ATOM   4702  CG  TYR A 591      11.926 -34.745  35.941  1.00 89.19           C  
ATOM   4703  CD1 TYR A 591      10.854 -35.203  36.727  1.00 89.19           C  
ATOM   4704  CD2 TYR A 591      13.250 -35.027  36.325  1.00 89.19           C  
ATOM   4705  CE1 TYR A 591      11.094 -35.984  37.871  1.00 89.19           C  
ATOM   4706  CE2 TYR A 591      13.498 -35.775  37.492  1.00 89.19           C  
ATOM   4707  OH  TYR A 591      12.657 -36.993  39.380  1.00 89.19           O  
ATOM   4708  CZ  TYR A 591      12.419 -36.263  38.260  1.00 89.19           C  
ATOM   4709  N   TYR A 592       9.108 -35.555  33.645  1.00 91.12           N  
ATOM   4710  CA  TYR A 592       7.963 -36.450  33.807  1.00 91.12           C  
ATOM   4711  C   TYR A 592       7.938 -37.545  32.744  1.00 91.12           C  
ATOM   4712  CB  TYR A 592       6.648 -35.651  33.787  1.00 91.12           C  
ATOM   4713  O   TYR A 592       7.837 -38.722  33.092  1.00 91.12           O  
ATOM   4714  CG  TYR A 592       6.348 -34.775  34.989  1.00 91.12           C  
ATOM   4715  CD1 TYR A 592       7.065 -34.898  36.198  1.00 91.12           C  
ATOM   4716  CD2 TYR A 592       5.305 -33.832  34.892  1.00 91.12           C  
ATOM   4717  CE1 TYR A 592       6.798 -34.032  37.270  1.00 91.12           C  
ATOM   4718  CE2 TYR A 592       5.010 -32.987  35.976  1.00 91.12           C  
ATOM   4719  OH  TYR A 592       5.552 -32.206  38.165  1.00 91.12           O  
ATOM   4720  CZ  TYR A 592       5.781 -33.067  37.152  1.00 91.12           C  
ATOM   4721  N   ARG A 593       8.088 -37.191  31.461  1.00 88.06           N  
ATOM   4722  CA  ARG A 593       8.075 -38.150  30.337  1.00 88.06           C  
ATOM   4723  C   ARG A 593       9.214 -39.168  30.403  1.00 88.06           C  
ATOM   4724  CB  ARG A 593       8.128 -37.377  29.009  1.00 88.06           C  
ATOM   4725  O   ARG A 593       9.073 -40.260  29.864  1.00 88.06           O  
ATOM   4726  CG  ARG A 593       6.846 -36.587  28.706  1.00 88.06           C  
ATOM   4727  CD  ARG A 593       5.706 -37.467  28.188  1.00 88.06           C  
ATOM   4728  NE  ARG A 593       4.530 -36.630  27.908  1.00 88.06           N  
ATOM   4729  NH1 ARG A 593       2.804 -38.166  28.078  1.00 88.06           N  
ATOM   4730  NH2 ARG A 593       2.436 -36.034  27.498  1.00 88.06           N  
ATOM   4731  CZ  ARG A 593       3.259 -36.969  27.836  1.00 88.06           C  
ATOM   4732  N   THR A 594      10.323 -38.820  31.052  1.00 86.94           N  
ATOM   4733  CA  THR A 594      11.485 -39.707  31.210  1.00 86.94           C  
ATOM   4734  C   THR A 594      11.360 -40.620  32.435  1.00 86.94           C  
ATOM   4735  CB  THR A 594      12.776 -38.877  31.270  1.00 86.94           C  
ATOM   4736  O   THR A 594      11.815 -41.762  32.388  1.00 86.94           O  
ATOM   4737  CG2 THR A 594      14.039 -39.738  31.250  1.00 86.94           C  
ATOM   4738  OG1 THR A 594      12.856 -38.037  30.140  1.00 86.94           O  
ATOM   4739  N   HIS A 595      10.743 -40.146  33.523  1.00 87.62           N  
ATOM   4740  CA  HIS A 595      10.675 -40.871  34.801  1.00 87.62           C  
ATOM   4741  C   HIS A 595       9.387 -41.682  34.994  1.00 87.62           C  
ATOM   4742  CB  HIS A 595      10.898 -39.889  35.961  1.00 87.62           C  
ATOM   4743  O   HIS A 595       9.387 -42.644  35.763  1.00 87.62           O  
ATOM   4744  CG  HIS A 595      12.318 -39.387  36.016  1.00 87.62           C  
ATOM   4745  CD2 HIS A 595      13.317 -39.825  36.843  1.00 87.62           C  
ATOM   4746  ND1 HIS A 595      12.860 -38.424  35.202  1.00 87.62           N  
ATOM   4747  CE1 HIS A 595      14.157 -38.291  35.520  1.00 87.62           C  
ATOM   4748  NE2 HIS A 595      14.489 -39.130  36.516  1.00 87.62           N  
ATOM   4749  N   TYR A 596       8.309 -41.349  34.279  1.00 85.75           N  
ATOM   4750  CA  TYR A 596       7.016 -42.018  34.401  1.00 85.75           C  
ATOM   4751  C   TYR A 596       6.576 -42.645  33.077  1.00 85.75           C  
ATOM   4752  CB  TYR A 596       5.976 -41.029  34.932  1.00 85.75           C  
ATOM   4753  O   TYR A 596       6.600 -42.019  32.022  1.00 85.75           O  
ATOM   4754  CG  TYR A 596       6.316 -40.447  36.293  1.00 85.75           C  
ATOM   4755  CD1 TYR A 596       6.324 -41.281  37.427  1.00 85.75           C  
ATOM   4756  CD2 TYR A 596       6.619 -39.078  36.431  1.00 85.75           C  
ATOM   4757  CE1 TYR A 596       6.613 -40.743  38.695  1.00 85.75           C  
ATOM   4758  CE2 TYR A 596       6.896 -38.533  37.701  1.00 85.75           C  
ATOM   4759  OH  TYR A 596       7.126 -38.879  40.082  1.00 85.75           O  
ATOM   4760  CZ  TYR A 596       6.888 -39.369  38.839  1.00 85.75           C  
ATOM   4761  N   SER A 597       6.140 -43.905  33.135  1.00 76.56           N  
ATOM   4762  CA  SER A 597       5.700 -44.666  31.954  1.00 76.56           C  
ATOM   4763  C   SER A 597       4.281 -44.310  31.498  1.00 76.56           C  
ATOM   4764  CB  SER A 597       5.748 -46.170  32.247  1.00 76.56           C  
ATOM   4765  O   SER A 597       3.934 -44.526  30.341  1.00 76.56           O  
ATOM   4766  OG  SER A 597       6.852 -46.507  33.067  1.00 76.56           O  
ATOM   4767  N   SER A 598       3.462 -43.795  32.416  1.00 81.94           N  
ATOM   4768  CA  SER A 598       2.090 -43.348  32.180  1.00 81.94           C  
ATOM   4769  C   SER A 598       1.912 -42.004  32.866  1.00 81.94           C  
ATOM   4770  CB  SER A 598       1.091 -44.365  32.735  1.00 81.94           C  
ATOM   4771  O   SER A 598       2.241 -41.875  34.044  1.00 81.94           O  
ATOM   4772  OG  SER A 598      -0.231 -43.991  32.405  1.00 81.94           O  
ATOM   4773  N   LEU A 599       1.412 -41.018  32.127  1.00 87.06           N  
ATOM   4774  CA  LEU A 599       1.204 -39.658  32.607  1.00 87.06           C  
ATOM   4775  C   LEU A 599      -0.201 -39.191  32.240  1.00 87.06           C  
ATOM   4776  CB  LEU A 599       2.235 -38.715  31.970  1.00 87.06           C  
ATOM   4777  O   LEU A 599      -0.648 -39.498  31.129  1.00 87.06           O  
ATOM   4778  CG  LEU A 599       3.634 -38.871  32.569  1.00 87.06           C  
ATOM   4779  CD1 LEU A 599       4.650 -38.295  31.602  1.00 87.06           C  
ATOM   4780  CD2 LEU A 599       3.741 -38.140  33.899  1.00 87.06           C  
ATOM   4781  N   PRO A 600      -0.866 -38.424  33.118  1.00 86.69           N  
ATOM   4782  CA  PRO A 600      -2.009 -37.621  32.709  1.00 86.69           C  
ATOM   4783  C   PRO A 600      -1.604 -36.613  31.620  1.00 86.69           C  
ATOM   4784  CB  PRO A 600      -2.494 -36.920  33.978  1.00 86.69           C  
ATOM   4785  O   PRO A 600      -0.414 -36.292  31.489  1.00 86.69           O  
ATOM   4786  CG  PRO A 600      -1.235 -36.836  34.836  1.00 86.69           C  
ATOM   4787  CD  PRO A 600      -0.485 -38.110  34.490  1.00 86.69           C  
ATOM   4788  N   PRO A 601      -2.564 -36.093  30.835  1.00 88.94           N  
ATOM   4789  CA  PRO A 601      -2.268 -35.115  29.801  1.00 88.94           C  
ATOM   4790  C   PRO A 601      -1.599 -33.863  30.385  1.00 88.94           C  
ATOM   4791  CB  PRO A 601      -3.594 -34.825  29.088  1.00 88.94           C  
ATOM   4792  O   PRO A 601      -2.068 -33.292  31.374  1.00 88.94           O  
ATOM   4793  CG  PRO A 601      -4.447 -36.055  29.408  1.00 88.94           C  
ATOM   4794  CD  PRO A 601      -3.974 -36.442  30.804  1.00 88.94           C  
ATOM   4795  N   LEU A 602      -0.498 -33.440  29.763  1.00 90.75           N  
ATOM   4796  CA  LEU A 602       0.275 -32.261  30.145  1.00 90.75           C  
ATOM   4797  C   LEU A 602      -0.130 -31.078  29.263  1.00 90.75           C  
ATOM   4798  CB  LEU A 602       1.786 -32.544  30.033  1.00 90.75           C  
ATOM   4799  O   LEU A 602       0.098 -31.084  28.052  1.00 90.75           O  
ATOM   4800  CG  LEU A 602       2.324 -33.738  30.845  1.00 90.75           C  
ATOM   4801  CD1 LEU A 602       3.845 -33.805  30.691  1.00 90.75           C  
ATOM   4802  CD2 LEU A 602       2.006 -33.648  32.336  1.00 90.75           C  
ATOM   4803  N   VAL A 603      -0.720 -30.049  29.856  1.00 89.19           N  
ATOM   4804  CA  VAL A 603      -1.203 -28.864  29.148  1.00 89.19           C  
ATOM   4805  C   VAL A 603      -0.354 -27.657  29.522  1.00 89.19           C  
ATOM   4806  CB  VAL A 603      -2.686 -28.612  29.442  1.00 89.19           C  
ATOM   4807  O   VAL A 603      -0.304 -27.249  30.679  1.00 89.19           O  
ATOM   4808  CG1 VAL A 603      -3.176 -27.398  28.638  1.00 89.19           C  
ATOM   4809  CG2 VAL A 603      -3.555 -29.833  29.114  1.00 89.19           C  
ATOM   4810  N   ALA A 604       0.283 -27.044  28.529  1.00 86.00           N  
ATOM   4811  CA  ALA A 604       1.088 -25.850  28.729  1.00 86.00           C  
ATOM   4812  C   ALA A 604       0.212 -24.603  28.930  1.00 86.00           C  
ATOM   4813  CB  ALA A 604       2.038 -25.697  27.538  1.00 86.00           C  
ATOM   4814  O   ALA A 604      -0.687 -24.337  28.133  1.00 86.00           O  
ATOM   4815  N   LEU A 605       0.515 -23.793  29.939  1.00 81.50           N  
ATOM   4816  CA  LEU A 605      -0.022 -22.447  30.102  1.00 81.50           C  
ATOM   4817  C   LEU A 605       0.993 -21.456  29.533  1.00 81.50           C  
ATOM   4818  CB  LEU A 605      -0.337 -22.159  31.579  1.00 81.50           C  
ATOM   4819  O   LEU A 605       2.150 -21.434  29.938  1.00 81.50           O  
ATOM   4820  CG  LEU A 605      -1.258 -23.168  32.285  1.00 81.50           C  
ATOM   4821  CD1 LEU A 605      -1.625 -22.602  33.658  1.00 81.50           C  
ATOM   4822  CD2 LEU A 605      -2.525 -23.440  31.468  1.00 81.50           C  
ATOM   4823  N   THR A 606       0.592 -20.648  28.553  1.00 74.31           N  
ATOM   4824  CA  THR A 606       1.532 -19.762  27.853  1.00 74.31           C  
ATOM   4825  C   THR A 606       0.907 -18.435  27.471  1.00 74.31           C  
ATOM   4826  CB  THR A 606       2.103 -20.457  26.614  1.00 74.31           C  
ATOM   4827  O   THR A 606      -0.243 -18.377  27.071  1.00 74.31           O  
ATOM   4828  CG2 THR A 606       1.069 -20.813  25.544  1.00 74.31           C  
ATOM   4829  OG1 THR A 606       3.082 -19.625  26.027  1.00 74.31           O  
ATOM   4830  N   ALA A 607       1.658 -17.339  27.526  1.00 56.94           N
[truncated: 113,967 more chars]
