# Supplementary material for: Theoretical study of ArcB and its dimerization, interaction with anaerobic metabolites, and activation of ArcA
Source: PeerJ. 2023 Oct 13;11:e16309. doi: 10.7717/peerj.16309 (PMC10578306; doi:10.7717/peerj.16309)
Supplement: Supplemental Information 2 [file peerj-11-16309-s002.zip › Supplementary Files/Type 1 and 2 ArcB sensor kinases models/Type 1/AF-A0A5Z5Q583-F1-model_v4 Salmonella enterica.pdb]

HEADER                                            01-JUN-22                     
TITLE     ALPHAFOLD MONOMER V2.0 PREDICTION FOR HISTIDINE KINASE (A0A5Z5Q583)   
COMPND    MOL_ID: 1;                                                            
COMPND   2 MOLECULE: HISTIDINE KINASE;                                          
COMPND   3 CHAIN: A                                                             
SOURCE    MOL_ID: 1;                                                            
SOURCE   2 ORGANISM_SCIENTIFIC: SALMONELLA ENTERICA SUBSP. ENTERICA SEROVAR     
SOURCE   3 TYPHIMURIUM VAR. 5-;                                                 
SOURCE   4 ORGANISM_TAXID: 1620419                                              
REMARK   1                                                                      
REMARK   1 REFERENCE 1                                                          
REMARK   1  AUTH   JOHN JUMPER, RICHARD EVANS, ALEXANDER PRITZEL, TIM GREEN,    
REMARK   1  AUTH 2 MICHAEL FIGURNOV, OLAF RONNEBERGER, KATHRYN TUNYASUVUNAKOOL, 
REMARK   1  AUTH 3 RUSS BATES, AUGUSTIN ZIDEK, ANNA POTAPENKO, ALEX BRIDGLAND,  
REMARK   1  AUTH 4 CLEMENS MEYER, SIMON A A KOHL, ANDREW J BALLARD,             
REMARK   1  AUTH 5 ANDREW COWIE, BERNARDINO ROMERA-PAREDES, STANISLAV NIKOLOV,  
REMARK   1  AUTH 6 RISHUB JAIN, JONAS ADLER, TREVOR BACK, STIG PETERSEN,        
REMARK   1  AUTH 7 DAVID REIMAN, ELLEN CLANCY, MICHAL ZIELINSKI,                
REMARK   1  AUTH 8 MARTIN STEINEGGER, MICHALINA PACHOLSKA, TAMAS BERGHAMMER,    
REMARK   1  AUTH 9 DAVID SILVER, ORIOL VINYALS, ANDREW W SENIOR,                
REMARK   1  AUTH10 KORAY KAVUKCUOGLU, PUSHMEET KOHLI, DEMIS HASSABIS            
REMARK   1  TITL   HIGHLY ACCURATE PROTEIN STRUCTURE PREDICTION WITH ALPHAFOLD  
REMARK   1  REF    NATURE                        V. 596   583 2021              
REMARK   1  REFN                   ISSN 0028-0836                               
REMARK   1  PMID   34265844                                                     
REMARK   1  DOI    10.1038/s41586-021-03819-2                                   
REMARK   1                                                                      
REMARK   1 DISCLAIMERS                                                          
REMARK   1 ALPHAFOLD DATA, COPYRIGHT (2021) DEEPMIND TECHNOLOGIES LIMITED. THE  
REMARK   1 INFORMATION PROVIDED IS THEORETICAL MODELLING ONLY AND CAUTION SHOULD
REMARK   1 BE EXERCISED IN ITS USE. IT IS PROVIDED "AS-IS" WITHOUT ANY WARRANTY 
REMARK   1 OF ANY KIND, WHETHER EXPRESSED OR IMPLIED. NO WARRANTY IS GIVEN THAT 
REMARK   1 USE OF THE INFORMATION SHALL NOT INFRINGE THE RIGHTS OF ANY THIRD    
REMARK   1 PARTY. THE INFORMATION IS NOT INTENDED TO BE A SUBSTITUTE FOR        
REMARK   1 PROFESSIONAL MEDICAL ADVICE, DIAGNOSIS, OR TREATMENT, AND DOES NOT   
REMARK   1 CONSTITUTE MEDICAL OR OTHER PROFESSIONAL ADVICE. IT IS AVAILABLE FOR 
REMARK   1 ACADEMIC AND COMMERCIAL PURPOSES, UNDER CC-BY 4.0 LICENCE.           
DBREF  XXXX A    1   776  UNP    A0A5Z5Q583 A0A5Z5Q583_SALTM     1    776       
SEQRES   1 A  776  MET LYS GLN ILE ARG MET LEU ALA GLN TYR TYR VAL ASP          
SEQRES   2 A  776  LEU MET MET LYS LEU GLY LEU VAL ARG PHE SER MET LEU          
SEQRES   3 A  776  LEU ALA LEU ALA LEU VAL VAL LEU ALA ILE VAL VAL GLN          
SEQRES   4 A  776  MET ALA VAL THR MET VAL LEU HIS GLY GLN VAL GLU SER          
SEQRES   5 A  776  ILE ASP VAL ILE ARG SER ILE PHE PHE GLY LEU LEU ILE          
SEQRES   6 A  776  THR PRO TRP ALA VAL TYR PHE LEU SER VAL VAL VAL GLU          
SEQRES   7 A  776  GLN LEU GLU GLU SER ARG GLN ARG LEU SER ARG LEU VAL          
SEQRES   8 A  776  GLN LYS LEU GLU GLU MET ARG GLU ARG ASP LEU LYS LEU          
SEQRES   9 A  776  ASN VAL GLN LEU LYS ASP ASN ILE ALA GLN LEU ASN GLN          
SEQRES  10 A  776  GLU ILE ALA ASP ARG GLU LYS ALA GLU ALA GLU LEU GLN          
SEQRES  11 A  776  GLU THR PHE GLU GLN LEU LYS VAL GLU ILE LYS GLU ARG          
SEQRES  12 A  776  GLU GLU ALA GLN ILE GLN LEU GLU GLN GLN SER SER PHE          
SEQRES  13 A  776  LEU ARG SER PHE LEU ASP ALA SER PRO ASP LEU VAL PHE          
SEQRES  14 A  776  TYR ARG ASN GLU ASP LYS GLU PHE SER GLY CYS ASN ARG          
SEQRES  15 A  776  ALA MET GLU LEU LEU THR GLY LYS SER GLU LYS GLN LEU          
SEQRES  16 A  776  VAL HIS LEU LYS PRO GLU ASP VAL TYR SER PRO GLU ALA          
SEQRES  17 A  776  ALA GLU LYS VAL ILE GLU THR ASP GLU LYS VAL PHE ARG          
SEQRES  18 A  776  HIS ASN VAL SER LEU THR TYR GLU GLN TRP LEU ASP TYR          
SEQRES  19 A  776  PRO ASP GLY ARG LYS ALA CYS PHE GLU ILE ARG LYS VAL          
SEQRES  20 A  776  PRO TYR TYR ASP ARG VAL GLY LYS ARG HIS GLY LEU MET          
SEQRES  21 A  776  GLY PHE GLY ARG ASP ILE THR GLU ARG LYS ARG TYR GLN          
SEQRES  22 A  776  ASP ALA LEU GLU ARG ALA SER ARG ASP LYS THR THR PHE          
SEQRES  23 A  776  ILE SER THR ILE SER HIS GLU LEU ARG THR PRO LEU ASN          
SEQRES  24 A  776  GLY ILE VAL GLY LEU SER ARG ILE LEU LEU ASP THR ASP          
SEQRES  25 A  776  LEU THR ALA GLU GLN GLU LYS TYR LEU LYS THR ILE HIS          
SEQRES  26 A  776  VAL SER ALA VAL THR LEU GLY ASN ILE PHE ASN ASP ILE          
SEQRES  27 A  776  ILE ASP MET ASP LYS MET GLU ARG ARG LYS VAL GLN LEU          
SEQRES  28 A  776  ASP ASN GLN PRO ILE ASP PHE THR SER PHE MET ALA ASP          
SEQRES  29 A  776  LEU GLU ASN LEU SER GLY LEU GLN ALA GLN GLN LYS GLY          
SEQRES  30 A  776  LEU ARG PHE VAL LEU GLU PRO THR LEU PRO LEU PRO HIS          
SEQRES  31 A  776  LYS VAL ILE THR ASP GLY THR ARG LEU ARG GLN ILE LEU          
SEQRES  32 A  776  TRP ASN LEU ILE SER ASN ALA VAL LYS PHE THR GLN GLN          
SEQRES  33 A  776  GLY GLN VAL THR VAL ARG ALA ARG TYR ASP GLU GLY ASP          
SEQRES  34 A  776  MET LEU HIS PHE GLU VAL GLU ASP SER GLY ILE GLY ILE          
SEQRES  35 A  776  PRO GLN ASP GLU GLN ASP LYS ILE PHE ALA MET TYR TYR          
SEQRES  36 A  776  GLN VAL LYS ASP SER ASN GLY GLY LYS PRO ALA THR GLY          
SEQRES  37 A  776  THR GLY ILE GLY LEU ALA VAL SER ARG ARG LEU ALA LYS          
SEQRES  38 A  776  ASN MET GLY GLY ASP ILE THR VAL SER SER LEU PRO GLY          
SEQRES  39 A  776  LYS GLY SER THR PHE THR LEU THR VAL HIS ALA PRO ALA          
SEQRES  40 A  776  VAL ALA GLU GLU VAL GLU ASP ALA PHE ASP GLU ASP ASP          
SEQRES  41 A  776  MET PRO LEU PRO ALA LEU HIS VAL LEU LEU VAL GLU ASP          
SEQRES  42 A  776  ILE GLU LEU ASN VAL ILE VAL ALA ARG SER VAL LEU GLU          
SEQRES  43 A  776  LYS LEU GLY ASN SER VAL ASP VAL ALA MET THR GLY LYS          
SEQRES  44 A  776  ALA ALA LEU GLU MET PHE VAL PRO GLY GLU TYR ASP LEU          
SEQRES  45 A  776  VAL LEU LEU ASP ILE GLN LEU PRO ASP MET THR GLY LEU          
SEQRES  46 A  776  ASP ILE ALA ARG GLU LEU THR ARG ARG HIS THR ARG GLU          
SEQRES  47 A  776  ASP LEU PRO PRO LEU VAL ALA LEU THR ALA ASN VAL LEU          
SEQRES  48 A  776  LYS ASP LYS LYS GLU TYR LEU ASP ALA GLY MET ASP ASP          
SEQRES  49 A  776  VAL LEU SER LYS PRO LEU SER VAL PRO ALA LEU THR ALA          
SEQRES  50 A  776  MET ILE LYS LYS PHE TRP ASP ALA THR ASP LYS GLU GLU          
SEQRES  51 A  776  SER THR VAL THR PRO GLU GLU SER ASP LYS ALA GLN ALA          
SEQRES  52 A  776  LEU LEU ASP ILE PRO MET LEU GLU GLN TYR ILE GLU LEU          
SEQRES  53 A  776  VAL GLY PRO LYS LEU ILE THR ASP GLY LEU ALA VAL PHE          
SEQRES  54 A  776  GLU LYS MET MET PRO GLY TYR LEU SER VAL LEU GLU SER          
SEQRES  55 A  776  ASN LEU THR ALA ARG ASP LYS LYS GLY VAL VAL GLU GLU          
SEQRES  56 A  776  GLY HIS LYS ILE LYS GLY ALA ALA GLY SER VAL GLY LEU          
SEQRES  57 A  776  ARG HIS LEU GLN GLN LEU GLY GLN GLN ILE GLN SER PRO          
SEQRES  58 A  776  ASP LEU PRO ALA TRP GLU ASP ASN VAL ALA GLU TRP ILE          
SEQRES  59 A  776  GLU GLU MET LYS GLN GLU TRP GLN HIS ASP VAL ALA VAL          
SEQRES  60 A  776  LEU LYS ALA TRP VAL ALA ASN ALA GLU                          
CRYST1    1.000    1.000    1.000  90.00  90.00  90.00 P 1           1          
ORIGX1      1.000000  0.000000  0.000000        0.00000                         
ORIGX2      0.000000  1.000000  0.000000        0.00000                         
ORIGX3      0.000000  0.000000  1.000000        0.00000                         
SCALE1      1.000000  0.000000  0.000000        0.00000                         
SCALE2      0.000000  1.000000  0.000000        0.00000                         
SCALE3      0.000000  0.000000  1.000000        0.00000                         
MODEL        1                                                                  
ATOM      1  N   MET A   1     -83.542 -44.292 124.435  1.00 50.91           N  
ATOM      2  CA  MET A   1     -83.065 -42.893 124.272  1.00 50.91           C  
ATOM      3  C   MET A   1     -84.089 -41.916 123.676  1.00 50.91           C  
ATOM      4  CB  MET A   1     -81.716 -42.812 123.544  1.00 50.91           C  
ATOM      5  O   MET A   1     -84.124 -40.789 124.148  1.00 50.91           O  
ATOM      6  CG  MET A   1     -80.583 -43.277 124.470  1.00 50.91           C  
ATOM      7  SD  MET A   1     -79.063 -42.314 124.299  1.00 50.91           S  
ATOM      8  CE  MET A   1     -78.262 -43.138 122.897  1.00 50.91           C  
ATOM      9  N   LYS A   2     -84.946 -42.288 122.702  1.00 53.38           N  
ATOM     10  CA  LYS A   2     -85.985 -41.372 122.164  1.00 53.38           C  
ATOM     11  C   LYS A   2     -87.020 -40.911 123.207  1.00 53.38           C  
ATOM     12  CB  LYS A   2     -86.696 -41.979 120.934  1.00 53.38           C  
ATOM     13  O   LYS A   2     -87.319 -39.727 123.252  1.00 53.38           O  
ATOM     14  CG  LYS A   2     -85.937 -41.755 119.612  1.00 53.38           C  
ATOM     15  CD  LYS A   2     -86.741 -42.281 118.406  1.00 53.38           C  
ATOM     16  CE  LYS A   2     -86.035 -41.984 117.071  1.00 53.38           C  
ATOM     17  NZ  LYS A   2     -86.805 -42.488 115.899  1.00 53.38           N  
ATOM     18  N   GLN A   3     -87.505 -41.803 124.077  1.00 56.94           N  
ATOM     19  CA  GLN A   3     -88.454 -41.430 125.143  1.00 56.94           C  
ATOM     20  C   GLN A   3     -87.832 -40.497 126.197  1.00 56.94           C  
ATOM     21  CB  GLN A   3     -89.023 -42.693 125.805  1.00 56.94           C  
ATOM     22  O   GLN A   3     -88.464 -39.526 126.591  1.00 56.94           O  
ATOM     23  CG  GLN A   3     -90.111 -43.368 124.949  1.00 56.94           C  
ATOM     24  CD  GLN A   3     -90.663 -44.629 125.608  1.00 56.94           C  
ATOM     25  NE2 GLN A   3     -91.827 -45.099 125.221  1.00 56.94           N  
ATOM     26  OE1 GLN A   3     -90.028 -45.232 126.454  1.00 56.94           O  
ATOM     27  N   ILE A   4     -86.567 -40.722 126.574  1.00 57.66           N  
ATOM     28  CA  ILE A   4     -85.822 -39.841 127.493  1.00 57.66           C  
ATOM     29  C   ILE A   4     -85.601 -38.454 126.864  1.00 57.66           C  
ATOM     30  CB  ILE A   4     -84.493 -40.504 127.936  1.00 57.66           C  
ATOM     31  O   ILE A   4     -85.784 -37.450 127.539  1.00 57.66           O  
ATOM     32  CG1 ILE A   4     -84.766 -41.841 128.670  1.00 57.66           C  
ATOM     33  CG2 ILE A   4     -83.677 -39.561 128.839  1.00 57.66           C  
ATOM     34  CD1 ILE A   4     -83.508 -42.667 128.969  1.00 57.66           C  
ATOM     35  N   ARG A   5     -85.287 -38.375 125.558  1.00 60.31           N  
ATOM     36  CA  ARG A   5     -85.201 -37.093 124.827  1.00 60.31           C  
ATOM     37  C   ARG A   5     -86.535 -36.352 124.773  1.00 60.31           C  
ATOM     38  CB  ARG A   5     -84.674 -37.291 123.395  1.00 60.31           C  
ATOM     39  O   ARG A   5     -86.537 -35.140 124.925  1.00 60.31           O  
ATOM     40  CG  ARG A   5     -83.143 -37.267 123.325  1.00 60.31           C  
ATOM     41  CD  ARG A   5     -82.687 -37.324 121.861  1.00 60.31           C  
ATOM     42  NE  ARG A   5     -81.217 -37.263 121.745  1.00 60.31           N  
ATOM     43  NH1 ARG A   5     -81.064 -37.602 119.476  1.00 60.31           N  
ATOM     44  NH2 ARG A   5     -79.206 -37.309 120.673  1.00 60.31           N  
ATOM     45  CZ  ARG A   5     -80.505 -37.393 120.637  1.00 60.31           C  
ATOM     46  N   MET A   6     -87.645 -37.065 124.582  1.00 66.31           N  
ATOM     47  CA  MET A   6     -88.975 -36.455 124.517  1.00 66.31           C  
ATOM     48  C   MET A   6     -89.421 -35.927 125.889  1.00 66.31           C  
ATOM     49  CB  MET A   6     -89.973 -37.473 123.948  1.00 66.31           C  
ATOM     50  O   MET A   6     -89.927 -34.815 125.970  1.00 66.31           O  
ATOM     51  CG  MET A   6     -91.168 -36.778 123.289  1.00 66.31           C  
ATOM     52  SD  MET A   6     -92.605 -37.849 122.999  1.00 66.31           S  
ATOM     53  CE  MET A   6     -91.925 -39.125 121.910  1.00 66.31           C  
ATOM     54  N   LEU A   7     -89.158 -36.675 126.969  1.00 62.12           N  
ATOM     55  CA  LEU A   7     -89.390 -36.223 128.347  1.00 62.12           C  
ATOM     56  C   LEU A   7     -88.499 -35.031 128.717  1.00 62.12           C  
ATOM     57  CB  LEU A   7     -89.155 -37.396 129.318  1.00 62.12           C  
ATOM     58  O   LEU A   7     -88.980 -34.086 129.331  1.00 62.12           O  
ATOM     59  CG  LEU A   7     -90.327 -38.391 129.380  1.00 62.12           C  
ATOM     60  CD1 LEU A   7     -89.866 -39.697 130.028  1.00 62.12           C  
ATOM     61  CD2 LEU A   7     -91.494 -37.836 130.201  1.00 62.12           C  
ATOM     62  N   ALA A   8     -87.229 -35.037 128.301  1.00 63.53           N  
ATOM     63  CA  ALA A   8     -86.324 -33.907 128.498  1.00 63.53           C  
ATOM     64  C   ALA A   8     -86.763 -32.666 127.699  1.00 63.53           C  
ATOM     65  CB  ALA A   8     -84.900 -34.346 128.141  1.00 63.53           C  
ATOM     66  O   ALA A   8     -86.736 -31.566 128.234  1.00 63.53           O  
ATOM     67  N   GLN A   9     -87.228 -32.823 126.453  1.00 66.62           N  
ATOM     68  CA  GLN A   9     -87.816 -31.721 125.678  1.00 66.62           C  
ATOM     69  C   GLN A   9     -89.086 -31.182 126.329  1.00 66.62           C  
ATOM     70  CB  GLN A   9     -88.118 -32.165 124.237  1.00 66.62           C  
ATOM     71  O   GLN A   9     -89.230 -29.973 126.444  1.00 66.62           O  
ATOM     72  CG  GLN A   9     -86.992 -31.722 123.301  1.00 66.62           C  
ATOM     73  CD  GLN A   9     -87.160 -32.268 121.890  1.00 66.62           C  
ATOM     74  NE2 GLN A   9     -87.175 -31.417 120.887  1.00 66.62           N  
ATOM     75  OE1 GLN A   9     -87.243 -33.465 121.654  1.00 66.62           O  
ATOM     76  N   TYR A  10     -89.966 -32.060 126.812  1.00 71.69           N  
ATOM     77  CA  TYR A  10     -91.169 -31.646 127.528  1.00 71.69           C  
ATOM     78  C   TYR A  10     -90.824 -30.890 128.818  1.00 71.69           C  
ATOM     79  CB  TYR A  10     -92.029 -32.881 127.813  1.00 71.69           C  
ATOM     80  O   TYR A  10     -91.451 -29.885 129.131  1.00 71.69           O  
ATOM     81  CG  TYR A  10     -93.466 -32.540 128.138  1.00 71.69           C  
ATOM     82  CD1 TYR A  10     -93.885 -32.387 129.473  1.00 71.69           C  
ATOM     83  CD2 TYR A  10     -94.381 -32.355 127.084  1.00 71.69           C  
ATOM     84  CE1 TYR A  10     -95.225 -32.058 129.757  1.00 71.69           C  
ATOM     85  CE2 TYR A  10     -95.720 -32.026 127.363  1.00 71.69           C  
ATOM     86  OH  TYR A  10     -97.438 -31.559 128.960  1.00 71.69           O  
ATOM     87  CZ  TYR A  10     -96.144 -31.878 128.699  1.00 71.69           C  
ATOM     88  N   TYR A  11     -89.790 -31.335 129.538  1.00 66.94           N  
ATOM     89  CA  TYR A  11     -89.258 -30.658 130.719  1.00 66.94           C  
ATOM     90  C   TYR A  11     -88.716 -29.254 130.384  1.00 66.94           C  
ATOM     91  CB  TYR A  11     -88.197 -31.572 131.357  1.00 66.94           C  
ATOM     92  O   TYR A  11     -89.065 -28.291 131.063  1.00 66.94           O  
ATOM     93  CG  TYR A  11     -87.547 -31.000 132.595  1.00 66.94           C  
ATOM     94  CD1 TYR A  11     -86.469 -30.107 132.456  1.00 66.94           C  
ATOM     95  CD2 TYR A  11     -88.037 -31.328 133.875  1.00 66.94           C  
ATOM     96  CE1 TYR A  11     -85.928 -29.481 133.588  1.00 66.94           C  
ATOM     97  CE2 TYR A  11     -87.472 -30.724 135.016  1.00 66.94           C  
ATOM     98  OH  TYR A  11     -85.955 -29.088 135.923  1.00 66.94           O  
ATOM     99  CZ  TYR A  11     -86.441 -29.772 134.861  1.00 66.94           C  
ATOM    100  N   VAL A  12     -87.924 -29.115 129.314  1.00 68.81           N  
ATOM    101  CA  VAL A  12     -87.364 -27.823 128.872  1.00 68.81           C  
ATOM    102  C   VAL A  12     -88.456 -26.875 128.364  1.00 68.81           C  
ATOM    103  CB  VAL A  12     -86.261 -28.037 127.814  1.00 68.81           C  
ATOM    104  O   VAL A  12     -88.482 -25.711 128.758  1.00 68.81           O  
ATOM    105  CG1 VAL A  12     -85.747 -26.720 127.218  1.00 68.81           C  
ATOM    106  CG2 VAL A  12     -85.044 -28.744 128.431  1.00 68.81           C  
ATOM    107  N   ASP A  13     -89.408 -27.363 127.566  1.00 72.62           N  
ATOM    108  CA  ASP A  13     -90.539 -26.562 127.077  1.00 72.62           C  
ATOM    109  C   ASP A  13     -91.442 -26.086 128.225  1.00 72.62           C  
ATOM    110  CB  ASP A  13     -91.384 -27.382 126.083  1.00 72.62           C  
ATOM    111  O   ASP A  13     -91.926 -24.949 128.225  1.00 72.62           O  
ATOM    112  CG  ASP A  13     -90.881 -27.371 124.634  1.00 72.62           C  
ATOM    113  OD1 ASP A  13     -89.928 -26.622 124.323  1.00 72.62           O  
ATOM    114  OD2 ASP A  13     -91.516 -28.077 123.818  1.00 72.62           O  
ATOM    115  N   LEU A  14     -91.662 -26.941 129.229  1.00 69.50           N  
ATOM    116  CA  LEU A  14     -92.442 -26.606 130.418  1.00 69.50           C  
ATOM    117  C   LEU A  14     -91.720 -25.557 131.283  1.00 69.50           C  
ATOM    118  CB  LEU A  14     -92.755 -27.918 131.164  1.00 69.50           C  
ATOM    119  O   LEU A  14     -92.365 -24.628 131.775  1.00 69.50           O  
ATOM    120  CG  LEU A  14     -93.778 -27.807 132.302  1.00 69.50           C  
ATOM    121  CD1 LEU A  14     -95.160 -27.385 131.793  1.00 69.50           C  
ATOM    122  CD2 LEU A  14     -93.952 -29.158 132.998  1.00 69.50           C  
ATOM    123  N   MET A  15     -90.391 -25.650 131.404  1.00 69.44           N  
ATOM    124  CA  MET A  15     -89.549 -24.655 132.076  1.00 69.44           C  
ATOM    125  C   MET A  15     -89.584 -23.295 131.358  1.00 69.44           C  
ATOM    126  CB  MET A  15     -88.116 -25.202 132.175  1.00 69.44           C  
ATOM    127  O   MET A  15     -89.796 -22.266 132.004  1.00 69.44           O  
ATOM    128  CG  MET A  15     -87.214 -24.324 133.048  1.00 69.44           C  
ATOM    129  SD  MET A  15     -85.474 -24.828 133.048  1.00 69.44           S  
ATOM    130  CE  MET A  15     -84.974 -24.191 131.423  1.00 69.44           C  
ATOM    131  N   MET A  16     -89.460 -23.289 130.027  1.00 69.44           N  
ATOM    132  CA  MET A  16     -89.521 -22.079 129.194  1.00 69.44           C  
ATOM    133  C   MET A  16     -90.884 -21.378 129.281  1.00 69.44           C  
ATOM    134  CB  MET A  16     -89.201 -22.456 127.737  1.00 69.44           C  
ATOM    135  O   MET A  16     -90.944 -20.152 129.341  1.00 69.44           O  
ATOM    136  CG  MET A  16     -87.697 -22.645 127.517  1.00 69.44           C  
ATOM    137  SD  MET A  16     -86.800 -21.082 127.312  1.00 69.44           S  
ATOM    138  CE  MET A  16     -86.890 -20.904 125.510  1.00 69.44           C  
ATOM    139  N   LYS A  17     -91.990 -22.134 129.337  1.00 75.19           N  
ATOM    140  CA  LYS A  17     -93.346 -21.560 129.431  1.00 75.19           C  
ATOM    141  C   LYS A  17     -93.698 -21.000 130.809  1.00 75.19           C  
ATOM    142  CB  LYS A  17     -94.393 -22.602 129.018  1.00 75.19           C  
ATOM    143  O   LYS A  17     -94.392 -19.990 130.886  1.00 75.19           O  
ATOM    144  CG  LYS A  17     -94.584 -22.632 127.499  1.00 75.19           C  
ATOM    145  CD  LYS A  17     -95.687 -23.630 127.132  1.00 75.19           C  
ATOM    146  CE  LYS A  17     -95.930 -23.595 125.622  1.00 75.19           C  
ATOM    147  NZ  LYS A  17     -96.923 -24.617 125.210  1.00 75.19           N  
ATOM    148  N   LEU A  18     -93.300 -21.671 131.890  1.00 69.75           N  
ATOM    149  CA  LEU A  18     -93.686 -21.281 133.256  1.00 69.75           C  
ATOM    150  C   LEU A  18     -92.729 -20.257 133.880  1.00 69.75           C  
ATOM    151  CB  LEU A  18     -93.817 -22.548 134.118  1.00 69.75           C  
ATOM    152  O   LEU A  18     -93.126 -19.540 134.801  1.00 69.75           O  
ATOM    153  CG  LEU A  18     -95.113 -23.330 133.824  1.00 69.75           C  
ATOM    154  CD1 LEU A  18     -94.974 -24.772 134.291  1.00 69.75           C  
ATOM    155  CD2 LEU A  18     -96.314 -22.723 134.555  1.00 69.75           C  
ATOM    156  N   GLY A  19     -91.500 -20.164 133.370  1.00 71.31           N  
ATOM    157  CA  GLY A  19     -90.436 -19.344 133.933  1.00 71.31           C  
ATOM    158  C   GLY A  19     -89.742 -20.033 135.109  1.00 71.31           C  
ATOM    159  O   GLY A  19     -90.364 -20.764 135.888  1.00 71.31           O  
ATOM    160  N   LEU A  20     -88.437 -19.771 135.248  1.00 70.25           N  
ATOM    161  CA  LEU A  20     -87.535 -20.519 136.131  1.00 70.25           C  
ATOM    162  C   LEU A  20     -88.054 -20.612 137.575  1.00 70.25           C  
ATOM    163  CB  LEU A  20     -86.143 -19.855 136.085  1.00 70.25           C  
ATOM    164  O   LEU A  20     -88.065 -21.688 138.165  1.00 70.25           O  
ATOM    165  CG  LEU A  20     -85.012 -20.817 136.514  1.00 70.25           C  
ATOM    166  CD1 LEU A  20     -84.222 -21.286 135.292  1.00 70.25           C  
ATOM    167  CD2 LEU A  20     -84.054 -20.140 137.492  1.00 70.25           C  
ATOM    168  N   VAL A  21     -88.558 -19.502 138.124  1.00 67.75           N  
ATOM    169  CA  VAL A  21     -89.008 -19.413 139.524  1.00 67.75           C  
ATOM    170  C   VAL A  21     -90.286 -20.223 139.772  1.00 67.75           C  
ATOM    171  CB  VAL A  21     -89.213 -17.941 139.935  1.00 67.75           C  
ATOM    172  O   VAL A  21     -90.366 -20.970 140.747  1.00 67.75           O  
ATOM    173  CG1 VAL A  21     -89.620 -17.812 141.408  1.00 67.75           C  
ATOM    174  CG2 VAL A  21     -87.934 -17.117 139.726  1.00 67.75           C  
ATOM    175  N   ARG A  22     -91.289 -20.113 138.890  1.00 74.81           N  
ATOM    176  CA  ARG A  22     -92.570 -20.827 139.057  1.00 74.81           C  
ATOM    177  C   ARG A  22     -92.409 -22.320 138.809  1.00 74.81           C  
ATOM    178  CB  ARG A  22     -93.642 -20.262 138.119  1.00 74.81           C  
ATOM    179  O   ARG A  22     -92.989 -23.125 139.533  1.00 74.81           O  
ATOM    180  CG  ARG A  22     -94.049 -18.825 138.459  1.00 74.81           C  
ATOM    181  CD  ARG A  22     -95.183 -18.383 137.530  1.00 74.81           C  
ATOM    182  NE  ARG A  22     -95.676 -17.038 137.883  1.00 74.81           N  
ATOM    183  NH1 ARG A  22     -97.039 -16.759 136.060  1.00 74.81           N  
ATOM    184  NH2 ARG A  22     -96.919 -15.148 137.597  1.00 74.81           N  
ATOM    185  CZ  ARG A  22     -96.538 -16.323 137.182  1.00 74.81           C  
ATOM    186  N   PHE A  23     -91.593 -22.683 137.823  1.00 78.88           N  
ATOM    187  CA  PHE A  23     -91.261 -24.073 137.544  1.00 78.88           C  
ATOM    188  C   PHE A  23     -90.496 -24.712 138.715  1.00 78.88           C  
ATOM    189  CB  PHE A  23     -90.475 -24.124 136.233  1.00 78.88           C  
ATOM    190  O   PHE A  23     -90.855 -25.796 139.170  1.00 78.88           O  
ATOM    191  CG  PHE A  23     -90.203 -25.542 135.820  1.00 78.88           C  
ATOM    192  CD1 PHE A  23     -89.021 -26.170 136.238  1.00 78.88           C  
ATOM    193  CD2 PHE A  23     -91.182 -26.269 135.121  1.00 78.88           C  
ATOM    194  CE1 PHE A  23     -88.839 -27.534 135.983  1.00 78.88           C  
ATOM    195  CE2 PHE A  23     -90.971 -27.625 134.834  1.00 78.88           C  
ATOM    196  CZ  PHE A  23     -89.801 -28.261 135.266  1.00 78.88           C  
ATOM    197  N   SER A  24     -89.518 -23.993 139.275  1.00 74.69           N  
ATOM    198  CA  SER A  24     -88.765 -24.404 140.466  1.00 74.69           C  
ATOM    199  C   SER A  24     -89.663 -24.658 141.678  1.00 74.69           C  
ATOM    200  CB  SER A  24     -87.752 -23.316 140.822  1.00 74.69           C  
ATOM    201  O   SER A  24     -89.493 -25.666 142.358  1.00 74.69           O  
ATOM    202  OG  SER A  24     -86.726 -23.287 139.855  1.00 74.69           O  
ATOM    203  N   MET A  25     -90.654 -23.793 141.929  1.00 75.06           N  
ATOM    204  CA  MET A  25     -91.619 -23.990 143.020  1.00 75.06           C  
ATOM    205  C   MET A  25     -92.514 -25.219 142.813  1.00 75.06           C  
ATOM    206  CB  MET A  25     -92.507 -22.751 143.193  1.00 75.06           C  
ATOM    207  O   MET A  25     -92.768 -25.954 143.765  1.00 75.06           O  
ATOM    208  CG  MET A  25     -91.833 -21.646 144.005  1.00 75.06           C  
ATOM    209  SD  MET A  25     -92.997 -20.334 144.468  1.00 75.06           S  
ATOM    210  CE  MET A  25     -91.929 -19.327 145.529  1.00 75.06           C  
ATOM    211  N   LEU A  26     -92.983 -25.464 141.586  1.00 79.62           N  
ATOM    212  CA  LEU A  26     -93.795 -26.645 141.269  1.00 79.62           C  
ATOM    213  C   LEU A  26     -92.997 -27.943 141.410  1.00 79.62           C  
ATOM    214  CB  LEU A  26     -94.352 -26.515 139.841  1.00 79.62           C  
ATOM    215  O   LEU A  26     -93.486 -28.905 142.001  1.00 79.62           O  
ATOM    216  CG  LEU A  26     -95.689 -25.764 139.782  1.00 79.62           C  
ATOM    217  CD1 LEU A  26     -95.989 -25.366 138.336  1.00 79.62           C  
ATOM    218  CD2 LEU A  26     -96.843 -26.639 140.285  1.00 79.62           C  
ATOM    219  N   LEU A  27     -91.761 -27.958 140.908  1.00 79.06           N  
ATOM    220  CA  LEU A  27     -90.859 -29.096 141.058  1.00 79.06           C  
ATOM    221  C   LEU A  27     -90.535 -29.339 142.535  1.00 79.06           C  
ATOM    222  CB  LEU A  27     -89.589 -28.830 140.232  1.00 79.06           C  
ATOM    223  O   LEU A  27     -90.520 -30.483 142.986  1.00 79.06           O  
ATOM    224  CG  LEU A  27     -88.668 -30.058 140.132  1.00 79.06           C  
ATOM    225  CD1 LEU A  27     -89.279 -31.155 139.254  1.00 79.06           C  
ATOM    226  CD2 LEU A  27     -87.329 -29.666 139.515  1.00 79.06           C  
ATOM    227  N   ALA A  28     -90.346 -28.260 143.296  1.00 76.62           N  
ATOM    228  CA  ALA A  28     -90.104 -28.329 144.723  1.00 76.62           C  
ATOM    229  C   ALA A  28     -91.275 -28.951 145.490  1.00 76.62           C  
ATOM    230  CB  ALA A  28     -89.765 -26.920 145.238  1.00 76.62           C  
ATOM    231  O   ALA A  28     -91.082 -29.876 146.277  1.00 76.62           O  
ATOM    232  N   LEU A  29     -92.497 -28.496 145.211  1.00 80.88           N  
ATOM    233  CA  LEU A  29     -93.710 -29.066 145.789  1.00 80.88           C  
ATOM    234  C   LEU A  29     -93.836 -30.558 145.453  1.00 80.88           C  
ATOM    235  CB  LEU A  29     -94.912 -28.269 145.256  1.00 80.88           C  
ATOM    236  O   LEU A  29     -94.104 -31.368 146.338  1.00 80.88           O  
ATOM    237  CG  LEU A  29     -96.250 -28.676 145.898  1.00 80.88           C  
ATOM    238  CD1 LEU A  29     -96.385 -28.106 147.311  1.00 80.88           C  
ATOM    239  CD2 LEU A  29     -97.406 -28.154 145.047  1.00 80.88           C  
ATOM    240  N   ALA A  30     -93.606 -30.931 144.191  1.00 82.00           N  
ATOM    241  CA  ALA A  30     -93.682 -32.319 143.748  1.00 82.00           C  
ATOM    242  C   ALA A  30     -92.647 -33.215 144.450  1.00 82.00           C  
ATOM    243  CB  ALA A  30     -93.525 -32.351 142.224  1.00 82.00           C  
ATOM    244  O   ALA A  30     -92.985 -34.326 144.855  1.00 82.00           O  
ATOM    245  N   LEU A  31     -91.415 -32.732 144.646  1.00 81.81           N  
ATOM    246  CA  LEU A  31     -90.365 -33.459 145.368  1.00 81.81           C  
ATOM    247  C   LEU A  31     -90.700 -33.644 146.848  1.00 81.81           C  
ATOM    248  CB  LEU A  31     -89.025 -32.717 145.223  1.00 81.81           C  
ATOM    249  O   LEU A  31     -90.512 -34.738 147.377  1.00 81.81           O  
ATOM    250  CG  LEU A  31     -88.326 -32.943 143.873  1.00 81.81           C  
ATOM    251  CD1 LEU A  31     -87.152 -31.972 143.743  1.00 81.81           C  
ATOM    252  CD2 LEU A  31     -87.781 -34.370 143.746  1.00 81.81           C  
ATOM    253  N   VAL A  32     -91.236 -32.612 147.506  1.00 79.88           N  
ATOM    254  CA  VAL A  32     -91.673 -32.709 148.906  1.00 79.88           C  
ATOM    255  C   VAL A  32     -92.812 -33.718 149.041  1.00 79.88           C  
ATOM    256  CB  VAL A  32     -92.074 -31.329 149.459  1.00 79.88           C  
ATOM    257  O   VAL A  32     -92.750 -34.592 149.901  1.00 79.88           O  
ATOM    258  CG1 VAL A  32     -92.687 -31.425 150.863  1.00 79.88           C  
ATOM    259  CG2 VAL A  32     -90.853 -30.407 149.569  1.00 79.88           C  
ATOM    260  N   VAL A  33     -93.820 -33.661 148.166  1.00 82.31           N  
ATOM    261  CA  VAL A  33     -94.925 -34.635 148.159  1.00 82.31           C  
ATOM    262  C   VAL A  33     -94.402 -36.052 147.927  1.00 82.31           C  
ATOM    263  CB  VAL A  33     -95.987 -34.253 147.110  1.00 82.31           C  
ATOM    264  O   VAL A  33     -94.793 -36.973 148.640  1.00 82.31           O  
ATOM    265  CG1 VAL A  33     -97.052 -35.344 146.924  1.00 82.31           C  
ATOM    266  CG2 VAL A  33     -96.725 -32.976 147.534  1.00 82.31           C  
ATOM    267  N   LEU A  34     -93.481 -36.235 146.979  1.00 82.69           N  
ATOM    268  CA  LEU A  34     -92.876 -37.535 146.711  1.00 82.69           C  
ATOM    269  C   LEU A  34     -92.096 -38.057 147.925  1.00 82.69           C  
ATOM    270  CB  LEU A  34     -91.979 -37.418 145.469  1.00 82.69           C  
ATOM    271  O   LEU A  34     -92.235 -39.227 148.269  1.00 82.69           O  
ATOM    272  CG  LEU A  34     -91.384 -38.761 145.009  1.00 82.69           C  
ATOM    273  CD1 LEU A  34     -92.458 -39.697 144.449  1.00 82.69           C  
ATOM    274  CD2 LEU A  34     -90.345 -38.507 143.918  1.00 82.69           C  
ATOM    275  N   ALA A  35     -91.324 -37.203 148.600  1.00 79.31           N  
ATOM    276  CA  ALA A  35     -90.603 -37.574 149.814  1.00 79.31           C  
ATOM    277  C   ALA A  35     -91.565 -38.040 150.917  1.00 79.31           C  
ATOM    278  CB  ALA A  35     -89.745 -36.388 150.270  1.00 79.31           C  
ATOM    279  O   ALA A  35     -91.317 -39.065 151.554  1.00 79.31           O  
ATOM    280  N   ILE A  36     -92.699 -37.347 151.102  1.00 80.38           N  
ATOM    281  CA  ILE A  36     -93.751 -37.751 152.052  1.00 80.38           C  
ATOM    282  C   ILE A  36     -94.273 -39.142 151.707  1.00 80.38           C  
ATOM    283  CB  ILE A  36     -94.890 -36.713 152.116  1.00 80.38           C  
ATOM    284  O   ILE A  36     -94.291 -40.014 152.573  1.00 80.38           O  
ATOM    285  CG1 ILE A  36     -94.377 -35.364 152.663  1.00 80.38           C  
ATOM    286  CG2 ILE A  36     -96.037 -37.219 153.013  1.00 80.38           C  
ATOM    287  CD1 ILE A  36     -95.369 -34.224 152.400  1.00 80.38           C  
ATOM    288  N   VAL A  37     -94.644 -39.363 150.445  1.00 83.50           N  
ATOM    289  CA  VAL A  37     -95.184 -40.645 149.976  1.00 83.50           C  
ATOM    290  C   VAL A  37     -94.175 -41.778 150.169  1.00 83.50           C  
ATOM    291  CB  VAL A  37     -95.623 -40.530 148.503  1.00 83.50           C  
ATOM    292  O   VAL A  37     -94.537 -42.834 150.682  1.00 83.50           O  
ATOM    293  CG1 VAL A  37     -96.016 -41.882 147.894  1.00 83.50           C  
ATOM    294  CG2 VAL A  37     -96.841 -39.605 148.371  1.00 83.50           C  
ATOM    295  N   VAL A  38     -92.908 -41.561 149.805  1.00 82.19           N  
ATOM    296  CA  VAL A  38     -91.846 -42.567 149.948  1.00 82.19           C  
ATOM    297  C   VAL A  38     -91.589 -42.877 151.418  1.00 82.19           C  
ATOM    298  CB  VAL A  38     -90.554 -42.117 149.240  1.00 82.19           C  
ATOM    299  O   VAL A  38     -91.539 -44.049 151.781  1.00 82.19           O  
ATOM    300  CG1 VAL A  38     -89.368 -43.050 149.530  1.00 82.19           C  
ATOM    301  CG2 VAL A  38     -90.752 -42.108 147.717  1.00 82.19           C  
ATOM    302  N   GLN A  39     -91.479 -41.859 152.274  1.00 76.56           N  
ATOM    303  CA  GLN A  39     -91.274 -42.071 153.704  1.00 76.56           C  
ATOM    304  C   GLN A  39     -92.449 -42.847 154.306  1.00 76.56           C  
ATOM    305  CB  GLN A  39     -91.081 -40.732 154.425  1.00 76.56           C  
ATOM    306  O   GLN A  39     -92.216 -43.857 154.957  1.00 76.56           O  
ATOM    307  CG  GLN A  39     -90.511 -40.916 155.846  1.00 76.56           C  
ATOM    308  CD  GLN A  39     -88.987 -40.971 155.903  1.00 76.56           C  
ATOM    309  NE2 GLN A  39     -88.419 -40.998 157.087  1.00 76.56           N  
ATOM    310  OE1 GLN A  39     -88.273 -40.978 154.915  1.00 76.56           O  
ATOM    311  N   MET A  40     -93.697 -42.441 154.034  1.00 78.31           N  
ATOM    312  CA  MET A  40     -94.887 -43.153 154.520  1.00 78.31           C  
ATOM    313  C   MET A  40     -94.903 -44.611 154.059  1.00 78.31           C  
ATOM    314  CB  MET A  40     -96.180 -42.465 154.051  1.00 78.31           C  
ATOM    315  O   MET A  40     -95.184 -45.497 154.864  1.00 78.31           O  
ATOM    316  CG  MET A  40     -96.486 -41.180 154.824  1.00 78.31           C  
ATOM    317  SD  MET A  40     -98.060 -40.402 154.356  1.00 78.31           S  
ATOM    318  CE  MET A  40     -99.174 -41.124 155.593  1.00 78.31           C  
ATOM    319  N   ALA A  41     -94.562 -44.875 152.795  1.00 80.12           N  
ATOM    320  CA  ALA A  41     -94.477 -46.234 152.273  1.00 80.12           C  
ATOM    321  C   ALA A  41     -93.402 -47.059 153.002  1.00 80.12           C  
ATOM    322  CB  ALA A  41     -94.223 -46.164 150.762  1.00 80.12           C  
ATOM    323  O   ALA A  41     -93.662 -48.193 153.397  1.00 80.12           O  
ATOM    324  N   VAL A  42     -92.215 -46.490 153.233  1.00 80.19           N  
ATOM    325  CA  VAL A  42     -91.110 -47.172 153.924  1.00 80.19           C  
ATOM    326  C   VAL A  42     -91.459 -47.470 155.383  1.00 80.19           C  
ATOM    327  CB  VAL A  42     -89.809 -46.354 153.800  1.00 80.19           C  
ATOM    328  O   VAL A  42     -91.252 -48.597 155.836  1.00 80.19           O  
ATOM    329  CG1 VAL A  42     -88.677 -46.902 154.678  1.00 80.19           C  
ATOM    330  CG2 VAL A  42     -89.295 -46.373 152.353  1.00 80.19           C  
ATOM    331  N   THR A  43     -92.024 -46.513 156.126  1.00 73.19           N  
ATOM    332  CA  THR A  43     -92.369 -46.742 157.537  1.00 73.19           C  
ATOM    333  C   THR A  43     -93.516 -47.735 157.693  1.00 73.19           C  
ATOM    334  CB  THR A  43     -92.712 -45.455 158.307  1.00 73.19           C  
ATOM    335  O   THR A  43     -93.466 -48.587 158.581  1.00 73.19           O  
ATOM    336  CG2 THR A  43     -92.102 -45.537 159.702  1.00 73.19           C  
ATOM    337  OG1 THR A  43     -92.172 -44.292 157.738  1.00 73.19           O  
ATOM    338  N   MET A  44     -94.501 -47.697 156.789  1.00 78.06           N  
ATOM    339  CA  MET A  44     -95.596 -48.669 156.749  1.00 78.06           C  
ATOM    340  C   MET A  44     -95.085 -50.095 156.510  1.00 78.06           C  
ATOM    341  CB  MET A  44     -96.598 -48.236 155.669  1.00 78.06           C  
ATOM    342  O   MET A  44     -95.568 -51.028 157.148  1.00 78.06           O  
ATOM    343  CG  MET A  44     -97.878 -49.072 155.675  1.00 78.06           C  
ATOM    344  SD  MET A  44     -99.191 -48.342 154.658  1.00 78.06           S  
ATOM    345  CE  MET A  44    -100.499 -49.564 154.927  1.00 78.06           C  
ATOM    346  N   VAL A  45     -94.077 -50.265 155.649  1.00 78.00           N  
ATOM    347  CA  VAL A  45     -93.444 -51.569 155.392  1.00 78.00           C  
ATOM    348  C   VAL A  45     -92.616 -52.057 156.587  1.00 78.00           C  
ATOM    349  CB  VAL A  45     -92.602 -51.499 154.099  1.00 78.00           C  
ATOM    350  O   VAL A  45     -92.589 -53.256 156.849  1.00 78.00           O  
ATOM    351  CG1 VAL A  45     -91.715 -52.731 153.875  1.00 78.00           C  
ATOM    352  CG2 VAL A  45     -93.519 -51.391 152.872  1.00 78.00           C  
ATOM    353  N   LEU A  46     -91.952 -51.159 157.322  1.00 76.50           N  
ATOM    354  CA  LEU A  46     -91.037 -51.540 158.406  1.00 76.50           C  
ATOM    355  C   LEU A  46     -91.717 -51.763 159.767  1.00 76.50           C  
ATOM    356  CB  LEU A  46     -89.920 -50.487 158.516  1.00 76.50           C  
ATOM    357  O   LEU A  46     -91.325 -52.684 160.477  1.00 76.50           O  
ATOM    358  CG  LEU A  46     -88.878 -50.555 157.383  1.00 76.50           C  
ATOM    359  CD1 LEU A  46     -87.991 -49.312 157.438  1.00 76.50           C  
ATOM    360  CD2 LEU A  46     -87.968 -51.781 157.507  1.00 76.50           C  
ATOM    361  N   HIS A  47     -92.693 -50.933 160.151  1.00 66.56           N  
ATOM    362  CA  HIS A  47     -93.300 -50.952 161.496  1.00 66.56           C  
ATOM    363  C   HIS A  47     -94.798 -51.312 161.505  1.00 66.56           C  
ATOM    364  CB  HIS A  47     -93.033 -49.609 162.201  1.00 66.56           C  
ATOM    365  O   HIS A  47     -95.367 -51.531 162.572  1.00 66.56           O  
ATOM    366  CG  HIS A  47     -91.613 -49.457 162.694  1.00 66.56           C  
ATOM    367  CD2 HIS A  47     -91.169 -49.629 163.979  1.00 66.56           C  
ATOM    368  ND1 HIS A  47     -90.518 -49.122 161.933  1.00 66.56           N  
ATOM    369  CE1 HIS A  47     -89.441 -49.101 162.736  1.00 66.56           C  
ATOM    370  NE2 HIS A  47     -89.787 -49.403 163.996  1.00 66.56           N  
ATOM    371  N   GLY A  48     -95.456 -51.392 160.341  1.00 71.06           N  
ATOM    372  CA  GLY A  48     -96.863 -51.799 160.208  1.00 71.06           C  
ATOM    373  C   GLY A  48     -97.913 -50.756 160.625  1.00 71.06           C  
ATOM    374  O   GLY A  48     -99.094 -50.955 160.348  1.00 71.06           O  
ATOM    375  N   GLN A  49     -97.515 -49.637 161.240  1.00 69.38           N  
ATOM    376  CA  GLN A  49     -98.365 -48.477 161.545  1.00 69.38           C  
ATOM    377  C   GLN A  49     -97.598 -47.180 161.253  1.00 69.38           C  
ATOM    378  CB  GLN A  49     -98.850 -48.514 163.006  1.00 69.38           C  
ATOM    379  O   GLN A  49     -96.377 -47.144 161.382  1.00 69.38           O  
ATOM    380  CG  GLN A  49     -99.711 -49.755 163.299  1.00 69.38           C  
ATOM    381  CD  GLN A  49    -100.414 -49.728 164.651  1.00 69.38           C  
ATOM    382  NE2 GLN A  49    -101.283 -50.679 164.913  1.00 69.38           N  
ATOM    383  OE1 GLN A  49    -100.233 -48.866 165.491  1.00 69.38           O  
ATOM    384  N   VAL A  50     -98.304 -46.127 160.829  1.00 70.44           N  
ATOM    385  CA  VAL A  50     -97.702 -44.819 160.516  1.00 70.44           C  
ATOM    386  C   VAL A  50     -98.090 -43.822 161.599  1.00 70.44           C  
ATOM    387  CB  VAL A  50     -98.110 -44.313 159.116  1.00 70.44           C  
ATOM    388  O   VAL A  50     -99.273 -43.531 161.772  1.00 70.44           O  
ATOM    389  CG1 VAL A  50     -97.419 -42.983 158.781  1.00 70.44           C  
ATOM    390  CG2 VAL A  50     -97.735 -45.319 158.017  1.00 70.44           C  
ATOM    391  N   GLU A  51     -97.100 -43.284 162.309  1.00 72.81           N  
ATOM    392  CA  GLU A  51     -97.314 -42.230 163.299  1.00 72.81           C  
ATOM    393  C   GLU A  51     -97.183 -40.838 162.668  1.00 72.81           C  
ATOM    394  CB  GLU A  51     -96.352 -42.377 164.487  1.00 72.81           C  
ATOM    395  O   GLU A  51     -96.421 -40.608 161.726  1.00 72.81           O  
ATOM    396  CG  GLU A  51     -96.673 -43.588 165.379  1.00 72.81           C  
ATOM    397  CD  GLU A  51     -95.850 -43.605 166.680  1.00 72.81           C  
ATOM    398  OE1 GLU A  51     -96.150 -44.466 167.536  1.00 72.81           O  
ATOM    399  OE2 GLU A  51     -94.964 -42.731 166.842  1.00 72.81           O  
ATOM    400  N   SER A  52     -97.889 -39.853 163.229  1.00 73.75           N  
ATOM    401  CA  SER A  52     -97.874 -38.466 162.738  1.00 73.75           C  
ATOM    402  C   SER A  52     -96.471 -37.835 162.725  1.00 73.75           C  
ATOM    403  CB  SER A  52     -98.803 -37.608 163.605  1.00 73.75           C  
ATOM    404  O   SER A  52     -96.213 -36.913 161.950  1.00 73.75           O  
ATOM    405  OG  SER A  52    -100.074 -38.222 163.731  1.00 73.75           O  
ATOM    406  N   ILE A  53     -95.547 -38.337 163.554  1.00 76.12           N  
ATOM    407  CA  ILE A  53     -94.160 -37.858 163.637  1.00 76.12           C  
ATOM    408  C   ILE A  53     -93.362 -38.151 162.350  1.00 76.12           C  
ATOM    409  CB  ILE A  53     -93.495 -38.456 164.904  1.00 76.12           C  
ATOM    410  O   ILE A  53     -92.471 -37.378 161.987  1.00 76.12           O  
ATOM    411  CG1 ILE A  53     -92.306 -37.613 165.414  1.00 76.12           C  
ATOM    412  CG2 ILE A  53     -93.043 -39.911 164.699  1.00 76.12           C  
ATOM    413  CD1 ILE A  53     -92.752 -36.432 166.285  1.00 76.12           C  
ATOM    414  N   ASP A  54     -93.704 -39.216 161.618  1.00 72.56           N  
ATOM    415  CA  ASP A  54     -92.981 -39.629 160.409  1.00 72.56           C  
ATOM    416  C   ASP A  54     -93.295 -38.730 159.213  1.00 72.56           C  
ATOM    417  CB  ASP A  54     -93.306 -41.090 160.083  1.00 72.56           C  
ATOM    418  O   ASP A  54     -92.407 -38.409 158.417  1.00 72.56           O  
ATOM    419  CG  ASP A  54     -92.777 -42.035 161.158  1.00 72.56           C  
ATOM    420  OD1 ASP A  54     -91.606 -41.834 161.568  1.00 72.56           O  
ATOM    421  OD2 ASP A  54     -93.537 -42.960 161.508  1.00 72.56           O  
ATOM    422  N   VAL A  55     -94.535 -38.239 159.128  1.00 75.19           N  
ATOM    423  CA  VAL A  55     -94.944 -37.247 158.123  1.00 75.19           C  
ATOM    424  C   VAL A  55     -94.181 -35.938 158.334  1.00 75.19           C  
ATOM    425  CB  VAL A  55     -96.469 -37.017 158.164  1.00 75.19           C  
ATOM    426  O   VAL A  55     -93.664 -35.362 157.378  1.00 75.19           O  
ATOM    427  CG1 VAL A  55     -96.914 -35.982 157.122  1.00 75.19           C  
ATOM    428  CG2 VAL A  55     -97.231 -38.321 157.887  1.00 75.19           C  
ATOM    429  N   ILE A  56     -94.033 -35.501 159.590  1.00 78.88           N  
ATOM    430  CA  ILE A  56     -93.304 -34.271 159.933  1.00 78.88           C  
ATOM    431  C   ILE A  56     -91.816 -34.399 159.576  1.00 78.88           C  
ATOM    432  CB  ILE A  56     -93.520 -33.905 161.420  1.00 78.88           C  
ATOM    433  O   ILE A  56     -91.255 -33.486 158.965  1.00 78.88           O  
ATOM    434  CG1 ILE A  56     -95.015 -33.606 161.688  1.00 78.88           C  
ATOM    435  CG2 ILE A  56     -92.659 -32.688 161.815  1.00 78.88           C  
ATOM    436  CD1 ILE A  56     -95.366 -33.453 163.174  1.00 78.88           C  
ATOM    437  N   ARG A  57     -91.174 -35.537 159.889  1.00 78.69           N  
ATOM    438  CA  ARG A  57     -89.776 -35.789 159.489  1.00 78.69           C  
ATOM    439  C   ARG A  57     -89.605 -35.778 157.975  1.00 78.69           C  
ATOM    440  CB  ARG A  57     -89.269 -37.124 160.050  1.00 78.69           C  
ATOM    441  O   ARG A  57     -88.637 -35.196 157.491  1.00 78.69           O  
ATOM    442  CG  ARG A  57     -88.880 -37.025 161.528  1.00 78.69           C  
ATOM    443  CD  ARG A  57     -88.338 -38.382 161.985  1.00 78.69           C  
ATOM    444  NE  ARG A  57     -88.066 -38.407 163.433  1.00 78.69           N  
ATOM    445  NH1 ARG A  57     -88.034 -40.696 163.660  1.00 78.69           N  
ATOM    446  NH2 ARG A  57     -87.760 -39.407 165.457  1.00 78.69           N  
ATOM    447  CZ  ARG A  57     -87.950 -39.499 164.170  1.00 78.69           C  
ATOM    448  N   SER A  58     -90.536 -36.374 157.231  1.00 77.62           N  
ATOM    449  CA  SER A  58     -90.456 -36.391 155.770  1.00 77.62           C  
ATOM    450  C   SER A  58     -90.598 -35.001 155.155  1.00 77.62           C  
ATOM    451  CB  SER A  58     -91.513 -37.307 155.178  1.00 77.62           C  
ATOM    452  O   SER A  58     -89.816 -34.634 154.279  1.00 77.62           O  
ATOM    453  OG  SER A  58     -91.130 -37.452 153.834  1.00 77.62           O  
ATOM    454  N   ILE A  59     -91.527 -34.183 155.665  1.00 80.25           N  
ATOM    455  CA  ILE A  59     -91.659 -32.784 155.236  1.00 80.25           C  
ATOM    456  C   ILE A  59     -90.352 -32.030 155.494  1.00 80.25           C  
ATOM    457  CB  ILE A  59     -92.862 -32.099 155.925  1.00 80.25           C  
ATOM    458  O   ILE A  59     -89.883 -31.317 154.610  1.00 80.25           O  
ATOM    459  CG1 ILE A  59     -94.178 -32.715 155.405  1.00 80.25           C  
ATOM    460  CG2 ILE A  59     -92.872 -30.583 155.637  1.00 80.25           C  
ATOM    461  CD1 ILE A  59     -95.428 -32.351 156.213  1.00 80.25           C  
ATOM    462  N   PHE A  60     -89.732 -32.217 156.664  1.00 81.00           N  
ATOM    463  CA  PHE A  60     -88.473 -31.556 157.009  1.00 81.00           C  
ATOM    464  C   PHE A  60     -87.318 -31.963 156.078  1.00 81.00           C  
ATOM    465  CB  PHE A  60     -88.149 -31.840 158.481  1.00 81.00           C  
ATOM    466  O   PHE A  60     -86.631 -31.096 155.539  1.00 81.00           O  
ATOM    467  CG  PHE A  60     -86.945 -31.073 158.984  1.00 81.00           C  
ATOM    468  CD1 PHE A  60     -85.675 -31.680 159.012  1.00 81.00           C  
ATOM    469  CD2 PHE A  60     -87.091 -29.735 159.396  1.00 81.00           C  
ATOM    470  CE1 PHE A  60     -84.557 -30.951 159.456  1.00 81.00           C  
ATOM    471  CE2 PHE A  60     -85.974 -29.007 159.840  1.00 81.00           C  
ATOM    472  CZ  PHE A  60     -84.707 -29.616 159.871  1.00 81.00           C  
ATOM    473  N   PHE A  61     -87.133 -33.265 155.826  1.00 77.81           N  
ATOM    474  CA  PHE A  61     -86.115 -33.749 154.885  1.00 77.81           C  
ATOM    475  C   PHE A  61     -86.390 -33.302 153.445  1.00 77.81           C  
ATOM    476  CB  PHE A  61     -86.005 -35.279 154.961  1.00 77.81           C  
ATOM    477  O   PHE A  61     -85.469 -32.874 152.747  1.00 77.81           O  
ATOM    478  CG  PHE A  61     -85.031 -35.760 156.015  1.00 77.81           C  
ATOM    479  CD1 PHE A  61     -83.648 -35.608 155.798  1.00 77.81           C  
ATOM    480  CD2 PHE A  61     -85.488 -36.364 157.200  1.00 77.81           C  
ATOM    481  CE1 PHE A  61     -82.728 -36.051 156.764  1.00 77.81           C  
ATOM    482  CE2 PHE A  61     -84.568 -36.803 158.169  1.00 77.81           C  
ATOM    483  CZ  PHE A  61     -83.188 -36.647 157.950  1.00 77.81           C  
ATOM    484  N   GLY A  62     -87.653 -33.342 153.016  1.00 77.94           N  
ATOM    485  CA  GLY A  62     -88.086 -32.839 151.718  1.00 77.94           C  
ATOM    486  C   GLY A  62     -87.742 -31.361 151.546  1.00 77.94           C  
ATOM    487  O   GLY A  62     -87.136 -30.992 150.542  1.00 77.94           O  
ATOM    488  N   LEU A  63     -88.044 -30.517 152.538  1.00 81.56           N  
ATOM    489  CA  LEU A  63     -87.732 -29.085 152.488  1.00 81.56           C  
ATOM    490  C   LEU A  63     -86.222 -28.805 152.459  1.00 81.56           C  
ATOM    491  CB  LEU A  63     -88.385 -28.351 153.681  1.00 81.56           C  
ATOM    492  O   LEU A  63     -85.800 -27.838 151.830  1.00 81.56           O  
ATOM    493  CG  LEU A  63     -89.323 -27.204 153.250  1.00 81.56           C  
ATOM    494  CD1 LEU A  63     -90.782 -27.556 153.550  1.00 81.56           C  
ATOM    495  CD2 LEU A  63     -88.972 -25.906 153.976  1.00 81.56           C  
ATOM    496  N   LEU A  64     -85.414 -29.649 153.106  1.00 81.94           N  
ATOM    497  CA  LEU A  64     -83.960 -29.489 153.162  1.00 81.94           C  
ATOM    498  C   LEU A  64     -83.271 -29.850 151.833  1.00 81.94           C  
ATOM    499  CB  LEU A  64     -83.431 -30.341 154.331  1.00 81.94           C  
ATOM    500  O   LEU A  64     -82.353 -29.153 151.406  1.00 81.94           O  
ATOM    501  CG  LEU A  64     -81.954 -30.081 154.682  1.00 81.94           C  
ATOM    502  CD1 LEU A  64     -81.757 -28.709 155.332  1.00 81.94           C  
ATOM    503  CD2 LEU A  64     -81.464 -31.148 155.660  1.00 81.94           C  
ATOM    504  N   ILE A  65     -83.703 -30.929 151.170  1.00 79.25           N  
ATOM    505  CA  ILE A  65     -83.050 -31.453 149.953  1.00 79.25           C  
ATOM    506  C   ILE A  65     -83.500 -30.700 148.694  1.00 79.25           C  
ATOM    507  CB  ILE A  65     -83.308 -32.976 149.839  1.00 79.25           C  
ATOM    508  O   ILE A  65     -82.719 -30.484 147.765  1.00 79.25           O  
ATOM    509  CG1 ILE A  65     -82.617 -33.712 151.013  1.00 79.25           C  
ATOM    510  CG2 ILE A  65     -82.810 -33.541 148.493  1.00 79.25           C  
ATOM    511  CD1 ILE A  65     -82.997 -35.193 151.140  1.00 79.25           C  
ATOM    512  N   THR A  66     -84.760 -30.281 148.658  1.00 81.88           N  
ATOM    513  CA  THR A  66     -85.402 -29.737 147.459  1.00 81.88           C  
ATOM    514  C   THR A  66     -84.688 -28.528 146.821  1.00 81.88           C  
ATOM    515  CB  THR A  66     -86.860 -29.436 147.792  1.00 81.88           C  
ATOM    516  O   THR A  66     -84.523 -28.542 145.598  1.00 81.88           O  
ATOM    517  CG2 THR A  66     -87.579 -28.766 146.655  1.00 81.88           C  
ATOM    518  OG1 THR A  66     -87.545 -30.642 148.006  1.00 81.88           O  
ATOM    519  N   PRO A  67     -84.201 -27.514 147.570  1.00 81.31           N  
ATOM    520  CA  PRO A  67     -83.492 -26.374 146.978  1.00 81.31           C  
ATOM    521  C   PRO A  67     -82.243 -26.779 146.181  1.00 81.31           C  
ATOM    522  CB  PRO A  67     -83.127 -25.461 148.156  1.00 81.31           C  
ATOM    523  O   PRO A  67     -81.980 -26.226 145.113  1.00 81.31           O  
ATOM    524  CG  PRO A  67     -84.172 -25.802 149.216  1.00 81.31           C  
ATOM    525  CD  PRO A  67     -84.396 -27.293 148.996  1.00 81.31           C  
ATOM    526  N   TRP A  68     -81.507 -27.786 146.659  1.00 84.38           N  
ATOM    527  CA  TRP A  68     -80.294 -28.284 146.006  1.00 84.38           C  
ATOM    528  C   TRP A  68     -80.603 -29.031 144.707  1.00 84.38           C  
ATOM    529  CB  TRP A  68     -79.534 -29.184 146.986  1.00 84.38           C  
ATOM    530  O   TRP A  68     -79.921 -28.832 143.701  1.00 84.38           O  
ATOM    531  CG  TRP A  68     -78.983 -28.467 148.176  1.00 84.38           C  
ATOM    532  CD1 TRP A  68     -79.568 -28.356 149.391  1.00 84.38           C  
ATOM    533  CD2 TRP A  68     -77.724 -27.736 148.269  1.00 84.38           C  
ATOM    534  CE2 TRP A  68     -77.607 -27.201 149.586  1.00 84.38           C  
ATOM    535  CE3 TRP A  68     -76.669 -27.474 147.367  1.00 84.38           C  
ATOM    536  NE1 TRP A  68     -78.761 -27.607 150.225  1.00 84.38           N  
ATOM    537  CH2 TRP A  68     -75.461 -26.207 149.072  1.00 84.38           C  
ATOM    538  CZ2 TRP A  68     -76.497 -26.447 149.992  1.00 84.38           C  
ATOM    539  CZ3 TRP A  68     -75.549 -26.719 147.764  1.00 84.38           C  
ATOM    540  N   ALA A  69     -81.659 -29.850 144.704  1.00 78.75           N  
ATOM    541  CA  ALA A  69     -82.086 -30.593 143.519  1.00 78.75           C  
ATOM    542  C   ALA A  69     -82.544 -29.658 142.387  1.00 78.75           C  
ATOM    543  CB  ALA A  69     -83.201 -31.561 143.936  1.00 78.75           C  
ATOM    544  O   ALA A  69     -82.167 -29.843 141.230  1.00 78.75           O  
ATOM    545  N   VAL A  70     -83.316 -28.624 142.731  1.00 79.19           N  
ATOM    546  CA  VAL A  70     -83.792 -27.609 141.781  1.00 79.19           C  
ATOM    547  C   VAL A  70     -82.629 -26.807 141.187  1.00 79.19           C  
ATOM    548  CB  VAL A  70     -84.795 -26.685 142.492  1.00 79.19           C  
ATOM    549  O   VAL A  70     -82.584 -26.598 139.971  1.00 79.19           O  
ATOM    550  CG1 VAL A  70     -85.182 -25.479 141.641  1.00 79.19           C  
ATOM    551  CG2 VAL A  70     -86.097 -27.419 142.851  1.00 79.19           C  
ATOM    552  N   TYR A  71     -81.669 -26.385 142.017  1.00 82.00           N  
ATOM    553  CA  TYR A  71     -80.488 -25.652 141.558  1.00 82.00           C  
ATOM    554  C   TYR A  71     -79.659 -26.474 140.565  1.00 82.00           C  
ATOM    555  CB  TYR A  71     -79.642 -25.237 142.769  1.00 82.00           C  
ATOM    556  O   TYR A  71     -79.379 -26.008 139.460  1.00 82.00           O  
ATOM    557  CG  TYR A  71     -78.329 -24.585 142.382  1.00 82.00           C  
ATOM    558  CD1 TYR A  71     -77.131 -25.327 142.417  1.00 82.00           C  
ATOM    559  CD2 TYR A  71     -78.315 -23.248 141.940  1.00 82.00           C  
ATOM    560  CE1 TYR A  71     -75.920 -24.729 142.020  1.00 82.00           C  
ATOM    561  CE2 TYR A  71     -77.106 -22.648 141.539  1.00 82.00           C  
ATOM    562  OH  TYR A  71     -74.734 -22.822 141.193  1.00 82.00           O  
ATOM    563  CZ  TYR A  71     -75.906 -23.389 141.581  1.00 82.00           C  
ATOM    564  N   PHE A  72     -79.328 -27.721 140.919  1.00 80.94           N  
ATOM    565  CA  PHE A  72     -78.529 -28.597 140.062  1.00 80.94           C  
ATOM    566  C   PHE A  72     -79.184 -28.814 138.692  1.00 80.94           C  
ATOM    567  CB  PHE A  72     -78.316 -29.932 140.787  1.00 80.94           C  
ATOM    568  O   PHE A  72     -78.528 -28.708 137.656  1.00 80.94           O  
ATOM    569  CG  PHE A  72     -77.446 -30.900 140.011  1.00 80.94           C  
ATOM    570  CD1 PHE A  72     -78.031 -31.910 139.222  1.00 80.94           C  
ATOM    571  CD2 PHE A  72     -76.046 -30.767 140.051  1.00 80.94           C  
ATOM    572  CE1 PHE A  72     -77.216 -32.786 138.482  1.00 80.94           C  
ATOM    573  CE2 PHE A  72     -75.232 -31.644 139.312  1.00 80.94           C  
ATOM    574  CZ  PHE A  72     -75.817 -32.653 138.527  1.00 80.94           C  
ATOM    575  N   LEU A  73     -80.494 -29.066 138.676  1.00 76.19           N  
ATOM    576  CA  LEU A  73     -81.225 -29.331 137.440  1.00 76.19           C  
ATOM    577  C   LEU A  73     -81.332 -28.086 136.544  1.00 76.19           C  
ATOM    578  CB  LEU A  73     -82.591 -29.915 137.833  1.00 76.19           C  
ATOM    579  O   LEU A  73     -81.290 -28.216 135.323  1.00 76.19           O  
ATOM    580  CG  LEU A  73     -83.310 -30.708 136.731  1.00 76.19           C  
ATOM    581  CD1 LEU A  73     -82.535 -31.941 136.264  1.00 76.19           C  
ATOM    582  CD2 LEU A  73     -84.613 -31.249 137.314  1.00 76.19           C  
ATOM    583  N   SER A  74     -81.408 -26.888 137.132  1.00 75.12           N  
ATOM    584  CA  SER A  74     -81.434 -25.623 136.382  1.00 75.12           C  
ATOM    585  C   SER A  74     -80.104 -25.358 135.666  1.00 75.12           C  
ATOM    586  CB  SER A  74     -81.780 -24.455 137.311  1.00 75.12           C  
ATOM    587  O   SER A  74     -80.100 -25.064 134.472  1.00 75.12           O  
ATOM    588  OG  SER A  74     -83.032 -24.672 137.940  1.00 75.12           O  
ATOM    589  N   VAL A  75     -78.974 -25.555 136.356  1.00 81.00           N  
ATOM    590  CA  VAL A  75     -77.626 -25.347 135.789  1.00 81.00           C  
ATOM    591  C   VAL A  75     -77.349 -26.284 134.610  1.00 81.00           C  
ATOM    592  CB  VAL A  75     -76.558 -25.532 136.889  1.00 81.00           C  
ATOM    593  O   VAL A  75     -76.787 -25.871 133.596  1.00 81.00           O  
ATOM    594  CG1 VAL A  75     -75.125 -25.504 136.340  1.00 81.00           C  
ATOM    595  CG2 VAL A  75     -76.667 -24.424 137.946  1.00 81.00           C  
ATOM    596  N   VAL A  76     -77.761 -27.552 134.709  1.00 78.62           N  
ATOM    597  CA  VAL A  76     -77.553 -28.536 133.633  1.00 78.62           C  
ATOM    598  C   VAL A  76     -78.297 -28.143 132.353  1.00 78.62           C  
ATOM    599  CB  VAL A  76     -77.969 -29.941 134.111  1.00 78.62           C  
ATOM    600  O   VAL A  76     -77.777 -28.340 131.252  1.00 78.62           O  
ATOM    601  CG1 VAL A  76     -77.989 -30.983 132.982  1.00 78.62           C  
ATOM    602  CG2 VAL A  76     -76.994 -30.455 135.179  1.00 78.62           C  
ATOM    603  N   VAL A  77     -79.503 -27.585 132.474  1.00 74.00           N  
ATOM    604  CA  VAL A  77     -80.295 -27.172 131.307  1.00 74.00           C  
ATOM    605  C   VAL A  77     -79.707 -25.931 130.644  1.00 74.00           C  
ATOM    606  CB  VAL A  77     -81.769 -26.958 131.678  1.00 74.00           C  
ATOM    607  O   VAL A  77     -79.582 -25.911 129.420  1.00 74.00           O  
ATOM    608  CG1 VAL A  77     -82.577 -26.451 130.478  1.00 74.00           C  
ATOM    609  CG2 VAL A  77     -82.404 -28.288 132.099  1.00 74.00           C  
ATOM    610  N   GLU A  78     -79.285 -24.945 131.434  1.00 77.81           N  
ATOM    611  CA  GLU A  78     -78.648 -23.727 130.921  1.00 77.81           C  
ATOM    612  C   GLU A  78     -77.395 -24.059 130.089  1.00 77.81           C  
ATOM    613  CB  GLU A  78     -78.354 -22.813 132.119  1.00 77.81           C  
ATOM    614  O   GLU A  78     -77.259 -23.605 128.951  1.00 77.81           O  
ATOM    615  CG  GLU A  78     -77.938 -21.391 131.716  1.00 77.81           C  
ATOM    616  CD  GLU A  78     -77.891 -20.426 132.917  1.00 77.81           C  
ATOM    617  OE1 GLU A  78     -77.865 -19.200 132.673  1.00 77.81           O  
ATOM    618  OE2 GLU A  78     -77.907 -20.907 134.077  1.00 77.81           O  
ATOM    619  N   GLN A  79     -76.544 -24.974 130.573  1.00 77.75           N  
ATOM    620  CA  GLN A  79     -75.372 -25.430 129.812  1.00 77.75           C  
ATOM    621  C   GLN A  79     -75.720 -26.154 128.500  1.00 77.75           C  
ATOM    622  CB  GLN A  79     -74.507 -26.360 130.672  1.00 77.75           C  
ATOM    623  O   GLN A  79     -75.001 -26.030 127.501  1.00 77.75           O  
ATOM    624  CG  GLN A  79     -73.716 -25.596 131.739  1.00 77.75           C  
ATOM    625  CD  GLN A  79     -72.491 -26.367 132.223  1.00 77.75           C  
ATOM    626  NE2 GLN A  79     -71.585 -25.707 132.908  1.00 77.75           N  
ATOM    627  OE1 GLN A  79     -72.296 -27.551 131.986  1.00 77.75           O  
ATOM    628  N   LEU A  80     -76.809 -26.927 128.471  1.00 77.31           N  
ATOM    629  CA  LEU A  80     -77.255 -27.621 127.258  1.00 77.31           C  
ATOM    630  C   LEU A  80     -77.746 -26.640 126.186  1.00 77.31           C  
ATOM    631  CB  LEU A  80     -78.354 -28.633 127.630  1.00 77.31           C  
ATOM    632  O   LEU A  80     -77.487 -26.845 124.995  1.00 77.31           O  
ATOM    633  CG  LEU A  80     -77.791 -29.997 128.058  1.00 77.31           C  
ATOM    634  CD1 LEU A  80     -78.842 -30.786 128.838  1.00 77.31           C  
ATOM    635  CD2 LEU A  80     -77.396 -30.833 126.833  1.00 77.31           C  
ATOM    636  N   GLU A  81     -78.433 -25.576 126.594  1.00 77.75           N  
ATOM    637  CA  GLU A  81     -78.959 -24.567 125.680  1.00 77.75           C  
ATOM    638  C   GLU A  81     -77.845 -23.699 125.077  1.00 77.75           C  
ATOM    639  CB  GLU A  81     -80.051 -23.766 126.400  1.00 77.75           C  
ATOM    640  O   GLU A  81     -77.811 -23.511 123.854  1.00 77.75           O  
ATOM    641  CG  GLU A  81     -80.835 -22.889 125.413  1.00 77.75           C  
ATOM    642  CD  GLU A  81     -82.245 -22.513 125.896  1.00 77.75           C  
ATOM    643  OE1 GLU A  81     -83.010 -22.058 125.013  1.00 77.75           O  
ATOM    644  OE2 GLU A  81     -82.567 -22.734 127.083  1.00 77.75           O  
ATOM    645  N   GLU A  82     -76.861 -23.285 125.884  1.00 79.19           N  
ATOM    646  CA  GLU A  82     -75.665 -22.587 125.392  1.00 79.19           C  
ATOM    647  C   GLU A  82     -74.887 -23.421 124.360  1.00 79.19           C  
ATOM    648  CB  GLU A  82     -74.717 -22.248 126.549  1.00 79.19           C  
ATOM    649  O   GLU A  82     -74.491 -22.918 123.301  1.00 79.19           O  
ATOM    650  CG  GLU A  82     -75.187 -21.067 127.409  1.00 79.19           C  
ATOM    651  CD  GLU A  82     -74.064 -20.556 128.329  1.00 79.19           C  
ATOM    652  OE1 GLU A  82     -74.120 -19.362 128.690  1.00 79.19           O  
ATOM    653  OE2 GLU A  82     -73.095 -21.319 128.567  1.00 79.19           O  
ATOM    654  N   SER A  83     -74.706 -24.720 124.626  1.00 78.62           N  
ATOM    655  CA  SER A  83     -74.009 -25.637 123.717  1.00 78.62           C  
ATOM    656  C   SER A  83     -74.721 -25.761 122.362  1.00 78.62           C  
ATOM    657  CB  SER A  83     -73.866 -27.000 124.397  1.00 78.62           C  
ATOM    658  O   SER A  83     -74.086 -25.680 121.302  1.00 78.62           O  
ATOM    659  OG  SER A  83     -73.070 -27.865 123.611  1.00 78.62           O  
ATOM    660  N   ARG A  84     -76.060 -25.861 122.366  1.00 81.94           N  
ATOM    661  CA  ARG A  84     -76.868 -25.916 121.136  1.00 81.94           C  
ATOM    662  C   ARG A  84     -76.738 -24.632 120.314  1.00 81.94           C  
ATOM    663  CB  ARG A  84     -78.335 -26.193 121.503  1.00 81.94           C  
ATOM    664  O   ARG A  84     -76.554 -24.705 119.096  1.00 81.94           O  
ATOM    665  CG  ARG A  84     -79.198 -26.425 120.253  1.00 81.94           C  
ATOM    666  CD  ARG A  84     -80.688 -26.395 120.598  1.00 81.94           C  
ATOM    667  NE  ARG A  84     -81.513 -26.489 119.376  1.00 81.94           N  
ATOM    668  NH1 ARG A  84     -83.416 -25.503 120.214  1.00 81.94           N  
ATOM    669  NH2 ARG A  84     -83.364 -26.179 118.087  1.00 81.94           N  
ATOM    670  CZ  ARG A  84     -82.756 -26.059 119.235  1.00 81.94           C  
ATOM    671  N   GLN A  85     -76.825 -23.465 120.955  1.00 79.25           N  
ATOM    672  CA  GLN A  85     -76.708 -22.180 120.259  1.00 79.25           C  
ATOM    673  C   GLN A  85     -75.317 -21.988 119.641  1.00 79.25           C  
ATOM    674  CB  GLN A  85     -77.018 -21.024 121.216  1.00 79.25           C  
ATOM    675  O   GLN A  85     -75.207 -21.527 118.501  1.00 79.25           O  
ATOM    676  CG  GLN A  85     -78.502 -20.929 121.606  1.00 79.25           C  
ATOM    677  CD  GLN A  85     -78.794 -19.676 122.430  1.00 79.25           C  
ATOM    678  NE2 GLN A  85     -79.999 -19.506 122.924  1.00 79.25           N  
ATOM    679  OE1 GLN A  85     -77.955 -18.804 122.597  1.00 79.25           O  
ATOM    680  N   ARG A  86     -74.251 -22.391 120.348  1.00 83.12           N  
ATOM    681  CA  ARG A  86     -72.877 -22.342 119.826  1.00 83.12           C  
ATOM    682  C   ARG A  86     -72.711 -23.217 118.580  1.00 83.12           C  
ATOM    683  CB  ARG A  86     -71.897 -22.724 120.950  1.00 83.12           C  
ATOM    684  O   ARG A  86     -72.116 -22.764 117.603  1.00 83.12           O  
ATOM    685  CG  ARG A  86     -70.430 -22.605 120.503  1.00 83.12           C  
ATOM    686  CD  ARG A  86     -69.442 -23.003 121.609  1.00 83.12           C  
ATOM    687  NE  ARG A  86     -69.090 -21.884 122.507  1.00 83.12           N  
ATOM    688  NH1 ARG A  86     -67.383 -22.951 123.619  1.00 83.12           N  
ATOM    689  NH2 ARG A  86     -67.836 -20.824 124.097  1.00 83.12           N  
ATOM    690  CZ  ARG A  86     -68.109 -21.889 123.398  1.00 83.12           C  
ATOM    691  N   LEU A  87     -73.261 -24.433 118.587  1.00 81.12           N  
ATOM    692  CA  LEU A  87     -73.171 -25.349 117.447  1.00 81.12           C  
ATOM    693  C   LEU A  87     -73.875 -24.788 116.202  1.00 81.12           C  
ATOM    694  CB  LEU A  87     -73.742 -26.716 117.862  1.00 81.12           C  
ATOM    695  O   LEU A  87     -73.313 -24.832 115.111  1.00 81.12           O  
ATOM    696  CG  LEU A  87     -73.501 -27.830 116.825  1.00 81.12           C  
ATOM    697  CD1 LEU A  87     -72.015 -28.176 116.690  1.00 81.12           C  
ATOM    698  CD2 LEU A  87     -74.250 -29.093 117.250  1.00 81.12           C  
ATOM    699  N   SER A  88     -75.062 -24.196 116.367  1.00 81.88           N  
ATOM    700  CA  SER A  88     -75.810 -23.605 115.249  1.00 81.88           C  
ATOM    701  C   SER A  88     -75.034 -22.480 114.556  1.00 81.88           C  
ATOM    702  CB  SER A  88     -77.152 -23.069 115.747  1.00 81.88           C  
ATOM    703  O   SER A  88     -75.012 -22.419 113.329  1.00 81.88           O  
ATOM    704  OG  SER A  88     -78.019 -22.813 114.662  1.00 81.88           O  
ATOM    705  N   ARG A  89     -74.352 -21.615 115.323  1.00 83.19           N  
ATOM    706  CA  ARG A  89     -73.527 -20.532 114.754  1.00 83.19           C  
ATOM    707  C   ARG A  89     -72.320 -21.064 113.981  1.00 83.19           C  
ATOM    708  CB  ARG A  89     -73.053 -19.569 115.853  1.00 83.19           C  
ATOM    709  O   ARG A  89     -71.949 -20.486 112.964  1.00 83.19           O  
ATOM    710  CG  ARG A  89     -74.190 -18.748 116.475  1.00 83.19           C  
ATOM    711  CD  ARG A  89     -73.617 -17.761 117.502  1.00 83.19           C  
ATOM    712  NE  ARG A  89     -74.657 -17.268 118.426  1.00 83.19           N  
ATOM    713  NH1 ARG A  89     -73.266 -16.309 119.984  1.00 83.19           N  
ATOM    714  NH2 ARG A  89     -75.452 -16.428 120.393  1.00 83.19           N  
ATOM    715  CZ  ARG A  89     -74.456 -16.670 119.589  1.00 83.19           C  
ATOM    716  N   LEU A  90     -71.699 -22.148 114.451  1.00 85.50           N  
ATOM    717  CA  LEU A  90     -70.557 -22.760 113.764  1.00 85.50           C  
ATOM    718  C   LEU A  90     -70.956 -23.371 112.420  1.00 85.50           C  
ATOM    719  CB  LEU A  90     -69.901 -23.821 114.663  1.00 85.50           C  
ATOM    720  O   LEU A  90     -70.229 -23.189 111.448  1.00 85.50           O  
ATOM    721  CG  LEU A  90     -69.075 -23.244 115.824  1.00 85.50           C  
ATOM    722  CD1 LEU A  90     -68.633 -24.383 116.743  1.00 85.50           C  
ATOM    723  CD2 LEU A  90     -67.822 -22.511 115.335  1.00 85.50           C  
ATOM    724  N   VAL A  91     -72.107 -24.045 112.357  1.00 84.31           N  
ATOM    725  CA  VAL A  91     -72.617 -24.639 111.110  1.00 84.31           C  
ATOM    726  C   VAL A  91     -72.900 -23.559 110.067  1.00 84.31           C  
ATOM    727  CB  VAL A  91     -73.862 -25.504 111.384  1.00 84.31           C  
ATOM    728  O   VAL A  91     -72.403 -23.663 108.950  1.00 84.31           O  
ATOM    729  CG1 VAL A  91     -74.512 -26.017 110.095  1.00 84.31           C  
ATOM    730  CG2 VAL A  91     -73.481 -26.734 112.224  1.00 84.31           C  
ATOM    731  N   GLN A  92     -73.589 -22.480 110.449  1.00 84.94           N  
ATOM    732  CA  GLN A  92     -73.874 -21.364 109.540  1.00 84.94           C  
ATOM    733  C   GLN A  92     -72.587 -20.716 108.999  1.00 84.94           C  
ATOM    734  CB  GLN A  92     -74.744 -20.351 110.296  1.00 84.94           C  
ATOM    735  O   GLN A  92     -72.466 -20.449 107.806  1.00 84.94           O  
ATOM    736  CG  GLN A  92     -75.249 -19.227 109.382  1.00 84.94           C  
ATOM    737  CD  GLN A  92     -76.169 -18.244 110.098  1.00 84.94           C  
ATOM    738  NE2 GLN A  92     -76.643 -17.238 109.397  1.00 84.94           N  
ATOM    739  OE1 GLN A  92     -76.466 -18.344 111.283  1.00 84.94           O  
ATOM    740  N   LYS A  93     -71.576 -20.527 109.856  1.00 85.94           N  
ATOM    741  CA  LYS A  93     -70.274 -19.983 109.437  1.00 85.94           C  
ATOM    742  C   LYS A  93     -69.528 -20.914 108.469  1.00 85.94           C  
ATOM    743  CB  LYS A  93     -69.452 -19.675 110.695  1.00 85.94           C  
ATOM    744  O   LYS A  93     -68.798 -20.442 107.601  1.00 85.94           O  
ATOM    745  CG  LYS A  93     -68.273 -18.747 110.384  1.00 85.94           C  
ATOM    746  CD  LYS A  93     -67.527 -18.363 111.666  1.00 85.94           C  
ATOM    747  CE  LYS A  93     -66.421 -17.367 111.310  1.00 85.94           C  
ATOM    748  NZ  LYS A  93     -65.652 -16.941 112.505  1.00 85.94           N  
ATOM    749  N   LEU A  94     -69.691 -22.228 108.621  1.00 84.75           N  
ATOM    750  CA  LEU A  94     -69.116 -23.239 107.729  1.00 84.75           C  
ATOM    751  C   LEU A  94     -69.773 -23.226 106.344  1.00 84.75           C  
ATOM    752  CB  LEU A  94     -69.236 -24.624 108.403  1.00 84.75           C  
ATOM    753  O   LEU A  94     -69.069 -23.353 105.344  1.00 84.75           O  
ATOM    754  CG  LEU A  94     -67.873 -25.236 108.781  1.00 84.75           C  
ATOM    755  CD1 LEU A  94     -67.926 -25.870 110.170  1.00 84.75           C  
ATOM    756  CD2 LEU A  94     -67.465 -26.307 107.770  1.00 84.75           C  
ATOM    757  N   GLU A  95     -71.091 -23.034 106.277  1.00 83.44           N  
ATOM    758  CA  GLU A  95     -71.817 -22.889 105.008  1.00 83.44           C  
ATOM    759  C   GLU A  95     -71.369 -21.640 104.239  1.00 83.44           C  
ATOM    760  CB  GLU A  95     -73.334 -22.882 105.260  1.00 83.44           C  
ATOM    761  O   GLU A  95     -71.032 -21.741 103.059  1.00 83.44           O  
ATOM    762  CG  GLU A  95     -73.845 -24.295 105.582  1.00 83.44           C  
ATOM    763  CD  GLU A  95     -75.348 -24.361 105.897  1.00 83.44           C  
ATOM    764  OE1 GLU A  95     -75.876 -25.497 105.861  1.00 83.44           O  
ATOM    765  OE2 GLU A  95     -75.945 -23.314 106.233  1.00 83.44           O  
ATOM    766  N   GLU A  96     -71.243 -20.492 104.914  1.00 87.62           N  
ATOM    767  CA  GLU A  96     -70.746 -19.259 104.286  1.00 87.62           C  
ATOM    768  C   GLU A  96     -69.312 -19.395 103.745  1.00 87.62           C  
ATOM    769  CB  GLU A  96     -70.767 -18.102 105.294  1.00 87.62           C  
ATOM    770  O   GLU A  96     -69.007 -18.898 102.658  1.00 87.62           O  
ATOM    771  CG  GLU A  96     -72.170 -17.563 105.603  1.00 87.62           C  
ATOM    772  CD  GLU A  96     -72.138 -16.382 106.591  1.00 87.62           C  
ATOM    773  OE1 GLU A  96     -73.232 -15.954 107.021  1.00 87.62           O  
ATOM    774  OE2 GLU A  96     -71.024 -15.893 106.915  1.00 87.62           O  
ATOM    775  N   MET A  97     -68.415 -20.065 104.482  1.00 84.50           N  
ATOM    776  CA  MET A  97     -67.048 -20.318 104.004  1.00 84.50           C  
ATOM    777  C   MET A  97     -67.045 -21.234 102.779  1.00 84.50           C  
ATOM    778  CB  MET A  97     -66.168 -20.907 105.116  1.00 84.50           C  
ATOM    779  O   MET A  97     -66.359 -20.941 101.803  1.00 84.50           O  
ATOM    780  CG  MET A  97     -65.752 -19.831 106.126  1.00 84.50           C  
ATOM    781  SD  MET A  97     -64.522 -20.343 107.364  1.00 84.50           S  
ATOM    782  CE  MET A  97     -65.443 -21.635 108.237  1.00 84.50           C  
ATOM    783  N   ARG A  98     -67.870 -22.287 102.783  1.00 85.75           N  
ATOM    784  CA  ARG A  98     -67.972 -23.223 101.659  1.00 85.75           C  
ATOM    785  C   ARG A  98     -68.455 -22.545 100.375  1.00 85.75           C  
ATOM    786  CB  ARG A  98     -68.889 -24.378 102.074  1.00 85.75           C  
ATOM    787  O   ARG A  98     -67.936 -22.847  99.301  1.00 85.75           O  
ATOM    788  CG  ARG A  98     -68.901 -25.492 101.024  1.00 85.75           C  
ATOM    789  CD  ARG A  98     -69.841 -26.610 101.472  1.00 85.75           C  
ATOM    790  NE  ARG A  98     -69.859 -27.703 100.485  1.00 85.75           N  
ATOM    791  NH1 ARG A  98     -71.290 -29.082 101.625  1.00 85.75           N  
ATOM    792  NH2 ARG A  98     -70.463 -29.731  99.652  1.00 85.75           N  
ATOM    793  CZ  ARG A  98     -70.534 -28.831 100.592  1.00 85.75           C  
ATOM    794  N   GLU A  99     -69.424 -21.635 100.462  1.00 86.38           N  
ATOM    795  CA  GLU A  99     -69.882 -20.874  99.292  1.00 86.38           C  
ATOM    796  C   GLU A  99     -68.803 -19.936  98.740  1.00 86.38           C  
ATOM    797  CB  GLU A  99     -71.116 -20.033  99.628  1.00 86.38           C  
ATOM    798  O   GLU A  99     -68.656 -19.819  97.519  1.00 86.38           O  
ATOM    799  CG  GLU A  99     -72.408 -20.855  99.703  1.00 86.38           C  
ATOM    800  CD  GLU A  99     -73.657 -19.959  99.728  1.00 86.38           C  
ATOM    801  OE1 GLU A  99     -74.759 -20.524  99.561  1.00 86.38           O  
ATOM    802  OE2 GLU A  99     -73.503 -18.716  99.830  1.00 86.38           O  
ATOM    803  N   ARG A 100     -68.031 -19.277  99.616  1.00 87.81           N  
ATOM    804  CA  ARG A 100     -66.903 -18.437  99.183  1.00 87.81           C  
ATOM    805  C   ARG A 100     -65.824 -19.261  98.502  1.00 87.81           C  
ATOM    806  CB  ARG A 100     -66.288 -17.664 100.349  1.00 87.81           C  
ATOM    807  O   ARG A 100     -65.395 -18.871  97.422  1.00 87.81           O  
ATOM    808  CG  ARG A 100     -67.188 -16.519 100.808  1.00 87.81           C  
ATOM    809  CD  ARG A 100     -66.460 -15.726 101.893  1.00 87.81           C  
ATOM    810  NE  ARG A 100     -67.413 -14.979 102.727  1.00 87.81           N  
ATOM    811  NH1 ARG A 100     -65.884 -14.129 104.204  1.00 87.81           N  
ATOM    812  NH2 ARG A 100     -68.073 -13.825 104.568  1.00 87.81           N  
ATOM    813  CZ  ARG A 100     -67.120 -14.310 103.824  1.00 87.81           C  
ATOM    814  N   ASP A 101     -65.440 -20.393  99.084  1.00 88.69           N  
ATOM    815  CA  ASP A 101     -64.430 -21.279  98.505  1.00 88.69           C  
ATOM    816  C   ASP A 101     -64.860 -21.785  97.126  1.00 88.69           C  
ATOM    817  CB  ASP A 101     -64.163 -22.467  99.442  1.00 88.69           C  
ATOM    818  O   ASP A 101     -64.054 -21.799  96.197  1.00 88.69           O  
ATOM    819  CG  ASP A 101     -63.331 -22.112 100.680  1.00 88.69           C  
ATOM    820  OD1 ASP A 101     -62.726 -21.015 100.701  1.00 88.69           O  
ATOM    821  OD2 ASP A 101     -63.291 -22.971 101.589  1.00 88.69           O  
ATOM    822  N   LEU A 102     -66.143 -22.130  96.950  1.00 89.25           N  
ATOM    823  CA  LEU A 102     -66.669 -22.550  95.651  1.00 89.25           C  
ATOM    824  C   LEU A 102     -66.572 -21.425  94.609  1.00 89.25           C  
ATOM    825  CB  LEU A 102     -68.117 -23.042  95.822  1.00 89.25           C  
ATOM    826  O   LEU A 102     -66.099 -21.667  93.499  1.00 89.25           O  
ATOM    827  CG  LEU A 102     -68.657 -23.771  94.577  1.00 89.25           C  
ATOM    828  CD1 LEU A 102     -68.063 -25.178  94.449  1.00 89.25           C  
ATOM    829  CD2 LEU A 102     -70.176 -23.906  94.668  1.00 89.25           C  
ATOM    830  N   LYS A 103     -66.970 -20.195  94.965  1.00 88.44           N  
ATOM    831  CA  LYS A 103     -66.857 -19.027  94.073  1.00 88.44           C  
ATOM    832  C   LYS A 103     -65.404 -18.725  93.710  1.00 88.44           C  
ATOM    833  CB  LYS A 103     -67.509 -17.791  94.710  1.00 88.44           C  
ATOM    834  O   LYS A 103     -65.112 -18.505  92.537  1.00 88.44           O  
ATOM    835  CG  LYS A 103     -69.039 -17.844  94.631  1.00 88.44           C  
ATOM    836  CD  LYS A 103     -69.660 -16.611  95.298  1.00 88.44           C  
ATOM    837  CE  LYS A 103     -71.187 -16.705  95.211  1.00 88.44           C  
ATOM    838  NZ  LYS A 103     -71.859 -15.631  95.983  1.00 88.44           N  
ATOM    839  N   LEU A 104     -64.502 -18.756  94.691  1.00 88.81           N  
ATOM    840  CA  LEU A 104     -63.077 -18.508  94.475  1.00 88.81           C  
ATOM    841  C   LEU A 104     -62.463 -19.560  93.542  1.00 88.81           C  
ATOM    842  CB  LEU A 104     -62.334 -18.502  95.827  1.00 88.81           C  
ATOM    843  O   LEU A 104     -61.666 -19.226  92.674  1.00 88.81           O  
ATOM    844  CG  LEU A 104     -61.288 -17.377  95.906  1.00 88.81           C  
ATOM    845  CD1 LEU A 104     -61.908 -16.128  96.539  1.00 88.81           C  
ATOM    846  CD2 LEU A 104     -60.089 -17.803  96.749  1.00 88.81           C  
ATOM    847  N   ASN A 105     -62.856 -20.827  93.697  1.00 88.50           N  
ATOM    848  CA  ASN A 105     -62.356 -21.929  92.877  1.00 88.50           C  
ATOM    849  C   ASN A 105     -62.814 -21.806  91.415  1.00 88.50           C  
ATOM    850  CB  ASN A 105     -62.805 -23.248  93.526  1.00 88.50           C  
ATOM    851  O   ASN A 105     -62.020 -22.032  90.507  1.00 88.50           O  
ATOM    852  CG  ASN A 105     -61.898 -24.419  93.201  1.00 88.50           C  
ATOM    853  ND2 ASN A 105     -61.416 -25.102  94.213  1.00 88.50           N  
ATOM    854  OD1 ASN A 105     -61.626 -24.766  92.064  1.00 88.50           O  
ATOM    855  N   VAL A 106     -64.065 -21.392  91.182  1.00 89.31           N  
ATOM    856  CA  VAL A 106     -64.566 -21.105  89.827  1.00 89.31           C  
ATOM    857  C   VAL A 106     -63.797 -19.939  89.201  1.00 89.31           C  
ATOM    858  CB  VAL A 106     -66.087 -20.858  89.831  1.00 89.31           C  
ATOM    859  O   VAL A 106     -63.259 -20.098  88.112  1.00 89.31           O  
ATOM    860  CG1 VAL A 106     -66.612 -20.413  88.460  1.00 89.31           C  
ATOM    861  CG2 VAL A 106     -66.842 -22.143  90.206  1.00 89.31           C  
ATOM    862  N   GLN A 107     -63.636 -18.820  89.917  1.00 90.44           N  
ATOM    863  CA  GLN A 107     -62.856 -17.675  89.422  1.00 90.44           C  
ATOM    864  C   GLN A 107     -61.393 -18.032  89.123  1.00 90.44           C  
ATOM    865  CB  GLN A 107     -62.891 -16.537  90.451  1.00 90.44           C  
ATOM    866  O   GLN A 107     -60.844 -17.601  88.114  1.00 90.44           O  
ATOM    867  CG  GLN A 107     -64.236 -15.804  90.462  1.00 90.44           C  
ATOM    868  CD  GLN A 107     -64.248 -14.637  91.444  1.00 90.44           C  
ATOM    869  NE2 GLN A 107     -64.983 -13.587  91.152  1.00 90.44           N  
ATOM    870  OE1 GLN A 107     -63.626 -14.637  92.494  1.00 90.44           O  
ATOM    871  N   LEU A 108     -60.754 -18.834  89.979  1.00 90.06           N  
ATOM    872  CA  LEU A 108     -59.393 -19.322  89.745  1.00 90.06           C  
ATOM    873  C   LEU A 108     -59.309 -20.180  88.483  1.00 90.06           C  
ATOM    874  CB  LEU A 108     -58.909 -20.115  90.972  1.00 90.06           C  
ATOM    875  O   LEU A 108     -58.366 -20.018  87.716  1.00 90.06           O  
ATOM    876  CG  LEU A 108     -58.259 -19.219  92.038  1.00 90.06           C  
ATOM    877  CD1 LEU A 108     -58.242 -19.931  93.391  1.00 90.06           C  
ATOM    878  CD2 LEU A 108     -56.812 -18.886  91.659  1.00 90.06           C  
ATOM    879  N   LYS A 109     -60.281 -21.068  88.246  1.00 88.81           N  
ATOM    880  CA  LYS A 109     -60.319 -21.888  87.028  1.00 88.81           C  
ATOM    881  C   LYS A 109     -60.468 -21.043  85.770  1.00 88.81           C  
ATOM    882  CB  LYS A 109     -61.451 -22.912  87.101  1.00 88.81           C  
ATOM    883  O   LYS A 109     -59.739 -21.291  84.813  1.00 88.81           O  
ATOM    884  CG  LYS A 109     -61.062 -24.101  87.980  1.00 88.81           C  
ATOM    885  CD  LYS A 109     -62.201 -25.118  87.968  1.00 88.81           C  
ATOM    886  CE  LYS A 109     -61.802 -26.326  88.809  1.00 88.81           C  
ATOM    887  NZ  LYS A 109     -62.824 -27.389  88.700  1.00 88.81           N  
ATOM    888  N   ASP A 110     -61.348 -20.048  85.791  1.00 90.19           N  
ATOM    889  CA  ASP A 110     -61.549 -19.151  84.651  1.00 90.19           C  
ATOM    890  C   ASP A 110     -60.283 -18.329  84.369  1.00 90.19           C  
ATOM    891  CB  ASP A 110     -62.766 -18.245  84.903  1.00 90.19           C  
ATOM    892  O   ASP A 110     -59.824 -18.273  83.229  1.00 90.19           O  
ATOM    893  CG  ASP A 110     -64.111 -18.990  84.906  1.00 90.19           C  
ATOM    894  OD1 ASP A 110     -64.167 -20.141  84.412  1.00 90.19           O  
ATOM    895  OD2 ASP A 110     -65.088 -18.397  85.420  1.00 90.19           O  
ATOM    896  N   ASN A 111     -59.642 -17.790  85.413  1.00 91.31           N  
ATOM    897  CA  ASN A 111     -58.371 -17.078  85.277  1.00 91.31           C  
ATOM    898  C   ASN A 111     -57.260 -17.978  84.720  1.00 91.31           C  
ATOM    899  CB  ASN A 111     -57.950 -16.506  86.639  1.00 91.31           C  
ATOM    900  O   ASN A 111     -56.519 -17.551  83.841  1.00 91.31           O  
ATOM    901  CG  ASN A 111     -58.744 -15.288  87.069  1.00 91.31           C  
ATOM    902  ND2 ASN A 111     -58.560 -14.850  88.292  1.00 91.31           N  
ATOM    903  OD1 ASN A 111     -59.497 -14.674  86.337  1.00 91.31           O  
ATOM    904  N   ILE A 112     -57.140 -19.220  85.203  1.00 91.69           N  
ATOM    905  CA  ILE A 112     -56.152 -20.184  84.693  1.00 91.69           C  
ATOM    906  C   ILE A 112     -56.418 -20.493  83.216  1.00 91.69           C  
ATOM    907  CB  ILE A 112     -56.140 -21.468  85.556  1.00 91.69           C  
ATOM    908  O   ILE A 112     -55.476 -20.540  82.430  1.00 91.69           O  
ATOM    909  CG1 ILE A 112     -55.512 -21.178  86.939  1.00 91.69           C  
ATOM    910  CG2 ILE A 112     -55.358 -22.608  84.871  1.00 91.69           C  
ATOM    911  CD1 ILE A 112     -55.796 -22.268  87.983  1.00 91.69           C  
ATOM    912  N   ALA A 113     -57.680 -20.680  82.821  1.00 90.12           N  
ATOM    913  CA  ALA A 113     -58.033 -20.922  81.426  1.00 90.12           C  
ATOM    914  C   ALA A 113     -57.657 -19.729  80.531  1.00 90.12           C  
ATOM    915  CB  ALA A 113     -59.527 -21.255  81.344  1.00 90.12           C  
ATOM    916  O   ALA A 113     -57.068 -19.926  79.470  1.00 90.12           O  
ATOM    917  N   GLN A 114     -57.929 -18.502  80.984  1.00 91.38           N  
ATOM    918  CA  GLN A 114     -57.570 -17.286  80.256  1.00 91.38           C  
ATOM    919  C   GLN A 114     -56.047 -17.106  80.138  1.00 91.38           C  
ATOM    920  CB  GLN A 114     -58.245 -16.089  80.942  1.00 91.38           C  
ATOM    921  O   GLN A 114     -55.551 -16.825  79.051  1.00 91.38           O  
ATOM    922  CG  GLN A 114     -58.148 -14.822  80.084  1.00 91.38           C  
ATOM    923  CD  GLN A 114     -58.869 -13.622  80.690  1.00 91.38           C  
ATOM    924  NE2 GLN A 114     -58.843 -12.491  80.022  1.00 91.38           N  
ATOM    925  OE1 GLN A 114     -59.466 -13.656  81.754  1.00 91.38           O  
ATOM    926  N   LEU A 115     -55.301 -17.328  81.225  1.00 90.75           N  
ATOM    927  CA  LEU A 115     -53.834 -17.283  81.229  1.00 90.75           C  
ATOM    928  C   LEU A 115     -53.223 -18.335  80.302  1.00 90.75           C  
ATOM    929  CB  LEU A 115     -53.321 -17.473  82.670  1.00 90.75           C  
ATOM    930  O   LEU A 115     -52.297 -18.025  79.565  1.00 90.75           O  
ATOM    931  CG  LEU A 115     -52.997 -16.134  83.359  1.00 90.75           C  
ATOM    932  CD1 LEU A 115     -53.469 -16.127  84.814  1.00 90.75           C  
ATOM    933  CD2 LEU A 115     -51.486 -15.889  83.347  1.00 90.75           C  
ATOM    934  N   ASN A 116     -53.748 -19.561  80.303  1.00 92.00           N  
ATOM    935  CA  ASN A 116     -53.261 -20.612  79.411  1.00 92.00           C  
ATOM    936  C   ASN A 116     -53.496 -20.265  77.936  1.00 92.00           C  
ATOM    937  CB  ASN A 116     -53.946 -21.938  79.763  1.00 92.00           C  
ATOM    938  O   ASN A 116     -52.639 -20.555  77.107  1.00 92.00           O  
ATOM    939  CG  ASN A 116     -53.444 -22.566  81.049  1.00 92.00           C  
ATOM    940  ND2 ASN A 116     -54.188 -23.505  81.583  1.00 92.00           N  
ATOM    941  OD1 ASN A 116     -52.387 -22.277  81.582  1.00 92.00           O  
ATOM    942  N   GLN A 117     -54.627 -19.629  77.614  1.00 90.56           N  
ATOM    943  CA  GLN A 117     -54.894 -19.147  76.260  1.00 90.56           C  
ATOM    944  C   GLN A 117     -53.895 -18.053  75.858  1.00 90.56           C  
ATOM    945  CB  GLN A 117     -56.349 -18.658  76.170  1.00 90.56           C  
ATOM    946  O   GLN A 117     -53.313 -18.131  74.782  1.00 90.56           O  
ATOM    947  CG  GLN A 117     -56.781 -18.377  74.724  1.00 90.56           C  
ATOM    948  CD  GLN A 117     -56.821 -19.633  73.858  1.00 90.56           C  
ATOM    949  NE2 GLN A 117     -56.410 -19.539  72.614  1.00 90.56           N  
ATOM    950  OE1 GLN A 117     -57.230 -20.707  74.279  1.00 90.56           O  
ATOM    951  N   GLU A 118     -53.635 -17.082  76.740  1.00 91.69           N  
ATOM    952  CA  GLU A 118     -52.661 -16.016  76.474  1.00 91.69           C  
ATOM    953  C   GLU A 118     -51.231 -16.562  76.319  1.00 91.69           C  
ATOM    954  CB  GLU A 118     -52.735 -14.961  77.595  1.00 91.69           C  
ATOM    955  O   GLU A 118     -50.486 -16.104  75.456  1.00 91.69           O  
ATOM    956  CG  GLU A 118     -52.044 -13.649  77.183  1.00 91.69           C  
ATOM    957  CD  GLU A 118     -51.973 -12.586  78.292  1.00 91.69           C  
ATOM    958  OE1 GLU A 118     -51.137 -11.655  78.127  1.00 91.69           O  
ATOM    959  OE2 GLU A 118     -52.696 -12.698  79.307  1.00 91.69           O  
ATOM    960  N   ILE A 119     -50.849 -17.565  77.119  1.00 92.19           N  
ATOM    961  CA  ILE A 119     -49.557 -18.253  76.992  1.00 92.19           C  
ATOM    962  C   ILE A 119     -49.465 -18.965  75.641  1.00 92.19           C  
ATOM    963  CB  ILE A 119     -49.319 -19.218  78.177  1.00 92.19           C  
ATOM    964  O   ILE A 119     -48.474 -18.780  74.944  1.00 92.19           O  
ATOM    965  CG1 ILE A 119     -49.091 -18.416  79.479  1.00 92.19           C  
ATOM    966  CG2 ILE A 119     -48.103 -20.132  77.923  1.00 92.19           C  
ATOM    967  CD1 ILE A 119     -49.216 -19.260  80.755  1.00 92.19           C  
ATOM    968  N   ALA A 120     -50.494 -19.716  75.239  1.00 91.00           N  
ATOM    969  CA  ALA A 120     -50.500 -20.420  73.957  1.00 91.00           C  
ATOM    970  C   ALA A 120     -50.400 -19.454  72.762  1.00 91.00           C  
ATOM    971  CB  ALA A 120     -51.773 -21.271  73.881  1.00 91.00           C  
ATOM    972  O   ALA A 120     -49.666 -19.717  71.808  1.00 91.00           O  
ATOM    973  N   ASP A 121     -51.094 -18.314  72.826  1.00 90.62           N  
ATOM    974  CA  ASP A 121     -51.019 -17.281  71.792  1.00 90.62           C  
ATOM    975  C   ASP A 121     -49.618 -16.637  71.742  1.00 90.62           C  
ATOM    976  CB  ASP A 121     -52.119 -16.227  72.019  1.00 90.62           C  
ATOM    977  O   ASP A 121     -49.090 -16.400  70.653  1.00 90.62           O  
ATOM    978  CG  ASP A 121     -53.558 -16.727  71.781  1.00 90.62           C  
ATOM    979  OD1 ASP A 121     -53.757 -17.745  71.076  1.00 90.62           O  
ATOM    980  OD2 ASP A 121     -54.494 -16.051  72.268  1.00 90.62           O  
ATOM    981  N   ARG A 122     -48.975 -16.405  72.900  1.00 90.81           N  
ATOM    982  CA  ARG A 122     -47.588 -15.908  72.964  1.00 90.81           C  
ATOM    983  C   ARG A 122     -46.575 -16.919  72.443  1.00 90.81           C  
ATOM    984  CB  ARG A 122     -47.198 -15.492  74.386  1.00 90.81           C  
ATOM    985  O   ARG A 122     -45.719 -16.529  71.660  1.00 90.81           O  
ATOM    986  CG  ARG A 122     -47.805 -14.145  74.783  1.00 90.81           C  
ATOM    987  CD  ARG A 122     -47.220 -13.723  76.131  1.00 90.81           C  
ATOM    988  NE  ARG A 122     -47.956 -12.583  76.702  1.00 90.81           N  
ATOM    989  NH1 ARG A 122     -46.476 -12.093  78.374  1.00 90.81           N  
ATOM    990  NH2 ARG A 122     -48.440 -11.021  78.269  1.00 90.81           N  
ATOM    991  CZ  ARG A 122     -47.617 -11.896  77.771  1.00 90.81           C  
ATOM    992  N   GLU A 123     -46.680 -18.189  72.825  1.00 91.12           N  
ATOM    993  CA  GLU A 123     -45.792 -19.253  72.335  1.00 91.12           C  
ATOM    994  C   GLU A 123     -45.880 -19.385  70.812  1.00 91.12           C  
ATOM    995  CB  GLU A 123     -46.165 -20.600  72.978  1.00 91.12           C  
ATOM    996  O   GLU A 123     -44.863 -19.515  70.132  1.00 91.12           O  
ATOM    997  CG  GLU A 123     -45.701 -20.725  74.438  1.00 91.12           C  
ATOM    998  CD  GLU A 123     -46.062 -22.081  75.077  1.00 91.12           C  
ATOM    999  OE1 GLU A 123     -45.507 -22.372  76.164  1.00 91.12           O  
ATOM   1000  OE2 GLU A 123     -46.892 -22.828  74.506  1.00 91.12           O  
ATOM   1001  N   LYS A 124     -47.094 -19.288  70.256  1.00 91.25           N  
ATOM   1002  CA  LYS A 124     -47.297 -19.298  68.807  1.00 91.25           C  
ATOM   1003  C   LYS A 124     -46.663 -18.078  68.131  1.00 91.25           C  
ATOM   1004  CB  LYS A 124     -48.797 -19.413  68.519  1.00 91.25           C  
ATOM   1005  O   LYS A 124     -45.976 -18.241  67.127  1.00 91.25           O  
ATOM   1006  CG  LYS A 124     -49.022 -19.643  67.025  1.00 91.25           C  
ATOM   1007  CD  LYS A 124     -50.511 -19.704  66.701  1.00 91.25           C  
ATOM   1008  CE  LYS A 124     -50.606 -19.843  65.185  1.00 91.25           C  
ATOM   1009  NZ  LYS A 124     -51.966 -19.555  64.698  1.00 91.25           N  
ATOM   1010  N   ALA A 125     -46.860 -16.879  68.681  1.00 89.50           N  
ATOM   1011  CA  ALA A 125     -46.265 -15.657  68.141  1.00 89.50           C  
ATOM   1012  C   ALA A 125     -44.727 -15.663  68.231  1.00 89.50           C  
ATOM   1013  CB  ALA A 125     -46.865 -14.457  68.882  1.00 89.50           C  
ATOM   1014  O   ALA A 125     -44.059 -15.226  67.297  1.00 89.50           O  
ATOM   1015  N   GLU A 126     -44.154 -16.183  69.321  1.00 90.62           N  
ATOM   1016  CA  GLU A 126     -42.705 -16.360  69.464  1.00 90.62           C  
ATOM   1017  C   GLU A 126     -42.157 -17.374  68.455  1.00 90.62           C  
ATOM   1018  CB  GLU A 126     -42.339 -16.789  70.896  1.00 90.62           C  
ATOM   1019  O   GLU A 126     -41.112 -17.126  67.859  1.00 90.62           O  
ATOM   1020  CG  GLU A 126     -42.344 -15.607  71.880  1.00 90.62           C  
ATOM   1021  CD  GLU A 126     -41.895 -15.977  73.307  1.00 90.62           C  
ATOM   1022  OE1 GLU A 126     -41.793 -15.037  74.134  1.00 90.62           O  
ATOM   1023  OE2 GLU A 126     -41.649 -17.173  73.584  1.00 90.62           O  
ATOM   1024  N   ALA A 127     -42.869 -18.478  68.205  1.00 90.81           N  
ATOM   1025  CA  ALA A 127     -42.476 -19.455  67.192  1.00 90.81           C  
ATOM   1026  C   ALA A 127     -42.494 -18.860  65.771  1.00 90.81           C  
ATOM   1027  CB  ALA A 127     -43.383 -20.684  67.313  1.00 90.81           C  
ATOM   1028  O   ALA A 127     -41.525 -19.025  65.031  1.00 90.81           O  
ATOM   1029  N   GLU A 128     -43.551 -18.125  65.407  1.00 90.88           N  
ATOM   1030  CA  GLU A 128     -43.656 -17.436  64.110  1.00 90.88           C  
ATOM   1031  C   GLU A 128     -42.560 -16.367  63.943  1.00 90.88           C  
ATOM   1032  CB  GLU A 128     -45.052 -16.793  63.965  1.00 90.88           C  
ATOM   1033  O   GLU A 128     -41.947 -16.258  62.876  1.00 90.88           O  
ATOM   1034  CG  GLU A 128     -46.176 -17.817  63.704  1.00 90.88           C  
ATOM   1035  CD  GLU A 128     -47.596 -17.208  63.650  1.00 90.88           C  
ATOM   1036  OE1 GLU A 128     -48.574 -17.996  63.541  1.00 90.88           O  
ATOM   1037  OE2 GLU A 128     -47.741 -15.967  63.724  1.00 90.88           O  
ATOM   1038  N   LEU A 129     -42.265 -15.609  65.007  1.00 92.62           N  
ATOM   1039  CA  LEU A 129     -41.187 -14.620  65.021  1.00 92.62           C  
ATOM   1040  C   LEU A 129     -39.810 -15.278  64.862  1.00 92.62           C  
ATOM   1041  CB  LEU A 129     -41.268 -13.804  66.323  1.00 92.62           C  
ATOM   1042  O   LEU A 129     -38.966 -14.774  64.123  1.00 92.62           O  
ATOM   1043  CG  LEU A 129     -40.217 -12.682  66.425  1.00 92.62           C  
ATOM   1044  CD1 LEU A 129     -40.417 -11.603  65.356  1.00 92.62           C  
ATOM   1045  CD2 LEU A 129     -40.308 -12.014  67.797  1.00 92.62           C  
ATOM   1046  N   GLN A 130     -39.578 -16.405  65.535  1.00 91.44           N  
ATOM   1047  CA  GLN A 130     -38.324 -17.146  65.435  1.00 91.44           C  
ATOM   1048  C   GLN A 130     -38.119 -17.697  64.018  1.00 91.44           C  
ATOM   1049  CB  GLN A 130     -38.319 -18.268  66.486  1.00 91.44           C  
ATOM   1050  O   GLN A 130     -37.015 -17.615  63.481  1.00 91.44           O  
ATOM   1051  CG  GLN A 130     -36.940 -18.922  66.654  1.00 91.44           C  
ATOM   1052  CD  GLN A 130     -35.900 -18.016  67.310  1.00 91.44           C  
ATOM   1053  NE2 GLN A 130     -34.639 -18.383  67.261  1.00 91.44           N  
ATOM   1054  OE1 GLN A 130     -36.167 -16.974  67.885  1.00 91.44           O  
ATOM   1055  N   GLU A 131     -39.177 -18.212  63.386  1.00 91.25           N  
ATOM   1056  CA  GLU A 131     -39.127 -18.698  62.005  1.00 91.25           C  
ATOM   1057  C   GLU A 131     -38.812 -17.567  61.014  1.00 91.25           C  
ATOM   1058  CB  GLU A 131     -40.452 -19.401  61.666  1.00 91.25           C  
ATOM   1059  O   GLU A 131     -37.916 -17.708  60.179  1.00 91.25           O  
ATOM   1060  CG  GLU A 131     -40.375 -20.113  60.307  1.00 91.25           C  
ATOM   1061  CD  GLU A 131     -41.654 -20.875  59.921  1.00 91.25           C  
ATOM   1062  OE1 GLU A 131     -41.647 -21.440  58.802  1.00 91.25           O  
ATOM   1063  OE2 GLU A 131     -42.615 -20.910  60.721  1.00 91.25           O  
ATOM   1064  N   THR A 132     -39.479 -16.413  61.142  1.00 90.69           N  
ATOM   1065  CA  THR A 132     -39.176 -15.240  60.300  1.00 90.69           C  
ATOM   1066  C   THR A 132     -37.765 -14.712  60.536  1.00 90.69           C  
ATOM   1067  CB  THR A 132     -40.167 -14.074  60.472  1.00 90.69           C  
ATOM   1068  O   THR A 132     -37.098 -14.307  59.584  1.00 90.69           O  
ATOM   1069  CG2 THR A 132     -41.213 -14.052  59.367  1.00 90.69           C  
ATOM   1070  OG1 THR A 132     -40.853 -14.060  61.701  1.00 90.69           O  
ATOM   1071  N   PHE A 133     -37.274 -14.737  61.777  1.00 92.00           N  
ATOM   1072  CA  PHE A 133     -35.913 -14.311  62.090  1.00 92.00           C  
ATOM   1073  C   PHE A 133     -34.858 -15.218  61.442  1.00 92.00           C  
ATOM   1074  CB  PHE A 133     -35.738 -14.237  63.610  1.00 92.00           C  
ATOM   1075  O   PHE A 133     -33.882 -14.716  60.882  1.00 92.00           O  
ATOM   1076  CG  PHE A 133     -34.468 -13.526  64.024  1.00 92.00           C  
ATOM   1077  CD1 PHE A 133     -33.309 -14.258  64.345  1.00 92.00           C  
ATOM   1078  CD2 PHE A 133     -34.442 -12.120  64.062  1.00 92.00           C  
ATOM   1079  CE1 PHE A 133     -32.131 -13.581  64.710  1.00 92.00           C  
ATOM   1080  CE2 PHE A 133     -33.264 -11.444  64.424  1.00 92.00           C  
ATOM   1081  CZ  PHE A 133     -32.108 -12.175  64.749  1.00 92.00           C  
ATOM   1082  N   GLU A 134     -35.058 -16.540  61.456  1.00 91.38           N  
ATOM   1083  CA  GLU A 134     -34.162 -17.475  60.765  1.00 91.38           C  
ATOM   1084  C   GLU A 134     -34.206 -17.292  59.238  1.00 91.38           C  
ATOM   1085  CB  GLU A 134     -34.467 -18.929  61.167  1.00 91.38           C  
ATOM   1086  O   GLU A 134     -33.152 -17.287  58.602  1.00 91.38           O  
ATOM   1087  CG  GLU A 134     -34.048 -19.281  62.609  1.00 91.38           C  
ATOM   1088  CD  GLU A 134     -32.540 -19.116  62.908  1.00 91.38           C  
ATOM   1089  OE1 GLU A 134     -32.187 -18.843  64.081  1.00 91.38           O  
ATOM   1090  OE2 GLU A 134     -31.695 -19.253  61.991  1.00 91.38           O  
ATOM   1091  N   GLN A 135     -35.381 -17.047  58.644  1.00 92.06           N  
ATOM   1092  CA  GLN A 135     -35.492 -16.732  57.210  1.00 92.06           C  
ATOM   1093  C   GLN A 135     -34.737 -15.447  56.842  1.00 92.06           C  
ATOM   1094  CB  GLN A 135     -36.966 -16.604  56.800  1.00 92.06           C  
ATOM   1095  O   GLN A 135     -33.937 -15.444  55.905  1.00 92.06           O  
ATOM   1096  CG  GLN A 135     -37.687 -17.959  56.751  1.00 92.06           C  
ATOM   1097  CD  GLN A 135     -39.169 -17.830  56.404  1.00 92.06           C  
ATOM   1098  NE2 GLN A 135     -39.898 -18.923  56.367  1.00 92.06           N  
ATOM   1099  OE1 GLN A 135     -39.708 -16.762  56.163  1.00 92.06           O  
ATOM   1100  N   LEU A 136     -34.924 -14.373  57.617  1.00 91.38           N  
ATOM   1101  CA  LEU A 136     -34.252 -13.093  57.383  1.00 91.38           C  
ATOM   1102  C   LEU A 136     -32.726 -13.229  57.480  1.00 91.38           C  
ATOM   1103  CB  LEU A 136     -34.758 -12.077  58.421  1.00 91.38           C  
ATOM   1104  O   LEU A 136     -31.978 -12.612  56.725  1.00 91.38           O  
ATOM   1105  CG  LEU A 136     -34.575 -10.626  57.940  1.00 91.38           C  
ATOM   1106  CD1 LEU A 136     -35.860 -10.123  57.280  1.00 91.38           C  
ATOM   1107  CD2 LEU A 136     -34.239  -9.701  59.108  1.00 91.38           C  
ATOM   1108  N   LYS A 137     -32.248 -14.058  58.411  1.00 92.06           N  
ATOM   1109  CA  LYS A 137     -30.821 -14.320  58.610  1.00 92.06           C  
ATOM   1110  C   LYS A 137     -30.194 -15.044  57.418  1.00 92.06           C  
ATOM   1111  CB  LYS A 137     -30.696 -15.117  59.905  1.00 92.06           C  
ATOM   1112  O   LYS A 137     -29.051 -14.744  57.072  1.00 92.06           O  
ATOM   1113  CG  LYS A 137     -29.258 -15.265  60.404  1.00 92.06           C  
ATOM   1114  CD  LYS A 137     -29.352 -16.078  61.693  1.00 92.06           C  
ATOM   1115  CE  LYS A 137     -27.996 -16.366  62.319  1.00 92.06           C  
ATOM   1116  NZ  LYS A 137     -28.221 -17.294  63.450  1.00 92.06           N  
ATOM   1117  N   VAL A 138     -30.926 -15.964  56.786  1.00 92.31           N  
ATOM   1118  CA  VAL A 138     -30.494 -16.614  55.539  1.00 92.31           C  
ATOM   1119  C   VAL A 138     -30.432 -15.596  54.400  1.00 92.31           C  
ATOM   1120  CB  VAL A 138     -31.395 -17.816  55.188  1.00 92.31           C  
ATOM   1121  O   VAL A 138     -29.393 -15.495  53.755  1.00 92.31           O  
ATOM   1122  CG1 VAL A 138     -31.044 -18.426  53.825  1.00 92.31           C  
ATOM   1123  CG2 VAL A 138     -31.235 -18.931  56.233  1.00 92.31           C  
ATOM   1124  N   GLU A 139     -31.472 -14.779  54.213  1.00 92.94           N  
ATOM   1125  CA  GLU A 139     -31.518 -13.770  53.143  1.00 92.94           C  
ATOM   1126  C   GLU A 139     -30.404 -12.715  53.279  1.00 92.94           C  
ATOM   1127  CB  GLU A 139     -32.906 -13.107  53.145  1.00 92.94           C  
ATOM   1128  O   GLU A 139     -29.744 -12.366  52.299  1.00 92.94           O  
ATOM   1129  CG  GLU A 139     -33.126 -12.207  51.917  1.00 92.94           C  
ATOM   1130  CD  GLU A 139     -34.489 -11.493  51.900  1.00 92.94           C  
ATOM   1131  OE1 GLU A 139     -34.701 -10.698  50.953  1.00 92.94           O  
ATOM   1132  OE2 GLU A 139     -35.290 -11.682  52.843  1.00 92.94           O  
ATOM   1133  N   ILE A 140     -30.134 -12.233  54.501  1.00 91.06           N  
ATOM   1134  CA  ILE A 140     -29.023 -11.303  54.768  1.00 91.06           C  
ATOM   1135  C   ILE A 140     -27.688 -11.945  54.393  1.00 91.06           C  
ATOM   1136  CB  ILE A 140     -29.032 -10.830  56.241  1.00 91.06           C  
ATOM   1137  O   ILE A 140     -26.874 -11.306  53.728  1.00 91.06           O  
ATOM   1138  CG1 ILE A 140     -30.216  -9.860  56.461  1.00 91.06           C  
ATOM   1139  CG2 ILE A 140     -27.709 -10.133  56.630  1.00 91.06           C  
ATOM   1140  CD1 ILE A 140     -30.497  -9.544  57.936  1.00 91.06           C  
ATOM   1141  N   LYS A 141     -27.472 -13.207  54.778  1.00 92.00           N  
ATOM   1142  CA  LYS A 141     -26.236 -13.925  54.466  1.00 92.00           C  
ATOM   1143  C   LYS A 141     -26.054 -14.109  52.956  1.00 92.00           C  
ATOM   1144  CB  LYS A 141     -26.239 -15.257  55.220  1.00 92.00           C  
ATOM   1145  O   LYS A 141     -24.970 -13.848  52.444  1.00 92.00           O  
ATOM   1146  CG  LYS A 141     -24.890 -15.958  55.057  1.00 92.00           C  
ATOM   1147  CD  LYS A 141     -24.906 -17.332  55.720  1.00 92.00           C  
ATOM   1148  CE  LYS A 141     -23.569 -17.976  55.368  1.00 92.00           C  
ATOM   1149  NZ  LYS A 141     -23.582 -19.433  55.591  1.00 92.00           N  
ATOM   1150  N   GLU A 142     -27.101 -14.508  52.237  1.00 91.25           N  
ATOM   1151  CA  GLU A 142     -27.063 -14.639  50.774  1.00 91.25           C  
ATOM   1152  C   GLU A 142     -26.765 -13.298  50.091  1.00 91.25           C  
ATOM   1153  CB  GLU A 142     -28.403 -15.189  50.261  1.00 91.25           C  
ATOM   1154  O   GLU A 142     -25.964 -13.230  49.156  1.00 91.25           O  
ATOM   1155  CG  GLU A 142     -28.590 -16.679  50.585  1.00 91.25           C  
ATOM   1156  CD  GLU A 142     -29.915 -17.255  50.055  1.00 91.25           C  
ATOM   1157  OE1 GLU A 142     -30.051 -18.500  50.103  1.00 91.25           O  
ATOM   1158  OE2 GLU A 142     -30.777 -16.471  49.594  1.00 91.25           O  
ATOM   1159  N   ARG A 143     -27.359 -12.205  50.586  1.00 92.12           N  
ATOM   1160  CA  ARG A 143     -27.109 -10.855  50.072  1.00 92.12           C  
ATOM   1161  C   ARG A 143     -25.676 -10.389  50.334  1.00 92.12           C  
ATOM   1162  CB  ARG A 143     -28.149  -9.905  50.672  1.00 92.12           C  
ATOM   1163  O   ARG A 143     -25.074  -9.796  49.440  1.00 92.12           O  
ATOM   1164  CG  ARG A 143     -28.054  -8.512  50.045  1.00 92.12           C  
ATOM   1165  CD  ARG A 143     -29.131  -7.610  50.638  1.00 92.12           C  
ATOM   1166  NE  ARG A 143     -29.015  -6.244  50.101  1.00 92.12           N  
ATOM   1167  NH1 ARG A 143     -30.798  -5.365  51.237  1.00 92.12           N  
ATOM   1168  NH2 ARG A 143     -29.607  -4.064  49.858  1.00 92.12           N  
ATOM   1169  CZ  ARG A 143     -29.805  -5.233  50.400  1.00 92.12           C  
ATOM   1170  N   GLU A 144     -25.131 -10.650  51.521  1.00 90.50           N  
ATOM   1171  CA  GLU A 144     -23.730 -10.359  51.850  1.00 90.50           C  
ATOM   1172  C   GLU A 144     -22.772 -11.149  50.949  1.00 90.50           C  
ATOM   1173  CB  GLU A 144     -23.438 -10.671  53.328  1.00 90.50           C  
ATOM   1174  O   GLU A 144     -21.857 -10.565  50.369  1.00 90.50           O  
ATOM   1175  CG  GLU A 144     -23.950  -9.581  54.285  1.00 90.50           C  
ATOM   1176  CD  GLU A 144     -23.646  -9.873  55.768  1.00 90.50           C  
ATOM   1177  OE1 GLU A 144     -23.910  -8.966  56.592  1.00 90.50           O  
ATOM   1178  OE2 GLU A 144     -23.142 -10.976  56.089  1.00 90.50           O  
ATOM   1179  N   GLU A 145     -23.005 -12.451  50.759  1.00 91.69           N  
ATOM   1180  CA  GLU A 145     -22.190 -13.292  49.873  1.00 91.69           C  
ATOM   1181  C   GLU A 145     -22.244 -12.806  48.415  1.00 91.69           C  
ATOM   1182  CB  GLU A 145     -22.633 -14.765  49.972  1.00 91.69           C  
ATOM   1183  O   GLU A 145     -21.200 -12.675  47.769  1.00 91.69           O  
ATOM   1184  CG  GLU A 145     -22.178 -15.435  51.284  1.00 91.69           C  
ATOM   1185  CD  GLU A 145     -22.618 -16.908  51.427  1.00 91.69           C  
ATOM   1186  OE1 GLU A 145     -22.340 -17.502  52.502  1.00 91.69           O  
ATOM   1187  OE2 GLU A 145     -23.185 -17.474  50.468  1.00 91.69           O  
ATOM   1188  N   ALA A 146     -23.432 -12.467  47.906  1.00 89.44           N  
ATOM   1189  CA  ALA A 146     -23.599 -11.913  46.563  1.00 89.44           C  
ATOM   1190  C   ALA A 146     -22.891 -10.557  46.402  1.00 89.44           C  
ATOM   1191  CB  ALA A 146     -25.099 -11.792  46.271  1.00 89.44           C  
ATOM   1192  O   ALA A 146     -22.282 -10.289  45.363  1.00 89.44           O  
ATOM   1193  N   GLN A 147     -22.932  -9.706  47.430  1.00 89.94           N  
ATOM   1194  CA  GLN A 147     -22.257  -8.412  47.417  1.00 89.94           C  
ATOM   1195  C   GLN A 147     -20.732  -8.567  47.422  1.00 89.94           C  
ATOM   1196  CB  GLN A 147     -22.782  -7.564  48.581  1.00 89.94           C  
ATOM   1197  O   GLN A 147     -20.056  -7.924  46.619  1.00 89.94           O  
ATOM   1198  CG  GLN A 147     -22.198  -6.147  48.537  1.00 89.94           C  
ATOM   1199  CD  GLN A 147     -23.005  -5.116  49.318  1.00 89.94           C  
ATOM   1200  NE2 GLN A 147     -22.481  -3.917  49.428  1.00 89.94           N  
ATOM   1201  OE1 GLN A 147     -24.111  -5.326  49.797  1.00 89.94           O  
ATOM   1202  N   ILE A 148     -20.194  -9.477  48.238  1.00 90.00           N  
ATOM   1203  CA  ILE A 148     -18.763  -9.804  48.248  1.00 90.00           C  
ATOM   1204  C   ILE A 148     -18.326 -10.358  46.888  1.00 90.00           C  
ATOM   1205  CB  ILE A 148     -18.446 -10.790  49.395  1.00 90.00           C  
ATOM   1206  O   ILE A 148     -17.294  -9.944  46.361  1.00 90.00           O  
ATOM   1207  CG1 ILE A 148     -18.613 -10.090  50.764  1.00 90.00           C  
ATOM   1208  CG2 ILE A 148     -17.015 -11.355  49.271  1.00 90.00           C  
ATOM   1209  CD1 ILE A 148     -18.654 -11.062  51.951  1.00 90.00           C  
ATOM   1210  N   GLN A 149     -19.100 -11.265  46.284  1.00 90.06           N  
ATOM   1211  CA  GLN A 149     -18.787 -11.795  44.953  1.00 90.06           C  
ATOM   1212  C   GLN A 149     -18.773 -10.698  43.883  1.00 90.06           C  
ATOM   1213  CB  GLN A 149     -19.796 -12.876  44.554  1.00 90.06           C  
ATOM   1214  O   GLN A 149     -17.879 -10.683  43.035  1.00 90.06           O  
ATOM   1215  CG  GLN A 149     -19.524 -14.217  45.246  1.00 90.06           C  
ATOM   1216  CD  GLN A 149     -20.480 -15.312  44.781  1.00 90.06           C  
ATOM   1217  NE2 GLN A 149     -20.342 -16.514  45.291  1.00 90.06           N  
ATOM   1218  OE1 GLN A 149     -21.340 -15.135  43.933  1.00 90.06           O  
ATOM   1219  N   LEU A 150     -19.725  -9.763  43.927  1.00 90.50           N  
ATOM   1220  CA  LEU A 150     -19.773  -8.634  43.000  1.00 90.50           C  
ATOM   1221  C   LEU A 150     -18.566  -7.700  43.180  1.00 90.50           C  
ATOM   1222  CB  LEU A 150     -21.103  -7.890  43.207  1.00 90.50           C  
ATOM   1223  O   LEU A 150     -17.957  -7.286  42.193  1.00 90.50           O  
ATOM   1224  CG  LEU A 150     -21.350  -6.769  42.183  1.00 90.50           C  
ATOM   1225  CD1 LEU A 150     -21.598  -7.323  40.776  1.00 90.50           C  
ATOM   1226  CD2 LEU A 150     -22.574  -5.955  42.598  1.00 90.50           C  
ATOM   1227  N   GLU A 151     -18.185  -7.401  44.424  1.00 87.88           N  
ATOM   1228  CA  GLU A 151     -16.984  -6.615  44.735  1.00 87.88           C  
ATOM   1229  C   GLU A 151     -15.709  -7.313  44.249  1.00 87.88           C  
ATOM   1230  CB  GLU A 151     -16.893  -6.343  46.245  1.00 87.88           C  
ATOM   1231  O   GLU A 151     -14.860  -6.676  43.621  1.00 87.88           O  
ATOM   1232  CG  GLU A 151     -17.854  -5.229  46.688  1.00 87.88           C  
ATOM   1233  CD  GLU A 151     -17.803  -4.940  48.198  1.00 87.88           C  
ATOM   1234  OE1 GLU A 151     -18.660  -4.141  48.648  1.00 87.88           O  
ATOM   1235  OE2 GLU A 151     -16.904  -5.480  48.884  1.00 87.88           O  
ATOM   1236  N   GLN A 152     -15.594  -8.629  44.456  1.00 88.88           N  
ATOM   1237  CA  GLN A 152     -14.476  -9.431  43.956  1.00 88.88           C  
ATOM   1238  C   GLN A 152     -14.406  -9.428  42.425  1.00 88.88           C  
ATOM   1239  CB  GLN A 152     -14.585 -10.872  44.472  1.00 88.88           C  
ATOM   1240  O   GLN A 152     -13.330  -9.212  41.867  1.00 88.88           O  
ATOM   1241  CG  GLN A 152     -14.194 -11.002  45.949  1.00 88.88           C  
ATOM   1242  CD  GLN A 152     -14.352 -12.426  46.475  1.00 88.88           C  
ATOM   1243  NE2 GLN A 152     -13.979 -12.674  47.710  1.00 88.88           N  
ATOM   1244  OE1 GLN A 152     -14.787 -13.349  45.804  1.00 88.88           O  
ATOM   1245  N   GLN A 153     -15.533  -9.616  41.731  1.00 89.31           N  
ATOM   1246  CA  GLN A 153     -15.587  -9.551  40.266  1.00 89.31           C  
ATOM   1247  C   GLN A 153     -15.212  -8.161  39.740  1.00 89.31           C  
ATOM   1248  CB  GLN A 153     -16.987  -9.929  39.763  1.00 89.31           C  
ATOM   1249  O   GLN A 153     -14.429  -8.053  38.797  1.00 89.31           O  
ATOM   1250  CG  GLN A 153     -17.234 -11.443  39.788  1.00 89.31           C  
ATOM   1251  CD  GLN A 153     -18.590 -11.826  39.201  1.00 89.31           C  
ATOM   1252  NE2 GLN A 153     -18.834 -13.099  38.983  1.00 89.31           N  
ATOM   1253  OE1 GLN A 153     -19.448 -11.011  38.901  1.00 89.31           O  
ATOM   1254  N   SER A 154     -15.726  -7.098  40.364  1.00 86.44           N  
ATOM   1255  CA  SER A 154     -15.404  -5.714  40.001  1.00 86.44           C  
ATOM   1256  C   SER A 154     -13.913  -5.412  40.199  1.00 86.44           C  
ATOM   1257  CB  SER A 154     -16.269  -4.767  40.835  1.00 86.44           C  
ATOM   1258  O   SER A 154     -13.248  -4.899  39.297  1.00 86.44           O  
ATOM   1259  OG  SER A 154     -16.075  -3.434  40.412  1.00 86.44           O  
ATOM   1260  N   SER A 155     -13.350  -5.818  41.343  1.00 88.69           N  
ATOM   1261  CA  SER A 155     -11.921  -5.675  41.643  1.00 88.69           C  
ATOM   1262  C   SER A 155     -11.037  -6.465  40.668  1.00 88.69           C  
ATOM   1263  CB  SER A 155     -11.663  -6.130  43.082  1.00 88.69           C  
ATOM   1264  O   SER A 155     -10.015  -5.953  40.200  1.00 88.69           O  
ATOM   1265  OG  SER A 155     -10.300  -5.954  43.416  1.00 88.69           O  
ATOM   1266  N   PHE A 156     -11.444  -7.684  40.300  1.00 88.44           N  
ATOM   1267  CA  PHE A 156     -10.739  -8.503  39.314  1.00 88.44           C  
ATOM   1268  C   PHE A 156     -10.729  -7.853  37.923  1.00 88.44           C  
ATOM   1269  CB  PHE A 156     -11.363  -9.903  39.271  1.00 88.44           C  
ATOM   1270  O   PHE A 156      -9.660  -7.719  37.326  1.00 88.44           O  
ATOM   1271  CG  PHE A 156     -10.726 -10.806  38.232  1.00 88.44           C  
ATOM   1272  CD1 PHE A 156     -11.366 -11.030  36.998  1.00 88.44           C  
ATOM   1273  CD2 PHE A 156      -9.469 -11.386  38.483  1.00 88.44           C  
ATOM   1274  CE1 PHE A 156     -10.752 -11.836  36.022  1.00 88.44           C  
ATOM   1275  CE2 PHE A 156      -8.855 -12.191  37.507  1.00 88.44           C  
ATOM   1276  CZ  PHE A 156      -9.497 -12.416  36.277  1.00 88.44           C  
ATOM   1277  N   LEU A 157     -11.884  -7.388  37.428  1.00 87.88           N  
ATOM   1278  CA  LEU A 157     -11.981  -6.685  36.142  1.00 87.88           C  
ATOM   1279  C   LEU A 157     -11.127  -5.414  36.131  1.00 87.88           C  
ATOM   1280  CB  LEU A 157     -13.450  -6.335  35.841  1.00 87.88           C  
ATOM   1281  O   LEU A 157     -10.415  -5.160  35.160  1.00 87.88           O  
ATOM   1282  CG  LEU A 157     -14.332  -7.533  35.446  1.00 87.88           C  
ATOM   1283  CD1 LEU A 157     -15.789  -7.078  35.349  1.00 87.88           C  
ATOM   1284  CD2 LEU A 157     -13.928  -8.129  34.095  1.00 87.88           C  
ATOM   1285  N   ARG A 158     -11.140  -4.645  37.225  1.00 87.81           N  
ATOM   1286  CA  ARG A 158     -10.295  -3.456  37.367  1.00 87.81           C  
ATOM   1287  C   ARG A 158      -8.806  -3.805  37.306  1.00 87.81           C  
ATOM   1288  CB  ARG A 158     -10.674  -2.729  38.671  1.00 87.81           C  
ATOM   1289  O   ARG A 158      -8.067  -3.185  36.547  1.00 87.81           O  
ATOM   1290  CG  ARG A 158      -9.902  -1.419  38.868  1.00 87.81           C  
ATOM   1291  CD  ARG A 158     -10.344  -0.355  37.863  1.00 87.81           C  
ATOM   1292  NE  ARG A 158      -9.313   0.670  37.707  1.00 87.81           N  
ATOM   1293  NH1 ARG A 158     -10.542   2.051  36.358  1.00 87.81           N  
ATOM   1294  NH2 ARG A 158      -8.361   2.390  36.625  1.00 87.81           N  
ATOM   1295  CZ  ARG A 158      -9.420   1.712  36.914  1.00 87.81           C  
ATOM   1296  N   SER A 159      -8.388  -4.839  38.036  1.00 90.81           N  
ATOM   1297  CA  SER A 159      -6.997  -5.315  38.041  1.00 90.81           C  
ATOM   1298  C   SER A 159      -6.546  -5.780  36.657  1.00 90.81           C  
ATOM   1299  CB  SER A 159      -6.814  -6.473  39.025  1.00 90.81           C  
ATOM   1300  O   SER A 159      -5.419  -5.512  36.251  1.00 90.81           O  
ATOM   1301  OG  SER A 159      -7.209  -6.089  40.326  1.00 90.81           O  
ATOM   1302  N   PHE A 160      -7.432  -6.446  35.913  1.00 91.06           N  
ATOM   1303  CA  PHE A 160      -7.171  -6.868  34.539  1.00 91.06           C  
ATOM   1304  C   PHE A 160      -6.965  -5.675  33.594  1.00 91.06           C  
ATOM   1305  CB  PHE A 160      -8.323  -7.765  34.069  1.00 91.06           C  
ATOM   1306  O   PHE A 160      -5.999  -5.656  32.833  1.00 91.06           O  
ATOM   1307  CG  PHE A 160      -8.194  -8.198  32.624  1.00 91.06           C  
ATOM   1308  CD1 PHE A 160      -8.866  -7.490  31.609  1.00 91.06           C  
ATOM   1309  CD2 PHE A 160      -7.361  -9.281  32.289  1.00 91.06           C  
ATOM   1310  CE1 PHE A 160      -8.710  -7.870  30.264  1.00 91.06           C  
ATOM   1311  CE2 PHE A 160      -7.208  -9.662  30.945  1.00 91.06           C  
ATOM   1312  CZ  PHE A 160      -7.884  -8.958  29.933  1.00 91.06           C  
ATOM   1313  N   LEU A 161      -7.834  -4.660  33.667  1.00 90.94           N  
ATOM   1314  CA  LEU A 161      -7.700  -3.440  32.865  1.00 90.94           C  
ATOM   1315  C   LEU A 161      -6.405  -2.680  33.189  1.00 90.94           C  
ATOM   1316  CB  LEU A 161      -8.928  -2.538  33.089  1.00 90.94           C  
ATOM   1317  O   LEU A 161      -5.721  -2.225  32.271  1.00 90.94           O  
ATOM   1318  CG  LEU A 161     -10.250  -3.079  32.515  1.00 90.94           C  
ATOM   1319  CD1 LEU A 161     -11.389  -2.130  32.893  1.00 90.94           C  
ATOM   1320  CD2 LEU A 161     -10.206  -3.201  30.992  1.00 90.94           C  
ATOM   1321  N   ASP A 162      -6.052  -2.569  34.472  1.00 92.12           N  
ATOM   1322  CA  ASP A 162      -4.857  -1.852  34.936  1.00 92.12           C  
ATOM   1323  C   ASP A 162      -3.543  -2.608  34.663  1.00 92.12           C  
ATOM   1324  CB  ASP A 162      -5.010  -1.508  36.432  1.00 92.12           C  
ATOM   1325  O   ASP A 162      -2.492  -1.977  34.554  1.00 92.12           O  
ATOM   1326  CG  ASP A 162      -6.021  -0.380  36.707  1.00 92.12           C  
ATOM   1327  OD1 ASP A 162      -6.205   0.498  35.830  1.00 92.12           O  
ATOM   1328  OD2 ASP A 162      -6.591  -0.320  37.819  1.00 92.12           O  
ATOM   1329  N   ALA A 163      -3.588  -3.936  34.511  1.00 90.31           N  
ATOM   1330  CA  ALA A 163      -2.435  -4.749  34.119  1.00 90.31           C  
ATOM   1331  C   ALA A 163      -2.118  -4.674  32.612  1.00 90.31           C  
ATOM   1332  CB  ALA A 163      -2.691  -6.195  34.560  1.00 90.31           C  
ATOM   1333  O   ALA A 163      -1.019  -5.049  32.199  1.00 90.31           O  
ATOM   1334  N   SER A 164      -3.064  -4.211  31.786  1.00 92.44           N  
ATOM   1335  CA  SER A 164      -2.854  -4.055  30.347  1.00 92.44           C  
ATOM   1336  C   SER A 164      -1.893  -2.893  30.050  1.00 92.44           C  
ATOM   1337  CB  SER A 164      -4.177  -3.808  29.624  1.00 92.44           C  
ATOM   1338  O   SER A 164      -2.108  -1.788  30.553  1.00 92.44           O  
ATOM   1339  OG  SER A 164      -3.942  -3.764  28.229  1.00 92.44           O  
ATOM   1340  N   PRO A 165      -0.868  -3.093  29.200  1.00 88.62           N  
ATOM   1341  CA  PRO A 165      -0.012  -2.005  28.729  1.00 88.62           C  
ATOM   1342  C   PRO A 165      -0.717  -1.105  27.702  1.00 88.62           C  
ATOM   1343  CB  PRO A 165       1.201  -2.708  28.118  1.00 88.62           C  
ATOM   1344  O   PRO A 165      -0.273   0.018  27.470  1.00 88.62           O  
ATOM   1345  CG  PRO A 165       0.612  -4.009  27.572  1.00 88.62           C  
ATOM   1346  CD  PRO A 165      -0.470  -4.357  28.592  1.00 88.62           C  
ATOM   1347  N   ASP A 166      -1.806  -1.585  27.097  1.00 94.81           N  
ATOM   1348  CA  ASP A 166      -2.596  -0.816  26.141  1.00 94.81           C  
ATOM   1349  C   ASP A 166      -3.467   0.209  26.878  1.00 94.81           C  
ATOM   1350  CB  ASP A 166      -3.445  -1.747  25.255  1.00 94.81           C  
ATOM   1351  O   ASP A 166      -4.000  -0.052  27.960  1.00 94.81           O  
ATOM   1352  CG  ASP A 166      -2.633  -2.661  24.321  1.00 94.81           C  
ATOM   1353  OD1 ASP A 166      -1.426  -2.405  24.101  1.00 94.81           O  
ATOM   1354  OD2 ASP A 166      -3.235  -3.619  23.786  1.00 94.81           O  
ATOM   1355  N   LEU A 167      -3.652   1.378  26.269  1.00 95.31           N  
ATOM   1356  CA  LEU A 167      -4.570   2.402  26.752  1.00 95.31           C  
ATOM   1357  C   LEU A 167      -5.991   1.851  26.702  1.00 95.31           C  
ATOM   1358  CB  LEU A 167      -4.481   3.665  25.875  1.00 95.31           C  
ATOM   1359  O   LEU A 167      -6.428   1.403  25.647  1.00 95.31           O  
ATOM   1360  CG  LEU A 167      -3.071   4.242  25.677  1.00 95.31           C  
ATOM   1361  CD1 LEU A 167      -3.154   5.396  24.679  1.00 95.31           C  
ATOM   1362  CD2 LEU A 167      -2.481   4.751  26.989  1.00 95.31           C  
ATOM   1363  N   VAL A 168      -6.731   1.935  27.803  1.00 95.81           N  
ATOM   1364  CA  VAL A 168      -8.164   1.629  27.825  1.00 95.81           C  
ATOM   1365  C   VAL A 168      -8.905   2.804  28.436  1.00 95.81           C  
ATOM   1366  CB  VAL A 168      -8.489   0.314  28.556  1.00 95.81           C  
ATOM   1367  O   VAL A 168      -8.585   3.246  29.539  1.00 95.81           O  
ATOM   1368  CG1 VAL A 168      -9.979  -0.019  28.380  1.00 95.81           C  
ATOM   1369  CG2 VAL A 168      -7.668  -0.864  28.017  1.00 95.81           C  
ATOM   1370  N   PHE A 169      -9.904   3.314  27.723  1.00 94.19           N  
ATOM   1371  CA  PHE A 169     -10.748   4.411  28.186  1.00 94.19           C  
ATOM   1372  C   PHE A 169     -12.183   4.251  27.695  1.00 94.19           C  
ATOM   1373  CB  PHE A 169     -10.150   5.760  27.760  1.00 94.19           C  
ATOM   1374  O   PHE A 169     -12.445   3.601  26.684  1.00 94.19           O  
ATOM   1375  CG  PHE A 169     -10.073   5.985  26.259  1.00 94.19           C  
ATOM   1376  CD1 PHE A 169      -8.937   5.569  25.541  1.00 94.19           C  
ATOM   1377  CD2 PHE A 169     -11.135   6.616  25.581  1.00 94.19           C  
ATOM   1378  CE1 PHE A 169      -8.853   5.797  24.156  1.00 94.19           C  
ATOM   1379  CE2 PHE A 169     -11.052   6.844  24.195  1.00 94.19           C  
ATOM   1380  CZ  PHE A 169      -9.905   6.444  23.485  1.00 94.19           C  
ATOM   1381  N   TYR A 170     -13.122   4.861  28.406  1.00 92.75           N  
ATOM   1382  CA  TYR A 170     -14.533   4.864  28.046  1.00 92.75           C  
ATOM   1383  C   TYR A 170     -15.115   6.265  28.219  1.00 92.75           C  
ATOM   1384  CB  TYR A 170     -15.291   3.761  28.809  1.00 92.75           C  
ATOM   1385  O   TYR A 170     -14.746   6.997  29.143  1.00 92.75           O  
ATOM   1386  CG  TYR A 170     -15.014   3.653  30.303  1.00 92.75           C  
ATOM   1387  CD1 TYR A 170     -13.830   3.044  30.772  1.00 92.75           C  
ATOM   1388  CD2 TYR A 170     -15.970   4.094  31.232  1.00 92.75           C  
ATOM   1389  CE1 TYR A 170     -13.565   2.960  32.155  1.00 92.75           C  
ATOM   1390  CE2 TYR A 170     -15.716   3.998  32.614  1.00 92.75           C  
ATOM   1391  OH  TYR A 170     -14.255   3.433  34.422  1.00 92.75           O  
ATOM   1392  CZ  TYR A 170     -14.501   3.459  33.083  1.00 92.75           C  
ATOM   1393  N   ARG A 171     -15.994   6.654  27.293  1.00 93.38           N  
ATOM   1394  CA  ARG A 171     -16.666   7.959  27.272  1.00 93.38           C  
ATOM   1395  C   ARG A 171     -18.173   7.783  27.209  1.00 93.38           C  
ATOM   1396  CB  ARG A 171     -16.174   8.838  26.110  1.00 93.38           C  
ATOM   1397  O   ARG A 171     -18.634   6.853  26.548  1.00 93.38           O  
ATOM   1398  CG  ARG A 171     -14.696   9.211  26.261  1.00 93.38           C  
ATOM   1399  CD  ARG A 171     -14.211  10.097  25.114  1.00 93.38           C  
ATOM   1400  NE  ARG A 171     -12.756  10.305  25.236  1.00 93.38           N  
ATOM   1401  NH1 ARG A 171     -12.314  10.822  23.052  1.00 93.38           N  
ATOM   1402  NH2 ARG A 171     -10.641  10.614  24.465  1.00 93.38           N  
ATOM   1403  CZ  ARG A 171     -11.921  10.577  24.255  1.00 93.38           C  
ATOM   1404  N   ASN A 172     -18.912   8.657  27.885  1.00 92.06           N  
ATOM   1405  CA  ASN A 172     -20.378   8.667  27.880  1.00 92.06           C  
ATOM   1406  C   ASN A 172     -20.940   9.320  26.600  1.00 92.06           C  
ATOM   1407  CB  ASN A 172     -20.892   9.326  29.182  1.00 92.06           C  
ATOM   1408  O   ASN A 172     -20.192   9.728  25.708  1.00 92.06           O  
ATOM   1409  CG  ASN A 172     -20.468  10.777  29.366  1.00 92.06           C  
ATOM   1410  ND2 ASN A 172     -20.590  11.312  30.557  1.00 92.06           N  
ATOM   1411  OD1 ASN A 172     -20.018  11.430  28.442  1.00 92.06           O  
ATOM   1412  N   GLU A 173     -22.270   9.411  26.498  1.00 89.12           N  
ATOM   1413  CA  GLU A 173     -22.954  10.079  25.378  1.00 89.12           C  
ATOM   1414  C   GLU A 173     -22.632  11.583  25.279  1.00 89.12           C  
ATOM   1415  CB  GLU A 173     -24.479   9.860  25.467  1.00 89.12           C  
ATOM   1416  O   GLU A 173     -22.623  12.128  24.176  1.00 89.12           O  
ATOM   1417  CG  GLU A 173     -24.889   8.379  25.378  1.00 89.12           C  
ATOM   1418  CD  GLU A 173     -26.374   8.189  25.008  1.00 89.12           C  
ATOM   1419  OE1 GLU A 173     -26.621   7.578  23.941  1.00 89.12           O  
ATOM   1420  OE2 GLU A 173     -27.271   8.634  25.763  1.00 89.12           O  
ATOM   1421  N   ASP A 174     -22.272  12.226  26.395  1.00 89.06           N  
ATOM   1422  CA  ASP A 174     -21.863  13.638  26.460  1.00 89.06           C  
ATOM   1423  C   ASP A 174     -20.393  13.869  26.054  1.00 89.06           C  
ATOM   1424  CB  ASP A 174     -22.172  14.200  27.856  1.00 89.06           C  
ATOM   1425  O   ASP A 174     -19.884  14.993  26.111  1.00 89.06           O  
ATOM   1426  CG  ASP A 174     -23.664  14.097  28.184  1.00 89.06           C  
ATOM   1427  OD1 ASP A 174     -24.470  14.609  27.374  1.00 89.06           O  
ATOM   1428  OD2 ASP A 174     -23.988  13.471  29.218  1.00 89.06           O  
ATOM   1429  N   LYS A 175     -19.716  12.811  25.579  1.00 90.00           N  
ATOM   1430  CA  LYS A 175     -18.308  12.792  25.145  1.00 90.00           C  
ATOM   1431  C   LYS A 175     -17.303  13.047  26.278  1.00 90.00           C  
ATOM   1432  CB  LYS A 175     -18.078  13.731  23.940  1.00 90.00           C  
ATOM   1433  O   LYS A 175     -16.136  13.341  26.013  1.00 90.00           O  
ATOM   1434  CG  LYS A 175     -19.094  13.602  22.787  1.00 90.00           C  
ATOM   1435  CD  LYS A 175     -18.783  14.651  21.708  1.00 90.00           C  
ATOM   1436  CE  LYS A 175     -19.737  14.576  20.505  1.00 90.00           C  
ATOM   1437  NZ  LYS A 175     -19.413  15.629  19.499  1.00 90.00           N  
ATOM   1438  N   GLU A 176     -17.724  12.896  27.527  1.00 93.94           N  
ATOM   1439  CA  GLU A 176     -16.868  13.012  28.706  1.00 93.94           C  
ATOM   1440  C   GLU A 176     -16.251  11.661  29.063  1.00 93.94           C  
ATOM   1441  CB  GLU A 176     -17.656  13.519  29.915  1.00 93.94           C  
ATOM   1442  O   GLU A 176     -16.871  10.607  28.885  1.00 93.94           O  
ATOM   1443  CG  GLU A 176     -18.343  14.872  29.699  1.00 93.94           C  
ATOM   1444  CD  GLU A 176     -19.186  15.303  30.911  1.00 93.94           C  
ATOM   1445  OE1 GLU A 176     -19.641  16.469  30.882  1.00 93.94           O  
ATOM   1446  OE2 GLU A 176     -19.390  14.469  31.836  1.00 93.94           O  
ATOM   1447  N   PHE A 177     -15.042  11.672  29.623  1.00 93.81           N  
ATOM   1448  CA  PHE A 177     -14.458  10.460  30.188  1.00 93.81           C  
ATOM   1449  C   PHE A 177     -15.335   9.934  31.328  1.00 93.81           C  
ATOM   1450  CB  PHE A 177     -13.026  10.714  30.657  1.00 93.81           C  
ATOM   1451  O   PHE A 177     -15.670  10.641  32.273  1.00 93.81           O  
ATOM   1452  CG  PHE A 177     -12.010  10.852  29.541  1.00 93.81           C  
ATOM   1453  CD1 PHE A 177     -11.401   9.707  28.995  1.00 93.81           C  
ATOM   1454  CD2 PHE A 177     -11.640  12.124  29.072  1.00 93.81           C  
ATOM   1455  CE1 PHE A 177     -10.413   9.840  28.001  1.00 93.81           C  
ATOM   1456  CE2 PHE A 177     -10.671  12.260  28.066  1.00 93.81           C  
ATOM   1457  CZ  PHE A 177     -10.038  11.119  27.550  1.00 93.81           C  
ATOM   1458  N   SER A 178     -15.696   8.661  31.231  1.00 92.44           N  
ATOM   1459  CA  SER A 178     -16.376   7.908  32.287  1.00 92.44           C  
ATOM   1460  C   SER A 178     -15.391   7.057  33.089  1.00 92.44           C  
ATOM   1461  CB  SER A 178     -17.460   7.058  31.642  1.00 92.44           C  
ATOM   1462  O   SER A 178     -15.676   6.707  34.229  1.00 92.44           O  
ATOM   1463  OG  SER A 178     -18.442   7.895  31.082  1.00 92.44           O  
ATOM   1464  N   GLY A 179     -14.216   6.782  32.513  1.00 91.75           N  
ATOM   1465  CA  GLY A 179     -13.042   6.292  33.222  1.00 91.75           C  
ATOM   1466  C   GLY A 179     -12.009   5.654  32.296  1.00 91.75           C  
ATOM   1467  O   GLY A 179     -12.101   5.742  31.064  1.00 91.75           O  
ATOM   1468  N   CYS A 180     -10.975   5.069  32.894  1.00 93.88           N  
ATOM   1469  CA  CYS A 180      -9.791   4.603  32.181  1.00 93.88           C  
ATOM   1470  C   CYS A 180      -8.920   3.654  33.012  1.00 93.88           C  
ATOM   1471  CB  CYS A 180      -8.976   5.826  31.740  1.00 93.88           C  
ATOM   1472  O   CYS A 180      -9.071   3.567  34.229  1.00 93.88           O  
ATOM   1473  SG  CYS A 180      -8.254   6.694  33.166  1.00 93.88           S  
ATOM   1474  N   ASN A 181      -7.975   2.975  32.361  1.00 95.44           N  
ATOM   1475  CA  ASN A 181      -6.972   2.151  33.033  1.00 95.44           C  
ATOM   1476  C   ASN A 181      -5.700   2.928  33.411  1.00 95.44           C  
ATOM   1477  CB  ASN A 181      -6.654   0.919  32.174  1.00 95.44           C  
ATOM   1478  O   ASN A 181      -5.491   4.075  33.009  1.00 95.44           O  
ATOM   1479  CG  ASN A 181      -5.728   1.167  30.992  1.00 95.44           C  
ATOM   1480  ND2 ASN A 181      -5.065   0.127  30.557  1.00 95.44           N  
ATOM   1481  OD1 ASN A 181      -5.587   2.265  30.470  1.00 95.44           O  
ATOM   1482  N   ARG A 182      -4.808   2.260  34.146  1.00 94.00           N  
ATOM   1483  CA  ARG A 182      -3.515   2.798  34.578  1.00 94.00           C  
ATOM   1484  C   ARG A 182      -2.634   3.314  33.434  1.00 94.00           C  
ATOM   1485  CB  ARG A 182      -2.793   1.707  35.389  1.00 94.00           C  
ATOM   1486  O   ARG A 182      -1.965   4.331  33.608  1.00 94.00           O  
ATOM   1487  CG  ARG A 182      -1.479   2.173  36.031  1.00 94.00           C  
ATOM   1488  CD  ARG A 182      -1.707   3.384  36.941  1.00 94.00           C  
ATOM   1489  NE  ARG A 182      -0.476   3.784  37.636  1.00 94.00           N  
ATOM   1490  NH1 ARG A 182      -1.308   5.759  38.475  1.00 94.00           N  
ATOM   1491  NH2 ARG A 182       0.819   5.207  38.840  1.00 94.00           N  
ATOM   1492  CZ  ARG A 182      -0.335   4.909  38.310  1.00 94.00           C  
ATOM   1493  N   ALA A 183      -2.629   2.660  32.272  1.00 94.31           N  
ATOM   1494  CA  ALA A 183      -1.844   3.110  31.118  1.00 94.31           C  
ATOM   1495  C   ALA A 183      -2.284   4.507  30.635  1.00 94.31           C  
ATOM   1496  CB  ALA A 183      -1.959   2.058  30.008  1.00 94.31           C  
ATOM   1497  O   ALA A 183      -1.448   5.359  30.328  1.00 94.31           O  
ATOM   1498  N   MET A 184      -3.591   4.775  30.652  1.00 94.62           N  
ATOM   1499  CA  MET A 184      -4.156   6.080  30.309  1.00 94.62           C  
ATOM   1500  C   MET A 184      -3.844   7.162  31.357  1.00 94.62           C  
ATOM   1501  CB  MET A 184      -5.663   5.888  30.121  1.00 94.62           C  
ATOM   1502  O   MET A 184      -3.598   8.318  31.002  1.00 94.62           O  
ATOM   1503  CG  MET A 184      -6.355   7.141  29.596  1.00 94.62           C  
ATOM   1504  SD  MET A 184      -5.762   7.702  27.982  1.00 94.62           S  
ATOM   1505  CE  MET A 184      -6.670   9.258  27.961  1.00 94.62           C  
ATOM   1506  N   GLU A 185      -3.789   6.801  32.642  1.00 94.25           N  
ATOM   1507  CA  GLU A 185      -3.352   7.731  33.693  1.00 94.25           C  
ATOM   1508  C   GLU A 185      -1.894   8.162  33.498  1.00 94.25           C  
ATOM   1509  CB  GLU A 185      -3.462   7.105  35.088  1.00 94.25           C  
ATOM   1510  O   GLU A 185      -1.558   9.332  33.665  1.00 94.25           O  
ATOM   1511  CG  GLU A 185      -4.870   6.671  35.509  1.00 94.25           C  
ATOM   1512  CD  GLU A 185      -4.882   6.222  36.979  1.00 94.25           C  
ATOM   1513  OE1 GLU A 185      -5.920   6.430  37.644  1.00 94.25           O  
ATOM   1514  OE2 GLU A 185      -3.833   5.735  37.473  1.00 94.25           O  
ATOM   1515  N   LEU A 186      -1.020   7.226  33.112  1.00 92.31           N  
ATOM   1516  CA  LEU A 186       0.390   7.512  32.836  1.00 92.31           C  
ATOM   1517  C   LEU A 186       0.564   8.405  31.604  1.00 92.31           C  
ATOM   1518  CB  LEU A 186       1.156   6.192  32.650  1.00 92.31           C  
ATOM   1519  O   LEU A 186       1.418   9.288  31.614  1.00 92.31           O  
ATOM   1520  CG  LEU A 186       1.300   5.346  33.926  1.00 92.31           C  
ATOM   1521  CD1 LEU A 186       1.902   3.988  33.566  1.00 92.31           C  
ATOM   1522  CD2 LEU A 186       2.208   6.012  34.964  1.00 92.31           C  
ATOM   1523  N   LEU A 187      -0.249   8.193  30.566  1.00 92.81           N  
ATOM   1524  CA  LEU A 187      -0.222   9.017  29.359  1.00 92.81           C  
ATOM   1525  C   LEU A 187      -0.693  10.451  29.623  1.00 92.81           C  
ATOM   1526  CB  LEU A 187      -1.092   8.348  28.287  1.00 92.81           C  
ATOM   1527  O   LEU A 187      -0.096  11.397  29.129  1.00 92.81           O  
ATOM   1528  CG  LEU A 187      -1.100   9.135  26.965  1.00 92.81           C  
ATOM   1529  CD1 LEU A 187       0.250   9.074  26.247  1.00 92.81           C  
ATOM   1530  CD2 LEU A 187      -2.160   8.548  26.052  1.00 92.81           C  
ATOM   1531  N   THR A 188      -1.770  10.622  30.387  1.00 91.88           N  
ATOM   1532  CA  THR A 188      -2.368  11.948  30.628  1.00 91.88           C  
ATOM   1533  C   THR A 188      -1.779  12.674  31.836  1.00 91.88           C  
ATOM   1534  CB  THR A 188      -3.880  11.837  30.817  1.00 91.88           C  
ATOM   1535  O   THR A 188      -1.993  13.873  32.000  1.00 91.88           O  
ATOM   1536  CG2 THR A 188      -4.584  11.292  29.579  1.00 91.88           C  
ATOM   1537  OG1 THR A 188      -4.157  10.975  31.894  1.00 91.88           O  
ATOM   1538  N   GLY A 189      -1.081  11.958  32.721  1.00 91.44           N  
ATOM   1539  CA  GLY A 189      -0.615  12.477  34.008  1.00 91.44           C  
ATOM   1540  C   GLY A 189      -1.735  12.742  35.020  1.00 91.44           C  
ATOM   1541  O   GLY A 189      -1.474  13.317  36.077  1.00 91.44           O  
ATOM   1542  N   LYS A 190      -2.977  12.345  34.715  1.00 92.44           N  
ATOM   1543  CA  LYS A 190      -4.165  12.536  35.554  1.00 92.44           C  
ATOM   1544  C   LYS A 190      -4.669  11.175  36.030  1.00 92.44           C  
ATOM   1545  CB  LYS A 190      -5.246  13.295  34.762  1.00 92.44           C  
ATOM   1546  O   LYS A 190      -4.722  10.225  35.258  1.00 92.44           O  
ATOM   1547  CG  LYS A 190      -4.859  14.743  34.410  1.00 92.44           C  
ATOM   1548  CD  LYS A 190      -5.993  15.473  33.664  1.00 92.44           C  
ATOM   1549  CE  LYS A 190      -5.583  16.921  33.342  1.00 92.44           C  
ATOM   1550  NZ  LYS A 190      -6.689  17.720  32.743  1.00 92.44           N  
ATOM   1551  N   SER A 191      -5.055  11.075  37.300  1.00 94.00           N  
ATOM   1552  CA  SER A 191      -5.743   9.874  37.798  1.00 94.00           C  
ATOM   1553  C   SER A 191      -7.125   9.729  37.157  1.00 94.00           C  
ATOM   1554  CB  SER A 191      -5.856   9.890  39.324  1.00 94.00           C  
ATOM   1555  O   SER A 191      -7.719  10.729  36.750  1.00 94.00           O  
ATOM   1556  OG  SER A 191      -6.607  11.002  39.779  1.00 94.00           O  
ATOM   1557  N   GLU A 192      -7.685   8.518  37.134  1.00 92.81           N  
ATOM   1558  CA  GLU A 192      -9.035   8.266  36.617  1.00 92.81           C  
ATOM   1559  C   GLU A 192     -10.049   9.228  37.249  1.00 92.81           C  
ATOM   1560  CB  GLU A 192      -9.424   6.803  36.881  1.00 92.81           C  
ATOM   1561  O   GLU A 192     -10.801   9.888  36.541  1.00 92.81           O  
ATOM   1562  CG  GLU A 192     -10.842   6.494  36.373  1.00 92.81           C  
ATOM   1563  CD  GLU A 192     -11.231   5.030  36.581  1.00 92.81           C  
ATOM   1564  OE1 GLU A 192     -11.743   4.407  35.617  1.00 92.81           O  
ATOM   1565  OE2 GLU A 192     -10.987   4.495  37.685  1.00 92.81           O  
ATOM   1566  N   LYS A 193      -9.991   9.423  38.573  1.00 92.44           N  
ATOM   1567  CA  LYS A 193     -10.884  10.342  39.302  1.00 92.44           C  
ATOM   1568  C   LYS A 193     -10.805  11.797  38.833  1.00 92.44           C  
ATOM   1569  CB  LYS A 193     -10.574  10.295  40.803  1.00 92.44           C  
ATOM   1570  O   LYS A 193     -11.770  12.529  39.003  1.00 92.44           O  
ATOM   1571  CG  LYS A 193     -10.911   8.938  41.427  1.00 92.44           C  
ATOM   1572  CD  LYS A 193     -10.688   8.988  42.941  1.00 92.44           C  
ATOM   1573  CE  LYS A 193     -11.044   7.629  43.544  1.00 92.44           C  
ATOM   1574  NZ  LYS A 193     -10.859   7.619  45.015  1.00 92.44           N  
ATOM   1575  N   GLN A 194      -9.659  12.228  38.308  1.00 92.75           N  
ATOM   1576  CA  GLN A 194      -9.468  13.576  37.764  1.00 92.75           C  
ATOM   1577  C   GLN A 194      -9.841  13.664  36.284  1.00 92.75           C  
ATOM   1578  CB  GLN A 194      -7.999  13.983  37.917  1.00 92.75           C  
ATOM   1579  O   GLN A 194     -10.103  14.760  35.801  1.00 92.75           O  
ATOM   1580  CG  GLN A 194      -7.578  14.202  39.374  1.00 92.75           C  
ATOM   1581  CD  GLN A 194      -6.064  14.297  39.487  1.00 92.75           C  
ATOM   1582  NE2 GLN A 194      -5.532  15.298  40.151  1.00 92.75           N  
ATOM   1583  OE1 GLN A 194      -5.330  13.448  39.000  1.00 92.75           O  
ATOM   1584  N   LEU A 195      -9.796  12.542  35.563  1.00 91.94           N  
ATOM   1585  CA  LEU A 195     -10.185  12.463  34.158  1.00 91.94           C  
ATOM   1586  C   LEU A 195     -11.695  12.393  33.989  1.00 91.94           C  
ATOM   1587  CB  LEU A 195      -9.534  11.234  33.508  1.00 91.94           C  
ATOM   1588  O   LEU A 195     -12.207  12.951  33.025  1.00 91.94           O  
ATOM   1589  CG  LEU A 195      -8.051  11.433  33.180  1.00 91.94           C  
ATOM   1590  CD1 LEU A 195      -7.437  10.085  32.826  1.00 91.94           C  
ATOM   1591  CD2 LEU A 195      -7.855  12.388  31.997  1.00 91.94           C  
ATOM   1592  N   VAL A 196     -12.398  11.713  34.895  1.00 92.50           N  
ATOM   1593  CA  VAL A 196     -13.855  11.580  34.826  1.00 92.50           C  
ATOM   1594  C   VAL A 196     -14.507  12.969  34.753  1.00 92.50           C  
ATOM   1595  CB  VAL A 196     -14.390  10.718  35.987  1.00 92.50           C  
ATOM   1596  O   VAL A 196     -14.109  13.877  35.479  1.00 92.50           O  
ATOM   1597  CG1 VAL A 196     -15.917  10.633  36.006  1.00 92.50           C  
ATOM   1598  CG2 VAL A 196     -13.923   9.262  35.860  1.00 92.50           C  
ATOM   1599  N   HIS A 197     -15.489  13.123  33.860  1.00 91.69           N  
ATOM   1600  CA  HIS A 197     -16.169  14.381  33.495  1.00 91.69           C  
ATOM   1601  C   HIS A 197     -15.373  15.384  32.648  1.00 91.69           C  
ATOM   1602  CB  HIS A 197     -16.801  15.066  34.716  1.00 91.69           C  
ATOM   1603  O   HIS A 197     -15.933  16.391  32.225  1.00 91.69           O  
ATOM   1604  CG  HIS A 197     -17.708  14.151  35.480  1.00 91.69           C  
ATOM   1605  CD2 HIS A 197     -17.564  13.731  36.773  1.00 91.69           C  
ATOM   1606  ND1 HIS A 197     -18.831  13.559  34.964  1.00 91.69           N  
ATOM   1607  CE1 HIS A 197     -19.351  12.779  35.926  1.00 91.69           C  
ATOM   1608  NE2 HIS A 197     -18.616  12.847  37.052  1.00 91.69           N  
ATOM   1609  N   LEU A 198     -14.096  15.134  32.351  1.00 93.50           N  
ATOM   1610  CA  LEU A 198     -13.356  15.971  31.405  1.00 93.50           C  
ATOM   1611  C   LEU A 198     -13.651  15.572  29.960  1.00 93.50           C  
ATOM   1612  CB  LEU A 198     -11.849  15.944  31.696  1.00 93.50           C  
ATOM   1613  O   LEU A 198     -13.953  14.409  29.664  1.00 93.50           O  
ATOM   1614  CG  LEU A 198     -11.453  16.498  33.075  1.00 93.50           C  
ATOM   1615  CD1 LEU A 198      -9.924  16.520  33.171  1.00 93.50           C  
ATOM   1616  CD2 LEU A 198     -11.943  17.932  33.301  1.00 93.50           C  
ATOM   1617  N   LYS A 199     -13.500  16.529  29.045  1.00 92.25           N  
ATOM   1618  CA  LYS A 199     -13.559  16.284  27.604  1.00 92.25           C  
ATOM   1619  C   LYS A 199     -12.157  16.101  27.021  1.00 92.25           C  
ATOM   1620  CB  LYS A 199     -14.328  17.428  26.940  1.00 92.25           C  
ATOM   1621  O   LYS A 199     -11.166  16.468  27.652  1.00 92.25           O  
ATOM   1622  CG  LYS A 199     -15.816  17.318  27.277  1.00 92.25           C  
ATOM   1623  CD  LYS A 199     -16.575  18.444  26.589  1.00 92.25           C  
ATOM   1624  CE  LYS A 199     -18.057  18.303  26.921  1.00 92.25           C  
ATOM   1625  NZ  LYS A 199     -18.814  19.404  26.296  1.00 92.25           N  
ATOM   1626  N   PRO A 200     -12.028  15.540  25.805  1.00 92.06           N  
ATOM   1627  CA  PRO A 200     -10.727  15.365  25.155  1.00 92.06           C  
ATOM   1628  C   PRO A 200      -9.920  16.664  25.021  1.00 92.06           C  
ATOM   1629  CB  PRO A 200     -11.052  14.771  23.782  1.00 92.06           C  
ATOM   1630  O   PRO A 200      -8.698  16.636  25.150  1.00 92.06           O  
ATOM   1631  CG  PRO A 200     -12.358  14.025  24.037  1.00 92.06           C  
ATOM   1632  CD  PRO A 200     -13.087  14.937  25.008  1.00 92.06           C  
ATOM   1633  N   GLU A 201     -10.602  17.790  24.812  1.00 92.00           N  
ATOM   1634  CA  GLU A 201     -10.017  19.136  24.730  1.00 92.00           C  
ATOM   1635  C   GLU A 201      -9.337  19.600  26.032  1.00 92.00           C  
ATOM   1636  CB  GLU A 201     -11.112  20.117  24.263  1.00 92.00           C  
ATOM   1637  O   GLU A 201      -8.361  20.340  25.977  1.00 92.00           O  
ATOM   1638  CG  GLU A 201     -12.334  20.211  25.203  1.00 92.00           C  
ATOM   1639  CD  GLU A 201     -13.549  20.937  24.589  1.00 92.00           C  
ATOM   1640  OE1 GLU A 201     -14.655  20.817  25.171  1.00 92.00           O  
ATOM   1641  OE2 GLU A 201     -13.411  21.522  23.491  1.00 92.00           O  
ATOM   1642  N   ASP A 202      -9.776  19.099  27.192  1.00 90.38           N  
ATOM   1643  CA  ASP A 202      -9.209  19.434  28.509  1.00 90.38           C  
ATOM   1644  C   ASP A 202      -8.033  18.522  28.917  1.00 90.38           C  
ATOM   1645  CB  ASP A 202     -10.299  19.309  29.580  1.00 90.38           C  
ATOM   1646  O   ASP A 202      -7.460  18.645  30.013  1.00 90.38           O  
ATOM   1647  CG  ASP A 202     -11.563  20.111  29.290  1.00 90.38           C  
ATOM   1648  OD1 ASP A 202     -11.431  21.334  29.074  1.00 90.38           O  
ATOM   1649  OD2 ASP A 202     -12.640  19.473  29.357  1.00 90.38           O  
ATOM   1650  N   VAL A 203      -7.731  17.520  28.087  1.00 90.75           N  
ATOM   1651  CA  VAL A 203      -6.810  16.423  28.414  1.00 90.75           C  
ATOM   1652  C   VAL A 203      -5.641  16.350  27.440  1.00 90.75           C  
ATOM   1653  CB  VAL A 203      -7.569  15.083  28.496  1.00 90.75           C  
ATOM   1654  O   VAL A 203      -4.511  16.172  27.888  1.00 90.75           O  
ATOM   1655  CG1 VAL A 203      -6.631  13.911  28.809  1.00 90.75           C  
ATOM   1656  CG2 VAL A 203      -8.627  15.113  29.610  1.00 90.75           C  
ATOM   1657  N   TYR A 204      -5.887  16.475  26.137  1.00 90.88           N  
ATOM   1658  CA  TYR A 204      -4.850  16.354  25.111  1.00 90.88           C  
ATOM   1659  C   TYR A 204      -4.383  17.719  24.594  1.00 90.88           C  
ATOM   1660  CB  TYR A 204      -5.351  15.463  23.970  1.00 90.88           C  
ATOM   1661  O   TYR A 204      -5.034  18.740  24.800  1.00 90.88           O  
ATOM   1662  CG  TYR A 204      -5.860  14.102  24.400  1.00 90.88           C  
ATOM   1663  CD1 TYR A 204      -4.971  13.113  24.865  1.00 90.88           C  
ATOM   1664  CD2 TYR A 204      -7.234  13.828  24.312  1.00 90.88           C  
ATOM   1665  CE1 TYR A 204      -5.452  11.828  25.191  1.00 90.88           C  
ATOM   1666  CE2 TYR A 204      -7.723  12.563  24.662  1.00 90.88           C  
ATOM   1667  OH  TYR A 204      -7.320  10.299  25.268  1.00 90.88           O  
ATOM   1668  CZ  TYR A 204      -6.832  11.550  25.062  1.00 90.88           C  
ATOM   1669  N   SER A 205      -3.253  17.735  23.882  1.00 88.81           N  
ATOM   1670  CA  SER A 205      -2.814  18.912  23.127  1.00 88.81           C  
ATOM   1671  C   SER A 205      -3.848  19.290  22.048  1.00 88.81           C  
ATOM   1672  CB  SER A 205      -1.422  18.659  22.523  1.00 88.81           C  
ATOM   1673  O   SER A 205      -4.556  18.401  21.570  1.00 88.81           O  
ATOM   1674  OG  SER A 205      -1.391  17.487  21.729  1.00 88.81           O  
ATOM   1675  N   PRO A 206      -3.948  20.570  21.627  1.00 88.62           N  
ATOM   1676  CA  PRO A 206      -4.977  21.016  20.678  1.00 88.62           C  
ATOM   1677  C   PRO A 206      -5.028  20.189  19.384  1.00 88.62           C  
ATOM   1678  CB  PRO A 206      -4.654  22.489  20.398  1.00 88.62           C  
ATOM   1679  O   PRO A 206      -6.099  19.766  18.959  1.00 88.62           O  
ATOM   1680  CG  PRO A 206      -3.972  22.948  21.685  1.00 88.62           C  
ATOM   1681  CD  PRO A 206      -3.196  21.711  22.131  1.00 88.62           C  
ATOM   1682  N   GLU A 207      -3.859  19.875  18.820  1.00 88.00           N  
ATOM   1683  CA  GLU A 207      -3.714  19.055  17.610  1.00 88.00           C  
ATOM   1684  C   GLU A 207      -4.194  17.607  17.828  1.00 88.00           C  
ATOM   1685  CB  GLU A 207      -2.225  19.093  17.219  1.00 88.00           C  
ATOM   1686  O   GLU A 207      -4.894  17.026  16.996  1.00 88.00           O  
ATOM   1687  CG  GLU A 207      -1.917  18.445  15.862  1.00 88.00           C  
ATOM   1688  CD  GLU A 207      -0.414  18.431  15.523  1.00 88.00           C  
ATOM   1689  OE1 GLU A 207      -0.077  17.910  14.436  1.00 88.00           O  
ATOM   1690  OE2 GLU A 207       0.407  18.872  16.364  1.00 88.00           O  
ATOM   1691  N   ALA A 208      -3.865  17.007  18.978  1.00 90.00           N  
ATOM   1692  CA  ALA A 208      -4.308  15.655  19.295  1.00 90.00           C  
ATOM   1693  C   ALA A 208      -5.810  15.599  19.623  1.00 90.00           C  
ATOM   1694  CB  ALA A 208      -3.444  15.105  20.433  1.00 90.00           C  
ATOM   1695  O   ALA A 208      -6.489  14.645  19.230  1.00 90.00           O  
ATOM   1696  N   ALA A 209      -6.333  16.612  20.318  1.00 91.88           N  
ATOM   1697  CA  ALA A 209      -7.736  16.719  20.691  1.00 91.88           C  
ATOM   1698  C   ALA A 209      -8.646  16.806  19.459  1.00 91.88           C  
ATOM   1699  CB  ALA A 209      -7.920  17.931  21.611  1.00 91.88           C  
ATOM   1700  O   ALA A 209      -9.642  16.087  19.410  1.00 91.88           O  
ATOM   1701  N   GLU A 210      -8.280  17.595  18.444  1.00 92.06           N  
ATOM   1702  CA  GLU A 210      -9.052  17.745  17.202  1.00 92.06           C  
ATOM   1703  C   GLU A 210      -9.306  16.391  16.524  1.00 92.06           C  
ATOM   1704  CB  GLU A 210      -8.302  18.712  16.274  1.00 92.06           C  
ATOM   1705  O   GLU A 210     -10.454  15.985  16.321  1.00 92.06           O  
ATOM   1706  CG  GLU A 210      -9.085  19.008  14.986  1.00 92.06           C  
ATOM   1707  CD  GLU A 210      -8.412  20.072  14.103  1.00 92.06           C  
ATOM   1708  OE1 GLU A 210      -9.113  20.576  13.198  1.00 92.06           O  
ATOM   1709  OE2 GLU A 210      -7.219  20.372  14.334  1.00 92.06           O  
ATOM   1710  N   LYS A 211      -8.240  15.618  16.290  1.00 91.00           N  
ATOM   1711  CA  LYS A 211      -8.341  14.281  15.691  1.00 91.00           C  
ATOM   1712  C   LYS A 211      -9.116  13.304  16.579  1.00 91.00           C  
ATOM   1713  CB  LYS A 211      -6.922  13.796  15.377  1.00 91.00           C  
ATOM   1714  O   LYS A 211      -9.860  12.453  16.085  1.00 91.00           O  
ATOM   1715  CG  LYS A 211      -6.913  12.482  14.585  1.00 91.00           C  
ATOM   1716  CD  LYS A 211      -5.492  12.159  14.112  1.00 91.00           C  
ATOM   1717  CE  LYS A 211      -5.497  10.862  13.299  1.00 91.00           C  
ATOM   1718  NZ  LYS A 211      -4.136  10.510  12.824  1.00 91.00           N  
ATOM   1719  N   VAL A 212      -8.971  13.399  17.902  1.00 92.19           N  
ATOM   1720  CA  VAL A 212      -9.730  12.564  18.847  1.00 92.19           C  
ATOM   1721  C   VAL A 212     -11.226  12.879  18.789  1.00 92.19           C  
ATOM   1722  CB  VAL A 212      -9.179  12.704  20.278  1.00 92.19           C  
ATOM   1723  O   VAL A 212     -12.024  11.943  18.811  1.00 92.19           O  
ATOM   1724  CG1 VAL A 212     -10.096  12.077  21.331  1.00 92.19           C  
ATOM   1725  CG2 VAL A 212      -7.842  11.973  20.419  1.00 92.19           C  
ATOM   1726  N   ILE A 213     -11.604  14.154  18.696  1.00 91.94           N  
ATOM   1727  CA  ILE A 213     -12.998  14.599  18.603  1.00 91.94           C  
ATOM   1728  C   ILE A 213     -13.604  14.160  17.269  1.00 91.94           C  
ATOM   1729  CB  ILE A 213     -13.085  16.129  18.812  1.00 91.94           C  
ATOM   1730  O   ILE A 213     -14.682  13.570  17.260  1.00 91.94           O  
ATOM   1731  CG1 ILE A 213     -12.738  16.487  20.277  1.00 91.94           C  
ATOM   1732  CG2 ILE A 213     -14.490  16.663  18.468  1.00 91.94           C  
ATOM   1733  CD1 ILE A 213     -12.402  17.969  20.483  1.00 91.94           C  
ATOM   1734  N   GLU A 214     -12.896  14.363  16.157  1.00 92.75           N  
ATOM   1735  CA  GLU A 214     -13.345  13.941  14.824  1.00 92.75           C  
ATOM   1736  C   GLU A 214     -13.622  12.429  14.778  1.00 92.75           C  
ATOM   1737  CB  GLU A 214     -12.250  14.298  13.805  1.00 92.75           C  
ATOM   1738  O   GLU A 214     -14.652  11.962  14.283  1.00 92.75           O  
ATOM   1739  CG  GLU A 214     -12.729  14.122  12.353  1.00 92.75           C  
ATOM   1740  CD  GLU A 214     -11.598  13.856  11.349  1.00 92.75           C  
ATOM   1741  OE1 GLU A 214     -11.936  13.293  10.276  1.00 92.75           O  
ATOM   1742  OE2 GLU A 214     -10.411  14.024  11.692  1.00 92.75           O  
ATOM   1743  N   THR A 215     -12.706  11.637  15.333  1.00 92.12           N  
ATOM   1744  CA  THR A 215     -12.829  10.175  15.353  1.00 92.12           C  
ATOM   1745  C   THR A 215     -13.912   9.691  16.320  1.00 92.12           C  
ATOM   1746  CB  THR A 215     -11.481   9.507  15.644  1.00 92.12           C  
ATOM   1747  O   THR A 215     -14.607   8.727  16.000  1.00 92.12           O  
ATOM   1748  CG2 THR A 215     -10.485   9.692  14.501  1.00 92.12           C  
ATOM   1749  OG1 THR A 215     -10.878  10.054  16.783  1.00 92.12           O  
ATOM   1750  N   ASP A 216     -14.116  10.366  17.455  1.00 92.44           N  
ATOM   1751  CA  ASP A 216     -15.268  10.126  18.335  1.00 92.44           C  
ATOM   1752  C   ASP A 216     -16.587  10.397  17.606  1.00 92.44           C  
ATOM   1753  CB  ASP A 216     -15.200  11.030  19.573  1.00 92.44           C  
ATOM   1754  O   ASP A 216     -17.495   9.567  17.650  1.00 92.44           O  
ATOM   1755  CG  ASP A 216     -14.381  10.456  20.718  1.00 92.44           C  
ATOM   1756  OD1 ASP A 216     -13.472   9.622  20.502  1.00 92.44           O  
ATOM   1757  OD2 ASP A 216     -14.660  10.852  21.867  1.00 92.44           O  
ATOM   1758  N   GLU A 217     -16.696  11.522  16.890  1.00 91.19           N  
ATOM   1759  CA  GLU A 217     -17.898  11.851  16.120  1.00 91.19           C  
ATOM   1760  C   GLU A 217     -18.212  10.790  15.069  1.00 91.19           C  
ATOM   1761  CB  GLU A 217     -17.788  13.203  15.404  1.00 91.19           C  
ATOM   1762  O   GLU A 217     -19.377  10.434  14.897  1.00 91.19           O  
ATOM   1763  CG  GLU A 217     -17.756  14.410  16.350  1.00 91.19           C  
ATOM   1764  CD  GLU A 217     -18.656  15.562  15.892  1.00 91.19           C  
ATOM   1765  OE1 GLU A 217     -19.201  16.210  16.817  1.00 91.19           O  
ATOM   1766  OE2 GLU A 217     -18.951  15.703  14.680  1.00 91.19           O  
ATOM   1767  N   LYS A 218     -17.198  10.240  14.390  1.00 90.50           N  
ATOM   1768  CA  LYS A 218     -17.403   9.158  13.416  1.00 90.50           C  
ATOM   1769  C   LYS A 218     -18.031   7.927  14.067  1.00 90.50           C  
ATOM   1770  CB  LYS A 218     -16.085   8.811  12.706  1.00 90.50           C  
ATOM   1771  O   LYS A 218     -18.998   7.397  13.516  1.00 90.50           O  
ATOM   1772  CG  LYS A 218     -15.713   9.893  11.682  1.00 90.50           C  
ATOM   1773  CD  LYS A 218     -14.355   9.629  11.015  1.00 90.50           C  
ATOM   1774  CE  LYS A 218     -14.016  10.840  10.134  1.00 90.50           C  
ATOM   1775  NZ  LYS A 218     -12.633  10.826   9.602  1.00 90.50           N  
ATOM   1776  N   VAL A 219     -17.545   7.522  15.242  1.00 91.06           N  
ATOM   1777  CA  VAL A 219     -18.090   6.385  16.004  1.00 91.06           C  
ATOM   1778  C   VAL A 219     -19.505   6.691  16.500  1.00 91.06           C  
ATOM   1779  CB  VAL A 219     -17.156   6.013  17.173  1.00 91.06           C  
ATOM   1780  O   VAL A 219     -20.403   5.866  16.336  1.00 91.06           O  
ATOM   1781  CG1 VAL A 219     -17.712   4.868  18.034  1.00 91.06           C  
ATOM   1782  CG2 VAL A 219     -15.788   5.559  16.651  1.00 91.06           C  
ATOM   1783  N   PHE A 220     -19.748   7.891  17.036  1.00 89.62           N  
ATOM   1784  CA  PHE A 220     -21.069   8.289  17.529  1.00 89.62           C  
ATOM   1785  C   PHE A 220     -22.110   8.498  16.417  1.00 89.62           C  
ATOM   1786  CB  PHE A 220     -20.957   9.562  18.381  1.00 89.62           C  
ATOM   1787  O   PHE A 220     -23.286   8.214  16.635  1.00 89.62           O  
ATOM   1788  CG  PHE A 220     -20.390   9.364  19.775  1.00 89.62           C  
ATOM   1789  CD1 PHE A 220     -21.051   8.524  20.692  1.00 89.62           C  
ATOM   1790  CD2 PHE A 220     -19.245  10.070  20.188  1.00 89.62           C  
ATOM   1791  CE1 PHE A 220     -20.570   8.388  22.005  1.00 89.62           C  
ATOM   1792  CE2 PHE A 220     -18.758   9.928  21.499  1.00 89.62           C  
ATOM   1793  CZ  PHE A 220     -19.423   9.090  22.409  1.00 89.62           C  
ATOM   1794  N   ARG A 221     -21.735   8.984  15.231  1.00 87.69           N  
ATOM   1795  CA  ARG A 221     -22.692   9.197  14.130  1.00 87.69           C  
ATOM   1796  C   ARG A 221     -23.008   7.912  13.375  1.00 87.69           C  
ATOM   1797  CB  ARG A 221     -22.196  10.277  13.160  1.00 87.69           C  
ATOM   1798  O   ARG A 221     -24.171   7.645  13.106  1.00 87.69           O  
ATOM   1799  CG  ARG A 221     -22.260  11.692  13.751  1.00 87.69           C  
ATOM   1800  CD  ARG A 221     -21.936  12.709  12.651  1.00 87.69           C  
ATOM   1801  NE  ARG A 221     -21.681  14.055  13.195  1.00 87.69           N  
ATOM   1802  NH1 ARG A 221     -21.929  15.259  11.251  1.00 87.69           N  
ATOM   1803  NH2 ARG A 221     -21.203  16.265  13.106  1.00 87.69           N  
ATOM   1804  CZ  ARG A 221     -21.620  15.185  12.517  1.00 87.69           C  
ATOM   1805  N   HIS A 222     -21.989   7.120  13.049  1.00 86.44           N  
ATOM   1806  CA  HIS A 222     -22.145   5.962  12.162  1.00 86.44           C  
ATOM   1807  C   HIS A 222     -22.298   4.643  12.916  1.00 86.44           C  
ATOM   1808  CB  HIS A 222     -20.968   5.907  11.186  1.00 86.44           C  
ATOM   1809  O   HIS A 222     -22.655   3.636  12.316  1.00 86.44           O  
ATOM   1810  CG  HIS A 222     -20.818   7.172  10.393  1.00 86.44           C  
ATOM   1811  CD2 HIS A 222     -21.431   7.484   9.211  1.00 86.44           C  
ATOM   1812  ND1 HIS A 222     -20.061   8.255  10.767  1.00 86.44           N  
ATOM   1813  CE1 HIS A 222     -20.206   9.203   9.827  1.00 86.44           C  
ATOM   1814  NE2 HIS A 222     -21.038   8.780   8.865  1.00 86.44           N  
ATOM   1815  N   ASN A 223     -22.043   4.641  14.227  1.00 84.81           N  
ATOM   1816  CA  ASN A 223     -22.155   3.461  15.076  1.00 84.81           C  
ATOM   1817  C   ASN A 223     -21.256   2.290  14.623  1.00 84.81           C  
ATOM   1818  CB  ASN A 223     -23.649   3.125  15.228  1.00 84.81           C  
ATOM   1819  O   ASN A 223     -21.599   1.120  14.784  1.00 84.81           O  
ATOM   1820  CG  ASN A 223     -23.960   2.476  16.552  1.00 84.81           C  
ATOM   1821  ND2 ASN A 223     -24.937   1.606  16.573  1.00 84.81           N  
ATOM   1822  OD1 ASN A 223     -23.375   2.793  17.580  1.00 84.81           O  
ATOM   1823  N   VAL A 224     -20.091   2.621  14.058  1.00 87.06           N  
ATOM   1824  CA  VAL A 224     -19.082   1.673  13.564  1.00 87.06           C  
ATOM   1825  C   VAL A 224     -17.820   1.727  14.416  1.00 87.06           C  
ATOM   1826  CB  VAL A 224     -18.734   1.905  12.078  1.00 87.06           C  
ATOM   1827  O   VAL A 224     -17.509   2.750  15.028  1.00 87.06           O  
ATOM   1828  CG1 VAL A 224     -19.951   1.689  11.177  1.00 87.06           C  
ATOM   1829  CG2 VAL A 224     -18.135   3.293  11.814  1.00 87.06           C  
ATOM   1830  N   SER A 225     -17.066   0.628  14.440  1.00 91.25           N  
ATOM   1831  CA  SER A 225     -15.724   0.633  15.019  1.00 91.25           C  
ATOM   1832  C   SER A 225     -14.732   1.332  14.095  1.00 91.25           C  
ATOM   1833  CB  SER A 225     -15.242  -0.784  15.318  1.00 91.25           C  
ATOM   1834  O   SER A 225     -14.758   1.092  12.889  1.00 91.25           O  
ATOM   1835  OG  SER A 225     -15.146  -1.565  14.142  1.00 91.25           O  
ATOM   1836  N   LEU A 226     -13.816   2.116  14.658  1.00 94.06           N  
ATOM   1837  CA  LEU A 226     -12.784   2.834  13.912  1.00 94.06           C  
ATOM   1838  C   LEU A 226     -11.405   2.518  14.488  1.00 94.06           C  
ATOM   1839  CB  LEU A 226     -13.105   4.337  13.975  1.00 94.06           C  
ATOM   1840  O   LEU A 226     -11.224   2.614  15.698  1.00 94.06           O  
ATOM   1841  CG  LEU A 226     -12.136   5.221  13.171  1.00 94.06           C  
ATOM   1842  CD1 LEU A 226     -12.252   4.995  11.664  1.00 94.06           C  
ATOM   1843  CD2 LEU A 226     -12.447   6.686  13.454  1.00 94.06           C  
ATOM   1844  N   THR A 227     -10.440   2.194  13.629  1.00 95.12           N  
ATOM   1845  CA  THR A 227      -9.031   2.008  14.007  1.00 95.12           C  
ATOM   1846  C   THR A 227      -8.177   3.022  13.261  1.00 95.12           C  
ATOM   1847  CB  THR A 227      -8.532   0.586  13.716  1.00 95.12           C  
ATOM   1848  O   THR A 227      -8.335   3.177  12.052  1.00 95.12           O  
ATOM   1849  CG2 THR A 227      -7.126   0.345  14.265  1.00 95.12           C  
ATOM   1850  OG1 THR A 227      -9.362  -0.380  14.326  1.00 95.12           O  
ATOM   1851  N   TYR A 228      -7.297   3.726  13.966  1.00 94.06           N  
ATOM   1852  CA  TYR A 228      -6.431   4.744  13.378  1.00 94.06           C  
ATOM   1853  C   TYR A 228      -5.152   4.935  14.198  1.00 94.06           C  
ATOM   1854  CB  TYR A 228      -7.210   6.063  13.256  1.00 94.06           C  
ATOM   1855  O   TYR A 228      -5.127   4.680  15.397  1.00 94.06           O  
ATOM   1856  CG  TYR A 228      -7.575   6.715  14.578  1.00 94.06           C  
ATOM   1857  CD1 TYR A 228      -8.724   6.319  15.294  1.00 94.06           C  
ATOM   1858  CD2 TYR A 228      -6.740   7.716  15.098  1.00 94.06           C  
ATOM   1859  CE1 TYR A 228      -9.036   6.925  16.530  1.00 94.06           C  
ATOM   1860  CE2 TYR A 228      -7.061   8.335  16.315  1.00 94.06           C  
ATOM   1861  OH  TYR A 228      -8.431   8.535  18.243  1.00 94.06           O  
ATOM   1862  CZ  TYR A 228      -8.196   7.938  17.044  1.00 94.06           C  
ATOM   1863  N   GLU A 229      -4.091   5.425  13.563  1.00 93.69           N  
ATOM   1864  CA  GLU A 229      -2.832   5.739  14.243  1.00 93.69           C  
ATOM   1865  C   GLU A 229      -2.792   7.213  14.675  1.00 93.69           C  
ATOM   1866  CB  GLU A 229      -1.639   5.400  13.346  1.00 93.69           C  
ATOM   1867  O   GLU A 229      -3.209   8.115  13.932  1.00 93.69           O  
ATOM   1868  CG  GLU A 229      -1.552   3.911  12.960  1.00 93.69           C  
ATOM   1869  CD  GLU A 229      -0.351   3.635  12.038  1.00 93.69           C  
ATOM   1870  OE1 GLU A 229       0.070   2.470  11.874  1.00 93.69           O  
ATOM   1871  OE2 GLU A 229       0.225   4.595  11.476  1.00 93.69           O  
ATOM   1872  N   GLN A 230      -2.277   7.479  15.875  1.00 92.94           N  
ATOM   1873  CA  GLN A 230      -2.140   8.828  16.414  1.00 92.94           C  
ATOM   1874  C   GLN A 230      -0.922   8.963  17.327  1.00 92.94           C  
ATOM   1875  CB  GLN A 230      -3.440   9.214  17.135  1.00 92.94           C  
ATOM   1876  O   GLN A 230      -0.682   8.136  18.202  1.00 92.94           O  
ATOM   1877  CG  GLN A 230      -3.378  10.625  17.735  1.00 92.94           C  
ATOM   1878  CD  GLN A 230      -4.729  11.174  18.179  1.00 92.94           C  
ATOM   1879  NE2 GLN A 230      -4.844  12.481  18.211  1.00 92.94           N  
ATOM   1880  OE1 GLN A 230      -5.682  10.462  18.469  1.00 92.94           O  
ATOM   1881  N   TRP A 231      -0.190  10.061  17.149  1.00 91.88           N  
ATOM   1882  CA  TRP A 231       0.842  10.485  18.084  1.00 91.88           C  
ATOM   1883  C   TRP A 231       0.205  11.165  19.291  1.00 91.88           C  
ATOM   1884  CB  TRP A 231       1.838  11.402  17.375  1.00 91.88           C  
ATOM   1885  O   TRP A 231      -0.620  12.064  19.130  1.00 91.88           O  
ATOM   1886  CG  TRP A 231       2.679  10.688  16.366  1.00 91.88           C  
ATOM   1887  CD1 TRP A 231       2.420  10.575  15.044  1.00 91.88           C  
ATOM   1888  CD2 TRP A 231       3.921   9.959  16.596  1.00 91.88           C  
ATOM   1889  CE2 TRP A 231       4.368   9.427  15.350  1.00 91.88           C  
ATOM   1890  CE3 TRP A 231       4.715   9.700  17.735  1.00 91.88           C  
ATOM   1891  NE1 TRP A 231       3.412   9.826  14.441  1.00 91.88           N  
ATOM   1892  CH2 TRP A 231       6.322   8.446  16.387  1.00 91.88           C  
ATOM   1893  CZ2 TRP A 231       5.550   8.682  15.237  1.00 91.88           C  
ATOM   1894  CZ3 TRP A 231       5.904   8.952  17.634  1.00 91.88           C  
ATOM   1895  N   LEU A 232       0.591  10.722  20.482  1.00 92.19           N  
ATOM   1896  CA  LEU A 232       0.183  11.297  21.756  1.00 92.19           C  
ATOM   1897  C   LEU A 232       1.425  11.659  22.571  1.00 92.19           C  
ATOM   1898  CB  LEU A 232      -0.759  10.334  22.507  1.00 92.19           C  
ATOM   1899  O   LEU A 232       2.470  11.004  22.481  1.00 92.19           O  
ATOM   1900  CG  LEU A 232      -2.076  10.024  21.766  1.00 92.19           C  
ATOM   1901  CD1 LEU A 232      -2.905   8.987  22.521  1.00 92.19           C  
ATOM   1902  CD2 LEU A 232      -2.964  11.262  21.609  1.00 92.19           C  
ATOM   1903  N   ASP A 233       1.289  12.722  23.351  1.00 90.50           N  
ATOM   1904  CA  ASP A 233       2.351  13.274  24.179  1.00 90.50           C  
ATOM   1905  C   ASP A 233       2.159  12.812  25.631  1.00 90.50           C  
ATOM   1906  CB  ASP A 233       2.365  14.809  24.055  1.00 90.50           C  
ATOM   1907  O   ASP A 233       1.062  12.905  26.182  1.00 90.50           O  
ATOM   1908  CG  ASP A 233       2.413  15.332  22.605  1.00 90.50           C  
ATOM   1909  OD1 ASP A 233       3.397  15.054  21.876  1.00 90.50           O  
ATOM   1910  OD2 ASP A 233       1.473  16.059  22.206  1.00 90.50           O  
ATOM   1911  N   TYR A 234       3.230  12.320  26.247  1.00 91.56           N  
ATOM   1912  CA  TYR A 234       3.307  12.101  27.687  1.00 91.56           C  
ATOM   1913  C   TYR A 234       3.580  13.428  28.417  1.00 91.56           C  
ATOM   1914  CB  TYR A 234       4.417  11.091  28.000  1.00 91.56           C  
ATOM   1915  O   TYR A 234       4.119  14.367  27.822  1.00 91.56           O  
ATOM   1916  CG  TYR A 234       4.081   9.646  27.715  1.00 91.56           C  
ATOM   1917  CD1 TYR A 234       3.469   8.863  28.712  1.00 91.56           C  
ATOM   1918  CD2 TYR A 234       4.402   9.077  26.469  1.00 91.56           C  
ATOM   1919  CE1 TYR A 234       3.160   7.514  28.462  1.00 91.56           C  
ATOM   1920  CE2 TYR A 234       4.117   7.723  26.227  1.00 91.56           C  
ATOM   1921  OH  TYR A 234       3.209   5.642  26.955  1.00 91.56           O  
ATOM   1922  CZ  TYR A 234       3.487   6.944  27.214  1.00 91.56           C  
ATOM   1923  N   PRO A 235       3.306  13.515  29.733  1.00 88.00           N  
ATOM   1924  CA  PRO A 235       3.512  14.744  30.502  1.00 88.00           C  
ATOM   1925  C   PRO A 235       4.988  15.154  30.630  1.00 88.00           C  
ATOM   1926  CB  PRO A 235       2.896  14.467  31.880  1.00 88.00           C  
ATOM   1927  O   PRO A 235       5.285  16.312  30.908  1.00 88.00           O  
ATOM   1928  CG  PRO A 235       1.953  13.288  31.644  1.00 88.00           C  
ATOM   1929  CD  PRO A 235       2.694  12.501  30.576  1.00 88.00           C  
ATOM   1930  N   ASP A 236       5.918  14.215  30.434  1.00 87.56           N  
ATOM   1931  CA  ASP A 236       7.369  14.445  30.423  1.00 87.56           C  
ATOM   1932  C   ASP A 236       7.894  14.971  29.068  1.00 87.56           C  
ATOM   1933  CB  ASP A 236       8.088  13.151  30.860  1.00 87.56           C  
ATOM   1934  O   ASP A 236       9.089  15.229  28.925  1.00 87.56           O  
ATOM   1935  CG  ASP A 236       7.951  11.982  29.872  1.00 87.56           C  
ATOM   1936  OD1 ASP A 236       7.179  12.117  28.898  1.00 87.56           O  
ATOM   1937  OD2 ASP A 236       8.608  10.940  30.093  1.00 87.56           O  
ATOM   1938  N   GLY A 237       7.012  15.139  28.074  1.00 83.75           N  
ATOM   1939  CA  GLY A 237       7.346  15.571  26.717  1.00 83.75           C  
ATOM   1940  C   GLY A 237       7.739  14.434  25.769  1.00 83.75           C  
ATOM   1941  O   GLY A 237       8.021  14.688  24.594  1.00 83.75           O  
ATOM   1942  N   ARG A 238       7.752  13.173  26.226  1.00 89.25           N  
ATOM   1943  CA  ARG A 238       7.958  12.016  25.347  1.00 89.25           C  
ATOM   1944  C   ARG A 238       6.759  11.864  24.411  1.00 89.25           C  
ATOM   1945  CB  ARG A 238       8.185  10.759  26.204  1.00 89.25           C  
ATOM   1946  O   ARG A 238       5.618  11.864  24.853  1.00 89.25           O  
ATOM   1947  CG  ARG A 238       8.392   9.493  25.365  1.00 89.25           C  
ATOM   1948  CD  ARG A 238       8.533   8.269  26.270  1.00 89.25           C  
ATOM   1949  NE  ARG A 238       8.505   7.023  25.477  1.00 89.25           N  
ATOM   1950  NH1 ARG A 238       8.499   5.569  27.248  1.00 89.25           N  
ATOM   1951  NH2 ARG A 238       8.306   4.772  25.171  1.00 89.25           N  
ATOM   1952  CZ  ARG A 238       8.445   5.797  25.966  1.00 89.25           C  
ATOM   1953  N   LYS A 239       7.011  11.633  23.121  1.00 90.38           N  
ATOM   1954  CA  LYS A 239       5.965  11.268  22.151  1.00 90.38           C  
ATOM   1955  C   LYS A 239       5.927   9.764  21.914  1.00 90.38           C  
ATOM   1956  CB  LYS A 239       6.120  12.039  20.834  1.00 90.38           C  
ATOM   1957  O   LYS A 239       6.983   9.136  21.779  1.00 90.38           O  
ATOM   1958  CG  LYS A 239       6.179  13.556  21.057  1.00 90.38           C  
ATOM   1959  CD  LYS A 239       5.689  14.313  19.818  1.00 90.38           C  
ATOM   1960  CE  LYS A 239       5.664  15.818  20.100  1.00 90.38           C  
ATOM   1961  NZ  LYS A 239       4.529  16.468  19.408  1.00 90.38           N  
ATOM   1962  N   ALA A 240       4.727   9.209  21.806  1.00 92.62           N  
ATOM   1963  CA  ALA A 240       4.499   7.830  21.393  1.00 92.62           C  
ATOM   1964  C   ALA A 240       3.382   7.750  20.350  1.00 92.62           C  
ATOM   1965  CB  ALA A 240       4.213   6.969  22.622  1.00 92.62           C  
ATOM   1966  O   ALA A 240       2.443   8.544  20.359  1.00 92.62           O  
ATOM   1967  N   CYS A 241       3.514   6.802  19.428  1.00 93.62           N  
ATOM   1968  CA  CYS A 241       2.523   6.525  18.402  1.00 93.62           C  
ATOM   1969  C   CYS A 241       1.647   5.363  18.860  1.00 93.62           C  
ATOM   1970  CB  CYS A 241       3.232   6.227  17.080  1.00 93.62           C  
ATOM   1971  O   CYS A 241       2.155   4.273  19.126  1.00 93.62           O  
ATOM   1972  SG  CYS A 241       1.996   6.154  15.754  1.00 93.62           S  
ATOM   1973  N   PHE A 242       0.341   5.598  18.924  1.00 95.06           N  
ATOM   1974  CA  PHE A 242      -0.645   4.604  19.311  1.00 95.06           C  
ATOM   1975  C   PHE A 242      -1.532   4.227  18.129  1.00 95.06           C  
ATOM   1976  CB  PHE A 242      -1.471   5.113  20.497  1.00 95.06           C  
ATOM   1977  O   PHE A 242      -2.048   5.093  17.424  1.00 95.06           O  
ATOM   1978  CG  PHE A 242      -0.680   5.189  21.788  1.00 95.06           C  
ATOM   1979  CD1 PHE A 242      -0.620   4.070  22.637  1.00 95.06           C  
ATOM   1980  CD2 PHE A 242       0.002   6.369  22.138  1.00 95.06           C  
ATOM   1981  CE1 PHE A 242       0.122   4.124  23.829  1.00 95.06           C  
ATOM   1982  CE2 PHE A 242       0.726   6.431  23.341  1.00 95.06           C  
ATOM   1983  CZ  PHE A 242       0.797   5.305  24.179  1.00 95.06           C  
ATOM   1984  N   GLU A 243      -1.761   2.930  17.953  1.00 96.31           N  
ATOM   1985  CA  GLU A 243      -2.870   2.409  17.159  1.00 96.31           C  
ATOM   1986  C   GLU A 243      -4.117   2.393  18.048  1.00 96.31           C  
ATOM   1987  CB  GLU A 243      -2.517   1.014  16.627  1.00 96.31           C  
ATOM   1988  O   GLU A 243      -4.222   1.595  18.979  1.00 96.31           O  
ATOM   1989  CG  GLU A 243      -3.622   0.441  15.730  1.00 96.31           C  
ATOM   1990  CD  GLU A 243      -3.265  -0.974  15.255  1.00 96.31           C  
ATOM   1991  OE1 GLU A 243      -2.999  -1.144  14.045  1.00 96.31           O  
ATOM   1992  OE2 GLU A 243      -3.261  -1.898  16.103  1.00 96.31           O  
ATOM   1993  N   ILE A 244      -5.043   3.315  17.794  1.00 96.00           N  
ATOM   1994  CA  ILE A 244      -6.246   3.522  18.593  1.00 96.00           C  
ATOM   1995  C   ILE A 244      -7.445   2.909  17.879  1.00 96.00           C  
ATOM   1996  CB  ILE A 244      -6.469   5.012  18.926  1.00 96.00           C  
ATOM   1997  O   ILE A 244      -7.813   3.327  16.782  1.00 96.00           O  
ATOM   1998  CG1 ILE A 244      -5.225   5.604  19.625  1.00 96.00           C  
ATOM   1999  CG2 ILE A 244      -7.721   5.171  19.816  1.00 96.00           C  
ATOM   2000  CD1 ILE A 244      -5.332   7.104  19.908  1.00 96.00           C  
ATOM   2001  N   ARG A 245      -8.102   1.956  18.537  1.00 96.38           N  
ATOM   2002  CA  ARG A 245      -9.376   1.370  18.131  1.00 96.38           C  
ATOM   2003  C   ARG A 245     -10.498   1.847  19.041  1.00 96.38           C  
ATOM   2004  CB  ARG A 245      -9.250  -0.155  18.108  1.00 96.38           C  
ATOM   2005  O   ARG A 245     -10.458   1.622  20.245  1.00 96.38           O  
ATOM   2006  CG  ARG A 245     -10.541  -0.796  17.587  1.00 96.38           C  
ATOM   2007  CD  ARG A 245     -10.351  -2.304  17.452  1.00 96.38           C  
ATOM   2008  NE  ARG A 245     -11.547  -2.935  16.868  1.00 96.38           N  
ATOM   2009  NH1 ARG A 245     -10.975  -5.110  17.316  1.00 96.38           N  
ATOM   2010  NH2 ARG A 245     -12.885  -4.664  16.241  1.00 96.38           N  
ATOM   2011  CZ  ARG A 245     -11.797  -4.230  16.813  1.00 96.38           C  
ATOM   2012  N   LYS A 246     -11.536   2.443  18.464  1.00 95.62           N  
ATOM   2013  CA  LYS A 246     -12.748   2.887  19.162  1.00 95.62           C  
ATOM   2014  C   LYS A 246     -13.942   2.044  18.738  1.00 95.62           C  
ATOM   2015  CB  LYS A 246     -12.993   4.375  18.897  1.00 95.62           C  
ATOM   2016  O   LYS A 246     -14.109   1.760  17.553  1.00 95.62           O  
ATOM   2017  CG  LYS A 246     -11.877   5.263  19.456  1.00 95.62           C  
ATOM   2018  CD  LYS A 246     -12.157   6.735  19.136  1.00 95.62           C  
ATOM   2019  CE  LYS A 246     -11.019   7.590  19.690  1.00 95.62           C  
ATOM   2020  NZ  LYS A 246     -11.183   9.005  19.304  1.00 95.62           N  
ATOM   2021  N   VAL A 247     -14.769   1.651  19.699  1.00 94.12           N  
ATOM   2022  CA  VAL A 247     -15.980   0.848  19.490  1.00 94.12           C  
ATOM   2023  C   VAL A 247     -17.161   1.456  20.253  1.00 94.12           C  
ATOM   2024  CB  VAL A 247     -15.769  -0.631  19.889  1.00 94.12           C  
ATOM   2025  O   VAL A 247     -16.961   1.971  21.354  1.00 94.12           O  
ATOM   2026  CG1 VAL A 247     -14.639  -1.277  19.074  1.00 94.12           C  
ATOM   2027  CG2 VAL A 247     -15.448  -0.841  21.373  1.00 94.12           C  
ATOM   2028  N   PRO A 248     -18.391   1.415  19.713  1.00 92.75           N  
ATOM   2029  CA  PRO A 248     -19.575   1.806  20.472  1.00 92.75           C  
ATOM   2030  C   PRO A 248     -19.828   0.815  21.620  1.00 92.75           C  
ATOM   2031  CB  PRO A 248     -20.716   1.850  19.453  1.00 92.75           C  
ATOM   2032  O   PRO A 248     -19.699  -0.397  21.443  1.00 92.75           O  
ATOM   2033  CG  PRO A 248     -20.283   0.845  18.384  1.00 92.75           C  
ATOM   2034  CD  PRO A 248     -18.759   0.944  18.384  1.00 92.75           C  
ATOM   2035  N   TYR A 249     -20.187   1.335  22.794  1.00 87.81           N  
ATOM   2036  CA  TYR A 249     -20.509   0.556  23.992  1.00 87.81           C  
ATOM   2037  C   TYR A 249     -22.009   0.648  24.290  1.00 87.81           C  
ATOM   2038  CB  TYR A 249     -19.650   1.031  25.173  1.00 87.81           C  
ATOM   2039  O   TYR A 249     -22.584   1.739  24.269  1.00 87.81           O  
ATOM   2040  CG  TYR A 249     -20.079   0.462  26.515  1.00 87.81           C  
ATOM   2041  CD1 TYR A 249     -20.658   1.309  27.480  1.00 87.81           C  
ATOM   2042  CD2 TYR A 249     -19.942  -0.915  26.783  1.00 87.81           C  
ATOM   2043  CE1 TYR A 249     -21.112   0.785  28.706  1.00 87.81           C  
ATOM   2044  CE2 TYR A 249     -20.394  -1.442  28.009  1.00 87.81           C  
ATOM   2045  OH  TYR A 249     -21.414  -1.104  30.155  1.00 87.81           O  
ATOM   2046  CZ  TYR A 249     -20.984  -0.595  28.971  1.00 87.81           C  
ATOM   2047  N   TYR A 250     -22.635  -0.496  24.568  1.00 87.19           N  
ATOM   2048  CA  TYR A 250     -24.079  -0.634  24.760  1.00 87.19           C  
ATOM   2049  C   TYR A 250     -24.405  -1.139  26.162  1.00 87.19           C  
ATOM   2050  CB  TYR A 250     -24.680  -1.573  23.705  1.00 87.19           C  
ATOM   2051  O   TYR A 250     -23.638  -1.898  26.755  1.00 87.19           O  
ATOM   2052  CG  TYR A 250     -24.404  -1.163  22.273  1.00 87.19           C  
ATOM   2053  CD1 TYR A 250     -25.311  -0.336  21.585  1.00 87.19           C  
ATOM   2054  CD2 TYR A 250     -23.239  -1.623  21.631  1.00 87.19           C  
ATOM   2055  CE1 TYR A 250     -25.058   0.027  20.250  1.00 87.19           C  
ATOM   2056  CE2 TYR A 250     -22.982  -1.268  20.298  1.00 87.19           C  
ATOM   2057  OH  TYR A 250     -23.676  -0.164  18.306  1.00 87.19           O  
ATOM   2058  CZ  TYR A 250     -23.898  -0.453  19.607  1.00 87.19           C  
ATOM   2059  N   ASP A 251     -25.562  -0.734  26.673  1.00 84.06           N  
ATOM   2060  CA  ASP A 251     -26.129  -1.279  27.899  1.00 84.06           C  
ATOM   2061  C   ASP A 251     -26.787  -2.659  27.677  1.00 84.06           C  
ATOM   2062  CB  ASP A 251     -27.071  -0.239  28.538  1.00 84.06           C  
ATOM   2063  O   ASP A 251     -26.840  -3.193  26.565  1.00 84.06           O  
ATOM   2064  CG  ASP A 251     -28.429  -0.042  27.848  1.00 84.06           C  
ATOM   2065  OD1 ASP A 251     -28.784  -0.837  26.950  1.00 84.06           O  
ATOM   2066  OD2 ASP A 251     -29.167   0.859  28.294  1.00 84.06           O  
ATOM   2067  N   ARG A 252     -27.326  -3.248  28.755  1.00 80.19           N  
ATOM   2068  CA  ARG A 252     -28.024  -4.550  28.711  1.00 80.19           C  
ATOM   2069  C   ARG A 252     -29.309  -4.543  27.870  1.00 80.19           C  
ATOM   2070  CB  ARG A 252     -28.346  -5.031  30.136  1.00 80.19           C  
ATOM   2071  O   ARG A 252     -29.807  -5.615  27.544  1.00 80.19           O  
ATOM   2072  CG  ARG A 252     -27.100  -5.424  30.941  1.00 80.19           C  
ATOM   2073  CD  ARG A 252     -27.521  -5.998  32.301  1.00 80.19           C  
ATOM   2074  NE  ARG A 252     -26.359  -6.441  33.096  1.00 80.19           N  
ATOM   2075  NH1 ARG A 252     -27.514  -7.129  34.961  1.00 80.19           N  
ATOM   2076  NH2 ARG A 252     -25.290  -7.323  34.907  1.00 80.19           N  
ATOM   2077  CZ  ARG A 252     -26.393  -6.960  34.312  1.00 80.19           C  
ATOM   2078  N   VAL A 253     -29.854  -3.370  27.550  1.00 80.38           N  
ATOM   2079  CA  VAL A 253     -31.094  -3.173  26.781  1.00 80.38           C  
ATOM   2080  C   VAL A 253     -30.777  -2.893  25.300  1.00 80.38           C  
ATOM   2081  CB  VAL A 253     -31.964  -2.070  27.437  1.00 80.38           C  
ATOM   2082  O   VAL A 253     -31.682  -2.757  24.481  1.00 80.38           O  
ATOM   2083  CG1 VAL A 253     -33.411  -2.061  26.919  1.00 80.38           C  
ATOM   2084  CG2 VAL A 253     -32.068  -2.261  28.964  1.00 80.38           C  
ATOM   2085  N   GLY A 254     -29.492  -2.847  24.926  1.00 77.12           N  
ATOM   2086  CA  GLY A 254     -29.035  -2.555  23.569  1.00 77.12           C  
ATOM   2087  C   GLY A 254     -29.028  -1.062  23.231  1.00 77.12           C  
ATOM   2088  O   GLY A 254     -28.766  -0.700  22.083  1.00 77.12           O  
ATOM   2089  N   LYS A 255     -29.281  -0.177  24.204  1.00 84.25           N  
ATOM   2090  CA  LYS A 255     -29.122   1.266  24.018  1.00 84.25           C  
ATOM   2091  C   LYS A 255     -27.635   1.601  24.111  1.00 84.25           C  
ATOM   2092  CB  LYS A 255     -29.969   2.033  25.045  1.00 84.25           C  
ATOM   2093  O   LYS A 255     -26.938   1.158  25.024  1.00 84.25           O  
ATOM   2094  CG  LYS A 255     -29.990   3.534  24.733  1.00 84.25           C  
ATOM   2095  CD  LYS A 255     -30.692   4.354  25.821  1.00 84.25           C  
ATOM   2096  CE  LYS A 255     -30.491   5.836  25.474  1.00 84.25           C  
ATOM   2097  NZ  LYS A 255     -30.820   6.741  26.599  1.00 84.25           N  
ATOM   2098  N   ARG A 256     -27.124   2.384  23.157  1.00 85.19           N  
ATOM   2099  CA  ARG A 256     -25.739   2.865  23.212  1.00 85.19           C  
ATOM   2100  C   ARG A 256     -25.572   3.743  24.454  1.00 85.19           C  
ATOM   2101  CB  ARG A 256     -25.385   3.607  21.923  1.00 85.19           C  
ATOM   2102  O   ARG A 256     -26.349   4.661  24.661  1.00 85.19           O  
ATOM   2103  CG  ARG A 256     -23.885   3.934  21.891  1.00 85.19           C  
ATOM   2104  CD  ARG A 256     -23.529   4.718  20.638  1.00 85.19           C  
ATOM   2105  NE  ARG A 256     -24.172   6.048  20.632  1.00 85.19           N  
ATOM   2106  NH1 ARG A 256     -23.956   6.344  18.398  1.00 85.19           N  
ATOM   2107  NH2 ARG A 256     -24.788   8.008  19.641  1.00 85.19           N  
ATOM   2108  CZ  ARG A 256     -24.311   6.799  19.562  1.00 85.19           C  
ATOM   2109  N   HIS A 257     -24.570   3.442  25.267  1.00 86.12           N  
ATOM   2110  CA  HIS A 257     -24.243   4.174  26.490  1.00 86.12           C  
ATOM   2111  C   HIS A 257     -23.001   5.065  26.303  1.00 86.12           C  
ATOM   2112  CB  HIS A 257     -24.074   3.132  27.604  1.00 86.12           C  
ATOM   2113  O   HIS A 257     -22.711   5.931  27.126  1.00 86.12           O  
ATOM   2114  CG  HIS A 257     -24.032   3.712  28.994  1.00 86.12           C  
ATOM   2115  CD2 HIS A 257     -25.058   3.718  29.899  1.00 86.12           C  
ATOM   2116  ND1 HIS A 257     -22.968   4.356  29.582  1.00 86.12           N  
ATOM   2117  CE1 HIS A 257     -23.345   4.740  30.813  1.00 86.12           C  
ATOM   2118  NE2 HIS A 257     -24.608   4.361  31.056  1.00 86.12           N  
ATOM   2119  N   GLY A 258     -22.239   4.847  25.227  1.00 91.44           N  
ATOM   2120  CA  GLY A 258     -21.026   5.604  24.958  1.00 91.44           C  
ATOM   2121  C   GLY A 258     -20.117   4.947  23.926  1.00 91.44           C  
ATOM   2122  O   GLY A 258     -20.573   4.198  23.058  1.00 91.44           O  
ATOM   2123  N   LEU A 259     -18.816   5.197  24.058  1.00 94.31           N  
ATOM   2124  CA  LEU A 259     -17.768   4.491  23.321  1.00 94.31           C  
ATOM   2125  C   LEU A 259     -16.671   3.987  24.257  1.00 94.31           C  
ATOM   2126  CB  LEU A 259     -17.246   5.346  22.149  1.00 94.31           C  
ATOM   2127  O   LEU A 259     -16.446   4.536  25.336  1.00 94.31           O  
ATOM   2128  CG  LEU A 259     -16.460   6.626  22.508  1.00 94.31           C  
ATOM   2129  CD1 LEU A 259     -15.002   6.376  22.923  1.00 94.31           C  
ATOM   2130  CD2 LEU A 259     -16.397   7.523  21.274  1.00 94.31           C  
ATOM   2131  N   MET A 260     -15.971   2.952  23.811  1.00 94.19           N  
ATOM   2132  CA  MET A 260     -14.786   2.400  24.451  1.00 94.19           C  
ATOM   2133  C   MET A 260     -13.615   2.474  23.472  1.00 94.19           C  
ATOM   2134  CB  MET A 260     -15.093   0.976  24.927  1.00 94.19           C  
ATOM   2135  O   MET A 260     -13.759   2.154  22.292  1.00 94.19           O  
ATOM   2136  CG  MET A 260     -13.956   0.367  25.748  1.00 94.19           C  
ATOM   2137  SD  MET A 260     -14.401  -1.240  26.464  1.00 94.19           S  
ATOM   2138  CE  MET A 260     -14.614  -0.779  28.202  1.00 94.19           C  
ATOM   2139  N   GLY A 261     -12.465   2.934  23.952  1.00 94.94           N  
ATOM   2140  CA  GLY A 261     -11.243   3.085  23.178  1.00 94.94           C  
ATOM   2141  C   GLY A 261     -10.115   2.222  23.727  1.00 94.94           C  
ATOM   2142  O   GLY A 261      -9.925   2.140  24.940  1.00 94.94           O  
ATOM   2143  N   PHE A 262      -9.364   1.617  22.812  1.00 95.44           N  
ATOM   2144  CA  PHE A 262      -8.176   0.810  23.062  1.00 95.44           C  
ATOM   2145  C   PHE A 262      -7.008   1.412  22.286  1.00 95.44           C  
ATOM   2146  CB  PHE A 262      -8.416  -0.635  22.621  1.00 95.44           C  
ATOM   2147  O   PHE A 262      -7.169   1.669  21.099  1.00 95.44           O  
ATOM   2148  CG  PHE A 262      -9.628  -1.268  23.264  1.00 95.44           C  
ATOM   2149  CD1 PHE A 262      -9.513  -1.889  24.520  1.00 95.44           C  
ATOM   2150  CD2 PHE A 262     -10.879  -1.206  22.620  1.00 95.44           C  
ATOM   2151  CE1 PHE A 262     -10.642  -2.466  25.124  1.00 95.44           C  
ATOM   2152  CE2 PHE A 262     -12.006  -1.789  23.222  1.00 95.44           C  
ATOM   2153  CZ  PHE A 262     -11.883  -2.428  24.467  1.00 95.44           C  
ATOM   2154  N   GLY A 263      -5.857   1.648  22.907  1.00 96.06           N  
ATOM   2155  CA  GLY A 263      -4.688   2.231  22.247  1.00 96.06           C  
ATOM   2156  C   GLY A 263      -3.441   1.389  22.459  1.00 96.06           C  
ATOM   2157  O   GLY A 263      -2.956   1.301  23.582  1.00 96.06           O  
ATOM   2158  N   ARG A 264      -2.896   0.807  21.393  1.00 95.69           N  
ATOM   2159  CA  ARG A 264      -1.672   0.001  21.451  1.00 95.69           C  
ATOM   2160  C   ARG A 264      -0.456   0.829  21.066  1.00 95.69           C  
ATOM   2161  CB  ARG A 264      -1.851  -1.218  20.545  1.00 95.69           C  
ATOM   2162  O   ARG A 264      -0.456   1.426  19.993  1.00 95.69           O  
ATOM   2163  CG  ARG A 264      -0.661  -2.168  20.684  1.00 95.69           C  
ATOM   2164  CD  ARG A 264      -0.985  -3.506  20.026  1.00 95.69           C  
ATOM   2165  NE  ARG A 264      -0.147  -4.567  20.601  1.00 95.69           N  
ATOM   2166  NH1 ARG A 264      -1.110  -6.309  19.477  1.00 95.69           N  
ATOM   2167  NH2 ARG A 264       0.431  -6.716  21.051  1.00 95.69           N  
ATOM   2168  CZ  ARG A 264      -0.277  -5.856  20.374  1.00 95.69           C  
ATOM   2169  N   ASP A 265       0.580   0.854  21.902  1.00 94.50           N  
ATOM   2170  CA  ASP A 265       1.835   1.541  21.565  1.00 94.50           C  
ATOM   2171  C   ASP A 265       2.551   0.794  20.425  1.00 94.50           C  
ATOM   2172  CB  ASP A 265       2.732   1.710  22.809  1.00 94.50           C  
ATOM   2173  O   ASP A 265       2.931  -0.373  20.556  1.00 94.50           O  
ATOM   2174  CG  ASP A 265       3.952   2.624  22.575  1.00 94.50           C  
ATOM   2175  OD1 ASP A 265       4.299   2.896  21.401  1.00 94.50           O  
ATOM   2176  OD2 ASP A 265       4.586   3.055  23.563  1.00 94.50           O  
ATOM   2177  N   ILE A 266       2.720   1.471  19.290  1.00 93.69           N  
ATOM   2178  CA  ILE A 266       3.407   0.972  18.092  1.00 93.69           C  
ATOM   2179  C   ILE A 266       4.675   1.779  17.777  1.00 93.69           C  
ATOM   2180  CB  ILE A 266       2.444   0.876  16.887  1.00 93.69           C  
ATOM   2181  O   ILE A 266       5.222   1.675  16.677  1.00 93.69           O  
ATOM   2182  CG1 ILE A 266       1.849   2.252  16.515  1.00 93.69           C  
ATOM   2183  CG2 ILE A 266       1.343  -0.165  17.162  1.00 93.69           C  
ATOM   2184  CD1 ILE A 266       1.227   2.281  15.116  1.00 93.69           C  
ATOM   2185  N   THR A 267       5.171   2.579  18.726  1.00 91.50           N  
ATOM   2186  CA  THR A 267       6.284   3.518  18.519  1.00 91.50           C  
ATOM   2187  C   THR A 267       7.554   2.824  18.035  1.00 91.50           C  
ATOM   2188  CB  THR A 267       6.612   4.289  19.806  1.00 91.50           C  
ATOM   2189  O   THR A 267       8.164   3.274  17.067  1.00 91.50           O  
ATOM   2190  CG2 THR A 267       7.621   5.416  19.567  1.00 91.50           C  
ATOM   2191  OG1 THR A 267       5.467   4.909  20.312  1.00 91.50           O  
ATOM   2192  N   GLU A 268       7.968   1.725  18.674  1.00 88.75           N  
ATOM   2193  CA  GLU A 268       9.168   0.989  18.248  1.00 88.75           C  
ATOM   2194  C   GLU A 268       8.997   0.400  16.851  1.00 88.75           C  
ATOM   2195  CB  GLU A 268       9.509  -0.143  19.218  1.00 88.75           C  
ATOM   2196  O   GLU A 268       9.874   0.554  16.002  1.00 88.75           O  
ATOM   2197  CG  GLU A 268      10.047   0.375  20.555  1.00 88.75           C  
ATOM   2198  CD  GLU A 268      10.769  -0.727  21.345  1.00 88.75           C  
ATOM   2199  OE1 GLU A 268      11.648  -0.349  22.151  1.00 88.75           O  
ATOM   2200  OE2 GLU A 268      10.469  -1.919  21.110  1.00 88.75           O  
ATOM   2201  N   ARG A 269       7.835  -0.206  16.585  1.00 87.75           N  
ATOM   2202  CA  ARG A 269       7.507  -0.770  15.274  1.00 87.75           C  
ATOM   2203  C   ARG A 269       7.588   0.294  14.178  1.00 87.75           C  
ATOM   2204  CB  ARG A 269       6.126  -1.434  15.345  1.00 87.75           C  
ATOM   2205  O   ARG A 269       8.199   0.037  13.144  1.00 87.75           O  
ATOM   2206  CG  ARG A 269       5.758  -2.120  14.024  1.00 87.75           C  
ATOM   2207  CD  ARG A 269       4.380  -2.773  14.139  1.00 87.75           C  
ATOM   2208  NE  ARG A 269       3.962  -3.352  12.851  1.00 87.75           N  
ATOM   2209  NH1 ARG A 269       1.777  -3.785  13.419  1.00 87.75           N  
ATOM   2210  NH2 ARG A 269       2.492  -4.229  11.352  1.00 87.75           N  
ATOM   2211  CZ  ARG A 269       2.751  -3.789  12.551  1.00 87.75           C  
ATOM   2212  N   LYS A 270       7.037   1.488  14.420  1.00 86.12           N  
ATOM   2213  CA  LYS A 270       7.127   2.622  13.489  1.00 86.12           C  
ATOM   2214  C   LYS A 270       8.561   3.093  13.285  1.00 86.12           C  
ATOM   2215  CB  LYS A 270       6.239   3.782  13.965  1.00 86.12           C  
ATOM   2216  O   LYS A 270       8.977   3.258  12.148  1.00 86.12           O  
ATOM   2217  CG  LYS A 270       4.757   3.575  13.633  1.00 86.12           C  
ATOM   2218  CD  LYS A 270       4.484   3.607  12.118  1.00 86.12           C  
ATOM   2219  CE  LYS A 270       2.972   3.642  11.917  1.00 86.12           C  
ATOM   2220  NZ  LYS A 270       2.560   3.665  10.499  1.00 86.12           N  
ATOM   2221  N   ARG A 271       9.355   3.225  14.352  1.00 84.62           N  
ATOM   2222  CA  ARG A 271      10.771   3.617  14.236  1.00 84.62           C  
ATOM   2223  C   ARG A 271      11.586   2.630  13.403  1.00 84.62           C  
ATOM   2224  CB  ARG A 271      11.400   3.766  15.624  1.00 84.62           C  
ATOM   2225  O   ARG A 271      12.404   3.066  12.600  1.00 84.62           O  
ATOM   2226  CG  ARG A 271      10.929   5.038  16.334  1.00 84.62           C  
ATOM   2227  CD  ARG A 271      11.539   5.070  17.735  1.00 84.62           C  
ATOM   2228  NE  ARG A 271      11.100   6.256  18.488  1.00 84.62           N  
ATOM   2229  NH1 ARG A 271      12.303   5.830  20.394  1.00 84.62           N  
ATOM   2230  NH2 ARG A 271      10.980   7.628  20.300  1.00 84.62           N  
ATOM   2231  CZ  ARG A 271      11.464   6.567  19.719  1.00 84.62           C  
ATOM   2232  N   TYR A 272      11.370   1.325  13.577  1.00 82.31           N  
ATOM   2233  CA  TYR A 272      12.038   0.310  12.758  1.00 82.31           C  
ATOM   2234  C   TYR A 272      11.600   0.371  11.298  1.00 82.31           C  
ATOM   2235  CB  TYR A 272      11.780  -1.093  13.318  1.00 82.31           C  
ATOM   2236  O   TYR A 272      12.446   0.273  10.412  1.00 82.31           O  
ATOM   2237  CG  TYR A 272      12.579  -1.411  14.562  1.00 82.31           C  
ATOM   2238  CD1 TYR A 272      13.987  -1.384  14.514  1.00 82.31           C  
ATOM   2239  CD2 TYR A 272      11.923  -1.755  15.759  1.00 82.31           C  
ATOM   2240  CE1 TYR A 272      14.736  -1.677  15.669  1.00 82.31           C  
ATOM   2241  CE2 TYR A 272      12.668  -2.044  16.918  1.00 82.31           C  
ATOM   2242  OH  TYR A 272      14.803  -2.276  17.986  1.00 82.31           O  
ATOM   2243  CZ  TYR A 272      14.077  -2.002  16.872  1.00 82.31           C  
ATOM   2244  N   GLN A 273      10.303   0.563  11.051  1.00 81.12           N  
ATOM   2245  CA  GLN A 273       9.783   0.723   9.699  1.00 81.12           C  
ATOM   2246  C   GLN A 273      10.400   1.949   9.011  1.00 81.12           C  
ATOM   2247  CB  GLN A 273       8.252   0.783   9.755  1.00 81.12           C  
ATOM   2248  O   GLN A 273      10.973   1.815   7.933  1.00 81.12           O  
ATOM   2249  CG  GLN A 273       7.678   0.856   8.339  1.00 81.12           C  
ATOM   2250  CD  GLN A 273       6.160   0.833   8.284  1.00 81.12           C  
ATOM   2251  NE2 GLN A 273       5.625   1.084   7.111  1.00 81.12           N  
ATOM   2252  OE1 GLN A 273       5.447   0.584   9.253  1.00 81.12           O  
ATOM   2253  N   ASP A 274      10.386   3.108   9.669  1.00 80.94           N  
ATOM   2254  CA  ASP A 274      10.961   4.344   9.134  1.00 80.94           C  
ATOM   2255  C   ASP A 274      12.473   4.215   8.896  1.00 80.94           C  
ATOM   2256  CB  ASP A 274      10.719   5.502  10.116  1.00 80.94           C  
ATOM   2257  O   ASP A 274      13.000   4.720   7.905  1.00 80.94           O  
ATOM   2258  CG  ASP A 274       9.260   5.937  10.284  1.00 80.94           C  
ATOM   2259  OD1 ASP A 274       8.402   5.531   9.475  1.00 80.94           O  
ATOM   2260  OD2 ASP A 274       9.036   6.728  11.231  1.00 80.94           O  
ATOM   2261  N   ALA A 275      13.197   3.539   9.796  1.00 80.56           N  
ATOM   2262  CA  ALA A 275      14.631   3.302   9.645  1.00 80.56           C  
ATOM   2263  C   ALA A 275      14.938   2.392   8.447  1.00 80.56           C  
ATOM   2264  CB  ALA A 275      15.182   2.715  10.949  1.00 80.56           C  
ATOM   2265  O   ALA A 275      15.872   2.670   7.694  1.00 80.56           O  
ATOM   2266  N   LEU A 276      14.144   1.336   8.249  1.00 77.12           N  
ATOM   2267  CA  LEU A 276      14.282   0.431   7.112  1.00 77.12           C  
ATOM   2268  C   LEU A 276      13.955   1.142   5.792  1.00 77.12           C  
ATOM   2269  CB  LEU A 276      13.373  -0.787   7.345  1.00 77.12           C  
ATOM   2270  O   LEU A 276      14.699   1.008   4.822  1.00 77.12           O  
ATOM   2271  CG  LEU A 276      13.550  -1.904   6.301  1.00 77.12           C  
ATOM   2272  CD1 LEU A 276      14.920  -2.578   6.416  1.00 77.12           C  
ATOM   2273  CD2 LEU A 276      12.474  -2.970   6.507  1.00 77.12           C  
ATOM   2274  N   GLU A 277      12.885   1.938   5.765  1.00 74.56           N  
ATOM   2275  CA  GLU A 277      12.510   2.735   4.595  1.00 74.56           C  
ATOM   2276  C   GLU A 277      13.591   3.761   4.239  1.00 74.56           C  
ATOM   2277  CB  GLU A 277      11.168   3.443   4.827  1.00 74.56           C  
ATOM   2278  O   GLU A 277      13.953   3.883   3.067  1.00 74.56           O  
ATOM   2279  CG  GLU A 277       9.970   2.488   4.692  1.00 74.56           C  
ATOM   2280  CD  GLU A 277       8.612   3.197   4.845  1.00 74.56           C  
ATOM   2281  OE1 GLU A 277       7.618   2.487   5.147  1.00 74.56           O  
ATOM   2282  OE2 GLU A 277       8.566   4.427   4.597  1.00 74.56           O  
ATOM   2283  N   ARG A 278      14.164   4.456   5.232  1.00 75.25           N  
ATOM   2284  CA  ARG A 278      15.301   5.366   5.014  1.00 75.25           C  
ATOM   2285  C   ARG A 278      16.514   4.628   4.467  1.00 75.25           C  
ATOM   2286  CB  ARG A 278      15.674   6.109   6.299  1.00 75.25           C  
ATOM   2287  O   ARG A 278      17.014   5.014   3.419  1.00 75.25           O  
ATOM   2288  CG  ARG A 278      14.686   7.237   6.604  1.00 75.25           C  
ATOM   2289  CD  ARG A 278      15.092   7.909   7.915  1.00 75.25           C  
ATOM   2290  NE  ARG A 278      14.030   8.805   8.405  1.00 75.25           N  
ATOM   2291  NH1 ARG A 278      14.503   8.624  10.643  1.00 75.25           N  
ATOM   2292  NH2 ARG A 278      12.694   9.755   9.984  1.00 75.25           N  
ATOM   2293  CZ  ARG A 278      13.751   9.060   9.670  1.00 75.25           C  
ATOM   2294  N   ALA A 279      16.923   3.526   5.096  1.00 74.44           N  
ATOM   2295  CA  ALA A 279      18.056   2.732   4.623  1.00 74.44           C  
ATOM   2296  C   ALA A 279      17.855   2.239   3.176  1.00 74.44           C  
ATOM   2297  CB  ALA A 279      18.260   1.561   5.592  1.00 74.44           C  
ATOM   2298  O   ALA A 279      18.787   2.256   2.372  1.00 74.44           O  
ATOM   2299  N   SER A 280      16.628   1.853   2.817  1.00 70.06           N  
ATOM   2300  CA  SER A 280      16.280   1.449   1.453  1.00 70.06           C  
ATOM   2301  C   SER A 280      16.353   2.613   0.456  1.00 70.06           C  
ATOM   2302  CB  SER A 280      14.879   0.834   1.448  1.00 70.06           C  
ATOM   2303  O   SER A 280      16.871   2.442  -0.652  1.00 70.06           O  
ATOM   2304  OG  SER A 280      14.623   0.218   0.201  1.00 70.06           O  
ATOM   2305  N   ARG A 281      15.855   3.802   0.826  1.00 70.00           N  
ATOM   2306  CA  ARG A 281      15.938   5.020  -0.005  1.00 70.00           C  
ATOM   2307  C   ARG A 281      17.379   5.500  -0.178  1.00 70.00           C  
ATOM   2308  CB  ARG A 281      15.093   6.146   0.607  1.00 70.00           C  
ATOM   2309  O   ARG A 281      17.759   5.892  -1.281  1.00 70.00           O  
ATOM   2310  CG  ARG A 281      13.586   5.923   0.423  1.00 70.00           C  
ATOM   2311  CD  ARG A 281      12.809   7.063   1.089  1.00 70.00           C  
ATOM   2312  NE  ARG A 281      11.359   6.795   1.106  1.00 70.00           N  
ATOM   2313  NH1 ARG A 281      10.713   8.684   2.240  1.00 70.00           N  
ATOM   2314  NH2 ARG A 281       9.205   7.108   1.781  1.00 70.00           N  
ATOM   2315  CZ  ARG A 281      10.434   7.530   1.701  1.00 70.00           C  
ATOM   2316  N   ASP A 282      18.188   5.411   0.870  1.00 71.44           N  
ATOM   2317  CA  ASP A 282      19.598   5.798   0.836  1.00 71.44           C  
ATOM   2318  C   ASP A 282      20.397   4.850  -0.067  1.00 71.44           C  
ATOM   2319  CB  ASP A 282      20.170   5.829   2.263  1.00 71.44           C  
ATOM   2320  O   ASP A 282      21.130   5.310  -0.944  1.00 71.44           O  
ATOM   2321  CG  ASP A 282      19.577   6.933   3.152  1.00 71.44           C  
ATOM   2322  OD1 ASP A 282      18.942   7.866   2.608  1.00 71.44           O  
ATOM   2323  OD2 ASP A 282      19.775   6.835   4.385  1.00 71.44           O  
ATOM   2324  N   LYS A 283      20.176   3.529   0.054  1.00 72.31           N  
ATOM   2325  CA  LYS A 283      20.740   2.515  -0.860  1.00 72.31           C  
ATOM   2326  C   LYS A 283      20.380   2.826  -2.319  1.00 72.31           C  
ATOM   2327  CB  LYS A 283      20.246   1.113  -0.439  1.00 72.31           C  
ATOM   2328  O   LYS A 283      21.250   2.853  -3.182  1.00 72.31           O  
ATOM   2329  CG  LYS A 283      20.838  -0.025  -1.298  1.00 72.31           C  
ATOM   2330  CD  LYS A 283      20.116  -1.369  -1.083  1.00 72.31           C  
ATOM   2331  CE  LYS A 283      20.619  -2.419  -2.095  1.00 72.31           C  
ATOM   2332  NZ  LYS A 283      19.651  -3.533  -2.322  1.00 72.31           N  
ATOM   2333  N   THR A 284      19.106   3.106  -2.577  1.00 64.88           N  
ATOM   2334  CA  THR A 284      18.558   3.434  -3.906  1.00 64.88           C  
ATOM   2335  C   THR A 284      19.233   4.666  -4.516  1.00 64.88           C  
ATOM   2336  CB  THR A 284      17.051   3.683  -3.728  1.00 64.88           C  
ATOM   2337  O   THR A 284      19.681   4.644  -5.667  1.00 64.88           O  
ATOM   2338  CG2 THR A 284      16.310   4.389  -4.860  1.00 64.88           C  
ATOM   2339  OG1 THR A 284      16.400   2.469  -3.445  1.00 64.88           O  
ATOM   2340  N   THR A 285      19.312   5.747  -3.741  1.00 68.56           N  
ATOM   2341  CA  THR A 285      19.923   7.011  -4.172  1.00 68.56           C  
ATOM   2342  C   THR A 285      21.405   6.806  -4.466  1.00 68.56           C  
ATOM   2343  CB  THR A 285      19.725   8.096  -3.104  1.00 68.56           C  
ATOM   2344  O   THR A 285      21.892   7.234  -5.508  1.00 68.56           O  
ATOM   2345  CG2 THR A 285      20.193   9.470  -3.583  1.00 68.56           C  
ATOM   2346  OG1 THR A 285      18.352   8.198  -2.794  1.00 68.56           O  
ATOM   2347  N   PHE A 286      22.104   6.063  -3.606  1.00 72.62           N  
ATOM   2348  CA  PHE A 286      23.515   5.738  -3.782  1.00 72.62           C  
ATOM   2349  C   PHE A 286      23.795   4.975  -5.086  1.00 72.62           C  
ATOM   2350  CB  PHE A 286      23.966   4.950  -2.551  1.00 72.62           C  
ATOM   2351  O   PHE A 286      24.674   5.381  -5.847  1.00 72.62           O  
ATOM   2352  CG  PHE A 286      25.414   4.525  -2.575  1.00 72.62           C  
ATOM   2353  CD1 PHE A 286      25.754   3.187  -2.847  1.00 72.62           C  
ATOM   2354  CD2 PHE A 286      26.420   5.464  -2.283  1.00 72.62           C  
ATOM   2355  CE1 PHE A 286      27.095   2.776  -2.767  1.00 72.62           C  
ATOM   2356  CE2 PHE A 286      27.761   5.054  -2.211  1.00 72.62           C  
ATOM   2357  CZ  PHE A 286      28.094   3.704  -2.425  1.00 72.62           C  
ATOM   2358  N   ILE A 287      23.026   3.921  -5.389  1.00 73.00           N  
ATOM   2359  CA  ILE A 287      23.188   3.146  -6.634  1.00 73.00           C  
ATOM   2360  C   ILE A 287      22.904   4.011  -7.871  1.00 73.00           C  
ATOM   2361  CB  ILE A 287      22.306   1.873  -6.600  1.00 73.00           C  
ATOM   2362  O   ILE A 287      23.646   3.943  -8.852  1.00 73.00           O  
ATOM   2363  CG1 ILE A 287      22.735   0.883  -5.489  1.00 73.00           C  
ATOM   2364  CG2 ILE A 287      22.286   1.145  -7.958  1.00 73.00           C  
ATOM   2365  CD1 ILE A 287      24.149   0.299  -5.614  1.00 73.00           C  
ATOM   2366  N   SER A 288      21.876   4.865  -7.818  1.00 68.50           N  
ATOM   2367  CA  SER A 288      21.537   5.767  -8.927  1.00 68.50           C  
ATOM   2368  C   SER A 288      22.651   6.779  -9.208  1.00 68.50           C  
ATOM   2369  CB  SER A 288      20.232   6.503  -8.619  1.00 68.50           C  
ATOM   2370  O   SER A 288      23.046   6.953 -10.361  1.00 68.50           O  
ATOM   2371  OG  SER A 288      19.703   7.076  -9.797  1.00 68.50           O  
ATOM   2372  N   THR A 289      23.183   7.417  -8.161  1.00 69.50           N  
ATOM   2373  CA  THR A 289      24.268   8.398  -8.283  1.00 69.50           C  
ATOM   2374  C   THR A 289      25.539   7.746  -8.812  1.00 69.50           C  
ATOM   2375  CB  THR A 289      24.542   9.078  -6.936  1.00 69.50           C  
ATOM   2376  O   THR A 289      26.110   8.233  -9.783  1.00 69.50           O  
ATOM   2377  CG2 THR A 289      25.605  10.172  -7.026  1.00 69.50           C  
ATOM   2378  OG1 THR A 289      23.365   9.702  -6.482  1.00 69.50           O  
ATOM   2379  N   ILE A 290      25.953   6.607  -8.242  1.00 75.44           N  
ATOM   2380  CA  ILE A 290      27.151   5.890  -8.703  1.00 75.44           C  
ATOM   2381  C   ILE A 290      27.044   5.527 -10.178  1.00 75.44           C  
ATOM   2382  CB  ILE A 290      27.403   4.639  -7.832  1.00 75.44           C  
ATOM   2383  O   ILE A 290      28.018   5.662 -10.914  1.00 75.44           O  
ATOM   2384  CG1 ILE A 290      28.022   5.135  -6.513  1.00 75.44           C  
ATOM   2385  CG2 ILE A 290      28.331   3.614  -8.513  1.00 75.44           C  
ATOM   2386  CD1 ILE A 290      28.451   4.023  -5.563  1.00 75.44           C  
ATOM   2387  N   SER A 291      25.873   5.082 -10.626  1.00 70.75           N  
ATOM   2388  CA  SER A 291      25.733   4.675 -12.015  1.00 70.75           C  
ATOM   2389  C   SER A 291      25.870   5.846 -12.992  1.00 70.75           C  
ATOM   2390  CB  SER A 291      24.420   3.942 -12.204  1.00 70.75           C  
ATOM   2391  O   SER A 291      26.544   5.719 -14.014  1.00 70.75           O  
ATOM   2392  OG  SER A 291      24.596   3.237 -13.401  1.00 70.75           O  
ATOM   2393  N   HIS A 292      25.323   7.018 -12.657  1.00 73.25           N  
ATOM   2394  CA  HIS A 292      25.515   8.233 -13.454  1.00 73.25           C  
ATOM   2395  C   HIS A 292      26.990   8.684 -13.482  1.00 73.25           C  
ATOM   2396  CB  HIS A 292      24.600   9.331 -12.900  1.00 73.25           C  
ATOM   2397  O   HIS A 292      27.540   8.985 -14.548  1.00 73.25           O  
ATOM   2398  CG  HIS A 292      24.622  10.569 -13.753  1.00 73.25           C  
ATOM   2399  CD2 HIS A 292      23.791  10.844 -14.806  1.00 73.25           C  
ATOM   2400  ND1 HIS A 292      25.521  11.609 -13.659  1.00 73.25           N  
ATOM   2401  CE1 HIS A 292      25.241  12.482 -14.640  1.00 73.25           C  
ATOM   2402  NE2 HIS A 292      24.194  12.057 -15.366  1.00 73.25           N  
ATOM   2403  N   GLU A 293      27.651   8.659 -12.322  1.00 77.62           N  
ATOM   2404  CA  GLU A 293      29.065   9.027 -12.170  1.00 77.62           C  
ATOM   2405  C   GLU A 293      30.017   8.062 -12.892  1.00 77.62           C  
ATOM   2406  CB  GLU A 293      29.420   9.086 -10.675  1.00 77.62           C  
ATOM   2407  O   GLU A 293      31.083   8.470 -13.345  1.00 77.62           O  
ATOM   2408  CG  GLU A 293      28.763  10.259  -9.928  1.00 77.62           C  
ATOM   2409  CD  GLU A 293      29.160  11.625 -10.498  1.00 77.62           C  
ATOM   2410  OE1 GLU A 293      28.248  12.465 -10.664  1.00 77.62           O  
ATOM   2411  OE2 GLU A 293      30.363  11.809 -10.787  1.00 77.62           O  
ATOM   2412  N   LEU A 294      29.639   6.789 -13.051  1.00 77.31           N  
ATOM   2413  CA  LEU A 294      30.439   5.794 -13.772  1.00 77.31           C  
ATOM   2414  C   LEU A 294      30.127   5.747 -15.273  1.00 77.31           C  
ATOM   2415  CB  LEU A 294      30.284   4.425 -13.087  1.00 77.31           C  
ATOM   2416  O   LEU A 294      31.030   5.495 -16.071  1.00 77.31           O  
ATOM   2417  CG  LEU A 294      30.915   4.393 -11.680  1.00 77.31           C  
ATOM   2418  CD1 LEU A 294      30.654   3.058 -11.001  1.00 77.31           C  
ATOM   2419  CD2 LEU A 294      32.438   4.563 -11.711  1.00 77.31           C  
ATOM   2420  N   ARG A 295      28.893   6.052 -15.690  1.00 73.06           N  
ATOM   2421  CA  ARG A 295      28.489   6.083 -17.107  1.00 73.06           C  
ATOM   2422  C   ARG A 295      29.225   7.164 -17.897  1.00 73.06           C  
ATOM   2423  CB  ARG A 295      26.967   6.272 -17.170  1.00 73.06           C  
ATOM   2424  O   ARG A 295      29.680   6.915 -19.010  1.00 73.06           O  
ATOM   2425  CG  ARG A 295      26.411   6.204 -18.599  1.00 73.06           C  
ATOM   2426  CD  ARG A 295      24.900   6.457 -18.614  1.00 73.06           C  
ATOM   2427  NE  ARG A 295      24.142   5.380 -17.948  1.00 73.06           N  
ATOM   2428  NH1 ARG A 295      22.105   6.446 -17.867  1.00 73.06           N  
ATOM   2429  NH2 ARG A 295      22.279   4.309 -17.224  1.00 73.06           N  
ATOM   2430  CZ  ARG A 295      22.850   5.390 -17.672  1.00 73.06           C  
ATOM   2431  N   THR A 296      29.368   8.351 -17.317  1.00 72.00           N  
ATOM   2432  CA  THR A 296      29.999   9.508 -17.971  1.00 72.00           C  
ATOM   2433  C   THR A 296      31.457   9.250 -18.397  1.00 72.00           C  
ATOM   2434  CB  THR A 296      29.863  10.761 -17.092  1.00 72.00           C  
ATOM   2435  O   THR A 296      31.756   9.385 -19.588  1.00 72.00           O  
ATOM   2436  CG2 THR A 296      30.373  12.014 -17.803  1.00 72.00           C  
ATOM   2437  OG1 THR A 296      28.499  10.970 -16.809  1.00 72.00           O  
ATOM   2438  N   PRO A 297      32.379   8.821 -17.507  1.00 70.31           N  
ATOM   2439  CA  PRO A 297      33.752   8.515 -17.908  1.00 70.31           C  
ATOM   2440  C   PRO A 297      33.825   7.306 -18.847  1.00 70.31           C  
ATOM   2441  CB  PRO A 297      34.517   8.277 -16.601  1.00 70.31           C  
ATOM   2442  O   PRO A 297      34.672   7.269 -19.740  1.00 70.31           O  
ATOM   2443  CG  PRO A 297      33.440   7.823 -15.621  1.00 70.31           C  
ATOM   2444  CD  PRO A 297      32.226   8.629 -16.072  1.00 70.31           C  
ATOM   2445  N   LEU A 298      32.920   6.336 -18.698  1.00 82.50           N  
ATOM   2446  CA  LEU A 298      32.902   5.142 -19.532  1.00 82.50           C  
ATOM   2447  C   LEU A 298      32.503   5.438 -20.981  1.00 82.50           C  
ATOM   2448  CB  LEU A 298      31.963   4.134 -18.875  1.00 82.50           C  
ATOM   2449  O   LEU A 298      33.173   4.970 -21.900  1.00 82.50           O  
ATOM   2450  CG  LEU A 298      32.103   2.723 -19.444  1.00 82.50           C  
ATOM   2451  CD1 LEU A 298      33.491   2.140 -19.166  1.00 82.50           C  
ATOM   2452  CD2 LEU A 298      31.075   1.865 -18.736  1.00 82.50           C  
ATOM   2453  N   ASN A 299      31.489   6.281 -21.192  1.00 74.88           N  
ATOM   2454  CA  ASN A 299      31.114   6.774 -22.518  1.00 74.88           C  
ATOM   2455  C   ASN A 299      32.259   7.562 -23.167  1.00 74.88           C  
ATOM   2456  CB  ASN A 299      29.844   7.632 -22.398  1.00 74.88           C  
ATOM   2457  O   ASN A 299      32.479   7.444 -24.371  1.00 74.88           O  
ATOM   2458  CG  ASN A 299      28.580   6.808 -22.222  1.00 74.88           C  
ATOM   2459  ND2 ASN A 299      27.462   7.448 -21.977  1.00 74.88           N  
ATOM   2460  OD1 ASN A 299      28.561   5.595 -22.340  1.00 74.88           O  
ATOM   2461  N   GLY A 300      33.040   8.296 -22.368  1.00 72.50           N  
ATOM   2462  CA  GLY A 300      34.274   8.935 -22.822  1.00 72.50           C  
ATOM   2463  C   GLY A 300      35.309   7.927 -23.337  1.00 72.50           C  
ATOM   2464  O   GLY A 300      35.835   8.097 -24.435  1.00 72.50           O  
ATOM   2465  N   ILE A 301      35.563   6.842 -22.595  1.00 80.25           N  
ATOM   2466  CA  ILE A 301      36.489   5.769 -23.009  1.00 80.25           C  
ATOM   2467  C   ILE A 301      35.980   5.055 -24.274  1.00 80.25           C  
ATOM   2468  CB  ILE A 301      36.728   4.773 -21.844  1.00 80.25           C  
ATOM   2469  O   ILE A 301      36.761   4.787 -25.190  1.00 80.25           O  
ATOM   2470  CG1 ILE A 301      37.437   5.470 -20.657  1.00 80.25           C  
ATOM   2471  CG2 ILE A 301      37.578   3.570 -22.305  1.00 80.25           C  
ATOM   2472  CD1 ILE A 301      37.435   4.649 -19.360  1.00 80.25           C  
ATOM   2473  N   VAL A 302      34.678   4.766 -24.364  1.00 74.94           N  
ATOM   2474  CA  VAL A 302      34.057   4.145 -25.548  1.00 74.94           C  
ATOM   2475  C   VAL A 302      34.159   5.063 -26.771  1.00 74.94           C  
ATOM   2476  CB  VAL A 302      32.593   3.752 -25.262  1.00 74.94           C  
ATOM   2477  O   VAL A 302      34.570   4.607 -27.836  1.00 74.94           O  
ATOM   2478  CG1 VAL A 302      31.858   3.245 -26.509  1.00 74.94           C  
ATOM   2479  CG2 VAL A 302      32.530   2.616 -24.232  1.00 74.94           C  
ATOM   2480  N   GLY A 303      33.860   6.355 -26.617  1.00 69.69           N  
ATOM   2481  CA  GLY A 303      33.943   7.344 -27.694  1.00 69.69           C  
ATOM   2482  C   GLY A 303      35.374   7.567 -28.185  1.00 69.69           C  
ATOM   2483  O   GLY A 303      35.636   7.471 -29.380  1.00 69.69           O  
ATOM   2484  N   LEU A 304      36.326   7.784 -27.271  1.00 77.69           N  
ATOM   2485  CA  LEU A 304      37.742   7.970 -27.616  1.00 77.69           C  
ATOM   2486  C   LEU A 304      38.346   6.721 -28.261  1.00 77.69           C  
ATOM   2487  CB  LEU A 304      38.533   8.350 -26.352  1.00 77.69           C  
ATOM   2488  O   LEU A 304      39.092   6.833 -29.230  1.00 77.69           O  
ATOM   2489  CG  LEU A 304      38.325   9.809 -25.910  1.00 77.69           C  
ATOM   2490  CD1 LEU A 304      38.786   9.986 -24.463  1.00 77.69           C  
ATOM   2491  CD2 LEU A 304      39.131  10.774 -26.785  1.00 77.69           C  
ATOM   2492  N   SER A 305      38.008   5.527 -27.762  1.00 80.75           N  
ATOM   2493  CA  SER A 305      38.467   4.280 -28.385  1.00 80.75           C  
ATOM   2494  C   SER A 305      37.886   4.083 -29.786  1.00 80.75           C  
ATOM   2495  CB  SER A 305      38.200   3.056 -27.505  1.00 80.75           C  
ATOM   2496  O   SER A 305      38.610   3.612 -30.655  1.00 80.75           O  
ATOM   2497  OG  SER A 305      36.829   2.906 -27.205  1.00 80.75           O  
ATOM   2498  N   ARG A 306      36.632   4.490 -30.037  1.00 75.50           N  
ATOM   2499  CA  ARG A 306      36.017   4.466 -31.374  1.00 75.50           C  
ATOM   2500  C   ARG A 306      36.724   5.421 -32.338  1.00 75.50           C  
ATOM   2501  CB  ARG A 306      34.518   4.797 -31.261  1.00 75.50           C  
ATOM   2502  O   ARG A 306      37.138   4.986 -33.401  1.00 75.50           O  
ATOM   2503  CG  ARG A 306      33.731   4.531 -32.553  1.00 75.50           C  
ATOM   2504  CD  ARG A 306      33.448   3.037 -32.730  1.00 75.50           C  
ATOM   2505  NE  ARG A 306      32.691   2.791 -33.967  1.00 75.50           N  
ATOM   2506  NH1 ARG A 306      31.789   0.754 -33.394  1.00 75.50           N  
ATOM   2507  NH2 ARG A 306      31.319   1.663 -35.383  1.00 75.50           N  
ATOM   2508  CZ  ARG A 306      31.938   1.740 -34.239  1.00 75.50           C  
ATOM   2509  N   ILE A 307      36.937   6.673 -31.927  1.00 78.62           N  
ATOM   2510  CA  ILE A 307      37.630   7.686 -32.741  1.00 78.62           C  
ATOM   2511  C   ILE A 307      39.041   7.218 -33.101  1.00 78.62           C  
ATOM   2512  CB  ILE A 307      37.669   9.041 -31.994  1.00 78.62           C  
ATOM   2513  O   ILE A 307      39.461   7.352 -34.242  1.00 78.62           O  
ATOM   2514  CG1 ILE A 307      36.244   9.627 -31.863  1.00 78.62           C  
ATOM   2515  CG2 ILE A 307      38.582  10.058 -32.709  1.00 78.62           C  
ATOM   2516  CD1 ILE A 307      36.142  10.766 -30.839  1.00 78.62           C  
ATOM   2517  N   LEU A 308      39.775   6.648 -32.139  1.00 81.25           N  
ATOM   2518  CA  LEU A 308      41.121   6.140 -32.391  1.00 81.25           C  
ATOM   2519  C   LEU A 308      41.119   4.921 -33.323  1.00 81.25           C  
ATOM   2520  CB  LEU A 308      41.803   5.824 -31.052  1.00 81.25           C  
ATOM   2521  O   LEU A 308      42.036   4.802 -34.128  1.00 81.25           O  
ATOM   2522  CG  LEU A 308      42.227   7.059 -30.240  1.00 81.25           C  
ATOM   2523  CD1 LEU A 308      42.670   6.629 -28.839  1.00 81.25           C  
ATOM   2524  CD2 LEU A 308      43.397   7.800 -30.891  1.00 81.25           C  
ATOM   2525  N   LEU A 309      40.108   4.046 -33.252  1.00 81.62           N  
ATOM   2526  CA  LEU A 309      39.962   2.903 -34.165  1.00 81.62           C  
ATOM   2527  C   LEU A 309      39.742   3.311 -35.627  1.00 81.62           C  
ATOM   2528  CB  LEU A 309      38.816   1.987 -33.691  1.00 81.62           C  
ATOM   2529  O   LEU A 309      40.095   2.531 -36.505  1.00 81.62           O  
ATOM   2530  CG  LEU A 309      39.197   1.075 -32.518  1.00 81.62           C  
ATOM   2531  CD1 LEU A 309      37.953   0.423 -31.907  1.00 81.62           C  
ATOM   2532  CD2 LEU A 309      40.148  -0.042 -32.955  1.00 81.62           C  
ATOM   2533  N   ASP A 310      39.221   4.514 -35.876  1.00 80.56           N  
ATOM   2534  CA  ASP A 310      39.004   5.061 -37.221  1.00 80.56           C  
ATOM   2535  C   ASP A 310      40.248   5.802 -37.782  1.00 80.56           C  
ATOM   2536  CB  ASP A 310      37.737   5.945 -37.214  1.00 80.56           C  
ATOM   2537  O   ASP A 310      40.180   6.413 -38.848  1.00 80.56           O  
ATOM   2538  CG  ASP A 310      36.428   5.197 -36.886  1.00 80.56           C  
ATOM   2539  OD1 ASP A 310      36.330   3.976 -37.152  1.00 80.56           O  
ATOM   2540  OD2 ASP A 310      35.491   5.855 -36.372  1.00 80.56           O  
ATOM   2541  N   THR A 311      41.392   5.767 -37.080  1.00 85.31           N  
ATOM   2542  CA  THR A 311      42.670   6.368 -37.526  1.00 85.31           C  
ATOM   2543  C   THR A 311      43.640   5.340 -38.121  1.00 85.31           C  
ATOM   2544  CB  THR A 311      43.368   7.182 -36.417  1.00 85.31           C  
ATOM   2545  O   THR A 311      43.449   4.133 -37.986  1.00 85.31           O  
ATOM   2546  CG2 THR A 311      42.485   8.285 -35.843  1.00 85.31           C  
ATOM   2547  OG1 THR A 311      43.817   6.400 -35.334  1.00 85.31           O  
ATOM   2548  N   ASP A 312      44.718   5.809 -38.759  1.00 86.62           N  
ATOM   2549  CA  ASP A 312      45.795   4.940 -39.245  1.00 86.62           C  
ATOM   2550  C   ASP A 312      46.574   4.325 -38.067  1.00 86.62           C  
ATOM   2551  CB  ASP A 312      46.736   5.716 -40.183  1.00 86.62           C  
ATOM   2552  O   ASP A 312      47.430   4.961 -37.445  1.00 86.62           O  
ATOM   2553  CG  ASP A 312      46.130   6.037 -41.552  1.00 86.62           C  
ATOM   2554  OD1 ASP A 312      45.367   5.195 -42.073  1.00 86.62           O  
ATOM   2555  OD2 ASP A 312      46.492   7.108 -42.090  1.00 86.62           O  
ATOM   2556  N   LEU A 313      46.275   3.061 -37.761  1.00 89.50           N  
ATOM   2557  CA  LEU A 313      46.855   2.307 -36.649  1.00 89.50           C  
ATOM   2558  C   LEU A 313      47.755   1.167 -37.132  1.00 89.50           C  
ATOM   2559  CB  LEU A 313      45.729   1.739 -35.773  1.00 89.50           C  
ATOM   2560  O   LEU A 313      47.511   0.526 -38.153  1.00 89.50           O  
ATOM   2561  CG  LEU A 313      44.843   2.774 -35.060  1.00 89.50           C  
ATOM   2562  CD1 LEU A 313      43.709   1.992 -34.404  1.00 89.50           C  
ATOM   2563  CD2 LEU A 313      45.600   3.549 -33.977  1.00 89.50           C  
ATOM   2564  N   THR A 314      48.772   0.835 -36.335  1.00 89.69           N  
ATOM   2565  CA  THR A 314      49.479  -0.445 -36.491  1.00 89.69           C  
ATOM   2566  C   THR A 314      48.609  -1.610 -36.002  1.00 89.69           C  
ATOM   2567  CB  THR A 314      50.832  -0.460 -35.767  1.00 89.69           C  
ATOM   2568  O   THR A 314      47.789  -1.446 -35.098  1.00 89.69           O  
ATOM   2569  CG2 THR A 314      51.777   0.645 -36.236  1.00 89.69           C  
ATOM   2570  OG1 THR A 314      50.658  -0.302 -34.383  1.00 89.69           O  
ATOM   2571  N   ALA A 315      48.836  -2.821 -36.525  1.00 81.44           N  
ATOM   2572  CA  ALA A 315      48.069  -4.018 -36.150  1.00 81.44           C  
ATOM   2573  C   ALA A 315      48.078  -4.314 -34.631  1.00 81.44           C  
ATOM   2574  CB  ALA A 315      48.645  -5.204 -36.935  1.00 81.44           C  
ATOM   2575  O   ALA A 315      47.121  -4.865 -34.086  1.00 81.44           O  
ATOM   2576  N   GLU A 316      49.151  -3.939 -33.924  1.00 77.06           N  
ATOM   2577  CA  GLU A 316      49.241  -4.099 -32.470  1.00 77.06           C  
ATOM   2578  C   GLU A 316      48.409  -3.041 -31.722  1.00 77.06           C  
ATOM   2579  CB  GLU A 316      50.720  -4.089 -32.042  1.00 77.06           C  
ATOM   2580  O   GLU A 316      47.682  -3.374 -30.786  1.00 77.06           O  
ATOM   2581  CG  GLU A 316      50.939  -5.016 -30.840  1.00 77.06           C  
ATOM   2582  CD  GLU A 316      52.362  -4.963 -30.265  1.00 77.06           C  
ATOM   2583  OE1 GLU A 316      52.490  -5.344 -29.076  1.00 77.06           O  
ATOM   2584  OE2 GLU A 316      53.292  -4.558 -30.995  1.00 77.06           O  
ATOM   2585  N   GLN A 317      48.437  -1.781 -32.177  1.00 80.44           N  
ATOM   2586  CA  GLN A 317      47.625  -0.694 -31.618  1.00 80.44           C  
ATOM   2587  C   GLN A 317      46.127  -0.918 -31.844  1.00 80.44           C  
ATOM   2588  CB  GLN A 317      48.037   0.641 -32.245  1.00 80.44           C  
ATOM   2589  O   GLN A 317      45.339  -0.734 -30.918  1.00 80.44           O  
ATOM   2590  CG  GLN A 317      49.408   1.133 -31.762  1.00 80.44           C  
ATOM   2591  CD  GLN A 317      49.925   2.276 -32.628  1.00 80.44           C  
ATOM   2592  NE2 GLN A 317      50.531   3.290 -32.055  1.00 80.44           N  
ATOM   2593  OE1 GLN A 317      49.828   2.252 -33.845  1.00 80.44           O  
ATOM   2594  N   GLU A 318      45.737  -1.382 -33.032  1.00 77.25           N  
ATOM   2595  CA  GLU A 318      44.354  -1.739 -33.357  1.00 77.25           C  
ATOM   2596  C   GLU A 318      43.833  -2.846 -32.430  1.00 77.25           C  
ATOM   2597  CB  GLU A 318      44.305  -2.186 -34.823  1.00 77.25           C  
ATOM   2598  O   GLU A 318      42.725  -2.760 -31.897  1.00 77.25           O  
ATOM   2599  CG  GLU A 318      42.865  -2.295 -35.338  1.00 77.25           C  
ATOM   2600  CD  GLU A 318      42.761  -3.042 -36.673  1.00 77.25           C  
ATOM   2601  OE1 GLU A 318      41.625  -3.483 -36.970  1.00 77.25           O  
ATOM   2602  OE2 GLU A 318      43.801  -3.330 -37.298  1.00 77.25           O  
ATOM   2603  N   LYS A 319      44.658  -3.863 -32.152  1.00 70.50           N  
ATOM   2604  CA  LYS A 319      44.316  -4.934 -31.209  1.00 70.50           C  
ATOM   2605  C   LYS A 319      44.131  -4.411 -29.779  1.00 70.50           C  
ATOM   2606  CB  LYS A 319      45.395  -6.018 -31.302  1.00 70.50           C  
ATOM   2607  O   LYS A 319      43.172  -4.814 -29.110  1.00 70.50           O  
ATOM   2608  CG  LYS A 319      45.062  -7.245 -30.444  1.00 70.50           C  
ATOM   2609  CD  LYS A 319      46.197  -8.261 -30.564  1.00 70.50           C  
ATOM   2610  CE  LYS A 319      45.926  -9.473 -29.672  1.00 70.50           C  
ATOM   2611  NZ  LYS A 319      47.071 -10.412 -29.731  1.00 70.50           N  
ATOM   2612  N   TYR A 320      45.009  -3.526 -29.298  1.00 73.81           N  
ATOM   2613  CA  TYR A 320      44.866  -2.917 -27.969  1.00 73.81           C  
ATOM   2614  C   TYR A 320      43.609  -2.046 -27.877  1.00 73.81           C  
ATOM   2615  CB  TYR A 320      46.124  -2.114 -27.590  1.00 73.81           C  
ATOM   2616  O   TYR A 320      42.837  -2.194 -26.930  1.00 73.81           O  
ATOM   2617  CG  TYR A 320      47.382  -2.940 -27.363  1.00 73.81           C  
ATOM   2618  CD1 TYR A 320      47.342  -4.100 -26.561  1.00 73.81           C  
ATOM   2619  CD2 TYR A 320      48.604  -2.538 -27.938  1.00 73.81           C  
ATOM   2620  CE1 TYR A 320      48.504  -4.879 -26.386  1.00 73.81           C  
ATOM   2621  CE2 TYR A 320      49.766  -3.319 -27.768  1.00 73.81           C  
ATOM   2622  OH  TYR A 320      50.796  -5.324 -26.903  1.00 73.81           O  
ATOM   2623  CZ  TYR A 320      49.713  -4.507 -27.011  1.00 73.81           C  
ATOM   2624  N   LEU A 321      43.344  -1.214 -28.885  1.00 78.12           N  
ATOM   2625  CA  LEU A 321      42.166  -0.349 -28.938  1.00 78.12           C  
ATOM   2626  C   LEU A 321      40.858  -1.135 -29.033  1.00 78.12           C  
ATOM   2627  CB  LEU A 321      42.318   0.626 -30.113  1.00 78.12           C  
ATOM   2628  O   LEU A 321      39.931  -0.844 -28.280  1.00 78.12           O  
ATOM   2629  CG  LEU A 321      43.037   1.912 -29.685  1.00 78.12           C  
ATOM   2630  CD1 LEU A 321      43.661   2.607 -30.886  1.00 78.12           C  
ATOM   2631  CD2 LEU A 321      42.034   2.858 -29.019  1.00 78.12           C  
ATOM   2632  N   LYS A 322      40.797  -2.189 -29.859  1.00 69.75           N  
ATOM   2633  CA  LYS A 322      39.648  -3.112 -29.903  1.00 69.75           C  
ATOM   2634  C   LYS A 322      39.392  -3.748 -28.539  1.00 69.75           C  
ATOM   2635  CB  LYS A 322      39.866  -4.197 -30.976  1.00 69.75           C  
ATOM   2636  O   LYS A 322      38.247  -3.846 -28.107  1.00 69.75           O  
ATOM   2637  CG  LYS A 322      39.555  -3.674 -32.385  1.00 69.75           C  
ATOM   2638  CD  LYS A 322      39.818  -4.705 -33.492  1.00 69.75           C  
ATOM   2639  CE  LYS A 322      39.280  -4.135 -34.811  1.00 69.75           C  
ATOM   2640  NZ  LYS A 322      39.676  -4.919 -36.004  1.00 69.75           N  
ATOM   2641  N   THR A 323      40.451  -4.135 -27.829  1.00 63.34           N  
ATOM   2642  CA  THR A 323      40.334  -4.727 -26.488  1.00 63.34           C  
ATOM   2643  C   THR A 323      39.817  -3.712 -25.462  1.00 63.34           C  
ATOM   2644  CB  THR A 323      41.671  -5.330 -26.032  1.00 63.34           C  
ATOM   2645  O   THR A 323      38.922  -4.042 -24.683  1.00 63.34           O  
ATOM   2646  CG2 THR A 323      41.530  -6.100 -24.719  1.00 63.34           C  
ATOM   2647  OG1 THR A 323      42.146  -6.250 -26.993  1.00 63.34           O  
ATOM   2648  N   ILE A 324      40.329  -2.476 -25.478  1.00 76.62           N  
ATOM   2649  CA  ILE A 324      39.866  -1.380 -24.610  1.00 76.62           C  
ATOM   2650  C   ILE A 324      38.395  -1.059 -24.895  1.00 76.62           C  
ATOM   2651  CB  ILE A 324      40.770  -0.133 -24.782  1.00 76.62           C  
ATOM   2652  O   ILE A 324      37.600  -0.984 -23.960  1.00 76.62           O  
ATOM   2653  CG1 ILE A 324      42.171  -0.407 -24.187  1.00 76.62           C  
ATOM   2654  CG2 ILE A 324      40.156   1.110 -24.106  1.00 76.62           C  
ATOM   2655  CD1 ILE A 324      43.230   0.623 -24.604  1.00 76.62           C  
ATOM   2656  N   HIS A 325      38.022  -0.944 -26.171  1.00 72.19           N  
ATOM   2657  CA  HIS A 325      36.656  -0.657 -26.599  1.00 72.19           C  
ATOM   2658  C   HIS A 325      35.676  -1.733 -26.114  1.00 72.19           C  
ATOM   2659  CB  HIS A 325      36.635  -0.529 -28.127  1.00 72.19           C  
ATOM   2660  O   HIS A 325      34.707  -1.426 -25.423  1.00 72.19           O  
ATOM   2661  CG  HIS A 325      35.300  -0.078 -28.649  1.00 72.19           C  
ATOM   2662  CD2 HIS A 325      34.354  -0.842 -29.278  1.00 72.19           C  
ATOM   2663  ND1 HIS A 325      34.810   1.203 -28.578  1.00 72.19           N  
ATOM   2664  CE1 HIS A 325      33.596   1.214 -29.149  1.00 72.19           C  
ATOM   2665  NE2 HIS A 325      33.277  -0.010 -29.605  1.00 72.19           N  
ATOM   2666  N   VAL A 326      35.970  -3.010 -26.384  1.00 67.25           N  
ATOM   2667  CA  VAL A 326      35.136  -4.138 -25.934  1.00 67.25           C  
ATOM   2668  C   VAL A 326      35.037  -4.188 -24.407  1.00 67.25           C  
ATOM   2669  CB  VAL A 326      35.674  -5.467 -26.501  1.00 67.25           C  
ATOM   2670  O   VAL A 326      33.957  -4.443 -23.874  1.00 67.25           O  
ATOM   2671  CG1 VAL A 326      34.982  -6.700 -25.901  1.00 67.25           C  
ATOM   2672  CG2 VAL A 326      35.458  -5.530 -28.020  1.00 67.25           C  
ATOM   2673  N   SER A 327      36.129  -3.914 -23.688  1.00 66.56           N  
ATOM   2674  CA  SER A 327      36.129  -3.906 -22.219  1.00 66.56           C  
ATOM   2675  C   SER A 327      35.263  -2.778 -21.653  1.00 66.56           C  
ATOM   2676  CB  SER A 327      37.555  -3.782 -21.675  1.00 66.56           C  
ATOM   2677  O   SER A 327      34.497  -3.011 -20.720  1.00 66.56           O  
ATOM   2678  OG  SER A 327      38.368  -4.837 -22.155  1.00 66.56           O  
ATOM   2679  N   ALA A 328      35.333  -1.581 -22.239  1.00 74.88           N  
ATOM   2680  CA  ALA A 328      34.538  -0.432 -21.818  1.00 74.88           C  
ATOM   2681  C   ALA A 328      33.039  -0.624 -22.111  1.00 74.88           C  
ATOM   2682  CB  ALA A 328      35.115   0.816 -22.492  1.00 74.88           C  
ATOM   2683  O   ALA A 328      32.208  -0.375 -21.240  1.00 74.88           O  
ATOM   2684  N   VAL A 329      32.692  -1.161 -23.286  1.00 67.94           N  
ATOM   2685  CA  VAL A 329      31.305  -1.518 -23.637  1.00 67.94           C  
ATOM   2686  C   VAL A 329      30.761  -2.602 -22.701  1.00 67.94           C  
ATOM   2687  CB  VAL A 329      31.222  -1.964 -25.112  1.00 67.94           C  
ATOM   2688  O   VAL A 329      29.649  -2.485 -22.192  1.00 67.94           O  
ATOM   2689  CG1 VAL A 329      29.843  -2.525 -25.482  1.00 67.94           C  
ATOM   2690  CG2 VAL A 329      31.505  -0.786 -26.054  1.00 67.94           C  
ATOM   2691  N   THR A 330      31.558  -3.634 -22.408  1.00 65.81           N  
ATOM   2692  CA  THR A 330      31.153  -4.710 -21.487  1.00 65.81           C  
ATOM   2693  C   THR A 330      30.892  -4.174 -20.080  1.00 65.81           C  
ATOM   2694  CB  THR A 330      32.211  -5.821 -21.423  1.00 65.81           C  
ATOM   2695  O   THR A 330      29.897  -4.543 -19.460  1.00 65.81           O  
ATOM   2696  CG2 THR A 330      31.778  -7.000 -20.550  1.00 65.81           C  
ATOM   2697  OG1 THR A 330      32.449  -6.351 -22.708  1.00 65.81           O  
ATOM   2698  N   LEU A 331      31.749  -3.278 -19.581  1.00 73.88           N  
ATOM   2699  CA  LEU A 331      31.561  -2.649 -18.276  1.00 73.88           C  
ATOM   2700  C   LEU A 331      30.288  -1.783 -18.238  1.00 73.88           C  
ATOM   2701  CB  LEU A 331      32.840  -1.860 -17.942  1.00 73.88           C  
ATOM   2702  O   LEU A 331      29.607  -1.749 -17.218  1.00 73.88           O  
ATOM   2703  CG  LEU A 331      32.874  -1.282 -16.519  1.00 73.88           C  
ATOM   2704  CD1 LEU A 331      32.837  -2.374 -15.447  1.00 73.88           C  
ATOM   2705  CD2 LEU A 331      34.157  -0.474 -16.312  1.00 73.88           C  
ATOM   2706  N   GLY A 332      29.928  -1.144 -19.355  1.00 71.75           N  
ATOM   2707  CA  GLY A 332      28.722  -0.317 -19.453  1.00 71.75           C  
ATOM   2708  C   GLY A 332      27.458  -1.156 -19.360  1.00 71.75           C  
ATOM   2709  O   GLY A 332      26.538  -0.812 -18.620  1.00 71.75           O  
ATOM   2710  N   ASN A 333      27.468  -2.312 -20.022  1.00 65.69           N  
ATOM   2711  CA  ASN A 333      26.386  -3.285 -19.929  1.00 65.69           C  
ATOM   2712  C   ASN A 333      26.235  -3.831 -18.499  1.00 65.69           C  
ATOM   2713  CB  ASN A 333      26.621  -4.393 -20.966  1.00 65.69           C  
ATOM   2714  O   ASN A 333      25.117  -3.902 -18.010  1.00 65.69           O  
ATOM   2715  CG  ASN A 333      26.534  -3.895 -22.401  1.00 65.69           C  
ATOM   2716  ND2 ASN A 333      26.988  -4.679 -23.350  1.00 65.69           N  
ATOM   2717  OD1 ASN A 333      26.061  -2.816 -22.707  1.00 65.69           O  
ATOM   2718  N   ILE A 334      27.336  -4.120 -17.786  1.00 66.75           N  
ATOM   2719  CA  ILE A 334      27.281  -4.538 -16.368  1.00 66.75           C  
ATOM   2720  C   ILE A 334      26.610  -3.467 -15.497  1.00 66.75           C  
ATOM   2721  CB  ILE A 334      28.691  -4.874 -15.815  1.00 66.75           C  
ATOM   2722  O   ILE A 334      25.783  -3.794 -14.649  1.00 66.75           O  
ATOM   2723  CG1 ILE A 334      29.255  -6.136 -16.492  1.00 66.75           C  
ATOM   2724  CG2 ILE A 334      28.663  -5.103 -14.290  1.00 66.75           C  
ATOM   2725  CD1 ILE A 334      30.745  -6.407 -16.256  1.00 66.75           C  
ATOM   2726  N   PHE A 335      26.957  -2.191 -15.683  1.00 69.31           N  
ATOM   2727  CA  PHE A 335      26.338  -1.117 -14.905  1.00 69.31           C  
ATOM   2728  C   PHE A 335      24.851  -0.963 -15.204  1.00 69.31           C  
ATOM   2729  CB  PHE A 335      27.081   0.208 -15.117  1.00 69.31           C  
ATOM   2730  O   PHE A 335      24.070  -0.785 -14.270  1.00 69.31           O  
ATOM   2731  CG  PHE A 335      28.319   0.308 -14.257  1.00 69.31           C  
ATOM   2732  CD1 PHE A 335      28.182   0.295 -12.857  1.00 69.31           C  
ATOM   2733  CD2 PHE A 335      29.598   0.367 -14.837  1.00 69.31           C  
ATOM   2734  CE1 PHE A 335      29.321   0.242 -12.041  1.00 69.31           C  
ATOM   2735  CE2 PHE A 335      30.738   0.347 -14.017  1.00 69.31           C  
ATOM   2736  CZ  PHE A 335      30.598   0.232 -12.627  1.00 69.31           C  
ATOM   2737  N   ASN A 336      24.454  -1.068 -16.472  1.00 65.88           N  
ATOM   2738  CA  ASN A 336      23.044  -1.040 -16.846  1.00 65.88           C  
ATOM   2739  C   ASN A 336      22.283  -2.237 -16.245  1.00 65.88           C  
ATOM   2740  CB  ASN A 336      22.931  -0.945 -18.373  1.00 65.88           C  
ATOM   2741  O   ASN A 336      21.254  -2.019 -15.615  1.00 65.88           O  
ATOM   2742  CG  ASN A 336      23.347   0.411 -18.932  1.00 65.88           C  
ATOM   2743  ND2 ASN A 336      23.691   0.445 -20.198  1.00 65.88           N  
ATOM   2744  OD1 ASN A 336      23.345   1.453 -18.274  1.00 65.88           O  
ATOM   2745  N   ASP A 337      22.845  -3.451 -16.292  1.00 65.62           N  
ATOM   2746  CA  ASP A 337      22.259  -4.648 -15.668  1.00 65.62           C  
ATOM   2747  C   ASP A 337      22.050  -4.471 -14.145  1.00 65.62           C  
ATOM   2748  CB  ASP A 337      23.169  -5.876 -15.903  1.00 65.62           C  
ATOM   2749  O   ASP A 337      21.021  -4.872 -13.596  1.00 65.62           O  
ATOM   2750  CG  ASP A 337      23.232  -6.460 -17.324  1.00 65.62           C  
ATOM   2751  OD1 ASP A 337      22.426  -6.062 -18.188  1.00 65.62           O  
ATOM   2752  OD2 ASP A 337      24.075  -7.382 -17.518  1.00 65.62           O  
ATOM   2753  N   ILE A 338      23.007  -3.851 -13.438  1.00 68.62           N  
ATOM   2754  CA  ILE A 338      22.904  -3.576 -11.990  1.00 68.62           C  
ATOM   2755  C   ILE A 338      21.819  -2.532 -11.695  1.00 68.62           C  
ATOM   2756  CB  ILE A 338      24.277  -3.145 -11.414  1.00 68.62           C  
ATOM   2757  O   ILE A 338      21.093  -2.669 -10.706  1.00 68.62           O  
ATOM   2758  CG1 ILE A 338      25.254  -4.344 -11.415  1.00 68.62           C  
ATOM   2759  CG2 ILE A 338      24.155  -2.583  -9.980  1.00 68.62           C  
ATOM   2760  CD1 ILE A 338      26.713  -3.955 -11.134  1.00 68.62           C  
ATOM   2761  N   ILE A 339      21.690  -1.493 -12.529  1.00 69.62           N  
ATOM   2762  CA  ILE A 339      20.602  -0.514 -12.392  1.00 69.62           C  
ATOM   2763  C   ILE A 339      19.259  -1.196 -12.599  1.00 69.62           C  
ATOM   2764  CB  ILE A 339      20.702   0.633 -13.413  1.00 69.62           C  
ATOM   2765  O   ILE A 339      18.348  -0.972 -11.806  1.00 69.62           O  
ATOM   2766  CG1 ILE A 339      21.939   1.519 -13.219  1.00 69.62           C  
ATOM   2767  CG2 ILE A 339      19.456   1.547 -13.336  1.00 69.62           C  
ATOM   2768  CD1 ILE A 339      22.165   2.343 -14.500  1.00 69.62           C  
ATOM   2769  N   ASP A 340      19.127  -1.998 -13.653  1.00 63.72           N  
ATOM   2770  CA  ASP A 340      17.878  -2.676 -13.975  1.00 63.72           C  
ATOM   2771  C   ASP A 340      17.483  -3.626 -12.843  1.00 63.72           C  
ATOM   2772  CB  ASP A 340      18.005  -3.388 -15.329  1.00 63.72           C  
ATOM   2773  O   ASP A 340      16.330  -3.625 -12.415  1.00 63.72           O  
ATOM   2774  CG  ASP A 340      17.986  -2.419 -16.520  1.00 63.72           C  
ATOM   2775  OD1 ASP A 340      17.619  -1.231 -16.320  1.00 63.72           O  
ATOM   2776  OD2 ASP A 340      18.275  -2.901 -17.636  1.00 63.72           O  
ATOM   2777  N   MET A 341      18.449  -4.331 -12.245  1.00 64.00           N  
ATOM   2778  CA  MET A 341      18.233  -5.127 -11.035  1.00 64.00           C  
ATOM   2779  C   MET A 341      17.692  -4.286  -9.866  1.00 64.00           C  
ATOM   2780  CB  MET A 341      19.550  -5.815 -10.650  1.00 64.00           C  
ATOM   2781  O   MET A 341      16.711  -4.676  -9.233  1.00 64.00           O  
ATOM   2782  CG  MET A 341      19.381  -6.786  -9.475  1.00 64.00           C  
ATOM   2783  SD  MET A 341      20.938  -7.397  -8.771  1.00 64.00           S  
ATOM   2784  CE  MET A 341      21.449  -5.917  -7.853  1.00 64.00           C  
ATOM   2785  N   ASP A 342      18.297  -3.133  -9.573  1.00 65.25           N  
ATOM   2786  CA  ASP A 342      17.863  -2.279  -8.463  1.00 65.25           C  
ATOM   2787  C   ASP A 342      16.504  -1.610  -8.759  1.00 65.25           C  
ATOM   2788  CB  ASP A 342      18.982  -1.282  -8.135  1.00 65.25           C  
ATOM   2789  O   ASP A 342      15.640  -1.546  -7.885  1.00 65.25           O  
ATOM   2790  CG  ASP A 342      18.807  -0.646  -6.755  1.00 65.25           C  
ATOM   2791  OD1 ASP A 342      19.101  -1.280  -5.721  1.00 65.25           O  
ATOM   2792  OD2 ASP A 342      18.415   0.532  -6.717  1.00 65.25           O  
ATOM   2793  N   LYS A 343      16.233  -1.217 -10.013  1.00 63.88           N  
ATOM   2794  CA  LYS A 343      14.901  -0.773 -10.468  1.00 63.88           C  
ATOM   2795  C   LYS A 343      13.843  -1.868 -10.265  1.00 63.88           C  
ATOM   2796  CB  LYS A 343      14.944  -0.342 -11.949  1.00 63.88           C  
ATOM   2797  O   LYS A 343      12.740  -1.557  -9.811  1.00 63.88           O  
ATOM   2798  CG  LYS A 343      15.569   1.043 -12.215  1.00 63.88           C  
ATOM   2799  CD  LYS A 343      15.484   1.357 -13.723  1.00 63.88           C  
ATOM   2800  CE  LYS A 343      15.997   2.753 -14.114  1.00 63.88           C  
ATOM   2801  NZ  LYS A 343      15.825   2.990 -15.578  1.00 63.88           N  
ATOM   2802  N   MET A 344      14.180  -3.131 -10.538  1.00 60.62           N  
ATOM   2803  CA  MET A 344      13.293  -4.288 -10.348  1.00 60.62           C  
ATOM   2804  C   MET A 344      13.056  -4.655  -8.874  1.00 60.62           C  
ATOM   2805  CB  MET A 344      13.861  -5.517 -11.072  1.00 60.62           C  
ATOM   2806  O   MET A 344      12.010  -5.217  -8.557  1.00 60.62           O  
ATOM   2807  CG  MET A 344      13.753  -5.455 -12.598  1.00 60.62           C  
ATOM   2808  SD  MET A 344      14.497  -6.896 -13.414  1.00 60.62           S  
ATOM   2809  CE  MET A 344      13.154  -8.098 -13.247  1.00 60.62           C  
ATOM   2810  N   GLU A 345      13.990  -4.375  -7.958  1.00 58.84           N  
ATOM   2811  CA  GLU A 345      13.752  -4.556  -6.515  1.00 58.84           C  
ATOM   2812  C   GLU A 345      12.813  -3.479  -5.945  1.00 58.84           C  
ATOM   2813  CB  GLU A 345      15.076  -4.581  -5.721  1.00 58.84           C  
ATOM   2814  O   GLU A 345      12.014  -3.767  -5.053  1.00 58.84           O  
ATOM   2815  CG  GLU A 345      15.859  -5.892  -5.892  1.00 58.84           C  
ATOM   2816  CD  GLU A 345      17.034  -6.075  -4.903  1.00 58.84           C  
ATOM   2817  OE1 GLU A 345      17.475  -7.243  -4.796  1.00 58.84           O  
ATOM   2818  OE2 GLU A 345      17.477  -5.109  -4.225  1.00 58.84           O  
ATOM   2819  N   ARG A 346      12.880  -2.246  -6.467  1.00 56.44           N  
ATOM   2820  CA  ARG A 346      12.129  -1.077  -5.964  1.00 56.44           C  
ATOM   2821  C   ARG A 346      10.636  -1.100  -6.289  1.00 56.44           C  
ATOM   2822  CB  ARG A 346      12.721   0.198  -6.575  1.00 56.44           C  
ATOM   2823  O   ARG A 346       9.835  -0.556  -5.531  1.00 56.44           O  
ATOM   2824  CG  ARG A 346      14.126   0.582  -6.081  1.00 56.44           C  
ATOM   2825  CD  ARG A 346      14.629   1.686  -7.023  1.00 56.44           C  
ATOM   2826  NE  ARG A 346      16.089   1.854  -7.054  1.00 56.44           N  
ATOM   2827  NH1 ARG A 346      16.135   3.933  -8.029  1.00 56.44           N  
ATOM   2828  NH2 ARG A 346      18.040   2.922  -7.613  1.00 56.44           N  
ATOM   2829  CZ  ARG A 346      16.746   2.882  -7.566  1.00 56.44           C  
ATOM   2830  N   ARG A 347      10.251  -1.667  -7.431  1.00 49.72           N  
ATOM   2831  CA  ARG A 347       8.858  -1.771  -7.876  1.00 49.72           C  
ATOM   2832  C   ARG A 347       8.593  -3.244  -8.136  1.00 49.72           C  
ATOM   2833  CB  ARG A 347       8.631  -0.900  -9.135  1.00 49.72           C  
ATOM   2834  O   ARG A 347       9.345  -3.858  -8.882  1.00 49.72           O  
ATOM   2835  CG  ARG A 347       8.633   0.613  -8.836  1.00 49.72           C  
ATOM   2836  CD  ARG A 347       8.439   1.456 -10.110  1.00 49.72           C  
ATOM   2837  NE  ARG A 347       8.346   2.906  -9.818  1.00 49.72           N  
ATOM   2838  NH1 ARG A 347       8.331   3.673 -11.996  1.00 49.72           N  
ATOM   2839  NH2 ARG A 347       8.167   5.129 -10.326  1.00 49.72           N  
ATOM   2840  CZ  ARG A 347       8.284   3.888 -10.710  1.00 49.72           C  
ATOM   2841  N   LYS A 348       7.513  -3.819  -7.586  1.00 52.69           N  
ATOM   2842  CA  LYS A 348       6.890  -4.974  -8.256  1.00 52.69           C  
ATOM   2843  C   LYS A 348       6.747  -4.532  -9.709  1.00 52.69           C  
ATOM   2844  CB  LYS A 348       5.491  -5.273  -7.690  1.00 52.69           C  
ATOM   2845  O   LYS A 348       6.026  -3.563  -9.926  1.00 52.69           O  
ATOM   2846  CG  LYS A 348       5.490  -6.027  -6.356  1.00 52.69           C  
ATOM   2847  CD  LYS A 348       4.036  -6.273  -5.929  1.00 52.69           C  
ATOM   2848  CE  LYS A 348       3.956  -7.100  -4.644  1.00 52.69           C  
ATOM   2849  NZ  LYS A 348       2.542  -7.352  -4.267  1.00 52.69           N  
ATOM   2850  N   VAL A 349       7.533  -5.103 -10.623  1.00 55.78           N  
ATOM   2851  CA  VAL A 349       7.539  -4.703 -12.034  1.00 55.78           C  
ATOM   2852  C   VAL A 349       6.083  -4.745 -12.477  1.00 55.78           C  
ATOM   2853  CB  VAL A 349       8.427  -5.645 -12.876  1.00 55.78           C  
ATOM   2854  O   VAL A 349       5.491  -5.821 -12.508  1.00 55.78           O  
ATOM   2855  CG1 VAL A 349       8.374  -5.312 -14.370  1.00 55.78           C  
ATOM   2856  CG2 VAL A 349       9.894  -5.558 -12.427  1.00 55.78           C  
ATOM   2857  N   GLN A 350       5.478  -3.572 -12.661  1.00 57.31           N  
ATOM   2858  CA  GLN A 350       4.139  -3.478 -13.214  1.00 57.31           C  
ATOM   2859  C   GLN A 350       4.338  -3.772 -14.689  1.00 57.31           C  
ATOM   2860  CB  GLN A 350       3.520  -2.095 -12.949  1.00 57.31           C  
ATOM   2861  O   GLN A 350       5.039  -3.028 -15.369  1.00 57.31           O  
ATOM   2862  CG  GLN A 350       3.012  -1.972 -11.501  1.00 57.31           C  
ATOM   2863  CD  GLN A 350       2.424  -0.600 -11.175  1.00 57.31           C  
ATOM   2864  NE2 GLN A 350       1.875  -0.409  -9.996  1.00 57.31           N  
ATOM   2865  OE1 GLN A 350       2.468   0.349 -11.930  1.00 57.31           O  
ATOM   2866  N   LEU A 351       3.858  -4.935 -15.113  1.00 72.88           N  
ATOM   2867  CA  LEU A 351       3.836  -5.289 -16.520  1.00 72.88           C  
ATOM   2868  C   LEU A 351       2.845  -4.363 -17.206  1.00 72.88           C  
ATOM   2869  CB  LEU A 351       3.410  -6.751 -16.678  1.00 72.88           C  
ATOM   2870  O   LEU A 351       1.709  -4.238 -16.739  1.00 72.88           O  
ATOM   2871  CG  LEU A 351       4.406  -7.747 -16.080  1.00 72.88           C  
ATOM   2872  CD1 LEU A 351       3.783  -9.128 -16.144  1.00 72.88           C  
ATOM   2873  CD2 LEU A 351       5.738  -7.777 -16.837  1.00 72.88           C  
ATOM   2874  N   ASP A 352       3.288  -3.720 -18.276  1.00 76.25           N  
ATOM   2875  CA  ASP A 352       2.415  -2.909 -19.114  1.00 76.25           C  
ATOM   2876  C   ASP A 352       1.774  -3.821 -20.159  1.00 76.25           C  
ATOM   2877  CB  ASP A 352       3.195  -1.735 -19.705  1.00 76.25           C  
ATOM   2878  O   ASP A 352       2.257  -3.986 -21.276  1.00 76.25           O  
ATOM   2879  CG  ASP A 352       2.272  -0.728 -20.395  1.00 76.25           C  
ATOM   2880  OD1 ASP A 352       1.031  -0.834 -20.250  1.00 76.25           O  
ATOM   2881  OD2 ASP A 352       2.819   0.204 -21.012  1.00 76.25           O  
ATOM   2882  N   ASN A 353       0.742  -4.541 -19.726  1.00 81.94           N  
ATOM   2883  CA  ASN A 353       0.053  -5.503 -20.568  1.00 81.94           C  
ATOM   2884  C   ASN A 353      -0.882  -4.766 -21.531  1.00 81.94           C  
ATOM   2885  CB  ASN A 353      -0.692  -6.503 -19.675  1.00 81.94           C  
ATOM   2886  O   ASN A 353      -1.978  -4.365 -21.139  1.00 81.94           O  
ATOM   2887  CG  ASN A 353       0.198  -7.545 -19.027  1.00 81.94           C  
ATOM   2888  ND2 ASN A 353      -0.340  -8.273 -18.078  1.00 81.94           N  
ATOM   2889  OD1 ASN A 353       1.349  -7.771 -19.365  1.00 81.94           O  
ATOM   2890  N   GLN A 354      -0.461  -4.645 -22.788  1.00 82.56           N  
ATOM   2891  CA  GLN A 354      -1.231  -4.011 -23.856  1.00 82.56           C  
ATOM   2892  C   GLN A 354      -1.507  -5.003 -24.994  1.00 82.56           C  
ATOM   2893  CB  GLN A 354      -0.498  -2.765 -24.371  1.00 82.56           C  
ATOM   2894  O   GLN A 354      -0.771  -5.985 -25.140  1.00 82.56           O  
ATOM   2895  CG  GLN A 354      -0.289  -1.724 -23.259  1.00 82.56           C  
ATOM   2896  CD  GLN A 354       0.240  -0.392 -23.774  1.00 82.56           C  
ATOM   2897  NE2 GLN A 354       0.473   0.554 -22.898  1.00 82.56           N  
ATOM   2898  OE1 GLN A 354       0.445  -0.182 -24.956  1.00 82.56           O  
ATOM   2899  N   PRO A 355      -2.562  -4.791 -25.800  1.00 84.69           N  
ATOM   2900  CA  PRO A 355      -2.765  -5.547 -27.029  1.00 84.69           C  
ATOM   2901  C   PRO A 355      -1.614  -5.287 -28.008  1.00 84.69           C  
ATOM   2902  CB  PRO A 355      -4.118  -5.085 -27.593  1.00 84.69           C  
ATOM   2903  O   PRO A 355      -1.440  -4.166 -28.477  1.00 84.69           O  
ATOM   2904  CG  PRO A 355      -4.816  -4.434 -26.400  1.00 84.69           C  
ATOM   2905  CD  PRO A 355      -3.655  -3.853 -25.600  1.00 84.69           C  
ATOM   2906  N   ILE A 356      -0.846  -6.323 -28.333  1.00 82.94           N  
ATOM   2907  CA  ILE A 356       0.204  -6.272 -29.353  1.00 82.94           C  
ATOM   2908  C   ILE A 356      -0.237  -7.051 -30.592  1.00 82.94           C  
ATOM   2909  CB  ILE A 356       1.576  -6.734 -28.806  1.00 82.94           C  
ATOM   2910  O   ILE A 356      -0.805  -8.138 -30.469  1.00 82.94           O  
ATOM   2911  CG1 ILE A 356       1.601  -8.208 -28.353  1.00 82.94           C  
ATOM   2912  CG2 ILE A 356       2.018  -5.817 -27.650  1.00 82.94           C  
ATOM   2913  CD1 ILE A 356       3.009  -8.778 -28.146  1.00 82.94           C  
ATOM   2914  N   ASP A 357       0.044  -6.514 -31.781  1.00 82.94           N  
ATOM   2915  CA  ASP A 357      -0.042  -7.275 -33.030  1.00 82.94           C  
ATOM   2916  C   ASP A 357       1.109  -8.285 -33.063  1.00 82.94           C  
ATOM   2917  CB  ASP A 357      -0.035  -6.338 -34.246  1.00 82.94           C  
ATOM   2918  O   ASP A 357       2.288  -7.940 -33.184  1.00 82.94           O  
ATOM   2919  CG  ASP A 357      -0.113  -7.066 -35.601  1.00 82.94           C  
ATOM   2920  OD1 ASP A 357       0.008  -8.316 -35.656  1.00 82.94           O  
ATOM   2921  OD2 ASP A 357      -0.237  -6.346 -36.610  1.00 82.94           O  
ATOM   2922  N   PHE A 358       0.759  -9.556 -32.906  1.00 84.06           N  
ATOM   2923  CA  PHE A 358       1.730 -10.632 -32.836  1.00 84.06           C  
ATOM   2924  C   PHE A 358       2.390 -10.895 -34.195  1.00 84.06           C  
ATOM   2925  CB  PHE A 358       1.033 -11.879 -32.290  1.00 84.06           C  
ATOM   2926  O   PHE A 358       3.541 -11.326 -34.253  1.00 84.06           O  
ATOM   2927  CG  PHE A 358       2.006 -12.924 -31.797  1.00 84.06           C  
ATOM   2928  CD1 PHE A 358       2.114 -14.171 -32.438  1.00 84.06           C  
ATOM   2929  CD2 PHE A 358       2.825 -12.627 -30.694  1.00 84.06           C  
ATOM   2930  CE1 PHE A 358       3.054 -15.111 -31.979  1.00 84.06           C  
ATOM   2931  CE2 PHE A 358       3.763 -13.565 -30.241  1.00 84.06           C  
ATOM   2932  CZ  PHE A 358       3.885 -14.806 -30.890  1.00 84.06           C  
ATOM   2933  N   THR A 359       1.700 -10.584 -35.294  1.00 79.69           N  
ATOM   2934  CA  THR A 359       2.215 -10.767 -36.655  1.00 79.69           C  
ATOM   2935  C   THR A 359       3.361  -9.795 -36.921  1.00 79.69           C  
ATOM   2936  CB  THR A 359       1.114 -10.556 -37.708  1.00 79.69           C  
ATOM   2937  O   THR A 359       4.436 -10.212 -37.361  1.00 79.69           O  
ATOM   2938  CG2 THR A 359       1.526 -11.126 -39.064  1.00 79.69           C  
ATOM   2939  OG1 THR A 359      -0.093 -11.171 -37.317  1.00 79.69           O  
ATOM   2940  N   SER A 360       3.167  -8.510 -36.596  1.00 74.69           N  
ATOM   2941  CA  SER A 360       4.216  -7.492 -36.741  1.00 74.69           C  
ATOM   2942  C   SER A 360       5.386  -7.760 -35.791  1.00 74.69           C  
ATOM   2943  CB  SER A 360       3.646  -6.081 -36.549  1.00 74.69           C  
ATOM   2944  O   SER A 360       6.545  -7.708 -36.204  1.00 74.69           O  
ATOM   2945  OG  SER A 360       3.499  -5.758 -35.184  1.00 74.69           O  
ATOM   2946  N   PHE A 361       5.096  -8.175 -34.552  1.00 84.12           N  
ATOM   2947  CA  PHE A 361       6.112  -8.541 -33.569  1.00 84.12           C  
ATOM   2948  C   PHE A 361       7.034  -9.665 -34.067  1.00 84.12           C  
ATOM   2949  CB  PHE A 361       5.410  -8.955 -32.271  1.00 84.12           C  
ATOM   2950  O   PHE A 361       8.256  -9.585 -33.916  1.00 84.12           O  
ATOM   2951  CG  PHE A 361       6.375  -9.335 -31.170  1.00 84.12           C  
ATOM   2952  CD1 PHE A 361       6.784 -10.672 -31.006  1.00 84.12           C  
ATOM   2953  CD2 PHE A 361       6.886  -8.335 -30.327  1.00 84.12           C  
ATOM   2954  CE1 PHE A 361       7.717 -11.004 -30.007  1.00 84.12           C  
ATOM   2955  CE2 PHE A 361       7.803  -8.668 -29.319  1.00 84.12           C  
ATOM   2956  CZ  PHE A 361       8.229  -9.997 -29.167  1.00 84.12           C  
ATOM   2957  N   MET A 362       6.465 -10.708 -34.679  1.00 81.50           N  
ATOM   2958  CA  MET A 362       7.235 -11.824 -35.234  1.00 81.50           C  
ATOM   2959  C   MET A 362       8.082 -11.397 -36.439  1.00 81.50           C  
ATOM   2960  CB  MET A 362       6.287 -12.978 -35.591  1.00 81.50           C  
ATOM   2961  O   MET A 362       9.241 -11.807 -36.536  1.00 81.50           O  
ATOM   2962  CG  MET A 362       5.731 -13.662 -34.333  1.00 81.50           C  
ATOM   2963  SD  MET A 362       6.967 -14.465 -33.276  1.00 81.50           S  
ATOM   2964  CE  MET A 362       7.277 -15.950 -34.252  1.00 81.50           C  
ATOM   2965  N   ALA A 363       7.552 -10.532 -37.309  1.00 75.44           N  
ATOM   2966  CA  ALA A 363       8.290  -9.987 -38.450  1.00 75.44           C  
ATOM   2967  C   ALA A 363       9.475  -9.104 -38.015  1.00 75.44           C  
ATOM   2968  CB  ALA A 363       7.304  -9.210 -39.331  1.00 75.44           C  
ATOM   2969  O   ALA A 363      10.579  -9.218 -38.557  1.00 75.44           O  
ATOM   2970  N   ASP A 364       9.288  -8.259 -36.998  1.00 73.38           N  
ATOM   2971  CA  ASP A 364      10.372  -7.466 -36.410  1.00 73.38           C  
ATOM   2972  C   ASP A 364      11.476  -8.356 -35.835  1.00 73.38           C  
ATOM   2973  CB  ASP A 364       9.864  -6.648 -35.226  1.00 73.38           C  
ATOM   2974  O   ASP A 364      12.672  -8.101 -36.028  1.00 73.38           O  
ATOM   2975  CG  ASP A 364       9.010  -5.436 -35.535  1.00 73.38           C  
ATOM   2976  OD1 ASP A 364       8.965  -5.015 -36.711  1.00 73.38           O  
ATOM   2977  OD2 ASP A 364       8.547  -4.906 -34.492  1.00 73.38           O  
ATOM   2978  N   LEU A 365      11.070  -9.396 -35.097  1.00 81.69           N  
ATOM   2979  CA  LEU A 365      11.987 -10.341 -34.478  1.00 81.69           C  
ATOM   2980  C   LEU A 365      12.815 -11.063 -35.545  1.00 81.69           C  
ATOM   2981  CB  LEU A 365      11.184 -11.326 -33.611  1.00 81.69           C  
ATOM   2982  O   LEU A 365      14.024 -11.219 -35.361  1.00 81.69           O  
ATOM   2983  CG  LEU A 365      12.057 -12.223 -32.717  1.00 81.69           C  
ATOM   2984  CD1 LEU A 365      12.728 -11.415 -31.600  1.00 81.69           C  
ATOM   2985  CD2 LEU A 365      11.191 -13.306 -32.075  1.00 81.69           C  
ATOM   2986  N   GLU A 366      12.195 -11.453 -36.661  1.00 81.19           N  
ATOM   2987  CA  GLU A 366      12.871 -12.077 -37.799  1.00 81.19           C  
ATOM   2988  C   GLU A 366      13.899 -11.147 -38.444  1.00 81.19           C  
ATOM   2989  CB  GLU A 366      11.842 -12.530 -38.846  1.00 81.19           C  
ATOM   2990  O   GLU A 366      15.067 -11.519 -38.575  1.00 81.19           O  
ATOM   2991  CG  GLU A 366      12.502 -13.426 -39.905  1.00 81.19           C  
ATOM   2992  CD  GLU A 366      11.507 -14.087 -40.869  1.00 81.19           C  
ATOM   2993  OE1 GLU A 366      11.961 -15.020 -41.573  1.00 81.19           O  
ATOM   2994  OE2 GLU A 366      10.327 -13.679 -40.898  1.00 81.19           O  
ATOM   2995  N   ASN A 367      13.490  -9.925 -38.796  1.00 72.31           N  
ATOM   2996  CA  ASN A 367      14.349  -8.956 -39.475  1.00 72.31           C  
ATOM   2997  C   ASN A 367      15.603  -8.643 -38.654  1.00 72.31           C  
ATOM   2998  CB  ASN A 367      13.532  -7.677 -39.739  1.00 72.31           C  
ATOM   2999  O   ASN A 367      16.732  -8.721 -39.148  1.00 72.31           O  
ATOM   3000  CG  ASN A 367      12.601  -7.808 -40.931  1.00 72.31           C  
ATOM   3001  ND2 ASN A 367      11.458  -7.167 -40.895  1.00 72.31           N  
ATOM   3002  OD1 ASN A 367      12.913  -8.437 -41.929  1.00 72.31           O  
ATOM   3003  N   LEU A 368      15.423  -8.317 -37.374  1.00 71.38           N  
ATOM   3004  CA  LEU A 368      16.529  -7.916 -36.515  1.00 71.38           C  
ATOM   3005  C   LEU A 368      17.459  -9.088 -36.163  1.00 71.38           C  
ATOM   3006  CB  LEU A 368      15.952  -7.279 -35.252  1.00 71.38           C  
ATOM   3007  O   LEU A 368      18.685  -8.936 -36.185  1.00 71.38           O  
ATOM   3008  CG  LEU A 368      15.252  -5.919 -35.428  1.00 71.38           C  
ATOM   3009  CD1 LEU A 368      14.599  -5.489 -34.112  1.00 71.38           C  
ATOM   3010  CD2 LEU A 368      16.247  -4.827 -35.833  1.00 71.38           C  
ATOM   3011  N   SER A 369      16.898 -10.263 -35.876  1.00 77.88           N  
ATOM   3012  CA  SER A 369      17.683 -11.464 -35.560  1.00 77.88           C  
ATOM   3013  C   SER A 369      18.423 -11.997 -36.788  1.00 77.88           C  
ATOM   3014  CB  SER A 369      16.782 -12.563 -35.005  1.00 77.88           C  
ATOM   3015  O   SER A 369      19.577 -12.426 -36.684  1.00 77.88           O  
ATOM   3016  OG  SER A 369      16.061 -12.092 -33.885  1.00 77.88           O  
ATOM   3017  N   GLY A 370      17.801 -11.900 -37.966  1.00 74.25           N  
ATOM   3018  CA  GLY A 370      18.406 -12.236 -39.249  1.00 74.25           C  
ATOM   3019  C   GLY A 370      19.654 -11.402 -39.530  1.00 74.25           C  
ATOM   3020  O   GLY A 370      20.705 -11.966 -39.843  1.00 74.25           O  
ATOM   3021  N   LEU A 371      19.591 -10.082 -39.315  1.00 71.38           N  
ATOM   3022  CA  LEU A 371      20.746  -9.187 -39.468  1.00 71.38           C  
ATOM   3023  C   LEU A 371      21.912  -9.576 -38.541  1.00 71.38           C  
ATOM   3024  CB  LEU A 371      20.310  -7.732 -39.205  1.00 71.38           C  
ATOM   3025  O   LEU A 371      23.067  -9.601 -38.975  1.00 71.38           O  
ATOM   3026  CG  LEU A 371      19.432  -7.106 -40.305  1.00 71.38           C  
ATOM   3027  CD1 LEU A 371      18.889  -5.762 -39.815  1.00 71.38           C  
ATOM   3028  CD2 LEU A 371      20.219  -6.861 -41.596  1.00 71.38           C  
ATOM   3029  N   GLN A 372      21.634  -9.919 -37.279  1.00 71.81           N  
ATOM   3030  CA  GLN A 372      22.665 -10.343 -36.320  1.00 71.81           C  
ATOM   3031  C   GLN A 372      23.320 -11.676 -36.699  1.00 71.81           C  
ATOM   3032  CB  GLN A 372      22.059 -10.480 -34.919  1.00 71.81           C  
ATOM   3033  O   GLN A 372      24.543 -11.818 -36.612  1.00 71.81           O  
ATOM   3034  CG  GLN A 372      21.708  -9.131 -34.288  1.00 71.81           C  
ATOM   3035  CD  GLN A 372      21.260  -9.291 -32.840  1.00 71.81           C  
ATOM   3036  NE2 GLN A 372      21.432  -8.283 -32.021  1.00 71.81           N  
ATOM   3037  OE1 GLN A 372      20.783 -10.319 -32.393  1.00 71.81           O  
ATOM   3038  N   ALA A 373      22.523 -12.656 -37.126  1.00 78.25           N  
ATOM   3039  CA  ALA A 373      23.024 -13.950 -37.573  1.00 78.25           C  
ATOM   3040  C   ALA A 373      23.856 -13.815 -38.861  1.00 78.25           C  
ATOM   3041  CB  ALA A 373      21.821 -14.878 -37.755  1.00 78.25           C  
ATOM   3042  O   ALA A 373      24.947 -14.390 -38.955  1.00 78.25           O  
ATOM   3043  N   GLN A 374      23.405 -12.988 -39.811  1.00 75.44           N  
ATOM   3044  CA  GLN A 374      24.088 -12.743 -41.082  1.00 75.44           C  
ATOM   3045  C   GLN A 374      25.475 -12.112 -40.892  1.00 75.44           C  
ATOM   3046  CB  GLN A 374      23.200 -11.858 -41.968  1.00 75.44           C  
ATOM   3047  O   GLN A 374      26.417 -12.512 -41.575  1.00 75.44           O  
ATOM   3048  CG  GLN A 374      23.764 -11.688 -43.390  1.00 75.44           C  
ATOM   3049  CD  GLN A 374      22.895 -10.799 -44.276  1.00 75.44           C  
ATOM   3050  NE2 GLN A 374      23.290 -10.560 -45.507  1.00 75.44           N  
ATOM   3051  OE1 GLN A 374      21.855 -10.297 -43.894  1.00 75.44           O  
ATOM   3052  N   GLN A 375      25.646 -11.196 -39.928  1.00 71.00           N  
ATOM   3053  CA  GLN A 375      26.958 -10.611 -39.594  1.00 71.00           C  
ATOM   3054  C   GLN A 375      28.005 -11.661 -39.184  1.00 71.00           C  
ATOM   3055  CB  GLN A 375      26.803  -9.601 -38.448  1.00 71.00           C  
ATOM   3056  O   GLN A 375      29.203 -11.441 -39.360  1.00 71.00           O  
ATOM   3057  CG  GLN A 375      26.169  -8.281 -38.899  1.00 71.00           C  
ATOM   3058  CD  GLN A 375      25.924  -7.321 -37.738  1.00 71.00           C  
ATOM   3059  NE2 GLN A 375      25.203  -6.246 -37.967  1.00 71.00           N  
ATOM   3060  OE1 GLN A 375      26.390  -7.490 -36.620  1.00 71.00           O  
ATOM   3061  N   LYS A 376      27.565 -12.808 -38.652  1.00 73.06           N  
ATOM   3062  CA  LYS A 376      28.420 -13.952 -38.306  1.00 73.06           C  
ATOM   3063  C   LYS A 376      28.405 -15.081 -39.343  1.00 73.06           C  
ATOM   3064  CB  LYS A 376      28.029 -14.477 -36.923  1.00 73.06           C  
ATOM   3065  O   LYS A 376      29.070 -16.092 -39.132  1.00 73.06           O  
ATOM   3066  CG  LYS A 376      28.527 -13.573 -35.788  1.00 73.06           C  
ATOM   3067  CD  LYS A 376      28.418 -14.392 -34.504  1.00 73.06           C  
ATOM   3068  CE  LYS A 376      28.955 -13.672 -33.277  1.00 73.06           C  
ATOM   3069  NZ  LYS A 376      28.928 -14.636 -32.155  1.00 73.06           N  
ATOM   3070  N   GLY A 377      27.667 -14.930 -40.443  1.00 77.88           N  
ATOM   3071  CA  GLY A 377      27.497 -15.974 -41.455  1.00 77.88           C  
ATOM   3072  C   GLY A 377      26.673 -17.181 -40.983  1.00 77.88           C  
ATOM   3073  O   GLY A 377      26.845 -18.274 -41.517  1.00 77.88           O  
ATOM   3074  N   LEU A 378      25.813 -17.009 -39.975  1.00 85.94           N  
ATOM   3075  CA  LEU A 378      24.899 -18.045 -39.483  1.00 85.94           C  
ATOM   3076  C   LEU A 378      23.567 -17.994 -40.241  1.00 85.94           C  
ATOM   3077  CB  LEU A 378      24.666 -17.866 -37.973  1.00 85.94           C  
ATOM   3078  O   LEU A 378      23.112 -16.921 -40.636  1.00 85.94           O  
ATOM   3079  CG  LEU A 378      25.921 -17.999 -37.094  1.00 85.94           C  
ATOM   3080  CD1 LEU A 378      25.553 -17.670 -35.648  1.00 85.94           C  
ATOM   3081  CD2 LEU A 378      26.510 -19.409 -37.144  1.00 85.94           C  
ATOM   3082  N   ARG A 379      22.910 -19.148 -40.400  1.00 85.62           N  
ATOM   3083  CA  ARG A 379      21.540 -19.210 -40.931  1.00 85.62           C  
ATOM   3084  C   ARG A 379      20.540 -18.965 -39.798  1.00 85.62           C  
ATOM   3085  CB  ARG A 379      21.326 -20.554 -41.645  1.00 85.62           C  
ATOM   3086  O   ARG A 379      20.579 -19.668 -38.794  1.00 85.62           O  
ATOM   3087  CG  ARG A 379      19.962 -20.637 -42.345  1.00 85.62           C  
ATOM   3088  CD  ARG A 379      19.799 -21.997 -43.031  1.00 85.62           C  
ATOM   3089  NE  ARG A 379      18.519 -22.077 -43.757  1.00 85.62           N  
ATOM   3090  NH1 ARG A 379      18.794 -24.187 -44.611  1.00 85.62           N  
ATOM   3091  NH2 ARG A 379      16.922 -23.047 -45.055  1.00 85.62           N  
ATOM   3092  CZ  ARG A 379      18.087 -23.098 -44.473  1.00 85.62           C  
ATOM   3093  N   PHE A 380      19.646 -17.998 -39.961  1.00 88.75           N  
ATOM   3094  CA  PHE A 380      18.520 -17.781 -39.050  1.00 88.75           C  
ATOM   3095  C   PHE A 380      17.240 -18.342 -39.675  1.00 88.75           C  
ATOM   3096  CB  PHE A 380      18.409 -16.291 -38.716  1.00 88.75           C  
ATOM   3097  O   PHE A 380      17.039 -18.186 -40.880  1.00 88.75           O  
ATOM   3098  CG  PHE A 380      17.342 -15.985 -37.688  1.00 88.75           C  
ATOM   3099  CD1 PHE A 380      16.068 -15.554 -38.102  1.00 88.75           C  
ATOM   3100  CD2 PHE A 380      17.607 -16.173 -36.318  1.00 88.75           C  
ATOM   3101  CE1 PHE A 380      15.064 -15.323 -37.149  1.00 88.75           C  
ATOM   3102  CE2 PHE A 380      16.601 -15.933 -35.365  1.00 88.75           C  
ATOM   3103  CZ  PHE A 380      15.327 -15.510 -35.782  1.00 88.75           C  
ATOM   3104  N   VAL A 381      16.415 -19.028 -38.883  1.00 88.31           N  
ATOM   3105  CA  VAL A 381      15.134 -19.594 -39.330  1.00 88.31           C  
ATOM   3106  C   VAL A 381      14.068 -19.324 -38.270  1.00 88.31           C  
ATOM   3107  CB  VAL A 381      15.240 -21.110 -39.616  1.00 88.31           C  
ATOM   3108  O   VAL A 381      14.261 -19.664 -37.104  1.00 88.31           O  
ATOM   3109  CG1 VAL A 381      13.960 -21.631 -40.279  1.00 88.31           C  
ATOM   3110  CG2 VAL A 381      16.404 -21.461 -40.559  1.00 88.31           C  
ATOM   3111  N   LEU A 382      12.945 -18.736 -38.677  1.00 87.25           N  
ATOM   3112  CA  LEU A 382      11.762 -18.550 -37.840  1.00 87.25           C  
ATOM   3113  C   LEU A 382      10.666 -19.527 -38.296  1.00 87.25           C  
ATOM   3114  CB  LEU A 382      11.337 -17.074 -37.940  1.00 87.25           C  
ATOM   3115  O   LEU A 382      10.271 -19.513 -39.458  1.00 87.25           O  
ATOM   3116  CG  LEU A 382      10.204 -16.670 -36.983  1.00 87.25           C  
ATOM   3117  CD1 LEU A 382      10.656 -16.721 -35.521  1.00 87.25           C  
ATOM   3118  CD2 LEU A 382       9.773 -15.239 -37.279  1.00 87.25           C  
ATOM   3119  N   GLU A 383      10.193 -20.389 -37.395  1.00 89.50           N  
ATOM   3120  CA  GLU A 383       9.188 -21.427 -37.676  1.00 89.50           C  
ATOM   3121  C   GLU A 383       7.954 -21.243 -36.766  1.00 89.50           C  
ATOM   3122  CB  GLU A 383       9.791 -22.840 -37.524  1.00 89.50           C  
ATOM   3123  O   GLU A 383       7.881 -21.826 -35.677  1.00 89.50           O  
ATOM   3124  CG  GLU A 383      10.933 -23.150 -38.504  1.00 89.50           C  
ATOM   3125  CD  GLU A 383      11.515 -24.575 -38.374  1.00 89.50           C  
ATOM   3126  OE1 GLU A 383      12.169 -25.014 -39.350  1.00 89.50           O  
ATOM   3127  OE2 GLU A 383      11.381 -25.217 -37.297  1.00 89.50           O  
ATOM   3128  N   PRO A 384       6.972 -20.414 -37.162  1.00 83.81           N  
ATOM   3129  CA  PRO A 384       5.712 -20.300 -36.435  1.00 83.81           C  
ATOM   3130  C   PRO A 384       4.840 -21.553 -36.628  1.00 83.81           C  
ATOM   3131  CB  PRO A 384       5.051 -19.034 -36.983  1.00 83.81           C  
ATOM   3132  O   PRO A 384       4.639 -22.021 -37.748  1.00 83.81           O  
ATOM   3133  CG  PRO A 384       5.598 -18.908 -38.403  1.00 83.81           C  
ATOM   3134  CD  PRO A 384       6.994 -19.519 -38.313  1.00 83.81           C  
ATOM   3135  N   THR A 385       4.287 -22.089 -35.538  1.00 85.56           N  
ATOM   3136  CA  THR A 385       3.310 -23.189 -35.559  1.00 85.56           C  
ATOM   3137  C   THR A 385       1.903 -22.607 -35.497  1.00 85.56           C  
ATOM   3138  CB  THR A 385       3.531 -24.168 -34.397  1.00 85.56           C  
ATOM   3139  O   THR A 385       1.503 -22.067 -34.470  1.00 85.56           O  
ATOM   3140  CG2 THR A 385       2.646 -25.410 -34.508  1.00 85.56           C  
ATOM   3141  OG1 THR A 385       4.869 -24.614 -34.405  1.00 85.56           O  
ATOM   3142  N   LEU A 386       1.166 -22.700 -36.603  1.00 78.00           N  
ATOM   3143  CA  LEU A 386      -0.210 -22.210 -36.706  1.00 78.00           C  
ATOM   3144  C   LEU A 386      -1.202 -23.154 -35.992  1.00 78.00           C  
ATOM   3145  CB  LEU A 386      -0.572 -22.040 -38.194  1.00 78.00           C  
ATOM   3146  O   LEU A 386      -0.988 -24.371 -36.024  1.00 78.00           O  
ATOM   3147  CG  LEU A 386       0.236 -20.952 -38.927  1.00 78.00           C  
ATOM   3148  CD1 LEU A 386      -0.025 -21.048 -40.429  1.00 78.00           C  
ATOM   3149  CD2 LEU A 386      -0.141 -19.546 -38.456  1.00 78.00           C  
ATOM   3150  N   PRO A 387      -2.305 -22.635 -35.416  1.00 76.19           N  
ATOM   3151  CA  PRO A 387      -2.749 -21.237 -35.441  1.00 76.19           C  
ATOM   3152  C   PRO A 387      -2.060 -20.369 -34.375  1.00 76.19           C  
ATOM   3153  CB  PRO A 387      -4.263 -21.306 -35.225  1.00 76.19           C  
ATOM   3154  O   PRO A 387      -1.967 -20.751 -33.212  1.00 76.19           O  
ATOM   3155  CG  PRO A 387      -4.433 -22.531 -34.326  1.00 76.19           C  
ATOM   3156  CD  PRO A 387      -3.313 -23.469 -34.775  1.00 76.19           C  
ATOM   3157  N   LEU A 388      -1.607 -19.178 -34.777  1.00 80.75           N  
ATOM   3158  CA  LEU A 388      -1.147 -18.134 -33.860  1.00 80.75           C  
ATOM   3159  C   LEU A 388      -2.197 -17.017 -33.809  1.00 80.75           C  
ATOM   3160  CB  LEU A 388       0.218 -17.576 -34.297  1.00 80.75           C  
ATOM   3161  O   LEU A 388      -2.758 -16.682 -34.854  1.00 80.75           O  
ATOM   3162  CG  LEU A 388       1.388 -18.562 -34.156  1.00 80.75           C  
ATOM   3163  CD1 LEU A 388       2.636 -17.953 -34.792  1.00 80.75           C  
ATOM   3164  CD2 LEU A 388       1.696 -18.908 -32.696  1.00 80.75           C  
ATOM   3165  N   PRO A 389      -2.467 -16.431 -32.634  1.00 81.19           N  
ATOM   3166  CA  PRO A 389      -3.377 -15.298 -32.517  1.00 81.19           C  
ATOM   3167  C   PRO A 389      -2.795 -14.059 -33.208  1.00 81.19           C  
ATOM   3168  CB  PRO A 389      -3.562 -15.092 -31.011  1.00 81.19           C  
ATOM   3169  O   PRO A 389      -1.597 -13.799 -33.108  1.00 81.19           O  
ATOM   3170  CG  PRO A 389      -2.255 -15.623 -30.421  1.00 81.19           C  
ATOM   3171  CD  PRO A 389      -1.897 -16.777 -31.343  1.00 81.19           C  
ATOM   3172  N   HIS A 390      -3.645 -13.267 -33.867  1.00 79.31           N  
ATOM   3173  CA  HIS A 390      -3.233 -11.997 -34.479  1.00 79.31           C  
ATOM   3174  C   HIS A 390      -2.883 -10.938 -33.430  1.00 79.31           C  
ATOM   3175  CB  HIS A 390      -4.344 -11.480 -35.404  1.00 79.31           C  
ATOM   3176  O   HIS A 390      -1.925 -10.190 -33.608  1.00 79.31           O  
ATOM   3177  CG  HIS A 390      -4.435 -12.260 -36.686  1.00 79.31           C  
ATOM   3178  CD2 HIS A 390      -5.397 -13.169 -37.036  1.00 79.31           C  
ATOM   3179  ND1 HIS A 390      -3.544 -12.185 -37.732  1.00 79.31           N  
ATOM   3180  CE1 HIS A 390      -3.962 -13.025 -38.691  1.00 79.31           C  
ATOM   3181  NE2 HIS A 390      -5.077 -13.663 -38.305  1.00 79.31           N  
ATOM   3182  N   LYS A 391      -3.627 -10.898 -32.318  1.00 84.12           N  
ATOM   3183  CA  LYS A 391      -3.392  -9.977 -31.202  1.00 84.12           C  
ATOM   3184  C   LYS A 391      -3.326 -10.722 -29.876  1.00 84.12           C  
ATOM   3185  CB  LYS A 391      -4.468  -8.882 -31.161  1.00 84.12           C  
ATOM   3186  O   LYS A 391      -4.168 -11.575 -29.594  1.00 84.12           O  
ATOM   3187  CG  LYS A 391      -4.343  -7.885 -32.323  1.00 84.12           C  
ATOM   3188  CD  LYS A 391      -5.475  -6.852 -32.256  1.00 84.12           C  
ATOM   3189  CE  LYS A 391      -5.403  -5.893 -33.448  1.00 84.12           C  
ATOM   3190  NZ  LYS A 391      -6.643  -5.089 -33.563  1.00 84.12           N  
ATOM   3191  N   VAL A 392      -2.358 -10.357 -29.042  1.00 88.31           N  
ATOM   3192  CA  VAL A 392      -2.199 -10.897 -27.683  1.00 88.31           C  
ATOM   3193  C   VAL A 392      -2.009  -9.770 -26.682  1.00 88.31           C  
ATOM   3194  CB  VAL A 392      -1.048 -11.915 -27.582  1.00 88.31           C  
ATOM   3195  O   VAL A 392      -1.406  -8.753 -27.007  1.00 88.31           O  
ATOM   3196  CG1 VAL A 392      -1.311 -13.137 -28.457  1.00 88.31           C  
ATOM   3197  CG2 VAL A 392       0.317 -11.340 -27.967  1.00 88.31           C  
ATOM   3198  N   ILE A 393      -2.504  -9.935 -25.458  1.00 88.25           N  
ATOM   3199  CA  ILE A 393      -2.284  -8.961 -24.385  1.00 88.25           C  
ATOM   3200  C   ILE A 393      -1.039  -9.366 -23.602  1.00 88.25           C  
ATOM   3201  CB  ILE A 393      -3.527  -8.819 -23.488  1.00 88.25           C  
ATOM   3202  O   ILE A 393      -1.044 -10.360 -22.879  1.00 88.25           O  
ATOM   3203  CG1 ILE A 393      -4.728  -8.306 -24.305  1.00 88.25           C  
ATOM   3204  CG2 ILE A 393      -3.224  -7.884 -22.303  1.00 88.25           C  
ATOM   3205  CD1 ILE A 393      -6.051  -8.282 -23.528  1.00 88.25           C  
ATOM   3206  N   THR A 394       0.034  -8.595 -23.726  1.00 89.56           N  
ATOM   3207  CA  THR A 394       1.278  -8.813 -22.977  1.00 89.56           C  
ATOM   3208  C   THR A 394       2.135  -7.552 -23.005  1.00 89.56           C  
ATOM   3209  CB  THR A 394       2.055 -10.023 -23.543  1.00 89.56           C  
ATOM   3210  O   THR A 394       1.940  -6.669 -23.832  1.00 89.56           O  
ATOM   3211  CG2 THR A 394       2.548  -9.827 -24.972  1.00 89.56           C  
ATOM   3212  OG1 THR A 394       3.210 -10.300 -22.784  1.00 89.56           O  
ATOM   3213  N   ASP A 395       3.132  -7.476 -22.129  1.00 87.75           N  
ATOM   3214  CA  ASP A 395       4.181  -6.460 -22.212  1.00 87.75           C  
ATOM   3215  C   ASP A 395       5.151  -6.790 -23.363  1.00 87.75           C  
ATOM   3216  CB  ASP A 395       4.851  -6.347 -20.838  1.00 87.75           C  
ATOM   3217  O   ASP A 395       6.061  -7.621 -23.229  1.00 87.75           O  
ATOM   3218  CG  ASP A 395       5.852  -5.196 -20.724  1.00 87.75           C  
ATOM   3219  OD1 ASP A 395       6.551  -4.896 -21.725  1.00 87.75           O  
ATOM   3220  OD2 ASP A 395       6.046  -4.736 -19.571  1.00 87.75           O  
ATOM   3221  N   GLY A 396       4.919  -6.173 -24.525  1.00 83.69           N  
ATOM   3222  CA  GLY A 396       5.701  -6.394 -25.744  1.00 83.69           C  
ATOM   3223  C   GLY A 396       7.174  -6.006 -25.597  1.00 83.69           C  
ATOM   3224  O   GLY A 396       8.051  -6.696 -26.121  1.00 83.69           O  
ATOM   3225  N   THR A 397       7.474  -4.959 -24.827  1.00 79.75           N  
ATOM   3226  CA  THR A 397       8.844  -4.485 -24.586  1.00 79.75           C  
ATOM   3227  C   THR A 397       9.638  -5.503 -23.772  1.00 79.75           C  
ATOM   3228  CB  THR A 397       8.817  -3.120 -23.882  1.00 79.75           C  
ATOM   3229  O   THR A 397      10.764  -5.860 -24.136  1.00 79.75           O  
ATOM   3230  CG2 THR A 397      10.214  -2.536 -23.666  1.00 79.75           C  
ATOM   3231  OG1 THR A 397       8.127  -2.228 -24.718  1.00 79.75           O  
ATOM   3232  N   ARG A 398       9.050  -6.041 -22.696  1.00 84.38           N  
ATOM   3233  CA  ARG A 398       9.695  -7.079 -21.872  1.00 84.38           C  
ATOM   3234  C   ARG A 398       9.791  -8.410 -22.601  1.00 84.38           C  
ATOM   3235  CB  ARG A 398       8.958  -7.243 -20.536  1.00 84.38           C  
ATOM   3236  O   ARG A 398      10.836  -9.058 -22.511  1.00 84.38           O  
ATOM   3237  CG  ARG A 398       8.954  -5.964 -19.690  1.00 84.38           C  
ATOM   3238  CD  ARG A 398      10.343  -5.466 -19.300  1.00 84.38           C  
ATOM   3239  NE  ARG A 398      10.222  -4.150 -18.660  1.00 84.38           N  
ATOM   3240  NH1 ARG A 398      12.408  -3.492 -18.946  1.00 84.38           N  
ATOM   3241  NH2 ARG A 398      10.893  -2.050 -18.149  1.00 84.38           N  
ATOM   3242  CZ  ARG A 398      11.177  -3.246 -18.581  1.00 84.38           C  
ATOM   3243  N   LEU A 399       8.768  -8.789 -23.369  1.00 88.44           N  
ATOM   3244  CA  LEU A 399       8.820  -9.982 -24.213  1.00 88.44           C  
ATOM   3245  C   LEU A 399       9.976  -9.893 -25.220  1.00 88.44           C  
ATOM   3246  CB  LEU A 399       7.469 -10.163 -24.930  1.00 88.44           C  
ATOM   3247  O   LEU A 399      10.800 -10.808 -25.305  1.00 88.44           O  
ATOM   3248  CG  LEU A 399       7.382 -11.447 -25.778  1.00 88.44           C  
ATOM   3249  CD1 LEU A 399       7.637 -12.712 -24.958  1.00 88.44           C  
ATOM   3250  CD2 LEU A 399       5.993 -11.556 -26.402  1.00 88.44           C  
ATOM   3251  N   ARG A 400      10.094  -8.754 -25.915  1.00 84.62           N  
ATOM   3252  CA  ARG A 400      11.188  -8.469 -26.854  1.00 84.62           C  
ATOM   3253  C   ARG A 400      12.544  -8.540 -26.160  1.00 84.62           C  
ATOM   3254  CB  ARG A 400      10.950  -7.094 -27.502  1.00 84.62           C  
ATOM   3255  O   ARG A 400      13.451  -9.184 -26.675  1.00 84.62           O  
ATOM   3256  CG  ARG A 400      11.744  -6.886 -28.799  1.00 84.62           C  
ATOM   3257  CD  ARG A 400      11.424  -5.529 -29.452  1.00 84.62           C  
ATOM   3258  NE  ARG A 400      10.009  -5.398 -29.885  1.00 84.62           N  
ATOM   3259  NH1 ARG A 400      10.244  -5.709 -32.168  1.00 84.62           N  
ATOM   3260  NH2 ARG A 400       8.302  -5.106 -31.411  1.00 84.62           N  
ATOM   3261  CZ  ARG A 400       9.531  -5.417 -31.126  1.00 84.62           C  
ATOM   3262  N   GLN A 401      12.672  -7.955 -24.968  1.00 82.69           N  
ATOM   3263  CA  GLN A 401      13.901  -7.988 -24.168  1.00 82.69           C  
ATOM   3264  C   GLN A 401      14.338  -9.423 -23.827  1.00 82.69           C  
ATOM   3265  CB  GLN A 401      13.683  -7.154 -22.891  1.00 82.69           C  
ATOM   3266  O   GLN A 401      15.522  -9.755 -23.944  1.00 82.69           O  
ATOM   3267  CG  GLN A 401      14.947  -7.032 -22.027  1.00 82.69           C  
ATOM   3268  CD  GLN A 401      14.750  -6.219 -20.745  1.00 82.69           C  
ATOM   3269  NE2 GLN A 401      15.808  -6.024 -19.987  1.00 82.69           N  
ATOM   3270  OE1 GLN A 401      13.673  -5.760 -20.379  1.00 82.69           O  
ATOM   3271  N   ILE A 402      13.402 -10.284 -23.414  1.00 89.31           N  
ATOM   3272  CA  ILE A 402      13.693 -11.690 -23.112  1.00 89.31           C  
ATOM   3273  C   ILE A 402      14.164 -12.418 -24.374  1.00 89.31           C  
ATOM   3274  CB  ILE A 402      12.469 -12.392 -22.485  1.00 89.31           C  
ATOM   3275  O   ILE A 402      15.234 -13.031 -24.357  1.00 89.31           O  
ATOM   3276  CG1 ILE A 402      12.105 -11.805 -21.102  1.00 89.31           C  
ATOM   3277  CG2 ILE A 402      12.764 -13.895 -22.339  1.00 89.31           C  
ATOM   3278  CD1 ILE A 402      10.704 -12.230 -20.637  1.00 89.31           C  
ATOM   3279  N   LEU A 403      13.394 -12.338 -25.462  1.00 88.81           N  
ATOM   3280  CA  LEU A 403      13.694 -13.041 -26.712  1.00 88.81           C  
ATOM   3281  C   LEU A 403      15.013 -12.574 -27.323  1.00 88.81           C  
ATOM   3282  CB  LEU A 403      12.532 -12.847 -27.699  1.00 88.81           C  
ATOM   3283  O   LEU A 403      15.835 -13.402 -27.710  1.00 88.81           O  
ATOM   3284  CG  LEU A 403      11.253 -13.599 -27.295  1.00 88.81           C  
ATOM   3285  CD1 LEU A 403      10.120 -13.224 -28.240  1.00 88.81           C  
ATOM   3286  CD2 LEU A 403      11.443 -15.115 -27.362  1.00 88.81           C  
ATOM   3287  N   TRP A 404      15.271 -11.268 -27.314  1.00 85.31           N  
ATOM   3288  CA  TRP A 404      16.531 -10.699 -27.779  1.00 85.31           C  
ATOM   3289  C   TRP A 404      17.732 -11.246 -27.012  1.00 85.31           C  
ATOM   3290  CB  TRP A 404      16.488  -9.184 -27.617  1.00 85.31           C  
ATOM   3291  O   TRP A 404      18.756 -11.580 -27.605  1.00 85.31           O  
ATOM   3292  CG  TRP A 404      17.580  -8.491 -28.351  1.00 85.31           C  
ATOM   3293  CD1 TRP A 404      18.806  -8.160 -27.888  1.00 85.31           C  
ATOM   3294  CD2 TRP A 404      17.524  -8.023 -29.719  1.00 85.31           C  
ATOM   3295  CE2 TRP A 404      18.740  -7.348 -30.019  1.00 85.31           C  
ATOM   3296  CE3 TRP A 404      16.530  -8.066 -30.710  1.00 85.31           C  
ATOM   3297  NE1 TRP A 404      19.500  -7.483 -28.876  1.00 85.31           N  
ATOM   3298  CH2 TRP A 404      17.930  -6.738 -32.207  1.00 85.31           C  
ATOM   3299  CZ2 TRP A 404      18.944  -6.693 -31.239  1.00 85.31           C  
ATOM   3300  CZ3 TRP A 404      16.732  -7.430 -31.938  1.00 85.31           C  
ATOM   3301  N   ASN A 405      17.619 -11.372 -25.688  1.00 84.38           N  
ATOM   3302  CA  ASN A 405      18.691 -11.922 -24.869  1.00 84.38           C  
ATOM   3303  C   ASN A 405      18.932 -13.412 -25.174  1.00 84.38           C  
ATOM   3304  CB  ASN A 405      18.351 -11.662 -23.396  1.00 84.38           C  
ATOM   3305  O   ASN A 405      20.082 -13.838 -25.292  1.00 84.38           O  
ATOM   3306  CG  ASN A 405      19.475 -12.074 -22.466  1.00 84.38           C  
ATOM   3307  ND2 ASN A 405      19.147 -12.566 -21.302  1.00 84.38           N  
ATOM   3308  OD1 ASN A 405      20.658 -11.985 -22.752  1.00 84.38           O  
ATOM   3309  N   LEU A 406      17.871 -14.206 -25.353  1.00 89.44           N  
ATOM   3310  CA  LEU A 406      17.990 -15.622 -25.721  1.00 89.44           C  
ATOM   3311  C   LEU A 406      18.611 -15.804 -27.116  1.00 89.44           C  
ATOM   3312  CB  LEU A 406      16.616 -16.312 -25.627  1.00 89.44           C  
ATOM   3313  O   LEU A 406      19.565 -16.567 -27.262  1.00 89.44           O  
ATOM   3314  CG  LEU A 406      16.009 -16.393 -24.213  1.00 89.44           C  
ATOM   3315  CD1 LEU A 406      14.656 -17.101 -24.279  1.00 89.44           C  
ATOM   3316  CD2 LEU A 406      16.905 -17.146 -23.225  1.00 89.44           C  
ATOM   3317  N   ILE A 407      18.136 -15.061 -28.119  1.00 88.94           N  
ATOM   3318  CA  ILE A 407      18.631 -15.128 -29.503  1.00 88.94           C  
ATOM   3319  C   ILE A 407      20.072 -14.620 -29.595  1.00 88.94           C  
ATOM   3320  CB  ILE A 407      17.689 -14.344 -30.442  1.00 88.94           C  
ATOM   3321  O   ILE A 407      20.920 -15.264 -30.212  1.00 88.94           O  
ATOM   3322  CG1 ILE A 407      16.303 -15.028 -30.501  1.00 88.94           C  
ATOM   3323  CG2 ILE A 407      18.287 -14.245 -31.857  1.00 88.94           C  
ATOM   3324  CD1 ILE A 407      15.224 -14.160 -31.156  1.00 88.94           C  
ATOM   3325  N   SER A 408      20.395 -13.513 -28.925  1.00 83.75           N  
ATOM   3326  CA  SER A 408      21.764 -12.993 -28.866  1.00 83.75           C  
ATOM   3327  C   SER A 408      22.721 -14.007 -28.236  1.00 83.75           C  
ATOM   3328  CB  SER A 408      21.773 -11.676 -28.091  1.00 83.75           C  
ATOM   3329  O   SER A 408      23.826 -14.211 -28.744  1.00 83.75           O  
ATOM   3330  OG  SER A 408      23.074 -11.122 -28.019  1.00 83.75           O  
ATOM   3331  N   ASN A 409      22.293 -14.725 -27.188  1.00 85.50           N  
ATOM   3332  CA  ASN A 409      23.073 -15.827 -26.626  1.00 85.50           C  
ATOM   3333  C   ASN A 409      23.230 -16.983 -27.631  1.00 85.50           C  
ATOM   3334  CB  ASN A 409      22.466 -16.268 -25.283  1.00 85.50           C  
ATOM   3335  O   ASN A 409      24.353 -17.440 -27.839  1.00 85.50           O  
ATOM   3336  CG  ASN A 409      22.716 -15.258 -24.172  1.00 85.50           C  
ATOM   3337  ND2 ASN A 409      21.789 -15.111 -23.257  1.00 85.50           N  
ATOM   3338  OD1 ASN A 409      23.753 -14.609 -24.097  1.00 85.50           O  
ATOM   3339  N   ALA A 410      22.171 -17.395 -28.329  1.00 87.69           N  
ATOM   3340  CA  ALA A 410      22.249 -18.427 -29.368  1.00 87.69           C  
ATOM   3341  C   ALA A 410      23.251 -18.064 -30.488  1.00 87.69           C  
ATOM   3342  CB  ALA A 410      20.835 -18.657 -29.915  1.00 87.69           C  
ATOM   3343  O   ALA A 410      24.144 -18.849 -30.821  1.00 87.69           O  
ATOM   3344  N   VAL A 411      23.187 -16.833 -31.007  1.00 85.12           N  
ATOM   3345  CA  VAL A 411      24.119 -16.289 -32.016  1.00 85.12           C  
ATOM   3346  C   VAL A 411      25.542 -16.146 -31.462  1.00 85.12           C  
ATOM   3347  CB  VAL A 411      23.594 -14.925 -32.520  1.00 85.12           C  
ATOM   3348  O   VAL A 411      26.540 -16.236 -32.184  1.00 85.12           O  
ATOM   3349  CG1 VAL A 411      24.583 -14.188 -33.436  1.00 85.12           C  
ATOM   3350  CG2 VAL A 411      22.293 -15.099 -33.314  1.00 85.12           C  
ATOM   3351  N   LYS A 412      25.688 -15.900 -30.160  1.00 81.88           N  
ATOM   3352  CA  LYS A 412      26.989 -15.788 -29.498  1.00 81.88           C  
ATOM   3353  C   LYS A 412      27.708 -17.128 -29.387  1.00 81.88           C  
ATOM   3354  CB  LYS A 412      26.784 -15.158 -28.132  1.00 81.88           C  
ATOM   3355  O   LYS A 412      28.908 -17.166 -29.660  1.00 81.88           O  
ATOM   3356  CG  LYS A 412      28.097 -14.854 -27.415  1.00 81.88           C  
ATOM   3357  CD  LYS A 412      27.687 -14.395 -26.026  1.00 81.88           C  
ATOM   3358  CE  LYS A 412      28.762 -13.543 -25.394  1.00 81.88           C  
ATOM   3359  NZ  LYS A 412      28.119 -12.801 -24.298  1.00 81.88           N  
ATOM   3360  N   PHE A 413      26.989 -18.173 -28.983  1.00 83.44           N  
ATOM   3361  CA  PHE A 413      27.537 -19.499 -28.688  1.00 83.44           C  
ATOM   3362  C   PHE A 413      27.572 -20.444 -29.897  1.00 83.44           C  
ATOM   3363  CB  PHE A 413      26.783 -20.090 -27.488  1.00 83.44           C  
ATOM   3364  O   PHE A 413      28.228 -21.486 -29.837  1.00 83.44           O  
ATOM   3365  CG  PHE A 413      27.021 -19.317 -26.203  1.00 83.44           C  
ATOM   3366  CD1 PHE A 413      28.309 -19.292 -25.642  1.00 83.44           C  
ATOM   3367  CD2 PHE A 413      25.977 -18.627 -25.559  1.00 83.44           C  
ATOM   3368  CE1 PHE A 413      28.551 -18.570 -24.465  1.00 83.44           C  
ATOM   3369  CE2 PHE A 413      26.226 -17.867 -24.401  1.00 83.44           C  
ATOM   3370  CZ  PHE A 413      27.518 -17.841 -23.849  1.00 83.44           C  
ATOM   3371  N   THR A 414      26.960 -20.048 -31.015  1.00 84.69           N  
ATOM   3372  CA  THR A 414      27.064 -20.746 -32.301  1.00 84.69           C  
ATOM   3373  C   THR A 414      28.181 -20.136 -33.150  1.00 84.69           C  
ATOM   3374  CB  THR A 414      25.724 -20.721 -33.049  1.00 84.69           C  
ATOM   3375  O   THR A 414      28.155 -18.948 -33.469  1.00 84.69           O  
ATOM   3376  CG2 THR A 414      25.725 -21.671 -34.245  1.00 84.69           C  
ATOM   3377  OG1 THR A 414      24.709 -21.185 -32.202  1.00 84.69           O  
ATOM   3378  N   GLN A 415      29.191 -20.936 -33.514  1.00 78.81           N  
ATOM   3379  CA  GLN A 415      30.286 -20.486 -34.391  1.00 78.81           C  
ATOM   3380  C   GLN A 415      29.979 -20.705 -35.877  1.00 78.81           C  
ATOM   3381  CB  GLN A 415      31.602 -21.193 -34.033  1.00 78.81           C  
ATOM   3382  O   GLN A 415      30.286 -19.848 -36.698  1.00 78.81           O  
ATOM   3383  CG  GLN A 415      32.158 -20.771 -32.666  1.00 78.81           C  
ATOM   3384  CD  GLN A 415      33.562 -21.312 -32.404  1.00 78.81           C  
ATOM   3385  NE2 GLN A 415      34.111 -21.075 -31.233  1.00 78.81           N  
ATOM   3386  OE1 GLN A 415      34.204 -21.944 -33.225  1.00 78.81           O  
ATOM   3387  N   GLN A 416      29.391 -21.852 -36.216  1.00 78.69           N  
ATOM   3388  CA  GLN A 416      28.935 -22.220 -37.556  1.00 78.69           C  
ATOM   3389  C   GLN A 416      27.658 -23.050 -37.409  1.00 78.69           C  
ATOM   3390  CB  GLN A 416      30.006 -23.040 -38.299  1.00 78.69           C  
ATOM   3391  O   GLN A 416      27.557 -23.845 -36.475  1.00 78.69           O  
ATOM   3392  CG  GLN A 416      31.257 -22.221 -38.648  1.00 78.69           C  
ATOM   3393  CD  GLN A 416      32.298 -23.002 -39.444  1.00 78.69           C  
ATOM   3394  NE2 GLN A 416      33.343 -22.346 -39.899  1.00 78.69           N  
ATOM   3395  OE1 GLN A 416      32.218 -24.197 -39.673  1.00 78.69           O  
ATOM   3396  N   GLY A 417      26.701 -22.872 -38.318  1.00 85.44           N  
ATOM   3397  CA  GLY A 417      25.424 -23.583 -38.289  1.00 85.44           C  
ATOM   3398  C   GLY A 417      24.233 -22.635 -38.336  1.00 85.44           C  
ATOM   3399  O   GLY A 417      24.246 -21.664 -39.100  1.00 85.44           O  
ATOM   3400  N   GLN A 418      23.198 -22.935 -37.551  1.00 89.31           N  
ATOM   3401  CA  GLN A 418      21.936 -22.204 -37.598  1.00 89.31           C  
ATOM   3402  C   GLN A 418      21.355 -21.926 -36.212  1.00 89.31           C  
ATOM   3403  CB  GLN A 418      20.937 -22.915 -38.531  1.00 89.31           C  
ATOM   3404  O   GLN A 418      21.598 -22.667 -35.261  1.00 89.31           O  
ATOM   3405  CG  GLN A 418      20.350 -24.226 -37.985  1.00 89.31           C  
ATOM   3406  CD  GLN A 418      19.413 -24.900 -38.987  1.00 89.31           C  
ATOM   3407  NE2 GLN A 418      18.454 -25.667 -38.519  1.00 89.31           N  
ATOM   3408  OE1 GLN A 418      19.532 -24.761 -40.199  1.00 89.31           O  
ATOM   3409  N   VAL A 419      20.566 -20.858 -36.133  1.00 91.56           N  
ATOM   3410  CA  VAL A 419      19.719 -20.528 -34.986  1.00 91.56           C  
ATOM   3411  C   VAL A 419      18.275 -20.592 -35.464  1.00 91.56           C  
ATOM   3412  CB  VAL A 419      20.073 -19.151 -34.395  1.00 91.56           C  
ATOM   3413  O   VAL A 419      17.926 -19.949 -36.453  1.00 91.56           O  
ATOM   3414  CG1 VAL A 419      19.146 -18.784 -33.229  1.00 91.56           C  
ATOM   3415  CG2 VAL A 419      21.522 -19.129 -33.881  1.00 91.56           C  
ATOM   3416  N   THR A 420      17.459 -21.405 -34.798  1.00 91.69           N  
ATOM   3417  CA  THR A 420      16.047 -21.613 -35.141  1.00 91.69           C  
ATOM   3418  C   THR A 420      15.175 -21.111 -34.003  1.00 91.69           C  
ATOM   3419  CB  THR A 420      15.749 -23.087 -35.454  1.00 91.69           C  
ATOM   3420  O   THR A 420      15.422 -21.449 -32.848  1.00 91.69           O  
ATOM   3421  CG2 THR A 420      14.346 -23.301 -36.021  1.00 91.69           C  
ATOM   3422  OG1 THR A 420      16.697 -23.542 -36.398  1.00 91.69           O  
ATOM   3423  N   VAL A 421      14.162 -20.309 -34.311  1.00 91.94           N  
ATOM   3424  CA  VAL A 421      13.172 -19.844 -33.335  1.00 91.94           C  
ATOM   3425  C   VAL A 421      11.823 -20.436 -33.712  1.00 91.94           C  
ATOM   3426  CB  VAL A 421      13.131 -18.307 -33.255  1.00 91.94           C  
ATOM   3427  O   VAL A 421      11.324 -20.171 -34.802  1.00 91.94           O  
ATOM   3428  CG1 VAL A 421      12.090 -17.827 -32.233  1.00 91.94           C  
ATOM   3429  CG2 VAL A 421      14.496 -17.742 -32.841  1.00 91.94           C  
ATOM   3430  N   ARG A 422      11.225 -21.233 -32.824  1.00 93.19           N  
ATOM   3431  CA  ARG A 422       9.862 -21.752 -32.994  1.00 93.19           C  
ATOM   3432  C   ARG A 422       8.914 -21.025 -32.062  1.00 93.19           C  
ATOM   3433  CB  ARG A 422       9.779 -23.275 -32.804  1.00 93.19           C  
ATOM   3434  O   ARG A 422       9.239 -20.841 -30.891  1.00 93.19           O  
ATOM   3435  CG  ARG A 422      10.845 -24.033 -33.600  1.00 93.19           C  
ATOM   3436  CD  ARG A 422      10.519 -25.526 -33.690  1.00 93.19           C  
ATOM   3437  NE  ARG A 422      11.547 -26.218 -34.485  1.00 93.19           N  
ATOM   3438  NH1 ARG A 422      12.837 -27.005 -32.731  1.00 93.19           N  
ATOM   3439  NH2 ARG A 422      13.596 -27.154 -34.786  1.00 93.19           N  
ATOM   3440  CZ  ARG A 422      12.627 -26.802 -34.000  1.00 93.19           C  
ATOM   3441  N   ALA A 423       7.750 -20.637 -32.565  1.00 91.12           N  
ATOM   3442  CA  ALA A 423       6.692 -20.037 -31.758  1.00 91.12           C  
ATOM   3443  C   ALA A 423       5.422 -20.881 -31.869  1.00 91.12           C  
ATOM   3444  CB  ALA A 423       6.472 -18.586 -32.190  1.00 91.12           C  
ATOM   3445  O   ALA A 423       5.021 -21.229 -32.979  1.00 91.12           O  
ATOM   3446  N   ARG A 424       4.793 -21.209 -30.739  1.00 91.38           N  
ATOM   3447  CA  ARG A 424       3.480 -21.872 -30.690  1.00 91.38           C  
ATOM   3448  C   ARG A 424       2.581 -21.210 -29.647  1.00 91.38           C  
ATOM   3449  CB  ARG A 424       3.607 -23.398 -30.487  1.00 91.38           C  
ATOM   3450  O   ARG A 424       3.079 -20.619 -28.685  1.00 91.38           O  
ATOM   3451  CG  ARG A 424       4.080 -23.811 -29.089  1.00 91.38           C  
ATOM   3452  CD  ARG A 424       4.004 -25.318 -28.845  1.00 91.38           C  
ATOM   3453  NE  ARG A 424       4.340 -25.655 -27.446  1.00 91.38           N  
ATOM   3454  NH1 ARG A 424       6.367 -26.668 -27.815  1.00 91.38           N  
ATOM   3455  NH2 ARG A 424       5.634 -26.387 -25.729  1.00 91.38           N  
ATOM   3456  CZ  ARG A 424       5.443 -26.233 -27.005  1.00 91.38           C  
ATOM   3457  N   TYR A 425       1.276 -21.342 -29.841  1.00 88.81           N  
ATOM   3458  CA  TYR A 425       0.251 -20.859 -28.926  1.00 88.81           C  
ATOM   3459  C   TYR A 425      -0.620 -22.035 -28.476  1.00 88.81           C  
ATOM   3460  CB  TYR A 425      -0.554 -19.767 -29.632  1.00 88.81           C  
ATOM   3461  O   TYR A 425      -1.162 -22.750 -29.316  1.00 88.81           O  
ATOM   3462  CG  TYR A 425      -1.545 -19.077 -28.729  1.00 88.81           C  
ATOM   3463  CD1 TYR A 425      -2.928 -19.247 -28.927  1.00 88.81           C  
ATOM   3464  CD2 TYR A 425      -1.074 -18.255 -27.690  1.00 88.81           C  
ATOM   3465  CE1 TYR A 425      -3.837 -18.553 -28.108  1.00 88.81           C  
ATOM   3466  CE2 TYR A 425      -1.975 -17.563 -26.869  1.00 88.81           C  
ATOM   3467  OH  TYR A 425      -4.231 -17.014 -26.329  1.00 88.81           O  
ATOM   3468  CZ  TYR A 425      -3.358 -17.706 -27.089  1.00 88.81           C  
ATOM   3469  N   ASP A 426      -0.704 -22.255 -27.164  1.00 85.56           N  
ATOM   3470  CA  ASP A 426      -1.437 -23.380 -26.571  1.00 85.56           C  
ATOM   3471  C   ASP A 426      -2.812 -22.913 -26.039  1.00 85.56           C  
ATOM   3472  CB  ASP A 426      -0.578 -24.061 -25.476  1.00 85.56           C  
ATOM   3473  O   ASP A 426      -2.995 -21.743 -25.706  1.00 85.56           O  
ATOM   3474  CG  ASP A 426       0.609 -24.925 -25.973  1.00 85.56           C  
ATOM   3475  OD1 ASP A 426       0.823 -25.071 -27.197  1.00 85.56           O  
ATOM   3476  OD2 ASP A 426       1.334 -25.496 -25.121  1.00 85.56           O  
ATOM   3477  N   GLU A 427      -3.770 -23.839 -25.884  1.00 70.62           N  
ATOM   3478  CA  GLU A 427      -5.180 -23.586 -25.490  1.00 70.62           C  
ATOM   3479  C   GLU A 427      -5.386 -22.903 -24.113  1.00 70.62           C  
ATOM   3480  CB  GLU A 427      -5.962 -24.921 -25.506  1.00 70.62           C  
ATOM   3481  O   GLU A 427      -6.516 -22.633 -23.716  1.00 70.62           O  
ATOM   3482  CG  GLU A 427      -6.107 -25.565 -26.897  1.00 70.62           C  
ATOM   3483  CD  GLU A 427      -6.931 -26.873 -26.885  1.00 70.62           C  
ATOM   3484  OE1 GLU A 427      -7.314 -27.329 -27.987  1.00 70.62           O  
ATOM   3485  OE2 GLU A 427      -7.145 -27.452 -25.792  1.00 70.62           O  
ATOM   3486  N   GLY A 428      -4.317 -22.634 -23.361  1.00 70.06           N  
ATOM   3487  CA  GLY A 428      -4.350 -22.024 -22.028  1.00 70.06           C  
ATOM   3488  C   GLY A 428      -3.887 -20.568 -21.977  1.00 70.06           C  
ATOM   3489  O   GLY A 428      -3.344 -20.178 -20.947  1.00 70.06           O  
ATOM   3490  N   ASP A 429      -4.025 -19.804 -23.066  1.00 84.88           N  
ATOM   3491  CA  ASP A 429      -3.530 -18.422 -23.185  1.00 84.88           C  
ATOM   3492  C   ASP A 429      -2.003 -18.296 -23.016  1.00 84.88           C  
ATOM   3493  CB  ASP A 429      -4.333 -17.469 -22.273  1.00 84.88           C  
ATOM   3494  O   ASP A 429      -1.482 -17.283 -22.546  1.00 84.88           O  
ATOM   3495  CG  ASP A 429      -5.779 -17.259 -22.727  1.00 84.88           C  
ATOM   3496  OD1 ASP A 429      -5.987 -17.133 -23.953  1.00 84.88           O  
ATOM   3497  OD2 ASP A 429      -6.653 -17.133 -21.840  1.00 84.88           O  
ATOM   3498  N   MET A 430      -1.257 -19.341 -23.391  1.00 89.19           N  
ATOM   3499  CA  MET A 430       0.195 -19.403 -23.210  1.00 89.19           C  
ATOM   3500  C   MET A 430       0.928 -19.349 -24.550  1.00 89.19           C  
ATOM   3501  CB  MET A 430       0.607 -20.647 -22.411  1.00 89.19           C  
ATOM   3502  O   MET A 430       0.729 -20.190 -25.428  1.00 89.19           O  
ATOM   3503  CG  MET A 430       0.107 -20.642 -20.959  1.00 89.19           C  
ATOM   3504  SD  MET A 430       0.737 -19.343 -19.853  1.00 89.19           S  
ATOM   3505  CE  MET A 430       2.480 -19.796 -19.705  1.00 89.19           C  
ATOM   3506  N   LEU A 431       1.847 -18.391 -24.671  1.00 90.38           N  
ATOM   3507  CA  LEU A 431       2.824 -18.327 -25.751  1.00 90.38           C  
ATOM   3508  C   LEU A 431       4.085 -19.095 -25.372  1.00 90.38           C  
ATOM   3509  CB  LEU A 431       3.166 -16.868 -26.083  1.00 90.38           C  
ATOM   3510  O   LEU A 431       4.658 -18.901 -24.295  1.00 90.38           O  
ATOM   3511  CG  LEU A 431       2.126 -16.166 -26.968  1.00 90.38           C  
ATOM   3512  CD1 LEU A 431       2.487 -14.685 -27.050  1.00 90.38           C  
ATOM   3513  CD2 LEU A 431       2.135 -16.705 -28.403  1.00 90.38           C  
ATOM   3514  N   HIS A 432       4.549 -19.922 -26.299  1.00 92.94           N  
ATOM   3515  CA  HIS A 432       5.765 -20.707 -26.166  1.00 92.94           C  
ATOM   3516  C   HIS A 432       6.747 -20.319 -27.264  1.00 92.94           C  
ATOM   3517  CB  HIS A 432       5.421 -22.190 -26.262  1.00 92.94           C  
ATOM   3518  O   HIS A 432       6.436 -20.427 -28.450  1.00 92.94           O  
ATOM   3519  CG  HIS A 432       4.562 -22.708 -25.145  1.00 92.94           C  
ATOM   3520  CD2 HIS A 432       3.211 -22.537 -24.993  1.00 92.94           C  
ATOM   3521  ND1 HIS A 432       5.012 -23.417 -24.058  1.00 92.94           N  
ATOM   3522  CE1 HIS A 432       3.964 -23.639 -23.249  1.00 92.94           C  
ATOM   3523  NE2 HIS A 432       2.859 -23.099 -23.763  1.00 92.94           N  
ATOM   3524  N   PHE A 433       7.953 -19.931 -26.861  1.00 93.88           N  
ATOM   3525  CA  PHE A 433       9.065 -19.663 -27.763  1.00 93.88           C  
ATOM   3526  C   PHE A 433      10.207 -20.629 -27.484  1.00 93.88           C  
ATOM   3527  CB  PHE A 433       9.536 -18.220 -27.612  1.00 93.88           C  
ATOM   3528  O   PHE A 433      10.705 -20.699 -26.361  1.00 93.88           O  
ATOM   3529  CG  PHE A 433       8.546 -17.192 -28.098  1.00 93.88           C  
ATOM   3530  CD1 PHE A 433       8.621 -16.743 -29.427  1.00 93.88           C  
ATOM   3531  CD2 PHE A 433       7.590 -16.650 -27.217  1.00 93.88           C  
ATOM   3532  CE1 PHE A 433       7.768 -15.721 -29.863  1.00 93.88           C  
ATOM   3533  CE2 PHE A 433       6.730 -15.631 -27.660  1.00 93.88           C  
ATOM   3534  CZ  PHE A 433       6.839 -15.156 -28.977  1.00 93.88           C  
ATOM   3535  N   GLU A 434      10.652 -21.347 -28.505  1.00 94.38           N  
ATOM   3536  CA  GLU A 434      11.807 -22.238 -28.444  1.00 94.38           C  
ATOM   3537  C   GLU A 434      12.933 -21.651 -29.292  1.00 94.38           C  
ATOM   3538  CB  GLU A 434      11.428 -23.654 -28.898  1.00 94.38           C  
ATOM   3539  O   GLU A 434      12.824 -21.577 -30.512  1.00 94.38           O  
ATOM   3540  CG  GLU A 434      10.398 -24.312 -27.963  1.00 94.38           C  
ATOM   3541  CD  GLU A 434       9.957 -25.715 -28.412  1.00 94.38           C  
ATOM   3542  OE1 GLU A 434       9.082 -26.282 -27.707  1.00 94.38           O  
ATOM   3543  OE2 GLU A 434      10.481 -26.223 -29.431  1.00 94.38           O  
ATOM   3544  N   VAL A 435      14.014 -21.221 -28.645  1.00 93.88           N  
ATOM   3545  CA  VAL A 435      15.224 -20.725 -29.310  1.00 93.88           C  
ATOM   3546  C   VAL A 435      16.256 -21.845 -29.303  1.00 93.88           C  
ATOM   3547  CB  VAL A 435      15.756 -19.443 -28.641  1.00 93.88           C  
ATOM   3548  O   VAL A 435      16.825 -22.163 -28.258  1.00 93.88           O  
ATOM   3549  CG1 VAL A 435      16.963 -18.886 -29.409  1.00 93.88           C  
ATOM   3550  CG2 VAL A 435      14.684 -18.344 -28.578  1.00 93.88           C  
ATOM   3551  N   GLU A 436      16.467 -22.459 -30.461  1.00 93.56           N  
ATOM   3552  CA  GLU A 436      17.396 -23.563 -30.689  1.00 93.56           C  
ATOM   3553  C   GLU A 436      18.675 -23.062 -31.373  1.00 93.56           C  
ATOM   3554  CB  GLU A 436      16.683 -24.668 -31.492  1.00 93.56           C  
ATOM   3555  O   GLU A 436      18.633 -22.418 -32.423  1.00 93.56           O  
ATOM   3556  CG  GLU A 436      17.528 -25.943 -31.652  1.00 93.56           C  
ATOM   3557  CD  GLU A 436      16.829 -27.067 -32.449  1.00 93.56           C  
ATOM   3558  OE1 GLU A 436      17.517 -28.061 -32.765  1.00 93.56           O  
ATOM   3559  OE2 GLU A 436      15.612 -26.965 -32.754  1.00 93.56           O  
ATOM   3560  N   ASP A 437      19.824 -23.374 -30.782  1.00 92.69           N  
ATOM   3561  CA  ASP A 437      21.155 -23.068 -31.299  1.00 92.69           C  
ATOM   3562  C   ASP A 437      21.917 -24.362 -31.599  1.00 92.69           C  
ATOM   3563  CB  ASP A 437      21.888 -22.145 -30.305  1.00 92.69           C  
ATOM   3564  O   ASP A 437      21.794 -25.327 -30.852  1.00 92.69           O  
ATOM   3565  CG  ASP A 437      22.629 -22.850 -29.157  1.00 92.69           C  
ATOM   3566  OD1 ASP A 437      23.769 -23.319 -29.374  1.00 92.69           O  
ATOM   3567  OD2 ASP A 437      22.123 -22.872 -28.015  1.00 92.69           O  
ATOM   3568  N   SER A 438      22.725 -24.390 -32.663  1.00 88.81           N  
ATOM   3569  CA  SER A 438      23.581 -25.537 -33.010  1.00 88.81           C  
ATOM   3570  C   SER A 438      25.012 -25.409 -32.457  1.00 88.81           C  
ATOM   3571  CB  SER A 438      23.547 -25.782 -34.524  1.00 88.81           C  
ATOM   3572  O   SER A 438      25.970 -25.859 -33.091  1.00 88.81           O  
ATOM   3573  OG  SER A 438      24.254 -24.778 -35.232  1.00 88.81           O  
ATOM   3574  N   GLY A 439      25.185 -24.705 -31.338  1.00 85.56           N  
ATOM   3575  CA  GLY A 439      26.470 -24.354 -30.745  1.00 85.56           C  
ATOM   3576  C   GLY A 439      27.064 -25.423 -29.824  1.00 85.56           C  
ATOM   3577  O   GLY A 439      26.850 -26.627 -29.967  1.00 85.56           O  
ATOM   3578  N   ILE A 440      27.867 -24.972 -28.857  1.00 82.94           N  
ATOM   3579  CA  ILE A 440      28.665 -25.845 -27.975  1.00 82.94           C  
ATOM   3580  C   ILE A 440      27.835 -26.671 -26.979  1.00 82.94           C  
ATOM   3581  CB  ILE A 440      29.745 -25.027 -27.231  1.00 82.94           C  
ATOM   3582  O   ILE A 440      28.333 -27.672 -26.465  1.00 82.94           O  
ATOM   3583  CG1 ILE A 440      29.127 -23.914 -26.351  1.00 82.94           C  
ATOM   3584  CG2 ILE A 440      30.753 -24.454 -28.244  1.00 82.94           C  
ATOM   3585  CD1 ILE A 440      30.136 -23.229 -25.422  1.00 82.94           C  
ATOM   3586  N   GLY A 441      26.585 -26.282 -26.720  1.00 83.81           N  
ATOM   3587  CA  GLY A 441      25.730 -26.888 -25.698  1.00 83.81           C  
ATOM   3588  C   GLY A 441      26.206 -26.664 -24.253  1.00 83.81           C  
ATOM   3589  O   GLY A 441      27.281 -26.122 -23.996  1.00 83.81           O  
ATOM   3590  N   ILE A 442      25.385 -27.088 -23.292  1.00 85.56           N  
ATOM   3591  CA  ILE A 442      25.540 -26.848 -21.853  1.00 85.56           C  
ATOM   3592  C   ILE A 442      25.508 -28.192 -21.102  1.00 85.56           C  
ATOM   3593  CB  ILE A 442      24.450 -25.886 -21.319  1.00 85.56           C  
ATOM   3594  O   ILE A 442      24.535 -28.944 -21.243  1.00 85.56           O  
ATOM   3595  CG1 ILE A 442      24.391 -24.590 -22.161  1.00 85.56           C  
ATOM   3596  CG2 ILE A 442      24.714 -25.562 -19.833  1.00 85.56           C  
ATOM   3597  CD1 ILE A 442      23.298 -23.605 -21.740  1.00 85.56           C  
ATOM   3598  N   PRO A 443      26.528 -28.510 -20.280  1.00 86.12           N  
ATOM   3599  CA  PRO A 443      26.545 -29.708 -19.439  1.00 86.12           C  
ATOM   3600  C   PRO A 443      25.342 -29.796 -18.492  1.00 86.12           C  
ATOM   3601  CB  PRO A 443      27.857 -29.640 -18.652  1.00 86.12           C  
ATOM   3602  O   PRO A 443      24.882 -28.787 -17.960  1.00 86.12           O  
ATOM   3603  CG  PRO A 443      28.762 -28.779 -19.525  1.00 86.12           C  
ATOM   3604  CD  PRO A 443      27.783 -27.785 -20.140  1.00 86.12           C  
ATOM   3605  N   GLN A 444      24.834 -31.007 -18.253  1.00 84.31           N  
ATOM   3606  CA  GLN A 444      23.601 -31.220 -17.484  1.00 84.31           C  
ATOM   3607  C   GLN A 444      23.707 -30.740 -16.025  1.00 84.31           C  
ATOM   3608  CB  GLN A 444      23.238 -32.710 -17.572  1.00 84.31           C  
ATOM   3609  O   GLN A 444      22.732 -30.266 -15.455  1.00 84.31           O  
ATOM   3610  CG  GLN A 444      21.778 -32.979 -17.184  1.00 84.31           C  
ATOM   3611  CD  GLN A 444      21.366 -34.436 -17.380  1.00 84.31           C  
ATOM   3612  NE2 GLN A 444      20.096 -34.742 -17.231  1.00 84.31           N  
ATOM   3613  OE1 GLN A 444      22.155 -35.326 -17.662  1.00 84.31           O  
ATOM   3614  N   ASP A 445      24.900 -30.795 -15.435  1.00 82.06           N  
ATOM   3615  CA  ASP A 445      25.208 -30.302 -14.088  1.00 82.06           C  
ATOM   3616  C   ASP A 445      25.309 -28.768 -13.988  1.00 82.06           C  
ATOM   3617  CB  ASP A 445      26.510 -30.971 -13.618  1.00 82.06           C  
ATOM   3618  O   ASP A 445      25.389 -28.212 -12.887  1.00 82.06           O  
ATOM   3619  CG  ASP A 445      27.732 -30.642 -14.491  1.00 82.06           C  
ATOM   3620  OD1 ASP A 445      27.629 -30.811 -15.730  1.00 82.06           O  
ATOM   3621  OD2 ASP A 445      28.770 -30.285 -13.893  1.00 82.06           O  
ATOM   3622  N   GLU A 446      25.304 -28.079 -15.127  1.00 82.12           N  
ATOM   3623  CA  GLU A 446      25.422 -26.626 -15.242  1.00 82.12           C  
ATOM   3624  C   GLU A 446      24.085 -25.958 -15.615  1.00 82.12           C  
ATOM   3625  CB  GLU A 446      26.531 -26.311 -16.261  1.00 82.12           C  
ATOM   3626  O   GLU A 446      23.892 -24.781 -15.315  1.00 82.12           O  
ATOM   3627  CG  GLU A 446      27.929 -26.787 -15.809  1.00 82.12           C  
ATOM   3628  CD  GLU A 446      28.466 -25.921 -14.670  1.00 82.12           C  
ATOM   3629  OE1 GLU A 446      28.745 -26.404 -13.545  1.00 82.12           O  
ATOM   3630  OE2 GLU A 446      28.541 -24.695 -14.891  1.00 82.12           O  
ATOM   3631  N   GLN A 447      23.132 -26.700 -16.195  1.00 84.00           N  
ATOM   3632  CA  GLN A 447      21.851 -26.185 -16.714  1.00 84.00           C  
ATOM   3633  C   GLN A 447      20.957 -25.504 -15.665  1.00 84.00           C  
ATOM   3634  CB  GLN A 447      21.079 -27.334 -17.384  1.00 84.00           C  
ATOM   3635  O   GLN A 447      20.277 -24.532 -15.982  1.00 84.00           O  
ATOM   3636  CG  GLN A 447      21.683 -27.682 -18.752  1.00 84.00           C  
ATOM   3637  CD  GLN A 447      21.044 -28.892 -19.422  1.00 84.00           C  
ATOM   3638  NE2 GLN A 447      21.789 -29.592 -20.251  1.00 84.00           N  
ATOM   3639  OE1 GLN A 447      19.884 -29.216 -19.246  1.00 84.00           O  
ATOM   3640  N   ASP A 448      20.984 -25.941 -14.406  1.00 81.62           N  
ATOM   3641  CA  ASP A 448      20.244 -25.252 -13.337  1.00 81.62           C  
ATOM   3642  C   ASP A 448      20.974 -23.997 -12.838  1.00 81.62           C  
ATOM   3643  CB  ASP A 448      19.996 -26.220 -12.174  1.00 81.62           C  
ATOM   3644  O   ASP A 448      20.355 -23.035 -12.374  1.00 81.62           O  
ATOM   3645  CG  ASP A 448      18.936 -27.276 -12.493  1.00 81.62           C  
ATOM   3646  OD1 ASP A 448      17.953 -26.921 -13.181  1.00 81.62           O  
ATOM   3647  OD2 ASP A 448      19.099 -28.406 -11.985  1.00 81.62           O  
ATOM   3648  N   LYS A 449      22.306 -23.983 -12.944  1.00 80.81           N  
ATOM   3649  CA  LYS A 449      23.160 -22.928 -12.390  1.00 80.81           C  
ATOM   3650  C   LYS A 449      23.255 -21.709 -13.300  1.00 80.81           C  
ATOM   3651  CB  LYS A 449      24.561 -23.470 -12.112  1.00 80.81           C  
ATOM   3652  O   LYS A 449      23.449 -20.612 -12.791  1.00 80.81           O  
ATOM   3653  CG  LYS A 449      24.617 -24.662 -11.145  1.00 80.81           C  
ATOM   3654  CD  LYS A 449      26.079 -25.112 -11.081  1.00 80.81           C  
ATOM   3655  CE  LYS A 449      26.296 -26.456 -10.393  1.00 80.81           C  
ATOM   3656  NZ  LYS A 449      27.382 -27.180 -11.101  1.00 80.81           N  
ATOM   3657  N   ILE A 450      23.070 -21.855 -14.615  1.00 82.38           N  
ATOM   3658  CA  ILE A 450      23.115 -20.723 -15.563  1.00 82.38           C  
ATOM   3659  C   ILE A 450      22.058 -19.643 -15.288  1.00 82.38           C  
ATOM   3660  CB  ILE A 450      23.026 -21.191 -17.031  1.00 82.38           C  
ATOM   3661  O   ILE A 450      22.231 -18.501 -15.706  1.00 82.38           O  
ATOM   3662  CG1 ILE A 450      21.682 -21.883 -17.320  1.00 82.38           C  
ATOM   3663  CG2 ILE A 450      24.222 -22.082 -17.400  1.00 82.38           C  
ATOM   3664  CD1 ILE A 450      21.477 -22.290 -18.779  1.00 82.38           C  
ATOM   3665  N   PHE A 451      20.982 -19.980 -14.571  1.00 83.38           N  
ATOM   3666  CA  PHE A 451      19.962 -19.019 -14.145  1.00 83.38           C  
ATOM   3667  C   PHE A 451      20.294 -18.323 -12.817  1.00 83.38           C  
ATOM   3668  CB  PHE A 451      18.607 -19.729 -14.064  1.00 83.38           C  
ATOM   3669  O   PHE A 451      19.552 -17.434 -12.396  1.00 83.38           O  
ATOM   3670  CG  PHE A 451      18.116 -20.267 -15.391  1.00 83.38           C  
ATOM   3671  CD1 PHE A 451      17.650 -19.378 -16.377  1.00 83.38           C  
ATOM   3672  CD2 PHE A 451      18.114 -21.652 -15.640  1.00 83.38           C  
ATOM   3673  CE1 PHE A 451      17.146 -19.874 -17.593  1.00 83.38           C  
ATOM   3674  CE2 PHE A 451      17.621 -22.144 -16.860  1.00 83.38           C  
ATOM   3675  CZ  PHE A 451      17.131 -21.258 -17.834  1.00 83.38           C  
ATOM   3676  N   ALA A 452      21.377 -18.714 -12.138  1.00 74.31           N  
ATOM   3677  CA  ALA A 452      21.862 -18.014 -10.959  1.00 74.31           C  
ATOM   3678  C   ALA A 452      22.594 -16.731 -11.370  1.00 74.31           C  
ATOM   3679  CB  ALA A 452      22.739 -18.946 -10.115  1.00 74.31           C  
ATOM   3680  O   ALA A 452      23.353 -16.706 -12.340  1.00 74.31           O  
ATOM   3681  N   MET A 453      22.383 -15.656 -10.608  1.00 68.69           N  
ATOM   3682  CA  MET A 453      23.060 -14.387 -10.872  1.00 68.69           C  
ATOM   3683  C   MET A 453      24.581 -14.546 -10.775  1.00 68.69           C  
ATOM   3684  CB  MET A 453      22.591 -13.288  -9.910  1.00 68.69           C  
ATOM   3685  O   MET A 453      25.086 -15.184  -9.850  1.00 68.69           O  
ATOM   3686  CG  MET A 453      21.147 -12.849 -10.157  1.00 68.69           C  
ATOM   3687  SD  MET A 453      20.775 -11.251  -9.384  1.00 68.69           S  
ATOM   3688  CE  MET A 453      19.458 -11.703  -8.229  1.00 68.69           C  
ATOM   3689  N   TYR A 454      25.294 -13.914 -11.710  1.00 63.66           N  
ATOM   3690  CA  TYR A 454      26.760 -13.903 -11.816  1.00 63.66           C  
ATOM   3691  C   TYR A 454      27.389 -15.260 -12.153  1.00 63.66           C  
ATOM   3692  CB  TYR A 454      27.395 -13.261 -10.571  1.00 63.66           C  
ATOM   3693  O   TYR A 454      28.610 -15.418 -12.071  1.00 63.66           O  
ATOM   3694  CG  TYR A 454      26.744 -11.962 -10.148  1.00 63.66           C  
ATOM   3695  CD1 TYR A 454      27.003 -10.790 -10.880  1.00 63.66           C  
ATOM   3696  CD2 TYR A 454      25.859 -11.931  -9.051  1.00 63.66           C  
ATOM   3697  CE1 TYR A 454      26.393  -9.581 -10.504  1.00 63.66           C  
ATOM   3698  CE2 TYR A 454      25.217 -10.727  -8.696  1.00 63.66           C  
ATOM   3699  OH  TYR A 454      24.880  -8.380  -9.102  1.00 63.66           O  
ATOM   3700  CZ  TYR A 454      25.488  -9.549  -9.425  1.00 63.66           C  
ATOM   3701  N   TYR A 455      26.580 -16.243 -12.549  1.00 68.19           N  
ATOM   3702  CA  TYR A 455      27.075 -17.559 -12.916  1.00 68.19           C  
ATOM   3703  C   TYR A 455      27.539 -17.607 -14.375  1.00 68.19           C  
ATOM   3704  CB  TYR A 455      26.014 -18.613 -12.622  1.00 68.19           C  
ATOM   3705  O   TYR A 455      26.876 -17.087 -15.273  1.00 68.19           O  
ATOM   3706  CG  TYR A 455      26.611 -19.997 -12.639  1.00 68.19           C  
ATOM   3707  CD1 TYR A 455      26.545 -20.794 -13.797  1.00 68.19           C  
ATOM   3708  CD2 TYR A 455      27.307 -20.443 -11.504  1.00 68.19           C  
ATOM   3709  CE1 TYR A 455      27.169 -22.056 -13.816  1.00 68.19           C  
ATOM   3710  CE2 TYR A 455      27.935 -21.696 -11.521  1.00 68.19           C  
ATOM   3711  OH  TYR A 455      28.513 -23.680 -12.609  1.00 68.19           O  
ATOM   3712  CZ  TYR A 455      27.870 -22.496 -12.671  1.00 68.19           C  
ATOM   3713  N   GLN A 456      28.685 -18.247 -14.620  1.00 68.88           N  
ATOM   3714  CA  GLN A 456      29.249 -18.450 -15.956  1.00 68.88           C  
ATOM   3715  C   GLN A 456      29.844 -19.848 -16.060  1.00 68.88           C  
ATOM   3716  CB  GLN A 456      30.335 -17.408 -16.263  1.00 68.88           C  
ATOM   3717  O   GLN A 456      30.671 -20.240 -15.233  1.00 68.88           O  
ATOM   3718  CG  GLN A 456      29.761 -15.992 -16.305  1.00 68.88           C  
ATOM   3719  CD  GLN A 456      30.788 -14.932 -16.658  1.00 68.88           C  
ATOM   3720  NE2 GLN A 456      30.304 -13.738 -16.875  1.00 68.88           N  
ATOM   3721  OE1 GLN A 456      31.992 -15.135 -16.718  1.00 68.88           O  
ATOM   3722  N   VAL A 457      29.451 -20.579 -17.102  1.00 65.75           N  
ATOM   3723  CA  VAL A 457      29.992 -21.910 -17.386  1.00 65.75           C  
ATOM   3724  C   VAL A 457      31.462 -21.769 -17.785  1.00 65.75           C  
ATOM   3725  CB  VAL A 457      29.173 -22.642 -18.468  1.00 65.75           C  
ATOM   3726  O   VAL A 457      31.815 -20.964 -18.651  1.00 65.75           O  
ATOM   3727  CG1 VAL A 457      29.656 -24.085 -18.644  1.00 65.75           C  
ATOM   3728  CG2 VAL A 457      27.684 -22.688 -18.097  1.00 65.75           C  
ATOM   3729  N   LYS A 458      32.336 -22.533 -17.126  1.00 61.19           N  
ATOM   3730  CA  LYS A 458      33.763 -22.593 -17.464  1.00 61.19           C  
ATOM   3731  C   LYS A 458      33.952 -23.535 -18.646  1.00 61.19           C  
ATOM   3732  CB  LYS A 458      34.596 -23.035 -16.255  1.00 61.19           C  
ATOM   3733  O   LYS A 458      33.417 -24.639 -18.646  1.00 61.19           O  
ATOM   3734  CG  LYS A 458      34.567 -21.987 -15.135  1.00 61.19           C  
ATOM   3735  CD  LYS A 458      35.406 -22.454 -13.942  1.00 61.19           C  
ATOM   3736  CE  LYS A 458      35.318 -21.412 -12.826  1.00 61.19           C  
ATOM   3737  NZ  LYS A 458      36.040 -21.864 -11.614  1.00 61.19           N  
ATOM   3738  N   ASP A 459      34.724 -23.100 -19.633  1.00 54.66           N  
ATOM   3739  CA  ASP A 459      34.969 -23.882 -20.841  1.00 54.66           C  
ATOM   3740  C   ASP A 459      35.688 -25.205 -20.504  1.00 54.66           C  
ATOM   3741  CB  ASP A 459      35.758 -23.002 -21.826  1.00 54.66           C  
ATOM   3742  O   ASP A 459      36.615 -25.221 -19.684  1.00 54.66           O  
ATOM   3743  CG  ASP A 459      35.613 -23.429 -23.285  1.00 54.66           C  
ATOM   3744  OD1 ASP A 459      34.897 -24.422 -23.533  1.00 54.66           O  
ATOM   3745  OD2 ASP A 459      36.275 -22.777 -24.122  1.00 54.66           O  
ATOM   3746  N   SER A 460      35.289 -26.317 -21.135  1.00 44.31           N  
ATOM   3747  CA  SER A 460      35.770 -27.675 -20.807  1.00 44.31           C  
ATOM   3748  C   SER A 460      37.275 -27.884 -21.052  1.00 44.31           C  
ATOM   3749  CB  SER A 460      34.958 -28.737 -21.560  1.00 44.31           C  
ATOM   3750  O   SER A 460      37.839 -28.871 -20.587  1.00 44.31           O  
ATOM   3751  OG  SER A 460      33.575 -28.616 -21.281  1.00 44.31           O  
ATOM   3752  N   ASN A 461      37.948 -26.929 -21.705  1.00 42.47           N  
ATOM   3753  CA  ASN A 461      39.395 -26.920 -21.945  1.00 42.47           C  
ATOM   3754  C   ASN A 461      40.183 -25.900 -21.095  1.00 42.47           C  
ATOM   3755  CB  ASN A 461      39.639 -26.767 -23.461  1.00 42.47           C  
ATOM   3756  O   ASN A 461      41.330 -25.591 -21.415  1.00 42.47           O  
ATOM   3757  CG  ASN A 461      39.627 -28.089 -24.208  1.00 42.47           C  
ATOM   3758  ND2 ASN A 461      39.944 -28.065 -25.480  1.00 42.47           N  
ATOM   3759  OD1 ASN A 461      39.376 -29.159 -23.684  1.00 42.47           O  
ATOM   3760  N   GLY A 462      39.605 -25.342 -20.024  1.00 40.12           N  
ATOM   3761  CA  GLY A 462      40.298 -24.336 -19.202  1.00 40.12           C  
ATOM   3762  C   GLY A 462      40.539 -23.003 -19.931  1.00 40.12           C  
ATOM   3763  O   GLY A 462      41.428 -22.237 -19.555  1.00 40.12           O  
ATOM   3764  N   GLY A 463      39.761 -22.738 -20.986  1.00 41.47           N  
ATOM   3765  CA  GLY A 463      39.748 -21.478 -21.726  1.00 41.47           C  
ATOM   3766  C   GLY A 463      39.134 -20.323 -20.930  1.00 41.47           C  
ATOM   3767  O   GLY A 463      38.503 -20.521 -19.888  1.00 41.47           O  
ATOM   3768  N   LYS A 464      39.340 -19.090 -21.420  1.00 41.22           N  
ATOM   3769  CA  LYS A 464      38.754 -17.874 -20.829  1.00 41.22           C  
ATOM   3770  C   LYS A 464      37.228 -18.038 -20.706  1.00 41.22           C  
ATOM   3771  CB  LYS A 464      39.069 -16.628 -21.675  1.00 41.22           C  
ATOM   3772  O   LYS A 464      36.627 -18.538 -21.655  1.00 41.22           O  
ATOM   3773  CG  LYS A 464      40.512 -16.139 -21.495  1.00 41.22           C  
ATOM   3774  CD  LYS A 464      40.762 -14.883 -22.340  1.00 41.22           C  
ATOM   3775  CE  LYS A 464      42.181 -14.355 -22.105  1.00 41.22           C  
ATOM   3776  NZ  LYS A 464      42.443 -13.140 -22.915  1.00 41.22           N  
ATOM   3777  N   PRO A 465      36.609 -17.593 -19.594  1.00 46.47           N  
ATOM   3778  CA  PRO A 465      35.157 -17.610 -19.441  1.00 46.47           C  
ATOM   3779  C   PRO A 465      34.478 -16.968 -20.650  1.00 46.47           C  
ATOM   3780  CB  PRO A 465      34.849 -16.818 -18.164  1.00 46.47           C  
ATOM   3781  O   PRO A 465      34.992 -15.985 -21.197  1.00 46.47           O  
ATOM   3782  CG  PRO A 465      36.151 -16.892 -17.373  1.00 46.47           C  
ATOM   3783  CD  PRO A 465      37.227 -16.942 -18.452  1.00 46.47           C  
ATOM   3784  N   ALA A 466      33.330 -17.514 -21.054  1.00 51.03           N  
ATOM   3785  CA  ALA A 466      32.494 -16.890 -22.065  1.00 51.03           C  
ATOM   3786  C   ALA A 466      32.242 -15.421 -21.691  1.00 51.03           C  
ATOM   3787  CB  ALA A 466      31.185 -17.669 -22.166  1.00 51.03           C  
ATOM   3788  O   ALA A 466      31.853 -15.113 -20.565  1.00 51.03           O  
ATOM   3789  N   THR A 467      32.483 -14.503 -22.629  1.00 46.94           N  
ATOM   3790  CA  THR A 467      32.202 -13.075 -22.440  1.00 46.94           C  
ATOM   3791  C   THR A 467      30.738 -12.901 -22.031  1.00 46.94           C  
ATOM   3792  CB  THR A 467      32.521 -12.280 -23.724  1.00 46.94           C  
ATOM   3793  O   THR A 467      29.871 -13.557 -22.593  1.00 46.94           O  
ATOM   3794  CG2 THR A 467      33.988 -11.862 -23.770  1.00 46.94           C  
ATOM   3795  OG1 THR A 467      32.294 -13.046 -24.892  1.00 46.94           O  
ATOM   3796  N   GLY A 468      30.420 -12.056 -21.052  1.00 56.28           N  
ATOM   3797  CA  GLY A 468      29.055 -11.873 -20.535  1.00 56.28           C  
ATOM   3798  C   GLY A 468      29.062 -11.462 -19.064  1.00 56.28           C  
ATOM   3799  O   GLY A 468      30.101 -11.534 -18.419  1.00 56.28           O  
ATOM   3800  N   THR A 469      27.929 -11.004 -18.533  1.00 58.19           N  
ATOM   3801  CA  THR A 469      27.803 -10.527 -17.139  1.00 58.19           C  
ATOM   3802  C   THR A 469      27.311 -11.625 -16.188  1.00 58.19           C  
ATOM   3803  CB  THR A 469      26.880  -9.292 -17.086  1.00 58.19           C  
ATOM   3804  O   THR A 469      27.498 -11.535 -14.980  1.00 58.19           O  
ATOM   3805  CG2 THR A 469      27.346  -8.230 -18.083  1.00 58.19           C  
ATOM   3806  OG1 THR A 469      25.573  -9.651 -17.474  1.00 58.19           O  
ATOM   3807  N   GLY A 470      26.716 -12.699 -16.728  1.00 65.00           N  
ATOM   3808  CA  GLY A 470      26.042 -13.740 -15.939  1.00 65.00           C  
ATOM   3809  C   GLY A 470      24.730 -13.264 -15.300  1.00 65.00           C  
ATOM   3810  O   GLY A 470      24.197 -13.940 -14.427  1.00 65.00           O  
ATOM   3811  N   ILE A 471      24.224 -12.089 -15.693  1.00 65.62           N  
ATOM   3812  CA  ILE A 471      23.015 -11.477 -15.118  1.00 65.62           C  
ATOM   3813  C   ILE A 471      21.820 -11.638 -16.066  1.00 65.62           C  
ATOM   3814  CB  ILE A 471      23.286  -9.996 -14.759  1.00 65.62           C  
ATOM   3815  O   ILE A 471      20.724 -11.972 -15.619  1.00 65.62           O  
ATOM   3816  CG1 ILE A 471      24.476  -9.853 -13.780  1.00 65.62           C  
ATOM   3817  CG2 ILE A 471      22.022  -9.364 -14.154  1.00 65.62           C  
ATOM   3818  CD1 ILE A 471      24.950  -8.404 -13.614  1.00 65.62           C  
ATOM   3819  N   GLY A 472      22.037 -11.484 -17.378  1.00 74.62           N  
ATOM   3820  CA  GLY A 472      20.961 -11.434 -18.373  1.00 74.62           C  
ATOM   3821  C   GLY A 472      19.973 -12.605 -18.309  1.00 74.62           C  
ATOM   3822  O   GLY A 472      18.769 -12.382 -18.291  1.00 74.62           O  
ATOM   3823  N   LEU A 473      20.445 -13.856 -18.232  1.00 82.94           N  
ATOM   3824  CA  LEU A 473      19.550 -15.025 -18.218  1.00 82.94           C  
ATOM   3825  C   LEU A 473      18.721 -15.118 -16.921  1.00 82.94           C  
ATOM   3826  CB  LEU A 473      20.383 -16.298 -18.459  1.00 82.94           C  
ATOM   3827  O   LEU A 473      17.547 -15.490 -16.956  1.00 82.94           O  
ATOM   3828  CG  LEU A 473      19.528 -17.512 -18.865  1.00 82.94           C  
ATOM   3829  CD1 LEU A 473      19.010 -17.402 -20.300  1.00 82.94           C  
ATOM   3830  CD2 LEU A 473      20.347 -18.793 -18.754  1.00 82.94           C  
ATOM   3831  N   ALA A 474      19.305 -14.724 -15.786  1.00 79.38           N  
ATOM   3832  CA  ALA A 474      18.610 -14.653 -14.502  1.00 79.38           C  
ATOM   3833  C   ALA A 474      17.506 -13.579 -14.520  1.00 79.38           C  
ATOM   3834  CB  ALA A 474      19.648 -14.383 -13.404  1.00 79.38           C  
ATOM   3835  O   ALA A 474      16.395 -13.820 -14.039  1.00 79.38           O  
ATOM   3836  N   VAL A 475      17.787 -12.417 -15.126  1.00 78.94           N  
ATOM   3837  CA  VAL A 475      16.810 -11.333 -15.325  1.00 78.94           C  
ATOM   3838  C   VAL A 475      15.692 -11.779 -16.262  1.00 78.94           C  
ATOM   3839  CB  VAL A 475      17.495 -10.050 -15.839  1.00 78.94           C  
ATOM   3840  O   VAL A 475      14.523 -11.667 -15.898  1.00 78.94           O  
ATOM   3841  CG1 VAL A 475      16.486  -8.959 -16.215  1.00 78.94           C  
ATOM   3842  CG2 VAL A 475      18.411  -9.477 -14.752  1.00 78.94           C  
ATOM   3843  N   SER A 476      16.028 -12.365 -17.415  1.00 87.81           N  
ATOM   3844  CA  SER A 476      15.049 -12.884 -18.375  1.00 87.81           C  
ATOM   3845  C   SER A 476      14.108 -13.912 -17.744  1.00 87.81           C  
ATOM   3846  CB  SER A 476      15.770 -13.513 -19.569  1.00 87.81           C  
ATOM   3847  O   SER A 476      12.896 -13.819 -17.923  1.00 87.81           O  
ATOM   3848  OG  SER A 476      16.428 -12.522 -20.334  1.00 87.81           O  
ATOM   3849  N   ARG A 477      14.631 -14.850 -16.940  1.00 87.94           N  
ATOM   3850  CA  ARG A 477      13.801 -15.850 -16.252  1.00 87.94           C  
ATOM   3851  C   ARG A 477      12.870 -15.217 -15.218  1.00 87.94           C  
ATOM   3852  CB  ARG A 477      14.707 -16.923 -15.633  1.00 87.94           C  
ATOM   3853  O   ARG A 477      11.719 -15.622 -15.087  1.00 87.94           O  
ATOM   3854  CG  ARG A 477      13.861 -18.083 -15.101  1.00 87.94           C  
ATOM   3855  CD  ARG A 477      14.723 -19.234 -14.593  1.00 87.94           C  
ATOM   3856  NE  ARG A 477      13.869 -20.341 -14.155  1.00 87.94           N  
ATOM   3857  NH1 ARG A 477      15.525 -21.766 -13.441  1.00 87.94           N  
ATOM   3858  NH2 ARG A 477      13.370 -22.419 -13.464  1.00 87.94           N  
ATOM   3859  CZ  ARG A 477      14.268 -21.504 -13.689  1.00 87.94           C  
ATOM   3860  N   ARG A 478      13.347 -14.210 -14.481  1.00 82.06           N  
ATOM   3861  CA  ARG A 478      12.523 -13.480 -13.507  1.00 82.06           C  
ATOM   3862  C   ARG A 478      11.424 -12.660 -14.189  1.00 82.06           C  
ATOM   3863  CB  ARG A 478      13.435 -12.629 -12.614  1.00 82.06           C  
ATOM   3864  O   ARG A 478      10.313 -12.626 -13.670  1.00 82.06           O  
ATOM   3865  CG  ARG A 478      12.692 -12.074 -11.390  1.00 82.06           C  
ATOM   3866  CD  ARG A 478      13.690 -11.382 -10.454  1.00 82.06           C  
ATOM   3867  NE  ARG A 478      13.034 -10.852  -9.242  1.00 82.06           N  
ATOM   3868  NH1 ARG A 478      14.907  -9.927  -8.273  1.00 82.06           N  
ATOM   3869  NH2 ARG A 478      12.932  -9.708  -7.270  1.00 82.06           N  
ATOM   3870  CZ  ARG A 478      13.625 -10.172  -8.271  1.00 82.06           C  
ATOM   3871  N   LEU A 479      11.712 -12.045 -15.339  1.00 84.56           N  
ATOM   3872  CA  LEU A 479      10.711 -11.354 -16.157  1.00 84.56           C  
ATOM   3873  C   LEU A 479       9.649 -12.333 -16.674  1.00 84.56           C  
ATOM   3874  CB  LEU A 479      11.385 -10.598 -17.317  1.00 84.56           C  
ATOM   3875  O   LEU A 479       8.470 -12.083 -16.454  1.00 84.56           O  
ATOM   3876  CG  LEU A 479      12.165  -9.334 -16.916  1.00 84.56           C  
ATOM   3877  CD1 LEU A 479      12.933  -8.805 -18.128  1.00 84.56           C  
ATOM   3878  CD2 LEU A 479      11.231  -8.229 -16.414  1.00 84.56           C  
ATOM   3879  N   ALA A 480      10.048 -13.483 -17.226  1.00 89.06           N  
ATOM   3880  CA  ALA A 480       9.111 -14.519 -17.669  1.00 89.06           C  
ATOM   3881  C   ALA A 480       8.174 -14.990 -16.540  1.00 89.06           C  
ATOM   3882  CB  ALA A 480       9.917 -15.690 -18.237  1.00 89.06           C  
ATOM   3883  O   ALA A 480       6.965 -15.085 -16.736  1.00 89.06           O  
ATOM   3884  N   LYS A 481       8.709 -15.186 -15.323  1.00 88.81           N  
ATOM   3885  CA  LYS A 481       7.904 -15.516 -14.131  1.00 88.81           C  
ATOM   3886  C   LYS A 481       6.911 -14.433 -13.743  1.00 88.81           C  
ATOM   3887  CB  LYS A 481       8.801 -15.856 -12.938  1.00 88.81           C  
ATOM   3888  O   LYS A 481       5.792 -14.750 -13.350  1.00 88.81           O  
ATOM   3889  CG  LYS A 481       9.404 -17.251 -13.108  1.00 88.81           C  
ATOM   3890  CD  LYS A 481      10.166 -17.674 -11.853  1.00 88.81           C  
ATOM   3891  CE  LYS A 481      10.688 -19.084 -12.122  1.00 88.81           C  
ATOM   3892  NZ  LYS A 481      11.268 -19.711 -10.916  1.00 88.81           N  
ATOM   3893  N   ASN A 482       7.306 -13.167 -13.841  1.00 84.38           N  
ATOM   3894  CA  ASN A 482       6.383 -12.063 -13.595  1.00 84.38           C  
ATOM   3895  C   ASN A 482       5.277 -12.026 -14.658  1.00 84.38           C  
ATOM   3896  CB  ASN A 482       7.157 -10.741 -13.534  1.00 84.38           C  
ATOM   3897  O   ASN A 482       4.139 -11.730 -14.314  1.00 84.38           O  
ATOM   3898  CG  ASN A 482       8.029 -10.580 -12.302  1.00 84.38           C  
ATOM   3899  ND2 ASN A 482       8.877  -9.578 -12.315  1.00 84.38           N  
ATOM   3900  OD1 ASN A 482       7.959 -11.284 -11.304  1.00 84.38           O  
ATOM   3901  N   MET A 483       5.595 -12.382 -15.908  1.00 87.62           N  
ATOM   3902  CA  MET A 483       4.650 -12.499 -17.027  1.00 87.62           C  
ATOM   3903  C   MET A 483       3.838 -13.810 -17.018  1.00 87.62           C  
ATOM   3904  CB  MET A 483       5.387 -12.316 -18.363  1.00 87.62           C  
ATOM   3905  O   MET A 483       3.251 -14.185 -18.028  1.00 87.62           O  
ATOM   3906  CG  MET A 483       6.137 -10.989 -18.516  1.00 87.62           C  
ATOM   3907  SD  MET A 483       7.173 -10.920 -20.002  1.00 87.62           S  
ATOM   3908  CE  MET A 483       5.879 -10.602 -21.229  1.00 87.62           C  
ATOM   3909  N   GLY A 484       3.807 -14.537 -15.896  1.00 84.69           N  
ATOM   3910  CA  GLY A 484       2.975 -15.732 -15.734  1.00 84.69           C  
ATOM   3911  C   GLY A 484       3.528 -17.028 -16.341  1.00 84.69           C  
ATOM   3912  O   GLY A 484       2.799 -18.013 -16.375  1.00 84.69           O  
ATOM   3913  N   GLY A 485       4.793 -17.070 -16.779  1.00 90.38           N  
ATOM   3914  CA  GLY A 485       5.443 -18.287 -17.294  1.00 90.38           C  
ATOM   3915  C   GLY A 485       6.823 -18.578 -16.680  1.00 90.38           C  
ATOM   3916  O   GLY A 485       7.048 -18.326 -15.498  1.00 90.38           O  
ATOM   3917  N   ASP A 486       7.752 -19.174 -17.431  1.00 93.75           N  
ATOM   3918  CA  ASP A 486       9.138 -19.445 -16.999  1.00 93.75           C  
ATOM   3919  C   ASP A 486      10.078 -19.601 -18.212  1.00 93.75           C  
ATOM   3920  CB  ASP A 486       9.208 -20.699 -16.077  1.00 93.75           C  
ATOM   3921  O   ASP A 486       9.641 -19.705 -19.356  1.00 93.75           O  
ATOM   3922  CG  ASP A 486      10.466 -20.767 -15.172  1.00 93.75           C  
ATOM   3923  OD1 ASP A 486      11.245 -19.789 -15.099  1.00 93.75           O  
ATOM   3924  OD2 ASP A 486      10.710 -21.762 -14.446  1.00 93.75           O  
ATOM   3925  N   ILE A 487      11.390 -19.645 -17.959  1.00 93.25           N  
ATOM   3926  CA  ILE A 487      12.398 -20.046 -18.951  1.00 93.25           C  
ATOM   3927  C   ILE A 487      13.039 -21.353 -18.505  1.00 93.25           C  
ATOM   3928  CB  ILE A 487      13.457 -18.954 -19.213  1.00 93.25           C  
ATOM   3929  O   ILE A 487      13.539 -21.463 -17.382  1.00 93.25           O  
ATOM   3930  CG1 ILE A 487      12.761 -17.655 -19.655  1.00 93.25           C  
ATOM   3931  CG2 ILE A 487      14.457 -19.412 -20.296  1.00 93.25           C  
ATOM   3932  CD1 ILE A 487      13.711 -16.491 -19.939  1.00 93.25           C  
ATOM   3933  N   THR A 488      13.068 -22.325 -19.410  1.00 92.56           N  
ATOM   3934  CA  THR A 488      13.719 -23.626 -19.226  1.00 92.56           C  
ATOM   3935  C   THR A 488      14.750 -23.865 -20.324  1.00 92.56           C  
ATOM   3936  CB  THR A 488      12.695 -24.767 -19.155  1.00 92.56           C  
ATOM   3937  O   THR A 488      14.751 -23.185 -21.350  1.00 92.56           O  
ATOM   3938  CG2 THR A 488      11.716 -24.598 -17.994  1.00 92.56           C  
ATOM   3939  OG1 THR A 488      11.939 -24.840 -20.332  1.00 92.56           O  
ATOM   3940  N   VAL A 489      15.675 -24.795 -20.090  1.00 92.88           N  
ATOM   3941  CA  VAL A 489      16.732 -25.141 -21.043  1.00 92.88           C  
ATOM   3942  C   VAL A 489      16.818 -26.653 -21.190  1.00 92.88           C  
ATOM   3943  CB  VAL A 489      18.078 -24.502 -20.644  1.00 92.88           C  
ATOM   3944  O   VAL A 489      16.732 -27.386 -20.208  1.00 92.88           O  
ATOM   3945  CG1 VAL A 489      18.661 -25.080 -19.347  1.00 92.88           C  
ATOM   3946  CG2 VAL A 489      19.121 -24.634 -21.759  1.00 92.88           C  
ATOM   3947  N   SER A 490      17.009 -27.109 -22.421  1.00 91.00           N  
ATOM   3948  CA  SER A 490      17.384 -28.476 -22.760  1.00 91.00           C  
ATOM   3949  C   SER A 490      18.626 -28.405 -23.634  1.00 91.00           C  
ATOM   3950  CB  SER A 490      16.239 -29.159 -23.502  1.00 91.00           C  
ATOM   3951  O   SER A 490      18.634 -27.714 -24.649  1.00 91.00           O  
ATOM   3952  OG  SER A 490      16.613 -30.478 -23.853  1.00 91.00           O  
ATOM   3953  N   SER A 491      19.716 -29.055 -23.233  1.00 90.88           N  
ATOM   3954  CA  SER A 491      20.971 -28.965 -23.979  1.00 90.88           C  
ATOM   3955  C   SER A 491      21.818 -30.223 -23.855  1.00 90.88           C  
ATOM   3956  CB  SER A 491      21.753 -27.737 -23.523  1.00 90.88           C  
ATOM   3957  O   SER A 491      21.801 -30.914 -22.834  1.00 90.88           O  
ATOM   3958  OG  SER A 491      22.872 -27.564 -24.358  1.00 90.88           O  
ATOM   3959  N   LEU A 492      22.570 -30.514 -24.916  1.00 86.62           N  
ATOM   3960  CA  LEU A 492      23.529 -31.607 -24.991  1.00 86.62           C  
ATOM   3961  C   LEU A 492      24.875 -31.034 -25.457  1.00 86.62           C  
ATOM   3962  CB  LEU A 492      22.999 -32.671 -25.967  1.00 86.62           C  
ATOM   3963  O   LEU A 492      24.926 -30.416 -26.525  1.00 86.62           O  
ATOM   3964  CG  LEU A 492      21.949 -33.607 -25.342  1.00 86.62           C  
ATOM   3965  CD1 LEU A 492      21.093 -34.237 -26.440  1.00 86.62           C  
ATOM   3966  CD2 LEU A 492      22.616 -34.742 -24.559  1.00 86.62           C  
ATOM   3967  N   PRO A 493      25.977 -31.255 -24.716  1.00 85.06           N  
ATOM   3968  CA  PRO A 493      27.298 -30.793 -25.132  1.00 85.06           C  
ATOM   3969  C   PRO A 493      27.647 -31.235 -26.563  1.00 85.06           C  
ATOM   3970  CB  PRO A 493      28.272 -31.355 -24.092  1.00 85.06           C  
ATOM   3971  O   PRO A 493      27.516 -32.408 -26.917  1.00 85.06           O  
ATOM   3972  CG  PRO A 493      27.410 -31.467 -22.836  1.00 85.06           C  
ATOM   3973  CD  PRO A 493      26.042 -31.857 -23.391  1.00 85.06           C  
ATOM   3974  N   GLY A 494      28.074 -30.283 -27.392  1.00 79.31           N  
ATOM   3975  CA  GLY A 494      28.446 -30.465 -28.797  1.00 79.31           C  
ATOM   3976  C   GLY A 494      27.284 -30.618 -29.786  1.00 79.31           C  
ATOM   3977  O   GLY A 494      27.542 -30.787 -30.975  1.00 79.31           O  
ATOM   3978  N   LYS A 495      26.027 -30.584 -29.323  1.00 84.44           N  
ATOM   3979  CA  LYS A 495      24.825 -30.632 -30.176  1.00 84.44           C  
ATOM   3980  C   LYS A 495      23.986 -29.352 -30.134  1.00 84.44           C  
ATOM   3981  CB  LYS A 495      23.964 -31.847 -29.811  1.00 84.44           C  
ATOM   3982  O   LYS A 495      23.033 -29.266 -30.900  1.00 84.44           O  
ATOM   3983  CG  LYS A 495      24.640 -33.181 -30.149  1.00 84.44           C  
ATOM   3984  CD  LYS A 495      23.625 -34.312 -29.972  1.00 84.44           C  
ATOM   3985  CE  LYS A 495      24.240 -35.649 -30.379  1.00 84.44           C  
ATOM   3986  NZ  LYS A 495      23.218 -36.722 -30.335  1.00 84.44           N  
ATOM   3987  N   GLY A 496      24.340 -28.397 -29.273  1.00 87.75           N  
ATOM   3988  CA  GLY A 496      23.621 -27.136 -29.116  1.00 87.75           C  
ATOM   3989  C   GLY A 496      22.672 -27.086 -27.918  1.00 87.75           C  
ATOM   3990  O   GLY A 496      22.677 -27.973 -27.054  1.00 87.75           O  
ATOM   3991  N   SER A 497      21.879 -26.021 -27.832  1.00 92.50           N  
ATOM   3992  CA  SER A 497      20.958 -25.764 -26.717  1.00 92.50           C  
ATOM   3993  C   SER A 497      19.606 -25.288 -27.231  1.00 92.50           C  
ATOM   3994  CB  SER A 497      21.503 -24.729 -25.713  1.00 92.50           C  
ATOM   3995  O   SER A 497      19.513 -24.590 -28.234  1.00 92.50           O  
ATOM   3996  OG  SER A 497      22.908 -24.600 -25.776  1.00 92.50           O  
ATOM   3997  N   THR A 498      18.550 -25.636 -26.507  1.00 94.50           N  
ATOM   3998  CA  THR A 498      17.193 -25.155 -26.748  1.00 94.50           C  
ATOM   3999  C   THR A 498      16.698 -24.471 -25.485  1.00 94.50           C  
ATOM   4000  CB  THR A 498      16.251 -26.295 -27.153  1.00 94.50           C  
ATOM   4001  O   THR A 498      16.573 -25.107 -24.436  1.00 94.50           O  
ATOM   4002  CG2 THR A 498      14.890 -25.770 -27.608  1.00 94.50           C  
ATOM   4003  OG1 THR A 498      16.799 -27.049 -28.210  1.00 94.50           O  
ATOM   4004  N   PHE A 499      16.429 -23.173 -25.577  1.00 94.44           N  
ATOM   4005  CA  PHE A 499      15.793 -22.405 -24.512  1.00 94.44           C  
ATOM   4006  C   PHE A 499      14.305 -22.276 -24.803  1.00 94.44           C  
ATOM   4007  CB  PHE A 499      16.453 -21.031 -24.374  1.00 94.44           C  
ATOM   4008  O   PHE A 499      13.927 -21.753 -25.847  1.00 94.44           O  
ATOM   4009  CG  PHE A 499      17.835 -21.095 -23.763  1.00 94.44           C  
ATOM   4010  CD1 PHE A 499      17.988 -20.986 -22.368  1.00 94.44           C  
ATOM   4011  CD2 PHE A 499      18.963 -21.296 -24.579  1.00 94.44           C  
ATOM   4012  CE1 PHE A 499      19.268 -21.060 -21.794  1.00 94.44           C  
ATOM   4013  CE2 PHE A 499      20.244 -21.373 -24.004  1.00 94.44           C  
ATOM   4014  CZ  PHE A 499      20.396 -21.248 -22.612  1.00 94.44           C  
ATOM   4015  N   THR A 500      13.469 -22.718 -23.868  1.00 94.44           N  
ATOM   4016  CA  THR A 500      12.013 -22.620 -23.976  1.00 94.44           C  
ATOM   4017  C   THR A 500      11.510 -21.551 -23.017  1.00 94.44           C  
ATOM   4018  CB  THR A 500      11.334 -23.969 -23.715  1.00 94.44           C  
ATOM   4019  O   THR A 500      11.607 -21.712 -21.799  1.00 94.44           O  
ATOM   4020  CG2 THR A 500       9.828 -23.919 -23.976  1.00 94.44           C  
ATOM   4021  OG1 THR A 500      11.874 -24.965 -24.551  1.00 94.44           O  
ATOM   4022  N   LEU A 501      10.982 -20.465 -23.571  1.00 95.50           N  
ATOM   4023  CA  LEU A 501      10.274 -19.403 -22.864  1.00 95.50           C  
ATOM   4024  C   LEU A 501       8.772 -19.682 -22.916  1.00 95.50           C  
ATOM   4025  CB  LEU A 501      10.628 -18.057 -23.525  1.00 95.50           C  
ATOM   4026  O   LEU A 501       8.230 -19.933 -23.990  1.00 95.50           O  
ATOM   4027  CG  LEU A 501       9.728 -16.873 -23.118  1.00 95.50           C  
ATOM   4028  CD1 LEU A 501       9.942 -16.497 -21.654  1.00 95.50           C  
ATOM   4029  CD2 LEU A 501      10.025 -15.664 -24.000  1.00 95.50           C  
ATOM   4030  N   THR A 502       8.106 -19.573 -21.771  1.00 93.75           N  
ATOM   4031  CA  THR A 502       6.646 -19.543 -21.676  1.00 93.75           C  
ATOM   4032  C   THR A 502       6.187 -18.211 -21.097  1.00 93.75           C  
ATOM   4033  CB  THR A 502       6.091 -20.734 -20.886  1.00 93.75           C  
ATOM   4034  O   THR A 502       6.824 -17.678 -20.185  1.00 93.75           O  
ATOM   4035  CG2 THR A 502       6.594 -22.061 -21.450  1.00 93.75           C  
ATOM   4036  OG1 THR A 502       6.485 -20.719 -19.534  1.00 93.75           O  
ATOM   4037  N   VAL A 503       5.104 -17.657 -21.640  1.00 92.44           N  
ATOM   4038  CA  VAL A 503       4.512 -16.380 -21.216  1.00 92.44           C  
ATOM   4039  C   VAL A 503       2.994 -16.484 -21.286  1.00 92.44           C  
ATOM   4040  CB  VAL A 503       5.020 -15.220 -22.099  1.00 92.44           C  
ATOM   4041  O   VAL A 503       2.469 -17.003 -22.268  1.00 92.44           O  
ATOM   4042  CG1 VAL A 503       4.293 -13.906 -21.806  1.00 92.44           C  
ATOM   4043  CG2 VAL A 503       6.517 -14.983 -21.861  1.00 92.44           C  
ATOM   4044  N   HIS A 504       2.299 -15.984 -20.264  1.00 90.56           N  
ATOM   4045  CA  HIS A 504       0.843 -15.885 -20.277  1.00 90.56           C  
ATOM   4046  C   HIS A 504       0.426 -14.634 -21.053  1.00 90.56           C  
ATOM   4047  CB  HIS A 504       0.328 -15.877 -18.836  1.00 90.56           C  
ATOM   4048  O   HIS A 504       0.671 -13.512 -20.608  1.00 90.56           O  
ATOM   4049  CG  HIS A 504      -1.172 -15.811 -18.751  1.00 90.56           C  
ATOM   4050  CD2 HIS A 504      -2.047 -16.864 -18.770  1.00 90.56           C  
ATOM   4051  ND1 HIS A 504      -1.918 -14.659 -18.662  1.00 90.56           N  
ATOM   4052  CE1 HIS A 504      -3.214 -15.011 -18.609  1.00 90.56           C  
ATOM   4053  NE2 HIS A 504      -3.336 -16.343 -18.628  1.00 90.56           N  
ATOM   4054  N   ALA A 505      -0.181 -14.840 -22.214  1.00 88.31           N  
ATOM   4055  CA  ALA A 505      -0.573 -13.804 -23.153  1.00 88.31           C  
ATOM   4056  C   ALA A 505      -1.951 -14.160 -23.739  1.00 88.31           C  
ATOM   4057  CB  ALA A 505       0.524 -13.691 -24.214  1.00 88.31           C  
ATOM   4058  O   ALA A 505      -2.026 -14.869 -24.748  1.00 88.31           O  
ATOM   4059  N   PRO A 506      -3.049 -13.715 -23.102  1.00 86.50           N  
ATOM   4060  CA  PRO A 506      -4.386 -14.016 -23.585  1.00 86.50           C  
ATOM   4061  C   PRO A 506      -4.609 -13.403 -24.961  1.00 86.50           C  
ATOM   4062  CB  PRO A 506      -5.359 -13.520 -22.513  1.00 86.50           C  
ATOM   4063  O   PRO A 506      -4.238 -12.250 -25.212  1.00 86.50           O  
ATOM   4064  CG  PRO A 506      -4.560 -12.469 -21.748  1.00 86.50           C  
ATOM   4065  CD  PRO A 506      -3.111 -12.932 -21.879  1.00 86.50           C  
ATOM   4066  N   ALA A 507      -5.189 -14.198 -25.858  1.00 82.44           N  
ATOM   4067  CA  ALA A 507      -5.565 -13.723 -27.176  1.00 82.44           C  
ATOM   4068  C   ALA A 507      -6.716 -12.729 -27.033  1.00 82.44           C  
ATOM   4069  CB  ALA A 507      -5.929 -14.898 -28.087  1.00 82.44           C  
ATOM   4070  O   ALA A 507      -7.654 -12.934 -26.260  1.00 82.44           O  
ATOM   4071  N   VAL A 508      -6.658 -11.646 -27.800  1.00 77.00           N  
ATOM   4072  CA  VAL A 508      -7.827 -10.785 -27.955  1.00 77.00           C  
ATOM   4073  C   VAL A 508      -8.720 -11.463 -28.979  1.00 77.00           C  
ATOM   4074  CB  VAL A 508      -7.449  -9.351 -28.356  1.00 77.00           C  
ATOM   4075  O   VAL A 508      -8.365 -11.537 -30.154  1.00 77.00           O  
ATOM   4076  CG1 VAL A 508      -8.689  -8.452 -28.399  1.00 77.00           C  
ATOM   4077  CG2 VAL A 508      -6.475  -8.750 -27.338  1.00 77.00           C  
ATOM   4078  N   ALA A 509      -9.856 -11.991 -28.524  1.00 55.66           N  
ATOM   4079  CA  ALA A 509     -10.924 -12.397 -29.419  1.00 55.66           C  
ATOM   4080  C   ALA A 509     -11.475 -11.129 -30.078  1.00 55.66           C  
ATOM   4081  CB  ALA A 509     -11.988 -13.178 -28.634  1.00 55.66           C  
ATOM   4082  O   ALA A 509     -12.297 -10.424 -29.497  1.00 55.66           O  
ATOM   4083  N   GLU A 510     -10.988 -10.803 -31.269  1.00 47.50           N  
ATOM   4084  CA  GLU A 510     -11.832 -10.067 -32.195  1.00 47.50           C  
ATOM   4085  C   GLU A 510     -12.958 -11.026 -32.589  1.00 47.50           C  
ATOM   4086  CB  GLU A 510     -11.016  -9.506 -33.381  1.00 47.50           C  
ATOM   4087  O   GLU A 510     -12.707 -12.178 -32.959  1.00 47.50           O  
ATOM   4088  CG  GLU A 510     -10.368  -8.169 -32.963  1.00 47.50           C  
ATOM   4089  CD  GLU A 510      -9.400  -7.534 -33.980  1.00 47.50           C  
ATOM   4090  OE1 GLU A 510      -9.008  -6.358 -33.754  1.00 47.50           O  
ATOM   4091  OE2 GLU A 510      -8.905  -8.229 -34.888  1.00 47.50           O  
ATOM   4092  N   GLU A 511     -14.207 -10.568 -32.465  1.00 34.12           N  
ATOM   4093  CA  GLU A 511     -15.250 -11.023 -33.374  1.00 34.12           C  
ATOM   4094  C   GLU A 511     -14.716 -10.695 -34.763  1.00 34.12           C  
ATOM   4095  CB  GLU A 511     -16.602 -10.330 -33.106  1.00 34.12           C  
ATOM   4096  O   GLU A 511     -14.838  -9.579 -35.263  1.00 34.12           O  
ATOM   4097  CG  GLU A 511     -17.303 -10.882 -31.853  1.00 34.12           C  
ATOM   4098  CD  GLU A 511     -18.683 -10.255 -31.566  1.00 34.12           C  
ATOM   4099  OE1 GLU A 511     -19.403 -10.829 -30.711  1.00 34.12           O  
ATOM   4100  OE2 GLU A 511     -19.013  -9.197 -32.143  1.00 34.12           O  
ATOM   4101  N   VAL A 512     -14.017 -11.665 -35.342  1.00 38.19           N  
ATOM   4102  CA  VAL A 512     -13.857 -11.736 -36.775  1.00 38.19           C  
ATOM   4103  C   VAL A 512     -15.289 -11.952 -37.243  1.00 38.19           C  
ATOM   4104  CB  VAL A 512     -12.879 -12.860 -37.195  1.00 38.19           C  
ATOM   4105  O   VAL A 512     -15.789 -13.076 -37.237  1.00 38.19           O  
ATOM   4106  CG1 VAL A 512     -12.438 -12.683 -38.652  1.00 38.19           C  
ATOM   4107  CG2 VAL A 512     -11.603 -12.886 -36.336  1.00 38.19           C  
ATOM   4108  N   GLU A 513     -16.008 -10.862 -37.531  1.00 30.59           N  
ATOM   4109  CA  GLU A 513     -17.025 -10.938 -38.567  1.00 30.59           C  
ATOM   4110  C   GLU A 513     -16.345 -11.683 -39.710  1.00 30.59           C  
ATOM   4111  CB  GLU A 513     -17.501  -9.548 -39.034  1.00 30.59           C  
ATOM   4112  O   GLU A 513     -15.260 -11.287 -40.141  1.00 30.59           O  
ATOM   4113  CG  GLU A 513     -18.607  -8.973 -38.134  1.00 30.59           C  
ATOM   4114  CD  GLU A 513     -19.204  -7.650 -38.654  1.00 30.59           C  
ATOM   4115  OE1 GLU A 513     -20.387  -7.383 -38.326  1.00 30.59           O  
ATOM   4116  OE2 GLU A 513     -18.495  -6.904 -39.365  1.00 30.59           O  
ATOM   4117  N   ASP A 514     -16.924 -12.820 -40.092  1.00 28.27           N  
ATOM   4118  CA  ASP A 514     -16.556 -13.590 -41.271  1.00 28.27           C  
ATOM   4119  C   ASP A 514     -16.643 -12.672 -42.504  1.00 28.27           C  
ATOM   4120  CB  ASP A 514     -17.496 -14.807 -41.414  1.00 28.27           C  
ATOM   4121  O   ASP A 514     -17.604 -12.695 -43.265  1.00 28.27           O  
ATOM   4122  CG  ASP A 514     -17.185 -16.001 -40.502  1.00 28.27           C  
ATOM   4123  OD1 ASP A 514     -15.995 -16.379 -40.403  1.00 28.27           O  
ATOM   4124  OD2 ASP A 514     -18.158 -16.597 -39.978  1.00 28.27           O  
ATOM   4125  N   ALA A 515     -15.625 -11.840 -42.686  1.00 31.62           N  
ATOM   4126  CA  ALA A 515     -15.299 -11.091 -43.883  1.00 31.62           C  
ATOM   4127  C   ALA A 515     -14.061 -11.740 -44.519  1.00 31.62           C  
ATOM   4128  CB  ALA A 515     -15.150  -9.604 -43.540  1.00 31.62           C  
ATOM   4129  O   ALA A 515     -13.123 -11.082 -44.955  1.00 31.62           O  
ATOM   4130  N   PHE A 516     -14.046 -13.073 -44.542  1.00 34.03           N  
ATOM   4131  CA  PHE A 516     -13.356 -13.821 -45.582  1.00 34.03           C  
ATOM   4132  C   PHE A 516     -14.402 -14.235 -46.605  1.00 34.03           C  
ATOM   4133  CB  PHE A 516     -12.596 -15.024 -45.014  1.00 34.03           C  
ATOM   4134  O   PHE A 516     -14.825 -15.380 -46.617  1.00 34.03           O  
ATOM   4135  CG  PHE A 516     -11.339 -14.659 -44.263  1.00 34.03           C  
ATOM   4136  CD1 PHE A 516     -10.182 -14.280 -44.970  1.00 34.03           C  
ATOM   4137  CD2 PHE A 516     -11.324 -14.700 -42.859  1.00 34.03           C  
ATOM   4138  CE1 PHE A 516      -9.008 -13.948 -44.271  1.00 34.03           C  
ATOM   4139  CE2 PHE A 516     -10.151 -14.370 -42.160  1.00 34.03           C  
ATOM   4140  CZ  PHE A 516      -8.993 -13.995 -42.866  1.00 34.03           C  
ATOM   4141  N   ASP A 517     -14.861 -13.263 -47.385  1.00 34.09           N  
ATOM   4142  CA  ASP A 517     -15.347 -13.404 -48.757  1.00 34.09           C  
ATOM   4143  C   ASP A 517     -15.682 -11.978 -49.234  1.00 34.09           C  
ATOM   4144  CB  ASP A 517     -16.558 -14.361 -48.870  1.00 34.09           C  
ATOM   4145  O   ASP A 517     -16.435 -11.275 -48.572  1.00 34.09           O  
ATOM   4146  CG  ASP A 517     -16.177 -15.848 -49.058  1.00 34.09           C  
ATOM   4147  OD1 ASP A 517     -15.095 -16.119 -49.637  1.00 34.09           O  
ATOM   4148  OD2 ASP A 517     -17.026 -16.724 -48.751  1.00 34.09           O  
ATOM   4149  N   GLU A 518     -15.102 -11.563 -50.367  1.00 32.41           N  
ATOM   4150  CA  GLU A 518     -15.169 -10.217 -50.987  1.00 32.41           C  
ATOM   4151  C   GLU A 518     -14.107  -9.181 -50.558  1.00 32.41           C  
ATOM   4152  CB  GLU A 518     -16.594  -9.614 -51.052  1.00 32.41           C  
ATOM   4153  O   GLU A 518     -14.439  -8.090 -50.120  1.00 32.41           O  
ATOM   4154  CG  GLU A 518     -17.622 -10.539 -51.724  1.00 32.41           C  
ATOM   4155  CD  GLU A 518     -19.020  -9.912 -51.901  1.00 32.41           C  
ATOM   4156  OE1 GLU A 518     -19.869 -10.597 -52.528  1.00 32.41           O  
ATOM   4157  OE2 GLU A 518     -19.258  -8.757 -51.485  1.00 32.41           O  
ATOM   4158  N   ASP A 519     -12.815  -9.473 -50.769  1.00 36.44           N  
ATOM   4159  CA  ASP A 519     -11.888  -8.457 -51.319  1.00 36.44           C  
ATOM   4160  C   ASP A 519     -10.615  -9.105 -51.895  1.00 36.44           C  
ATOM   4161  CB  ASP A 519     -11.613  -7.274 -50.345  1.00 36.44           C  
ATOM   4162  O   ASP A 519      -9.481  -8.792 -51.542  1.00 36.44           O  
ATOM   4163  CG  ASP A 519     -12.014  -5.892 -50.902  1.00 36.44           C  
ATOM   4164  OD1 ASP A 519     -12.715  -5.820 -51.937  1.00 36.44           O  
ATOM   4165  OD2 ASP A 519     -11.503  -4.885 -50.337  1.00 36.44           O  
ATOM   4166  N   ASP A 520     -10.816 -10.050 -52.814  1.00 34.09           N  
ATOM   4167  CA  ASP A 520      -9.774 -10.508 -53.737  1.00 34.09           C  
ATOM   4168  C   ASP A 520     -10.091  -9.937 -55.129  1.00 34.09           C  
ATOM   4169  CB  ASP A 520      -9.597 -12.042 -53.644  1.00 34.09           C  
ATOM   4170  O   ASP A 520     -10.276 -10.652 -56.115  1.00 34.09           O  
ATOM   4171  CG  ASP A 520      -8.145 -12.550 -53.745  1.00 34.09           C  
ATOM   4172  OD1 ASP A 520      -7.194 -11.742 -53.644  1.00 34.09           O  
ATOM   4173  OD2 ASP A 520      -7.986 -13.784 -53.907  1.00 34.09           O  
ATOM   4174  N   MET A 521     -10.227  -8.608 -55.212  1.00 38.69           N  
ATOM   4175  CA  MET A 521      -9.849  -7.930 -56.446  1.00 38.69           C  
ATOM   4176  C   MET A 521      -8.367  -7.581 -56.320  1.00 38.69           C  
ATOM   4177  CB  MET A 521     -10.713  -6.704 -56.776  1.00 38.69           C  
ATOM   4178  O   MET A 521      -8.005  -6.807 -55.432  1.00 38.69           O  
ATOM   4179  CG  MET A 521     -11.987  -7.124 -57.523  1.00 38.69           C  
ATOM   4180  SD  MET A 521     -12.702  -5.847 -58.600  1.00 38.69           S  
ATOM   4181  CE  MET A 521     -14.311  -5.641 -57.795  1.00 38.69           C  
ATOM   4182  N   PRO A 522      -7.486  -8.132 -57.176  1.00 47.50           N  
ATOM   4183  CA  PRO A 522      -6.114  -7.662 -57.224  1.00 47.50           C  
ATOM   4184  C   PRO A 522      -6.154  -6.158 -57.490  1.00 47.50           C  
ATOM   4185  CB  PRO A 522      -5.430  -8.462 -58.339  1.00 47.50           C  
ATOM   4186  O   PRO A 522      -6.774  -5.723 -58.466  1.00 47.50           O  
ATOM   4187  CG  PRO A 522      -6.583  -8.946 -59.219  1.00 47.50           C  
ATOM   4188  CD  PRO A 522      -7.755  -9.072 -58.252  1.00 47.50           C  
ATOM   4189  N   LEU A 523      -5.514  -5.375 -56.613  1.00 55.03           N  
ATOM   4190  CA  LEU A 523      -5.242  -3.966 -56.885  1.00 55.03           C  
ATOM   4191  C   LEU A 523      -4.694  -3.872 -58.319  1.00 55.03           C  
ATOM   4192  CB  LEU A 523      -4.221  -3.400 -55.879  1.00 55.03           C  
ATOM   4193  O   LEU A 523      -3.891  -4.729 -58.714  1.00 55.03           O  
ATOM   4194  CG  LEU A 523      -4.753  -3.246 -54.444  1.00 55.03           C  
ATOM   4195  CD1 LEU A 523      -3.584  -3.011 -53.485  1.00 55.03           C  
ATOM   4196  CD2 LEU A 523      -5.721  -2.066 -54.306  1.00 55.03           C  
ATOM   4197  N   PRO A 524      -5.152  -2.906 -59.129  1.00 59.03           N  
ATOM   4198  CA  PRO A 524      -4.708  -2.804 -60.509  1.00 59.03           C  
ATOM   4199  C   PRO A 524      -3.180  -2.715 -60.541  1.00 59.03           C  
ATOM   4200  CB  PRO A 524      -5.407  -1.565 -61.081  1.00 59.03           C  
ATOM   4201  O   PRO A 524      -2.583  -2.003 -59.739  1.00 59.03           O  
ATOM   4202  CG  PRO A 524      -5.783  -0.748 -59.843  1.00 59.03           C  
ATOM   4203  CD  PRO A 524      -6.013  -1.797 -58.764  1.00 59.03           C  
ATOM   4204  N   ALA A 525      -2.543  -3.461 -61.444  1.00 73.06           N  
ATOM   4205  CA  ALA A 525      -1.107  -3.353 -61.666  1.00 73.06           C  
ATOM   4206  C   ALA A 525      -0.827  -2.000 -62.334  1.00 73.06           C  
ATOM   4207  CB  ALA A 525      -0.641  -4.549 -62.508  1.00 73.06           C  
ATOM   4208  O   ALA A 525      -1.003  -1.869 -63.546  1.00 73.06           O  
ATOM   4209  N   LEU A 526      -0.466  -0.993 -61.537  1.00 83.56           N  
ATOM   4210  CA  LEU A 526      -0.213   0.366 -62.009  1.00 83.56           C  
ATOM   4211  C   LEU A 526       1.236   0.515 -62.469  1.00 83.56           C  
ATOM   4212  CB  LEU A 526      -0.534   1.392 -60.902  1.00 83.56           C  
ATOM   4213  O   LEU A 526       2.150  -0.068 -61.878  1.00 83.56           O  
ATOM   4214  CG  LEU A 526      -1.980   1.371 -60.374  1.00 83.56           C  
ATOM   4215  CD1 LEU A 526      -2.117   2.341 -59.200  1.00 83.56           C  
ATOM   4216  CD2 LEU A 526      -3.012   1.762 -61.431  1.00 83.56           C  
ATOM   4217  N   HIS A 527       1.452   1.360 -63.473  1.00 87.06           N  
ATOM   4218  CA  HIS A 527       2.778   1.843 -63.825  1.00 87.06           C  
ATOM   4219  C   HIS A 527       3.065   3.175 -63.121  1.00 87.06           C  
ATOM   4220  CB  HIS A 527       2.914   1.920 -65.347  1.00 87.06           C  
ATOM   4221  O   HIS A 527       2.434   4.196 -63.399  1.00 87.06           O  
ATOM   4222  CG  HIS A 527       4.342   2.008 -65.824  1.00 87.06           C  
ATOM   4223  CD2 HIS A 527       5.468   1.604 -65.161  1.00 87.06           C  
ATOM   4224  ND1 HIS A 527       4.752   2.487 -67.042  1.00 87.06           N  
ATOM   4225  CE1 HIS A 527       6.088   2.365 -67.116  1.00 87.06           C  
ATOM   4226  NE2 HIS A 527       6.556   1.777 -66.005  1.00 87.06           N  
ATOM   4227  N   VAL A 528       4.004   3.166 -62.176  1.00 89.88           N  
ATOM   4228  CA  VAL A 528       4.264   4.273 -61.250  1.00 89.88           C  
ATOM   4229  C   VAL A 528       5.586   4.961 -61.578  1.00 89.88           C  
ATOM   4230  CB  VAL A 528       4.246   3.796 -59.783  1.00 89.88           C  
ATOM   4231  O   VAL A 528       6.633   4.319 -61.606  1.00 89.88           O  
ATOM   4232  CG1 VAL A 528       4.340   4.980 -58.808  1.00 89.88           C  
ATOM   4233  CG2 VAL A 528       2.974   3.001 -59.450  1.00 89.88           C  
ATOM   4234  N   LEU A 529       5.566   6.285 -61.735  1.00 91.69           N  
ATOM   4235  CA  LEU A 529       6.783   7.097 -61.784  1.00 91.69           C  
ATOM   4236  C   LEU A 529       7.121   7.608 -60.376  1.00 91.69           C  
ATOM   4237  CB  LEU A 529       6.597   8.230 -62.806  1.00 91.69           C  
ATOM   4238  O   LEU A 529       6.395   8.431 -59.818  1.00 91.69           O  
ATOM   4239  CG  LEU A 529       7.811   9.165 -62.956  1.00 91.69           C  
ATOM   4240  CD1 LEU A 529       9.057   8.438 -63.461  1.00 91.69           C  
ATOM   4241  CD2 LEU A 529       7.484  10.285 -63.947  1.00 91.69           C  
ATOM   4242  N   LEU A 530       8.229   7.136 -59.802  1.00 90.88           N  
ATOM   4243  CA  LEU A 530       8.742   7.561 -58.498  1.00 90.88           C  
ATOM   4244  C   LEU A 530       9.866   8.593 -58.668  1.00 90.88           C  
ATOM   4245  CB  LEU A 530       9.210   6.318 -57.718  1.00 90.88           C  
ATOM   4246  O   LEU A 530      10.901   8.299 -59.266  1.00 90.88           O  
ATOM   4247  CG  LEU A 530       9.838   6.633 -56.345  1.00 90.88           C  
ATOM   4248  CD1 LEU A 530       8.823   7.221 -55.361  1.00 90.88           C  
ATOM   4249  CD2 LEU A 530      10.420   5.360 -55.732  1.00 90.88           C  
ATOM   4250  N   VAL A 531       9.697   9.783 -58.092  1.00 91.19           N  
ATOM   4251  CA  VAL A 531      10.698  10.858 -58.134  1.00 91.19           C  
ATOM   4252  C   VAL A 531      11.293  11.085 -56.743  1.00 91.19           C  
ATOM   4253  CB  VAL A 531      10.119  12.148 -58.743  1.00 91.19           C  
ATOM   4254  O   VAL A 531      10.624  11.637 -55.873  1.00 91.19           O  
ATOM   4255  CG1 VAL A 531      11.256  13.125 -59.065  1.00 91.19           C  
ATOM   4256  CG2 VAL A 531       9.346  11.879 -60.044  1.00 91.19           C  
ATOM   4257  N   GLU A 532      12.539  10.644 -56.536  1.00 84.00           N  
ATOM   4258  CA  GLU A 532      13.237  10.608 -55.236  1.00 84.00           C  
ATOM   4259  C   GLU A 532      14.764  10.670 -55.433  1.00 84.00           C  
ATOM   4260  CB  GLU A 532      12.849   9.303 -54.520  1.00 84.00           C  
ATOM   4261  O   GLU A 532      15.319   9.905 -56.225  1.00 84.00           O  
ATOM   4262  CG  GLU A 532      13.597   9.021 -53.207  1.00 84.00           C  
ATOM   4263  CD  GLU A 532      13.152   9.908 -52.044  1.00 84.00           C  
ATOM   4264  OE1 GLU A 532      14.018  10.364 -51.268  1.00 84.00           O  
ATOM   4265  OE2 GLU A 532      11.929   9.980 -51.796  1.00 84.00           O  
ATOM   4266  N   ASP A 533      15.459  11.546 -54.701  1.00 77.94           N  
ATOM   4267  CA  ASP A 533      16.896  11.815 -54.872  1.00 77.94           C  
ATOM   4268  C   ASP A 533      17.818  10.959 -53.981  1.00 77.94           C  
ATOM   4269  CB  ASP A 533      17.160  13.318 -54.684  1.00 77.94           C  
ATOM   4270  O   ASP A 533      19.019  10.855 -54.248  1.00 77.94           O  
ATOM   4271  CG  ASP A 533      17.035  13.797 -53.231  1.00 77.94           C  
ATOM   4272  OD1 ASP A 533      16.176  13.242 -52.518  1.00 77.94           O  
ATOM   4273  OD2 ASP A 533      17.822  14.698 -52.854  1.00 77.94           O  
ATOM   4274  N   ILE A 534      17.277  10.291 -52.958  1.00 72.88           N  
ATOM   4275  CA  ILE A 534      18.038   9.430 -52.043  1.00 72.88           C  
ATOM   4276  C   ILE A 534      17.902   7.949 -52.443  1.00 72.88           C  
ATOM   4277  CB  ILE A 534      17.617   9.712 -50.582  1.00 72.88           C  
ATOM   4278  O   ILE A 534      16.831   7.351 -52.341  1.00 72.88           O  
ATOM   4279  CG1 ILE A 534      17.950  11.170 -50.181  1.00 72.88           C  
ATOM   4280  CG2 ILE A 534      18.314   8.734 -49.611  1.00 72.88           C  
ATOM   4281  CD1 ILE A 534      17.337  11.619 -48.848  1.00 72.88           C  
ATOM   4282  N   GLU A 535      19.020   7.302 -52.805  1.00 66.06           N  
ATOM   4283  CA  GLU A 535      19.059   5.893 -53.262  1.00 66.06           C  
ATOM   4284  C   GLU A 535      18.412   4.897 -52.285  1.00 66.06           C  
ATOM   4285  CB  GLU A 535      20.514   5.434 -53.469  1.00 66.06           C  
ATOM   4286  O   GLU A 535      17.739   3.953 -52.700  1.00 66.06           O  
ATOM   4287  CG  GLU A 535      21.204   6.037 -54.701  1.00 66.06           C  
ATOM   4288  CD  GLU A 535      22.615   5.460 -54.938  1.00 66.06           C  
ATOM   4289  OE1 GLU A 535      23.159   5.689 -56.042  1.00 66.06           O  
ATOM   4290  OE2 GLU A 535      23.156   4.795 -54.023  1.00 66.06           O  
ATOM   4291  N   LEU A 536      18.592   5.098 -50.977  1.00 52.44           N  
ATOM   4292  CA  LEU A 536      18.008   4.218 -49.963  1.00 52.44           C  
ATOM   4293  C   LEU A 536      16.472   4.295 -49.963  1.00 52.44           C  
ATOM   4294  CB  LEU A 536      18.609   4.575 -48.592  1.00 52.44           C  
ATOM   4295  O   LEU A 536      15.810   3.260 -49.883  1.00 52.44           O  
ATOM   4296  CG  LEU A 536      18.151   3.650 -47.448  1.00 52.44           C  
ATOM   4297  CD1 LEU A 536      18.612   2.203 -47.651  1.00 52.44           C  
ATOM   4298  CD2 LEU A 536      18.732   4.154 -46.127  1.00 52.44           C  
ATOM   4299  N   ASN A 537      15.912   5.499 -50.110  1.00 64.25           N  
ATOM   4300  CA  ASN A 537      14.467   5.718 -50.167  1.00 64.25           C  
ATOM   4301  C   ASN A 537      13.874   5.100 -51.436  1.00 64.25           C  
ATOM   4302  CB  ASN A 537      14.175   7.224 -50.109  1.00 64.25           C  
ATOM   4303  O   ASN A 537      12.835   4.447 -51.367  1.00 64.25           O  
ATOM   4304  CG  ASN A 537      14.493   7.881 -48.782  1.00 64.25           C  
ATOM   4305  ND2 ASN A 537      14.472   9.191 -48.755  1.00 64.25           N  
ATOM   4306  OD1 ASN A 537      14.762   7.243 -47.776  1.00 64.25           O  
ATOM   4307  N   VAL A 538      14.583   5.216 -52.565  1.00 75.00           N  
ATOM   4308  CA  VAL A 538      14.229   4.556 -53.830  1.00 75.00           C  
ATOM   4309  C   VAL A 538      14.142   3.040 -53.660  1.00 75.00           C  
ATOM   4310  CB  VAL A 538      15.253   4.910 -54.927  1.00 75.00           C  
ATOM   4311  O   VAL A 538      13.157   2.434 -54.076  1.00 75.00           O  
ATOM   4312  CG1 VAL A 538      15.079   4.055 -56.187  1.00 75.00           C  
ATOM   4313  CG2 VAL A 538      15.135   6.379 -55.332  1.00 75.00           C  
ATOM   4314  N   ILE A 539      15.148   2.407 -53.045  1.00 62.78           N  
ATOM   4315  CA  ILE A 539      15.181   0.946 -52.864  1.00 62.78           C  
ATOM   4316  C   ILE A 539      13.997   0.473 -52.014  1.00 62.78           C  
ATOM   4317  CB  ILE A 539      16.536   0.508 -52.258  1.00 62.78           C  
ATOM   4318  O   ILE A 539      13.360  -0.528 -52.352  1.00 62.78           O  
ATOM   4319  CG1 ILE A 539      17.667   0.698 -53.295  1.00 62.78           C  
ATOM   4320  CG2 ILE A 539      16.507  -0.964 -51.793  1.00 62.78           C  
ATOM   4321  CD1 ILE A 539      19.075   0.640 -52.687  1.00 62.78           C  
ATOM   4322  N   VAL A 540      13.695   1.189 -50.928  1.00 62.44           N  
ATOM   4323  CA  VAL A 540      12.592   0.851 -50.018  1.00 62.44           C  
ATOM   4324  C   VAL A 540      11.239   1.059 -50.698  1.00 62.44           C  
ATOM   4325  CB  VAL A 540      12.705   1.653 -48.707  1.00 62.44           C  
ATOM   4326  O   VAL A 540      10.435   0.129 -50.738  1.00 62.44           O  
ATOM   4327  CG1 VAL A 540      11.495   1.436 -47.789  1.00 62.44           C  
ATOM   4328  CG2 VAL A 540      13.954   1.228 -47.921  1.00 62.44           C  
ATOM   4329  N   ALA A 541      11.000   2.237 -51.277  1.00 71.00           N  
ATOM   4330  CA  ALA A 541       9.736   2.571 -51.930  1.00 71.00           C  
ATOM   4331  C   ALA A 541       9.444   1.650 -53.124  1.00 71.00           C  
ATOM   4332  CB  ALA A 541       9.790   4.042 -52.350  1.00 71.00           C  
ATOM   4333  O   ALA A 541       8.334   1.133 -53.240  1.00 71.00           O  
ATOM   4334  N   ARG A 542      10.453   1.366 -53.960  1.00 76.56           N  
ATOM   4335  CA  ARG A 542      10.331   0.428 -55.085  1.00 76.56           C  
ATOM   4336  C   ARG A 542       9.980  -0.982 -54.612  1.00 76.56           C  
ATOM   4337  CB  ARG A 542      11.623   0.454 -55.914  1.00 76.56           C  
ATOM   4338  O   ARG A 542       9.046  -1.571 -55.135  1.00 76.56           O  
ATOM   4339  CG  ARG A 542      11.515  -0.452 -57.149  1.00 76.56           C  
ATOM   4340  CD  ARG A 542      12.770  -0.405 -58.021  1.00 76.56           C  
ATOM   4341  NE  ARG A 542      13.919  -1.010 -57.318  1.00 76.56           N  
ATOM   4342  NH1 ARG A 542      15.581   0.133 -58.395  1.00 76.56           N  
ATOM   4343  NH2 ARG A 542      16.099  -1.265 -56.726  1.00 76.56           N  
ATOM   4344  CZ  ARG A 542      15.191  -0.713 -57.484  1.00 76.56           C  
ATOM   4345  N   SER A 543      10.667  -1.495 -53.589  1.00 61.91           N  
ATOM   4346  CA  SER A 543      10.397  -2.832 -53.034  1.00 61.91           C  
ATOM   4347  C   SER A 543       8.964  -2.968 -52.503  1.00 61.91           C  
ATOM   4348  CB  SER A 543      11.408  -3.110 -51.919  1.00 61.91           C  
ATOM   4349  O   SER A 543       8.336  -4.011 -52.670  1.00 61.91           O  
ATOM   4350  OG  SER A 543      11.281  -4.408 -51.362  1.00 61.91           O  
ATOM   4351  N   VAL A 544       8.422  -1.910 -51.889  1.00 69.75           N  
ATOM   4352  CA  VAL A 544       7.030  -1.883 -51.413  1.00 69.75           C  
ATOM   4353  C   VAL A 544       6.040  -1.853 -52.582  1.00 69.75           C  
ATOM   4354  CB  VAL A 544       6.808  -0.703 -50.445  1.00 69.75           C  
ATOM   4355  O   VAL A 544       5.104  -2.648 -52.602  1.00 69.75           O  
ATOM   4356  CG1 VAL A 544       5.333  -0.533 -50.062  1.00 69.75           C  
ATOM   4357  CG2 VAL A 544       7.595  -0.918 -49.144  1.00 69.75           C  
ATOM   4358  N   LEU A 545       6.253  -0.979 -53.567  1.00 77.88           N  
ATOM   4359  CA  LEU A 545       5.368  -0.821 -54.727  1.00 77.88           C  
ATOM   4360  C   LEU A 545       5.350  -2.061 -55.639  1.00 77.88           C  
ATOM   4361  CB  LEU A 545       5.820   0.423 -55.505  1.00 77.88           C  
ATOM   4362  O   LEU A 545       4.273  -2.486 -56.054  1.00 77.88           O  
ATOM   4363  CG  LEU A 545       5.432   1.762 -54.857  1.00 77.88           C  
ATOM   4364  CD1 LEU A 545       6.274   2.896 -55.444  1.00 77.88           C  
ATOM   4365  CD2 LEU A 545       3.961   2.091 -55.112  1.00 77.88           C  
ATOM   4366  N   GLU A 546       6.510  -2.678 -55.891  1.00 78.75           N  
ATOM   4367  CA  GLU A 546       6.640  -3.911 -56.685  1.00 78.75           C  
ATOM   4368  C   GLU A 546       5.989  -5.113 -55.988  1.00 78.75           C  
ATOM   4369  CB  GLU A 546       8.125  -4.223 -56.950  1.00 78.75           C  
ATOM   4370  O   GLU A 546       5.344  -5.936 -56.637  1.00 78.75           O  
ATOM   4371  CG  GLU A 546       8.791  -3.288 -57.977  1.00 78.75           C  
ATOM   4372  CD  GLU A 546      10.303  -3.548 -58.146  1.00 78.75           C  
ATOM   4373  OE1 GLU A 546      10.887  -3.024 -59.122  1.00 78.75           O  
ATOM   4374  OE2 GLU A 546      10.928  -4.200 -57.273  1.00 78.75           O  
ATOM   4375  N   LYS A 547       6.091  -5.206 -54.652  1.00 68.69           N  
ATOM   4376  CA  LYS A 547       5.388  -6.240 -53.870  1.00 68.69           C  
ATOM   4377  C   LYS A 547       3.866  -6.122 -53.954  1.00 68.69           C  
ATOM   4378  CB  LYS A 547       5.813  -6.183 -52.400  1.00 68.69           C  
ATOM   4379  O   LYS A 547       3.190  -7.137 -53.828  1.00 68.69           O  
ATOM   4380  CG  LYS A 547       7.124  -6.934 -52.147  1.00 68.69           C  
ATOM   4381  CD  LYS A 547       7.466  -6.824 -50.659  1.00 68.69           C  
ATOM   4382  CE  LYS A 547       8.755  -7.580 -50.347  1.00 68.69           C  
ATOM   4383  NZ  LYS A 547       9.001  -7.599 -48.885  1.00 68.69           N  
ATOM   4384  N   LEU A 548       3.344  -4.916 -54.174  1.00 70.25           N  
ATOM   4385  CA  LEU A 548       1.918  -4.660 -54.402  1.00 70.25           C  
ATOM   4386  C   LEU A 548       1.489  -4.907 -55.862  1.00 70.25           C  
ATOM   4387  CB  LEU A 548       1.573  -3.237 -53.917  1.00 70.25           C  
ATOM   4388  O   LEU A 548       0.337  -4.661 -56.197  1.00 70.25           O  
ATOM   4389  CG  LEU A 548       1.689  -3.021 -52.397  1.00 70.25           C  
ATOM   4390  CD1 LEU A 548       1.506  -1.536 -52.080  1.00 70.25           C  
ATOM   4391  CD2 LEU A 548       0.642  -3.812 -51.611  1.00 70.25           C  
ATOM   4392  N   GLY A 549       2.389  -5.401 -56.723  1.00 71.06           N  
ATOM   4393  CA  GLY A 549       2.087  -5.760 -58.113  1.00 71.06           C  
ATOM   4394  C   GLY A 549       2.245  -4.626 -59.131  1.00 71.06           C  
ATOM   4395  O   GLY A 549       1.873  -4.811 -60.287  1.00 71.06           O  
ATOM   4396  N   ASN A 550       2.805  -3.479 -58.732  1.00 82.00           N  
ATOM   4397  CA  ASN A 550       3.016  -2.318 -59.603  1.00 82.00           C  
ATOM   4398  C   ASN A 550       4.390  -2.363 -60.290  1.00 82.00           C  
ATOM   4399  CB  ASN A 550       2.850  -1.029 -58.783  1.00 82.00           C  
ATOM   4400  O   ASN A 550       5.357  -2.872 -59.721  1.00 82.00           O  
ATOM   4401  CG  ASN A 550       1.522  -0.982 -58.058  1.00 82.00           C  
ATOM   4402  ND2 ASN A 550       1.531  -1.131 -56.755  1.00 82.00           N  
ATOM   4403  OD1 ASN A 550       0.466  -0.861 -58.646  1.00 82.00           O  
ATOM   4404  N   SER A 551       4.512  -1.777 -61.482  1.00 83.06           N  
ATOM   4405  CA  SER A 551       5.809  -1.481 -62.108  1.00 83.06           C  
ATOM   4406  C   SER A 551       6.262  -0.072 -61.725  1.00 83.06           C  
ATOM   4407  CB  SER A 551       5.761  -1.673 -63.630  1.00 83.06           C  
ATOM   4408  O   SER A 551       5.440   0.837 -61.653  1.00 83.06           O  
ATOM   4409  OG  SER A 551       4.591  -1.129 -64.206  1.00 83.06           O  
ATOM   4410  N   VAL A 552       7.558   0.126 -61.453  1.00 87.00           N  
ATOM   4411  CA  VAL A 552       8.078   1.412 -60.958  1.00 87.00           C  
ATOM   4412  C   VAL A 552       9.285   1.876 -61.765  1.00 87.00           C  
ATOM   4413  CB  VAL A 552       8.448   1.355 -59.465  1.00 87.00           C  
ATOM   4414  O   VAL A 552      10.341   1.243 -61.712  1.00 87.00           O  
ATOM   4415  CG1 VAL A 552       8.796   2.748 -58.912  1.00 87.00           C  
ATOM   4416  CG2 VAL A 552       7.323   0.789 -58.596  1.00 87.00           C  
ATOM   4417  N   ASP A 553       9.157   3.031 -62.410  1.00 88.88           N  
ATOM   4418  CA  ASP A 553      10.276   3.767 -62.999  1.00 88.88           C  
ATOM   4419  C   ASP A 553      10.732   4.884 -62.056  1.00 88.88           C  
ATOM   4420  CB  ASP A 553       9.908   4.310 -64.385  1.00 88.88           C  
ATOM   4421  O   ASP A 553       9.927   5.500 -61.357  1.00 88.88           O  
ATOM   4422  CG  ASP A 553       9.945   3.243 -65.491  1.00 88.88           C  
ATOM   4423  OD1 ASP A 553      10.727   2.272 -65.340  1.00 88.88           O  
ATOM   4424  OD2 ASP A 553       9.304   3.471 -66.536  1.00 88.88           O  
ATOM   4425  N   VAL A 554      12.042   5.144 -62.005  1.00 88.44           N  
ATOM   4426  CA  VAL A 554      12.641   6.048 -61.010  1.00 88.44           C  
ATOM   4427  C   VAL A 554      13.352   7.219 -61.676  1.00 88.44           C  
ATOM   4428  CB  VAL A 554      13.599   5.309 -60.060  1.00 88.44           C  
ATOM   4429  O   VAL A 554      14.258   7.021 -62.485  1.00 88.44           O  
ATOM   4430  CG1 VAL A 554      14.153   6.264 -58.990  1.00 88.44           C  
ATOM   4431  CG2 VAL A 554      12.910   4.135 -59.346  1.00 88.44           C  
ATOM   4432  N   ALA A 555      13.020   8.437 -61.250  1.00 88.44           N  
ATOM   4433  CA  ALA A 555      13.748   9.653 -61.595  1.00 88.44           C  
ATOM   4434  C   ALA A 555      14.413  10.262 -60.350  1.00 88.44           C  
ATOM   4435  CB  ALA A 555      12.787  10.629 -62.274  1.00 88.44           C  
ATOM   4436  O   ALA A 555      13.745  10.613 -59.383  1.00 88.44           O  
ATOM   4437  N   MET A 556      15.737  10.443 -60.381  1.00 83.81           N  
ATOM   4438  CA  MET A 556      16.491  10.968 -59.225  1.00 83.81           C  
ATOM   4439  C   MET A 556      16.606  12.499 -59.176  1.00 83.81           C  
ATOM   4440  CB  MET A 556      17.869  10.303 -59.130  1.00 83.81           C  
ATOM   4441  O   MET A 556      17.211  13.057 -58.267  1.00 83.81           O  
ATOM   4442  CG  MET A 556      17.761   8.779 -59.002  1.00 83.81           C  
ATOM   4443  SD  MET A 556      19.175   8.010 -58.173  1.00 83.81           S  
ATOM   4444  CE  MET A 556      18.706   8.377 -56.458  1.00 83.81           C  
ATOM   4445  N   THR A 557      16.073  13.195 -60.182  1.00 85.31           N  
ATOM   4446  CA  THR A 557      16.058  14.664 -60.265  1.00 85.31           C  
ATOM   4447  C   THR A 557      14.770  15.122 -60.938  1.00 85.31           C  
ATOM   4448  CB  THR A 557      17.261  15.230 -61.042  1.00 85.31           C  
ATOM   4449  O   THR A 557      14.199  14.385 -61.748  1.00 85.31           O  
ATOM   4450  CG2 THR A 557      18.617  14.867 -60.437  1.00 85.31           C  
ATOM   4451  OG1 THR A 557      17.275  14.761 -62.373  1.00 85.31           O  
ATOM   4452  N   GLY A 558      14.324  16.346 -60.661  1.00 85.12           N  
ATOM   4453  CA  GLY A 558      13.110  16.889 -61.265  1.00 85.12           C  
ATOM   4454  C   GLY A 558      13.216  17.079 -62.779  1.00 85.12           C  
ATOM   4455  O   GLY A 558      12.246  16.849 -63.499  1.00 85.12           O  
ATOM   4456  N   LYS A 559      14.404  17.408 -63.305  1.00 86.44           N  
ATOM   4457  CA  LYS A 559      14.644  17.431 -64.761  1.00 86.44           C  
ATOM   4458  C   LYS A 559      14.483  16.056 -65.399  1.00 86.44           C  
ATOM   4459  CB  LYS A 559      16.039  17.970 -65.075  1.00 86.44           C  
ATOM   4460  O   LYS A 559      13.807  15.957 -66.417  1.00 86.44           O  
ATOM   4461  CG  LYS A 559      16.100  19.480 -64.860  1.00 86.44           C  
ATOM   4462  CD  LYS A 559      17.523  19.973 -65.091  1.00 86.44           C  
ATOM   4463  CE  LYS A 559      17.586  21.444 -64.696  1.00 86.44           C  
ATOM   4464  NZ  LYS A 559      18.982  21.925 -64.744  1.00 86.44           N  
ATOM   4465  N   ALA A 560      15.063  15.018 -64.794  1.00 85.75           N  
ATOM   4466  CA  ALA A 560      14.908  13.651 -65.285  1.00 85.75           C  
ATOM   4467  C   ALA A 560      13.435  13.218 -65.252  1.00 85.75           C  
ATOM   4468  CB  ALA A 560      15.795  12.711 -64.461  1.00 85.75           C  
ATOM   4469  O   ALA A 560      12.964  12.615 -66.208  1.00 85.75           O  
ATOM   4470  N   ALA A 561      12.687  13.606 -64.213  1.00 87.69           N  
ATOM   4471  CA  ALA A 561      11.255  13.328 -64.121  1.00 87.69           C  
ATOM   4472  C   ALA A 561      10.459  13.971 -65.271  1.00 87.69           C  
ATOM   4473  CB  ALA A 561      10.750  13.801 -62.755  1.00 87.69           C  
ATOM   4474  O   ALA A 561       9.628  13.310 -65.884  1.00 87.69           O  
ATOM   4475  N   LEU A 562      10.743  15.233 -65.615  1.00 87.25           N  
ATOM   4476  CA  LEU A 562      10.080  15.935 -66.724  1.00 87.25           C  
ATOM   4477  C   LEU A 562      10.487  15.424 -68.118  1.00 87.25           C  
ATOM   4478  CB  LEU A 562      10.383  17.441 -66.625  1.00 87.25           C  
ATOM   4479  O   LEU A 562       9.732  15.618 -69.068  1.00 87.25           O  
ATOM   4480  CG  LEU A 562       9.721  18.171 -65.443  1.00 87.25           C  
ATOM   4481  CD1 LEU A 562      10.254  19.605 -65.392  1.00 87.25           C  
ATOM   4482  CD2 LEU A 562       8.199  18.238 -65.584  1.00 87.25           C  
ATOM   4483  N   GLU A 563      11.678  14.838 -68.263  1.00 86.25           N  
ATOM   4484  CA  GLU A 563      12.144  14.217 -69.513  1.00 86.25           C  
ATOM   4485  C   GLU A 563      11.604  12.792 -69.692  1.00 86.25           C  
ATOM   4486  CB  GLU A 563      13.685  14.205 -69.554  1.00 86.25           C  
ATOM   4487  O   GLU A 563      11.314  12.392 -70.817  1.00 86.25           O  
ATOM   4488  CG  GLU A 563      14.282  15.597 -69.823  1.00 86.25           C  
ATOM   4489  CD  GLU A 563      15.824  15.638 -69.816  1.00 86.25           C  
ATOM   4490  OE1 GLU A 563      16.364  16.758 -70.000  1.00 86.25           O  
ATOM   4491  OE2 GLU A 563      16.475  14.582 -69.647  1.00 86.25           O  
ATOM   4492  N   MET A 564      11.462  12.043 -68.593  1.00 84.75           N  
ATOM   4493  CA  MET A 564      10.924  10.680 -68.579  1.00 84.75           C  
ATOM   4494  C   MET A 564       9.398  10.628 -68.658  1.00 84.75           C  
ATOM   4495  CB  MET A 564      11.360   9.964 -67.296  1.00 84.75           C  
ATOM   4496  O   MET A 564       8.854   9.608 -69.071  1.00 84.75           O  
ATOM   4497  CG  MET A 564      12.828   9.530 -67.323  1.00 84.75           C  
ATOM   4498  SD  MET A 564      13.439   8.818 -65.766  1.00 84.75           S  
ATOM   4499  CE  MET A 564      12.117   7.630 -65.374  1.00 84.75           C  
ATOM   4500  N   PHE A 565       8.700  11.687 -68.241  1.00 88.75           N  
ATOM   4501  CA  PHE A 565       7.243  11.701 -68.234  1.00 88.75           C  
ATOM   4502  C   PHE A 565       6.671  11.752 -69.658  1.00 88.75           C  
ATOM   4503  CB  PHE A 565       6.726  12.852 -67.366  1.00 88.75           C  
ATOM   4504  O   PHE A 565       6.829  12.744 -70.376  1.00 88.75           O  
ATOM   4505  CG  PHE A 565       5.217  12.848 -67.260  1.00 88.75           C  
ATOM   4506  CD1 PHE A 565       4.443  13.599 -68.164  1.00 88.75           C  
ATOM   4507  CD2 PHE A 565       4.585  12.027 -66.307  1.00 88.75           C  
ATOM   4508  CE1 PHE A 565       3.041  13.538 -68.109  1.00 88.75           C  
ATOM   4509  CE2 PHE A 565       3.183  11.958 -66.260  1.00 88.75           C  
ATOM   4510  CZ  PHE A 565       2.414  12.709 -67.165  1.00 88.75           C  
ATOM   4511  N   VAL A 566       5.949  10.697 -70.039  1.00 83.25           N  
ATOM   4512  CA  VAL A 566       5.202  10.599 -71.296  1.00 83.25           C  
ATOM   4513  C   VAL A 566       3.717  10.403 -70.963  1.00 83.25           C  
ATOM   4514  CB  VAL A 566       5.736   9.458 -72.181  1.00 83.25           C  
ATOM   4515  O   VAL A 566       3.380   9.478 -70.220  1.00 83.25           O  
ATOM   4516  CG1 VAL A 566       4.983   9.397 -73.519  1.00 83.25           C  
ATOM   4517  CG2 VAL A 566       7.226   9.652 -72.503  1.00 83.25           C  
ATOM   4518  N   PRO A 567       2.808  11.251 -71.484  1.00 80.31           N  
ATOM   4519  CA  PRO A 567       1.376  11.099 -71.240  1.00 80.31           C  
ATOM   4520  C   PRO A 567       0.859   9.721 -71.669  1.00 80.31           C  
ATOM   4521  CB  PRO A 567       0.695  12.219 -72.029  1.00 80.31           C  
ATOM   4522  O   PRO A 567       1.131   9.277 -72.786  1.00 80.31           O  
ATOM   4523  CG  PRO A 567       1.782  13.281 -72.144  1.00 80.31           C  
ATOM   4524  CD  PRO A 567       3.068  12.468 -72.238  1.00 80.31           C  
ATOM   4525  N   GLY A 568       0.099   9.066 -70.791  1.00 74.69           N  
ATOM   4526  CA  GLY A 568      -0.489   7.745 -71.033  1.00 74.69           C  
ATOM   4527  C   GLY A 568       0.434   6.542 -70.794  1.00 74.69           C  
ATOM   4528  O   GLY A 568      -0.030   5.419 -70.964  1.00 74.69           O  
ATOM   4529  N   GLU A 569       1.704   6.743 -70.407  1.00 82.81           N  
ATOM   4530  CA  GLU A 569       2.604   5.641 -70.012  1.00 82.81           C  
ATOM   4531  C   GLU A 569       2.590   5.339 -68.509  1.00 82.81           C  
ATOM   4532  CB  GLU A 569       4.054   5.896 -70.464  1.00 82.81           C  
ATOM   4533  O   GLU A 569       2.906   4.214 -68.132  1.00 82.81           O  
ATOM   4534  CG  GLU A 569       4.238   5.719 -71.979  1.00 82.81           C  
ATOM   4535  CD  GLU A 569       5.712   5.603 -72.416  1.00 82.81           C  
ATOM   4536  OE1 GLU A 569       5.937   5.089 -73.540  1.00 82.81           O  
ATOM   4537  OE2 GLU A 569       6.609   6.058 -71.675  1.00 82.81           O  
ATOM   4538  N   TYR A 570       2.222   6.304 -67.662  1.00 88.00           N  
ATOM   4539  CA  TYR A 570       2.172   6.144 -66.207  1.00 88.00           C  
ATOM   4540  C   TYR A 570       0.751   6.343 -65.690  1.00 88.00           C  
ATOM   4541  CB  TYR A 570       3.131   7.122 -65.517  1.00 88.00           C  
ATOM   4542  O   TYR A 570       0.068   7.278 -66.108  1.00 88.00           O  
ATOM   4543  CG  TYR A 570       4.566   7.017 -65.986  1.00 88.00           C  
ATOM   4544  CD1 TYR A 570       5.373   5.947 -65.555  1.00 88.00           C  
ATOM   4545  CD2 TYR A 570       5.076   7.965 -66.895  1.00 88.00           C  
ATOM   4546  CE1 TYR A 570       6.703   5.843 -66.007  1.00 88.00           C  
ATOM   4547  CE2 TYR A 570       6.402   7.856 -67.351  1.00 88.00           C  
ATOM   4548  OH  TYR A 570       8.513   6.752 -67.321  1.00 88.00           O  
ATOM   4549  CZ  TYR A 570       7.226   6.808 -66.892  1.00 88.00           C  
ATOM   4550  N   ASP A 571       0.353   5.509 -64.735  1.00 85.25           N  
ATOM   4551  CA  ASP A 571      -0.948   5.558 -64.069  1.00 85.25           C  
ATOM   4552  C   ASP A 571      -0.896   6.338 -62.746  1.00 85.25           C  
ATOM   4553  CB  ASP A 571      -1.444   4.135 -63.801  1.00 85.25           C  
ATOM   4554  O   ASP A 571      -1.921   6.805 -62.265  1.00 85.25           O  
ATOM   4555  CG  ASP A 571      -1.486   3.248 -65.043  1.00 85.25           C  
ATOM   4556  OD1 ASP A 571      -2.263   3.571 -65.969  1.00 85.25           O  
ATOM   4557  OD2 ASP A 571      -0.750   2.234 -65.032  1.00 85.25           O  
ATOM   4558  N   LEU A 572       0.287   6.510 -62.146  1.00 88.19           N  
ATOM   4559  CA  LEU A 572       0.484   7.250 -60.894  1.00 88.19           C  
ATOM   4560  C   LEU A 572       1.872   7.899 -60.869  1.00 88.19           C  
ATOM   4561  CB  LEU A 572       0.303   6.263 -59.724  1.00 88.19           C  
ATOM   4562  O   LEU A 572       2.859   7.277 -61.261  1.00 88.19           O  
ATOM   4563  CG  LEU A 572       0.569   6.828 -58.317  1.00 88.19           C  
ATOM   4564  CD1 LEU A 572      -0.482   7.850 -57.890  1.00 88.19           C  
ATOM   4565  CD2 LEU A 572       0.570   5.693 -57.294  1.00 88.19           C  
ATOM   4566  N   VAL A 573       1.976   9.123 -60.348  1.00 91.38           N  
ATOM   4567  CA  VAL A 573       3.275   9.782 -60.132  1.00 91.38           C  
ATOM   4568  C   VAL A 573       3.437  10.136 -58.658  1.00 91.38           C  
ATOM   4569  CB  VAL A 573       3.448  11.020 -61.025  1.00 91.38           C  
ATOM   4570  O   VAL A 573       2.644  10.895 -58.101  1.00 91.38           O  
ATOM   4571  CG1 VAL A 573       4.860  11.607 -60.916  1.00 91.38           C  
ATOM   4572  CG2 VAL A 573       3.209  10.722 -62.511  1.00 91.38           C  
ATOM   4573  N   LEU A 574       4.490   9.608 -58.031  1.00 90.69           N  
ATOM   4574  CA  LEU A 574       4.876   9.917 -56.655  1.00 90.69           C  
ATOM   4575  C   LEU A 574       6.039  10.914 -56.661  1.00 90.69           C  
ATOM   4576  CB  LEU A 574       5.247   8.627 -55.904  1.00 90.69           C  
ATOM   4577  O   LEU A 574       7.125  10.605 -57.151  1.00 90.69           O  
ATOM   4578  CG  LEU A 574       4.129   7.578 -55.769  1.00 90.69           C  
ATOM   4579  CD1 LEU A 574       4.635   6.413 -54.921  1.00 90.69           C  
ATOM   4580  CD2 LEU A 574       2.872   8.139 -55.112  1.00 90.69           C  
ATOM   4581  N   LEU A 575       5.814  12.107 -56.113  1.00 90.31           N  
ATOM   4582  CA  LEU A 575       6.744  13.234 -56.185  1.00 90.31           C  
ATOM   4583  C   LEU A 575       7.292  13.591 -54.810  1.00 90.31           C  
ATOM   4584  CB  LEU A 575       6.023  14.455 -56.796  1.00 90.31           C  
ATOM   4585  O   LEU A 575       6.555  14.113 -53.973  1.00 90.31           O  
ATOM   4586  CG  LEU A 575       5.587  14.286 -58.259  1.00 90.31           C  
ATOM   4587  CD1 LEU A 575       4.727  15.466 -58.706  1.00 90.31           C  
ATOM   4588  CD2 LEU A 575       6.792  14.198 -59.192  1.00 90.31           C  
ATOM   4589  N   ASP A 576       8.593  13.411 -54.588  1.00 87.19           N  
ATOM   4590  CA  ASP A 576       9.241  14.081 -53.467  1.00 87.19           C  
ATOM   4591  C   ASP A 576       9.179  15.606 -53.630  1.00 87.19           C  
ATOM   4592  CB  ASP A 576      10.682  13.604 -53.285  1.00 87.19           C  
ATOM   4593  O   ASP A 576       9.414  16.163 -54.705  1.00 87.19           O  
ATOM   4594  CG  ASP A 576      11.257  14.048 -51.940  1.00 87.19           C  
ATOM   4595  OD1 ASP A 576      10.522  14.620 -51.099  1.00 87.19           O  
ATOM   4596  OD2 ASP A 576      12.368  13.616 -51.610  1.00 87.19           O  
ATOM   4597  N   ILE A 577       8.856  16.306 -52.545  1.00 83.94           N  
ATOM   4598  CA  ILE A 577       8.809  17.768 -52.538  1.00 83.94           C  
ATOM   4599  C   ILE A 577      10.221  18.351 -52.583  1.00 83.94           C  
ATOM   4600  CB  ILE A 577       8.037  18.278 -51.309  1.00 83.94           C  
ATOM   4601  O   ILE A 577      10.416  19.404 -53.196  1.00 83.94           O  
ATOM   4602  CG1 ILE A 577       6.576  17.785 -51.365  1.00 83.94           C  
ATOM   4603  CG2 ILE A 577       8.070  19.823 -51.225  1.00 83.94           C  
ATOM   4604  CD1 ILE A 577       5.884  18.032 -50.031  1.00 83.94           C  
ATOM   4605  N   GLN A 578      11.188  17.707 -51.927  1.00 76.25           N  
ATOM   4606  CA  GLN A 578      12.545  18.226 -51.769  1.00 76.25           C  
ATOM   4607  C   GLN A 578      13.526  17.488 -52.679  1.00 76.25           C  
ATOM   4608  CB  GLN A 578      12.968  18.166 -50.290  1.00 76.25           C  
ATOM   4609  O   GLN A 578      14.222  16.590 -52.236  1.00 76.25           O  
ATOM   4610  CG  GLN A 578      12.145  19.119 -49.415  1.00 76.25           C  
ATOM   4611  CD  GLN A 578      12.721  19.267 -48.009  1.00 76.25           C  
ATOM   4612  NE2 GLN A 578      12.718  20.459 -47.453  1.00 76.25           N  
ATOM   4613  OE1 GLN A 578      13.169  18.344 -47.356  1.00 76.25           O  
ATOM   4614  N   LEU A 579      13.610  17.906 -53.944  1.00 82.00           N  
ATOM   4615  CA  LEU A 579      14.618  17.407 -54.883  1.00 82.00           C  
ATOM   4616  C   LEU A 579      15.773  18.422 -55.020  1.00 82.00           C  
ATOM   4617  CB  LEU A 579      13.947  17.057 -56.225  1.00 82.00           C  
ATOM   4618  O   LEU A 579      15.587  19.620 -54.774  1.00 82.00           O  
ATOM   4619  CG  LEU A 579      12.880  15.957 -56.124  1.00 82.00           C  
ATOM   4620  CD1 LEU A 579      11.960  16.054 -57.336  1.00 82.00           C  
ATOM   4621  CD2 LEU A 579      13.521  14.572 -56.066  1.00 82.00           C  
ATOM   4622  N   PRO A 580      16.981  17.982 -55.419  1.00 71.88           N  
ATOM   4623  CA  PRO A 580      18.182  18.819 -55.417  1.00 71.88           C  
ATOM   4624  C   PRO A 580      18.171  19.936 -56.473  1.00 71.88           C  
ATOM   4625  CB  PRO A 580      19.344  17.839 -55.630  1.00 71.88           C  
ATOM   4626  O   PRO A 580      18.931  20.898 -56.350  1.00 71.88           O  
ATOM   4627  CG  PRO A 580      18.708  16.649 -56.346  1.00 71.88           C  
ATOM   4628  CD  PRO A 580      17.322  16.604 -55.724  1.00 71.88           C  
ATOM   4629  N   ASP A 581      17.352  19.823 -57.522  1.00 79.19           N  
ATOM   4630  CA  ASP A 581      17.333  20.739 -58.668  1.00 79.19           C  
ATOM   4631  C   ASP A 581      16.066  21.605 -58.788  1.00 79.19           C  
ATOM   4632  CB  ASP A 581      17.601  19.937 -59.954  1.00 79.19           C  
ATOM   4633  O   ASP A 581      16.152  22.720 -59.308  1.00 79.19           O  
ATOM   4634  CG  ASP A 581      16.511  18.919 -60.317  1.00 79.19           C  
ATOM   4635  OD1 ASP A 581      15.949  18.273 -59.407  1.00 79.19           O  
ATOM   4636  OD2 ASP A 581      16.272  18.752 -61.535  1.00 79.19           O  
ATOM   4637  N   MET A 582      14.911  21.130 -58.319  1.00 84.38           N  
ATOM   4638  CA  MET A 582      13.637  21.869 -58.260  1.00 84.38           C  
ATOM   4639  C   MET A 582      12.710  21.258 -57.203  1.00 84.38           C  
ATOM   4640  CB  MET A 582      12.961  21.887 -59.641  1.00 84.38           C  
ATOM   4641  O   MET A 582      12.993  20.178 -56.708  1.00 84.38           O  
ATOM   4642  CG  MET A 582      12.554  20.502 -60.156  1.00 84.38           C  
ATOM   4643  SD  MET A 582      11.922  20.511 -61.858  1.00 84.38           S  
ATOM   4644  CE  MET A 582      13.471  20.761 -62.750  1.00 84.38           C  
ATOM   4645  N   THR A 583      11.602  21.906 -56.838  1.00 83.38           N  
ATOM   4646  CA  THR A 583      10.661  21.294 -55.882  1.00 83.38           C  
ATOM   4647  C   THR A 583       9.648  20.388 -56.584  1.00 83.38           C  
ATOM   4648  CB  THR A 583       9.954  22.331 -55.002  1.00 83.38           C  
ATOM   4649  O   THR A 583       9.297  20.626 -57.741  1.00 83.38           O  
ATOM   4650  CG2 THR A 583      10.930  23.272 -54.296  1.00 83.38           C  
ATOM   4651  OG1 THR A 583       9.043  23.113 -55.735  1.00 83.38           O  
ATOM   4652  N   GLY A 584       9.101  19.391 -55.882  1.00 82.69           N  
ATOM   4653  CA  GLY A 584       8.020  18.546 -56.417  1.00 82.69           C  
ATOM   4654  C   GLY A 584       6.791  19.348 -56.877  1.00 82.69           C  
ATOM   4655  O   GLY A 584       6.133  18.987 -57.850  1.00 82.69           O  
ATOM   4656  N   LEU A 585       6.529  20.497 -56.240  1.00 85.12           N  
ATOM   4657  CA  LEU A 585       5.487  21.453 -56.640  1.00 85.12           C  
ATOM   4658  C   LEU A 585       5.786  22.109 -57.999  1.00 85.12           C  
ATOM   4659  CB  LEU A 585       5.365  22.547 -55.562  1.00 85.12           C  
ATOM   4660  O   LEU A 585       4.865  22.374 -58.770  1.00 85.12           O  
ATOM   4661  CG  LEU A 585       4.878  22.060 -54.185  1.00 85.12           C  
ATOM   4662  CD1 LEU A 585       5.137  23.139 -53.132  1.00 85.12           C  
ATOM   4663  CD2 LEU A 585       3.381  21.768 -54.175  1.00 85.12           C  
ATOM   4664  N   ASP A 586       7.057  22.377 -58.307  1.00 85.69           N  
ATOM   4665  CA  ASP A 586       7.462  22.954 -59.593  1.00 85.69           C  
ATOM   4666  C   ASP A 586       7.279  21.947 -60.737  1.00 85.69           C  
ATOM   4667  CB  ASP A 586       8.915  23.452 -59.538  1.00 85.69           C  
ATOM   4668  O   ASP A 586       6.839  22.328 -61.823  1.00 85.69           O  
ATOM   4669  CG  ASP A 586       9.138  24.532 -58.478  1.00 85.69           C  
ATOM   4670  OD1 ASP A 586       8.294  25.458 -58.382  1.00 85.69           O  
ATOM   4671  OD2 ASP A 586      10.156  24.416 -57.749  1.00 85.69           O  
ATOM   4672  N   ILE A 587       7.535  20.660 -60.475  1.00 87.69           N  
ATOM   4673  CA  ILE A 587       7.283  19.565 -61.424  1.00 87.69           C  
ATOM   4674  C   ILE A 587       5.780  19.450 -61.697  1.00 87.69           C  
ATOM   4675  CB  ILE A 587       7.854  18.226 -60.904  1.00 87.69           C  
ATOM   4676  O   ILE A 587       5.375  19.470 -62.859  1.00 87.69           O  
ATOM   4677  CG1 ILE A 587       9.363  18.339 -60.608  1.00 87.69           C  
ATOM   4678  CG2 ILE A 587       7.610  17.062 -61.892  1.00 87.69           C  
ATOM   4679  CD1 ILE A 587       9.922  17.108 -59.896  1.00 87.69           C  
ATOM   4680  N   ALA A 588       4.944  19.405 -60.651  1.00 87.81           N  
ATOM   4681  CA  ALA A 588       3.490  19.318 -60.803  1.00 87.81           C  
ATOM   4682  C   ALA A 588       2.916  20.492 -61.618  1.00 87.81           C  
ATOM   4683  CB  ALA A 588       2.852  19.229 -59.413  1.00 87.81           C  
ATOM   4684  O   ALA A 588       2.119  20.285 -62.537  1.00 87.81           O  
ATOM   4685  N   ARG A 589       3.389  21.722 -61.368  1.00 86.81           N  
ATOM   4686  CA  ARG A 589       2.992  22.910 -62.144  1.00 86.81           C  
ATOM   4687  C   ARG A 589       3.426  22.833 -63.603  1.00 86.81           C  
ATOM   4688  CB  ARG A 589       3.580  24.172 -61.507  1.00 86.81           C  
ATOM   4689  O   ARG A 589       2.660  23.218 -64.485  1.00 86.81           O  
ATOM   4690  CG  ARG A 589       2.861  24.561 -60.213  1.00 86.81           C  
ATOM   4691  CD  ARG A 589       3.615  25.732 -59.583  1.00 86.81           C  
ATOM   4692  NE  ARG A 589       3.042  26.107 -58.281  1.00 86.81           N  
ATOM   4693  NH1 ARG A 589       5.001  26.821 -57.298  1.00 86.81           N  
ATOM   4694  NH2 ARG A 589       3.094  26.819 -56.127  1.00 86.81           N  
ATOM   4695  CZ  ARG A 589       3.715  26.585 -57.250  1.00 86.81           C  
ATOM   4696  N   GLU A 590       4.642  22.365 -63.877  1.00 86.56           N  
ATOM   4697  CA  GLU A 590       5.151  22.265 -65.246  1.00 86.56           C  
ATOM   4698  C   GLU A 590       4.432  21.162 -66.039  1.00 86.56           C  
ATOM   4699  CB  GLU A 590       6.678  22.090 -65.218  1.00 86.56           C  
ATOM   4700  O   GLU A 590       4.091  21.389 -67.201  1.00 86.56           O  
ATOM   4701  CG  GLU A 590       7.351  22.159 -66.602  1.00 86.56           C  
ATOM   4702  CD  GLU A 590       7.225  23.507 -67.347  1.00 86.56           C  
ATOM   4703  OE1 GLU A 590       7.526  23.553 -68.570  1.00 86.56           O  
ATOM   4704  OE2 GLU A 590       6.850  24.550 -66.775  1.00 86.56           O  
ATOM   4705  N   LEU A 591       4.116  20.022 -65.412  1.00 85.44           N  
ATOM   4706  CA  LEU A 591       3.303  18.953 -66.009  1.00 85.44           C  
ATOM   4707  C   LEU A 591       1.876  19.431 -66.311  1.00 85.44           C  
ATOM   4708  CB  LEU A 591       3.297  17.723 -65.078  1.00 85.44           C  
ATOM   4709  O   LEU A 591       1.411  19.293 -67.443  1.00 85.44           O  
ATOM   4710  CG  LEU A 591       4.632  16.958 -65.007  1.00 85.44           C  
ATOM   4711  CD1 LEU A 591       4.511  15.792 -64.026  1.00 85.44           C  
ATOM   4712  CD2 LEU A 591       5.042  16.406 -66.373  1.00 85.44           C  
ATOM   4713  N   THR A 592       1.239  20.110 -65.352  1.00 84.31           N  
ATOM   4714  CA  THR A 592      -0.104  20.705 -65.507  1.00 84.31           C  
ATOM   4715  C   THR A 592      -0.146  21.818 -66.563  1.00 84.31           C  
ATOM   4716  CB  THR A 592      -0.626  21.228 -64.157  1.00 84.31           C  
ATOM   4717  O   THR A 592      -1.194  22.097 -67.141  1.00 84.31           O  
ATOM   4718  CG2 THR A 592      -2.112  21.590 -64.190  1.00 84.31           C  
ATOM   4719  OG1 THR A 592      -0.521  20.246 -63.158  1.00 84.31           O  
ATOM   4720  N   ARG A 593       0.989  22.471 -66.856  1.00 86.06           N  
ATOM   4721  CA  ARG A 593       1.095  23.482 -67.922  1.00 86.06           C  
ATOM   4722  C   ARG A 593       1.307  22.869 -69.309  1.00 86.06           C  
ATOM   4723  CB  ARG A 593       2.214  24.473 -67.567  1.00 86.06           C  
ATOM   4724  O   ARG A 593       0.874  23.460 -70.297  1.00 86.06           O  
ATOM   4725  CG  ARG A 593       2.175  25.721 -68.461  1.00 86.06           C  
ATOM   4726  CD  ARG A 593       3.311  26.693 -68.139  1.00 86.06           C  
ATOM   4727  NE  ARG A 593       4.608  26.199 -68.634  1.00 86.06           N  
ATOM   4728  NH1 ARG A 593       5.760  28.176 -68.516  1.00 86.06           N  
ATOM   4729  NH2 ARG A 593       6.804  26.319 -69.191  1.00 86.06           N  
ATOM   4730  CZ  ARG A 593       5.714  26.899 -68.787  1.00 86.06           C  
ATOM   4731  N   ARG A 594       2.032  21.748 -69.401  1.00 84.25           N  
ATOM   4732  CA  ARG A 594       2.396  21.097 -70.674  1.00 84.25           C  
ATOM   4733  C   ARG A 594       1.306  20.181 -71.220  1.00 84.25           C  
ATOM   4734  CB  ARG A 594       3.693  20.298 -70.497  1.00 84.25           C  
ATOM   4735  O   ARG A 594       1.235  20.014 -72.437  1.00 84.25           O  
ATOM   4736  CG  ARG A 594       4.921  21.206 -70.405  1.00 84.25           C  
ATOM   4737  CD  ARG A 594       6.176  20.349 -70.252  1.00 84.25           C  
ATOM   4738  NE  ARG A 594       7.346  21.197 -70.001  1.00 84.25           N  
ATOM   4739  NH1 ARG A 594       9.004  19.637 -70.320  1.00 84.25           N  
ATOM   4740  NH2 ARG A 594       9.476  21.704 -69.559  1.00 84.25           N  
ATOM   4741  CZ  ARG A 594       8.607  20.831 -69.975  1.00 84.25           C  
ATOM   4742  N   HIS A 595       0.477  19.618 -70.348  1.00 83.50           N  
ATOM   4743  CA  HIS A 595      -0.516  18.604 -70.693  1.00 83.50           C  
ATOM   4744  C   HIS A 595      -1.900  18.983 -70.168  1.00 83.50           C  
ATOM   4745  CB  HIS A 595      -0.030  17.248 -70.166  1.00 83.50           C  
ATOM   4746  O   HIS A 595      -2.027  19.788 -69.245  1.00 83.50           O  
ATOM   4747  CG  HIS A 595       1.322  16.891 -70.731  1.00 83.50           C  
ATOM   4748  CD2 HIS A 595       2.520  16.908 -70.069  1.00 83.50           C  
ATOM   4749  ND1 HIS A 595       1.591  16.623 -72.052  1.00 83.50           N  
ATOM   4750  CE1 HIS A 595       2.918  16.473 -72.184  1.00 83.50           C  
ATOM   4751  NE2 HIS A 595       3.532  16.662 -71.006  1.00 83.50           N  
ATOM   4752  N   THR A 596      -2.955  18.445 -70.784  1.00 79.56           N  
ATOM   4753  CA  THR A 596      -4.316  18.663 -70.283  1.00 79.56           C  
ATOM   4754  C   THR A 596      -4.593  17.741 -69.095  1.00 79.56           C  
ATOM   4755  CB  THR A 596      -5.381  18.525 -71.378  1.00 79.56           C  
ATOM   4756  O   THR A 596      -3.940  16.715 -68.940  1.00 79.56           O  
ATOM   4757  CG2 THR A 596      -5.109  19.394 -72.605  1.00 79.56           C  
ATOM   4758  OG1 THR A 596      -5.601  17.199 -71.771  1.00 79.56           O  
ATOM   4759  N   ARG A 597      -5.559  18.091 -68.234  1.00 77.12           N  
ATOM   4760  CA  ARG A 597      -5.868  17.299 -67.027  1.00 77.12           C  
ATOM   4761  C   ARG A 597      -6.391  15.890 -67.343  1.00 77.12           C  
ATOM   4762  CB  ARG A 597      -6.822  18.093 -66.115  1.00 77.12           C  
ATOM   4763  O   ARG A 597      -6.294  15.020 -66.494  1.00 77.12           O  
ATOM   4764  CG  ARG A 597      -6.903  17.499 -64.698  1.00 77.12           C  
ATOM   4765  CD  ARG A 597      -7.597  18.450 -63.715  1.00 77.12           C  
ATOM   4766  NE  ARG A 597      -7.548  17.900 -62.344  1.00 77.12           N  
ATOM   4767  NH1 ARG A 597      -7.397  19.859 -61.153  1.00 77.12           N  
ATOM   4768  NH2 ARG A 597      -7.202  17.908 -60.088  1.00 77.12           N  
ATOM   4769  CZ  ARG A 597      -7.393  18.554 -61.205  1.00 77.12           C  
ATOM   4770  N   GLU A 598      -6.916  15.671 -68.548  1.00 74.06           N  
ATOM   4771  CA  GLU A 598      -7.336  14.346 -69.028  1.00 74.06           C  
ATOM   4772  C   GLU A 598      -6.139  13.457 -69.415  1.00 74.06           C  
ATOM   4773  CB  GLU A 598      -8.304  14.514 -70.217  1.00 74.06           C  
ATOM   4774  O   GLU A 598      -6.269  12.238 -69.425  1.00 74.06           O  
ATOM   4775  CG  GLU A 598      -9.629  15.186 -69.807  1.00 74.06           C  
ATOM   4776  CD  GLU A 598     -10.636  15.390 -70.959  1.00 74.06           C  
ATOM   4777  OE1 GLU A 598     -11.702  15.990 -70.679  1.00 74.06           O  
ATOM   4778  OE2 GLU A 598     -10.358  14.996 -72.114  1.00 74.06           O  
ATOM   4779  N   ASP A 599      -4.973  14.057 -69.680  1.00 76.06           N  
ATOM   4780  CA  ASP A 599      -3.741  13.367 -70.082  1.00 76.06           C  
ATOM   4781  C   ASP A 599      -2.767  13.129 -68.906  1.00 76.06           C  
ATOM   4782  CB  ASP A 599      -3.023  14.185 -71.170  1.00 76.06           C  
ATOM   4783  O   ASP A 599      -1.675  12.588 -69.109  1.00 76.06           O  
ATOM   4784  CG  ASP A 599      -3.832  14.484 -72.433  1.00 76.06           C  
ATOM   4785  OD1 ASP A 599      -4.454  13.558 -72.993  1.00 76.06           O  
ATOM   4786  OD2 ASP A 599      -3.748  15.663 -72.875  1.00 76.06           O  
ATOM   4787  N   LEU A 600      -3.111  13.580 -67.691  1.00 83.00           N  
ATOM   4788  CA  LEU A 600      -2.255  13.496 -66.505  1.00 83.00           C  
ATOM   4789  C   LEU A 600      -2.763  12.423 -65.528  1.00 83.00           C  
ATOM   4790  CB  LEU A 600      -2.157  14.866 -65.808  1.00 83.00           C  
ATOM   4791  O   LEU A 600      -3.928  12.480 -65.129  1.00 83.00           O  
ATOM   4792  CG  LEU A 600      -1.308  15.892 -66.575  1.00 83.00           C  
ATOM   4793  CD1 LEU A 600      -1.451  17.274 -65.945  1.00 83.00           C  
ATOM   4794  CD2 LEU A 600       0.184  15.543 -66.577  1.00 83.00           C  
ATOM   4795  N   PRO A 601      -1.903  11.483 -65.096  1.00 85.06           N  
ATOM   4796  CA  PRO A 601      -2.223  10.594 -63.986  1.00 85.06           C  
ATOM   4797  C   PRO A 601      -2.267  11.366 -62.657  1.00 85.06           C  
ATOM   4798  CB  PRO A 601      -1.108   9.551 -63.977  1.00 85.06           C  
ATOM   4799  O   PRO A 601      -1.694  12.459 -62.571  1.00 85.06           O  
ATOM   4800  CG  PRO A 601       0.089  10.332 -64.503  1.00 85.06           C  
ATOM   4801  CD  PRO A 601      -0.525  11.281 -65.520  1.00 85.06           C  
ATOM   4802  N   PRO A 602      -2.879  10.795 -61.602  1.00 88.69           N  
ATOM   4803  CA  PRO A 602      -2.845  11.373 -60.267  1.00 88.69           C  
ATOM   4804  C   PRO A 602      -1.417  11.700 -59.816  1.00 88.69           C  
ATOM   4805  CB  PRO A 602      -3.526  10.350 -59.350  1.00 88.69           C  
ATOM   4806  O   PRO A 602      -0.525  10.844 -59.833  1.00 88.69           O  
ATOM   4807  CG  PRO A 602      -4.478   9.625 -60.298  1.00 88.69           C  
ATOM   4808  CD  PRO A 602      -3.679   9.581 -61.597  1.00 88.69           C  
ATOM   4809  N   LEU A 603      -1.204  12.950 -59.402  1.00 89.81           N  
ATOM   4810  CA  LEU A 603       0.080  13.426 -58.891  1.00 89.81           C  
ATOM   4811  C   LEU A 603       0.035  13.455 -57.359  1.00 89.81           C  
ATOM   4812  CB  LEU A 603       0.397  14.814 -59.481  1.00 89.81           C  
ATOM   4813  O   LEU A 603      -0.704  14.246 -56.773  1.00 89.81           O  
ATOM   4814  CG  LEU A 603       0.449  14.932 -61.016  1.00 89.81           C  
ATOM   4815  CD1 LEU A 603       0.837  16.364 -61.395  1.00 89.81           C  
ATOM   4816  CD2 LEU A 603       1.466  13.990 -61.653  1.00 89.81           C  
ATOM   4817  N   VAL A 604       0.832  12.622 -56.689  1.00 89.56           N  
ATOM   4818  CA  VAL A 604       0.818  12.491 -55.222  1.00 89.56           C  
ATOM   4819  C   VAL A 604       2.142  12.955 -54.623  1.00 89.56           C  
ATOM   4820  CB  VAL A 604       0.459  11.059 -54.795  1.00 89.56           C  
ATOM   4821  O   VAL A 604       3.214  12.476 -54.990  1.00 89.56           O  
ATOM   4822  CG1 VAL A 604       0.474  10.876 -53.270  1.00 89.56           C  
ATOM   4823  CG2 VAL A 604      -0.931  10.664 -55.311  1.00 89.56           C  
ATOM   4824  N   ALA A 605       2.076  13.884 -53.670  1.00 86.44           N  
ATOM   4825  CA  ALA A 605       3.252  14.401 -52.976  1.00 86.44           C  
ATOM   4826  C   ALA A 605       3.762  13.423 -51.909  1.00 86.44           C  
ATOM   4827  CB  ALA A 605       2.900  15.746 -52.333  1.00 86.44           C  
ATOM   4828  O   ALA A 605       2.973  12.905 -51.125  1.00 86.44           O  
ATOM   4829  N   LEU A 606       5.078  13.250 -51.798  1.00 82.75           N  
ATOM   4830  CA  LEU A 606       5.739  12.582 -50.680  1.00 82.75           C  
ATOM   4831  C   LEU A 606       6.389  13.643 -49.779  1.00 82.75           C  
ATOM   4832  CB  LEU A 606       6.767  11.562 -51.201  1.00 82.75           C
[truncated: 108,054 more chars]
