# Supplementary material for: Theoretical study of ArcB and its dimerization, interaction with anaerobic metabolites, and activation of ArcA
Source: PeerJ. 2023 Oct 13;11:e16309. doi: 10.7717/peerj.16309 (PMC10578306; doi:10.7717/peerj.16309)
Supplement: Supplemental Information 2 [file peerj-11-16309-s002.zip › Supplementary Files/Type 1 and 2 ArcB sensor kinases models/Type 1/AF-A0A6L9JHY7-F1-model_v4 Photorhabdus luminescens.pdb]

HEADER                                            01-JUN-22                     
TITLE     ALPHAFOLD MONOMER V2.0 PREDICTION FOR AEROBIC RESPIRATION CONTROL     
TITLE    2 SENSOR PROTEIN (A0A6L9JHY7)                                          
COMPND    MOL_ID: 1;                                                            
COMPND   2 MOLECULE: AEROBIC RESPIRATION CONTROL SENSOR PROTEIN;                
COMPND   3 CHAIN: A                                                             
SOURCE    MOL_ID: 1;                                                            
SOURCE   2 ORGANISM_SCIENTIFIC: PHOTORHABDUS LUMINESCENS SUBSP. LAUMONDII;      
SOURCE   3 ORGANISM_TAXID: 141679                                               
REMARK   1                                                                      
REMARK   1 REFERENCE 1                                                          
REMARK   1  AUTH   JOHN JUMPER, RICHARD EVANS, ALEXANDER PRITZEL, TIM GREEN,    
REMARK   1  AUTH 2 MICHAEL FIGURNOV, OLAF RONNEBERGER, KATHRYN TUNYASUVUNAKOOL, 
REMARK   1  AUTH 3 RUSS BATES, AUGUSTIN ZIDEK, ANNA POTAPENKO, ALEX BRIDGLAND,  
REMARK   1  AUTH 4 CLEMENS MEYER, SIMON A A KOHL, ANDREW J BALLARD,             
REMARK   1  AUTH 5 ANDREW COWIE, BERNARDINO ROMERA-PAREDES, STANISLAV NIKOLOV,  
REMARK   1  AUTH 6 RISHUB JAIN, JONAS ADLER, TREVOR BACK, STIG PETERSEN,        
REMARK   1  AUTH 7 DAVID REIMAN, ELLEN CLANCY, MICHAL ZIELINSKI,                
REMARK   1  AUTH 8 MARTIN STEINEGGER, MICHALINA PACHOLSKA, TAMAS BERGHAMMER,    
REMARK   1  AUTH 9 DAVID SILVER, ORIOL VINYALS, ANDREW W SENIOR,                
REMARK   1  AUTH10 KORAY KAVUKCUOGLU, PUSHMEET KOHLI, DEMIS HASSABIS            
REMARK   1  TITL   HIGHLY ACCURATE PROTEIN STRUCTURE PREDICTION WITH ALPHAFOLD  
REMARK   1  REF    NATURE                        V. 596   583 2021              
REMARK   1  REFN                   ISSN 0028-0836                               
REMARK   1  PMID   34265844                                                     
REMARK   1  DOI    10.1038/s41586-021-03819-2                                   
REMARK   1                                                                      
REMARK   1 DISCLAIMERS                                                          
REMARK   1 ALPHAFOLD DATA, COPYRIGHT (2021) DEEPMIND TECHNOLOGIES LIMITED. THE  
REMARK   1 INFORMATION PROVIDED IS THEORETICAL MODELLING ONLY AND CAUTION SHOULD
REMARK   1 BE EXERCISED IN ITS USE. IT IS PROVIDED "AS-IS" WITHOUT ANY WARRANTY 
REMARK   1 OF ANY KIND, WHETHER EXPRESSED OR IMPLIED. NO WARRANTY IS GIVEN THAT 
REMARK   1 USE OF THE INFORMATION SHALL NOT INFRINGE THE RIGHTS OF ANY THIRD    
REMARK   1 PARTY. THE INFORMATION IS NOT INTENDED TO BE A SUBSTITUTE FOR        
REMARK   1 PROFESSIONAL MEDICAL ADVICE, DIAGNOSIS, OR TREATMENT, AND DOES NOT   
REMARK   1 CONSTITUTE MEDICAL OR OTHER PROFESSIONAL ADVICE. IT IS AVAILABLE FOR 
REMARK   1 ACADEMIC AND COMMERCIAL PURPOSES, UNDER CC-BY 4.0 LICENCE.           
DBREF  XXXX A    1   781  UNP    A0A6L9JHY7 A0A6L9JHY7_PHOLM     1    781       
SEQRES   1 A  781  MET LYS LEU LEU ARG GLY LEU ALA GLN TYR TYR VAL ASP          
SEQRES   2 A  781  LEU MET MET LYS LEU GLY LEU VAL ARG PHE SER LEU LEU          
SEQRES   3 A  781  LEU ALA SER ALA LEU VAL VAL LEU ALA MET GLY VAL GLN          
SEQRES   4 A  781  MET VAL VAL THR PHE LEU LEU GLN GLY GLY VAL GLN SER          
SEQRES   5 A  781  ILE ASP LEU VAL ARG SER ILE PHE PHE GLY LEU LEU ILE          
SEQRES   6 A  781  THR PRO TRP ALA VAL TYR PHE LEU SER VAL VAL VAL GLU          
SEQRES   7 A  781  GLN LEU GLU GLU SER ARG GLN ARG LEU SER LYS LEU VAL          
SEQRES   8 A  781  GLU LYS LEU GLU VAL MET ARG GLN ARG ASP ARG GLU LEU          
SEQRES   9 A  781  ASN GLN GLN LEU LYS ASP ASN ILE ILE LYS LEU ASN GLN          
SEQRES  10 A  781  GLU ILE SER GLU ARG GLU LYS ALA GLU GLN ALA HIS LEU          
SEQRES  11 A  781  ILE LEU LEU ASP LYS LEU LYS GLU GLU MET LYS HIS ARG          
SEQRES  12 A  781  GLU GLN THR GLN ILE GLU LEU GLU GLN GLN SER VAL LEU          
SEQRES  13 A  781  LEU LYS SER PHE LEU ASP ALA SER PRO ASP LEU VAL TYR          
SEQRES  14 A  781  TYR ARG ASN GLU ASN ASN GLU PHE SER GLY CYS ASN ARG          
SEQRES  15 A  781  ALA MET GLU LEU LEU THR GLY LYS SER GLN LYS GLN LEU          
SEQRES  16 A  781  VAL GLY LEU THR PRO ASN ASP VAL TYR ASP LYS GLU VAL          
SEQRES  17 A  781  ALA ARG LYS VAL MET LYS THR ASP GLU LYS VAL PHE ARG          
SEQRES  18 A  781  HIS ASN VAL ALA LEU THR TYR GLU GLN TRP LEU VAL TYR          
SEQRES  19 A  781  PRO ASP GLY ARG LYS ALA CYS PHE GLU LEU ARG LYS VAL          
SEQRES  20 A  781  PRO PHE TYR ASP ARG VAL GLY LYS ARG HIS GLY LEU MET          
SEQRES  21 A  781  GLY PHE GLY ARG ASP ILE THR GLU ARG LYS ARG TYR GLN          
SEQRES  22 A  781  ASP ALA LEU GLU ASN ALA SER ARG ASP LYS THR THR PHE          
SEQRES  23 A  781  ILE SER THR ILE SER HIS GLU LEU ARG THR PRO LEU ASN          
SEQRES  24 A  781  GLY ILE VAL GLY LEU SER ARG ILE LEU LEU ASP THR GLU          
SEQRES  25 A  781  LEU THR SER GLU GLN ASN ASN TYR LEU LYS THR ILE HIS          
SEQRES  26 A  781  VAL SER ALA ILE THR LEU GLY ASN ILE PHE ASN ASP ILE          
SEQRES  27 A  781  ILE GLU MET ASP LYS ILE GLU ARG ARG LYS VAL GLN ILE          
SEQRES  28 A  781  ASP ASN GLN PRO ILE ASP PHE THR GLY PHE MET SER ASP          
SEQRES  29 A  781  LEU GLU ASN LEU SER GLY LEU LEU VAL GLN PRO LYS ASP          
SEQRES  30 A  781  ILE LYS PHE VAL MET ASN PRO GLU LEU PRO LEU PRO ALA          
SEQRES  31 A  781  ARG ILE MET THR ASP GLY THR ARG LEU ARG GLN ILE LEU          
SEQRES  32 A  781  TRP ASN LEU ILE GLY ASN ALA VAL LYS PHE THR GLN LYS          
SEQRES  33 A  781  GLY GLU ILE THR VAL ARG ILE TRP TYR GLU GLU GLY GLU          
SEQRES  34 A  781  ARG LEU LEU PHE GLU VAL THR ASP THR GLY ILE GLY ILE          
SEQRES  35 A  781  PRO HIS ASP GLU LEU GLU LYS ILE PHE ALA MET TYR TYR          
SEQRES  36 A  781  GLN VAL LYS GLY SER HIS GLY GLY CYS PRO ALA THR GLY          
SEQRES  37 A  781  THR GLY ILE GLY LEU ALA VAL SER LYS ARG LEU ALA GLN          
SEQRES  38 A  781  SER MET GLY GLY ASP ILE VAL VAL GLU SER GLU PRO GLY          
SEQRES  39 A  781  GLN GLY SER ARG PHE THR LEU SER ILE ILE ALA PRO ALA          
SEQRES  40 A  781  MET GLU GLU ASN LEU LEU CYS LYS GLU ASP THR GLU ASP          
SEQRES  41 A  781  TYR PRO LEU PRO ALA LEU HIS ILE LEU LEU VAL GLU ASP          
SEQRES  42 A  781  ILE GLU LEU ASN VAL ILE VAL ALA ARG SER VAL LEU GLU          
SEQRES  43 A  781  LYS LEU GLY ASN SER VAL GLU VAL ALA MET ASN GLY LYS          
SEQRES  44 A  781  ASP ALA LEU GLU VAL PHE LYS PRO GLY GLU PHE ASP LEU          
SEQRES  45 A  781  VAL LEU LEU ASP ILE GLN LEU PRO ASP MET THR GLY LEU          
SEQRES  46 A  781  ASP ILE SER ARG GLU LEU SER GLN ARG TYR ALA LYS LYS          
SEQRES  47 A  781  ASP LEU PRO PRO LEU ILE ALA LEU THR ALA ASN VAL LEU          
SEQRES  48 A  781  LYS ASP LYS LYS GLU TYR LEU ASP ALA GLY MET ASN GLY          
SEQRES  49 A  781  VAL LEU SER LYS PRO LEU SER VAL ASN ALA LEU THR ALA          
SEQRES  50 A  781  ILE ILE GLU GLN TYR TRP GLY GLU GLN SER VAL HIS HIS          
SEQRES  51 A  781  MET GLN PRO GLU GLU GLU GLU SER GLY LEU MET LYS LYS          
SEQRES  52 A  781  ASP GLU ASP LEU LEU ASP THR GLU MET LEU ASN GLN TYR          
SEQRES  53 A  781  ILE GLU LEU VAL GLY PRO GLN LEU ILE ARG ASN SER LEU          
SEQRES  54 A  781  SER VAL PHE GLU LYS MET MET PRO GLY TYR LEU SER VAL          
SEQRES  55 A  781  LEU ASP SER ASN MET THR ALA LYS ASP GLN LYS GLY ILE          
SEQRES  56 A  781  THR GLU GLU ALA HIS LYS ILE LYS GLY ALA ALA GLY SER          
SEQRES  57 A  781  VAL GLY LEU ARG HIS LEU GLN GLN LEU ALA GLN GLN ILE          
SEQRES  58 A  781  GLN SER PRO ASP LEU PRO ALA TRP TRP ASP ASN VAL GLN          
SEQRES  59 A  781  GLU TRP VAL ASP GLU LEU LYS GLN GLU TRP ARG LYS ASP          
SEQRES  60 A  781  THR GLU ILE LEU GLY GLU TRP LEU THR ASP ALA GLU LYS          
SEQRES  61 A  781  LYS                                                          
CRYST1    1.000    1.000    1.000  90.00  90.00  90.00 P 1           1          
ORIGX1      1.000000  0.000000  0.000000        0.00000                         
ORIGX2      0.000000  1.000000  0.000000        0.00000                         
ORIGX3      0.000000  0.000000  1.000000        0.00000                         
SCALE1      1.000000  0.000000  0.000000        0.00000                         
SCALE2      0.000000  1.000000  0.000000        0.00000                         
SCALE3      0.000000  0.000000  1.000000        0.00000                         
MODEL        1                                                                  
ATOM      1  N   MET A   1      61.459   9.356-144.480  1.00 52.06           N  
ATOM      2  CA  MET A   1      62.286   8.834-143.361  1.00 52.06           C  
ATOM      3  C   MET A   1      62.437   7.307-143.319  1.00 52.06           C  
ATOM      4  CB  MET A   1      61.850   9.396-142.002  1.00 52.06           C  
ATOM      5  O   MET A   1      63.532   6.862-143.008  1.00 52.06           O  
ATOM      6  CG  MET A   1      62.503  10.762-141.765  1.00 52.06           C  
ATOM      7  SD  MET A   1      62.420  11.299-140.042  1.00 52.06           S  
ATOM      8  CE  MET A   1      60.942  12.352-140.063  1.00 52.06           C  
ATOM      9  N   LYS A   2      61.420   6.485-143.644  1.00 54.31           N  
ATOM     10  CA  LYS A   2      61.569   5.007-143.668  1.00 54.31           C  
ATOM     11  C   LYS A   2      62.524   4.483-144.765  1.00 54.31           C  
ATOM     12  CB  LYS A   2      60.193   4.312-143.743  1.00 54.31           C  
ATOM     13  O   LYS A   2      63.332   3.616-144.469  1.00 54.31           O  
ATOM     14  CG  LYS A   2      59.439   4.301-142.396  1.00 54.31           C  
ATOM     15  CD  LYS A   2      58.109   3.527-142.499  1.00 54.31           C  
ATOM     16  CE  LYS A   2      57.386   3.438-141.142  1.00 54.31           C  
ATOM     17  NZ  LYS A   2      56.099   2.693-141.237  1.00 54.31           N  
ATOM     18  N   LEU A   3      62.503   5.062-145.973  1.00 54.16           N  
ATOM     19  CA  LEU A   3      63.430   4.716-147.073  1.00 54.16           C  
ATOM     20  C   LEU A   3      64.907   5.020-146.742  1.00 54.16           C  
ATOM     21  CB  LEU A   3      62.975   5.448-148.356  1.00 54.16           C  
ATOM     22  O   LEU A   3      65.770   4.181-146.967  1.00 54.16           O  
ATOM     23  CG  LEU A   3      62.027   4.597-149.227  1.00 54.16           C  
ATOM     24  CD1 LEU A   3      61.034   5.483-149.979  1.00 54.16           C  
ATOM     25  CD2 LEU A   3      62.819   3.777-150.244  1.00 54.16           C  
ATOM     26  N   LEU A   4      65.183   6.175-146.124  1.00 57.75           N  
ATOM     27  CA  LEU A   4      66.522   6.551-145.639  1.00 57.75           C  
ATOM     28  C   LEU A   4      67.017   5.637-144.504  1.00 57.75           C  
ATOM     29  CB  LEU A   4      66.500   8.028-145.195  1.00 57.75           C  
ATOM     30  O   LEU A   4      68.187   5.271-144.499  1.00 57.75           O  
ATOM     31  CG  LEU A   4      66.782   9.010-146.350  1.00 57.75           C  
ATOM     32  CD1 LEU A   4      66.074  10.341-146.094  1.00 57.75           C  
ATOM     33  CD2 LEU A   4      68.279   9.272-146.493  1.00 57.75           C  
ATOM     34  N   ARG A   5      66.135   5.215-143.579  1.00 61.97           N  
ATOM     35  CA  ARG A   5      66.478   4.210-142.554  1.00 61.97           C  
ATOM     36  C   ARG A   5      66.809   2.852-143.172  1.00 61.97           C  
ATOM     37  CB  ARG A   5      65.368   4.056-141.499  1.00 61.97           C  
ATOM     38  O   ARG A   5      67.785   2.250-142.757  1.00 61.97           O  
ATOM     39  CG  ARG A   5      65.499   5.068-140.352  1.00 61.97           C  
ATOM     40  CD  ARG A   5      64.458   4.777-139.262  1.00 61.97           C  
ATOM     41  NE  ARG A   5      64.551   5.738-138.145  1.00 61.97           N  
ATOM     42  NH1 ARG A   5      62.657   5.099-137.010  1.00 61.97           N  
ATOM     43  NH2 ARG A   5      63.906   6.765-136.214  1.00 61.97           N  
ATOM     44  CZ  ARG A   5      63.707   5.864-137.133  1.00 61.97           C  
ATOM     45  N   GLY A   6      66.045   2.401-144.170  1.00 67.19           N  
ATOM     46  CA  GLY A   6      66.304   1.132-144.861  1.00 67.19           C  
ATOM     47  C   GLY A   6      67.638   1.118-145.613  1.00 67.19           C  
ATOM     48  O   GLY A   6      68.389   0.157-145.495  1.00 67.19           O  
ATOM     49  N   LEU A   7      67.972   2.207-146.316  1.00 61.22           N  
ATOM     50  CA  LEU A   7      69.263   2.354-147.000  1.00 61.22           C  
ATOM     51  C   LEU A   7      70.439   2.443-146.019  1.00 61.22           C  
ATOM     52  CB  LEU A   7      69.219   3.592-147.913  1.00 61.22           C  
ATOM     53  O   LEU A   7      71.459   1.803-146.247  1.00 61.22           O  
ATOM     54  CG  LEU A   7      68.412   3.382-149.208  1.00 61.22           C  
ATOM     55  CD1 LEU A   7      68.138   4.735-149.865  1.00 61.22           C  
ATOM     56  CD2 LEU A   7      69.163   2.505-150.213  1.00 61.22           C  
ATOM     57  N   ALA A   8      70.294   3.179-144.913  1.00 64.69           N  
ATOM     58  CA  ALA A   8      71.321   3.248-143.871  1.00 64.69           C  
ATOM     59  C   ALA A   8      71.526   1.895-143.170  1.00 64.69           C  
ATOM     60  CB  ALA A   8      70.928   4.338-142.869  1.00 64.69           C  
ATOM     61  O   ALA A   8      72.652   1.511-142.882  1.00 64.69           O  
ATOM     62  N   GLN A   9      70.450   1.144-142.936  1.00 68.44           N  
ATOM     63  CA  GLN A   9      70.521  -0.176-142.314  1.00 68.44           C  
ATOM     64  C   GLN A   9      71.148  -1.209-143.260  1.00 68.44           C  
ATOM     65  CB  GLN A   9      69.111  -0.532-141.833  1.00 68.44           C  
ATOM     66  O   GLN A   9      72.026  -1.953-142.840  1.00 68.44           O  
ATOM     67  CG  GLN A   9      69.082  -1.628-140.767  1.00 68.44           C  
ATOM     68  CD  GLN A   9      67.774  -1.636-139.975  1.00 68.44           C  
ATOM     69  NE2 GLN A   9      67.625  -2.574-139.068  1.00 68.44           N  
ATOM     70  OE1 GLN A   9      66.876  -0.813-140.121  1.00 68.44           O  
ATOM     71  N   TYR A  10      70.811  -1.164-144.554  1.00 72.62           N  
ATOM     72  CA  TYR A  10      71.491  -1.957-145.583  1.00 72.62           C  
ATOM     73  C   TYR A  10      72.980  -1.597-145.693  1.00 72.62           C  
ATOM     74  CB  TYR A  10      70.777  -1.755-146.926  1.00 72.62           C  
ATOM     75  O   TYR A  10      73.815  -2.479-145.854  1.00 72.62           O  
ATOM     76  CG  TYR A  10      71.192  -2.748-147.995  1.00 72.62           C  
ATOM     77  CD1 TYR A  10      72.190  -2.420-148.934  1.00 72.62           C  
ATOM     78  CD2 TYR A  10      70.578  -4.014-148.034  1.00 72.62           C  
ATOM     79  CE1 TYR A  10      72.569  -3.356-149.918  1.00 72.62           C  
ATOM     80  CE2 TYR A  10      70.953  -4.951-149.015  1.00 72.62           C  
ATOM     81  OH  TYR A  10      72.306  -5.534-150.902  1.00 72.62           O  
ATOM     82  CZ  TYR A  10      71.947  -4.624-149.958  1.00 72.62           C  
ATOM     83  N   TYR A  11      73.326  -0.312-145.564  1.00 68.00           N  
ATOM     84  CA  TYR A  11      74.710   0.167-145.551  1.00 68.00           C  
ATOM     85  C   TYR A  11      75.502  -0.373-144.343  1.00 68.00           C  
ATOM     86  CB  TYR A  11      74.689   1.703-145.606  1.00 68.00           C  
ATOM     87  O   TYR A  11      76.613  -0.869-144.520  1.00 68.00           O  
ATOM     88  CG  TYR A  11      76.053   2.351-145.662  1.00 68.00           C  
ATOM     89  CD1 TYR A  11      76.763   2.586-144.469  1.00 68.00           C  
ATOM     90  CD2 TYR A  11      76.612   2.704-146.906  1.00 68.00           C  
ATOM     91  CE1 TYR A  11      78.062   3.118-144.519  1.00 68.00           C  
ATOM     92  CE2 TYR A  11      77.903   3.259-146.958  1.00 68.00           C  
ATOM     93  OH  TYR A  11      79.923   3.842-145.822  1.00 68.00           O  
ATOM     94  CZ  TYR A  11      78.637   3.429-145.766  1.00 68.00           C  
ATOM     95  N   VAL A  12      74.924  -0.338-143.135  1.00 70.19           N  
ATOM     96  CA  VAL A  12      75.552  -0.874-141.910  1.00 70.19           C  
ATOM     97  C   VAL A  12      75.685  -2.398-141.971  1.00 70.19           C  
ATOM     98  CB  VAL A  12      74.778  -0.429-140.651  1.00 70.19           C  
ATOM     99  O   VAL A  12      76.760  -2.926-141.684  1.00 70.19           O  
ATOM    100  CG1 VAL A  12      75.306  -1.085-139.368  1.00 70.19           C  
ATOM    101  CG2 VAL A  12      74.896   1.089-140.450  1.00 70.19           C  
ATOM    102  N   ASP A  13      74.649  -3.109-142.420  1.00 74.69           N  
ATOM    103  CA  ASP A  13      74.699  -4.567-142.583  1.00 74.69           C  
ATOM    104  C   ASP A  13      75.752  -4.981-143.624  1.00 74.69           C  
ATOM    105  CB  ASP A  13      73.317  -5.108-142.996  1.00 74.69           C  
ATOM    106  O   ASP A  13      76.503  -5.938-143.419  1.00 74.69           O  
ATOM    107  CG  ASP A  13      72.314  -5.267-141.844  1.00 74.69           C  
ATOM    108  OD1 ASP A  13      72.729  -5.203-140.666  1.00 74.69           O  
ATOM    109  OD2 ASP A  13      71.127  -5.512-142.158  1.00 74.69           O  
ATOM    110  N   LEU A  14      75.858  -4.240-144.732  1.00 69.00           N  
ATOM    111  CA  LEU A  14      76.858  -4.474-145.773  1.00 69.00           C  
ATOM    112  C   LEU A  14      78.288  -4.223-145.254  1.00 69.00           C  
ATOM    113  CB  LEU A  14      76.483  -3.603-146.988  1.00 69.00           C  
ATOM    114  O   LEU A  14      79.189  -5.009-145.559  1.00 69.00           O  
ATOM    115  CG  LEU A  14      77.297  -3.863-148.260  1.00 69.00           C  
ATOM    116  CD1 LEU A  14      77.040  -5.267-148.818  1.00 69.00           C  
ATOM    117  CD2 LEU A  14      76.931  -2.863-149.356  1.00 69.00           C  
ATOM    118  N   MET A  15      78.488  -3.192-144.423  1.00 71.38           N  
ATOM    119  CA  MET A  15      79.762  -2.905-143.751  1.00 71.38           C  
ATOM    120  C   MET A  15      80.167  -4.031-142.788  1.00 71.38           C  
ATOM    121  CB  MET A  15      79.652  -1.559-143.015  1.00 71.38           C  
ATOM    122  O   MET A  15      81.301  -4.513-142.849  1.00 71.38           O  
ATOM    123  CG  MET A  15      80.978  -1.124-142.381  1.00 71.38           C  
ATOM    124  SD  MET A  15      80.860   0.373-141.366  1.00 71.38           S  
ATOM    125  CE  MET A  15      80.004  -0.294-139.908  1.00 71.38           C  
ATOM    126  N   MET A  16      79.232  -4.502-141.955  1.00 70.81           N  
ATOM    127  CA  MET A  16      79.456  -5.611-141.019  1.00 70.81           C  
ATOM    128  C   MET A  16      79.822  -6.912-141.745  1.00 70.81           C  
ATOM    129  CB  MET A  16      78.193  -5.813-140.162  1.00 70.81           C  
ATOM    130  O   MET A  16      80.670  -7.670-141.280  1.00 70.81           O  
ATOM    131  CG  MET A  16      78.078  -4.749-139.066  1.00 70.81           C  
ATOM    132  SD  MET A  16      79.210  -5.016-137.673  1.00 70.81           S  
ATOM    133  CE  MET A  16      78.195  -6.115-136.649  1.00 70.81           C  
ATOM    134  N   LYS A  17      79.220  -7.166-142.914  1.00 76.50           N  
ATOM    135  CA  LYS A  17      79.405  -8.421-143.655  1.00 76.50           C  
ATOM    136  C   LYS A  17      80.696  -8.474-144.480  1.00 76.50           C  
ATOM    137  CB  LYS A  17      78.149  -8.655-144.504  1.00 76.50           C  
ATOM    138  O   LYS A  17      81.285  -9.544-144.613  1.00 76.50           O  
ATOM    139  CG  LYS A  17      77.885 -10.140-144.770  1.00 76.50           C  
ATOM    140  CD  LYS A  17      76.542 -10.295-145.494  1.00 76.50           C  
ATOM    141  CE  LYS A  17      76.147 -11.771-145.584  1.00 76.50           C  
ATOM    142  NZ  LYS A  17      74.827 -11.930-146.241  1.00 76.50           N  
ATOM    143  N   LEU A  18      81.131  -7.351-145.058  1.00 70.00           N  
ATOM    144  CA  LEU A  18      82.341  -7.279-145.896  1.00 70.00           C  
ATOM    145  C   LEU A  18      83.617  -6.990-145.093  1.00 70.00           C  
ATOM    146  CB  LEU A  18      82.119  -6.232-147.003  1.00 70.00           C  
ATOM    147  O   LEU A  18      84.710  -7.327-145.554  1.00 70.00           O  
ATOM    148  CG  LEU A  18      81.252  -6.772-148.156  1.00 70.00           C  
ATOM    149  CD1 LEU A  18      80.578  -5.623-148.891  1.00 70.00           C  
ATOM    150  CD2 LEU A  18      82.092  -7.542-149.178  1.00 70.00           C  
ATOM    151  N   GLY A  19      83.488  -6.406-143.901  1.00 73.50           N  
ATOM    152  CA  GLY A  19      84.607  -5.950-143.084  1.00 73.50           C  
ATOM    153  C   GLY A  19      85.117  -4.575-143.522  1.00 73.50           C  
ATOM    154  O   GLY A  19      85.133  -4.242-144.711  1.00 73.50           O  
ATOM    155  N   LEU A  20      85.558  -3.779-142.543  1.00 71.12           N  
ATOM    156  CA  LEU A  20      85.802  -2.339-142.693  1.00 71.12           C  
ATOM    157  C   LEU A  20      86.756  -2.007-143.850  1.00 71.12           C  
ATOM    158  CB  LEU A  20      86.293  -1.804-141.331  1.00 71.12           C  
ATOM    159  O   LEU A  20      86.468  -1.125-144.655  1.00 71.12           O  
ATOM    160  CG  LEU A  20      86.157  -0.273-141.170  1.00 71.12           C  
ATOM    161  CD1 LEU A  20      85.586   0.061-139.793  1.00 71.12           C  
ATOM    162  CD2 LEU A  20      87.507   0.431-141.315  1.00 71.12           C  
ATOM    163  N   VAL A  21      87.842  -2.771-144.001  1.00 69.25           N  
ATOM    164  CA  VAL A  21      88.851  -2.548-145.053  1.00 69.25           C  
ATOM    165  C   VAL A  21      88.305  -2.853-146.451  1.00 69.25           C  
ATOM    166  CB  VAL A  21      90.123  -3.375-144.779  1.00 69.25           C  
ATOM    167  O   VAL A  21      88.472  -2.048-147.364  1.00 69.25           O  
ATOM    168  CG1 VAL A  21      91.204  -3.130-145.839  1.00 69.25           C  
ATOM    169  CG2 VAL A  21      90.721  -3.036-143.407  1.00 69.25           C  
ATOM    170  N   ARG A  22      87.630  -3.997-146.639  1.00 76.25           N  
ATOM    171  CA  ARG A  22      87.102  -4.394-147.959  1.00 76.25           C  
ATOM    172  C   ARG A  22      85.953  -3.494-148.388  1.00 76.25           C  
ATOM    173  CB  ARG A  22      86.622  -5.848-147.953  1.00 76.25           C  
ATOM    174  O   ARG A  22      85.878  -3.119-149.554  1.00 76.25           O  
ATOM    175  CG  ARG A  22      87.755  -6.865-147.779  1.00 76.25           C  
ATOM    176  CD  ARG A  22      87.182  -8.285-147.850  1.00 76.25           C  
ATOM    177  NE  ARG A  22      88.241  -9.308-147.771  1.00 76.25           N  
ATOM    178  NH1 ARG A  22      86.866 -11.101-147.365  1.00 76.25           N  
ATOM    179  NH2 ARG A  22      89.071 -11.415-147.516  1.00 76.25           N  
ATOM    180  CZ  ARG A  22      88.055 -10.599-147.553  1.00 76.25           C  
ATOM    181  N   PHE A  23      85.090  -3.127-147.445  1.00 79.69           N  
ATOM    182  CA  PHE A  23      83.989  -2.209-147.691  1.00 79.69           C  
ATOM    183  C   PHE A  23      84.490  -0.804-148.054  1.00 79.69           C  
ATOM    184  CB  PHE A  23      83.100  -2.202-146.453  1.00 79.69           C  
ATOM    185  O   PHE A  23      84.040  -0.233-149.045  1.00 79.69           O  
ATOM    186  CG  PHE A  23      81.889  -1.333-146.639  1.00 79.69           C  
ATOM    187  CD1 PHE A  23      81.831  -0.082-146.010  1.00 79.69           C  
ATOM    188  CD2 PHE A  23      80.831  -1.768-147.457  1.00 79.69           C  
ATOM    189  CE1 PHE A  23      80.689   0.708-146.161  1.00 79.69           C  
ATOM    190  CE2 PHE A  23      79.706  -0.951-147.635  1.00 79.69           C  
ATOM    191  CZ  PHE A  23      79.626   0.281-146.974  1.00 79.69           C  
ATOM    192  N   SER A  24      85.499  -0.303-147.334  1.00 75.88           N  
ATOM    193  CA  SER A  24      86.189   0.956-147.644  1.00 75.88           C  
ATOM    194  C   SER A  24      86.761   0.974-149.063  1.00 75.88           C  
ATOM    195  CB  SER A  24      87.332   1.163-146.649  1.00 75.88           C  
ATOM    196  O   SER A  24      86.590   1.952-149.782  1.00 75.88           O  
ATOM    197  OG  SER A  24      86.811   1.440-145.369  1.00 75.88           O  
ATOM    198  N   LEU A  25      87.392  -0.123-149.494  1.00 75.50           N  
ATOM    199  CA  LEU A  25      87.962  -0.280-150.840  1.00 75.50           C  
ATOM    200  C   LEU A  25      86.893  -0.307-151.945  1.00 75.50           C  
ATOM    201  CB  LEU A  25      88.810  -1.570-150.853  1.00 75.50           C  
ATOM    202  O   LEU A  25      87.077   0.289-153.009  1.00 75.50           O  
ATOM    203  CG  LEU A  25      90.308  -1.300-151.074  1.00 75.50           C  
ATOM    204  CD1 LEU A  25      91.151  -2.342-150.342  1.00 75.50           C  
ATOM    205  CD2 LEU A  25      90.647  -1.347-152.564  1.00 75.50           C  
ATOM    206  N   LEU A  26      85.769  -0.980-151.691  1.00 81.25           N  
ATOM    207  CA  LEU A  26      84.625  -1.037-152.605  1.00 81.25           C  
ATOM    208  C   LEU A  26      83.965   0.336-152.755  1.00 81.25           C  
ATOM    209  CB  LEU A  26      83.616  -2.084-152.087  1.00 81.25           C  
ATOM    210  O   LEU A  26      83.736   0.793-153.875  1.00 81.25           O  
ATOM    211  CG  LEU A  26      83.442  -3.271-153.044  1.00 81.25           C  
ATOM    212  CD1 LEU A  26      82.724  -4.411-152.321  1.00 81.25           C  
ATOM    213  CD2 LEU A  26      82.623  -2.877-154.276  1.00 81.25           C  
ATOM    214  N   LEU A  27      83.712   1.009-151.629  1.00 79.81           N  
ATOM    215  CA  LEU A  27      83.152   2.356-151.602  1.00 79.81           C  
ATOM    216  C   LEU A  27      84.092   3.348-152.294  1.00 79.81           C  
ATOM    217  CB  LEU A  27      82.895   2.751-150.137  1.00 79.81           C  
ATOM    218  O   LEU A  27      83.642   4.184-153.075  1.00 79.81           O  
ATOM    219  CG  LEU A  27      82.086   4.052-149.995  1.00 79.81           C  
ATOM    220  CD1 LEU A  27      80.627   3.857-150.418  1.00 79.81           C  
ATOM    221  CD2 LEU A  27      82.083   4.516-148.543  1.00 79.81           C  
ATOM    222  N   ALA A  28      85.398   3.200-152.065  1.00 78.12           N  
ATOM    223  CA  ALA A  28      86.418   4.003-152.710  1.00 78.12           C  
ATOM    224  C   ALA A  28      86.415   3.845-154.233  1.00 78.12           C  
ATOM    225  CB  ALA A  28      87.785   3.638-152.107  1.00 78.12           C  
ATOM    226  O   ALA A  28      86.376   4.829-154.968  1.00 78.12           O  
ATOM    227  N   SER A  29      86.388   2.600-154.708  1.00 78.19           N  
ATOM    228  CA  SER A  29      86.332   2.295-156.139  1.00 78.19           C  
ATOM    229  C   SER A  29      85.062   2.860-156.780  1.00 78.19           C  
ATOM    230  CB  SER A  29      86.400   0.782-156.357  1.00 78.19           C  
ATOM    231  O   SER A  29      85.126   3.479-157.840  1.00 78.19           O  
ATOM    232  OG  SER A  29      87.569   0.242-155.769  1.00 78.19           O  
ATOM    233  N   ALA A  30      83.913   2.714-156.113  1.00 82.50           N  
ATOM    234  CA  ALA A  30      82.644   3.260-156.584  1.00 82.50           C  
ATOM    235  C   ALA A  30      82.659   4.797-156.660  1.00 82.50           C  
ATOM    236  CB  ALA A  30      81.526   2.744-155.671  1.00 82.50           C  
ATOM    237  O   ALA A  30      82.180   5.359-157.643  1.00 82.50           O  
ATOM    238  N   LEU A  31      83.245   5.478-155.667  1.00 81.50           N  
ATOM    239  CA  LEU A  31      83.395   6.937-155.655  1.00 81.50           C  
ATOM    240  C   LEU A  31      84.284   7.439-156.795  1.00 81.50           C  
ATOM    241  CB  LEU A  31      83.966   7.389-154.297  1.00 81.50           C  
ATOM    242  O   LEU A  31      83.920   8.405-157.462  1.00 81.50           O  
ATOM    243  CG  LEU A  31      82.881   7.660-153.245  1.00 81.50           C  
ATOM    244  CD1 LEU A  31      83.503   7.688-151.848  1.00 81.50           C  
ATOM    245  CD2 LEU A  31      82.201   9.013-153.490  1.00 81.50           C  
ATOM    246  N   VAL A  32      85.414   6.773-157.054  1.00 79.88           N  
ATOM    247  CA  VAL A  32      86.312   7.135-158.163  1.00 79.88           C  
ATOM    248  C   VAL A  32      85.611   6.956-159.511  1.00 79.88           C  
ATOM    249  CB  VAL A  32      87.624   6.328-158.101  1.00 79.88           C  
ATOM    250  O   VAL A  32      85.668   7.855-160.347  1.00 79.88           O  
ATOM    251  CG1 VAL A  32      88.523   6.590-159.318  1.00 79.88           C  
ATOM    252  CG2 VAL A  32      88.443   6.701-156.859  1.00 79.88           C  
ATOM    253  N   VAL A  33      84.900   5.841-159.716  1.00 81.38           N  
ATOM    254  CA  VAL A  33      84.134   5.594-160.952  1.00 81.38           C  
ATOM    255  C   VAL A  33      83.026   6.633-161.134  1.00 81.38           C  
ATOM    256  CB  VAL A  33      83.555   4.165-160.958  1.00 81.38           C  
ATOM    257  O   VAL A  33      82.852   7.160-162.233  1.00 81.38           O  
ATOM    258  CG1 VAL A  33      82.587   3.920-162.125  1.00 81.38           C  
ATOM    259  CG2 VAL A  33      84.679   3.129-161.086  1.00 81.38           C  
ATOM    260  N   LEU A  34      82.304   6.968-160.061  1.00 82.69           N  
ATOM    261  CA  LEU A  34      81.265   7.995-160.087  1.00 82.69           C  
ATOM    262  C   LEU A  34      81.852   9.368-160.440  1.00 82.69           C  
ATOM    263  CB  LEU A  34      80.561   8.033-158.720  1.00 82.69           C  
ATOM    264  O   LEU A  34      81.319  10.046-161.314  1.00 82.69           O  
ATOM    265  CG  LEU A  34      79.329   8.958-158.703  1.00 82.69           C  
ATOM    266  CD1 LEU A  34      78.092   8.235-159.239  1.00 82.69           C  
ATOM    267  CD2 LEU A  34      79.044   9.425-157.278  1.00 82.69           C  
ATOM    268  N   ALA A  35      82.957   9.762-159.800  1.00 79.62           N  
ATOM    269  CA  ALA A  35      83.642  11.022-160.083  1.00 79.62           C  
ATOM    270  C   ALA A  35      84.084  11.098-161.552  1.00 79.62           C  
ATOM    271  CB  ALA A  35      84.830  11.165-159.123  1.00 79.62           C  
ATOM    272  O   ALA A  35      83.850  12.114-162.208  1.00 79.62           O  
ATOM    273  N   MET A  36      84.622   9.994-162.084  1.00 76.88           N  
ATOM    274  CA  MET A  36      85.006   9.872-163.492  1.00 76.88           C  
ATOM    275  C   MET A  36      83.815  10.055-164.433  1.00 76.88           C  
ATOM    276  CB  MET A  36      85.740   8.542-163.716  1.00 76.88           C  
ATOM    277  O   MET A  36      83.901  10.823-165.391  1.00 76.88           O  
ATOM    278  CG  MET A  36      86.701   8.647-164.903  1.00 76.88           C  
ATOM    279  SD  MET A  36      87.678   7.151-165.208  1.00 76.88           S  
ATOM    280  CE  MET A  36      86.517   6.227-166.245  1.00 76.88           C  
ATOM    281  N   GLY A  37      82.684   9.412-164.129  1.00 81.56           N  
ATOM    282  CA  GLY A  37      81.449   9.553-164.898  1.00 81.56           C  
ATOM    283  C   GLY A  37      80.896  10.978-164.872  1.00 81.56           C  
ATOM    284  O   GLY A  37      80.588  11.536-165.924  1.00 81.56           O  
ATOM    285  N   VAL A  38      80.821  11.599-163.691  1.00 81.94           N  
ATOM    286  CA  VAL A  38      80.337  12.981-163.542  1.00 81.94           C  
ATOM    287  C   VAL A  38      81.223  13.945-164.322  1.00 81.94           C  
ATOM    288  CB  VAL A  38      80.254  13.387-162.057  1.00 81.94           C  
ATOM    289  O   VAL A  38      80.713  14.784-165.061  1.00 81.94           O  
ATOM    290  CG1 VAL A  38      79.929  14.877-161.870  1.00 81.94           C  
ATOM    291  CG2 VAL A  38      79.149  12.597-161.343  1.00 81.94           C  
ATOM    292  N   GLN A  39      82.544  13.808-164.215  1.00 76.12           N  
ATOM    293  CA  GLN A  39      83.462  14.702-164.908  1.00 76.12           C  
ATOM    294  C   GLN A  39      83.404  14.525-166.425  1.00 76.12           C  
ATOM    295  CB  GLN A  39      84.866  14.497-164.348  1.00 76.12           C  
ATOM    296  O   GLN A  39      83.355  15.524-167.136  1.00 76.12           O  
ATOM    297  CG  GLN A  39      85.828  15.602-164.815  1.00 76.12           C  
ATOM    298  CD  GLN A  39      86.879  15.968-163.773  1.00 76.12           C  
ATOM    299  NE2 GLN A  39      87.880  16.734-164.139  1.00 76.12           N  
ATOM    300  OE1 GLN A  39      86.838  15.589-162.614  1.00 76.12           O  
ATOM    301  N   MET A  40      83.323  13.287-166.925  1.00 75.81           N  
ATOM    302  CA  MET A  40      83.113  13.030-168.355  1.00 75.81           C  
ATOM    303  C   MET A  40      81.843  13.704-168.876  1.00 75.81           C  
ATOM    304  CB  MET A  40      83.028  11.521-168.628  1.00 75.81           C  
ATOM    305  O   MET A  40      81.884  14.358-169.917  1.00 75.81           O  
ATOM    306  CG  MET A  40      84.410  10.905-168.827  1.00 75.81           C  
ATOM    307  SD  MET A  40      84.349   9.139-169.229  1.00 75.81           S  
ATOM    308  CE  MET A  40      85.540   9.096-170.592  1.00 75.81           C  
ATOM    309  N   VAL A  41      80.731  13.580-168.146  1.00 81.88           N  
ATOM    310  CA  VAL A  41      79.454  14.200-168.524  1.00 81.88           C  
ATOM    311  C   VAL A  41      79.568  15.726-168.541  1.00 81.88           C  
ATOM    312  CB  VAL A  41      78.330  13.720-167.585  1.00 81.88           C  
ATOM    313  O   VAL A  41      79.131  16.360-169.500  1.00 81.88           O  
ATOM    314  CG1 VAL A  41      77.023  14.501-167.774  1.00 81.88           C  
ATOM    315  CG2 VAL A  41      78.011  12.241-167.842  1.00 81.88           C  
ATOM    316  N   VAL A  42      80.190  16.319-167.519  1.00 79.94           N  
ATOM    317  CA  VAL A  42      80.369  17.776-167.420  1.00 79.94           C  
ATOM    318  C   VAL A  42      81.254  18.308-168.548  1.00 79.94           C  
ATOM    319  CB  VAL A  42      80.925  18.160-166.035  1.00 79.94           C  
ATOM    320  O   VAL A  42      80.887  19.287-169.196  1.00 79.94           O  
ATOM    321  CG1 VAL A  42      81.347  19.633-165.951  1.00 79.94           C  
ATOM    322  CG2 VAL A  42      79.863  17.939-164.949  1.00 79.94           C  
ATOM    323  N   THR A  43      82.389  17.666-168.829  1.00 72.31           N  
ATOM    324  CA  THR A  43      83.290  18.116-169.899  1.00 72.31           C  
ATOM    325  C   THR A  43      82.645  17.969-171.274  1.00 72.31           C  
ATOM    326  CB  THR A  43      84.621  17.358-169.875  1.00 72.31           C  
ATOM    327  O   THR A  43      82.737  18.885-172.092  1.00 72.31           O  
ATOM    328  CG2 THR A  43      85.645  18.012-170.796  1.00 72.31           C  
ATOM    329  OG1 THR A  43      85.200  17.388-168.592  1.00 72.31           O  
ATOM    330  N   PHE A  44      81.934  16.861-171.516  1.00 78.88           N  
ATOM    331  CA  PHE A  44      81.194  16.655-172.760  1.00 78.88           C  
ATOM    332  C   PHE A  44      80.153  17.758-172.994  1.00 78.88           C  
ATOM    333  CB  PHE A  44      80.534  15.271-172.733  1.00 78.88           C  
ATOM    334  O   PHE A  44      80.092  18.319-174.087  1.00 78.88           O  
ATOM    335  CG  PHE A  44      79.769  14.954-174.001  1.00 78.88           C  
ATOM    336  CD1 PHE A  44      78.371  15.110-174.048  1.00 78.88           C  
ATOM    337  CD2 PHE A  44      80.467  14.547-175.153  1.00 78.88           C  
ATOM    338  CE1 PHE A  44      77.675  14.851-175.242  1.00 78.88           C  
ATOM    339  CE2 PHE A  44      79.771  14.289-176.346  1.00 78.88           C  
ATOM    340  CZ  PHE A  44      78.375  14.440-176.390  1.00 78.88           C  
ATOM    341  N   LEU A  45      79.391  18.117-171.955  1.00 80.38           N  
ATOM    342  CA  LEU A  45      78.399  19.195-172.015  1.00 80.38           C  
ATOM    343  C   LEU A  45      79.016  20.574-172.295  1.00 80.38           C  
ATOM    344  CB  LEU A  45      77.611  19.223-170.690  1.00 80.38           C  
ATOM    345  O   LEU A  45      78.356  21.409-172.906  1.00 80.38           O  
ATOM    346  CG  LEU A  45      76.479  18.185-170.622  1.00 80.38           C  
ATOM    347  CD1 LEU A  45      76.027  17.993-169.174  1.00 80.38           C  
ATOM    348  CD2 LEU A  45      75.261  18.637-171.434  1.00 80.38           C  
ATOM    349  N   LEU A  46      80.252  20.826-171.852  1.00 78.94           N  
ATOM    350  CA  LEU A  46      80.885  22.145-171.953  1.00 78.94           C  
ATOM    351  C   LEU A  46      81.708  22.359-173.231  1.00 78.94           C  
ATOM    352  CB  LEU A  46      81.751  22.384-170.704  1.00 78.94           C  
ATOM    353  O   LEU A  46      81.712  23.469-173.755  1.00 78.94           O  
ATOM    354  CG  LEU A  46      80.945  22.663-169.421  1.00 78.94           C  
ATOM    355  CD1 LEU A  46      81.888  22.643-168.217  1.00 78.94           C  
ATOM    356  CD2 LEU A  46      80.260  24.033-169.455  1.00 78.94           C  
ATOM    357  N   GLN A  47      82.437  21.348-173.712  1.00 67.19           N  
ATOM    358  CA  GLN A  47      83.437  21.523-174.782  1.00 67.19           C  
ATOM    359  C   GLN A  47      83.140  20.725-176.061  1.00 67.19           C  
ATOM    360  CB  GLN A  47      84.844  21.233-174.227  1.00 67.19           C  
ATOM    361  O   GLN A  47      83.862  20.864-177.046  1.00 67.19           O  
ATOM    362  CG  GLN A  47      85.269  22.284-173.185  1.00 67.19           C  
ATOM    363  CD  GLN A  47      86.694  22.095-172.676  1.00 67.19           C  
ATOM    364  NE2 GLN A  47      87.190  22.996-171.857  1.00 67.19           N  
ATOM    365  OE1 GLN A  47      87.401  21.156-172.988  1.00 67.19           O  
ATOM    366  N   GLY A  48      82.081  19.905-176.082  1.00 73.19           N  
ATOM    367  CA  GLY A  48      81.641  19.166-177.275  1.00 73.19           C  
ATOM    368  C   GLY A  48      82.523  17.974-177.680  1.00 73.19           C  
ATOM    369  O   GLY A  48      82.184  17.262-178.622  1.00 73.19           O  
ATOM    370  N   GLY A  49      83.619  17.709-176.963  1.00 68.81           N  
ATOM    371  CA  GLY A  49      84.476  16.535-177.139  1.00 68.81           C  
ATOM    372  C   GLY A  49      85.310  16.257-175.887  1.00 68.81           C  
ATOM    373  O   GLY A  49      85.698  17.186-175.185  1.00 68.81           O  
ATOM    374  N   VAL A  50      85.566  14.980-175.585  1.00 68.88           N  
ATOM    375  CA  VAL A  50      86.339  14.568-174.400  1.00 68.88           C  
ATOM    376  C   VAL A  50      87.773  14.258-174.815  1.00 68.88           C  
ATOM    377  CB  VAL A  50      85.686  13.369-173.681  1.00 68.88           C  
ATOM    378  O   VAL A  50      88.000  13.369-175.636  1.00 68.88           O  
ATOM    379  CG1 VAL A  50      86.475  12.955-172.430  1.00 68.88           C  
ATOM    380  CG2 VAL A  50      84.254  13.705-173.242  1.00 68.88           C  
ATOM    381  N   GLN A  51      88.744  14.973-174.244  1.00 70.12           N  
ATOM    382  CA  GLN A  51      90.162  14.682-174.442  1.00 70.12           C  
ATOM    383  C   GLN A  51      90.669  13.730-173.353  1.00 70.12           C  
ATOM    384  CB  GLN A  51      90.980  15.981-174.483  1.00 70.12           C  
ATOM    385  O   GLN A  51      90.241  13.785-172.201  1.00 70.12           O  
ATOM    386  CG  GLN A  51      90.641  16.845-175.710  1.00 70.12           C  
ATOM    387  CD  GLN A  51      91.567  18.049-175.870  1.00 70.12           C  
ATOM    388  NE2 GLN A  51      91.450  18.783-176.955  1.00 70.12           N  
ATOM    389  OE1 GLN A  51      92.431  18.341-175.060  1.00 70.12           O  
ATOM    390  N   SER A  52      91.639  12.874-173.686  1.00 72.19           N  
ATOM    391  CA  SER A  52      92.197  11.888-172.744  1.00 72.19           C  
ATOM    392  C   SER A  52      92.786  12.519-171.471  1.00 72.19           C  
ATOM    393  CB  SER A  52      93.277  11.053-173.441  1.00 72.19           C  
ATOM    394  O   SER A  52      92.870  11.857-170.438  1.00 72.19           O  
ATOM    395  OG  SER A  52      92.793  10.561-174.679  1.00 72.19           O  
ATOM    396  N   ILE A  53      93.160  13.804-171.516  1.00 73.00           N  
ATOM    397  CA  ILE A  53      93.693  14.545-170.365  1.00 73.00           C  
ATOM    398  C   ILE A  53      92.643  14.745-169.254  1.00 73.00           C  
ATOM    399  CB  ILE A  53      94.304  15.880-170.860  1.00 73.00           C  
ATOM    400  O   ILE A  53      92.994  14.784-168.072  1.00 73.00           O  
ATOM    401  CG1 ILE A  53      95.429  16.392-169.937  1.00 73.00           C  
ATOM    402  CG2 ILE A  53      93.248  16.982-171.054  1.00 73.00           C  
ATOM    403  CD1 ILE A  53      96.749  15.634-170.135  1.00 73.00           C  
ATOM    404  N   ASP A  54      91.357  14.809-169.608  1.00 70.75           N  
ATOM    405  CA  ASP A  54      90.268  15.017-168.650  1.00 70.75           C  
ATOM    406  C   ASP A  54      89.989  13.756-167.825  1.00 70.75           C  
ATOM    407  CB  ASP A  54      89.010  15.487-169.388  1.00 70.75           C  
ATOM    408  O   ASP A  54      89.676  13.848-166.635  1.00 70.75           O  
ATOM    409  CG  ASP A  54      89.249  16.826-170.084  1.00 70.75           C  
ATOM    410  OD1 ASP A  54      89.764  17.739-169.393  1.00 70.75           O  
ATOM    411  OD2 ASP A  54      88.922  16.903-171.287  1.00 70.75           O  
ATOM    412  N   LEU A  55      90.201  12.575-168.420  1.00 72.00           N  
ATOM    413  CA  LEU A  55      90.108  11.291-167.722  1.00 72.00           C  
ATOM    414  C   LEU A  55      91.166  11.195-166.614  1.00 72.00           C  
ATOM    415  CB  LEU A  55      90.281  10.149-168.741  1.00 72.00           C  
ATOM    416  O   LEU A  55      90.861  10.825-165.480  1.00 72.00           O  
ATOM    417  CG  LEU A  55      89.745   8.809-168.199  1.00 72.00           C  
ATOM    418  CD1 LEU A  55      88.317   8.581-168.686  1.00 72.00           C  
ATOM    419  CD2 LEU A  55      90.596   7.634-168.676  1.00 72.00           C  
ATOM    420  N   VAL A  56      92.406  11.592-166.924  1.00 77.88           N  
ATOM    421  CA  VAL A  56      93.524  11.556-165.969  1.00 77.88           C  
ATOM    422  C   VAL A  56      93.280  12.521-164.807  1.00 77.88           C  
ATOM    423  CB  VAL A  56      94.866  11.851-166.667  1.00 77.88           C  
ATOM    424  O   VAL A  56      93.478  12.144-163.651  1.00 77.88           O  
ATOM    425  CG1 VAL A  56      96.040  11.812-165.680  1.00 77.88           C  
ATOM    426  CG2 VAL A  56      95.156  10.820-167.767  1.00 77.88           C  
ATOM    427  N   ARG A  57      92.788  13.740-165.082  1.00 77.38           N  
ATOM    428  CA  ARG A  57      92.422  14.695-164.020  1.00 77.38           C  
ATOM    429  C   ARG A  57      91.329  14.148-163.110  1.00 77.38           C  
ATOM    430  CB  ARG A  57      91.975  16.039-164.612  1.00 77.38           C  
ATOM    431  O   ARG A  57      91.436  14.302-161.897  1.00 77.38           O  
ATOM    432  CG  ARG A  57      93.169  16.921-164.984  1.00 77.38           C  
ATOM    433  CD  ARG A  57      92.661  18.270-165.499  1.00 77.38           C  
ATOM    434  NE  ARG A  57      93.773  19.146-165.907  1.00 77.38           N  
ATOM    435  NH1 ARG A  57      92.486  20.794-166.858  1.00 77.38           N  
ATOM    436  NH2 ARG A  57      94.710  20.976-166.887  1.00 77.38           N  
ATOM    437  CZ  ARG A  57      93.651  20.298-166.543  1.00 77.38           C  
ATOM    438  N   SER A  58      90.307  13.505-163.669  1.00 75.44           N  
ATOM    439  CA  SER A  58      89.202  12.987-162.865  1.00 75.44           C  
ATOM    440  C   SER A  58      89.620  11.826-161.962  1.00 75.44           C  
ATOM    441  CB  SER A  58      88.050  12.569-163.762  1.00 75.44           C  
ATOM    442  O   SER A  58      89.277  11.818-160.780  1.00 75.44           O  
ATOM    443  OG  SER A  58      86.937  12.413-162.921  1.00 75.44           O  
ATOM    444  N   ILE A  59      90.444  10.901-162.470  1.00 80.44           N  
ATOM    445  CA  ILE A  59      91.011   9.823-161.647  1.00 80.44           C  
ATOM    446  C   ILE A  59      91.848  10.411-160.507  1.00 80.44           C  
ATOM    447  CB  ILE A  59      91.820   8.832-162.514  1.00 80.44           C  
ATOM    448  O   ILE A  59      91.697   9.981-159.365  1.00 80.44           O  
ATOM    449  CG1 ILE A  59      90.865   8.069-163.461  1.00 80.44           C  
ATOM    450  CG2 ILE A  59      92.602   7.833-161.635  1.00 80.44           C  
ATOM    451  CD1 ILE A  59      91.582   7.250-164.542  1.00 80.44           C  
ATOM    452  N   PHE A  60      92.676  11.424-160.782  1.00 80.75           N  
ATOM    453  CA  PHE A  60      93.496  12.074-159.758  1.00 80.75           C  
ATOM    454  C   PHE A  60      92.649  12.742-158.661  1.00 80.75           C  
ATOM    455  CB  PHE A  60      94.445  13.075-160.429  1.00 80.75           C  
ATOM    456  O   PHE A  60      92.892  12.514-157.476  1.00 80.75           O  
ATOM    457  CG  PHE A  60      95.439  13.692-159.467  1.00 80.75           C  
ATOM    458  CD1 PHE A  60      95.178  14.944-158.878  1.00 80.75           C  
ATOM    459  CD2 PHE A  60      96.615  12.995-159.134  1.00 80.75           C  
ATOM    460  CE1 PHE A  60      96.094  15.497-157.965  1.00 80.75           C  
ATOM    461  CE2 PHE A  60      97.530  13.548-158.222  1.00 80.75           C  
ATOM    462  CZ  PHE A  60      97.270  14.800-157.638  1.00 80.75           C  
ATOM    463  N   PHE A  61      91.615  13.507-159.033  1.00 77.62           N  
ATOM    464  CA  PHE A  61      90.698  14.114-158.059  1.00 77.62           C  
ATOM    465  C   PHE A  61      89.910  13.065-157.266  1.00 77.62           C  
ATOM    466  CB  PHE A  61      89.743  15.092-158.759  1.00 77.62           C  
ATOM    467  O   PHE A  61      89.769  13.198-156.048  1.00 77.62           O  
ATOM    468  CG  PHE A  61      90.298  16.497-158.872  1.00 77.62           C  
ATOM    469  CD1 PHE A  61      90.411  17.291-157.715  1.00 77.62           C  
ATOM    470  CD2 PHE A  61      90.692  17.020-160.117  1.00 77.62           C  
ATOM    471  CE1 PHE A  61      90.923  18.597-157.801  1.00 77.62           C  
ATOM    472  CE2 PHE A  61      91.210  18.325-160.203  1.00 77.62           C  
ATOM    473  CZ  PHE A  61      91.325  19.113-159.045  1.00 77.62           C  
ATOM    474  N   GLY A  62      89.447  12.001-157.927  1.00 77.56           N  
ATOM    475  CA  GLY A  62      88.776  10.881-157.274  1.00 77.56           C  
ATOM    476  C   GLY A  62      89.666  10.227-156.217  1.00 77.56           C  
ATOM    477  O   GLY A  62      89.240  10.058-155.075  1.00 77.56           O  
ATOM    478  N   LEU A  63      90.920   9.921-156.557  1.00 81.81           N  
ATOM    479  CA  LEU A  63      91.884   9.309-155.634  1.00 81.81           C  
ATOM    480  C   LEU A  63      92.250  10.226-154.458  1.00 81.81           C  
ATOM    481  CB  LEU A  63      93.133   8.869-156.429  1.00 81.81           C  
ATOM    482  O   LEU A  63      92.486   9.729-153.359  1.00 81.81           O  
ATOM    483  CG  LEU A  63      93.360   7.345-156.398  1.00 81.81           C  
ATOM    484  CD1 LEU A  63      93.886   6.846-157.743  1.00 81.81           C  
ATOM    485  CD2 LEU A  63      94.363   6.970-155.307  1.00 81.81           C  
ATOM    486  N   LEU A  64      92.246  11.547-154.659  1.00 81.19           N  
ATOM    487  CA  LEU A  64      92.546  12.522-153.609  1.00 81.19           C  
ATOM    488  C   LEU A  64      91.409  12.652-152.576  1.00 81.19           C  
ATOM    489  CB  LEU A  64      92.858  13.872-154.282  1.00 81.19           C  
ATOM    490  O   LEU A  64      91.672  12.734-151.377  1.00 81.19           O  
ATOM    491  CG  LEU A  64      93.493  14.906-153.335  1.00 81.19           C  
ATOM    492  CD1 LEU A  64      94.962  14.581-153.049  1.00 81.19           C  
ATOM    493  CD2 LEU A  64      93.427  16.296-153.968  1.00 81.19           C  
ATOM    494  N   ILE A  65      90.148  12.672-153.022  1.00 80.25           N  
ATOM    495  CA  ILE A  65      88.981  12.923-152.150  1.00 80.25           C  
ATOM    496  C   ILE A  65      88.540  11.656-151.406  1.00 80.25           C  
ATOM    497  CB  ILE A  65      87.831  13.534-152.988  1.00 80.25           C  
ATOM    498  O   ILE A  65      88.090  11.710-150.259  1.00 80.25           O  
ATOM    499  CG1 ILE A  65      88.245  14.939-153.491  1.00 80.25           C  
ATOM    500  CG2 ILE A  65      86.517  13.623-152.184  1.00 80.25           C  
ATOM    501  CD1 ILE A  65      87.293  15.542-154.532  1.00 80.25           C  
ATOM    502  N   THR A  66      88.677  10.501-152.048  1.00 82.44           N  
ATOM    503  CA  THR A  66      88.092   9.242-151.580  1.00 82.44           C  
ATOM    504  C   THR A  66      88.522   8.800-150.166  1.00 82.44           C  
ATOM    505  CB  THR A  66      88.358   8.168-152.630  1.00 82.44           C  
ATOM    506  O   THR A  66      87.636   8.431-149.390  1.00 82.44           O  
ATOM    507  CG2 THR A  66      87.867   6.817-152.193  1.00 82.44           C  
ATOM    508  OG1 THR A  66      87.632   8.464-153.796  1.00 82.44           O  
ATOM    509  N   PRO A  67      89.809   8.866-149.757  1.00 81.69           N  
ATOM    510  CA  PRO A  67      90.222   8.466-148.407  1.00 81.69           C  
ATOM    511  C   PRO A  67      89.518   9.257-147.295  1.00 81.69           C  
ATOM    512  CB  PRO A  67      91.742   8.677-148.362  1.00 81.69           C  
ATOM    513  O   PRO A  67      89.119   8.687-146.279  1.00 81.69           O  
ATOM    514  CG  PRO A  67      92.164   8.562-149.825  1.00 81.69           C  
ATOM    515  CD  PRO A  67      90.981   9.180-150.563  1.00 81.69           C  
ATOM    516  N   TRP A  68      89.303  10.557-147.511  1.00 84.31           N  
ATOM    517  CA  TRP A  68      88.635  11.437-146.550  1.00 84.31           C  
ATOM    518  C   TRP A  68      87.145  11.117-146.417  1.00 84.31           C  
ATOM    519  CB  TRP A  68      88.850  12.893-146.975  1.00 84.31           C  
ATOM    520  O   TRP A  68      86.618  11.077-145.305  1.00 84.31           O  
ATOM    521  CG  TRP A  68      90.273  13.347-146.910  1.00 84.31           C  
ATOM    522  CD1 TRP A  68      91.159  13.355-147.933  1.00 84.31           C  
ATOM    523  CD2 TRP A  68      90.994  13.858-145.749  1.00 84.31           C  
ATOM    524  CE2 TRP A  68      92.331  14.158-146.144  1.00 84.31           C  
ATOM    525  CE3 TRP A  68      90.648  14.098-144.401  1.00 84.31           C  
ATOM    526  NE1 TRP A  68      92.377  13.828-147.483  1.00 84.31           N  
ATOM    527  CH2 TRP A  68      92.902  14.907-143.915  1.00 84.31           C  
ATOM    528  CZ2 TRP A  68      93.279  14.675-145.249  1.00 84.31           C  
ATOM    529  CZ3 TRP A  68      91.591  14.619-143.494  1.00 84.31           C  
ATOM    530  N   ALA A  69      86.473  10.836-147.538  1.00 79.81           N  
ATOM    531  CA  ALA A  69      85.056  10.479-147.548  1.00 79.81           C  
ATOM    532  C   ALA A  69      84.787   9.162-146.800  1.00 79.81           C  
ATOM    533  CB  ALA A  69      84.588  10.404-149.007  1.00 79.81           C  
ATOM    534  O   ALA A  69      83.854   9.075-146.000  1.00 79.81           O  
ATOM    535  N   VAL A  70      85.632   8.152-147.021  1.00 80.00           N  
ATOM    536  CA  VAL A  70      85.528   6.847-146.354  1.00 80.00           C  
ATOM    537  C   VAL A  70      85.776   6.965-144.845  1.00 80.00           C  
ATOM    538  CB  VAL A  70      86.517   5.862-146.996  1.00 80.00           C  
ATOM    539  O   VAL A  70      85.026   6.388-144.052  1.00 80.00           O  
ATOM    540  CG1 VAL A  70      86.574   4.534-146.247  1.00 80.00           C  
ATOM    541  CG2 VAL A  70      86.153   5.539-148.454  1.00 80.00           C  
ATOM    542  N   TYR A  71      86.796   7.728-144.435  1.00 81.69           N  
ATOM    543  CA  TYR A  71      87.099   7.951-143.019  1.00 81.69           C  
ATOM    544  C   TYR A  71      85.932   8.627-142.291  1.00 81.69           C  
ATOM    545  CB  TYR A  71      88.378   8.789-142.890  1.00 81.69           C  
ATOM    546  O   TYR A  71      85.464   8.121-141.271  1.00 81.69           O  
ATOM    547  CG  TYR A  71      88.691   9.179-141.457  1.00 81.69           C  
ATOM    548  CD1 TYR A  71      88.387  10.474-140.994  1.00 81.69           C  
ATOM    549  CD2 TYR A  71      89.236   8.226-140.575  1.00 81.69           C  
ATOM    550  CE1 TYR A  71      88.636  10.818-139.652  1.00 81.69           C  
ATOM    551  CE2 TYR A  71      89.485   8.566-139.231  1.00 81.69           C  
ATOM    552  OH  TYR A  71      89.417  10.206-137.474  1.00 81.69           O  
ATOM    553  CZ  TYR A  71      89.187   9.866-138.769  1.00 81.69           C  
ATOM    554  N   PHE A  72      85.411   9.723-142.853  1.00 81.38           N  
ATOM    555  CA  PHE A  72      84.290  10.454-142.266  1.00 81.38           C  
ATOM    556  C   PHE A  72      83.067   9.552-142.060  1.00 81.38           C  
ATOM    557  CB  PHE A  72      83.948  11.644-143.171  1.00 81.38           C  
ATOM    558  O   PHE A  72      82.469   9.538-140.985  1.00 81.38           O  
ATOM    559  CG  PHE A  72      82.793  12.474-142.652  1.00 81.38           C  
ATOM    560  CD1 PHE A  72      81.496  12.296-143.173  1.00 81.38           C  
ATOM    561  CD2 PHE A  72      83.009  13.400-141.616  1.00 81.38           C  
ATOM    562  CE1 PHE A  72      80.423  13.048-142.662  1.00 81.38           C  
ATOM    563  CE2 PHE A  72      81.937  14.152-141.106  1.00 81.38           C  
ATOM    564  CZ  PHE A  72      80.644  13.977-141.629  1.00 81.38           C  
ATOM    565  N   LEU A  73      82.722   8.752-143.071  1.00 77.56           N  
ATOM    566  CA  LEU A  73      81.544   7.894-143.014  1.00 77.56           C  
ATOM    567  C   LEU A  73      81.700   6.741-142.009  1.00 77.56           C  
ATOM    568  CB  LEU A  73      81.250   7.427-144.446  1.00 77.56           C  
ATOM    569  O   LEU A  73      80.721   6.363-141.371  1.00 77.56           O  
ATOM    570  CG  LEU A  73      79.839   6.871-144.687  1.00 77.56           C  
ATOM    571  CD1 LEU A  73      78.716   7.828-144.290  1.00 77.56           C  
ATOM    572  CD2 LEU A  73      79.680   6.670-146.191  1.00 77.56           C  
ATOM    573  N   SER A  74      82.918   6.227-141.817  1.00 75.56           N  
ATOM    574  CA  SER A  74      83.196   5.177-140.825  1.00 75.56           C  
ATOM    575  C   SER A  74      83.028   5.689-139.389  1.00 75.56           C  
ATOM    576  CB  SER A  74      84.602   4.602-141.025  1.00 75.56           C  
ATOM    577  O   SER A  74      82.345   5.055-138.588  1.00 75.56           O  
ATOM    578  OG  SER A  74      84.743   4.089-142.338  1.00 75.56           O  
ATOM    579  N   VAL A  75      83.564   6.878-139.082  1.00 80.19           N  
ATOM    580  CA  VAL A  75      83.475   7.485-137.738  1.00 80.19           C  
ATOM    581  C   VAL A  75      82.027   7.788-137.341  1.00 80.19           C  
ATOM    582  CB  VAL A  75      84.331   8.767-137.681  1.00 80.19           C  
ATOM    583  O   VAL A  75      81.625   7.553-136.202  1.00 80.19           O  
ATOM    584  CG1 VAL A  75      84.153   9.546-136.370  1.00 80.19           C  
ATOM    585  CG2 VAL A  75      85.823   8.433-137.816  1.00 80.19           C  
ATOM    586  N   VAL A  76      81.215   8.290-138.277  1.00 79.69           N  
ATOM    587  CA  VAL A  76      79.803   8.615-138.008  1.00 79.69           C  
ATOM    588  C   VAL A  76      79.001   7.369-137.620  1.00 79.69           C  
ATOM    589  CB  VAL A  76      79.180   9.323-139.228  1.00 79.69           C  
ATOM    590  O   VAL A  76      78.141   7.439-136.740  1.00 79.69           O  
ATOM    591  CG1 VAL A  76      77.656   9.486-139.122  1.00 79.69           C  
ATOM    592  CG2 VAL A  76      79.770  10.731-139.387  1.00 79.69           C  
ATOM    593  N   VAL A  77      79.274   6.226-138.252  1.00 74.06           N  
ATOM    594  CA  VAL A  77      78.557   4.975-137.968  1.00 74.06           C  
ATOM    595  C   VAL A  77      78.930   4.423-136.592  1.00 74.06           C  
ATOM    596  CB  VAL A  77      78.791   3.944-139.086  1.00 74.06           C  
ATOM    597  O   VAL A  77      78.036   4.058-135.828  1.00 74.06           O  
ATOM    598  CG1 VAL A  77      78.168   2.585-138.752  1.00 74.06           C  
ATOM    599  CG2 VAL A  77      78.140   4.419-140.394  1.00 74.06           C  
ATOM    600  N   GLU A  78      80.215   4.433-136.239  1.00 77.00           N  
ATOM    601  CA  GLU A  78      80.694   3.967-134.931  1.00 77.00           C  
ATOM    602  C   GLU A  78      80.059   4.765-133.775  1.00 77.00           C  
ATOM    603  CB  GLU A  78      82.228   4.053-134.940  1.00 77.00           C  
ATOM    604  O   GLU A  78      79.543   4.186-132.815  1.00 77.00           O  
ATOM    605  CG  GLU A  78      82.887   3.360-133.739  1.00 77.00           C  
ATOM    606  CD  GLU A  78      84.420   3.277-133.872  1.00 77.00           C  
ATOM    607  OE1 GLU A  78      85.023   2.489-133.112  1.00 77.00           O  
ATOM    608  OE2 GLU A  78      84.987   3.988-134.736  1.00 77.00           O  
ATOM    609  N   GLN A  79      79.964   6.094-133.908  1.00 77.94           N  
ATOM    610  CA  GLN A  79      79.303   6.935-132.900  1.00 77.94           C  
ATOM    611  C   GLN A  79      77.797   6.665-132.744  1.00 77.94           C  
ATOM    612  CB  GLN A  79      79.498   8.419-133.229  1.00 77.94           C  
ATOM    613  O   GLN A  79      77.240   6.801-131.645  1.00 77.94           O  
ATOM    614  CG  GLN A  79      80.921   8.909-132.935  1.00 77.94           C  
ATOM    615  CD  GLN A  79      80.981  10.415-132.693  1.00 77.94           C  
ATOM    616  NE2 GLN A  79      82.085  10.912-132.183  1.00 77.94           N  
ATOM    617  OE1 GLN A  79      80.053  11.175-132.923  1.00 77.94           O  
ATOM    618  N   LEU A  80      77.113   6.297-133.831  1.00 77.62           N  
ATOM    619  CA  LEU A  80      75.688   5.960-133.798  1.00 77.62           C  
ATOM    620  C   LEU A  80      75.437   4.645-133.051  1.00 77.62           C  
ATOM    621  CB  LEU A  80      75.156   5.905-135.243  1.00 77.62           C  
ATOM    622  O   LEU A  80      74.464   4.538-132.296  1.00 77.62           O  
ATOM    623  CG  LEU A  80      74.606   7.258-135.722  1.00 77.62           C  
ATOM    624  CD1 LEU A  80      74.588   7.323-137.248  1.00 77.62           C  
ATOM    625  CD2 LEU A  80      73.168   7.461-135.227  1.00 77.62           C  
ATOM    626  N   GLU A  81      76.314   3.660-133.230  1.00 77.94           N  
ATOM    627  CA  GLU A  81      76.181   2.347-132.604  1.00 77.94           C  
ATOM    628  C   GLU A  81      76.452   2.392-131.093  1.00 77.94           C  
ATOM    629  CB  GLU A  81      77.070   1.350-133.354  1.00 77.94           C  
ATOM    630  O   GLU A  81      75.640   1.884-130.308  1.00 77.94           O  
ATOM    631  CG  GLU A  81      76.741  -0.090-132.936  1.00 77.94           C  
ATOM    632  CD  GLU A  81      77.212  -1.151-133.940  1.00 77.94           C  
ATOM    633  OE1 GLU A  81      76.740  -2.299-133.769  1.00 77.94           O  
ATOM    634  OE2 GLU A  81      77.970  -0.815-134.875  1.00 77.94           O  
ATOM    635  N   GLU A  82      77.503   3.102-130.666  1.00 79.12           N  
ATOM    636  CA  GLU A  82      77.768   3.347-129.242  1.00 79.12           C  
ATOM    637  C   GLU A  82      76.582   4.026-128.539  1.00 79.12           C  
ATOM    638  CB  GLU A  82      78.983   4.264-129.052  1.00 79.12           C  
ATOM    639  O   GLU A  82      76.163   3.609-127.450  1.00 79.12           O  
ATOM    640  CG  GLU A  82      80.343   3.551-129.072  1.00 79.12           C  
ATOM    641  CD  GLU A  82      81.438   4.367-128.355  1.00 79.12           C  
ATOM    642  OE1 GLU A  82      82.593   3.904-128.347  1.00 79.12           O  
ATOM    643  OE2 GLU A  82      81.103   5.378-127.675  1.00 79.12           O  
ATOM    644  N   SER A  83      76.012   5.066-129.158  1.00 79.31           N  
ATOM    645  CA  SER A  83      74.888   5.809-128.578  1.00 79.31           C  
ATOM    646  C   SER A  83      73.659   4.917-128.370  1.00 79.31           C  
ATOM    647  CB  SER A  83      74.517   7.003-129.462  1.00 79.31           C  
ATOM    648  O   SER A  83      72.987   5.008-127.337  1.00 79.31           O  
ATOM    649  OG  SER A  83      75.549   7.962-129.467  1.00 79.31           O  
ATOM    650  N   ARG A  84      73.381   4.003-129.311  1.00 81.31           N  
ATOM    651  CA  ARG A  84      72.260   3.058-129.195  1.00 81.31           C  
ATOM    652  C   ARG A  84      72.465   2.086-128.030  1.00 81.31           C  
ATOM    653  CB  ARG A  84      72.081   2.307-130.526  1.00 81.31           C  
ATOM    654  O   ARG A  84      71.526   1.843-127.269  1.00 81.31           O  
ATOM    655  CG  ARG A  84      70.759   1.521-130.548  1.00 81.31           C  
ATOM    656  CD  ARG A  84      70.729   0.459-131.652  1.00 81.31           C  
ATOM    657  NE  ARG A  84      69.536  -0.405-131.514  1.00 81.31           N  
ATOM    658  NH1 ARG A  84      70.382  -2.301-132.512  1.00 81.31           N  
ATOM    659  NH2 ARG A  84      68.329  -2.334-131.644  1.00 81.31           N  
ATOM    660  CZ  ARG A  84      69.424  -1.669-131.891  1.00 81.31           C  
ATOM    661  N   GLN A  85      73.673   1.542-127.871  1.00 79.00           N  
ATOM    662  CA  GLN A  85      73.967   0.584-126.802  1.00 79.00           C  
ATOM    663  C   GLN A  85      73.855   1.216-125.406  1.00 79.00           C  
ATOM    664  CB  GLN A  85      75.362  -0.020-126.994  1.00 79.00           C  
ATOM    665  O   GLN A  85      73.294   0.598-124.496  1.00 79.00           O  
ATOM    666  CG  GLN A  85      75.457  -0.988-128.187  1.00 79.00           C  
ATOM    667  CD  GLN A  85      76.821  -1.673-128.258  1.00 79.00           C  
ATOM    668  NE2 GLN A  85      77.061  -2.517-129.235  1.00 79.00           N  
ATOM    669  OE1 GLN A  85      77.679  -1.488-127.411  1.00 79.00           O  
ATOM    670  N   ARG A  86      74.327   2.460-125.228  1.00 83.12           N  
ATOM    671  CA  ARG A  86      74.183   3.189-123.951  1.00 83.12           C  
ATOM    672  C   ARG A  86      72.719   3.410-123.576  1.00 83.12           C  
ATOM    673  CB  ARG A  86      74.917   4.538-124.001  1.00 83.12           C  
ATOM    674  O   ARG A  86      72.356   3.201-122.419  1.00 83.12           O  
ATOM    675  CG  ARG A  86      76.444   4.384-124.003  1.00 83.12           C  
ATOM    676  CD  ARG A  86      77.119   5.762-123.974  1.00 83.12           C  
ATOM    677  NE  ARG A  86      78.504   5.702-124.481  1.00 83.12           N  
ATOM    678  NH1 ARG A  86      79.138   7.841-123.948  1.00 83.12           N  
ATOM    679  NH2 ARG A  86      80.511   6.559-125.154  1.00 83.12           N  
ATOM    680  CZ  ARG A  86      79.380   6.692-124.520  1.00 83.12           C  
ATOM    681  N   LEU A  87      71.880   3.788-124.543  1.00 81.75           N  
ATOM    682  CA  LEU A  87      70.458   4.031-124.299  1.00 81.75           C  
ATOM    683  C   LEU A  87      69.740   2.764-123.807  1.00 81.75           C  
ATOM    684  CB  LEU A  87      69.812   4.576-125.584  1.00 81.75           C  
ATOM    685  O   LEU A  87      68.982   2.826-122.843  1.00 81.75           O  
ATOM    686  CG  LEU A  87      68.463   5.270-125.317  1.00 81.75           C  
ATOM    687  CD1 LEU A  87      68.671   6.698-124.804  1.00 81.75           C  
ATOM    688  CD2 LEU A  87      67.639   5.334-126.602  1.00 81.75           C  
ATOM    689  N   SER A  88      70.026   1.609-124.417  1.00 82.31           N  
ATOM    690  CA  SER A  88      69.397   0.335-124.039  1.00 82.31           C  
ATOM    691  C   SER A  88      69.674  -0.045-122.580  1.00 82.31           C  
ATOM    692  CB  SER A  88      69.883  -0.778-124.969  1.00 82.31           C  
ATOM    693  O   SER A  88      68.754  -0.424-121.862  1.00 82.31           O  
ATOM    694  OG  SER A  88      69.021  -1.894-124.902  1.00 82.31           O  
ATOM    695  N   LYS A  89      70.922   0.119-122.116  1.00 84.44           N  
ATOM    696  CA  LYS A  89      71.308  -0.188-120.726  1.00 84.44           C  
ATOM    697  C   LYS A  89      70.636   0.733-119.703  1.00 84.44           C  
ATOM    698  CB  LYS A  89      72.836  -0.108-120.575  1.00 84.44           C  
ATOM    699  O   LYS A  89      70.326   0.303-118.595  1.00 84.44           O  
ATOM    700  CG  LYS A  89      73.558  -1.272-121.266  1.00 84.44           C  
ATOM    701  CD  LYS A  89      75.076  -1.178-121.050  1.00 84.44           C  
ATOM    702  CE  LYS A  89      75.769  -2.363-121.732  1.00 84.44           C  
ATOM    703  NZ  LYS A  89      77.249  -2.294-121.618  1.00 84.44           N  
ATOM    704  N   LEU A  90      70.423   2.006-120.047  1.00 85.44           N  
ATOM    705  CA  LEU A  90      69.749   2.954-119.155  1.00 85.44           C  
ATOM    706  C   LEU A  90      68.268   2.615-118.976  1.00 85.44           C  
ATOM    707  CB  LEU A  90      69.917   4.389-119.683  1.00 85.44           C  
ATOM    708  O   LEU A  90      67.773   2.676-117.852  1.00 85.44           O  
ATOM    709  CG  LEU A  90      71.317   4.984-119.458  1.00 85.44           C  
ATOM    710  CD1 LEU A  90      71.415   6.328-120.181  1.00 85.44           C  
ATOM    711  CD2 LEU A  90      71.613   5.221-117.973  1.00 85.44           C  
ATOM    712  N   VAL A  91      67.581   2.237-120.057  1.00 86.31           N  
ATOM    713  CA  VAL A  91      66.158   1.863-120.014  1.00 86.31           C  
ATOM    714  C   VAL A  91      65.941   0.637-119.126  1.00 86.31           C  
ATOM    715  CB  VAL A  91      65.608   1.644-121.435  1.00 86.31           C  
ATOM    716  O   VAL A  91      65.096   0.682-118.237  1.00 86.31           O  
ATOM    717  CG1 VAL A  91      64.173   1.103-121.432  1.00 86.31           C  
ATOM    718  CG2 VAL A  91      65.591   2.971-122.210  1.00 86.31           C  
ATOM    719  N   GLU A  92      66.760  -0.404-119.285  1.00 86.56           N  
ATOM    720  CA  GLU A  92      66.688  -1.618-118.459  1.00 86.56           C  
ATOM    721  C   GLU A  92      66.883  -1.306-116.963  1.00 86.56           C  
ATOM    722  CB  GLU A  92      67.761  -2.585-118.979  1.00 86.56           C  
ATOM    723  O   GLU A  92      66.109  -1.742-116.109  1.00 86.56           O  
ATOM    724  CG  GLU A  92      67.702  -3.975-118.331  1.00 86.56           C  
ATOM    725  CD  GLU A  92      68.786  -4.923-118.874  1.00 86.56           C  
ATOM    726  OE1 GLU A  92      68.765  -6.106-118.470  1.00 86.56           O  
ATOM    727  OE2 GLU A  92      69.657  -4.461-119.653  1.00 86.56           O  
ATOM    728  N   LYS A  93      67.865  -0.458-116.626  1.00 87.12           N  
ATOM    729  CA  LYS A  93      68.107  -0.041-115.235  1.00 87.12           C  
ATOM    730  C   LYS A  93      66.928   0.745-114.642  1.00 87.12           C  
ATOM    731  CB  LYS A  93      69.423   0.749-115.181  1.00 87.12           C  
ATOM    732  O   LYS A  93      66.629   0.602-113.456  1.00 87.12           O  
ATOM    733  CG  LYS A  93      69.931   0.904-113.742  1.00 87.12           C  
ATOM    734  CD  LYS A  93      71.286   1.618-113.711  1.00 87.12           C  
ATOM    735  CE  LYS A  93      71.777   1.705-112.261  1.00 87.12           C  
ATOM    736  NZ  LYS A  93      73.098   2.374-112.164  1.00 87.12           N  
ATOM    737  N   LEU A  94      66.268   1.576-115.448  1.00 87.12           N  
ATOM    738  CA  LEU A  94      65.081   2.342-115.054  1.00 87.12           C  
ATOM    739  C   LEU A  94      63.866   1.444-114.792  1.00 87.12           C  
ATOM    740  CB  LEU A  94      64.785   3.390-116.148  1.00 87.12           C  
ATOM    741  O   LEU A  94      63.131   1.692-113.836  1.00 87.12           O  
ATOM    742  CG  LEU A  94      65.313   4.790-115.784  1.00 87.12           C  
ATOM    743  CD1 LEU A  94      65.871   5.517-117.006  1.00 87.12           C  
ATOM    744  CD2 LEU A  94      64.189   5.646-115.196  1.00 87.12           C  
ATOM    745  N   GLU A  95      63.667   0.394-115.590  1.00 86.38           N  
ATOM    746  CA  GLU A  95      62.580  -0.569-115.379  1.00 86.38           C  
ATOM    747  C   GLU A  95      62.729  -1.318-114.051  1.00 86.38           C  
ATOM    748  CB  GLU A  95      62.489  -1.549-116.558  1.00 86.38           C  
ATOM    749  O   GLU A  95      61.773  -1.374-113.272  1.00 86.38           O  
ATOM    750  CG  GLU A  95      61.844  -0.874-117.778  1.00 86.38           C  
ATOM    751  CD  GLU A  95      61.650  -1.816-118.976  1.00 86.38           C  
ATOM    752  OE1 GLU A  95      60.905  -1.397-119.893  1.00 86.38           O  
ATOM    753  OE2 GLU A  95      62.226  -2.924-118.975  1.00 86.38           O  
ATOM    754  N   VAL A  96      63.939  -1.792-113.736  1.00 90.81           N  
ATOM    755  CA  VAL A  96      64.224  -2.480-112.465  1.00 90.81           C  
ATOM    756  C   VAL A  96      63.971  -1.568-111.259  1.00 90.81           C  
ATOM    757  CB  VAL A  96      65.666  -3.025-112.453  1.00 90.81           C  
ATOM    758  O   VAL A  96      63.324  -1.984-110.295  1.00 90.81           O  
ATOM    759  CG1 VAL A  96      66.043  -3.646-111.100  1.00 90.81           C  
ATOM    760  CG2 VAL A  96      65.853  -4.109-113.522  1.00 90.81           C  
ATOM    761  N   MET A  97      64.434  -0.311-111.301  1.00 87.31           N  
ATOM    762  CA  MET A  97      64.188   0.646-110.210  1.00 87.31           C  
ATOM    763  C   MET A  97      62.693   0.919-110.024  1.00 87.31           C  
ATOM    764  CB  MET A  97      64.947   1.960-110.447  1.00 87.31           C  
ATOM    765  O   MET A  97      62.190   0.866-108.903  1.00 87.31           O  
ATOM    766  CG  MET A  97      66.446   1.792-110.179  1.00 87.31           C  
ATOM    767  SD  MET A  97      67.428   3.322-110.208  1.00 87.31           S  
ATOM    768  CE  MET A  97      67.268   3.794-111.948  1.00 87.31           C  
ATOM    769  N   ARG A  98      61.955   1.118-111.122  1.00 89.44           N  
ATOM    770  CA  ARG A  98      60.509   1.367-111.072  1.00 89.44           C  
ATOM    771  C   ARG A  98      59.732   0.195-110.467  1.00 89.44           C  
ATOM    772  CB  ARG A  98      60.031   1.681-112.493  1.00 89.44           C  
ATOM    773  O   ARG A  98      58.729   0.417-109.788  1.00 89.44           O  
ATOM    774  CG  ARG A  98      58.562   2.112-112.506  1.00 89.44           C  
ATOM    775  CD  ARG A  98      58.106   2.386-113.936  1.00 89.44           C  
ATOM    776  NE  ARG A  98      56.699   2.823-113.949  1.00 89.44           N  
ATOM    777  NH1 ARG A  98      56.628   3.474-116.144  1.00 89.44           N  
ATOM    778  NH2 ARG A  98      54.839   3.781-114.850  1.00 89.44           N  
ATOM    779  CZ  ARG A  98      56.063   3.351-114.977  1.00 89.44           C  
ATOM    780  N   GLN A  99      60.149  -1.041-110.733  1.00 90.25           N  
ATOM    781  CA  GLN A  99      59.500  -2.223-110.168  1.00 90.25           C  
ATOM    782  C   GLN A  99      59.731  -2.319-108.656  1.00 90.25           C  
ATOM    783  CB  GLN A  99      59.972  -3.461-110.935  1.00 90.25           C  
ATOM    784  O   GLN A  99      58.773  -2.502-107.906  1.00 90.25           O  
ATOM    785  CG  GLN A  99      59.155  -4.706-110.556  1.00 90.25           C  
ATOM    786  CD  GLN A  99      59.295  -5.843-111.563  1.00 90.25           C  
ATOM    787  NE2 GLN A  99      58.777  -7.007-111.246  1.00 90.25           N  
ATOM    788  OE1 GLN A  99      59.823  -5.704-112.653  1.00 90.25           O  
ATOM    789  N   ARG A 100      60.965  -2.069-108.204  1.00 91.31           N  
ATOM    790  CA  ARG A 100      61.306  -2.036-106.777  1.00 91.31           C  
ATOM    791  C   ARG A 100      60.550  -0.942-106.018  1.00 91.31           C  
ATOM    792  CB  ARG A 100      62.825  -1.879-106.649  1.00 91.31           C  
ATOM    793  O   ARG A 100      60.026  -1.204-104.939  1.00 91.31           O  
ATOM    794  CG  ARG A 100      63.296  -2.172-105.222  1.00 91.31           C  
ATOM    795  CD  ARG A 100      64.825  -2.149-105.180  1.00 91.31           C  
ATOM    796  NE  ARG A 100      65.326  -2.584-103.866  1.00 91.31           N  
ATOM    797  NH1 ARG A 100      67.523  -2.862-104.465  1.00 91.31           N  
ATOM    798  NH2 ARG A 100      66.879  -3.323-102.376  1.00 91.31           N  
ATOM    799  CZ  ARG A 100      66.569  -2.919-103.576  1.00 91.31           C  
ATOM    800  N   ASP A 101      60.429   0.251-106.599  1.00 90.69           N  
ATOM    801  CA  ASP A 101      59.655   1.347-106.002  1.00 90.69           C  
ATOM    802  C   ASP A 101      58.165   1.003-105.879  1.00 90.69           C  
ATOM    803  CB  ASP A 101      59.799   2.624-106.845  1.00 90.69           C  
ATOM    804  O   ASP A 101      57.512   1.392-104.909  1.00 90.69           O  
ATOM    805  CG  ASP A 101      61.133   3.352-106.664  1.00 90.69           C  
ATOM    806  OD1 ASP A 101      61.839   3.067-105.671  1.00 90.69           O  
ATOM    807  OD2 ASP A 101      61.406   4.218-107.524  1.00 90.69           O  
ATOM    808  N   ARG A 102      57.601   0.264-106.845  1.00 91.12           N  
ATOM    809  CA  ARG A 102      56.209  -0.206-106.766  1.00 91.12           C  
ATOM    810  C   ARG A 102      56.011  -1.209-105.635  1.00 91.12           C  
ATOM    811  CB  ARG A 102      55.762  -0.819-108.096  1.00 91.12           C  
ATOM    812  O   ARG A 102      55.052  -1.062-104.883  1.00 91.12           O  
ATOM    813  CG  ARG A 102      55.334   0.249-109.103  1.00 91.12           C  
ATOM    814  CD  ARG A 102      54.970  -0.453-110.412  1.00 91.12           C  
ATOM    815  NE  ARG A 102      54.353   0.470-111.381  1.00 91.12           N  
ATOM    816  NH1 ARG A 102      54.558  -0.904-113.209  1.00 91.12           N  
ATOM    817  NH2 ARG A 102      53.507   1.054-113.409  1.00 91.12           N  
ATOM    818  CZ  ARG A 102      54.149   0.204-112.658  1.00 91.12           C  
ATOM    819  N   GLU A 103      56.903  -2.186-105.502  1.00 91.81           N  
ATOM    820  CA  GLU A 103      56.838  -3.183-104.427  1.00 91.81           C  
ATOM    821  C   GLU A 103      56.972  -2.533-103.047  1.00 91.81           C  
ATOM    822  CB  GLU A 103      57.934  -4.238-104.625  1.00 91.81           C  
ATOM    823  O   GLU A 103      56.153  -2.793-102.165  1.00 91.81           O  
ATOM    824  CG  GLU A 103      57.602  -5.192-105.783  1.00 91.81           C  
ATOM    825  CD  GLU A 103      58.739  -6.175-106.105  1.00 91.81           C  
ATOM    826  OE1 GLU A 103      58.590  -6.888-107.125  1.00 91.81           O  
ATOM    827  OE2 GLU A 103      59.755  -6.183-105.372  1.00 91.81           O  
ATOM    828  N   LEU A 104      57.937  -1.623-102.877  1.00 91.44           N  
ATOM    829  CA  LEU A 104      58.144  -0.912-101.616  1.00 91.44           C  
ATOM    830  C   LEU A 104      56.925  -0.055-101.242  1.00 91.44           C  
ATOM    831  CB  LEU A 104      59.409  -0.046-101.736  1.00 91.44           C  
ATOM    832  O   LEU A 104      56.478  -0.073-100.097  1.00 91.44           O  
ATOM    833  CG  LEU A 104      59.948   0.400-100.364  1.00 91.44           C  
ATOM    834  CD1 LEU A 104      60.774  -0.713 -99.713  1.00 91.44           C  
ATOM    835  CD2 LEU A 104      60.838   1.632-100.520  1.00 91.44           C  
ATOM    836  N   ASN A 105      56.346   0.660-102.211  1.00 90.94           N  
ATOM    837  CA  ASN A 105      55.129   1.440-101.983  1.00 90.94           C  
ATOM    838  C   ASN A 105      53.935   0.562-101.598  1.00 90.94           C  
ATOM    839  CB  ASN A 105      54.796   2.261-103.236  1.00 90.94           C  
ATOM    840  O   ASN A 105      53.122   0.975-100.770  1.00 90.94           O  
ATOM    841  CG  ASN A 105      55.534   3.582-103.259  1.00 90.94           C  
ATOM    842  ND2 ASN A 105      56.278   3.861-104.297  1.00 90.94           N  
ATOM    843  OD1 ASN A 105      55.426   4.390-102.358  1.00 90.94           O  
ATOM    844  N   GLN A 106      53.814  -0.633-102.180  1.00 91.50           N  
ATOM    845  CA  GLN A 106      52.751  -1.565-101.817  1.00 91.50           C  
ATOM    846  C   GLN A 106      52.933  -2.070-100.379  1.00 91.50           C  
ATOM    847  CB  GLN A 106      52.696  -2.704-102.847  1.00 91.50           C  
ATOM    848  O   GLN A 106      52.000  -1.982 -99.586  1.00 91.50           O  
ATOM    849  CG  GLN A 106      51.426  -3.551-102.694  1.00 91.50           C  
ATOM    850  CD  GLN A 106      50.137  -2.774-102.962  1.00 91.50           C  
ATOM    851  NE2 GLN A 106      49.067  -3.121-102.284  1.00 91.50           N  
ATOM    852  OE1 GLN A 106      50.071  -1.845-103.762  1.00 91.50           O  
ATOM    853  N   GLN A 107      54.150  -2.480-100.005  1.00 92.38           N  
ATOM    854  CA  GLN A 107      54.465  -2.899 -98.634  1.00 92.38           C  
ATOM    855  C   GLN A 107      54.214  -1.788 -97.606  1.00 92.38           C  
ATOM    856  CB  GLN A 107      55.934  -3.332 -98.549  1.00 92.38           C  
ATOM    857  O   GLN A 107      53.661  -2.042 -96.537  1.00 92.38           O  
ATOM    858  CG  GLN A 107      56.196  -4.677 -99.236  1.00 92.38           C  
ATOM    859  CD  GLN A 107      57.657  -5.110 -99.135  1.00 92.38           C  
ATOM    860  NE2 GLN A 107      57.959  -6.346 -99.465  1.00 92.38           N  
ATOM    861  OE1 GLN A 107      58.552  -4.369 -98.761  1.00 92.38           O  
ATOM    862  N   LEU A 108      54.587  -0.544 -97.927  1.00 91.69           N  
ATOM    863  CA  LEU A 108      54.324   0.607 -97.062  1.00 91.69           C  
ATOM    864  C   LEU A 108      52.823   0.830 -96.858  1.00 91.69           C  
ATOM    865  CB  LEU A 108      54.985   1.865 -97.651  1.00 91.69           C  
ATOM    866  O   LEU A 108      52.397   1.047 -95.726  1.00 91.69           O  
ATOM    867  CG  LEU A 108      56.505   1.937 -97.421  1.00 91.69           C  
ATOM    868  CD1 LEU A 108      57.096   3.059 -98.275  1.00 91.69           C  
ATOM    869  CD2 LEU A 108      56.844   2.228 -95.956  1.00 91.69           C  
ATOM    870  N   LYS A 109      52.013   0.737 -97.920  1.00 90.38           N  
ATOM    871  CA  LYS A 109      50.551   0.853 -97.811  1.00 90.38           C  
ATOM    872  C   LYS A 109      49.958  -0.233 -96.918  1.00 90.38           C  
ATOM    873  CB  LYS A 109      49.902   0.798 -99.196  1.00 90.38           C  
ATOM    874  O   LYS A 109      49.151   0.087 -96.049  1.00 90.38           O  
ATOM    875  CG  LYS A 109      50.065   2.120 -99.950  1.00 90.38           C  
ATOM    876  CD  LYS A 109      49.428   1.980-101.332  1.00 90.38           C  
ATOM    877  CE  LYS A 109      49.558   3.294-102.098  1.00 90.38           C  
ATOM    878  NZ  LYS A 109      48.874   3.192-103.407  1.00 90.38           N  
ATOM    879  N   ASP A 110      50.385  -1.479 -97.090  1.00 91.81           N  
ATOM    880  CA  ASP A 110      49.884  -2.599 -96.289  1.00 91.81           C  
ATOM    881  C   ASP A 110      50.260  -2.440 -94.805  1.00 91.81           C  
ATOM    882  CB  ASP A 110      50.413  -3.924 -96.862  1.00 91.81           C  
ATOM    883  O   ASP A 110      49.433  -2.674 -93.921  1.00 91.81           O  
ATOM    884  CG  ASP A 110      49.901  -4.254 -98.274  1.00 91.81           C  
ATOM    885  OD1 ASP A 110      48.887  -3.663 -98.716  1.00 91.81           O  
ATOM    886  OD2 ASP A 110      50.528  -5.124 -98.917  1.00 91.81           O  
ATOM    887  N   ASN A 111      51.477  -1.964 -94.515  1.00 92.88           N  
ATOM    888  CA  ASN A 111      51.908  -1.660 -93.149  1.00 92.88           C  
ATOM    889  C   ASN A 111      51.109  -0.512 -92.524  1.00 92.88           C  
ATOM    890  CB  ASN A 111      53.412  -1.346 -93.141  1.00 92.88           C  
ATOM    891  O   ASN A 111      50.717  -0.614 -91.364  1.00 92.88           O  
ATOM    892  CG  ASN A 111      54.283  -2.585 -93.241  1.00 92.88           C  
ATOM    893  ND2 ASN A 111      55.550  -2.407 -93.531  1.00 92.88           N  
ATOM    894  OD1 ASN A 111      53.869  -3.713 -93.023  1.00 92.88           O  
ATOM    895  N   ILE A 112      50.829   0.556 -93.280  1.00 93.00           N  
ATOM    896  CA  ILE A 112      49.996   1.672 -92.805  1.00 93.00           C  
ATOM    897  C   ILE A 112      48.589   1.177 -92.446  1.00 93.00           C  
ATOM    898  CB  ILE A 112      49.964   2.810 -93.853  1.00 93.00           C  
ATOM    899  O   ILE A 112      48.055   1.565 -91.411  1.00 93.00           O  
ATOM    900  CG1 ILE A 112      51.335   3.522 -93.910  1.00 93.00           C  
ATOM    901  CG2 ILE A 112      48.862   3.842 -93.538  1.00 93.00           C  
ATOM    902  CD1 ILE A 112      51.521   4.405 -95.152  1.00 93.00           C  
ATOM    903  N   ILE A 113      47.995   0.295 -93.258  1.00 92.50           N  
ATOM    904  CA  ILE A 113      46.668  -0.272 -92.973  1.00 92.50           C  
ATOM    905  C   ILE A 113      46.688  -1.076 -91.668  1.00 92.50           C  
ATOM    906  CB  ILE A 113      46.160  -1.107 -94.170  1.00 92.50           C  
ATOM    907  O   ILE A 113      45.820  -0.864 -90.822  1.00 92.50           O  
ATOM    908  CG1 ILE A 113      45.860  -0.175 -95.367  1.00 92.50           C  
ATOM    909  CG2 ILE A 113      44.892  -1.904 -93.798  1.00 92.50           C  
ATOM    910  CD1 ILE A 113      45.669  -0.918 -96.696  1.00 92.50           C  
ATOM    911  N   LYS A 114      47.685  -1.950 -91.476  1.00 91.62           N  
ATOM    912  CA  LYS A 114      47.828  -2.735 -90.237  1.00 91.62           C  
ATOM    913  C   LYS A 114      48.016  -1.847 -89.008  1.00 91.62           C  
ATOM    914  CB  LYS A 114      49.003  -3.711 -90.354  1.00 91.62           C  
ATOM    915  O   LYS A 114      47.315  -2.024 -88.019  1.00 91.62           O  
ATOM    916  CG  LYS A 114      48.687  -4.889 -91.282  1.00 91.62           C  
ATOM    917  CD  LYS A 114      49.902  -5.816 -91.340  1.00 91.62           C  
ATOM    918  CE  LYS A 114      49.615  -7.001 -92.260  1.00 91.62           C  
ATOM    919  NZ  LYS A 114      50.794  -7.895 -92.332  1.00 91.62           N  
ATOM    920  N   LEU A 115      48.905  -0.856 -89.089  1.00 91.62           N  
ATOM    921  CA  LEU A 115      49.144   0.093 -87.997  1.00 91.62           C  
ATOM    922  C   LEU A 115      47.881   0.885 -87.645  1.00 91.62           C  
ATOM    923  CB  LEU A 115      50.290   1.041 -88.391  1.00 91.62           C  
ATOM    924  O   LEU A 115      47.569   1.039 -86.470  1.00 91.62           O  
ATOM    925  CG  LEU A 115      51.676   0.435 -88.110  1.00 91.62           C  
ATOM    926  CD1 LEU A 115      52.740   1.119 -88.970  1.00 91.62           C  
ATOM    927  CD2 LEU A 115      52.063   0.617 -86.640  1.00 91.62           C  
ATOM    928  N   ASN A 116      47.118   1.342 -88.639  1.00 92.44           N  
ATOM    929  CA  ASN A 116      45.866   2.058 -88.391  1.00 92.44           C  
ATOM    930  C   ASN A 116      44.808   1.170 -87.717  1.00 92.44           C  
ATOM    931  CB  ASN A 116      45.341   2.625 -89.717  1.00 92.44           C  
ATOM    932  O   ASN A 116      44.048   1.659 -86.882  1.00 92.44           O  
ATOM    933  CG  ASN A 116      46.133   3.819 -90.217  1.00 92.44           C  
ATOM    934  ND2 ASN A 116      45.993   4.153 -91.478  1.00 92.44           N  
ATOM    935  OD1 ASN A 116      46.850   4.499 -89.506  1.00 92.44           O  
ATOM    936  N   GLN A 117      44.759  -0.123 -88.053  1.00 90.56           N  
ATOM    937  CA  GLN A 117      43.890  -1.080 -87.363  1.00 90.56           C  
ATOM    938  C   GLN A 117      44.309  -1.253 -85.899  1.00 90.56           C  
ATOM    939  CB  GLN A 117      43.873  -2.426 -88.102  1.00 90.56           C  
ATOM    940  O   GLN A 117      43.466  -1.101 -85.018  1.00 90.56           O  
ATOM    941  CG  GLN A 117      43.045  -2.351 -89.392  1.00 90.56           C  
ATOM    942  CD  GLN A 117      43.077  -3.644 -90.203  1.00 90.56           C  
ATOM    943  NE2 GLN A 117      42.123  -3.844 -91.086  1.00 90.56           N  
ATOM    944  OE1 GLN A 117      43.949  -4.490 -90.104  1.00 90.56           O  
ATOM    945  N   GLU A 118      45.601  -1.467 -85.629  1.00 91.56           N  
ATOM    946  CA  GLU A 118      46.117  -1.580 -84.257  1.00 91.56           C  
ATOM    947  C   GLU A 118      45.867  -0.309 -83.432  1.00 91.56           C  
ATOM    948  CB  GLU A 118      47.627  -1.865 -84.266  1.00 91.56           C  
ATOM    949  O   GLU A 118      45.476  -0.395 -82.267  1.00 91.56           O  
ATOM    950  CG  GLU A 118      47.984  -3.303 -84.671  1.00 91.56           C  
ATOM    951  CD  GLU A 118      49.496  -3.587 -84.589  1.00 91.56           C  
ATOM    952  OE1 GLU A 118      49.907  -4.679 -85.045  1.00 91.56           O  
ATOM    953  OE2 GLU A 118      50.249  -2.731 -84.061  1.00 91.56           O  
ATOM    954  N   ILE A 119      46.059   0.877 -84.021  1.00 92.31           N  
ATOM    955  CA  ILE A 119      45.771   2.158 -83.360  1.00 92.31           C  
ATOM    956  C   ILE A 119      44.282   2.251 -83.019  1.00 92.31           C  
ATOM    957  CB  ILE A 119      46.255   3.348 -84.221  1.00 92.31           C  
ATOM    958  O   ILE A 119      43.944   2.548 -81.877  1.00 92.31           O  
ATOM    959  CG1 ILE A 119      47.801   3.383 -84.259  1.00 92.31           C  
ATOM    960  CG2 ILE A 119      45.727   4.688 -83.671  1.00 92.31           C  
ATOM    961  CD1 ILE A 119      48.372   4.287 -85.361  1.00 92.31           C  
ATOM    962  N   SER A 120      43.390   1.926 -83.961  1.00 91.69           N  
ATOM    963  CA  SER A 120      41.942   1.978 -83.720  1.00 91.69           C  
ATOM    964  C   SER A 120      41.488   1.003 -82.628  1.00 91.69           C  
ATOM    965  CB  SER A 120      41.190   1.683 -85.020  1.00 91.69           C  
ATOM    966  O   SER A 120      40.608   1.328 -81.829  1.00 91.69           O  
ATOM    967  OG  SER A 120      39.801   1.913 -84.837  1.00 91.69           O  
ATOM    968  N   GLU A 121      42.080  -0.191 -82.562  1.00 91.19           N  
ATOM    969  CA  GLU A 121      41.804  -1.150 -81.488  1.00 91.19           C  
ATOM    970  C   GLU A 121      42.291  -0.640 -80.128  1.00 91.19           C  
ATOM    971  CB  GLU A 121      42.436  -2.508 -81.812  1.00 91.19           C  
ATOM    972  O   GLU A 121      41.554  -0.735 -79.143  1.00 91.19           O  
ATOM    973  CG  GLU A 121      41.661  -3.235 -82.922  1.00 91.19           C  
ATOM    974  CD  GLU A 121      42.230  -4.623 -83.252  1.00 91.19           C  
ATOM    975  OE1 GLU A 121      41.585  -5.301 -84.085  1.00 91.19           O  
ATOM    976  OE2 GLU A 121      43.263  -5.011 -82.662  1.00 91.19           O  
ATOM    977  N   ARG A 122      43.488  -0.040 -80.073  1.00 90.31           N  
ATOM    978  CA  ARG A 122      44.016   0.575 -78.846  1.00 90.31           C  
ATOM    979  C   ARG A 122      43.161   1.745 -78.373  1.00 90.31           C  
ATOM    980  CB  ARG A 122      45.468   1.021 -79.040  1.00 90.31           C  
ATOM    981  O   ARG A 122      42.832   1.788 -77.194  1.00 90.31           O  
ATOM    982  CG  ARG A 122      46.433  -0.168 -79.054  1.00 90.31           C  
ATOM    983  CD  ARG A 122      47.863   0.357 -79.185  1.00 90.31           C  
ATOM    984  NE  ARG A 122      48.829  -0.746 -79.325  1.00 90.31           N  
ATOM    985  NH1 ARG A 122      50.681   0.374 -78.563  1.00 90.31           N  
ATOM    986  NH2 ARG A 122      50.883  -1.718 -79.327  1.00 90.31           N  
ATOM    987  CZ  ARG A 122      50.122  -0.693 -79.066  1.00 90.31           C  
ATOM    988  N   GLU A 123      42.741   2.632 -79.273  1.00 91.31           N  
ATOM    989  CA  GLU A 123      41.858   3.759 -78.942  1.00 91.31           C  
ATOM    990  C   GLU A 123      40.521   3.280 -78.362  1.00 91.31           C  
ATOM    991  CB  GLU A 123      41.587   4.600 -80.198  1.00 91.31           C  
ATOM    992  O   GLU A 123      40.056   3.804 -77.349  1.00 91.31           O  
ATOM    993  CG  GLU A 123      42.776   5.480 -80.613  1.00 91.31           C  
ATOM    994  CD  GLU A 123      42.508   6.269 -81.908  1.00 91.31           C  
ATOM    995  OE1 GLU A 123      43.309   7.186 -82.200  1.00 91.31           O  
ATOM    996  OE2 GLU A 123      41.515   5.958 -82.613  1.00 91.31           O  
ATOM    997  N   LYS A 124      39.915   2.237 -78.949  1.00 90.94           N  
ATOM    998  CA  LYS A 124      38.679   1.636 -78.417  1.00 90.94           C  
ATOM    999  C   LYS A 124      38.888   1.010 -77.040  1.00 90.94           C  
ATOM   1000  CB  LYS A 124      38.147   0.577 -79.387  1.00 90.94           C  
ATOM   1001  O   LYS A 124      38.036   1.171 -76.166  1.00 90.94           O  
ATOM   1002  CG  LYS A 124      37.495   1.205 -80.622  1.00 90.94           C  
ATOM   1003  CD  LYS A 124      37.119   0.095 -81.604  1.00 90.94           C  
ATOM   1004  CE  LYS A 124      36.547   0.708 -82.880  1.00 90.94           C  
ATOM   1005  NZ  LYS A 124      36.318  -0.340 -83.901  1.00 90.94           N  
ATOM   1006  N   ALA A 125      39.997   0.298 -76.839  1.00 89.25           N  
ATOM   1007  CA  ALA A 125      40.327  -0.304 -75.550  1.00 89.25           C  
ATOM   1008  C   ALA A 125      40.568   0.764 -74.471  1.00 89.25           C  
ATOM   1009  CB  ALA A 125      41.543  -1.219 -75.732  1.00 89.25           C  
ATOM   1010  O   ALA A 125      40.077   0.628 -73.351  1.00 89.25           O  
ATOM   1011  N   GLU A 126      41.259   1.852 -74.813  1.00 91.00           N  
ATOM   1012  CA  GLU A 126      41.515   2.975 -73.911  1.00 91.00           C  
ATOM   1013  C   GLU A 126      40.221   3.716 -73.549  1.00 91.00           C  
ATOM   1014  CB  GLU A 126      42.562   3.895 -74.552  1.00 91.00           C  
ATOM   1015  O   GLU A 126      39.970   3.970 -72.372  1.00 91.00           O  
ATOM   1016  CG  GLU A 126      43.060   4.972 -73.576  1.00 91.00           C  
ATOM   1017  CD  GLU A 126      44.273   5.755 -74.105  1.00 91.00           C  
ATOM   1018  OE1 GLU A 126      44.860   6.499 -73.288  1.00 91.00           O  
ATOM   1019  OE2 GLU A 126      44.621   5.600 -75.298  1.00 91.00           O  
ATOM   1020  N   GLN A 127      39.335   3.968 -74.520  1.00 91.50           N  
ATOM   1021  CA  GLN A 127      38.009   4.538 -74.257  1.00 91.50           C  
ATOM   1022  C   GLN A 127      37.164   3.645 -73.340  1.00 91.50           C  
ATOM   1023  CB  GLN A 127      37.260   4.766 -75.575  1.00 91.50           C  
ATOM   1024  O   GLN A 127      36.565   4.135 -72.383  1.00 91.50           O  
ATOM   1025  CG  GLN A 127      37.768   6.004 -76.323  1.00 91.50           C  
ATOM   1026  CD  GLN A 127      37.042   6.229 -77.647  1.00 91.50           C  
ATOM   1027  NE2 GLN A 127      37.306   7.331 -78.311  1.00 91.50           N  
ATOM   1028  OE1 GLN A 127      36.224   5.447 -78.109  1.00 91.50           O  
ATOM   1029  N   ALA A 128      37.136   2.334 -73.590  1.00 89.00           N  
ATOM   1030  CA  ALA A 128      36.422   1.391 -72.732  1.00 89.00           C  
ATOM   1031  C   ALA A 128      36.994   1.376 -71.304  1.00 89.00           C  
ATOM   1032  CB  ALA A 128      36.477   0.003 -73.380  1.00 89.00           C  
ATOM   1033  O   ALA A 128      36.237   1.350 -70.332  1.00 89.00           O  
ATOM   1034  N   HIS A 129      38.321   1.449 -71.173  1.00 90.44           N  
ATOM   1035  CA  HIS A 129      38.997   1.522 -69.884  1.00 90.44           C  
ATOM   1036  C   HIS A 129      38.672   2.823 -69.134  1.00 90.44           C  
ATOM   1037  CB  HIS A 129      40.503   1.346 -70.109  1.00 90.44           C  
ATOM   1038  O   HIS A 129      38.382   2.779 -67.940  1.00 90.44           O  
ATOM   1039  CG  HIS A 129      41.275   1.203 -68.828  1.00 90.44           C  
ATOM   1040  CD2 HIS A 129      41.269   0.121 -67.989  1.00 90.44           C  
ATOM   1041  ND1 HIS A 129      42.138   2.129 -68.292  1.00 90.44           N  
ATOM   1042  CE1 HIS A 129      42.647   1.611 -67.162  1.00 90.44           C  
ATOM   1043  NE2 HIS A 129      42.143   0.390 -66.932  1.00 90.44           N  
ATOM   1044  N   LEU A 130      38.635   3.969 -69.823  1.00 90.94           N  
ATOM   1045  CA  LEU A 130      38.244   5.253 -69.231  1.00 90.94           C  
ATOM   1046  C   LEU A 130      36.798   5.237 -68.717  1.00 90.94           C  
ATOM   1047  CB  LEU A 130      38.452   6.382 -70.258  1.00 90.94           C  
ATOM   1048  O   LEU A 130      36.555   5.673 -67.595  1.00 90.94           O  
ATOM   1049  CG  LEU A 130      39.925   6.752 -70.509  1.00 90.94           C  
ATOM   1050  CD1 LEU A 130      40.015   7.699 -71.706  1.00 90.94           C  
ATOM   1051  CD2 LEU A 130      40.556   7.448 -69.299  1.00 90.94           C  
ATOM   1052  N   ILE A 131      35.858   4.675 -69.485  1.00 91.31           N  
ATOM   1053  CA  ILE A 131      34.453   4.533 -69.061  1.00 91.31           C  
ATOM   1054  C   ILE A 131      34.337   3.623 -67.829  1.00 91.31           C  
ATOM   1055  CB  ILE A 131      33.591   4.002 -70.233  1.00 91.31           C  
ATOM   1056  O   ILE A 131      33.570   3.912 -66.911  1.00 91.31           O  
ATOM   1057  CG1 ILE A 131      33.511   5.049 -71.368  1.00 91.31           C  
ATOM   1058  CG2 ILE A 131      32.166   3.636 -69.764  1.00 91.31           C  
ATOM   1059  CD1 ILE A 131      32.984   4.481 -72.693  1.00 91.31           C  
ATOM   1060  N   LEU A 132      35.087   2.517 -67.791  1.00 90.81           N  
ATOM   1061  CA  LEU A 132      35.098   1.616 -66.638  1.00 90.81           C  
ATOM   1062  C   LEU A 132      35.658   2.305 -65.386  1.00 90.81           C  
ATOM   1063  CB  LEU A 132      35.903   0.355 -66.992  1.00 90.81           C  
ATOM   1064  O   LEU A 132      35.078   2.171 -64.309  1.00 90.81           O  
ATOM   1065  CG  LEU A 132      35.977  -0.677 -65.850  1.00 90.81           C  
ATOM   1066  CD1 LEU A 132      34.602  -1.259 -65.509  1.00 90.81           C  
ATOM   1067  CD2 LEU A 132      36.902  -1.822 -66.258  1.00 90.81           C  
ATOM   1068  N   LEU A 133      36.758   3.051 -65.524  1.00 91.06           N  
ATOM   1069  CA  LEU A 133      37.340   3.818 -64.422  1.00 91.06           C  
ATOM   1070  C   LEU A 133      36.372   4.874 -63.884  1.00 91.06           C  
ATOM   1071  CB  LEU A 133      38.644   4.492 -64.881  1.00 91.06           C  
ATOM   1072  O   LEU A 133      36.324   5.077 -62.673  1.00 91.06           O  
ATOM   1073  CG  LEU A 133      39.860   3.560 -65.017  1.00 91.06           C  
ATOM   1074  CD1 LEU A 133      41.039   4.385 -65.537  1.00 91.06           C  
ATOM   1075  CD2 LEU A 133      40.270   2.938 -63.679  1.00 91.06           C  
ATOM   1076  N   ASP A 134      35.602   5.524 -64.755  1.00 91.38           N  
ATOM   1077  CA  ASP A 134      34.602   6.512 -64.346  1.00 91.38           C  
ATOM   1078  C   ASP A 134      33.470   5.864 -63.530  1.00 91.38           C  
ATOM   1079  CB  ASP A 134      34.092   7.247 -65.593  1.00 91.38           C  
ATOM   1080  O   ASP A 134      33.183   6.294 -62.413  1.00 91.38           O  
ATOM   1081  CG  ASP A 134      33.511   8.620 -65.257  1.00 91.38           C  
ATOM   1082  OD1 ASP A 134      34.188   9.350 -64.492  1.00 91.38           O  
ATOM   1083  OD2 ASP A 134      32.459   8.948 -65.844  1.00 91.38           O  
ATOM   1084  N   LYS A 135      32.935   4.725 -63.998  1.00 91.38           N  
ATOM   1085  CA  LYS A 135      31.937   3.939 -63.247  1.00 91.38           C  
ATOM   1086  C   LYS A 135      32.450   3.460 -61.888  1.00 91.38           C  
ATOM   1087  CB  LYS A 135      31.488   2.724 -64.064  1.00 91.38           C  
ATOM   1088  O   LYS A 135      31.727   3.528 -60.898  1.00 91.38           O  
ATOM   1089  CG  LYS A 135      30.557   3.122 -65.210  1.00 91.38           C  
ATOM   1090  CD  LYS A 135      30.067   1.863 -65.926  1.00 91.38           C  
ATOM   1091  CE  LYS A 135      29.100   2.270 -67.036  1.00 91.38           C  
ATOM   1092  NZ  LYS A 135      28.528   1.078 -67.704  1.00 91.38           N  
ATOM   1093  N   LEU A 136      33.693   2.977 -61.825  1.00 90.00           N  
ATOM   1094  CA  LEU A 136      34.298   2.541 -60.564  1.00 90.00           C  
ATOM   1095  C   LEU A 136      34.463   3.707 -59.584  1.00 90.00           C  
ATOM   1096  CB  LEU A 136      35.655   1.870 -60.836  1.00 90.00           C  
ATOM   1097  O   LEU A 136      34.222   3.536 -58.390  1.00 90.00           O  
ATOM   1098  CG  LEU A 136      35.553   0.441 -61.395  1.00 90.00           C  
ATOM   1099  CD1 LEU A 136      36.946  -0.034 -61.813  1.00 90.00           C  
ATOM   1100  CD2 LEU A 136      35.008  -0.548 -60.359  1.00 90.00           C  
ATOM   1101  N   LYS A 137      34.834   4.898 -60.070  1.00 90.00           N  
ATOM   1102  CA  LYS A 137      34.909   6.105 -59.234  1.00 90.00           C  
ATOM   1103  C   LYS A 137      33.545   6.493 -58.673  1.00 90.00           C  
ATOM   1104  CB  LYS A 137      35.488   7.274 -60.034  1.00 90.00           C  
ATOM   1105  O   LYS A 137      33.467   6.833 -57.493  1.00 90.00           O  
ATOM   1106  CG  LYS A 137      37.009   7.185 -60.183  1.00 90.00           C  
ATOM   1107  CD  LYS A 137      37.464   8.330 -61.088  1.00 90.00           C  
ATOM   1108  CE  LYS A 137      38.978   8.300 -61.278  1.00 90.00           C  
ATOM   1109  NZ  LYS A 137      39.391   9.394 -62.187  1.00 90.00           N  
ATOM   1110  N   GLU A 138      32.486   6.424 -59.478  1.00 90.81           N  
ATOM   1111  CA  GLU A 138      31.120   6.668 -59.000  1.00 90.81           C  
ATOM   1112  C   GLU A 138      30.700   5.655 -57.927  1.00 90.81           C  
ATOM   1113  CB  GLU A 138      30.115   6.649 -60.159  1.00 90.81           C  
ATOM   1114  O   GLU A 138      30.207   6.057 -56.871  1.00 90.81           O  
ATOM   1115  CG  GLU A 138      30.198   7.902 -61.042  1.00 90.81           C  
ATOM   1116  CD  GLU A 138      29.041   7.972 -62.055  1.00 90.81           C  
ATOM   1117  OE1 GLU A 138      28.655   9.113 -62.396  1.00 90.81           O  
ATOM   1118  OE2 GLU A 138      28.515   6.900 -62.439  1.00 90.81           O  
ATOM   1119  N   GLU A 139      30.949   4.358 -58.140  1.00 91.88           N  
ATOM   1120  CA  GLU A 139      30.602   3.320 -57.160  1.00 91.88           C  
ATOM   1121  C   GLU A 139      31.391   3.482 -55.851  1.00 91.88           C  
ATOM   1122  CB  GLU A 139      30.813   1.916 -57.759  1.00 91.88           C  
ATOM   1123  O   GLU A 139      30.817   3.384 -54.764  1.00 91.88           O  
ATOM   1124  CG  GLU A 139      30.092   0.852 -56.910  1.00 91.88           C  
ATOM   1125  CD  GLU A 139      30.402  -0.603 -57.295  1.00 91.88           C  
ATOM   1126  OE1 GLU A 139      30.168  -1.476 -56.413  1.00 91.88           O  
ATOM   1127  OE2 GLU A 139      30.900  -0.851 -58.414  1.00 91.88           O  
ATOM   1128  N   MET A 140      32.693   3.783 -55.930  1.00 87.31           N  
ATOM   1129  CA  MET A 140      33.518   4.057 -54.749  1.00 87.31           C  
ATOM   1130  C   MET A 140      33.002   5.265 -53.971  1.00 87.31           C  
ATOM   1131  CB  MET A 140      34.981   4.292 -55.141  1.00 87.31           C  
ATOM   1132  O   MET A 140      32.836   5.170 -52.757  1.00 87.31           O  
ATOM   1133  CG  MET A 140      35.711   2.982 -55.451  1.00 87.31           C  
ATOM   1134  SD  MET A 140      37.497   3.167 -55.715  1.00 87.31           S  
ATOM   1135  CE  MET A 140      38.035   3.620 -54.040  1.00 87.31           C  
ATOM   1136  N   LYS A 141      32.686   6.367 -54.663  1.00 90.62           N  
ATOM   1137  CA  LYS A 141      32.131   7.571 -54.036  1.00 90.62           C  
ATOM   1138  C   LYS A 141      30.793   7.283 -53.355  1.00 90.62           C  
ATOM   1139  CB  LYS A 141      32.006   8.664 -55.106  1.00 90.62           C  
ATOM   1140  O   LYS A 141      30.560   7.744 -52.242  1.00 90.62           O  
ATOM   1141  CG  LYS A 141      31.595  10.008 -54.496  1.00 90.62           C  
ATOM   1142  CD  LYS A 141      31.476  11.070 -55.590  1.00 90.62           C  
ATOM   1143  CE  LYS A 141      31.044  12.394 -54.958  1.00 90.62           C  
ATOM   1144  NZ  LYS A 141      30.824  13.430 -55.995  1.00 90.62           N  
ATOM   1145  N   HIS A 142      29.926   6.494 -53.989  1.00 87.62           N  
ATOM   1146  CA  HIS A 142      28.653   6.091 -53.395  1.00 87.62           C  
ATOM   1147  C   HIS A 142      28.852   5.217 -52.147  1.00 87.62           C  
ATOM   1148  CB  HIS A 142      27.808   5.370 -54.452  1.00 87.62           C  
ATOM   1149  O   HIS A 142      28.186   5.428 -51.132  1.00 87.62           O  
ATOM   1150  CG  HIS A 142      26.408   5.073 -53.975  1.00 87.62           C  
ATOM   1151  CD2 HIS A 142      25.265   5.720 -54.361  1.00 87.62           C  
ATOM   1152  ND1 HIS A 142      26.042   4.146 -53.024  1.00 87.62           N  
ATOM   1153  CE1 HIS A 142      24.717   4.243 -52.834  1.00 87.62           C  
ATOM   1154  NE2 HIS A 142      24.197   5.178 -53.642  1.00 87.62           N  
ATOM   1155  N   ARG A 143      29.769   4.240 -52.191  1.00 89.50           N  
ATOM   1156  CA  ARG A 143      30.090   3.393 -51.028  1.00 89.50           C  
ATOM   1157  C   ARG A 143      30.673   4.203 -49.876  1.00 89.50           C  
ATOM   1158  CB  ARG A 143      31.070   2.278 -51.409  1.00 89.50           C  
ATOM   1159  O   ARG A 143      30.258   3.998 -48.743  1.00 89.50           O  
ATOM   1160  CG  ARG A 143      30.402   1.142 -52.191  1.00 89.50           C  
ATOM   1161  CD  ARG A 143      31.426   0.023 -52.390  1.00 89.50           C  
ATOM   1162  NE  ARG A 143      30.906  -1.047 -53.256  1.00 89.50           N  
ATOM   1163  NH1 ARG A 143      32.324  -2.726 -52.589  1.00 89.50           N  
ATOM   1164  NH2 ARG A 143      30.881  -3.061 -54.266  1.00 89.50           N  
ATOM   1165  CZ  ARG A 143      31.367  -2.276 -53.355  1.00 89.50           C  
ATOM   1166  N   GLU A 144      31.589   5.122 -50.166  1.00 89.88           N  
ATOM   1167  CA  GLU A 144      32.184   6.011 -49.167  1.00 89.88           C  
ATOM   1168  C   GLU A 144      31.117   6.899 -48.514  1.00 89.88           C  
ATOM   1169  CB  GLU A 144      33.295   6.829 -49.840  1.00 89.88           C  
ATOM   1170  O   GLU A 144      31.030   6.950 -47.291  1.00 89.88           O  
ATOM   1171  CG  GLU A 144      34.115   7.656 -48.840  1.00 89.88           C  
ATOM   1172  CD  GLU A 144      35.313   8.365 -49.497  1.00 89.88           C  
ATOM   1173  OE1 GLU A 144      36.216   8.788 -48.742  1.00 89.88           O  
ATOM   1174  OE2 GLU A 144      35.331   8.486 -50.746  1.00 89.88           O  
ATOM   1175  N   GLN A 145      30.225   7.497 -49.308  1.00 89.81           N  
ATOM   1176  CA  GLN A 145      29.107   8.289 -48.790  1.00 89.81           C  
ATOM   1177  C   GLN A 145      28.168   7.456 -47.902  1.00 89.81           C  
ATOM   1178  CB  GLN A 145      28.358   8.908 -49.982  1.00 89.81           C  
ATOM   1179  O   GLN A 145      27.810   7.885 -46.809  1.00 89.81           O  
ATOM   1180  CG  GLN A 145      27.252   9.880 -49.552  1.00 89.81           C  
ATOM   1181  CD  GLN A 145      27.768  11.105 -48.807  1.00 89.81           C  
ATOM   1182  NE2 GLN A 145      26.938  11.688 -47.973  1.00 89.81           N  
ATOM   1183  OE1 GLN A 145      28.889  11.566 -48.982  1.00 89.81           O  
ATOM   1184  N   THR A 146      27.819   6.240 -48.335  1.00 88.31           N  
ATOM   1185  CA  THR A 146      26.964   5.324 -47.557  1.00 88.31           C  
ATOM   1186  C   THR A 146      27.632   4.923 -46.238  1.00 88.31           C  
ATOM   1187  CB  THR A 146      26.649   4.047 -48.356  1.00 88.31           C  
ATOM   1188  O   THR A 146      26.972   4.839 -45.204  1.00 88.31           O  
ATOM   1189  CG2 THR A 146      25.608   3.165 -47.665  1.00 88.31           C  
ATOM   1190  OG1 THR A 146      26.133   4.333 -49.640  1.00 88.31           O  
ATOM   1191  N   GLN A 147      28.948   4.691 -46.258  1.00 88.69           N  
ATOM   1192  CA  GLN A 147      29.733   4.365 -45.069  1.00 88.69           C  
ATOM   1193  C   GLN A 147      29.752   5.537 -44.080  1.00 88.69           C  
ATOM   1194  CB  GLN A 147      31.152   3.965 -45.510  1.00 88.69           C  
ATOM   1195  O   GLN A 147      29.510   5.333 -42.893  1.00 88.69           O  
ATOM   1196  CG  GLN A 147      32.067   3.565 -44.344  1.00 88.69           C  
ATOM   1197  CD  GLN A 147      31.612   2.315 -43.602  1.00 88.69           C  
ATOM   1198  NE2 GLN A 147      32.001   2.179 -42.353  1.00 88.69           N  
ATOM   1199  OE1 GLN A 147      30.934   1.439 -44.125  1.00 88.69           O  
ATOM   1200  N   ILE A 148      29.974   6.760 -44.571  1.00 89.31           N  
ATOM   1201  CA  ILE A 148      29.948   7.977 -43.750  1.00 89.31           C  
ATOM   1202  C   ILE A 148      28.561   8.183 -43.134  1.00 89.31           C  
ATOM   1203  CB  ILE A 148      30.390   9.198 -44.589  1.00 89.31           C  
ATOM   1204  O   ILE A 148      28.461   8.466 -41.943  1.00 89.31           O  
ATOM   1205  CG1 ILE A 148      31.894   9.092 -44.933  1.00 89.31           C  
ATOM   1206  CG2 ILE A 148      30.118  10.520 -43.841  1.00 89.31           C  
ATOM   1207  CD1 ILE A 148      32.343  10.061 -46.035  1.00 89.31           C  
ATOM   1208  N   GLU A 149      27.486   8.019 -43.906  1.00 89.44           N  
ATOM   1209  CA  GLU A 149      26.115   8.145 -43.396  1.00 89.44           C  
ATOM   1210  C   GLU A 149      25.805   7.102 -42.317  1.00 89.44           C  
ATOM   1211  CB  GLU A 149      25.114   8.024 -44.554  1.00 89.44           C  
ATOM   1212  O   GLU A 149      25.221   7.436 -41.283  1.00 89.44           O  
ATOM   1213  CG  GLU A 149      25.049   9.330 -45.357  1.00 89.44           C  
ATOM   1214  CD  GLU A 149      24.185   9.235 -46.621  1.00 89.44           C  
ATOM   1215  OE1 GLU A 149      24.356  10.143 -47.473  1.00 89.44           O  
ATOM   1216  OE2 GLU A 149      23.367   8.291 -46.729  1.00 89.44           O  
ATOM   1217  N   LEU A 150      26.244   5.855 -42.508  1.00 89.31           N  
ATOM   1218  CA  LEU A 150      26.087   4.794 -41.514  1.00 89.31           C  
ATOM   1219  C   LEU A 150      26.876   5.095 -40.230  1.00 89.31           C  
ATOM   1220  CB  LEU A 150      26.523   3.464 -42.151  1.00 89.31           C  
ATOM   1221  O   LEU A 150      26.356   4.912 -39.127  1.00 89.31           O  
ATOM   1222  CG  LEU A 150      26.274   2.237 -41.257  1.00 89.31           C  
ATOM   1223  CD1 LEU A 150      24.778   1.958 -41.072  1.00 89.31           C  
ATOM   1224  CD2 LEU A 150      26.914   1.001 -41.888  1.00 89.31           C  
ATOM   1225  N   GLU A 151      28.111   5.586 -40.356  1.00 87.00           N  
ATOM   1226  CA  GLU A 151      28.927   6.017 -39.218  1.00 87.00           C  
ATOM   1227  C   GLU A 151      28.278   7.188 -38.476  1.00 87.00           C  
ATOM   1228  CB  GLU A 151      30.345   6.388 -39.679  1.00 87.00           C  
ATOM   1229  O   GLU A 151      28.160   7.143 -37.251  1.00 87.00           O  
ATOM   1230  CG  GLU A 151      31.193   5.128 -39.904  1.00 87.00           C  
ATOM   1231  CD  GLU A 151      32.597   5.414 -40.454  1.00 87.00           C  
ATOM   1232  OE1 GLU A 151      33.220   4.422 -40.909  1.00 87.00           O  
ATOM   1233  OE2 GLU A 151      33.050   6.580 -40.389  1.00 87.00           O  
ATOM   1234  N   GLN A 152      27.774   8.193 -39.195  1.00 87.81           N  
ATOM   1235  CA  GLN A 152      27.051   9.323 -38.610  1.00 87.81           C  
ATOM   1236  C   GLN A 152      25.795   8.870 -37.858  1.00 87.81           C  
ATOM   1237  CB  GLN A 152      26.671  10.329 -39.704  1.00 87.81           C  
ATOM   1238  O   GLN A 152      25.574   9.300 -36.725  1.00 87.81           O  
ATOM   1239  CG  GLN A 152      27.867  11.167 -40.174  1.00 87.81           C  
ATOM   1240  CD  GLN A 152      27.500  12.126 -41.303  1.00 87.81           C  
ATOM   1241  NE2 GLN A 152      28.420  12.962 -41.730  1.00 87.81           N  
ATOM   1242  OE1 GLN A 152      26.393  12.178 -41.809  1.00 87.81           O  
ATOM   1243  N   GLN A 153      24.996   7.970 -38.439  1.00 87.56           N  
ATOM   1244  CA  GLN A 153      23.824   7.396 -37.770  1.00 87.56           C  
ATOM   1245  C   GLN A 153      24.210   6.608 -36.512  1.00 87.56           C  
ATOM   1246  CB  GLN A 153      23.060   6.483 -38.738  1.00 87.56           C  
ATOM   1247  O   GLN A 153      23.565   6.752 -35.471  1.00 87.56           O  
ATOM   1248  CG  GLN A 153      22.239   7.272 -39.767  1.00 87.56           C  
ATOM   1249  CD  GLN A 153      21.435   6.365 -40.695  1.00 87.56           C  
ATOM   1250  NE2 GLN A 153      20.538   6.923 -41.476  1.00 87.56           N  
ATOM   1251  OE1 GLN A 153      21.557   5.151 -40.723  1.00 87.56           O  
ATOM   1252  N   SER A 154      25.277   5.807 -36.575  1.00 85.81           N  
ATOM   1253  CA  SER A 154      25.768   5.042 -35.425  1.00 85.81           C  
ATOM   1254  C   SER A 154      26.268   5.954 -34.300  1.00 85.81           C  
ATOM   1255  CB  SER A 154      26.884   4.094 -35.867  1.00 85.81           C  
ATOM   1256  O   SER A 154      25.982   5.698 -33.128  1.00 85.81           O  
ATOM   1257  OG  SER A 154      27.248   3.251 -34.788  1.00 85.81           O  
ATOM   1258  N   VAL A 155      26.995   7.023 -34.637  1.00 88.06           N  
ATOM   1259  CA  VAL A 155      27.462   8.025 -33.668  1.00 88.06           C  
ATOM   1260  C   VAL A 155      26.274   8.745 -33.034  1.00 88.06           C  
ATOM   1261  CB  VAL A 155      28.445   9.015 -34.328  1.00 88.06           C  
ATOM   1262  O   VAL A 155      26.218   8.842 -31.811  1.00 88.06           O  
ATOM   1263  CG1 VAL A 155      28.771  10.214 -33.426  1.00 88.06           C  
ATOM   1264  CG2 VAL A 155      29.777   8.318 -34.638  1.00 88.06           C  
ATOM   1265  N   LEU A 156      25.288   9.169 -33.831  1.00 89.00           N  
ATOM   1266  CA  LEU A 156      24.083   9.839 -33.338  1.00 89.00           C  
ATOM   1267  C   LEU A 156      23.301   8.965 -32.345  1.00 89.00           C  
ATOM   1268  CB  LEU A 156      23.214  10.238 -34.545  1.00 89.00           C  
ATOM   1269  O   LEU A 156      22.937   9.439 -31.268  1.00 89.00           O  
ATOM   1270  CG  LEU A 156      21.899  10.948 -34.171  1.00 89.00           C  
ATOM   1271  CD1 LEU A 156      22.147  12.289 -33.477  1.00 89.00           C  
ATOM   1272  CD2 LEU A 156      21.074  11.197 -35.433  1.00 89.00           C  
ATOM   1273  N   LEU A 157      23.076   7.687 -32.673  1.00 86.69           N  
ATOM   1274  CA  LEU A 157      22.400   6.737 -31.781  1.00 86.69           C  
ATOM   1275  C   LEU A 157      23.162   6.555 -30.465  1.00 86.69           C  
ATOM   1276  CB  LEU A 157      22.248   5.381 -32.494  1.00 86.69           C  
ATOM   1277  O   LEU A 157      22.554   6.553 -29.395  1.00 86.69           O  
ATOM   1278  CG  LEU A 157      21.122   5.339 -33.541  1.00 86.69           C  
ATOM   1279  CD1 LEU A 157      21.252   4.066 -34.378  1.00 86.69           C  
ATOM   1280  CD2 LEU A 157      19.738   5.336 -32.884  1.00 86.69           C  
ATOM   1281  N   LYS A 158      24.493   6.441 -30.523  1.00 85.31           N  
ATOM   1282  CA  LYS A 158      25.326   6.315 -29.323  1.00 85.31           C  
ATOM   1283  C   LYS A 158      25.272   7.580 -28.463  1.00 85.31           C  
ATOM   1284  CB  LYS A 158      26.751   5.927 -29.745  1.00 85.31           C  
ATOM   1285  O   LYS A 158      25.057   7.469 -27.260  1.00 85.31           O  
ATOM   1286  CG  LYS A 158      27.719   5.672 -28.581  1.00 85.31           C  
ATOM   1287  CD  LYS A 158      27.208   4.664 -27.539  1.00 85.31           C  
ATOM   1288  CE  LYS A 158      28.354   4.330 -26.581  1.00 85.31           C  
ATOM   1289  NZ  LYS A 158      27.878   3.918 -25.245  1.00 85.31           N  
ATOM   1290  N   SER A 159      25.364   8.764 -29.070  1.00 88.81           N  
ATOM   1291  CA  SER A 159      25.214  10.044 -28.368  1.00 88.81           C  
ATOM   1292  C   SER A 159      23.841  10.194 -27.713  1.00 88.81           C  
ATOM   1293  CB  SER A 159      25.439  11.217 -29.325  1.00 88.81           C  
ATOM   1294  O   SER A 159      23.764  10.661 -26.582  1.00 88.81           O  
ATOM   1295  OG  SER A 159      26.768  11.220 -29.805  1.00 88.81           O  
ATOM   1296  N   PHE A 160      22.766   9.760 -28.378  1.00 89.88           N  
ATOM   1297  CA  PHE A 160      21.422   9.764 -27.798  1.00 89.88           C  
ATOM   1298  C   PHE A 160      21.325   8.854 -26.566  1.00 89.88           C  
ATOM   1299  CB  PHE A 160      20.409   9.353 -28.875  1.00 89.88           C  
ATOM   1300  O   PHE A 160      20.821   9.271 -25.524  1.00 89.88           O  
ATOM   1301  CG  PHE A 160      18.984   9.303 -28.364  1.00 89.88           C  
ATOM   1302  CD1 PHE A 160      18.417   8.080 -27.956  1.00 89.88           C  
ATOM   1303  CD2 PHE A 160      18.237  10.491 -28.257  1.00 89.88           C  
ATOM   1304  CE1 PHE A 160      17.107   8.047 -27.446  1.00 89.88           C  
ATOM   1305  CE2 PHE A 160      16.927  10.457 -27.749  1.00 89.88           C  
ATOM   1306  CZ  PHE A 160      16.362   9.235 -27.343  1.00 89.88           C  
ATOM   1307  N   LEU A 161      21.852   7.628 -26.655  1.00 89.19           N  
ATOM   1308  CA  LEU A 161      21.870   6.693 -25.527  1.00 89.19           C  
ATOM   1309  C   LEU A 161      22.719   7.210 -24.355  1.00 89.19           C  
ATOM   1310  CB  LEU A 161      22.387   5.324 -26.002  1.00 89.19           C  
ATOM   1311  O   LEU A 161      22.321   7.051 -23.201  1.00 89.19           O  
ATOM   1312  CG  LEU A 161      21.438   4.565 -26.948  1.00 89.19           C  
ATOM   1313  CD1 LEU A 161      22.116   3.270 -27.400  1.00 89.19           C  
ATOM   1314  CD2 LEU A 161      20.113   4.212 -26.271  1.00 89.19           C  
ATOM   1315  N   ASP A 162      23.868   7.826 -24.639  1.00 90.06           N  
ATOM   1316  CA  ASP A 162      24.787   8.356 -23.625  1.00 90.06           C  
ATOM   1317  C   ASP A 162      24.292   9.664 -22.984  1.00 90.06           C  
ATOM   1318  CB  ASP A 162      26.195   8.525 -24.230  1.00 90.06           C  
ATOM   1319  O   ASP A 162      24.665   9.953 -21.849  1.00 90.06           O  
ATOM   1320  CG  ASP A 162      26.924   7.200 -24.518  1.00 90.06           C  
ATOM   1321  OD1 ASP A 162      26.608   6.154 -23.895  1.00 90.06           O  
ATOM   1322  OD2 ASP A 162      27.867   7.193 -25.337  1.00 90.06           O  
ATOM   1323  N   ALA A 163      23.434  10.429 -23.668  1.00 88.31           N  
ATOM   1324  CA  ALA A 163      22.773  11.609 -23.108  1.00 88.31           C  
ATOM   1325  C   ALA A 163      21.611  11.260 -22.159  1.00 88.31           C  
ATOM   1326  CB  ALA A 163      22.292  12.490 -24.267  1.00 88.31           C  
ATOM   1327  O   ALA A 163      21.194  12.107 -21.368  1.00 88.31           O  
ATOM   1328  N   SER A 164      21.079  10.034 -22.230  1.00 90.88           N  
ATOM   1329  CA  SER A 164      20.009   9.590 -21.338  1.00 90.88           C  
ATOM   1330  C   SER A 164      20.526   9.420 -19.903  1.00 90.88           C  
ATOM   1331  CB  SER A 164      19.403   8.270 -21.811  1.00 90.88           C  
ATOM   1332  O   SER A 164      21.536   8.739 -19.702  1.00 90.88           O  
ATOM   1333  OG  SER A 164      18.280   7.975 -21.001  1.00 90.88           O  
ATOM   1334  N   PRO A 165      19.832   9.972 -18.889  1.00 87.38           N  
ATOM   1335  CA  PRO A 165      20.155   9.715 -17.487  1.00 87.38           C  
ATOM   1336  C   PRO A 165      19.772   8.293 -17.049  1.00 87.38           C  
ATOM   1337  CB  PRO A 165      19.372  10.778 -16.712  1.00 87.38           C  
ATOM   1338  O   PRO A 165      20.274   7.808 -16.036  1.00 87.38           O  
ATOM   1339  CG  PRO A 165      18.131  11.002 -17.577  1.00 87.38           C  
ATOM   1340  CD  PRO A 165      18.665  10.838 -18.998  1.00 87.38           C  
ATOM   1341  N   ASP A 166      18.906   7.618 -17.810  1.00 93.44           N  
ATOM   1342  CA  ASP A 166      18.483   6.253 -17.521  1.00 93.44           C  
ATOM   1343  C   ASP A 166      19.595   5.258 -17.872  1.00 93.44           C  
ATOM   1344  CB  ASP A 166      17.177   5.910 -18.259  1.00 93.44           C  
ATOM   1345  O   ASP A 166      20.313   5.401 -18.865  1.00 93.44           O  
ATOM   1346  CG  ASP A 166      15.952   6.711 -17.792  1.00 93.44           C  
ATOM   1347  OD1 ASP A 166      15.987   7.298 -16.687  1.00 93.44           O  
ATOM   1348  OD2 ASP A 166      14.946   6.695 -18.536  1.00 93.44           O  
ATOM   1349  N   LEU A 167      19.717   4.199 -17.077  1.00 94.19           N  
ATOM   1350  CA  LEU A 167      20.615   3.085 -17.354  1.00 94.19           C  
ATOM   1351  C   LEU A 167      20.145   2.382 -18.623  1.00 94.19           C  
ATOM   1352  CB  LEU A 167      20.613   2.089 -16.182  1.00 94.19           C  
ATOM   1353  O   LEU A 167      19.006   1.930 -18.678  1.00 94.19           O  
ATOM   1354  CG  LEU A 167      20.925   2.693 -14.805  1.00 94.19           C  
ATOM   1355  CD1 LEU A 167      20.706   1.616 -13.743  1.00 94.19           C  
ATOM   1356  CD2 LEU A 167      22.365   3.196 -14.730  1.00 94.19           C  
ATOM   1357  N   VAL A 168      21.023   2.227 -19.611  1.00 94.69           N  
ATOM   1358  CA  VAL A 168      20.741   1.424 -20.805  1.00 94.69           C  
ATOM   1359  C   VAL A 168      21.858   0.415 -21.000  1.00 94.69           C  
ATOM   1360  CB  VAL A 168      20.525   2.280 -22.066  1.00 94.69           C  
ATOM   1361  O   VAL A 168      23.036   0.772 -21.061  1.00 94.69           O  
ATOM   1362  CG1 VAL A 168      20.065   1.380 -23.223  1.00 94.69           C  
ATOM   1363  CG2 VAL A 168      19.466   3.368 -21.854  1.00 94.69           C  
ATOM   1364  N   TYR A 169      21.496  -0.859 -21.112  1.00 92.75           N  
ATOM   1365  CA  TYR A 169      22.439  -1.940 -21.380  1.00 92.75           C  
ATOM   1366  C   TYR A 169      21.808  -3.046 -22.218  1.00 92.75           C  
ATOM   1367  CB  TYR A 169      23.018  -2.487 -20.066  1.00 92.75           C  
ATOM   1368  O   TYR A 169      20.591  -3.225 -22.241  1.00 92.75           O  
ATOM   1369  CG  TYR A 169      22.001  -3.123 -19.136  1.00 92.75           C  
ATOM   1370  CD1 TYR A 169      21.311  -2.323 -18.207  1.00 92.75           C  
ATOM   1371  CD2 TYR A 169      21.735  -4.505 -19.209  1.00 92.75           C  
ATOM   1372  CE1 TYR A 169      20.359  -2.897 -17.346  1.00 92.75           C  
ATOM   1373  CE2 TYR A 169      20.786  -5.089 -18.345  1.00 92.75           C  
ATOM   1374  OH  TYR A 169      19.167  -4.825 -16.585  1.00 92.75           O  
ATOM   1375  CZ  TYR A 169      20.101  -4.283 -17.410  1.00 92.75           C  
ATOM   1376  N   TYR A 170      22.654  -3.810 -22.897  1.00 91.38           N  
ATOM   1377  CA  TYR A 170      22.249  -4.964 -23.687  1.00 91.38           C  
ATOM   1378  C   TYR A 170      23.127  -6.167 -23.342  1.00 91.38           C  
ATOM   1379  CB  TYR A 170      22.219  -4.607 -25.182  1.00 91.38           C  
ATOM   1380  O   TYR A 170      24.337  -6.031 -23.132  1.00 91.38           O  
ATOM   1381  CG  TYR A 170      23.486  -4.000 -25.766  1.00 91.38           C  
ATOM   1382  CD1 TYR A 170      23.794  -2.639 -25.561  1.00 91.38           C  
ATOM   1383  CD2 TYR A 170      24.306  -4.771 -26.604  1.00 91.38           C  
ATOM   1384  CE1 TYR A 170      24.953  -2.076 -26.129  1.00 91.38           C  
ATOM   1385  CE2 TYR A 170      25.472  -4.218 -27.166  1.00 91.38           C  
ATOM   1386  OH  TYR A 170      26.993  -2.372 -27.362  1.00 91.38           O  
ATOM   1387  CZ  TYR A 170      25.816  -2.876 -26.904  1.00 91.38           C  
ATOM   1388  N   ARG A 171      22.499  -7.342 -23.241  1.00 91.12           N  
ATOM   1389  CA  ARG A 171      23.160  -8.619 -22.944  1.00 91.12           C  
ATOM   1390  C   ARG A 171      22.845  -9.647 -24.015  1.00 91.12           C  
ATOM   1391  CB  ARG A 171      22.768  -9.164 -21.562  1.00 91.12           C  
ATOM   1392  O   ARG A 171      21.723  -9.664 -24.519  1.00 91.12           O  
ATOM   1393  CG  ARG A 171      23.289  -8.287 -20.422  1.00 91.12           C  
ATOM   1394  CD  ARG A 171      22.931  -8.892 -19.066  1.00 91.12           C  
ATOM   1395  NE  ARG A 171      23.308  -7.966 -17.989  1.00 91.12           N  
ATOM   1396  NH1 ARG A 171      21.802  -8.697 -16.416  1.00 91.12           N  
ATOM   1397  NH2 ARG A 171      23.027  -6.911 -16.001  1.00 91.12           N  
ATOM   1398  CZ  ARG A 171      22.714  -7.872 -16.819  1.00 91.12           C  
ATOM   1399  N   ASN A 172      23.822 -10.488 -24.334  1.00 90.06           N  
ATOM   1400  CA  ASN A 172      23.659 -11.594 -25.277  1.00 90.06           C  
ATOM   1401  C   ASN A 172      22.918 -12.785 -24.632  1.00 90.06           C  
ATOM   1402  CB  ASN A 172      25.040 -11.958 -25.871  1.00 90.06           C  
ATOM   1403  O   ASN A 172      22.536 -12.745 -23.460  1.00 90.06           O  
ATOM   1404  CG  ASN A 172      26.037 -12.557 -24.886  1.00 90.06           C  
ATOM   1405  ND2 ASN A 172      27.289 -12.643 -25.273  1.00 90.06           N  
ATOM   1406  OD1 ASN A 172      25.686 -12.975 -23.795  1.00 90.06           O  
ATOM   1407  N   GLU A 173      22.716 -13.860 -25.398  1.00 85.75           N  
ATOM   1408  CA  GLU A 173      22.057 -15.088 -24.919  1.00 85.75           C  
ATOM   1409  C   GLU A 173      22.803 -15.789 -23.768  1.00 85.75           C  
ATOM   1410  CB  GLU A 173      21.862 -16.076 -26.084  1.00 85.75           C  
ATOM   1411  O   GLU A 173      22.181 -16.506 -22.987  1.00 85.75           O  
ATOM   1412  CG  GLU A 173      21.016 -15.498 -27.230  1.00 85.75           C  
ATOM   1413  CD  GLU A 173      20.517 -16.586 -28.195  1.00 85.75           C  
ATOM   1414  OE1 GLU A 173      19.283 -16.633 -28.412  1.00 85.75           O  
ATOM   1415  OE2 GLU A 173      21.343 -17.375 -28.706  1.00 85.75           O  
ATOM   1416  N   ASN A 174      24.107 -15.538 -23.612  1.00 85.44           N  
ATOM   1417  CA  ASN A 174      24.932 -16.082 -22.530  1.00 85.44           C  
ATOM   1418  C   ASN A 174      24.890 -15.224 -21.249  1.00 85.44           C  
ATOM   1419  CB  ASN A 174      26.369 -16.285 -23.040  1.00 85.44           C  
ATOM   1420  O   ASN A 174      25.608 -15.511 -20.295  1.00 85.44           O  
ATOM   1421  CG  ASN A 174      26.487 -17.296 -24.164  1.00 85.44           C  
ATOM   1422  ND2 ASN A 174      27.557 -17.219 -24.917  1.00 85.44           N  
ATOM   1423  OD1 ASN A 174      25.652 -18.160 -24.379  1.00 85.44           O  
ATOM   1424  N   ASN A 175      24.037 -14.193 -21.197  1.00 85.44           N  
ATOM   1425  CA  ASN A 175      23.966 -13.183 -20.130  1.00 85.44           C  
ATOM   1426  C   ASN A 175      25.198 -12.272 -20.016  1.00 85.44           C  
ATOM   1427  CB  ASN A 175      23.598 -13.800 -18.766  1.00 85.44           C  
ATOM   1428  O   ASN A 175      25.357 -11.585 -19.005  1.00 85.44           O  
ATOM   1429  CG  ASN A 175      22.330 -14.610 -18.799  1.00 85.44           C  
ATOM   1430  ND2 ASN A 175      22.417 -15.911 -18.689  1.00 85.44           N  
ATOM   1431  OD1 ASN A 175      21.245 -14.079 -18.900  1.00 85.44           O  
ATOM   1432  N   GLU A 176      26.053 -12.216 -21.032  1.00 91.56           N  
ATOM   1433  CA  GLU A 176      27.214 -11.329 -21.031  1.00 91.56           C  
ATOM   1434  C   GLU A 176      26.811  -9.943 -21.528  1.00 91.56           C  
ATOM   1435  CB  GLU A 176      28.343 -11.873 -21.902  1.00 91.56           C  
ATOM   1436  O   GLU A 176      26.041  -9.803 -22.487  1.00 91.56           O  
ATOM   1437  CG  GLU A 176      28.819 -13.282 -21.508  1.00 91.56           C  
ATOM   1438  CD  GLU A 176      29.661 -13.948 -22.606  1.00 91.56           C  
ATOM   1439  OE1 GLU A 176      30.293 -14.983 -22.307  1.00 91.56           O  
ATOM   1440  OE2 GLU A 176      29.576 -13.498 -23.777  1.00 91.56           O  
ATOM   1441  N   PHE A 177      27.350  -8.895 -20.909  1.00 91.81           N  
ATOM   1442  CA  PHE A 177      27.166  -7.540 -21.413  1.00 91.81           C  
ATOM   1443  C   PHE A 177      27.755  -7.428 -22.819  1.00 91.81           C  
ATOM   1444  CB  PHE A 177      27.784  -6.520 -20.460  1.00 91.81           C  
ATOM   1445  O   PHE A 177      28.914  -7.741 -23.063  1.00 91.81           O  
ATOM   1446  CG  PHE A 177      27.043  -6.346 -19.150  1.00 91.81           C  
ATOM   1447  CD1 PHE A 177      25.955  -5.457 -19.067  1.00 91.81           C  
ATOM   1448  CD2 PHE A 177      27.473  -7.026 -17.998  1.00 91.81           C  
ATOM   1449  CE1 PHE A 177      25.337  -5.215 -17.826  1.00 91.81           C  
ATOM   1450  CE2 PHE A 177      26.839  -6.812 -16.765  1.00 91.81           C  
ATOM   1451  CZ  PHE A 177      25.802  -5.871 -16.670  1.00 91.81           C  
ATOM   1452  N   SER A 178      26.942  -6.964 -23.757  1.00 90.38           N  
ATOM   1453  CA  SER A 178      27.364  -6.652 -25.124  1.00 90.38           C  
ATOM   1454  C   SER A 178      27.578  -5.143 -25.295  1.00 90.38           C  
ATOM   1455  CB  SER A 178      26.327  -7.241 -26.072  1.00 90.38           C  
ATOM   1456  O   SER A 178      28.295  -4.708 -26.197  1.00 90.38           O  
ATOM   1457  OG  SER A 178      26.331  -8.646 -25.964  1.00 90.38           O  
ATOM   1458  N   GLY A 179      27.017  -4.340 -24.384  1.00 89.94           N  
ATOM   1459  CA  GLY A 179      27.406  -2.957 -24.140  1.00 89.94           C  
ATOM   1460  C   GLY A 179      26.361  -2.163 -23.367  1.00 89.94           C  
ATOM   1461  O   GLY A 179      25.390  -2.710 -22.836  1.00 89.94           O  
ATOM   1462  N   CYS A 180      26.614  -0.863 -23.248  1.00 92.75           N  
ATOM   1463  CA  CYS A 180      25.885   0.010 -22.343  1.00 92.75           C  
ATOM   1464  C   CYS A 180      26.049   1.491 -22.698  1.00 92.75           C  
ATOM   1465  CB  CYS A 180      26.365  -0.288 -20.917  1.00 92.75           C  
ATOM   1466  O   CYS A 180      26.874   1.854 -23.543  1.00 92.75           O  
ATOM   1467  SG  CYS A 180      28.112   0.169 -20.688  1.00 92.75           S  
ATOM   1468  N   ASN A 181      25.257   2.340 -22.046  1.00 94.31           N  
ATOM   1469  CA  ASN A 181      25.404   3.787 -22.103  1.00 94.31           C  
ATOM   1470  C   ASN A 181      26.280   4.341 -20.969  1.00 94.31           C  
ATOM   1471  CB  ASN A 181      24.021   4.448 -22.147  1.00 94.31           C  
ATOM   1472  O   ASN A 181      26.659   3.626 -20.037  1.00 94.31           O  
ATOM   1473  CG  ASN A 181      23.296   4.522 -20.812  1.00 94.31           C  
ATOM   1474  ND2 ASN A 181      22.406   5.472 -20.699  1.00 94.31           N  
ATOM   1475  OD1 ASN A 181      23.525   3.751 -19.888  1.00 94.31           O  
ATOM   1476  N   ARG A 182      26.564   5.643 -21.038  1.00 92.19           N  
ATOM   1477  CA  ARG A 182      27.346   6.370 -20.032  1.00 92.19           C  
ATOM   1478  C   ARG A 182      26.796   6.247 -18.605  1.00 92.19           C  
ATOM   1479  CB  ARG A 182      27.437   7.842 -20.471  1.00 92.19           C  
ATOM   1480  O   ARG A 182      27.586   6.093 -17.676  1.00 92.19           O  
ATOM   1481  CG  ARG A 182      28.338   8.703 -19.574  1.00 92.19           C  
ATOM   1482  CD  ARG A 182      29.756   8.128 -19.497  1.00 92.19           C  
ATOM   1483  NE  ARG A 182      30.660   9.003 -18.741  1.00 92.19           N  
ATOM   1484  NH1 ARG A 182      32.442   7.548 -18.741  1.00 92.19           N  
ATOM   1485  NH2 ARG A 182      32.606   9.515 -17.693  1.00 92.19           N  
ATOM   1486  CZ  ARG A 182      31.893   8.682 -18.400  1.00 92.19           C  
ATOM   1487  N   ALA A 183      25.476   6.274 -18.412  1.00 92.75           N  
ATOM   1488  CA  ALA A 183      24.867   6.141 -17.084  1.00 92.75           C  
ATOM   1489  C   ALA A 183      25.230   4.802 -16.411  1.00 92.75           C  
ATOM   1490  CB  ALA A 183      23.350   6.312 -17.229  1.00 92.75           C  
ATOM   1491  O   ALA A 183      25.548   4.755 -15.222  1.00 92.75           O  
ATOM   1492  N   MET A 184      25.269   3.718 -17.189  1.00 93.19           N  
ATOM   1493  CA  MET A 184      25.673   2.396 -16.710  1.00 93.19           C  
ATOM   1494  C   MET A 184      27.172   2.307 -16.374  1.00 93.19           C  
ATOM   1495  CB  MET A 184      25.279   1.387 -17.788  1.00 93.19           C  
ATOM   1496  O   MET A 184      27.552   1.621 -15.421  1.00 93.19           O  
ATOM   1497  CG  MET A 184      25.499  -0.061 -17.357  1.00 93.19           C  
ATOM   1498  SD  MET A 184      24.509  -0.571 -15.930  1.00 93.19           S  
ATOM   1499  CE  MET A 184      25.269  -2.189 -15.693  1.00 93.19           C  
ATOM   1500  N   GLU A 185      28.031   3.017 -17.112  1.00 93.00           N  
ATOM   1501  CA  GLU A 185      29.461   3.107 -16.778  1.00 93.00           C  
ATOM   1502  C   GLU A 185      29.676   3.788 -15.423  1.00 93.00           C  
ATOM   1503  CB  GLU A 185      30.244   3.904 -17.830  1.00 93.00           C  
ATOM   1504  O   GLU A 185      30.485   3.333 -14.617  1.00 93.00           O  
ATOM   1505  CG  GLU A 185      30.214   3.326 -19.249  1.00 93.00           C  
ATOM   1506  CD  GLU A 185      31.147   4.113 -20.183  1.00 93.00           C  
ATOM   1507  OE1 GLU A 185      31.734   3.472 -21.086  1.00 93.00           O  
ATOM   1508  OE2 GLU A 185      31.329   5.339 -19.972  1.00 93.00           O  
ATOM   1509  N   LEU A 186      28.922   4.858 -15.148  1.00 91.00           N  
ATOM   1510  CA  LEU A 186      28.984   5.581 -13.876  1.00 91.00           C  
ATOM   1511  C   LEU A 186      28.493   4.723 -12.706  1.00 91.00           C  
ATOM   1512  CB  LEU A 186      28.155   6.873 -13.976  1.00 91.00           C  
ATOM   1513  O   LEU A 186      29.099   4.746 -11.638  1.00 91.00           O  
ATOM   1514  CG  LEU A 186      28.723   7.927 -14.942  1.00 91.00           C  
ATOM   1515  CD1 LEU A 186      27.722   9.072 -15.091  1.00 91.00           C  
ATOM   1516  CD2 LEU A 186      30.050   8.509 -14.448  1.00 91.00           C  
ATOM   1517  N   LEU A 187      27.428   3.943 -12.912  1.00 90.94           N  
ATOM   1518  CA  LEU A 187      26.894   3.050 -11.885  1.00 90.94           C  
ATOM   1519  C   LEU A 187      27.855   1.905 -11.542  1.00 90.94           C  
ATOM   1520  CB  LEU A 187      25.548   2.497 -12.370  1.00 90.94           C  
ATOM   1521  O   LEU A 187      27.985   1.533 -10.383  1.00 90.94           O  
ATOM   1522  CG  LEU A 187      24.890   1.561 -11.341  1.00 90.94           C  
ATOM   1523  CD1 LEU A 187      24.414   2.311 -10.094  1.00 90.94           C  
ATOM   1524  CD2 LEU A 187      23.694   0.882 -11.984  1.00 90.94           C  
ATOM   1525  N   THR A 188      28.505   1.318 -12.546  1.00 90.06           N  
ATOM   1526  CA  THR A 188      29.379   0.147 -12.350  1.00 90.06           C  
ATOM   1527  C   THR A 188      30.841   0.511 -12.101  1.00 90.06           C  
ATOM   1528  CB  THR A 188      29.300  -0.801 -13.547  1.00 90.06           C  
ATOM   1529  O   THR A 188      31.629  -0.349 -11.712  1.00 90.06           O  
ATOM   1530  CG2 THR A 188      27.903  -1.380 -13.747  1.00 90.06           C  
ATOM   1531  OG1 THR A 188      29.655  -0.116 -14.721  1.00 90.06           O  
ATOM   1532  N   GLY A 189      31.235   1.759 -12.367  1.00 89.31           N  
ATOM   1533  CA  GLY A 189      32.628   2.209 -12.324  1.00 89.31           C  
ATOM   1534  C   GLY A 189      33.516   1.608 -13.419  1.00 89.31           C  
ATOM   1535  O   GLY A 189      34.735   1.764 -13.372  1.00 89.31           O  
ATOM   1536  N   LYS A 190      32.932   0.907 -14.399  1.00 90.62           N  
ATOM   1537  CA  LYS A 190      33.638   0.236 -15.496  1.00 90.62           C  
ATOM   1538  C   LYS A 190      33.244   0.881 -16.821  1.00 90.62           C  
ATOM   1539  CB  LYS A 190      33.308  -1.265 -15.490  1.00 90.62           C  
ATOM   1540  O   LYS A 190      32.073   1.148 -17.067  1.00 90.62           O  
ATOM   1541  CG  LYS A 190      33.867  -2.030 -14.278  1.00 90.62           C  
ATOM   1542  CD  LYS A 190      33.363  -3.484 -14.294  1.00 90.62           C  
ATOM   1543  CE  LYS A 190      33.718  -4.263 -13.019  1.00 90.62           C  
ATOM   1544  NZ  LYS A 190      35.090  -4.825 -13.044  1.00 90.62           N  
ATOM   1545  N   SER A 191      34.217   1.102 -17.699  1.00 92.44           N  
ATOM   1546  CA  SER A 191      33.923   1.543 -19.070  1.00 92.44           C  
ATOM   1547  C   SER A 191      33.196   0.448 -19.855  1.00 92.44           C  
ATOM   1548  CB  SER A 191      35.199   1.965 -19.801  1.00 92.44           C  
ATOM   1549  O   SER A 191      33.360  -0.740 -19.566  1.00 92.44           O  
ATOM   1550  OG  SER A 191      36.088   0.870 -19.942  1.00 92.44           O  
ATOM   1551  N   GLN A 192      32.464   0.818 -20.907  1.00 90.31           N  
ATOM   1552  CA  GLN A 192      31.785  -0.130 -21.791  1.00 90.31           C  
ATOM   1553  C   GLN A 192      32.749  -1.219 -22.283  1.00 90.31           C  
ATOM   1554  CB  GLN A 192      31.163   0.641 -22.968  1.00 90.31           C  
ATOM   1555  O   GLN A 192      32.413  -2.396 -22.245  1.00 90.31           O  
ATOM   1556  CG  GLN A 192      30.387  -0.281 -23.923  1.00 90.31           C  
ATOM   1557  CD  GLN A 192      29.753   0.450 -25.105  1.00 90.31           C  
ATOM   1558  NE2 GLN A 192      29.097  -0.270 -25.990  1.00 90.31           N  
ATOM   1559  OE1 GLN A 192      29.824   1.659 -25.271  1.00 90.31           O  
ATOM   1560  N   LYS A 193      33.981  -0.853 -22.664  1.00 90.69           N  
ATOM   1561  CA  LYS A 193      35.004  -1.810 -23.122  1.00 90.69           C  
ATOM   1562  C   LYS A 193      35.397  -2.845 -22.063  1.00 90.69           C  
ATOM   1563  CB  LYS A 193      36.264  -1.063 -23.584  1.00 90.69           C  
ATOM   1564  O   LYS A 193      35.774  -3.948 -22.427  1.00 90.69           O  
ATOM   1565  CG  LYS A 193      36.038  -0.253 -24.868  1.00 90.69           C  
ATOM   1566  CD  LYS A 193      37.361   0.355 -25.351  1.00 90.69           C  
ATOM   1567  CE  LYS A 193      37.136   1.144 -26.646  1.00 90.69           C  
ATOM   1568  NZ  LYS A 193      38.398   1.734 -27.158  1.00 90.69           N  
ATOM   1569  N   GLN A 194      35.335  -2.488 -20.780  1.00 91.00           N  
ATOM   1570  CA  GLN A 194      35.635  -3.392 -19.664  1.00 91.00           C  
ATOM   1571  C   GLN A 194      34.420  -4.218 -19.236  1.00 91.00           C  
ATOM   1572  CB  GLN A 194      36.110  -2.569 -18.462  1.00 91.00           C  
ATOM   1573  O   GLN A 194      34.594  -5.282 -18.657  1.00 91.00           O  
ATOM   1574  CG  GLN A 194      37.486  -1.925 -18.674  1.00 91.00           C  
ATOM   1575  CD  GLN A 194      37.763  -0.857 -17.624  1.00 91.00           C  
ATOM   1576  NE2 GLN A 194      38.971  -0.753 -17.120  1.00 91.00           N  
ATOM   1577  OE1 GLN A 194      36.901  -0.062 -17.278  1.00 91.00           O  
ATOM   1578  N   LEU A 195      33.208  -3.708 -19.468  1.00 89.75           N  
ATOM   1579  CA  LEU A 195      31.960  -4.416 -19.184  1.00 89.75           C  
ATOM   1580  C   LEU A 195      31.673  -5.503 -20.212  1.00 89.75           C  
ATOM   1581  CB  LEU A 195      30.803  -3.405 -19.155  1.00 89.75           C  
ATOM   1582  O   LEU A 195      31.125  -6.538 -19.848  1.00 89.75           O  
ATOM   1583  CG  LEU A 195      30.682  -2.699 -17.800  1.00 89.75           C  
ATOM   1584  CD1 LEU A 195      29.956  -1.372 -17.980  1.00 89.75           C  
ATOM   1585  CD2 LEU A 195      29.910  -3.559 -16.795  1.00 89.75           C  
ATOM   1586  N   VAL A 196      32.011  -5.267 -21.482  1.00 91.75           N  
ATOM   1587  CA  VAL A 196      31.715  -6.215 -22.559  1.00 91.75           C  
ATOM   1588  C   VAL A 196      32.357  -7.577 -22.280  1.00 91.75           C  
ATOM   1589  CB  VAL A 196      32.102  -5.651 -23.938  1.00 91.75           C  
ATOM   1590  O   VAL A 196      33.552  -7.661 -22.012  1.00 91.75           O  
ATOM   1591  CG1 VAL A 196      32.003  -6.697 -25.057  1.00 91.75           C  
ATOM   1592  CG2 VAL A 196      31.139  -4.523 -24.332  1.00 91.75           C  
ATOM   1593  N   GLY A 197      31.550  -8.638 -22.346  1.00 89.06           N  
ATOM   1594  CA  GLY A 197      31.954 -10.019 -22.061  1.00 89.06           C  
ATOM   1595  C   GLY A 197      31.854 -10.438 -20.589  1.00 89.06           C  
ATOM   1596  O   GLY A 197      31.986 -11.620 -20.296  1.00 89.06           O  
ATOM   1597  N   LEU A 198      31.594  -9.513 -19.658  1.00 92.50           N  
ATOM   1598  CA  LEU A 198      31.373  -9.850 -18.248  1.00 92.50           C  
ATOM   1599  C   LEU A 198      29.928 -10.279 -17.987  1.00 92.50           C  
ATOM   1600  CB  LEU A 198      31.759  -8.671 -17.340  1.00 92.50           C  
ATOM   1601  O   LEU A 198      29.000  -9.851 -18.679  1.00 92.50           O  
ATOM   1602  CG  LEU A 198      33.240  -8.259 -17.393  1.00 92.50           C  
ATOM   1603  CD1 LEU A 198      33.478  -7.149 -16.364  1.00 92.50           C  
ATOM   1604  CD2 LEU A 198      34.188  -9.414 -17.059  1.00 92.50           C  
ATOM   1605  N   THR A 199      29.724 -11.068 -16.934  1.00 90.12           N  
ATOM   1606  CA  THR A 199      28.393 -11.464 -16.457  1.00 90.12           C  
ATOM   1607  C   THR A 199      27.947 -10.595 -15.272  1.00 90.12           C  
ATOM   1608  CB  THR A 199      28.359 -12.952 -16.079  1.00 90.12           C  
ATOM   1609  O   THR A 199      28.765  -9.910 -14.652  1.00 90.12           O  
ATOM   1610  CG2 THR A 199      28.881 -13.867 -17.184  1.00 90.12           C  
ATOM   1611  OG1 THR A 199      29.063 -13.184 -14.879  1.00 90.12           O  
ATOM   1612  N   PRO A 200      26.657 -10.613 -14.880  1.00 89.88           N  
ATOM   1613  CA  PRO A 200      26.190  -9.892 -13.694  1.00 89.88           C  
ATOM   1614  C   PRO A 200      26.929 -10.261 -12.399  1.00 89.88           C  
ATOM   1615  CB  PRO A 200      24.698 -10.221 -13.587  1.00 89.88           C  
ATOM   1616  O   PRO A 200      27.035  -9.411 -11.518  1.00 89.88           O  
ATOM   1617  CG  PRO A 200      24.312 -10.479 -15.040  1.00 89.88           C  
ATOM   1618  CD  PRO A 200      25.533 -11.195 -15.595  1.00 89.88           C  
ATOM   1619  N   ASN A 201      27.453 -11.488 -12.290  1.00 88.50           N  
ATOM   1620  CA  ASN A 201      28.230 -11.939 -11.129  1.00 88.50           C  
ATOM   1621  C   ASN A 201      29.599 -11.256 -11.018  1.00 88.50           C  
ATOM   1622  CB  ASN A 201      28.425 -13.462 -11.213  1.00 88.50           C  
ATOM   1623  O   ASN A 201      30.124 -11.140  -9.916  1.00 88.50           O  
ATOM   1624  CG  ASN A 201      27.184 -14.261 -10.877  1.00 88.50           C  
ATOM   1625  ND2 ASN A 201      27.037 -15.421 -11.468  1.00 88.50           N  
ATOM   1626  OD1 ASN A 201      26.342 -13.882 -10.078  1.00 88.50           O  
ATOM   1627  N   ASP A 202      30.160 -10.796 -12.136  1.00 87.75           N  
ATOM   1628  CA  ASP A 202      31.468 -10.133 -12.178  1.00 87.75           C  
ATOM   1629  C   ASP A 202      31.361  -8.616 -11.940  1.00 87.75           C  
ATOM   1630  CB  ASP A 202      32.122 -10.402 -13.540  1.00 87.75           C  
ATOM   1631  O   ASP A 202      32.370  -7.916 -11.813  1.00 87.75           O  
ATOM   1632  CG  ASP A 202      32.138 -11.885 -13.909  1.00 87.75           C  
ATOM   1633  OD1 ASP A 202      32.666 -12.680 -13.104  1.00 87.75           O  
ATOM   1634  OD2 ASP A 202      31.563 -12.208 -14.979  1.00 87.75           O  
ATOM   1635  N   VAL A 203      30.130  -8.090 -11.940  1.00 88.56           N  
ATOM   1636  CA  VAL A 203      29.838  -6.651 -11.916  1.00 88.56           C  
ATOM   1637  C   VAL A 203      29.125  -6.222 -10.636  1.00 88.56           C  
ATOM   1638  CB  VAL A 203      29.038  -6.243 -13.171  1.00 88.56           C  
ATOM   1639  O   VAL A 203      29.429  -5.148 -10.124  1.00 88.56           O  
ATOM   1640  CG1 VAL A 203      28.710  -4.744 -13.194  1.00 88.56           C  
ATOM   1641  CG2 VAL A 203      29.829  -6.544 -14.453  1.00 88.56           C  
ATOM   1642  N   TYR A 204      28.192  -7.023 -10.118  1.00 88.50           N  
ATOM   1643  CA  TYR A 204      27.397  -6.681  -8.936  1.00 88.50           C  
ATOM   1644  C   TYR A 204      27.699  -7.593  -7.745  1.00 88.50           C  
ATOM   1645  CB  TYR A 204      25.901  -6.756  -9.266  1.00 88.50           C  
ATOM   1646  O   TYR A 204      28.170  -8.717  -7.908  1.00 88.50           O  
ATOM   1647  CG  TYR A 204      25.444  -5.970 -10.476  1.00 88.50           C  
ATOM   1648  CD1 TYR A 204      25.412  -4.562 -10.441  1.00 88.50           C  
ATOM   1649  CD2 TYR A 204      25.013  -6.659 -11.623  1.00 88.50           C  
ATOM   1650  CE1 TYR A 204      24.905  -3.841 -11.540  1.00 88.50           C  
ATOM   1651  CE2 TYR A 204      24.513  -5.946 -12.723  1.00 88.50           C  
ATOM   1652  OH  TYR A 204      23.852  -3.884 -13.705  1.00 88.50           O  
ATOM   1653  CZ  TYR A 204      24.434  -4.541 -12.671  1.00 88.50           C  
ATOM   1654  N   ASP A 205      27.322  -7.147  -6.545  1.00 87.69           N  
ATOM   1655  CA  ASP A 205      27.361  -7.977  -5.339  1.00 87.69           C  
ATOM   1656  C   ASP A 205      26.522  -9.254  -5.485  1.00 87.69           C  
ATOM   1657  CB  ASP A 205      26.853  -7.183  -4.128  1.00 87.69           C  
ATOM   1658  O   ASP A 205      25.494  -9.273  -6.168  1.00 87.69           O  
ATOM   1659  CG  ASP A 205      27.795  -6.051  -3.726  1.00 87.69           C  
ATOM   1660  OD1 ASP A 205      29.020  -6.279  -3.808  1.00 87.69           O  
ATOM   1661  OD2 ASP A 205      27.260  -4.994  -3.334  1.00 87.69           O  
ATOM   1662  N   LYS A 206      26.912 -10.319  -4.768  1.00 87.44           N  
ATOM   1663  CA  LYS A 206      26.308 -11.664  -4.877  1.00 87.44           C  
ATOM   1664  C   LYS A 206      24.780 -11.678  -4.770  1.00 87.44           C  
ATOM   1665  CB  LYS A 206      26.888 -12.595  -3.798  1.00 87.44           C  
ATOM   1666  O   LYS A 206      24.127 -12.483  -5.433  1.00 87.44           O  
ATOM   1667  CG  LYS A 206      28.333 -13.029  -4.081  1.00 87.44           C  
ATOM   1668  CD  LYS A 206      28.797 -14.056  -3.036  1.00 87.44           C  
ATOM   1669  CE  LYS A 206      30.222 -14.528  -3.347  1.00 87.44           C  
ATOM   1670  NZ  LYS A 206      30.709 -15.511  -2.344  1.00 87.44           N  
ATOM   1671  N   GLU A 207      24.193 -10.838  -3.922  1.00 87.25           N  
ATOM   1672  CA  GLU A 207      22.734 -10.771  -3.766  1.00 87.25           C  
ATOM   1673  C   GLU A 207      22.046 -10.114  -4.964  1.00 87.25           C  
ATOM   1674  CB  GLU A 207      22.362 -10.016  -2.491  1.00 87.25           C  
ATOM   1675  O   GLU A 207      21.066 -10.647  -5.496  1.00 87.25           O  
ATOM   1676  CG  GLU A 207      22.894 -10.713  -1.237  1.00 87.25           C  
ATOM   1677  CD  GLU A 207      22.183 -10.218   0.022  1.00 87.25           C  
ATOM   1678  OE1 GLU A 207      21.994 -11.086   0.899  1.00 87.25           O  
ATOM   1679  OE2 GLU A 207      21.779  -9.036   0.039  1.00 87.25           O  
ATOM   1680  N   VAL A 208      22.593  -8.987  -5.422  1.00 88.75           N  
ATOM   1681  CA  VAL A 208      22.078  -8.238  -6.571  1.00 88.75           C  
ATOM   1682  C   VAL A 208      22.247  -9.061  -7.844  1.00 88.75           C  
ATOM   1683  CB  VAL A 208      22.781  -6.873  -6.688  1.00 88.75           C  
ATOM   1684  O   VAL A 208      21.287  -9.214  -8.599  1.00 88.75           O  
ATOM   1685  CG1 VAL A 208      22.301  -6.094  -7.920  1.00 88.75           C  
ATOM   1686  CG2 VAL A 208      22.512  -6.007  -5.450  1.00 88.75           C  
ATOM   1687  N   ALA A 209      23.419  -9.665  -8.049  1.00 89.69           N  
ATOM   1688  CA  ALA A 209      23.708 -10.512  -9.199  1.00 89.69           C  
ATOM   1689  C   ALA A 209      22.719 -11.684  -9.306  1.00 89.69           C  
ATOM   1690  CB  ALA A 209      25.155 -10.994  -9.094  1.00 89.69           C  
ATOM   1691  O   ALA A 209      22.115 -11.887 -10.360  1.00 89.69           O  
ATOM   1692  N   ARG A 210      22.435 -12.377  -8.194  1.00 89.38           N  
ATOM   1693  CA  ARG A 210      21.450 -13.473  -8.143  1.00 89.38           C  
ATOM   1694  C   ARG A 210      20.049 -13.016  -8.553  1.00 89.38           C  
ATOM   1695  CB  ARG A 210      21.439 -14.044  -6.721  1.00 89.38           C  
ATOM   1696  O   ARG A 210      19.375 -13.694  -9.331  1.00 89.38           O  
ATOM   1697  CG  ARG A 210      20.749 -15.413  -6.599  1.00 89.38           C  
ATOM   1698  CD  ARG A 210      20.411 -15.763  -5.139  1.00 89.38           C  
ATOM   1699  NE  ARG A 210      21.457 -15.322  -4.187  1.00 89.38           N  
ATOM   1700  NH1 ARG A 210      20.114 -14.311  -2.600  1.00 89.38           N  
ATOM   1701  NH2 ARG A 210      22.317 -14.162  -2.425  1.00 89.38           N  
ATOM   1702  CZ  ARG A 210      21.288 -14.608  -3.083  1.00 89.38           C  
ATOM   1703  N   LYS A 211      19.595 -11.862  -8.050  1.00 88.75           N  
ATOM   1704  CA  LYS A 211      18.275 -11.305  -8.395  1.00 88.75           C  
ATOM   1705  C   LYS A 211      18.220 -10.855  -9.858  1.00 88.75           C  
ATOM   1706  CB  LYS A 211      17.926 -10.183  -7.402  1.00 88.75           C  
ATOM   1707  O   LYS A 211      17.220 -11.091 -10.540  1.00 88.75           O  
ATOM   1708  CG  LYS A 211      16.495  -9.648  -7.596  1.00 88.75           C  
ATOM   1709  CD  LYS A 211      16.057  -8.766  -6.415  1.00 88.75           C  
ATOM   1710  CE  LYS A 211      14.774  -7.978  -6.751  1.00 88.75           C  
ATOM   1711  NZ  LYS A 211      14.532  -6.840  -5.823  1.00 88.75           N  
ATOM   1712  N   VAL A 212      19.299 -10.266 -10.368  1.00 89.38           N  
ATOM   1713  CA  VAL A 212      19.433  -9.873 -11.776  1.00 89.38           C  
ATOM   1714  C   VAL A 212      19.397 -11.096 -12.697  1.00 89.38           C  
ATOM   1715  CB  VAL A 212      20.700  -9.020 -11.971  1.00 89.38           C  
ATOM   1716  O   VAL A 212      18.645 -11.078 -13.664  1.00 89.38           O  
ATOM   1717  CG1 VAL A 212      21.045  -8.795 -13.444  1.00 89.38           C  
ATOM   1718  CG2 VAL A 212      20.507  -7.629 -11.352  1.00 89.38           C  
ATOM   1719  N   MET A 213      20.103 -12.179 -12.372  1.00 87.75           N  
ATOM   1720  CA  MET A 213      20.077 -13.415 -13.164  1.00 87.75           C  
ATOM   1721  C   MET A 213      18.700 -14.089 -13.146  1.00 87.75           C  
ATOM   1722  CB  MET A 213      21.133 -14.392 -12.643  1.00 87.75           C  
ATOM   1723  O   MET A 213      18.190 -14.476 -14.192  1.00 87.75           O  
ATOM   1724  CG  MET A 213      22.558 -13.927 -12.953  1.00 87.75           C  
ATOM   1725  SD  MET A 213      23.823 -15.056 -12.319  1.00 87.75           S  
ATOM   1726  CE  MET A 213      23.650 -16.429 -13.493  1.00 87.75           C  
ATOM   1727  N   LYS A 214      18.041 -14.160 -11.980  1.00 88.62           N  
ATOM   1728  CA  LYS A 214      16.678 -14.714 -11.870  1.00 88.62           C  
ATOM   1729  C   LYS A 214      15.666 -13.925 -12.707  1.00 88.62           C  
ATOM   1730  CB  LYS A 214      16.278 -14.751 -10.385  1.00 88.62           C  
ATOM   1731  O   LYS A 214      14.714 -14.488 -13.241  1.00 88.62           O  
ATOM   1732  CG  LYS A 214      14.940 -15.473 -10.145  1.00 88.62           C  
ATOM   1733  CD  LYS A 214      14.624 -15.581  -8.644  1.00 88.62           C  
ATOM   1734  CE  LYS A 214      13.329 -16.375  -8.421  1.00 88.62           C  
ATOM   1735  NZ  LYS A 214      13.026 -16.573  -6.976  1.00 88.62           N  
ATOM   1736  N   THR A 215      15.837 -12.608 -12.793  1.00 89.06           N  
ATOM   1737  CA  THR A 215      14.969 -11.748 -13.610  1.00 89.06           C  
ATOM   1738  C   THR A 215      15.298 -11.849 -15.100  1.00 89.06           C  
ATOM   1739  CB  THR A 215      14.964 -10.292 -13.122  1.00 89.06           C  
ATOM   1740  O   THR A 215      14.366 -11.875 -15.897  1.00 89.06           O  
ATOM   1741  CG2 THR A 215      14.248 -10.139 -11.782  1.00 89.06           C  
ATOM   1742  OG1 THR A 215      16.257  -9.806 -12.900  1.00 89.06           O  
ATOM   1743  N   ASP A 216      16.573 -11.994 -15.477  1.00 88.38           N  
ATOM   1744  CA  ASP A 216      16.983 -12.287 -16.861  1.00 88.38           C  
ATOM   1745  C   ASP A 216      16.387 -13.618 -17.338  1.00 88.38           C  
ATOM   1746  CB  ASP A 216      18.519 -12.334 -16.982  1.00 88.38           C  
ATOM   1747  O   ASP A 216      15.752 -13.677 -18.389  1.00 88.38           O  
ATOM   1748  CG  ASP A 216      19.213 -10.980 -16.834  1.00 88.38           C  
ATOM   1749  OD1 ASP A 216      18.525  -9.938 -16.755  1.00 88.38           O  
ATOM   1750  OD2 ASP A 216      20.458 -10.938 -16.765  1.00 88.38           O  
ATOM   1751  N   GLU A 217      16.488 -14.672 -16.523  1.00 87.19           N  
ATOM   1752  CA  GLU A 217      15.927 -15.990 -16.829  1.00 87.19           C  
ATOM   1753  C   GLU A 217      14.407 -15.937 -17.034  1.00 87.19           C  
ATOM   1754  CB  GLU A 217      16.283 -16.961 -15.695  1.00 87.19           C  
ATOM   1755  O   GLU A 217      13.881 -16.580 -17.943  1.00 87.19           O  
ATOM   1756  CG  GLU A 217      15.874 -18.406 -16.025  1.00 87.19           C  
ATOM   1757  CD  GLU A 217      16.166 -19.394 -14.890  1.00 87.19           C  
ATOM   1758  OE1 GLU A 217      15.995 -20.609 -15.150  1.00 87.19           O  
ATOM   1759  OE2 GLU A 217      16.459 -18.956 -13.757  1.00 87.19           O  
ATOM   1760  N   LYS A 218      13.682 -15.139 -16.238  1.00 86.00           N  
ATOM   1761  CA  LYS A 218      12.236 -14.943 -16.427  1.00 86.00           C  
ATOM   1762  C   LYS A 218      11.915 -14.329 -17.788  1.00 86.00           C  
ATOM   1763  CB  LYS A 218      11.647 -14.072 -15.312  1.00 86.00           C  
ATOM   1764  O   LYS A 218      11.000 -14.824 -18.448  1.00 86.00           O  
ATOM   1765  CG  LYS A 218      11.400 -14.862 -14.022  1.00 86.00           C  
ATOM   1766  CD  LYS A 218      10.755 -13.936 -12.985  1.00 86.00           C  
ATOM   1767  CE  LYS A 218      10.430 -14.702 -11.700  1.00 86.00           C  
ATOM   1768  NZ  LYS A 218       9.565 -13.890 -10.803  1.00 86.00           N  
ATOM   1769  N   VAL A 219      12.663 -13.305 -18.201  1.00 86.94           N  
ATOM   1770  CA  VAL A 219      12.503 -12.645 -19.508  1.00 86.94           C  
ATOM   1771  C   VAL A 219      12.840 -13.619 -20.635  1.00 86.94           C  
ATOM   1772  CB  VAL A 219      13.371 -11.372 -19.588  1.00 86.94           C  
ATOM   1773  O   VAL A 219      12.082 -13.724 -21.595  1.00 86.94           O  
ATOM   1774  CG1 VAL A 219      13.333 -10.704 -20.970  1.00 86.94           C  
ATOM   1775  CG2 VAL A 219      12.890 -10.332 -18.570  1.00 86.94           C  
ATOM   1776  N   PHE A 220      13.911 -14.405 -20.497  1.00 85.94           N  
ATOM   1777  CA  PHE A 220      14.283 -15.406 -21.496  1.00 85.94           C  
ATOM   1778  C   PHE A 220      13.303 -16.583 -21.581  1.00 85.94           C  
ATOM   1779  CB  PHE A 220      15.707 -15.913 -21.233  1.00 85.94           C  
ATOM   1780  O   PHE A 220      13.033 -17.063 -22.679  1.00 85.94           O  
ATOM   1781  CG  PHE A 220      16.804 -14.919 -21.567  1.00 85.94           C  
ATOM   1782  CD1 PHE A 220      16.879 -14.357 -22.856  1.00 85.94           C  
ATOM   1783  CD2 PHE A 220      17.775 -14.577 -20.610  1.00 85.94           C  
ATOM   1784  CE1 PHE A 220      17.919 -13.477 -23.197  1.00 85.94           C  
ATOM   1785  CE2 PHE A 220      18.798 -13.677 -20.950  1.00 85.94           C  
ATOM   1786  CZ  PHE A 220      18.890 -13.143 -22.243  1.00 85.94           C  
ATOM   1787  N   ARG A 221      12.748 -17.073 -20.469  1.00 83.31           N  
ATOM   1788  CA  ARG A 221      11.804 -18.204 -20.506  1.00 83.31           C  
ATOM   1789  C   ARG A 221      10.438 -17.817 -21.055  1.00 83.31           C  
ATOM   1790  CB  ARG A 221      11.653 -18.842 -19.121  1.00 83.31           C  
ATOM   1791  O   ARG A 221       9.882 -18.554 -21.858  1.00 83.31           O  
ATOM   1792  CG  ARG A 221      12.836 -19.756 -18.788  1.00 83.31           C  
ATOM   1793  CD  ARG A 221      12.530 -20.521 -17.500  1.00 83.31           C  
ATOM   1794  NE  ARG A 221      13.639 -21.412 -17.129  1.00 83.31           N  
ATOM   1795  NH1 ARG A 221      12.664 -22.372 -15.271  1.00 83.31           N  
ATOM   1796  NH2 ARG A 221      14.748 -22.856 -15.774  1.00 83.31           N  
ATOM   1797  CZ  ARG A 221      13.671 -22.209 -16.078  1.00 83.31           C  
ATOM   1798  N   HIS A 222       9.905 -16.680 -20.621  1.00 81.62           N  
ATOM   1799  CA  HIS A 222       8.525 -16.292 -20.926  1.00 81.62           C  
ATOM   1800  C   HIS A 222       8.427 -15.326 -22.106  1.00 81.62           C  
ATOM   1801  CB  HIS A 222       7.883 -15.711 -19.665  1.00 81.62           C  
ATOM   1802  O   HIS A 222       7.334 -15.085 -22.602  1.00 81.62           O  
ATOM   1803  CG  HIS A 222       7.884 -16.674 -18.513  1.00 81.62           C  
ATOM   1804  CD2 HIS A 222       6.920 -17.591 -18.191  1.00 81.62           C  
ATOM   1805  ND1 HIS A 222       8.906 -16.809 -17.607  1.00 81.62           N  
ATOM   1806  CE1 HIS A 222       8.573 -17.790 -16.754  1.00 81.62           C  
ATOM   1807  NE2 HIS A 222       7.372 -18.293 -17.067  1.00 81.62           N  
ATOM   1808  N   ASN A 223       9.557 -14.779 -22.560  1.00 80.50           N  
ATOM   1809  CA  ASN A 223       9.632 -13.843 -23.676  1.00 80.50           C  
ATOM   1810  C   ASN A 223       8.757 -12.584 -23.490  1.00 80.50           C  
ATOM   1811  CB  ASN A 223       9.383 -14.626 -24.976  1.00 80.50           C  
ATOM   1812  O   ASN A 223       8.251 -12.011 -24.453  1.00 80.50           O  
ATOM   1813  CG  ASN A 223      10.074 -14.000 -26.160  1.00 80.50           C  
ATOM   1814  ND2 ASN A 223       9.501 -14.144 -27.329  1.00 80.50           N  
ATOM   1815  OD1 ASN A 223      11.158 -13.440 -26.056  1.00 80.50           O  
ATOM   1816  N   VAL A 224       8.587 -12.153 -22.236  1.00 84.19           N  
ATOM   1817  CA  VAL A 224       7.797 -10.979 -21.835  1.00 84.19           C  
ATOM   1818  C   VAL A 224       8.683  -9.909 -21.211  1.00 84.19           C  
ATOM   1819  CB  VAL A 224       6.638 -11.329 -20.879  1.00 84.19           C  
ATOM   1820  O   VAL A 224       9.736 -10.201 -20.640  1.00 84.19           O  
ATOM   1821  CG1 VAL A 224       5.579 -12.188 -21.573  1.00 84.19           C  
ATOM   1822  CG2 VAL A 224       7.111 -12.026 -19.600  1.00 84.19           C  
ATOM   1823  N   ALA A 225       8.232  -8.659 -21.300  1.00 88.38           N  
ATOM   1824  CA  ALA A 225       8.857  -7.559 -20.586  1.00 88.38           C  
ATOM   1825  C   ALA A 225       8.649  -7.710 -19.071  1.00 88.38           C  
ATOM   1826  CB  ALA A 225       8.297  -6.232 -21.109  1.00 88.38           C  
ATOM   1827  O   ALA A 225       7.559  -8.065 -18.625  1.00 88.38           O  
ATOM   1828  N   LEU A 226       9.679  -7.403 -18.283  1.00 91.88           N  
ATOM   1829  CA  LEU A 226       9.615  -7.428 -16.822  1.00 91.88           C  
ATOM   1830  C   LEU A 226      10.069  -6.083 -16.262  1.00 91.88           C  
ATOM   1831  CB  LEU A 226      10.480  -8.591 -16.303  1.00 91.88           C  
ATOM   1832  O   LEU A 226      11.176  -5.644 -16.569  1.00 91.88           O  
ATOM   1833  CG  LEU A 226      10.455  -8.751 -14.772  1.00 91.88           C  
ATOM   1834  CD1 LEU A 226       9.095  -9.214 -14.248  1.00 91.88           C  
ATOM   1835  CD2 LEU A 226      11.499  -9.784 -14.353  1.00 91.88           C  
ATOM   1836  N   THR A 227       9.242  -5.477 -15.413  1.00 92.75           N  
ATOM   1837  CA  THR A 227       9.565  -4.245 -14.682  1.00 92.75           C  
ATOM   1838  C   THR A 227       9.626  -4.544 -13.189  1.00 92.75           C  
ATOM   1839  CB  THR A 227       8.559  -3.124 -14.972  1.00 92.75           C  
ATOM   1840  O   THR A 227       8.742  -5.221 -12.667  1.00 92.75           O  
ATOM   1841  CG2 THR A 227       8.998  -1.787 -14.379  1.00 92.75           C  
ATOM   1842  OG1 THR A 227       8.434  -2.915 -16.364  1.00 92.75           O  
ATOM   1843  N   TYR A 228      10.675  -4.092 -12.506  1.00 92.12           N  
ATOM   1844  CA  TYR A 228      10.839  -4.275 -11.064  1.00 92.12           C  
ATOM   1845  C   TYR A 228      11.755  -3.211 -10.456  1.00 92.12           C  
ATOM   1846  CB  TYR A 228      11.391  -5.682 -10.772  1.00 92.12           C  
ATOM   1847  O   TYR A 228      12.648  -2.694 -11.120  1.00 92.12           O  
ATOM   1848  CG  TYR A 228      12.800  -5.946 -11.279  1.00 92.12           C  
ATOM   1849  CD1 TYR A 228      13.016  -6.330 -12.618  1.00 92.12           C  
ATOM   1850  CD2 TYR A 228      13.898  -5.784 -10.412  1.00 92.12           C  
ATOM   1851  CE1 TYR A 228      14.323  -6.556 -13.091  1.00 92.12           C  
ATOM   1852  CE2 TYR A 228      15.204  -6.016 -10.876  1.00 92.12           C  
ATOM   1853  OH  TYR A 228      16.694  -6.567 -12.653  1.00 92.12           O  
ATOM   1854  CZ  TYR A 228      15.419  -6.392 -12.218  1.00 92.12           C  
ATOM   1855  N   GLU A 229      11.580  -2.935  -9.167  1.00 92.44           N  
ATOM   1856  CA  GLU A 229      12.424  -1.994  -8.428  1.00 92.44           C  
ATOM   1857  C   GLU A 229      13.627  -2.699  -7.780  1.00 92.44           C  
ATOM   1858  CB  GLU A 229      11.593  -1.229  -7.391  1.00 92.44           C  
ATOM   1859  O   GLU A 229      13.539  -3.835  -7.281  1.00 92.44           O  
ATOM   1860  CG  GLU A 229      10.476  -0.387  -8.036  1.00 92.44           C  
ATOM   1861  CD  GLU A 229       9.633   0.385  -7.005  1.00 92.44           C  
ATOM   1862  OE1 GLU A 229       8.686   1.075  -7.437  1.00 92.44           O  
ATOM   1863  OE2 GLU A 229       9.927   0.292  -5.789  1.00 92.44           O  
ATOM   1864  N   GLN A 230      14.779  -2.029  -7.794  1.00 91.44           N  
ATOM   1865  CA  GLN A 230      16.014  -2.534  -7.209  1.00 91.44           C  
ATOM   1866  C   GLN A 230      16.911  -1.405  -6.708  1.00 91.44           C  
ATOM   1867  CB  GLN A 230      16.752  -3.380  -8.260  1.00 91.44           C  
ATOM   1868  O   GLN A 230      17.258  -0.488  -7.448  1.00 91.44           O  
ATOM   1869  CG  GLN A 230      18.056  -4.017  -7.753  1.00 91.44           C  
ATOM   1870  CD  GLN A 230      17.839  -4.945  -6.567  1.00 91.44           C  
ATOM   1871  NE2 GLN A 230      18.641  -4.859  -5.531  1.00 91.44           N  
ATOM   1872  OE1 GLN A 230      16.920  -5.748  -6.547  1.00 91.44           O  
ATOM   1873  N   TRP A 231      17.387  -1.551  -5.473  1.00 90.50           N  
ATOM   1874  CA  TRP A 231      18.472  -0.735  -4.945  1.00 90.50           C  
ATOM   1875  C   TRP A 231      19.809  -1.187  -5.527  1.00 90.50           C  
ATOM   1876  CB  TRP A 231      18.466  -0.795  -3.418  1.00 90.50           C  
ATOM   1877  O   TRP A 231      20.152  -2.372  -5.457  1.00 90.50           O  
ATOM   1878  CG  TRP A 231      17.283  -0.115  -2.811  1.00 90.50           C  
ATOM   1879  CD1 TRP A 231      16.112  -0.698  -2.462  1.00 90.50           C  
ATOM   1880  CD2 TRP A 231      17.129   1.305  -2.509  1.00 90.50           C  
ATOM   1881  CE2 TRP A 231      15.829   1.509  -1.960  1.00 90.50           C  
ATOM   1882  CE3 TRP A 231      17.961   2.438  -2.647  1.00 90.50           C  
ATOM   1883  NE1 TRP A 231      15.250   0.260  -1.964  1.00 90.50           N  
ATOM   1884  CH2 TRP A 231      16.234   3.877  -1.686  1.00 90.50           C  
ATOM   1885  CZ2 TRP A 231      15.380   2.771  -1.549  1.00 90.50           C  
ATOM   1886  CZ3 TRP A 231      17.519   3.712  -2.238  1.00 90.50           C  
ATOM   1887  N   LEU A 232      20.547  -0.238  -6.095  1.00 91.06           N  
ATOM   1888  CA  LEU A 232      21.892  -0.416  -6.628  1.00 91.06           C  
ATOM   1889  C   LEU A 232      22.840   0.568  -5.938  1.00 91.06           C  
ATOM   1890  CB  LEU A 232      21.888  -0.262  -8.163  1.00 91.06           C  
ATOM   1891  O   LEU A 232      22.426   1.621  -5.445  1.00 91.06           O  
ATOM   1892  CG  LEU A 232      20.979  -1.267  -8.899  1.00 91.06           C  
ATOM   1893  CD1 LEU A 232      20.924  -0.990 -10.401  1.00 91.06           C  
ATOM   1894  CD2 LEU A 232      21.465  -2.711  -8.734  1.00 91.06           C  
ATOM   1895  N   VAL A 233      24.111   0.187  -5.870  1.00 89.75           N  
ATOM   1896  CA  VAL A 233      25.157   0.936  -5.173  1.00 89.75           C  
ATOM   1897  C   VAL A 233      26.148   1.438  -6.213  1.00 89.75           C  
ATOM   1898  CB  VAL A 233      25.846   0.078  -4.091  1.00 89.75           C  
ATOM   1899  O   VAL A 233      26.622   0.658  -7.037  1.00 89.75           O  
ATOM   1900  CG1 VAL A 233      26.691   0.946  -3.155  1.00 89.75           C  
ATOM   1901  CG2 VAL A 233      24.828  -0.684  -3.226  1.00 89.75           C  
ATOM   1902  N   TYR A 234      26.425   2.735  -6.189  1.00 90.25           N  
ATOM   1903  CA  TYR A 234      27.487   3.349  -6.975  1.00 90.25           C  
ATOM   1904  C   TYR A 234      28.864   3.006  -6.382  1.00 90.25           C  
ATOM   1905  CB  TYR A 234      27.275   4.865  -6.993  1.00 90.25           C  
ATOM   1906  O   TYR A 234      28.961   2.661  -5.201  1.00 90.25           O  
ATOM   1907  CG  TYR A 234      26.196   5.355  -7.928  1.00 90.25           C  
ATOM   1908  CD1 TYR A 234      26.523   5.689  -9.256  1.00 90.25           C  
ATOM   1909  CD2 TYR A 234      24.876   5.511  -7.465  1.00 90.25           C  
ATOM   1910  CE1 TYR A 234      25.530   6.170 -10.128  1.00 90.25           C  
ATOM   1911  CE2 TYR A 234      23.885   6.008  -8.329  1.00 90.25           C  
ATOM   1912  OH  TYR A 234      23.246   6.821 -10.478  1.00 90.25           O  
ATOM   1913  CZ  TYR A 234      24.210   6.333  -9.659  1.00 90.25           C  
ATOM   1914  N   PRO A 235      29.961   3.157  -7.145  1.00 86.88           N  
ATOM   1915  CA  PRO A 235      31.306   2.848  -6.654  1.00 86.88           C  
ATOM   1916  C   PRO A 235      31.762   3.731  -5.480  1.00 86.88           C  
ATOM   1917  CB  PRO A 235      32.226   3.025  -7.868  1.00 86.88           C  
ATOM   1918  O   PRO A 235      32.660   3.348  -4.738  1.00 86.88           O  
ATOM   1919  CG  PRO A 235      31.291   2.891  -9.069  1.00 86.88           C  
ATOM   1920  CD  PRO A 235      30.009   3.523  -8.551  1.00 86.88           C  
ATOM   1921  N   ASP A 236      31.147   4.903  -5.302  1.00 86.81           N  
ATOM   1922  CA  ASP A 236      31.373   5.826  -4.180  1.00 86.81           C  
ATOM   1923  C   ASP A 236      30.599   5.438  -2.900  1.00 86.81           C  
ATOM   1924  CB  ASP A 236      31.033   7.261  -4.640  1.00 86.81           C  
ATOM   1925  O   ASP A 236      30.728   6.101  -1.872  1.00 86.81           O  
ATOM   1926  CG  ASP A 236      29.549   7.484  -4.971  1.00 86.81           C  
ATOM   1927  OD1 ASP A 236      28.781   6.496  -4.942  1.00 86.81           O  
ATOM   1928  OD2 ASP A 236      29.172   8.635  -5.276  1.00 86.81           O  
ATOM   1929  N   GLY A 237      29.793   4.370  -2.946  1.00 83.69           N  
ATOM   1930  CA  GLY A 237      28.945   3.906  -1.847  1.00 83.69           C  
ATOM   1931  C   GLY A 237      27.545   4.529  -1.814  1.00 83.69           C  
ATOM   1932  O   GLY A 237      26.722   4.134  -0.980  1.00 83.69           O  
ATOM   1933  N   ARG A 238      27.218   5.465  -2.718  1.00 88.62           N  
ATOM   1934  CA  ARG A 238      25.872   6.045  -2.817  1.00 88.62           C  
ATOM   1935  C   ARG A 238      24.872   4.969  -3.242  1.00 88.62           C  
ATOM   1936  CB  ARG A 238      25.896   7.237  -3.790  1.00 88.62           C  
ATOM   1937  O   ARG A 238      25.072   4.273  -4.231  1.00 88.62           O  
ATOM   1938  CG  ARG A 238      24.543   7.954  -3.897  1.00 88.62           C  
ATOM   1939  CD  ARG A 238      24.624   9.094  -4.917  1.00 88.62           C  
ATOM   1940  NE  ARG A 238      23.305   9.738  -5.107  1.00 88.62           N  
ATOM   1941  NH1 ARG A 238      23.553  10.315  -7.317  1.00 88.62           N  
ATOM   1942  NH2 ARG A 238      21.621  10.727  -6.294  1.00 88.62           N  
ATOM   1943  CZ  ARG A 238      22.838  10.260  -6.231  1.00 88.62           C  
ATOM   1944  N   LYS A 239      23.752   4.860  -2.525  1.00 89.88           N  
ATOM   1945  CA  LYS A 239      22.635   3.974  -2.892  1.00 89.88           C  
ATOM   1946  C   LYS A 239      21.576   4.742  -3.675  1.00 89.88           C  
ATOM   1947  CB  LYS A 239      22.039   3.295  -1.650  1.00 89.88           C  
ATOM   1948  O   LYS A 239      21.176   5.829  -3.254  1.00 89.88           O  
ATOM   1949  CG  LYS A 239      23.063   2.392  -0.947  1.00 89.88           C  
ATOM   1950  CD  LYS A 239      22.417   1.582   0.183  1.00 89.88           C  
ATOM   1951  CE  LYS A 239      23.457   0.640   0.802  1.00 89.88           C  
ATOM   1952  NZ  LYS A 239      22.901  -0.127   1.947  1.00 89.88           N  
ATOM   1953  N   ALA A 240      21.100   4.154  -4.764  1.00 91.56           N  
ATOM   1954  CA  ALA A 240      19.989   4.666  -5.556  1.00 91.56           C  
ATOM   1955  C   ALA A 240      18.996   3.543  -5.880  1.00 91.56           C  
ATOM   1956  CB  ALA A 240      20.536   5.349  -6.810  1.00 91.56           C  
ATOM   1957  O   ALA A 240      19.383   2.385  -6.060  1.00 91.56           O  
ATOM   1958  N   CYS A 241      17.711   3.884  -5.913  1.00 92.56           N  
ATOM   1959  CA  CYS A 241      16.640   2.972  -6.280  1.00 92.56           C  
ATOM   1960  C   CYS A 241      16.324   3.142  -7.762  1.00 92.56           C  
ATOM   1961  CB  CYS A 241      15.410   3.225  -5.405  1.00 92.56           C  
ATOM   1962  O   CYS A 241      15.979   4.238  -8.204  1.00 92.56           O  
ATOM   1963  SG  CYS A 241      14.238   1.865  -5.676  1.00 92.56           S  
ATOM   1964  N   PHE A 242      16.422   2.050  -8.515  1.00 93.88           N  
ATOM   1965  CA  PHE A 242      16.122   2.029  -9.937  1.00 93.88           C  
ATOM   1966  C   PHE A 242      14.879   1.195 -10.225  1.00 93.88           C  
ATOM   1967  CB  PHE A 242      17.332   1.525 -10.729  1.00 93.88           C  
ATOM   1968  O   PHE A 242      14.771   0.049  -9.785  1.00 93.88           O  
ATOM   1969  CG  PHE A 242      18.477   2.515 -10.764  1.00 93.88           C  
ATOM   1970  CD1 PHE A 242      18.520   3.497 -11.771  1.00 93.88           C  
ATOM   1971  CD2 PHE A 242      19.489   2.468  -9.788  1.00 93.88           C  
ATOM   1972  CE1 PHE A 242      19.572   4.427 -11.806  1.00 93.88           C  
ATOM   1973  CE2 PHE A 242      20.556   3.382  -9.839  1.00 93.88           C  
ATOM   1974  CZ  PHE A 242      20.590   4.368 -10.840  1.00 93.88           C  
ATOM   1975  N   GLU A 243      13.984   1.745 -11.038  1.00 95.25           N  
ATOM   1976  CA  GLU A 243      12.951   0.985 -11.732  1.00 95.25           C  
ATOM   1977  C   GLU A 243      13.579   0.360 -12.984  1.00 95.25           C  
ATOM   1978  CB  GLU A 243      11.766   1.901 -12.064  1.00 95.25           C  
ATOM   1979  O   GLU A 243      13.876   1.044 -13.964  1.00 95.25           O  
ATOM   1980  CG  GLU A 243      10.616   1.119 -12.712  1.00 95.25           C  
ATOM   1981  CD  GLU A 243       9.461   2.045 -13.118  1.00 95.25           C  
ATOM   1982  OE1 GLU A 243       8.334   1.831 -12.623  1.00 95.25           O  
ATOM   1983  OE2 GLU A 243       9.695   2.940 -13.964  1.00 95.25           O  
ATOM   1984  N   LEU A 244      13.837  -0.946 -12.930  1.00 94.06           N  
ATOM   1985  CA  LEU A 244      14.479  -1.707 -13.993  1.00 94.06           C  
ATOM   1986  C   LEU A 244      13.426  -2.372 -14.877  1.00 94.06           C  
ATOM   1987  CB  LEU A 244      15.432  -2.754 -13.392  1.00 94.06           C  
ATOM   1988  O   LEU A 244      12.675  -3.230 -14.416  1.00 94.06           O  
ATOM   1989  CG  LEU A 244      16.663  -2.162 -12.682  1.00 94.06           C  
ATOM   1990  CD1 LEU A 244      17.380  -3.270 -11.911  1.00 94.06           C  
ATOM   1991  CD2 LEU A 244      17.671  -1.579 -13.673  1.00 94.06           C  
ATOM   1992  N   ARG A 245      13.427  -2.042 -16.168  1.00 94.50           N  
ATOM   1993  CA  ARG A 245      12.621  -2.696 -17.200  1.00 94.50           C  
ATOM   1994  C   ARG A 245      13.510  -3.486 -18.148  1.00 94.50           C  
ATOM   1995  CB  ARG A 245      11.766  -1.652 -17.920  1.00 94.50           C  
ATOM   1996  O   ARG A 245      14.413  -2.934 -18.764  1.00 94.50           O  
ATOM   1997  CG  ARG A 245      10.851  -2.306 -18.963  1.00 94.50           C  
ATOM   1998  CD  ARG A 245       9.922  -1.253 -19.565  1.00 94.50           C  
ATOM   1999  NE  ARG A 245       9.041  -1.838 -20.592  1.00 94.50           N  
ATOM   2000  NH1 ARG A 245       7.877   0.079 -21.072  1.00 94.50           N  
ATOM   2001  NH2 ARG A 245       7.375  -1.812 -22.144  1.00 94.50           N  
ATOM   2002  CZ  ARG A 245       8.106  -1.190 -21.263  1.00 94.50           C  
ATOM   2003  N   LYS A 246      13.225  -4.773 -18.313  1.00 93.81           N  
ATOM   2004  CA  LYS A 246      13.941  -5.674 -19.225  1.00 93.81           C  
ATOM   2005  C   LYS A 246      13.021  -6.142 -20.338  1.00 93.81           C  
ATOM   2006  CB  LYS A 246      14.504  -6.862 -18.446  1.00 93.81           C  
ATOM   2007  O   LYS A 246      11.879  -6.510 -20.068  1.00 93.81           O  
ATOM   2008  CG  LYS A 246      15.572  -6.433 -17.436  1.00 93.81           C  
ATOM   2009  CD  LYS A 246      16.064  -7.658 -16.667  1.00 93.81           C  
ATOM   2010  CE  LYS A 246      17.126  -7.209 -15.672  1.00 93.81           C  
ATOM   2011  NZ  LYS A 246      17.596  -8.346 -14.862  1.00 93.81           N  
ATOM   2012  N   VAL A 247      13.516  -6.142 -21.570  1.00 91.62           N  
ATOM   2013  CA  VAL A 247      12.779  -6.570 -22.766  1.00 91.62           C  
ATOM   2014  C   VAL A 247      13.636  -7.510 -23.620  1.00 91.62           C  
ATOM   2015  CB  VAL A 247      12.283  -5.368 -23.600  1.00 91.62           C  
ATOM   2016  O   VAL A 247      14.851  -7.316 -23.692  1.00 91.62           O  
ATOM   2017  CG1 VAL A 247      11.344  -4.471 -22.782  1.00 91.62           C  
ATOM   2018  CG2 VAL A 247      13.411  -4.492 -24.152  1.00 91.62           C  
ATOM   2019  N   PRO A 248      13.050  -8.528 -24.273  1.00 90.38           N  
ATOM   2020  CA  PRO A 248      13.782  -9.351 -25.231  1.00 90.38           C  
ATOM   2021  C   PRO A 248      14.155  -8.529 -26.475  1.00 90.38           C  
ATOM   2022  CB  PRO A 248      12.854 -10.528 -25.546  1.00 90.38           C  
ATOM   2023  O   PRO A 248      13.350  -7.740 -26.970  1.00 90.38           O  
ATOM   2024  CG  PRO A 248      11.454  -9.955 -25.319  1.00 90.38           C  
ATOM   2025  CD  PRO A 248      11.654  -8.939 -24.196  1.00 90.38           C  
ATOM   2026  N   PHE A 249      15.376  -8.722 -26.979  1.00 85.94           N  
ATOM   2027  CA  PHE A 249      15.889  -8.080 -28.192  1.00 85.94           C  
ATOM   2028  C   PHE A 249      16.028  -9.110 -29.319  1.00 85.94           C  
ATOM   2029  CB  PHE A 249      17.214  -7.365 -27.885  1.00 85.94           C  
ATOM   2030  O   PHE A 249      16.542 -10.213 -29.102  1.00 85.94           O  
ATOM   2031  CG  PHE A 249      17.914  -6.820 -29.118  1.00 85.94           C  
ATOM   2032  CD1 PHE A 249      19.091  -7.435 -29.587  1.00 85.94           C  
ATOM   2033  CD2 PHE A 249      17.368  -5.732 -29.825  1.00 85.94           C  
ATOM   2034  CE1 PHE A 249      19.705  -6.983 -30.769  1.00 85.94           C  
ATOM   2035  CE2 PHE A 249      17.986  -5.276 -31.004  1.00 85.94           C  
ATOM   2036  CZ  PHE A 249      19.150  -5.906 -31.479  1.00 85.94           C  
ATOM   2037  N   TYR A 250      15.575  -8.748 -30.520  1.00 84.44           N  
ATOM   2038  CA  TYR A 250      15.528  -9.618 -31.696  1.00 84.44           C  
ATOM   2039  C   TYR A 250      16.376  -9.048 -32.828  1.00 84.44           C  
ATOM   2040  CB  TYR A 250      14.083  -9.813 -32.173  1.00 84.44           C  
ATOM   2041  O   TYR A 250      16.451  -7.834 -33.009  1.00 84.44           O  
ATOM   2042  CG  TYR A 250      13.134 -10.335 -31.116  1.00 84.44           C  
ATOM   2043  CD1 TYR A 250      12.924 -11.720 -30.972  1.00 84.44           C  
ATOM   2044  CD2 TYR A 250      12.450  -9.425 -30.288  1.00 84.44           C  
ATOM   2045  CE1 TYR A 250      12.015 -12.194 -30.010  1.00 84.44           C  
ATOM   2046  CE2 TYR A 250      11.544  -9.892 -29.325  1.00 84.44           C  
ATOM   2047  OH  TYR A 250      10.388 -11.713 -28.325  1.00 84.44           O  
ATOM   2048  CZ  TYR A 250      11.316 -11.275 -29.201  1.00 84.44           C  
ATOM   2049  N   ASP A 251      16.978  -9.940 -33.608  1.00 80.88           N  
ATOM   2050  CA  ASP A 251      17.664  -9.589 -34.850  1.00 80.88           C  
ATOM   2051  C   ASP A 251      16.660  -9.394 -36.011  1.00 80.88           C  
ATOM   2052  CB  ASP A 251      18.714 -10.679 -35.129  1.00 80.88           C  
ATOM   2053  O   ASP A 251      15.475  -9.715 -35.894  1.00 80.88           O  
ATOM   2054  CG  ASP A 251      19.710 -10.323 -36.238  1.00 80.88           C  
ATOM   2055  OD1 ASP A 251      19.772  -9.136 -36.634  1.00 80.88           O  
ATOM   2056  OD2 ASP A 251      20.355 -11.269 -36.730  1.00 80.88           O  
ATOM   2057  N   ARG A 252      17.136  -8.920 -37.170  1.00 77.38           N  
ATOM   2058  CA  ARG A 252      16.362  -8.670 -38.402  1.00 77.38           C  
ATOM   2059  C   ARG A 252      15.559  -9.880 -38.895  1.00 77.38           C  
ATOM   2060  CB  ARG A 252      17.320  -8.208 -39.515  1.00 77.38           C  
ATOM   2061  O   ARG A 252      14.570  -9.701 -39.595  1.00 77.38           O  
ATOM   2062  CG  ARG A 252      17.934  -6.825 -39.249  1.00 77.38           C  
ATOM   2063  CD  ARG A 252      18.827  -6.404 -40.424  1.00 77.38           C  
ATOM   2064  NE  ARG A 252      19.316  -5.019 -40.272  1.00 77.38           N  
ATOM   2065  NH1 ARG A 252      20.516  -4.900 -42.228  1.00 77.38           N  
ATOM   2066  NH2 ARG A 252      20.418  -3.119 -40.889  1.00 77.38           N  
ATOM   2067  CZ  ARG A 252      20.078  -4.355 -41.126  1.00 77.38           C  
ATOM   2068  N   VAL A 253      15.970 -11.098 -38.534  1.00 78.44           N  
ATOM   2069  CA  VAL A 253      15.314 -12.366 -38.917  1.00 78.44           C  
ATOM   2070  C   VAL A 253      14.280 -12.823 -37.865  1.00 78.44           C  
ATOM   2071  CB  VAL A 253      16.374 -13.448 -39.253  1.00 78.44           C  
ATOM   2072  O   VAL A 253      13.729 -13.913 -37.958  1.00 78.44           O  
ATOM   2073  CG1 VAL A 253      15.804 -14.649 -40.026  1.00 78.44           C  
ATOM   2074  CG2 VAL A 253      17.501 -12.880 -40.137  1.00 78.44           C  
ATOM   2075  N   GLY A 254      14.017 -12.021 -36.826  1.00 72.81           N  
ATOM   2076  CA  GLY A 254      13.072 -12.353 -35.751  1.00 72.81           C  
ATOM   2077  C   GLY A 254      13.597 -13.381 -34.742  1.00 72.81           C  
ATOM   2078  O   GLY A 254      12.893 -13.746 -33.802  1.00 72.81           O  
ATOM   2079  N   LYS A 255      14.849 -13.834 -34.891  1.00 79.94           N  
ATOM   2080  CA  LYS A 255      15.531 -14.660 -33.891  1.00 79.94           C  
ATOM   2081  C   LYS A 255      15.929 -13.779 -32.705  1.00 79.94           C  
ATOM   2082  CB  LYS A 255      16.732 -15.378 -34.528  1.00 79.94           C  
ATOM   2083  O   LYS A 255      16.539 -12.725 -32.892  1.00 79.94           O  
ATOM   2084  CG  LYS A 255      17.325 -16.424 -33.572  1.00 79.94           C  
ATOM   2085  CD  LYS A 255      18.541 -17.140 -34.172  1.00 79.94           C  
ATOM   2086  CE  LYS A 255      19.107 -18.098 -33.115  1.00 79.94           C  
ATOM   2087  NZ  LYS A 255      20.389 -18.712 -33.535  1.00 79.94           N  
ATOM   2088  N   ARG A 256      15.592 -14.207 -31.485  1.00 80.94           N  
ATOM   2089  CA  ARG A 256      16.028 -13.530 -30.258  1.00 80.94           C  
ATOM   2090  C   ARG A 256      17.557 -13.533 -30.202  1.00 80.94           C  
ATOM   2091  CB  ARG A 256      15.404 -14.217 -29.039  1.00 80.94           C  
ATOM   2092  O   ARG A 256      18.170 -14.570 -30.409  1.00 80.94           O  
ATOM   2093  CG  ARG A 256      15.677 -13.423 -27.753  1.00 80.94           C  
ATOM   2094  CD  ARG A 256      15.080 -14.133 -26.544  1.00 80.94           C  
ATOM   2095  NE  ARG A 256      15.757 -15.422 -26.283  1.00 80.94           N  
ATOM   2096  NH1 ARG A 256      14.120 -16.240 -24.955  1.00 80.94           N  
ATOM   2097  NH2 ARG A 256      15.997 -17.433 -25.237  1.00 80.94           N  
ATOM   2098  CZ  ARG A 256      15.294 -16.369 -25.496  1.00 80.94           C  
ATOM   2099  N   HIS A 257      18.149 -12.371 -29.961  1.00 81.50           N  
ATOM   2100  CA  HIS A 257      19.599 -12.173 -29.891  1.00 81.50           C  
ATOM   2101  C   HIS A 257      20.071 -11.926 -28.448  1.00 81.50           C  
ATOM   2102  CB  HIS A 257      19.948 -11.014 -30.835  1.00 81.50           C  
ATOM   2103  O   HIS A 257      21.242 -12.110 -28.124  1.00 81.50           O  
ATOM   2104  CG  HIS A 257      21.422 -10.874 -31.105  1.00 81.50           C  
ATOM   2105  CD2 HIS A 257      22.296 -10.002 -30.512  1.00 81.50           C  
ATOM   2106  ND1 HIS A 257      22.142 -11.608 -32.018  1.00 81.50           N  
ATOM   2107  CE1 HIS A 257      23.417 -11.190 -31.976  1.00 81.50           C  
ATOM   2108  NE2 HIS A 257      23.558 -10.206 -31.076  1.00 81.50           N  
ATOM   2109  N   GLY A 258      19.156 -11.520 -27.562  1.00 88.44           N  
ATOM   2110  CA  GLY A 258      19.473 -11.247 -26.167  1.00 88.44           C  
ATOM   2111  C   GLY A 258      18.357 -10.504 -25.443  1.00 88.44           C  
ATOM   2112  O   GLY A 258      17.176 -10.657 -25.772  1.00 88.44           O  
ATOM   2113  N   LEU A 259      18.737  -9.677 -24.471  1.00 92.50           N  
ATOM   2114  CA  LEU A 259      17.832  -8.759 -23.782  1.00 92.50           C  
ATOM   2115  C   LEU A 259      18.405  -7.345 -23.725  1.00 92.50           C  
ATOM   2116  CB  LEU A 259      17.416  -9.321 -22.406  1.00 92.50           C  
ATOM   2117  O   LEU A 259      19.620  -7.138 -23.747  1.00 92.50           O  
ATOM   2118  CG  LEU A 259      18.512  -9.411 -21.322  1.00 92.50           C  
ATOM   2119  CD1 LEU A 259      18.827  -8.073 -20.633  1.00 92.50           C  
ATOM   2120  CD2 LEU A 259      18.040 -10.342 -20.206  1.00 92.50           C  
ATOM   2121  N   MET A 260      17.506  -6.377 -23.613  1.00 92.19           N  
ATOM   2122  CA  MET A 260      17.812  -4.975 -23.382  1.00 92.19           C  
ATOM   2123  C   MET A 260      17.219  -4.554 -22.040  1.00 92.19           C  
ATOM   2124  CB  MET A 260      17.286  -4.144 -24.555  1.00 92.19           C  
ATOM   2125  O   MET A 260      16.066  -4.867 -21.735  1.00 92.19           O  
ATOM   2126  CG  MET A 260      17.941  -2.767 -24.625  1.00 92.19           C  
ATOM   2127  SD  MET A 260      17.483  -1.891 -26.142  1.00 92.19           S  
ATOM   2128  CE  MET A 260      18.970  -0.888 -26.382  1.00 92.19           C  
ATOM   2129  N   GLY A 261      18.021  -3.883 -21.223  1.00 93.25           N  
ATOM   2130  CA  GLY A 261      17.630  -3.388 -19.914  1.00 93.25           C  
ATOM   2131  C   GLY A 261      17.656  -1.869 -19.865  1.00 93.25           C  
ATOM   2132  O   GLY A 261      18.613  -1.245 -20.321  1.00 93.25           O  
ATOM   2133  N   PHE A 262      16.610  -1.308 -19.272  1.00 94.06           N  
ATOM   2134  CA  PHE A 262      16.431   0.107 -18.986  1.00 94.06           C  
ATOM   2135  C   PHE A 262      16.301   0.287 -17.476  1.00 94.06           C  
ATOM   2136  CB  PHE A 262      15.199   0.643 -19.717  1.00 94.06           C  
ATOM   2137  O   PHE A 262      15.661  -0.539 -16.828  1.00 94.06           O  
ATOM   2138  CG  PHE A 262      15.254   0.411 -21.211  1.00 94.06           C  
ATOM   2139  CD1 PHE A 262      15.918   1.331 -22.041  1.00 94.06           C  
ATOM   2140  CD2 PHE A 262      14.682  -0.751 -21.764  1.00 94.06           C  
ATOM   2141  CE1 PHE A 262      16.001   1.099 -23.424  1.00 94.06           C  
ATOM   2142  CE2 PHE A 262      14.760  -0.978 -23.148  1.00 94.06           C  
ATOM   2143  CZ  PHE A 262      15.413  -0.051 -23.977  1.00 94.06           C  
ATOM   2144  N   GLY A 263      16.892   1.329 -16.903  1.00 94.88           N  
ATOM   2145  CA  GLY A 263      16.805   1.606 -15.472  1.00 94.88           C  
ATOM   2146  C   GLY A 263      16.593   3.078 -15.192  1.00 94.88           C  
ATOM   2147  O   GLY A 263      17.500   3.867 -15.430  1.00 94.88           O  
ATOM   2148  N   ARG A 264      15.432   3.436 -14.651  1.00 94.44           N  
ATOM   2149  CA  ARG A 264      15.118   4.817 -14.282  1.00 94.44           C  
ATOM   2150  C   ARG A 264      15.404   5.052 -12.808  1.00 94.44           C  
ATOM   2151  CB  ARG A 264      13.662   5.105 -14.647  1.00 94.44           C  
ATOM   2152  O   ARG A 264      14.914   4.293 -11.975  1.00 94.44           O  
ATOM   2153  CG  ARG A 264      13.345   6.588 -14.450  1.00 94.44           C  
ATOM   2154  CD  ARG A 264      11.994   6.913 -15.078  1.00 94.44           C  
ATOM   2155  NE  ARG A 264      11.890   8.356 -15.337  1.00 94.44           N  
ATOM   2156  NH1 ARG A 264       9.929   8.281 -16.510  1.00 94.44           N  
ATOM   2157  NH2 ARG A 264      11.035  10.217 -16.318  1.00 94.44           N  
ATOM   2158  CZ  ARG A 264      10.955   8.944 -16.052  1.00 94.44           C  
ATOM   2159  N   ASP A 265      16.173   6.088 -12.483  1.00 93.38           N  
ATOM   2160  CA  ASP A 265      16.392   6.480 -11.087  1.00 93.38           C  
ATOM   2161  C   ASP A 265      15.089   7.058 -10.510  1.00 93.38           C  
ATOM   2162  CB  ASP A 265      17.577   7.458 -10.964  1.00 93.38           C  
ATOM   2163  O   ASP A 265      14.566   8.066 -10.989  1.00 93.38           O  
ATOM   2164  CG  ASP A 265      18.020   7.701  -9.510  1.00 93.38           C  
ATOM   2165  OD1 ASP A 265      17.243   7.390  -8.575  1.00 93.38           O  
ATOM   2166  OD2 ASP A 265      19.146   8.201  -9.299  1.00 93.38           O  
ATOM   2167  N   ILE A 266      14.547   6.389  -9.494  1.00 92.25           N  
ATOM   2168  CA  ILE A 266      13.334   6.789  -8.770  1.00 92.25           C  
ATOM   2169  C   ILE A 266      13.635   7.142  -7.308  1.00 92.25           C  
ATOM   2170  CB  ILE A 266      12.211   5.735  -8.916  1.00 92.25           C  
ATOM   2171  O   ILE A 266      12.718   7.226  -6.493  1.00 92.25           O  
ATOM   2172  CG1 ILE A 266      12.645   4.354  -8.377  1.00 92.25           C  
ATOM   2173  CG2 ILE A 266      11.743   5.651 -10.381  1.00 92.25           C  
ATOM   2174  CD1 ILE A 266      11.473   3.403  -8.120  1.00 92.25           C  
ATOM   2175  N   THR A 267      14.905   7.363  -6.953  1.00 90.12           N  
ATOM   2176  CA  THR A 267      15.344   7.568  -5.564  1.00 90.12           C  
ATOM   2177  C   THR A 267      14.651   8.753  -4.900  1.00 90.12           C  
ATOM   2178  CB  THR A 267      16.864   7.777  -5.478  1.00 90.12           C  
ATOM   2179  O   THR A 267      14.159   8.619  -3.783  1.00 90.12           O  
ATOM   2180  CG2 THR A 267      17.370   7.779  -4.034  1.00 90.12           C  
ATOM   2181  OG1 THR A 267      17.539   6.730  -6.117  1.00 90.12           O  
ATOM   2182  N   GLU A 268      14.581   9.910  -5.565  1.00 87.25           N  
ATOM   2183  CA  GLU A 268      13.900  11.087  -5.006  1.00 87.25           C  
ATOM   2184  C   GLU A 268      12.405  10.841  -4.837  1.00 87.25           C  
ATOM   2185  CB  GLU A 268      14.105  12.320  -5.888  1.00 87.25           C  
ATOM   2186  O   GLU A 268      11.854  11.100  -3.769  1.00 87.25           O  
ATOM   2187  CG  GLU A 268      15.551  12.820  -5.832  1.00 87.25           C  
ATOM   2188  CD  GLU A 268      15.700  14.222  -6.437  1.00 87.25           C  
ATOM   2189  OE1 GLU A 268      16.669  14.899  -6.027  1.00 87.25           O  
ATOM   2190  OE2 GLU A 268      14.865  14.585  -7.295  1.00 87.25           O  
ATOM   2191  N   ARG A 269      11.764  10.256  -5.855  1.00 86.06           N  
ATOM   2192  CA  ARG A 269      10.346   9.890  -5.798  1.00 86.06           C  
ATOM   2193  C   ARG A 269      10.064   8.961  -4.618  1.00 86.06           C  
ATOM   2194  CB  ARG A 269       9.925   9.265  -7.134  1.00 86.06           C  
ATOM   2195  O   ARG A 269       9.088   9.182  -3.907  1.00 86.06           O  
ATOM   2196  CG  ARG A 269       8.424   8.953  -7.159  1.00 86.06           C  
ATOM   2197  CD  ARG A 269       8.038   8.327  -8.499  1.00 86.06           C  
ATOM   2198  NE  ARG A 269       6.607   7.977  -8.524  1.00 86.06           N  
ATOM   2199  NH1 ARG A 269       6.646   6.702 -10.434  1.00 86.06           N  
ATOM   2200  NH2 ARG A 269       4.735   6.950  -9.308  1.00 86.06           N  
ATOM   2201  CZ  ARG A 269       6.005   7.217  -9.421  1.00 86.06           C  
ATOM   2202  N   LYS A 270      10.924   7.964  -4.387  1.00 84.50           N  
ATOM   2203  CA  LYS A 270      10.779   7.051  -3.253  1.00 84.50           C  
ATOM   2204  C   LYS A 270      10.987   7.745  -1.914  1.00 84.50           C  
ATOM   2205  CB  LYS A 270      11.682   5.808  -3.401  1.00 84.50           C  
ATOM   2206  O   LYS A 270      10.165   7.572  -1.030  1.00 84.50           O  
ATOM   2207  CG  LYS A 270      10.905   4.574  -3.889  1.00 84.50           C  
ATOM   2208  CD  LYS A 270       9.852   4.135  -2.856  1.00 84.50           C  
ATOM   2209  CE  LYS A 270       9.043   2.920  -3.305  1.00 84.50           C  
ATOM   2210  NZ  LYS A 270       7.791   2.865  -2.512  1.00 84.50           N  
ATOM   2211  N   ARG A 271      11.999   8.607  -1.788  1.00 82.56           N  
ATOM   2212  CA  ARG A 271      12.215   9.400  -0.565  1.00 82.56           C  
ATOM   2213  C   ARG A 271      11.027  10.295  -0.230  1.00 82.56           C  
ATOM   2214  CB  ARG A 271      13.473  10.257  -0.701  1.00 82.56           C  
ATOM   2215  O   ARG A 271      10.660  10.379   0.934  1.00 82.56           O  
ATOM   2216  CG  ARG A 271      14.746   9.420  -0.582  1.00 82.56           C  
ATOM   2217  CD  ARG A 271      15.944  10.333  -0.830  1.00 82.56           C  
ATOM   2218  NE  ARG A 271      17.211   9.595  -0.725  1.00 82.56           N  
ATOM   2219  NH1 ARG A 271      18.591  11.393  -1.066  1.00 82.56           N  
ATOM   2220  NH2 ARG A 271      19.473   9.370  -0.707  1.00 82.56           N  
ATOM   2221  CZ  ARG A 271      18.415  10.121  -0.833  1.00 82.56           C  
ATOM   2222  N   TYR A 272      10.424  10.947  -1.225  1.00 79.56           N  
ATOM   2223  CA  TYR A 272       9.223  11.753  -1.005  1.00 79.56           C  
ATOM   2224  C   TYR A 272       8.025  10.901  -0.599  1.00 79.56           C  
ATOM   2225  CB  TYR A 272       8.883  12.568  -2.257  1.00 79.56           C  
ATOM   2226  O   TYR A 272       7.283  11.302   0.293  1.00 79.56           O  
ATOM   2227  CG  TYR A 272       9.802  13.745  -2.496  1.00 79.56           C  
ATOM   2228  CD1 TYR A 272       9.931  14.740  -1.506  1.00 79.56           C  
ATOM   2229  CD2 TYR A 272      10.503  13.868  -3.711  1.00 79.56           C  
ATOM   2230  CE1 TYR A 272      10.775  15.844  -1.720  1.00 79.56           C  
ATOM   2231  CE2 TYR A 272      11.350  14.970  -3.929  1.00 79.56           C  
ATOM   2232  OH  TYR A 272      12.294  17.027  -3.150  1.00 79.56           O  
ATOM   2233  CZ  TYR A 272      11.485  15.959  -2.934  1.00 79.56           C  
ATOM   2234  N   GLN A 273       7.850   9.733  -1.221  1.00 79.38           N  
ATOM   2235  CA  GLN A 273       6.792   8.803  -0.843  1.00 79.38           C  
ATOM   2236  C   GLN A 273       6.967   8.327   0.604  1.00 79.38           C  
ATOM   2237  CB  GLN A 273       6.757   7.629  -1.831  1.00 79.38           C  
ATOM   2238  O   GLN A 273       6.041   8.458   1.396  1.00 79.38           O  
ATOM   2239  CG  GLN A 273       5.583   6.704  -1.490  1.00 79.38           C  
ATOM   2240  CD  GLN A 273       5.445   5.497  -2.401  1.00 79.38           C  
ATOM   2241  NE2 GLN A 273       4.495   4.645  -2.093  1.00 79.38           N  
ATOM   2242  OE1 GLN A 273       6.190   5.261  -3.350  1.00 79.38           O  
ATOM   2243  N   ASP A 274       8.159   7.852   0.961  1.00 79.19           N  
ATOM   2244  CA  ASP A 274       8.451   7.350   2.302  1.00 79.19           C  
ATOM   2245  C   ASP A 274       8.332   8.476   3.347  1.00 79.19           C  
ATOM   2246  CB  ASP A 274       9.859   6.725   2.331  1.00 79.19           C  
ATOM   2247  O   ASP A 274       7.793   8.267   4.430  1.00 79.19           O  
ATOM   2248  CG  ASP A 274      10.081   5.515   1.400  1.00 79.19           C  
ATOM   2249  OD1 ASP A 274       9.106   4.917   0.888  1.00 79.19           O  
ATOM   2250  OD2 ASP A 274      11.273   5.197   1.170  1.00 79.19           O  
ATOM   2251  N   ALA A 275       8.769   9.700   3.023  1.00 78.12           N  
ATOM   2252  CA  ALA A 275       8.605  10.862   3.896  1.00 78.12           C  
ATOM   2253  C   ALA A 275       7.130  11.238   4.101  1.00 78.12           C  
ATOM   2254  CB  ALA A 275       9.394  12.044   3.320  1.00 78.12           C  
ATOM   2255  O   ALA A 275       6.745  11.593   5.213  1.00 78.12           O  
ATOM   2256  N   LEU A 276       6.303  11.149   3.056  1.00 75.06           N  
ATOM   2257  CA  LEU A 276       4.869  11.418   3.143  1.00 75.06           C  
ATOM   2258  C   LEU A 276       4.143  10.334   3.949  1.00 75.06           C  
ATOM   2259  CB  LEU A 276       4.303  11.535   1.717  1.00 75.06           C  
ATOM   2260  O   LEU A 276       3.306  10.659   4.789  1.00 75.06           O  
ATOM   2261  CG  LEU A 276       2.843  12.020   1.667  1.00 75.06           C  
ATOM   2262  CD1 LEU A 276       2.731  13.504   2.031  1.00 75.06           C  
ATOM   2263  CD2 LEU A 276       2.287  11.834   0.254  1.00 75.06           C  
ATOM   2264  N   GLU A 277       4.477   9.061   3.725  1.00 73.62           N  
ATOM   2265  CA  GLU A 277       3.932   7.932   4.485  1.00 73.62           C  
ATOM   2266  C   GLU A 277       4.324   8.021   5.965  1.00 73.62           C  
ATOM   2267  CB  GLU A 277       4.397   6.594   3.879  1.00 73.62           C  
ATOM   2268  O   GLU A 277       3.465   7.868   6.833  1.00 73.62           O  
ATOM   2269  CG  GLU A 277       3.629   6.235   2.592  1.00 73.62           C  
ATOM   2270  CD  GLU A 277       4.080   4.910   1.941  1.00 73.62           C  
ATOM   2271  OE1 GLU A 277       3.770   4.716   0.735  1.00 73.62           O  
ATOM   2272  OE2 GLU A 277       4.705   4.079   2.637  1.00 73.62           O  
ATOM   2273  N   ASN A 278       5.583   8.350   6.264  1.00 70.69           N  
ATOM   2274  CA  ASN A 278       6.041   8.563   7.635  1.00 70.69           C  
ATOM   2275  C   ASN A 278       5.354   9.772   8.276  1.00 70.69           C  
ATOM   2276  CB  ASN A 278       7.569   8.695   7.661  1.00 70.69           C  
ATOM   2277  O   ASN A 278       4.791   9.634   9.352  1.00 70.69           O  
ATOM   2278  CG  ASN A 278       8.280   7.379   7.394  1.00 70.69           C  
ATOM   2279  ND2 ASN A 278       9.540   7.437   7.031  1.00 70.69           N  
ATOM   2280  OD1 ASN A 278       7.747   6.287   7.530  1.00 70.69           O  
ATOM   2281  N   ALA A 279       5.279  10.919   7.593  1.00 71.56           N  
ATOM   2282  CA  ALA A 279       4.568  12.090   8.110  1.00 71.56           C  
ATOM   2283  C   ALA A 279       3.076  11.802   8.364  1.00 71.56           C  
ATOM   2284  CB  ALA A 279       4.744  13.245   7.118  1.00 71.56           C  
ATOM   2285  O   ALA A 279       2.496  12.297   9.331  1.00 71.56           O  
ATOM   2286  N   SER A 280       2.446  10.983   7.517  1.00 67.25           N  
ATOM   2287  CA  SER A 280       1.064  10.536   7.698  1.00 67.25           C  
ATOM   2288  C   SER A 280       0.912   9.609   8.910  1.00 67.25           C  
ATOM   2289  CB  SER A 280       0.582   9.848   6.419  1.00 67.25           C  
ATOM   2290  O   SER A 280      -0.022   9.789   9.696  1.00 67.25           O  
ATOM   2291  OG  SER A 280      -0.772   9.459   6.538  1.00 67.25           O  
ATOM   2292  N   ARG A 281       1.842   8.665   9.109  1.00 66.94           N  
ATOM   2293  CA  ARG A 281       1.896   7.787  10.291  1.00 66.94           C  
ATOM   2294  C   ARG A 281       2.180   8.557  11.580  1.00 66.94           C  
ATOM   2295  CB  ARG A 281       2.961   6.703  10.095  1.00 66.94           C  
ATOM   2296  O   ARG A 281       1.520   8.309  12.581  1.00 66.94           O  
ATOM   2297  CG  ARG A 281       2.482   5.594   9.155  1.00 66.94           C  
ATOM   2298  CD  ARG A 281       3.616   4.589   8.957  1.00 66.94           C  
ATOM   2299  NE  ARG A 281       3.170   3.414   8.188  1.00 66.94           N  
ATOM   2300  NH1 ARG A 281       5.232   2.431   7.999  1.00 66.94           N  
ATOM   2301  NH2 ARG A 281       3.447   1.434   7.100  1.00 66.94           N  
ATOM   2302  CZ  ARG A 281       3.949   2.434   7.769  1.00 66.94           C  
ATOM   2303  N   ASP A 282       3.077   9.532  11.550  1.00 68.19           N  
ATOM   2304  CA  ASP A 282       3.424  10.347  12.716  1.00 68.19           C  
ATOM   2305  C   ASP A 282       2.260  11.251  13.118  1.00 68.19           C  
ATOM   2306  CB  ASP A 282       4.669  11.191  12.416  1.00 68.19           C  
ATOM   2307  O   ASP A 282       1.864  11.271  14.284  1.00 68.19           O  
ATOM   2308  CG  ASP A 282       5.950  10.367  12.258  1.00 68.19           C  
ATOM   2309  OD1 ASP A 282       5.954   9.185  12.670  1.00 68.19           O  
ATOM   2310  OD2 ASP A 282       6.924  10.948  11.729  1.00 68.19           O  
ATOM   2311  N   LYS A 283       1.626  11.918  12.137  1.00 69.12           N  
ATOM   2312  CA  LYS A 283       0.346  12.615  12.343  1.00 69.12           C  
ATOM   2313  C   LYS A 283      -0.672  11.661  12.963  1.00 69.12           C  
ATOM   2314  CB  LYS A 283      -0.163  13.175  10.999  1.00 69.12           C  
ATOM   2315  O   LYS A 283      -1.452  12.058  13.826  1.00 69.12           O  
ATOM   2316  CG  LYS A 283      -1.452  14.004  11.149  1.00 69.12           C  
ATOM   2317  CD  LYS A 283      -2.027  14.440   9.792  1.00 69.12           C  
ATOM   2318  CE  LYS A 283      -3.340  15.208  10.018  1.00 69.12           C  
ATOM   2319  NZ  LYS A 283      -4.121  15.398   8.766  1.00 69.12           N  
ATOM   2320  N   THR A 284      -0.643  10.402  12.535  1.00 62.50           N  
ATOM   2321  CA  THR A 284      -1.628   9.413  12.930  1.00 62.50           C  
ATOM   2322  C   THR A 284      -1.519   9.022  14.400  1.00 62.50           C  
ATOM   2323  CB  THR A 284      -1.603   8.200  11.982  1.00 62.50           C  
ATOM   2324  O   THR A 284      -2.495   9.098  15.158  1.00 62.50           O  
ATOM   2325  CG2 THR A 284      -2.131   6.852  12.480  1.00 62.50           C  
ATOM   2326  OG1 THR A 284      -2.234   8.545  10.776  1.00 62.50           O  
ATOM   2327  N   THR A 285      -0.314   8.628  14.794  1.00 64.00           N  
ATOM   2328  CA  THR A 285       0.040   8.288  16.169  1.00 64.00           C  
ATOM   2329  C   THR A 285      -0.189   9.487  17.081  1.00 64.00           C  
ATOM   2330  CB  THR A 285       1.505   7.835  16.220  1.00 64.00           C  
ATOM   2331  O   THR A 285      -0.817   9.343  18.122  1.00 64.00           O  
ATOM   2332  CG2 THR A 285       1.902   7.274  17.581  1.00 64.00           C  
ATOM   2333  OG1 THR A 285       1.699   6.804  15.277  1.00 64.00           O  
ATOM   2334  N   PHE A 286       0.195  10.689  16.642  1.00 69.81           N  
ATOM   2335  CA  PHE A 286       0.005  11.923  17.401  1.00 69.81           C  
ATOM   2336  C   PHE A 286      -1.464  12.198  17.755  1.00 69.81           C  
ATOM   2337  CB  PHE A 286       0.608  13.073  16.592  1.00 69.81           C  
ATOM   2338  O   PHE A 286      -1.767  12.457  18.918  1.00 69.81           O  
ATOM   2339  CG  PHE A 286       0.522  14.426  17.260  1.00 69.81           C  
ATOM   2340  CD1 PHE A 286      -0.404  15.383  16.806  1.00 69.81           C  
ATOM   2341  CD2 PHE A 286       1.406  14.740  18.306  1.00 69.81           C  
ATOM   2342  CE1 PHE A 286      -0.401  16.676  17.358  1.00 69.81           C  
ATOM   2343  CE2 PHE A 286       1.402  16.028  18.865  1.00 69.81           C  
ATOM   2344  CZ  PHE A 286       0.519  17.004  18.369  1.00 69.81           C  
ATOM   2345  N   ILE A 287      -2.392  12.092  16.794  1.00 70.06           N  
ATOM   2346  CA  ILE A 287      -3.829  12.292  17.062  1.00 70.06           C  
ATOM   2347  C   ILE A 287      -4.376  11.217  18.015  1.00 70.06           C  
ATOM   2348  CB  ILE A 287      -4.627  12.359  15.737  1.00 70.06           C  
ATOM   2349  O   ILE A 287      -5.163  11.535  18.908  1.00 70.06           O  
ATOM   2350  CG1 ILE A 287      -4.245  13.588  14.877  1.00 70.06           C  
ATOM   2351  CG2 ILE A 287      -6.151  12.346  15.966  1.00 70.06           C  
ATOM   2352  CD1 ILE A 287      -4.541  14.963  15.491  1.00 70.06           C  
ATOM   2353  N   SER A 288      -3.933   9.963  17.872  1.00 65.88           N  
ATOM   2354  CA  SER A 288      -4.352   8.867  18.757  1.00 65.88           C  
ATOM   2355  C   SER A 288      -3.866   9.070  20.194  1.00 65.88           C  
ATOM   2356  CB  SER A 288      -3.846   7.529  18.213  1.00 65.88           C  
ATOM   2357  O   SER A 288      -4.654   8.954  21.132  1.00 65.88           O  
ATOM   2358  OG  SER A 288      -4.497   6.459  18.866  1.00 65.88           O  
ATOM   2359  N   THR A 289      -2.591   9.423  20.372  1.00 67.19           N  
ATOM   2360  CA  THR A 289      -2.000   9.697  21.687  1.00 67.19           C  
ATOM   2361  C   THR A 289      -2.667  10.903  22.339  1.00 67.19           C  
ATOM   2362  CB  THR A 289      -0.486   9.923  21.565  1.00 67.19           C  
ATOM   2363  O   THR A 289      -3.133  10.797  23.467  1.00 67.19           O  
ATOM   2364  CG2 THR A 289       0.197  10.109  22.917  1.00 67.19           C  
ATOM   2365  OG1 THR A 289       0.122   8.806  20.961  1.00 67.19           O  
ATOM   2366  N   ILE A 290      -2.819  12.023  21.620  1.00 74.06           N  
ATOM   2367  CA  ILE A 290      -3.487  13.218  22.158  1.00 74.06           C  
ATOM   2368  C   ILE A 290      -4.918  12.918  22.586  1.00 74.06           C  
ATOM   2369  CB  ILE A 290      -3.441  14.374  21.137  1.00 74.06           C  
ATOM   2370  O   ILE A 290      -5.366  13.414  23.617  1.00 74.06           O  
ATOM   2371  CG1 ILE A 290      -2.015  14.949  21.179  1.00 74.06           C  
ATOM   2372  CG2 ILE A 290      -4.474  15.479  21.438  1.00 74.06           C  
ATOM   2373  CD1 ILE A 290      -1.817  16.184  20.312  1.00 74.06           C  
ATOM   2374  N   SER A 291      -5.649  12.109  21.819  1.00 67.88           N  
ATOM   2375  CA  SER A 291      -6.998  11.730  22.219  1.00 67.88           C  
ATOM   2376  C   SER A 291      -7.017  11.010  23.566  1.00 67.88           C  
ATOM   2377  CB  SER A 291      -7.637  10.827  21.175  1.00 67.88           C  
ATOM   2378  O   SER A 291      -7.888  11.305  24.387  1.00 67.88           O  
ATOM   2379  OG  SER A 291      -8.842  10.366  21.749  1.00 67.88           O  
ATOM   2380  N   HIS A 292      -6.098  10.071  23.783  1.00 69.12           N  
ATOM   2381  CA  HIS A 292      -6.009   9.337  25.038  1.00 69.12           C  
ATOM   2382  C   HIS A 292      -5.632  10.274  26.196  1.00 69.12           C  
ATOM   2383  CB  HIS A 292      -5.015   8.184  24.865  1.00 69.12           C  
ATOM   2384  O   HIS A 292      -6.328  10.317  27.210  1.00 69.12           O  
ATOM   2385  CG  HIS A 292      -5.094   7.217  26.008  1.00 69.12           C  
ATOM   2386  CD2 HIS A 292      -5.928   6.136  26.091  1.00 69.12           C  
ATOM   2387  ND1 HIS A 292      -4.391   7.286  27.191  1.00 69.12           N  
ATOM   2388  CE1 HIS A 292      -4.799   6.267  27.967  1.00 69.12           C  
ATOM   2389  NE2 HIS A 292      -5.751   5.556  27.342  1.00 69.12           N  
ATOM   2390  N   GLU A 293      -4.622  11.119  25.984  1.00 76.38           N  
ATOM   2391  CA  GLU A 293      -4.134  12.094  26.968  1.00 76.38           C  
ATOM   2392  C   GLU A 293      -5.169  13.165  27.338  1.00 76.38           C  
ATOM   2393  CB  GLU A 293      -2.876  12.780  26.409  1.00 76.38           C  
ATOM   2394  O   GLU A 293      -5.173  13.661  28.460  1.00 76.38           O  
ATOM   2395  CG  GLU A 293      -1.659  11.848  26.293  1.00 76.38           C  
ATOM   2396  CD  GLU A 293      -1.269  11.222  27.635  1.00 76.38           C  
ATOM   2397  OE1 GLU A 293      -0.993  10.004  27.633  1.00 76.38           O  
ATOM   2398  OE2 GLU A 293      -1.289  11.963  28.643  1.00 76.38           O  
ATOM   2399  N   LEU A 294      -6.076  13.530  26.425  1.00 76.25           N  
ATOM   2400  CA  LEU A 294      -7.137  14.509  26.698  1.00 76.25           C  
ATOM   2401  C   LEU A 294      -8.410  13.874  27.258  1.00 76.25           C  
ATOM   2402  CB  LEU A 294      -7.411  15.332  25.430  1.00 76.25           C  
ATOM   2403  O   LEU A 294      -9.154  14.524  27.991  1.00 76.25           O  
ATOM   2404  CG  LEU A 294      -6.220  16.235  25.055  1.00 76.25           C  
ATOM   2405  CD1 LEU A 294      -6.507  16.968  23.758  1.00 76.25           C  
ATOM   2406  CD2 LEU A 294      -5.951  17.322  26.101  1.00 76.25           C  
ATOM   2407  N   ARG A 295      -8.658  12.597  26.966  1.00 72.06           N  
ATOM   2408  CA  ARG A 295      -9.816  11.847  27.463  1.00 72.06           C  
ATOM   2409  C   ARG A 295      -9.755  11.625  28.969  1.00 72.06           C  
ATOM   2410  CB  ARG A 295      -9.842  10.529  26.696  1.00 72.06           C  
ATOM   2411  O   ARG A 295     -10.762  11.819  29.643  1.00 72.06           O  
ATOM   2412  CG  ARG A 295     -10.907   9.539  27.162  1.00 72.06           C  
ATOM   2413  CD  ARG A 295     -10.685   8.226  26.403  1.00 72.06           C  
ATOM   2414  NE  ARG A 295     -10.850   8.383  24.937  1.00 72.06           N  
ATOM   2415  NH1 ARG A 295     -10.880   6.149  24.405  1.00 72.06           N  
ATOM   2416  NH2 ARG A 295     -10.870   7.684  22.776  1.00 72.06           N  
ATOM   2417  CZ  ARG A 295     -10.864   7.405  24.048  1.00 72.06           C  
ATOM   2418  N   THR A 296      -8.598  11.235  29.488  1.00 66.88           N  
ATOM   2419  CA  THR A 296      -8.399  10.938  30.912  1.00 66.88           C  
ATOM   2420  C   THR A 296      -8.710  12.132  31.830  1.00 66.88           C  
ATOM   2421  CB  THR A 296      -6.987  10.380  31.134  1.00 66.88           C  
ATOM   2422  O   THR A 296      -9.569  11.989  32.705  1.00 66.88           O  
ATOM   2423  CG2 THR A 296      -6.766   9.882  32.559  1.00 66.88           C  
ATOM   2424  OG1 THR A 296      -6.830   9.281  30.271  1.00 66.88           O  
ATOM   2425  N   PRO A 297      -8.132  13.338  31.635  1.00 70.31           N  
ATOM   2426  CA  PRO A 297      -8.460  14.491  32.475  1.00 70.31           C  
ATOM   2427  C   PRO A 297      -9.907  14.952  32.282  1.00 70.31           C  
ATOM   2428  CB  PRO A 297      -7.455  15.581  32.088  1.00 70.31           C  
ATOM   2429  O   PRO A 297     -10.544  15.406  33.232  1.00 70.31           O  
ATOM   2430  CG  PRO A 297      -7.074  15.235  30.652  1.00 70.31           C  
ATOM   2431  CD  PRO A 297      -7.118  13.710  30.660  1.00 70.31           C  
ATOM   2432  N   LEU A 298     -10.460  14.803  31.076  1.00 82.38           N  
ATOM   2433  CA  LEU A 298     -11.831  15.200  30.794  1.00 82.38           C  
ATOM   2434  C   LEU A 298     -12.859  14.303  31.489  1.00 82.38           C  
ATOM   2435  CB  LEU A 298     -12.018  15.204  29.280  1.00 82.38           C  
ATOM   2436  O   LEU A 298     -13.804  14.820  32.082  1.00 82.38           O  
ATOM   2437  CG  LEU A 298     -13.328  15.869  28.870  1.00 82.38           C  
ATOM   2438  CD1 LEU A 298     -13.308  17.371  29.166  1.00 82.38           C  
ATOM   2439  CD2 LEU A 298     -13.488  15.675  27.379  1.00 82.38           C  
ATOM   2440  N   ASN A 299     -12.649  12.985  31.478  1.00 74.81           N  
ATOM   2441  CA  ASN A 299     -13.464  12.036  32.236  1.00 74.81           C  
ATOM   2442  C   ASN A 299     -13.403  12.340  33.741  1.00 74.81           C  
ATOM   2443  CB  ASN A 299     -12.986  10.604  31.940  1.00 74.81           C  
ATOM   2444  O   ASN A 299     -14.431  12.289  34.411  1.00 74.81           O  
ATOM   2445  CG  ASN A 299     -13.494  10.018  30.632  1.00 74.81           C  
ATOM   2446  ND2 ASN A 299     -13.221   8.753  30.413  1.00 74.81           N  
ATOM   2447  OD1 ASN A 299     -14.159  10.634  29.810  1.00 74.81           O  
ATOM   2448  N   GLY A 300     -12.238  12.754  34.253  1.00 73.62           N  
ATOM   2449  CA  GLY A 300     -12.096  13.241  35.627  1.00 73.62           C  
ATOM   2450  C   GLY A 300     -12.952  14.481  35.919  1.00 73.62           C  
ATOM   2451  O   GLY A 300     -13.663  14.512  36.921  1.00 73.62           O  
ATOM   2452  N   ILE A 301     -12.953  15.483  35.029  1.00 81.50           N  
ATOM   2453  CA  ILE A 301     -13.797  16.688  35.166  1.00 81.50           C  
ATOM   2454  C   ILE A 301     -15.290  16.330  35.095  1.00 81.50           C  
ATOM   2455  CB  ILE A 301     -13.416  17.757  34.109  1.00 81.50           C  
ATOM   2456  O   ILE A 301     -16.087  16.846  35.883  1.00 81.50           O  
ATOM   2457  CG1 ILE A 301     -11.979  18.280  34.344  1.00 81.50           C  
ATOM   2458  CG2 ILE A 301     -14.397  18.949  34.142  1.00 81.50           C  
ATOM   2459  CD1 ILE A 301     -11.412  19.090  33.170  1.00 81.50           C  
ATOM   2460  N   VAL A 302     -15.691  15.439  34.182  1.00 76.12           N  
ATOM   2461  CA  VAL A 302     -17.083  14.970  34.059  1.00 76.12           C  
ATOM   2462  C   VAL A 302     -17.515  14.207  35.315  1.00 76.12           C  
ATOM   2463  CB  VAL A 302     -17.278  14.120  32.787  1.00 76.12           C  
ATOM   2464  O   VAL A 302     -18.580  14.504  35.855  1.00 76.12           O  
ATOM   2465  CG1 VAL A 302     -18.679  13.498  32.709  1.00 76.12           C  
ATOM   2466  CG2 VAL A 302     -17.119  14.980  31.525  1.00 76.12           C  
ATOM   2467  N   GLY A 303     -16.683  13.293  35.818  1.00 69.31           N  
ATOM   2468  CA  GLY A 303     -16.959  12.507  37.022  1.00 69.31           C  
ATOM   2469  C   GLY A 303     -17.056  13.370  38.280  1.00 69.31           C  
ATOM   2470  O   GLY A 303     -18.061  13.324  38.984  1.00 69.31           O  
ATOM   2471  N   LEU A 304     -16.071  14.240  38.526  1.00 79.38           N  
ATOM   2472  CA  LEU A 304     -16.077  15.141  39.686  1.00 79.38           C  
ATOM   2473  C   LEU A 304     -17.234  16.143  39.638  1.00 79.38           C  
ATOM   2474  CB  LEU A 304     -14.736  15.889  39.764  1.00 79.38           C  
ATOM   2475  O   LEU A 304     -17.862  16.404  40.662  1.00 79.38           O  
ATOM   2476  CG  LEU A 304     -13.563  15.017  40.245  1.00 79.38           C  
ATOM   2477  CD1 LEU A 304     -12.245  15.745  39.979  1.00 79.38           C  
ATOM   2478  CD2 LEU A 304     -13.654  14.731  41.747  1.00 79.38           C  
ATOM   2479  N   SER A 305     -17.550  16.691  38.460  1.00 83.12           N  
ATOM   2480  CA  SER A 305     -18.708  17.582  38.321  1.00 83.12           C  
ATOM   2481  C   SER A 305     -20.030  16.852  38.560  1.00 83.12           C  
ATOM   2482  CB  SER A 305     -18.723  18.316  36.977  1.00 83.12           C  
ATOM   2483  O   SER A 305     -20.918  17.439  39.169  1.00 83.12           O  
ATOM   2484  OG  SER A 305     -18.742  17.426  35.881  1.00 83.12           O  
ATOM   2485  N   ARG A 306     -20.152  15.578  38.157  1.00 74.38           N  
ATOM   2486  CA  ARG A 306     -21.324  14.738  38.446  1.00 74.38           C  
ATOM   2487  C   ARG A 306     -21.476  14.479  39.945  1.00 74.38           C  
ATOM   2488  CB  ARG A 306     -21.223  13.419  37.658  1.00 74.38           C  
ATOM   2489  O   ARG A 306     -22.533  14.769  40.487  1.00 74.38           O  
ATOM   2490  CG  ARG A 306     -22.491  12.558  37.731  1.00 74.38           C  
ATOM   2491  CD  ARG A 306     -23.614  13.160  36.884  1.00 74.38           C  
ATOM   2492  NE  ARG A 306     -24.827  12.337  36.974  1.00 74.38           N  
ATOM   2493  NH1 ARG A 306     -25.831  13.047  35.034  1.00 74.38           N  
ATOM   2494  NH2 ARG A 306     -26.835  11.511  36.315  1.00 74.38           N  
ATOM   2495  CZ  ARG A 306     -25.822  12.303  36.109  1.00 74.38           C  
ATOM   2496  N   ILE A 307     -20.405  14.039  40.609  1.00 78.88           N  
ATOM   2497  CA  ILE A 307     -20.395  13.780  42.058  1.00 78.88           C  
ATOM   2498  C   ILE A 307     -20.784  15.042  42.831  1.00 78.88           C  
ATOM   2499  CB  ILE A 307     -19.005  13.261  42.499  1.00 78.88           C  
ATOM   2500  O   ILE A 307     -21.603  14.982  43.741  1.00 78.88           O  
ATOM   2501  CG1 ILE A 307     -18.732  11.863  41.897  1.00 78.88           C  
ATOM   2502  CG2 ILE A 307     -18.887  13.195  44.036  1.00 78.88           C  
ATOM   2503  CD1 ILE A 307     -17.260  11.435  41.977  1.00 78.88           C  
ATOM   2504  N   LEU A 308     -20.234  16.202  42.457  1.00 82.50           N  
ATOM   2505  CA  LEU A 308     -20.571  17.464  43.113  1.00 82.50           C  
ATOM   2506  C   LEU A 308     -22.028  17.874  42.868  1.00 82.50           C  
ATOM   2507  CB  LEU A 308     -19.599  18.561  42.656  1.00 82.50           C  
ATOM   2508  O   LEU A 308     -22.655  18.393  43.787  1.00 82.50           O  
ATOM   2509  CG  LEU A 308     -18.173  18.430  43.219  1.00 82.50           C  
ATOM   2510  CD1 LEU A 308     -17.253  19.433  42.519  1.00 82.50           C  
ATOM   2511  CD2 LEU A 308     -18.124  18.722  44.721  1.00 82.50           C  
ATOM   2512  N   LEU A 309     -22.584  17.631  41.675  1.00 81.56           N  
ATOM   2513  CA  LEU A 309     -23.992  17.922  41.371  1.00 81.56           C  
ATOM   2514  C   LEU A 309     -24.983  17.118  42.224  1.00 81.56           C  
ATOM   2515  CB  LEU A 309     -24.269  17.684  39.874  1.00 81.56           C  
ATOM   2516  O   LEU A 309     -26.095  17.601  42.432  1.00 81.56           O  
ATOM   2517  CG  LEU A 309     -23.784  18.819  38.963  1.00 81.56           C  
ATOM   2518  CD1 LEU A 309     -23.808  18.383  37.495  1.00 81.56           C  
ATOM   2519  CD2 LEU A 309     -24.658  20.065  39.106  1.00 81.56           C  
ATOM   2520  N   ASP A 310     -24.571  15.959  42.740  1.00 79.44           N  
ATOM   2521  CA  ASP A 310     -25.376  15.105  43.620  1.00 79.44           C  
ATOM   2522  C   ASP A 310     -25.256  15.498  45.117  1.00 79.44           C  
ATOM   2523  CB  ASP A 310     -25.027  13.625  43.347  1.00 79.44           C  
ATOM   2524  O   ASP A 310     -25.877  14.873  45.977  1.00 79.44           O  
ATOM   2525  CG  ASP A 310     -25.402  13.137  41.932  1.00 79.44           C  
ATOM   2526  OD1 ASP A 310     -26.356  13.686  41.329  1.00 79.44           O  
ATOM   2527  OD2 ASP A 310     -24.747  12.189  41.438  1.00 79.44           O  
ATOM   2528  N   THR A 311     -24.490  16.549  45.453  1.00 84.25           N  
ATOM   2529  CA  THR A 311     -24.349  17.081  46.829  1.00 84.25           C  
ATOM   2530  C   THR A 311     -25.281  18.267  47.122  1.00 84.25           C  
ATOM   2531  CB  THR A 311     -22.894  17.450  47.180  1.00 84.25           C  
ATOM   2532  O   THR A 311     -25.888  18.851  46.223  1.00 84.25           O  
ATOM   2533  CG2 THR A 311     -21.918  16.286  47.020  1.00 84.25           C  
ATOM   2534  OG1 THR A 311     -22.409  18.540  46.432  1.00 84.25           O  
ATOM   2535  N   GLU A 312     -25.398  18.666  48.396  1.00 83.25           N  
ATOM   2536  CA  GLU A 312     -26.133  19.880  48.774  1.00 83.25           C  
ATOM   2537  C   GLU A 312     -25.393  21.144  48.302  1.00 83.25           C  
ATOM   2538  CB  GLU A 312     -26.397  19.944  50.287  1.00 83.25           C  
ATOM   2539  O   GLU A 312     -24.384  21.559  48.874  1.00 83.25           O  
ATOM   2540  CG  GLU A 312     -27.447  18.926  50.762  1.00 83.25           C  
ATOM   2541  CD  GLU A 312     -27.881  19.141  52.225  1.00 83.25           C  
ATOM   2542  OE1 GLU A 312     -28.797  18.411  52.665  1.00 83.25           O  
ATOM   2543  OE2 GLU A 312     -27.328  20.043  52.898  1.00 83.25           O  
ATOM   2544  N   LEU A 313     -25.918  21.777  47.251  1.00 88.06           N  
ATOM   2545  CA  LEU A 313     -25.344  22.966  46.622  1.00 88.06           C  
ATOM   2546  C   LEU A 313     -26.292  24.163  46.707  1.00 88.06           C  
ATOM   2547  CB  LEU A 313     -25.035  22.666  45.149  1.00 88.06           C  
ATOM   2548  O   LEU A 313     -27.511  24.033  46.583  1.00 88.06           O  
ATOM   2549  CG  LEU A 313     -23.969  21.587  44.894  1.00 88.06           C  
ATOM   2550  CD1 LEU A 313     -24.025  21.286  43.398  1.00 88.06           C  
ATOM   2551  CD2 LEU A 313     -22.562  22.056  45.273  1.00 88.06           C  
ATOM   2552  N   THR A 314     -25.725  25.366  46.803  1.00 88.94           N  
ATOM   2553  CA  THR A 314     -26.494  26.598  46.573  1.00 88.94           C  
ATOM   2554  C   THR A 314     -26.935  26.702  45.106  1.00 88.94           C  
ATOM   2555  CB  THR A 314     -25.710  27.856  46.969  1.00 88.94           C  
ATOM   2556  O   THR A 314     -26.295  26.150  44.207  1.00 88.94           O  
ATOM   2557  CG2 THR A 314     -25.288  27.865  48.437  1.00 88.94           C  
ATOM   2558  OG1 THR A 314     -24.553  27.976  46.185  1.00 88.94           O  
ATOM   2559  N   SER A 315     -28.007  27.453  44.827  1.00 80.00           N  
ATOM   2560  CA  SER A 315     -28.533  27.625  43.460  1.00 80.00           C  
ATOM   2561  C   SER A 315     -27.490  28.161  42.468  1.00 80.00           C  
ATOM   2562  CB  SER A 315     -29.732  28.579  43.474  1.00 80.00           C  
ATOM   2563  O   SER A 315     -27.501  27.787  41.297  1.00 80.00           O  
ATOM   2564  OG  SER A 315     -30.688  28.157  44.428  1.00 80.00           O  
ATOM   2565  N   GLU A 316     -26.568  29.008  42.935  1.00 78.75           N  
ATOM   2566  CA  GLU A 316     -25.486  29.567  42.118  1.00 78.75           C  
ATOM   2567  C   GLU A 316     -24.398  28.518  41.823  1.00 78.75           C  
ATOM   2568  CB  GLU A 316     -24.924  30.809  42.830  1.00 78.75           C  
ATOM   2569  O   GLU A 316     -24.017  28.329  40.667  1.00 78.75           O  
ATOM   2570  CG  GLU A 316     -24.338  31.816  41.833  1.00 78.75           C  
ATOM   2571  CD  GLU A 316     -23.649  33.008  42.517  1.00 78.75           C  
ATOM   2572  OE1 GLU A 316     -22.775  33.612  41.852  1.00 78.75           O  
ATOM   2573  OE2 GLU A 316     -23.987  33.303  43.684  1.00 78.75           O  
ATOM   2574  N   GLN A 317     -23.973  27.749  42.835  1.00 80.88           N  
ATOM   2575  CA  GLN A 317     -23.012  26.647  42.674  1.00 80.88           C  
ATOM   2576  C   GLN A 317     -23.545  25.532  41.768  1.00 80.88           C  
ATOM   2577  CB  GLN A 317     -22.672  26.056  44.046  1.00 80.88           C  
ATOM   2578  O   GLN A 317     -22.800  25.013  40.938  1.00 80.88           O  
ATOM   2579  CG  GLN A 317     -21.791  26.980  44.900  1.00 80.88           C  
ATOM   2580  CD  GLN A 317     -21.735  26.516  46.351  1.00 80.88           C  
ATOM   2581  NE2 GLN A 317     -20.617  26.655  47.025  1.00 80.88           N  
ATOM   2582  OE1 GLN A 317     -22.719  26.061  46.918  1.00 80.88           O  
ATOM   2583  N   ASN A 318     -24.835  25.201  41.876  1.00 80.81           N  
ATOM   2584  CA  ASN A 318     -25.491  24.225  41.006  1.00 80.81           C  
ATOM   2585  C   ASN A 318     -25.450  24.676  39.533  1.00 80.81           C  
ATOM   2586  CB  ASN A 318     -26.920  24.011  41.539  1.00 80.81           C  
ATOM   2587  O   ASN A 318     -25.106  23.893  38.651  1.00 80.81           O  
ATOM   2588  CG  ASN A 318     -27.656  22.843  40.903  1.00 80.81           C  
ATOM   2589  ND2 ASN A 318     -28.811  22.497  41.416  1.00 80.81           N  
ATOM   2590  OD1 ASN A 318     -27.258  22.239  39.926  1.00 80.81           O  
ATOM   2591  N   ASN A 319     -25.705  25.960  39.253  1.00 68.44           N  
ATOM   2592  CA  ASN A 319     -25.588  26.497  37.894  1.00 68.44           C  
ATOM   2593  C   ASN A 319     -24.143  26.487  37.367  1.00 68.44           C  
ATOM   2594  CB  ASN A 319     -26.202  27.909  37.836  1.00 68.44           C  
ATOM   2595  O   ASN A 319     -23.927  26.125  36.206  1.00 68.44           O  
ATOM   2596  CG  ASN A 319     -27.610  27.942  37.263  1.00 68.44           C  
ATOM   2597  ND2 ASN A 319     -28.201  29.111  37.195  1.00 68.44           N  
ATOM   2598  OD1 ASN A 319     -28.194  26.952  36.848  1.00 68.44           O  
ATOM   2599  N   TYR A 320     -23.150  26.834  38.195  1.00 76.44           N  
ATOM   2600  CA  TYR A 320     -21.740  26.752  37.796  1.00 76.44           C  
ATOM   2601  C   TYR A 320     -21.319  25.313  37.486  1.00 76.44           C  
ATOM   2602  CB  TYR A 320     -20.829  27.374  38.869  1.00 76.44           C  
ATOM   2603  O   TYR A 320     -20.734  25.062  36.432  1.00 76.44           O  
ATOM   2604  CG  TYR A 320     -20.977  28.874  39.075  1.00 76.44           C  
ATOM   2605  CD1 TYR A 320     -21.131  29.737  37.969  1.00 76.44           C  
ATOM   2606  CD2 TYR A 320     -20.931  29.417  40.376  1.00 76.44           C  
ATOM   2607  CE1 TYR A 320     -21.285  31.121  38.167  1.00 76.44           C  
ATOM   2608  CE2 TYR A 320     -21.087  30.805  40.575  1.00 76.44           C  
ATOM   2609  OH  TYR A 320     -21.498  32.991  39.631  1.00 76.44           O  
ATOM   2610  CZ  TYR A 320     -21.284  31.659  39.469  1.00 76.44           C  
ATOM   2611  N   LEU A 321     -21.679  24.355  38.341  1.00 78.62           N  
ATOM   2612  CA  LEU A 321     -21.352  22.944  38.139  1.00 78.62           C  
ATOM   2613  C   LEU A 321     -22.073  22.335  36.936  1.00 78.62           C  
ATOM   2614  CB  LEU A 321     -21.649  22.164  39.425  1.00 78.62           C  
ATOM   2615  O   LEU A 321     -21.434  21.635  36.154  1.00 78.62           O  
ATOM   2616  CG  LEU A 321     -20.508  22.285  40.446  1.00 78.62           C  
ATOM   2617  CD1 LEU A 321     -21.002  21.859  41.820  1.00 78.62           C  
ATOM   2618  CD2 LEU A 321     -19.327  21.390  40.057  1.00 78.62           C  
ATOM   2619  N   LYS A 322     -23.351  22.666  36.707  1.00 69.62           N  
ATOM   2620  CA  LYS A 322     -24.073  22.273  35.484  1.00 69.62           C  
ATOM   2621  C   LYS A 322     -23.373  22.791  34.234  1.00 69.62           C  
ATOM   2622  CB  LYS A 322     -25.517  22.794  35.523  1.00 69.62           C  
ATOM   2623  O   LYS A 322     -23.224  22.055  33.263  1.00 69.62           O  
ATOM   2624  CG  LYS A 322     -26.408  21.889  36.377  1.00 69.62           C  
ATOM   2625  CD  LYS A 322     -27.811  22.474  36.529  1.00 69.62           C  
ATOM   2626  CE  LYS A 322     -28.666  21.467  37.301  1.00 69.62           C  
ATOM   2627  NZ  LYS A 322     -29.915  22.085  37.794  1.00 69.62           N  
ATOM   2628  N   THR A 323     -22.901  24.034  34.269  1.00 66.19           N  
ATOM   2629  CA  THR A 323     -22.188  24.644  33.139  1.00 66.19           C  
ATOM   2630  C   THR A 323     -20.844  23.959  32.887  1.00 66.19           C  
ATOM   2631  CB  THR A 323     -21.997  26.150  33.362  1.00 66.19           C  
ATOM   2632  O   THR A 323     -20.530  23.648  31.737  1.00 66.19           O  
ATOM   2633  CG2 THR A 323     -21.398  26.839  32.137  1.00 66.19           C  
ATOM   2634  OG1 THR A 323     -23.245  26.760  33.603  1.00 66.19           O  
ATOM   2635  N   ILE A 324     -20.070  23.667  33.941  1.00 77.56           N  
ATOM   2636  CA  ILE A 324     -18.800  22.926  33.845  1.00 77.56           C  
ATOM   2637  C   ILE A 324     -19.042  21.517  33.291  1.00 77.56           C  
ATOM   2638  CB  ILE A 324     -18.089  22.888  35.220  1.00 77.56           C  
ATOM   2639  O   ILE A 324     -18.358  21.105  32.357  1.00 77.56           O  
ATOM   2640  CG1 ILE A 324     -17.590  24.303  35.597  1.00 77.56           C  
ATOM   2641  CG2 ILE A 324     -16.906  21.897  35.223  1.00 77.56           C  
ATOM   2642  CD1 ILE A 324     -17.163  24.439  37.065  1.00 77.56           C  
ATOM   2643  N   HIS A 325     -20.048  20.812  33.810  1.00 71.44           N  
ATOM   2644  CA  HIS A 325     -20.403  19.457  33.393  1.00 71.44           C  
ATOM   2645  C   HIS A 325     -20.792  19.398  31.910  1.00 71.44           C  
ATOM   2646  CB  HIS A 325     -21.545  18.961  34.290  1.00 71.44           C  
ATOM   2647  O   HIS A 325     -20.222  18.622  31.142  1.00 71.44           O  
ATOM   2648  CG  HIS A 325     -21.895  17.519  34.058  1.00 71.44           C  
ATOM   2649  CD2 HIS A 325     -23.062  17.028  33.537  1.00 71.44           C  
ATOM   2650  ND1 HIS A 325     -21.114  16.442  34.402  1.00 71.44           N  
ATOM   2651  CE1 HIS A 325     -21.791  15.326  34.093  1.00 71.44           C  
ATOM   2652  NE2 HIS A 325     -22.998  15.631  33.584  1.00 71.44           N  
ATOM   2653  N   VAL A 326     -21.698  20.280  31.472  1.00 66.56           N  
ATOM   2654  CA  VAL A 326     -22.115  20.373  30.063  1.00 66.56           C  
ATOM   2655  C   VAL A 326     -20.939  20.751  29.159  1.00 66.56           C  
ATOM   2656  CB  VAL A 326     -23.280  21.372  29.912  1.00 66.56           C  
ATOM   2657  O   VAL A 326     -20.796  20.188  28.073  1.00 66.56           O  
ATOM   2658  CG1 VAL A 326     -23.623  21.674  28.446  1.00 66.56           C  
ATOM   2659  CG2 VAL A 326     -24.554  20.817  30.565  1.00 66.56           C  
ATOM   2660  N   SER A 327     -20.067  21.662  29.600  1.00 67.25           N  
ATOM   2661  CA  SER A 327     -18.881  22.067  28.831  1.00 67.25           C  
ATOM   2662  C   SER A 327     -17.884  20.917  28.667  1.00 67.25           C  
ATOM   2663  CB  SER A 327     -18.183  23.260  29.491  1.00 67.25           C  
ATOM   2664  O   SER A 327     -17.367  20.710  27.570  1.00 67.25           O  
ATOM   2665  OG  SER A 327     -19.064  24.362  29.578  1.00 67.25           O  
ATOM   2666  N   ALA A 328     -17.657  20.132  29.724  1.00 74.50           N  
ATOM   2667  CA  ALA A 328     -16.766  18.977  29.697  1.00 74.50           C  
ATOM   2668  C   ALA A 328     -17.310  17.846  28.805  1.00 74.50           C  
ATOM   2669  CB  ALA A 328     -16.524  18.525  31.140  1.00 74.50           C  
ATOM   2670  O   ALA A 328     -16.575  17.312  27.977  1.00 74.50           O  
ATOM   2671  N   ILE A 329     -18.612  17.547  28.886  1.00 66.81           N  
ATOM   2672  CA  ILE A 329     -19.275  16.586  27.986  1.00 66.81           C  
ATOM   2673  C   ILE A 329     -19.174  17.049  26.531  1.00 66.81           C  
ATOM   2674  CB  ILE A 329     -20.748  16.378  28.409  1.00 66.81           C  
ATOM   2675  O   ILE A 329     -18.812  16.269  25.650  1.00 66.81           O  
ATOM   2676  CG1 ILE A 329     -20.783  15.598  29.740  1.00 66.81           C  
ATOM   2677  CG2 ILE A 329     -21.545  15.621  27.323  1.00 66.81           C  
ATOM   2678  CD1 ILE A 329     -22.174  15.501  30.370  1.00 66.81           C  
ATOM   2679  N   THR A 330     -19.448  18.331  26.277  1.00 66.12           N  
ATOM   2680  CA  THR A 330     -19.375  18.901  24.927  1.00 66.12           C  
ATOM   2681  C   THR A 330     -17.970  18.748  24.357  1.00 66.12           C  
ATOM   2682  CB  THR A 330     -19.798  20.376  24.905  1.00 66.12           C  
ATOM   2683  O   THR A 330     -17.832  18.251  23.244  1.00 66.12           O  
ATOM   2684  CG2 THR A 330     -19.823  20.951  23.488  1.00 66.12           C  
ATOM   2685  OG1 THR A 330     -21.105  20.513  25.410  1.00 66.12           O  
ATOM   2686  N   LEU A 331     -16.933  19.100  25.128  1.00 73.00           N  
ATOM   2687  CA  LEU A 331     -15.534  18.954  24.721  1.00 73.00           C  
ATOM   2688  C   LEU A 331     -15.177  17.492  24.398  1.00 73.00           C  
ATOM   2689  CB  LEU A 331     -14.639  19.552  25.822  1.00 73.00           C  
ATOM   2690  O   LEU A 331     -14.442  17.234  23.447  1.00 73.00           O  
ATOM   2691  CG  LEU A 331     -13.153  19.664  25.436  1.00 73.00           C  
ATOM   2692  CD1 LEU A 331     -12.933  20.589  24.235  1.00 73.00           C  
ATOM   2693  CD2 LEU A 331     -12.351  20.232  26.606  1.00 73.00           C  
ATOM   2694  N   GLY A 332     -15.741  16.536  25.138  1.00 69.94           N  
ATOM   2695  CA  GLY A 332     -15.496  15.105  24.939  1.00 69.94           C  
ATOM   2696  C   GLY A 332     -16.084  14.597  23.635  1.00 69.94           C  
ATOM   2697  O   GLY A 332     -15.424  13.854  22.909  1.00 69.94           O  
ATOM   2698  N   ASN A 333     -17.278  15.079  23.297  1.00 65.38           N  
ATOM   2699  CA  ASN A 333     -17.901  14.807  22.009  1.00 65.38           C  
ATOM   2700  C   ASN A 333     -17.073  15.402  20.857  1.00 65.38           C  
ATOM   2701  CB  ASN A 333     -19.353  15.307  22.037  1.00 65.38           C  
ATOM   2702  O   ASN A 333     -16.842  14.704  19.878  1.00 65.38           O  
ATOM   2703  CG  ASN A 333     -20.225  14.535  23.017  1.00 65.38           C  
ATOM   2704  ND2 ASN A 333     -21.378  15.062  23.358  1.00 65.38           N  
ATOM   2705  OD1 ASN A 333     -19.904  13.454  23.481  1.00 65.38           O  
ATOM   2706  N   ILE A 334     -16.520  16.618  21.002  1.00 67.31           N  
ATOM   2707  CA  ILE A 334     -15.624  17.207  19.981  1.00 67.31           C  
ATOM   2708  C   ILE A 334     -14.398  16.327  19.735  1.00 67.31           C  
ATOM   2709  CB  ILE A 334     -15.155  18.646  20.328  1.00 67.31           C  
ATOM   2710  O   ILE A 334     -14.029  16.082  18.587  1.00 67.31           O  
ATOM   2711  CG1 ILE A 334     -16.292  19.545  20.865  1.00 67.31           C  
ATOM   2712  CG2 ILE A 334     -14.411  19.260  19.126  1.00 67.31           C  
ATOM   2713  CD1 ILE A 334     -16.191  21.062  20.665  1.00 67.31           C  
ATOM   2714  N   PHE A 335     -13.757  15.843  20.800  1.00 69.38           N  
ATOM   2715  CA  PHE A 335     -12.597  14.969  20.651  1.00 69.38           C  
ATOM   2716  C   PHE A 335     -12.952  13.648  19.981  1.00 69.38           C  
ATOM   2717  CB  PHE A 335     -11.911  14.743  22.004  1.00 69.38           C  
ATOM   2718  O   PHE A 335     -12.216  13.211  19.099  1.00 69.38           O  
ATOM   2719  CG  PHE A 335     -10.942  15.857  22.317  1.00 69.38           C  
ATOM   2720  CD1 PHE A 335      -9.792  16.002  21.519  1.00 69.38           C  
ATOM   2721  CD2 PHE A 335     -11.218  16.789  23.332  1.00 69.38           C  
ATOM   2722  CE1 PHE A 335      -8.972  17.128  21.676  1.00 69.38           C  
ATOM   2723  CE2 PHE A 335     -10.381  17.903  23.504  1.00 69.38           C  
ATOM   2724  CZ  PHE A 335      -9.290  18.095  22.644  1.00 69.38           C  
ATOM   2725  N   ASN A 336     -14.076  13.035  20.356  1.00 67.88           N  
ATOM   2726  CA  ASN A 336     -14.546  11.814  19.709  1.00 67.88           C  
ATOM   2727  C   ASN A 336     -14.821  12.040  18.212  1.00 67.88           C  
ATOM   2728  CB  ASN A 336     -15.767  11.272  20.459  1.00 67.88           C  
ATOM   2729  O   ASN A 336     -14.324  11.267  17.396  1.00 67.88           O  
ATOM   2730  CG  ASN A 336     -15.457  10.680  21.826  1.00 67.88           C  
ATOM   2731  ND2 ASN A 336     -16.478  10.554  22.642  1.00 67.88           N  
ATOM   2732  OD1 ASN A 336     -14.346  10.291  22.182  1.00 67.88           O  
ATOM   2733  N   ASP A 337     -15.494  13.135  17.848  1.00 67.81           N  
ATOM   2734  CA  ASP A 337     -15.774  13.501  16.453  1.00 67.81           C  
ATOM   2735  C   ASP A 337     -14.483  13.687  15.629  1.00 67.81           C  
ATOM   2736  CB  ASP A 337     -16.575  14.818  16.400  1.00 67.81           C  
ATOM   2737  O   ASP A 337     -14.399  13.247  14.482  1.00 67.81           O  
ATOM   2738  CG  ASP A 337     -18.036  14.770  16.863  1.00 67.81           C  
ATOM   2739  OD1 ASP A 337     -18.549  13.671  17.156  1.00 67.81           O  
ATOM   2740  OD2 ASP A 337     -18.645  15.875  16.865  1.00 67.81           O  
ATOM   2741  N   ILE A 338     -13.446  14.316  16.203  1.00 70.50           N  
ATOM   2742  CA  ILE A 338     -12.146  14.516  15.533  1.00 70.50           C  
ATOM   2743  C   ILE A 338     -11.443  13.178  15.274  1.00 70.50           C  
ATOM   2744  CB  ILE A 338     -11.253  15.484  16.349  1.00 70.50           C  
ATOM   2745  O   ILE A 338     -10.853  12.992  14.208  1.00 70.50           O  
ATOM   2746  CG1 ILE A 338     -11.816  16.921  16.255  1.00 70.50           C  
ATOM   2747  CG2 ILE A 338      -9.787  15.472  15.861  1.00 70.50           C  
ATOM   2748  CD1 ILE A 338     -11.167  17.912  17.231  1.00 70.50           C  
ATOM   2749  N   ILE A 339     -11.503  12.238  16.221  1.00 70.81           N  
ATOM   2750  CA  ILE A 339     -10.931  10.895  16.040  1.00 70.81           C  
ATOM   2751  C   ILE A 339     -11.693  10.138  14.963  1.00 70.81           C  
ATOM   2752  CB  ILE A 339     -11.016  10.075  17.334  1.00 70.81           C  
ATOM   2753  O   ILE A 339     -11.080   9.466  14.139  1.00 70.81           O  
ATOM   2754  CG1 ILE A 339     -10.258  10.729  18.498  1.00 70.81           C  
ATOM   2755  CG2 ILE A 339     -10.495   8.633  17.157  1.00 70.81           C  
ATOM   2756  CD1 ILE A 339     -10.883  10.246  19.809  1.00 70.81           C  
ATOM   2757  N   GLU A 340     -13.024  10.206  14.973  1.00 66.62           N  
ATOM   2758  CA  GLU A 340     -13.834   9.544  13.955  1.00 66.62           C  
ATOM   2759  C   GLU A 340     -13.549  10.109  12.565  1.00 66.62           C  
ATOM   2760  CB  GLU A 340     -15.323   9.649  14.279  1.00 66.62           C  
ATOM   2761  O   GLU A 340     -13.352   9.334  11.631  1.00 66.62           O  
ATOM   2762  CG  GLU A 340     -15.716   8.706  15.424  1.00 66.62           C  
ATOM   2763  CD  GLU A 340     -17.234   8.531  15.529  1.00 66.62           C  
ATOM   2764  OE1 GLU A 340     -17.649   7.539  16.168  1.00 66.62           O  
ATOM   2765  OE2 GLU A 340     -17.979   9.308  14.895  1.00 66.62           O  
ATOM   2766  N   MET A 341     -13.422  11.433  12.431  1.00 66.25           N  
ATOM   2767  CA  MET A 341     -13.011  12.081  11.182  1.00 66.25           C  
ATOM   2768  C   MET A 341     -11.686  11.515  10.668  1.00 66.25           C  
ATOM   2769  CB  MET A 341     -12.878  13.592  11.425  1.00 66.25           C  
ATOM   2770  O   MET A 341     -11.565  11.131   9.505  1.00 66.25           O  
ATOM   2771  CG  MET A 341     -12.457  14.359  10.166  1.00 66.25           C  
ATOM   2772  SD  MET A 341     -12.040  16.092  10.478  1.00 66.25           S  
ATOM   2773  CE  MET A 341     -10.333  15.903  11.057  1.00 66.25           C  
ATOM   2774  N   ASP A 342     -10.694  11.446  11.542  1.00 66.75           N  
ATOM   2775  CA  ASP A 342      -9.364  10.980  11.201  1.00 66.75           C  
ATOM   2776  C   ASP A 342      -9.332   9.457  10.920  1.00 66.75           C  
ATOM   2777  CB  ASP A 342      -8.468  11.494  12.323  1.00 66.75           C  
ATOM   2778  O   ASP A 342      -8.655   9.019   9.988  1.00 66.75           O  
ATOM   2779  CG  ASP A 342      -7.170  10.752  12.372  1.00 66.75           C  
ATOM   2780  OD1 ASP A 342      -6.158  11.167  11.751  1.00 66.75           O  
ATOM   2781  OD2 ASP A 342      -7.188   9.735  13.087  1.00 66.75           O  
ATOM   2782  N   LYS A 343     -10.160   8.645  11.593  1.00 65.25           N  
ATOM   2783  CA  LYS A 343     -10.387   7.233  11.224  1.00 65.25           C  
ATOM   2784  C   LYS A 343     -11.007   7.092   9.828  1.00 65.25           C  
ATOM   2785  CB  LYS A 343     -11.266   6.530  12.273  1.00 65.25           C  
ATOM   2786  O   LYS A 343     -10.557   6.238   9.063  1.00 65.25           O  
ATOM   2787  CG  LYS A 343     -10.500   6.144  13.548  1.00 65.25           C  
ATOM   2788  CD  LYS A 343     -11.423   5.373  14.504  1.00 65.25           C  
ATOM   2789  CE  LYS A 343     -10.669   4.913  15.758  1.00 65.25           C  
ATOM   2790  NZ  LYS A 343     -11.520   4.052  16.622  1.00 65.25           N  
ATOM   2791  N   ILE A 344     -11.992   7.930   9.492  1.00 64.25           N  
ATOM   2792  CA  ILE A 344     -12.683   7.935   8.190  1.00 64.25           C  
ATOM   2793  C   ILE A 344     -11.744   8.379   7.054  1.00 64.25           C  
ATOM   2794  CB  ILE A 344     -13.959   8.816   8.272  1.00 64.25           C  
ATOM   2795  O   ILE A 344     -11.841   7.861   5.945  1.00 64.25           O  
ATOM   2796  CG1 ILE A 344     -15.025   8.163   9.186  1.00 64.25           C  
ATOM   2797  CG2 ILE A 344     -14.579   9.075   6.882  1.00 64.25           C  
ATOM   2798  CD1 ILE A 344     -16.150   9.115   9.615  1.00 64.25           C  
ATOM   2799  N   GLU A 345     -10.820   9.315   7.293  1.00 61.09           N  
ATOM   2800  CA  GLU A 345      -9.840   9.735   6.274  1.00 61.09           C  
ATOM   2801  C   GLU A 345      -8.774   8.665   5.980  1.00 61.09           C  
ATOM   2802  CB  GLU A 345      -9.155  11.051   6.685  1.00 61.09           C  
ATOM   2803  O   GLU A 345      -8.268   8.590   4.859  1.00 61.09           O  
ATOM   2804  CG  GLU A 345     -10.074  12.268   6.503  1.00 61.09           C  
ATOM   2805  CD  GLU A 345      -9.357  13.622   6.654  1.00 61.09           C  
ATOM   2806  OE1 GLU A 345      -9.970  14.608   6.181  1.00 61.09           O  
ATOM   2807  OE2 GLU A 345      -8.218  13.681   7.181  1.00 61.09           O  
ATOM   2808  N   ARG A 346      -8.425   7.832   6.968  1.00 58.12           N  
ATOM   2809  CA  ARG A 346      -7.319   6.859   6.880  1.00 58.12           C  
ATOM   2810  C   ARG A 346      -7.682   5.544   6.197  1.00 58.12           C  
ATOM   2811  CB  ARG A 346      -6.829   6.548   8.295  1.00 58.12           C  
ATOM   2812  O   ARG A 346      -6.814   4.903   5.605  1.00 58.12           O  
ATOM   2813  CG  ARG A 346      -6.035   7.694   8.932  1.00 58.12           C  
ATOM   2814  CD  ARG A 346      -5.882   7.342  10.411  1.00 58.12           C  
ATOM   2815  NE  ARG A 346      -5.317   8.431  11.206  1.00 58.12           N  
ATOM   2816  NH1 ARG A 346      -4.999   7.199  13.124  1.00 58.12           N  
ATOM   2817  NH2 ARG A 346      -4.605   9.363  13.145  1.00 58.12           N  
ATOM   2818  CZ  ARG A 346      -4.952   8.322  12.468  1.00 58.12           C  
ATOM   2819  N   ARG A 347      -8.926   5.091   6.330  1.00 51.47           N  
ATOM   2820  CA  ARG A 347      -9.401   3.807   5.801  1.00 51.47           C  
ATOM   2821  C   ARG A 347     -10.715   4.074   5.090  1.00 51.47           C  
ATOM   2822  CB  ARG A 347      -9.559   2.782   6.947  1.00 51.47           C  
ATOM   2823  O   ARG A 347     -11.569   4.748   5.652  1.00 51.47           O  
ATOM   2824  CG  ARG A 347      -8.208   2.337   7.542  1.00 51.47           C  
ATOM   2825  CD  ARG A 347      -8.389   1.296   8.658  1.00 51.47           C  
ATOM   2826  NE  ARG A 347      -7.092   0.835   9.204  1.00 51.47           N  
ATOM   2827  NH1 ARG A 347      -7.924  -0.650  10.755  1.00 51.47           N  
ATOM   2828  NH2 ARG A 347      -5.723  -0.414  10.543  1.00 51.47           N  
ATOM   2829  CZ  ARG A 347      -6.921  -0.067  10.161  1.00 51.47           C  
ATOM   2830  N   LYS A 348     -10.906   3.528   3.881  1.00 54.16           N  
ATOM   2831  CA  LYS A 348     -12.268   3.340   3.355  1.00 54.16           C  
ATOM   2832  C   LYS A 348     -13.070   2.729   4.501  1.00 54.16           C  
ATOM   2833  CB  LYS A 348     -12.279   2.365   2.168  1.00 54.16           C  
ATOM   2834  O   LYS A 348     -12.653   1.678   4.985  1.00 54.16           O  
ATOM   2835  CG  LYS A 348     -11.766   2.977   0.860  1.00 54.16           C  
ATOM   2836  CD  LYS A 348     -11.840   1.916  -0.246  1.00 54.16           C  
ATOM   2837  CE  LYS A 348     -11.435   2.502  -1.599  1.00 54.16           C  
ATOM   2838  NZ  LYS A 348     -11.574   1.484  -2.670  1.00 54.16           N  
ATOM   2839  N   VAL A 349     -14.091   3.430   4.992  1.00 59.41           N  
ATOM   2840  CA  VAL A 349     -14.918   2.957   6.103  1.00 59.41           C  
ATOM   2841  C   VAL A 349     -15.350   1.540   5.742  1.00 59.41           C  
ATOM   2842  CB  VAL A 349     -16.133   3.881   6.321  1.00 59.41           C  
ATOM   2843  O   VAL A 349     -16.024   1.342   4.734  1.00 59.41           O  
ATOM   2844  CG1 VAL A 349     -17.019   3.387   7.467  1.00 59.41           C  
ATOM   2845  CG2 VAL A 349     -15.679   5.308   6.662  1.00 59.41           C  
ATOM   2846  N   GLN A 350     -14.857   0.552   6.486  1.00 57.47           N  
ATOM   2847  CA  GLN A 350     -15.314  -0.820   6.341  1.00 57.47           C  
ATOM   2848  C   GLN A 350     -16.661  -0.857   7.047  1.00 57.47           C  
ATOM   2849  CB  GLN A 350     -14.287  -1.804   6.925  1.00 57.47           C  
ATOM   2850  O   GLN A 350     -16.714  -0.789   8.271  1.00 57.47           O  
ATOM   2851  CG  GLN A 350     -13.112  -2.029   5.958  1.00 57.47           C  
ATOM   2852  CD  GLN A 350     -12.021  -2.928   6.536  1.00 57.47           C  
ATOM   2853  NE2 GLN A 350     -11.204  -3.554   5.719  1.00 57.47           N  
ATOM   2854  OE1 GLN A 350     -11.817  -3.045   7.727  1.00 57.47           O  
ATOM   2855  N   ILE A 351     -17.728  -0.808   6.255  1.00 74.50           N  
ATOM   2856  CA  ILE A 351     -19.084  -1.035   6.739  1.00 74.50           C  
ATOM   2857  C   ILE A 351     -19.193  -2.528   7.010  1.00 74.50           C  
ATOM   2858  CB  ILE A 351     -20.114  -0.549   5.698  1.00 74.50           C  
ATOM   2859  O   ILE A 351     -18.979  -3.329   6.095  1.00 74.50           O  
ATOM   2860  CG1 ILE A 351     -19.993   0.962   5.400  1.00 74.50           C  
ATOM   2861  CG2 ILE A 351     -21.545  -0.872   6.138  1.00 74.50           C  
ATOM   2862  CD1 ILE A 351     -20.217   1.894   6.602  1.00 74.50           C  
ATOM   2863  N   ASP A 352     -19.474  -2.880   8.259  1.00 75.50           N  
ATOM   2864  CA  ASP A 352     -19.667  -4.266   8.657  1.00 75.50           C  
ATOM   2865  C   ASP A 352     -21.152  -4.615   8.537  1.00 75.50           C  
ATOM   2866  CB  ASP A 352     -19.098  -4.499  10.059  1.00 75.50           C  
ATOM   2867  O   ASP A 352     -21.964  -4.301   9.406  1.00 75.50           O  
ATOM   2868  CG  ASP A 352     -19.126  -5.985  10.423  1.00 75.50           C  
ATOM   2869  OD1 ASP A 352     -19.265  -6.813   9.496  1.00 75.50           O  
ATOM   2870  OD2 ASP A 352     -18.981  -6.282  11.625  1.00 75.50           O  
ATOM   2871  N   ASN A 353     -21.530  -5.177   7.389  1.00 80.31           N  
ATOM   2872  CA  ASN A 353     -22.916  -5.536   7.122  1.00 80.31           C  
ATOM   2873  C   ASN A 353     -23.250  -6.860   7.812  1.00 80.31           C  
ATOM   2874  CB  ASN A 353     -23.160  -5.604   5.606  1.00 80.31           C  
ATOM   2875  O   ASN A 353     -22.872  -7.923   7.318  1.00 80.31           O  
ATOM   2876  CG  ASN A 353     -23.238  -4.247   4.935  1.00 80.31           C  
ATOM   2877  ND2 ASN A 353     -22.968  -4.190   3.652  1.00 80.31           N  
ATOM   2878  OD1 ASN A 353     -23.597  -3.234   5.508  1.00 80.31           O  
ATOM   2879  N   GLN A 354     -24.020  -6.787   8.895  1.00 81.06           N  
ATOM   2880  CA  GLN A 354     -24.489  -7.946   9.653  1.00 81.06           C  
ATOM   2881  C   GLN A 354     -26.021  -8.087   9.565  1.00 81.06           C  
ATOM   2882  CB  GLN A 354     -24.011  -7.842  11.108  1.00 81.06           C  
ATOM   2883  O   GLN A 354     -26.709  -7.107   9.258  1.00 81.06           O  
ATOM   2884  CG  GLN A 354     -22.476  -7.836  11.232  1.00 81.06           C  
ATOM   2885  CD  GLN A 354     -22.005  -7.947  12.680  1.00 81.06           C  
ATOM   2886  NE2 GLN A 354     -20.719  -7.995  12.927  1.00 81.06           N  
ATOM   2887  OE1 GLN A 354     -22.784  -7.986  13.620  1.00 81.06           O  
ATOM   2888  N   PRO A 355     -26.582  -9.286   9.811  1.00 82.88           N  
ATOM   2889  CA  PRO A 355     -28.024  -9.467   9.930  1.00 82.88           C  
ATOM   2890  C   PRO A 355     -28.540  -8.791  11.200  1.00 82.88           C  
ATOM   2891  CB  PRO A 355     -28.274 -10.981   9.972  1.00 82.88           C  
ATOM   2892  O   PRO A 355     -28.074  -9.081  12.299  1.00 82.88           O  
ATOM   2893  CG  PRO A 355     -26.930 -11.624   9.628  1.00 82.88           C  
ATOM   2894  CD  PRO A 355     -25.903 -10.558   9.992  1.00 82.88           C  
ATOM   2895  N   ILE A 356     -29.531  -7.915  11.065  1.00 82.62           N  
ATOM   2896  CA  ILE A 356     -30.111  -7.168  12.185  1.00 82.62           C  
ATOM   2897  C   ILE A 356     -31.610  -7.405  12.227  1.00 82.62           C  
ATOM   2898  CB  ILE A 356     -29.766  -5.671  12.075  1.00 82.62           C  
ATOM   2899  O   ILE A 356     -32.282  -7.282  11.203  1.00 82.62           O  
ATOM   2900  CG1 ILE A 356     -28.234  -5.540  12.119  1.00 82.62           C  
ATOM   2901  CG2 ILE A 356     -30.426  -4.848  13.205  1.00 82.62           C  
ATOM   2902  CD1 ILE A 356     -27.751  -4.123  11.927  1.00 82.62           C  
ATOM   2903  N   ASP A 357     -32.133  -7.697  13.422  1.00 84.00           N  
ATOM   2904  CA  ASP A 357     -33.568  -7.629  13.697  1.00 84.00           C  
ATOM   2905  C   ASP A 357     -34.029  -6.171  13.628  1.00 84.00           C  
ATOM   2906  CB  ASP A 357     -33.901  -8.271  15.050  1.00 84.00           C  
ATOM   2907  O   ASP A 357     -33.775  -5.353  14.520  1.00 84.00           O  
ATOM   2908  CG  ASP A 357     -35.398  -8.185  15.394  1.00 84.00           C  
ATOM   2909  OD1 ASP A 357     -36.209  -7.750  14.541  1.00 84.00           O  
ATOM   2910  OD2 ASP A 357     -35.738  -8.536  16.539  1.00 84.00           O  
ATOM   2911  N   PHE A 358     -34.697  -5.841  12.527  1.00 85.25           N  
ATOM   2912  CA  PHE A 358     -35.162  -4.494  12.264  1.00 85.25           C  
ATOM   2913  C   PHE A 358     -36.307  -4.101  13.200  1.00 85.25           C  
ATOM   2914  CB  PHE A 358     -35.574  -4.386  10.794  1.00 85.25           C  
ATOM   2915  O   PHE A 358     -36.418  -2.936  13.577  1.00 85.25           O  
ATOM   2916  CG  PHE A 358     -35.828  -2.959  10.363  1.00 85.25           C  
ATOM   2917  CD1 PHE A 358     -37.068  -2.573   9.822  1.00 85.25           C  
ATOM   2918  CD2 PHE A 358     -34.812  -2.004  10.534  1.00 85.25           C  
ATOM   2919  CE1 PHE A 358     -37.281  -1.233   9.453  1.00 85.25           C  
ATOM   2920  CE2 PHE A 358     -35.037  -0.668  10.190  1.00 85.25           C  
ATOM   2921  CZ  PHE A 358     -36.271  -0.278   9.648  1.00 85.25           C  
ATOM   2922  N   THR A 359     -37.115  -5.067  13.638  1.00 82.06           N  
ATOM   2923  CA  THR A 359     -38.238  -4.821  14.552  1.00 82.06           C  
ATOM   2924  C   THR A 359     -37.722  -4.400  15.925  1.00 82.06           C  
ATOM   2925  CB  THR A 359     -39.128  -6.065  14.694  1.00 82.06           C  
ATOM   2926  O   THR A 359     -38.152  -3.376  16.463  1.00 82.06           O  
ATOM   2927  CG2 THR A 359     -40.487  -5.708  15.294  1.00 82.06           C  
ATOM   2928  OG1 THR A 359     -39.359  -6.661  13.438  1.00 82.06           O  
ATOM   2929  N   GLY A 360     -36.737  -5.133  16.455  1.00 77.94           N  
ATOM   2930  CA  GLY A 360     -36.037  -4.765  17.688  1.00 77.94           C  
ATOM   2931  C   GLY A 360     -35.326  -3.415  17.566  1.00 77.94           C  
ATOM   2932  O   GLY A 360     -35.490  -2.541  18.417  1.00 77.94           O  
ATOM   2933  N   PHE A 361     -34.626  -3.182  16.450  1.00 86.00           N  
ATOM   2934  CA  PHE A 361     -33.950  -1.910  16.184  1.00 86.00           C  
ATOM   2935  C   PHE A 361     -34.910  -0.705  16.182  1.00 86.00           C  
ATOM   2936  CB  PHE A 361     -33.204  -2.026  14.848  1.00 86.00           C  
ATOM   2937  O   PHE A 361     -34.570   0.359  16.706  1.00 86.00           O  
ATOM   2938  CG  PHE A 361     -32.445  -0.773  14.470  1.00 86.00           C  
ATOM   2939  CD1 PHE A 361     -32.999   0.145  13.565  1.00 86.00           C  
ATOM   2940  CD2 PHE A 361     -31.186  -0.522  15.032  1.00 86.00           C  
ATOM   2941  CE1 PHE A 361     -32.333   1.349  13.270  1.00 86.00           C  
ATOM   2942  CE2 PHE A 361     -30.498   0.657  14.709  1.00 86.00           C  
ATOM   2943  CZ  PHE A 361     -31.077   1.605  13.849  1.00 86.00           C  
ATOM   2944  N   MET A 362     -36.117  -0.865  15.630  1.00 84.12           N  
ATOM   2945  CA  MET A 362     -37.170   0.156  15.658  1.00 84.12           C  
ATOM   2946  C   MET A 362     -37.677   0.426  17.069  1.00 84.12           C  
ATOM   2947  CB  MET A 362     -38.317  -0.252  14.722  1.00 84.12           C  
ATOM   2948  O   MET A 362     -37.745   1.589  17.470  1.00 84.12           O  
ATOM   2949  CG  MET A 362     -37.937  -0.132  13.244  1.00 84.12           C  
ATOM   2950  SD  MET A 362     -37.619   1.565  12.737  1.00 84.12           S  
ATOM   2951  CE  MET A 362     -35.824   1.692  12.897  1.00 84.12           C  
ATOM   2952  N   SER A 363     -37.952  -0.622  17.849  1.00 78.62           N  
ATOM   2953  CA  SER A 363     -38.375  -0.455  19.242  1.00 78.62           C  
ATOM   2954  C   SER A 363     -37.309   0.256  20.082  1.00 78.62           C  
ATOM   2955  CB  SER A 363     -38.698  -1.811  19.867  1.00 78.62           C  
ATOM   2956  O   SER A 363     -37.642   1.135  20.880  1.00 78.62           O  
ATOM   2957  OG  SER A 363     -39.286  -1.598  21.137  1.00 78.62           O  
ATOM   2958  N   ASP A 364     -36.030  -0.074  19.888  1.00 77.12           N  
ATOM   2959  CA  ASP A 364     -34.924   0.606  20.564  1.00 77.12           C  
ATOM   2960  C   ASP A 364     -34.869   2.091  20.204  1.00 77.12           C  
ATOM   2961  CB  ASP A 364     -33.577   0.034  20.122  1.00 77.12           C  
ATOM   2962  O   ASP A 364     -34.679   2.947  21.073  1.00 77.12           O  
ATOM   2963  CG  ASP A 364     -33.214  -1.353  20.616  1.00 77.12           C  
ATOM   2964  OD1 ASP A 364     -33.861  -1.837  21.567  1.00 77.12           O  
ATOM   2965  OD2 ASP A 364     -32.174  -1.800  20.064  1.00 77.12           O  
ATOM   2966  N   LEU A 365     -34.995   2.404  18.909  1.00 83.44           N  
ATOM   2967  CA  LEU A 365     -34.935   3.773  18.412  1.00 83.44           C  
ATOM   2968  C   LEU A 365     -36.088   4.606  18.977  1.00 83.44           C  
ATOM   2969  CB  LEU A 365     -34.946   3.752  16.874  1.00 83.44           C  
ATOM   2970  O   LEU A 365     -35.867   5.753  19.368  1.00 83.44           O  
ATOM   2971  CG  LEU A 365     -34.659   5.125  16.237  1.00 83.44           C  
ATOM   2972  CD1 LEU A 365     -33.195   5.541  16.427  1.00 83.44           C  
ATOM   2973  CD2 LEU A 365     -34.946   5.064  14.739  1.00 83.44           C  
ATOM   2974  N   GLU A 366     -37.287   4.029  19.066  1.00 82.00           N  
ATOM   2975  CA  GLU A 366     -38.465   4.679  19.639  1.00 82.00           C  
ATOM   2976  C   GLU A 366     -38.286   4.980  21.127  1.00 82.00           C  
ATOM   2977  CB  GLU A 366     -39.703   3.799  19.424  1.00 82.00           C  
ATOM   2978  O   GLU A 366     -38.433   6.130  21.549  1.00 82.00           O  
ATOM   2979  CG  GLU A 366     -40.987   4.629  19.578  1.00 82.00           C  
ATOM   2980  CD  GLU A 366     -42.271   3.880  19.195  1.00 82.00           C  
ATOM   2981  OE1 GLU A 366     -43.338   4.530  19.290  1.00 82.00           O  
ATOM   2982  OE2 GLU A 366     -42.184   2.709  18.768  1.00 82.00           O  
ATOM   2983  N   ASN A 367     -37.894   3.969  21.909  1.00 75.75           N  
ATOM   2984  CA  ASN A 367     -37.687   4.089  23.352  1.00 75.75           C  
ATOM   2985  C   ASN A 367     -36.636   5.157  23.677  1.00 75.75           C  
ATOM   2986  CB  ASN A 367     -37.266   2.711  23.897  1.00 75.75           C  
ATOM   2987  O   ASN A 367     -36.854   6.040  24.511  1.00 75.75           O  
ATOM   2988  CG  ASN A 367     -38.426   1.738  24.018  1.00 75.75           C  
ATOM   2989  ND2 ASN A 367     -38.172   0.453  23.935  1.00 75.75           N  
ATOM   2990  OD1 ASN A 367     -39.561   2.118  24.248  1.00 75.75           O  
ATOM   2991  N   LEU A 368     -35.500   5.112  22.980  1.00 71.25           N  
ATOM   2992  CA  LEU A 368     -34.402   6.049  23.189  1.00 71.25           C  
ATOM   2993  C   LEU A 368     -34.748   7.473  22.742  1.00 71.25           C  
ATOM   2994  CB  LEU A 368     -33.175   5.523  22.437  1.00 71.25           C  
ATOM   2995  O   LEU A 368     -34.434   8.433  23.449  1.00 71.25           O  
ATOM   2996  CG  LEU A 368     -32.502   4.297  23.083  1.00 71.25           C  
ATOM   2997  CD1 LEU A 368     -31.365   3.816  22.178  1.00 71.25           C  
ATOM   2998  CD2 LEU A 368     -31.909   4.615  24.460  1.00 71.25           C  
ATOM   2999  N   SER A 369     -35.420   7.624  21.601  1.00 77.75           N  
ATOM   3000  CA  SER A 369     -35.845   8.939  21.112  1.00 77.75           C  
ATOM   3001  C   SER A 369     -36.907   9.551  22.024  1.00 77.75           C  
ATOM   3002  CB  SER A 369     -36.368   8.848  19.681  1.00 77.75           C  
ATOM   3003  O   SER A 369     -36.837  10.740  22.324  1.00 77.75           O  
ATOM   3004  OG  SER A 369     -35.366   8.317  18.840  1.00 77.75           O  
ATOM   3005  N   GLY A 370     -37.831   8.749  22.560  1.00 74.69           N  
ATOM   3006  CA  GLY A 370     -38.817   9.201  23.544  1.00 74.69           C  
ATOM   3007  C   GLY A 370     -38.173   9.803  24.799  1.00 74.69           C  
ATOM   3008  O   GLY A 370     -38.594  10.865  25.267  1.00 74.69           O  
ATOM   3009  N   LEU A 371     -37.094   9.191  25.299  1.00 71.44           N  
ATOM   3010  CA  LEU A 371     -36.344   9.690  26.461  1.00 71.44           C  
ATOM   3011  C   LEU A 371     -35.654  11.041  26.206  1.00 71.44           C  
ATOM   3012  CB  LEU A 371     -35.306   8.636  26.886  1.00 71.44           C  
ATOM   3013  O   LEU A 371     -35.567  11.862  27.118  1.00 71.44           O  
ATOM   3014  CG  LEU A 371     -35.899   7.353  27.496  1.00 71.44           C  
ATOM   3015  CD1 LEU A 371     -34.794   6.306  27.642  1.00 71.44           C  
ATOM   3016  CD2 LEU A 371     -36.511   7.603  28.876  1.00 71.44           C  
ATOM   3017  N   LEU A 372     -35.189  11.311  24.983  1.00 72.56           N  
ATOM   3018  CA  LEU A 372     -34.565  12.598  24.626  1.00 72.56           C  
ATOM   3019  C   LEU A 372     -35.548  13.761  24.573  1.00 72.56           C  
ATOM   3020  CB  LEU A 372     -33.983  12.506  23.217  1.00 72.56           C  
ATOM   3021  O   LEU A 372     -35.166  14.920  24.748  1.00 72.56           O  
ATOM   3022  CG  LEU A 372     -32.786  11.579  23.053  1.00 72.56           C  
ATOM   3023  CD1 LEU A 372     -32.575  11.456  21.537  1.00 72.56           C  
ATOM   3024  CD2 LEU A 372     -31.582  12.183  23.801  1.00 72.56           C  
ATOM   3025  N   VAL A 373     -36.793  13.444  24.244  1.00 77.81           N  
ATOM   3026  CA  VAL A 373     -37.838  14.409  23.923  1.00 77.81           C  
ATOM   3027  C   VAL A 373     -38.628  14.772  25.195  1.00 77.81           C  
ATOM   3028  CB  VAL A 373     -38.687  13.800  22.788  1.00 77.81           C  
ATOM   3029  O   VAL A 373     -39.037  15.926  25.348  1.00 77.81           O  
ATOM   3030  CG1 VAL A 373     -39.794  14.726  22.329  1.00 77.81           C  
ATOM   3031  CG2 VAL A 373     -37.877  13.501  21.510  1.00 77.81           C  
ATOM   3032  N   GLN A 374     -38.733  13.844  26.163  1.00 72.31           N  
ATOM   3033  CA  GLN A 374     -39.371  14.042  27.479  1.00 72.31           C  
ATOM   3034  C   GLN A 374     -38.988  15.347  28.211  1.00 72.31           C  
ATOM   3035  CB  GLN A 374     -39.070  12.849  28.412  1.00 72.31           C  
ATOM   3036  O   GLN A 374     -39.890  16.035  28.688  1.00 72.31           O  
ATOM   3037  CG  GLN A 374     -40.134  11.746  28.368  1.00 72.31           C  
ATOM   3038  CD  GLN A 374     -39.914  10.676  29.438  1.00 72.31           C  
ATOM   3039  NE2 GLN A 374     -40.672   9.603  29.412  1.00 72.31           N  
ATOM   3040  OE1 GLN A 374     -39.083  10.780  30.325  1.00 72.31           O  
ATOM   3041  N   PRO A 375     -37.704  15.756  28.301  1.00 67.38           N  
ATOM   3042  CA  PRO A 375     -37.310  16.957  29.042  1.00 67.38           C  
ATOM   3043  C   PRO A 375     -37.813  18.268  28.423  1.00 67.38           C  
ATOM   3044  CB  PRO A 375     -35.775  16.944  29.070  1.00 67.38           C  
ATOM   3045  O   PRO A 375     -37.807  19.298  29.096  1.00 67.38           O  
ATOM   3046  CG  PRO A 375     -35.394  15.501  28.754  1.00 67.38           C  
ATOM   3047  CD  PRO A 375     -36.523  15.048  27.844  1.00 67.38           C  
ATOM   3048  N   LYS A 376     -38.185  18.256  27.135  1.00 67.75           N  
ATOM   3049  CA  LYS A 376     -38.584  19.446  26.368  1.00 67.75           C  
ATOM   3050  C   LYS A 376     -40.080  19.505  26.035  1.00 67.75           C  
ATOM   3051  CB  LYS A 376     -37.720  19.566  25.103  1.00 67.75           C  
ATOM   3052  O   LYS A 376     -40.487  20.470  25.395  1.00 67.75           O  
ATOM   3053  CG  LYS A 376     -36.262  19.971  25.380  1.00 67.75           C  
ATOM   3054  CD  LYS A 376     -35.607  20.316  24.038  1.00 67.75           C  
ATOM   3055  CE  LYS A 376     -34.173  20.826  24.167  1.00 67.75           C  
ATOM   3056  NZ  LYS A 376     -33.713  21.277  22.831  1.00 67.75           N  
ATOM   3057  N   ASP A 377     -40.882  18.527  26.470  1.00 74.12           N  
ATOM   3058  CA  ASP A 377     -42.328  18.433  26.179  1.00 74.12           C  
ATOM   3059  C   ASP A 377     -42.651  18.549  24.672  1.00 74.12           C  
ATOM   3060  CB  ASP A 377     -43.113  19.409  27.077  1.00 74.12           C  
ATOM   3061  O   ASP A 377     -43.581  19.229  24.237  1.00 74.12           O  
ATOM   3062  CG  ASP A 377     -44.612  19.091  27.177  1.00 74.12           C  
ATOM   3063  OD1 ASP A 377     -44.963  17.890  27.150  1.00 74.12           O  
ATOM   3064  OD2 ASP A 377     -45.387  20.059  27.375  1.00 74.12           O  
ATOM   3065  N   ILE A 378     -41.806  17.930  23.844  1.00 84.62           N  
ATOM   3066  CA  ILE A 378     -41.990  17.829  22.392  1.00 84.62           C  
ATOM   3067  C   ILE A 378     -42.722  16.507  22.111  1.00 84.62           C  
ATOM   3068  CB  ILE A 378     -40.619  17.991  21.691  1.00 84.62           C  
ATOM   3069  O   ILE A 378     -42.558  15.523  22.831  1.00 84.62           O  
ATOM   3070  CG1 ILE A 378     -40.051  19.414  21.862  1.00 84.62           C  
ATOM   3071  CG2 ILE A 378     -40.642  17.612  20.196  1.00 84.62           C  
ATOM   3072  CD1 ILE A 378     -38.550  19.498  21.549  1.00 84.62           C  
ATOM   3073  N   LYS A 379     -43.561  16.454  21.076  1.00 84.31           N  
ATOM   3074  CA  LYS A 379     -44.252  15.214  20.703  1.00 84.31           C  
ATOM   3075  C   LYS A 379     -43.387  14.411  19.731  1.00 84.31           C  
ATOM   3076  CB  LYS A 379     -45.635  15.568  20.152  1.00 84.31           C  
ATOM   3077  O   LYS A 379     -42.997  14.939  18.696  1.00 84.31           O  
ATOM   3078  CG  LYS A 379     -46.580  14.364  20.171  1.00 84.31           C  
ATOM   3079  CD  LYS A 379     -47.932  14.792  19.601  1.00 84.31           C  
ATOM   3080  CE  LYS A 379     -48.903  13.614  19.613  1.00 84.31           C  
ATOM   3081  NZ  LYS A 379     -50.122  13.960  18.850  1.00 84.31           N  
ATOM   3082  N   PHE A 380     -43.084  13.156  20.046  1.00 87.62           N  
ATOM   3083  CA  PHE A 380     -42.355  12.256  19.146  1.00 87.62           C  
ATOM   3084  C   PHE A 380     -43.317  11.235  18.538  1.00 87.62           C  
ATOM   3085  CB  PHE A 380     -41.200  11.591  19.899  1.00 87.62           C  
ATOM   3086  O   PHE A 380     -44.122  10.649  19.262  1.00 87.62           O  
ATOM   3087  CG  PHE A 380     -40.336  10.704  19.025  1.00 87.62           C  
ATOM   3088  CD1 PHE A 380     -40.475   9.306  19.084  1.00 87.62           C  
ATOM   3089  CD2 PHE A 380     -39.399  11.276  18.143  1.00 87.62           C  
ATOM   3090  CE1 PHE A 380     -39.678   8.488  18.268  1.00 87.62           C  
ATOM   3091  CE2 PHE A 380     -38.608  10.454  17.320  1.00 87.62           C  
ATOM   3092  CZ  PHE A 380     -38.752   9.057  17.379  1.00 87.62           C  
ATOM   3093  N   VAL A 381     -43.262  11.056  17.217  1.00 87.06           N  
ATOM   3094  CA  VAL A 381     -44.133  10.133  16.479  1.00 87.06           C  
ATOM   3095  C   VAL A 381     -43.295   9.322  15.493  1.00 87.06           C  
ATOM   3096  CB  VAL A 381     -45.258  10.898  15.744  1.00 87.06           C  
ATOM   3097  O   VAL A 381     -42.675   9.896  14.598  1.00 87.06           O  
ATOM   3098  CG1 VAL A 381     -46.210   9.931  15.027  1.00 87.06           C  
ATOM   3099  CG2 VAL A 381     -46.108  11.752  16.700  1.00 87.06           C  
ATOM   3100  N   MET A 382     -43.305   7.994  15.616  1.00 86.88           N  
ATOM   3101  CA  MET A 382     -42.814   7.101  14.563  1.00 86.88           C  
ATOM   3102  C   MET A 382     -43.973   6.583  13.718  1.00 86.88           C  
ATOM   3103  CB  MET A 382     -42.026   5.917  15.125  1.00 86.88           C  
ATOM   3104  O   MET A 382     -44.951   6.066  14.248  1.00 86.88           O  
ATOM   3105  CG  MET A 382     -40.628   6.311  15.601  1.00 86.88           C  
ATOM   3106  SD  MET A 382     -39.322   5.129  15.169  1.00 86.88           S  
ATOM   3107  CE  MET A 382     -40.060   3.610  15.826  1.00 86.88           C  
ATOM   3108  N   ASN A 383     -43.834   6.695  12.399  1.00 88.75           N  
ATOM   3109  CA  ASN A 383     -44.809   6.231  11.417  1.00 88.75           C  
ATOM   3110  C   ASN A 383     -44.123   5.286  10.411  1.00 88.75           C  
ATOM   3111  CB  ASN A 383     -45.444   7.454  10.735  1.00 88.75           C  
ATOM   3112  O   ASN A 383     -43.676   5.745   9.355  1.00 88.75           O  
ATOM   3113  CG  ASN A 383     -46.450   8.198  11.594  1.00 88.75           C  
ATOM   3114  ND2 ASN A 383     -46.740   9.430  11.249  1.00 88.75           N  
ATOM   3115  OD1 ASN A 383     -47.022   7.718  12.551  1.00 88.75           O  
ATOM   3116  N   PRO A 384     -44.007   3.985  10.729  1.00 85.69           N  
ATOM   3117  CA  PRO A 384     -43.523   2.981   9.785  1.00 85.69           C  
ATOM   3118  C   PRO A 384     -44.571   2.676   8.698  1.00 85.69           C  
ATOM   3119  CB  PRO A 384     -43.208   1.755  10.646  1.00 85.69           C  
ATOM   3120  O   PRO A 384     -45.740   2.434   9.004  1.00 85.69           O  
ATOM   3121  CG  PRO A 384     -44.149   1.877  11.843  1.00 85.69           C  
ATOM   3122  CD  PRO A 384     -44.305   3.383  12.026  1.00 85.69           C  
ATOM   3123  N   GLU A 385     -44.158   2.654   7.430  1.00 85.44           N  
ATOM   3124  CA  GLU A 385     -44.978   2.250   6.283  1.00 85.44           C  
ATOM   3125  C   GLU A 385     -44.728   0.770   5.963  1.00 85.44           C  
ATOM   3126  CB  GLU A 385     -44.710   3.177   5.085  1.00 85.44           C  
ATOM   3127  O   GLU A 385     -43.626   0.366   5.597  1.00 85.44           O  
ATOM   3128  CG  GLU A 385     -45.722   2.969   3.943  1.00 85.44           C  
ATOM   3129  CD  GLU A 385     -45.646   4.042   2.839  1.00 85.44           C  
ATOM   3130  OE1 GLU A 385     -46.573   4.057   1.994  1.00 85.44           O  
ATOM   3131  OE2 GLU A 385     -44.719   4.881   2.872  1.00 85.44           O  
ATOM   3132  N   LEU A 386     -45.758  -0.056   6.151  1.00 78.00           N  
ATOM   3133  CA  LEU A 386     -45.696  -1.502   5.929  1.00 78.00           C  
ATOM   3134  C   LEU A 386     -45.867  -1.838   4.434  1.00 78.00           C  
ATOM   3135  CB  LEU A 386     -46.776  -2.189   6.787  1.00 78.00           C  
ATOM   3136  O   LEU A 386     -46.689  -1.199   3.772  1.00 78.00           O  
ATOM   3137  CG  LEU A 386     -46.547  -2.083   8.307  1.00 78.00           C  
ATOM   3138  CD1 LEU A 386     -47.800  -2.558   9.044  1.00 78.00           C  
ATOM   3139  CD2 LEU A 386     -45.363  -2.939   8.764  1.00 78.00           C  
ATOM   3140  N   PRO A 387     -45.196  -2.884   3.909  1.00 76.88           N  
ATOM   3141  CA  PRO A 387     -44.434  -3.908   4.632  1.00 76.88           C  
ATOM   3142  C   PRO A 387     -42.965  -3.526   4.879  1.00 76.88           C  
ATOM   3143  CB  PRO A 387     -44.550  -5.157   3.752  1.00 76.88           C  
ATOM   3144  O   PRO A 387     -42.235  -3.187   3.951  1.00 76.88           O  
ATOM   3145  CG  PRO A 387     -44.610  -4.588   2.334  1.00 76.88           C  
ATOM   3146  CD  PRO A 387     -45.338  -3.256   2.509  1.00 76.88           C  
ATOM   3147  N   LEU A 388     -42.518  -3.662   6.132  1.00 80.75           N  
ATOM   3148  CA  LEU A 388     -41.104  -3.571   6.505  1.00 80.75           C  
ATOM   3149  C   LEU A 388     -40.533  -4.983   6.715  1.00 80.75           C  
ATOM   3150  CB  LEU A 388     -40.929  -2.714   7.772  1.00 80.75           C  
ATOM   3151  O   LEU A 388     -41.234  -5.836   7.266  1.00 80.75           O  
ATOM   3152  CG  LEU A 388     -41.301  -1.232   7.593  1.00 80.75           C  
ATOM   3153  CD1 LEU A 388     -41.255  -0.526   8.946  1.00 80.75           C  
ATOM   3154  CD2 LEU A 388     -40.368  -0.501   6.625  1.00 80.75           C  
ATOM   3155  N   PRO A 389     -39.285  -5.250   6.300  1.00 80.69           N  
ATOM   3156  CA  PRO A 389     -38.641  -6.534   6.549  1.00 80.69           C  
ATOM   3157  C   PRO A 389     -38.342  -6.717   8.042  1.00 80.69           C  
ATOM   3158  CB  PRO A 389     -37.370  -6.507   5.697  1.00 80.69           C  
ATOM   3159  O   PRO A 389     -37.906  -5.781   8.707  1.00 80.69           O  
ATOM   3160  CG  PRO A 389     -37.021  -5.019   5.623  1.00 80.69           C  
ATOM   3161  CD  PRO A 389     -38.386  -4.341   5.601  1.00 80.69           C  
ATOM   3162  N   ALA A 390     -38.531  -7.933   8.565  1.00 78.19           N  
ATOM   3163  CA  ALA A 390     -38.187  -8.254   9.954  1.00 78.19           C  
ATOM   3164  C   ALA A 390     -36.666  -8.263  10.181  1.00 78.19           C  
ATOM   3165  CB  ALA A 390     -38.808  -9.609  10.316  1.00 78.19           C  
ATOM   3166  O   ALA A 390     -36.198  -7.906  11.260  1.00 78.19           O  
ATOM   3167  N   ARG A 391     -35.886  -8.638   9.157  1.00 82.31           N  
ATOM   3168  CA  ARG A 391     -34.420  -8.666   9.194  1.00 82.31           C  
ATOM   3169  C   ARG A 391     -33.803  -7.989   7.976  1.00 82.31           C  
ATOM   3170  CB  ARG A 391     -33.909 -10.107   9.342  1.00 82.31           C  
ATOM   3171  O   ARG A 391     -34.241  -8.216   6.847  1.00 82.31           O  
ATOM   3172  CG  ARG A 391     -34.208 -10.682  10.733  1.00 82.31           C  
ATOM   3173  CD  ARG A 391     -33.644 -12.100  10.856  1.00 82.31           C  
ATOM   3174  NE  ARG A 391     -33.767 -12.604  12.235  1.00 82.31           N  
ATOM   3175  NH1 ARG A 391     -32.684 -14.601  11.911  1.00 82.31           N  
ATOM   3176  NH2 ARG A 391     -33.379 -14.044  13.955  1.00 82.31           N  
ATOM   3177  CZ  ARG A 391     -33.285 -13.747  12.690  1.00 82.31           C  
ATOM   3178  N   ILE A 392     -32.761  -7.197   8.215  1.00 87.81           N  
ATOM   3179  CA  ILE A 392     -31.999  -6.480   7.183  1.00 87.81           C  
ATOM   3180  C   ILE A 392     -30.500  -6.738   7.331  1.00 87.81           C  
ATOM   3181  CB  ILE A 392     -32.302  -4.965   7.200  1.00 87.81           C  
ATOM   3182  O   ILE A 392     -30.012  -6.908   8.445  1.00 87.81           O  
ATOM   3183  CG1 ILE A 392     -31.929  -4.287   8.541  1.00 87.81           C  
ATOM   3184  CG2 ILE A 392     -33.771  -4.719   6.824  1.00 87.81           C  
ATOM   3185  CD1 ILE A 392     -32.070  -2.761   8.527  1.00 87.81           C  
ATOM   3186  N   MET A 393     -29.764  -6.726   6.220  1.00 88.06           N  
ATOM   3187  CA  MET A 393     -28.298  -6.788   6.229  1.00 88.06           C  
ATOM   3188  C   MET A 393     -27.706  -5.380   6.189  1.00 88.06           C  
ATOM   3189  CB  MET A 393     -27.806  -7.599   5.028  1.00 88.06           C  
ATOM   3190  O   MET A 393     -27.721  -4.732   5.141  1.00 88.06           O  
ATOM   3191  CG  MET A 393     -28.121  -9.091   5.131  1.00 88.06           C  
ATOM   3192  SD  MET A 393     -27.368  -9.951   6.534  1.00 88.06           S  
ATOM   3193  CE  MET A 393     -25.600  -9.622   6.292  1.00 88.06           C  
ATOM   3194  N   THR A 394     -27.189  -4.884   7.311  1.00 88.25           N  
ATOM   3195  CA  THR A 394     -26.566  -3.553   7.377  1.00 88.25           C  
ATOM   3196  C   THR A 394     -25.670  -3.404   8.611  1.00 88.25           C  
ATOM   3197  CB  THR A 394     -27.654  -2.462   7.312  1.00 88.25           C  
ATOM   3198  O   THR A 394     -25.659  -4.269   9.481  1.00 88.25           O  
ATOM   3199  CG2 THR A 394     -28.432  -2.238   8.605  1.00 88.25           C  
ATOM   3200  OG1 THR A 394     -27.085  -1.242   6.903  1.00 88.25           O  
ATOM   3201  N   ASP A 395     -24.917  -2.309   8.707  1.00 87.19           N  
ATOM   3202  CA  ASP A 395     -24.161  -1.957   9.916  1.00 87.19           C  
ATOM   3203  C   ASP A 395     -25.066  -1.193  10.893  1.00 87.19           C  
ATOM   3204  CB  ASP A 395     -22.902  -1.170   9.538  1.00 87.19           C  
ATOM   3205  O   ASP A 395     -25.333   0.007  10.749  1.00 87.19           O  
ATOM   3206  CG  ASP A 395     -21.970  -0.855  10.718  1.00 87.19           C  
ATOM   3207  OD1 ASP A 395     -22.460  -0.671  11.864  1.00 87.19           O  
ATOM   3208  OD2 ASP A 395     -20.771  -0.613  10.436  1.00 87.19           O  
ATOM   3209  N   GLY A 396     -25.558  -1.907  11.903  1.00 82.50           N  
ATOM   3210  CA  GLY A 396     -26.517  -1.396  12.881  1.00 82.50           C  
ATOM   3211  C   GLY A 396     -25.961  -0.285  13.743  1.00 82.50           C  
ATOM   3212  O   GLY A 396     -26.678   0.657  14.079  1.00 82.50           O  
ATOM   3213  N   THR A 397     -24.677  -0.362  14.077  1.00 79.44           N  
ATOM   3214  CA  THR A 397     -24.006   0.629  14.916  1.00 79.44           C  
ATOM   3215  C   THR A 397     -23.888   1.952  14.168  1.00 79.44           C  
ATOM   3216  CB  THR A 397     -22.634   0.101  15.353  1.00 79.44           C  
ATOM   3217  O   THR A 397     -24.221   3.007  14.715  1.00 79.44           O  
ATOM   3218  CG2 THR A 397     -21.920   1.059  16.308  1.00 79.44           C  
ATOM   3219  OG1 THR A 397     -22.832  -1.097  16.063  1.00 79.44           O  
ATOM   3220  N   ARG A 398     -23.488   1.914  12.889  1.00 83.88           N  
ATOM   3221  CA  ARG A 398     -23.394   3.118  12.045  1.00 83.88           C  
ATOM   3222  C   ARG A 398     -24.756   3.679  11.683  1.00 83.88           C  
ATOM   3223  CB  ARG A 398     -22.576   2.822  10.781  1.00 83.88           C  
ATOM   3224  O   ARG A 398     -24.934   4.896  11.751  1.00 83.88           O  
ATOM   3225  CG  ARG A 398     -21.137   2.403  11.097  1.00 83.88           C  
ATOM   3226  CD  ARG A 398     -20.352   3.467  11.858  1.00 83.88           C  
ATOM   3227  NE  ARG A 398     -19.046   2.929  12.245  1.00 83.88           N  
ATOM   3228  NH1 ARG A 398     -18.580   4.503  13.864  1.00 83.88           N  
ATOM   3229  NH2 ARG A 398     -17.215   2.748  13.550  1.00 83.88           N  
ATOM   3230  CZ  ARG A 398     -18.288   3.405  13.211  1.00 83.88           C  
ATOM   3231  N   LEU A 399     -25.731   2.823  11.386  1.00 87.75           N  
ATOM   3232  CA  LEU A 399     -27.105   3.260  11.156  1.00 87.75           C  
ATOM   3233  C   LEU A 399     -27.673   3.978  12.385  1.00 87.75           C  
ATOM   3234  CB  LEU A 399     -27.968   2.046  10.779  1.00 87.75           C  
ATOM   3235  O   LEU A 399     -28.189   5.093  12.279  1.00 87.75           O  
ATOM   3236  CG  LEU A 399     -29.424   2.412  10.445  1.00 87.75           C  
ATOM   3237  CD1 LEU A 399     -29.508   3.541   9.414  1.00 87.75           C  
ATOM   3238  CD2 LEU A 399     -30.151   1.173   9.931  1.00 87.75           C  
ATOM   3239  N   ARG A 400     -27.506   3.377  13.570  1.00 83.75           N  
ATOM   3240  CA  ARG A 400     -27.911   3.964  14.852  1.00 83.75           C  
ATOM   3241  C   ARG A 400     -27.251   5.320  15.063  1.00 83.75           C  
ATOM   3242  CB  ARG A 400     -27.571   2.976  15.982  1.00 83.75           C  
ATOM   3243  O   ARG A 400     -27.938   6.259  15.444  1.00 83.75           O  
ATOM   3244  CG  ARG A 400     -28.281   3.276  17.304  1.00 83.75           C  
ATOM   3245  CD  ARG A 400     -28.062   2.179  18.358  1.00 83.75           C  
ATOM   3246  NE  ARG A 400     -28.548   0.834  17.964  1.00 83.75           N  
ATOM   3247  NH1 ARG A 400     -30.681   0.895  18.848  1.00 83.75           N  
ATOM   3248  NH2 ARG A 400     -29.851  -1.043  18.274  1.00 83.75           N  
ATOM   3249  CZ  ARG A 400     -29.677   0.245  18.347  1.00 83.75           C  
ATOM   3250  N   GLN A 401     -25.956   5.438  14.770  1.00 82.31           N  
ATOM   3251  CA  GLN A 401     -25.194   6.682  14.887  1.00 82.31           C  
ATOM   3252  C   GLN A 401     -25.738   7.799  13.980  1.00 82.31           C  
ATOM   3253  CB  GLN A 401     -23.719   6.371  14.581  1.00 82.31           C  
ATOM   3254  O   GLN A 401     -25.913   8.930  14.438  1.00 82.31           O  
ATOM   3255  CG  GLN A 401     -22.812   7.591  14.765  1.00 82.31           C  
ATOM   3256  CD  GLN A 401     -21.336   7.314  14.484  1.00 82.31           C  
ATOM   3257  NE2 GLN A 401     -20.526   8.319  14.713  1.00 82.31           N  
ATOM   3258  OE1 GLN A 401     -20.908   6.244  14.056  1.00 82.31           O  
ATOM   3259  N   ILE A 402     -26.029   7.495  12.710  1.00 88.94           N  
ATOM   3260  CA  ILE A 402     -26.602   8.467  11.767  1.00 88.94           C  
ATOM   3261  C   ILE A 402     -27.965   8.951  12.274  1.00 88.94           C  
ATOM   3262  CB  ILE A 402     -26.721   7.858  10.352  1.00 88.94           C  
ATOM   3263  O   ILE A 402     -28.189  10.158  12.385  1.00 88.94           O  
ATOM   3264  CG1 ILE A 402     -25.336   7.552   9.735  1.00 88.94           C  
ATOM   3265  CG2 ILE A 402     -27.491   8.818   9.428  1.00 88.94           C  
ATOM   3266  CD1 ILE A 402     -25.424   6.628   8.512  1.00 88.94           C  
ATOM   3267  N   LEU A 403     -28.863   8.023  12.617  1.00 88.56           N  
ATOM   3268  CA  LEU A 403     -30.217   8.352  13.073  1.00 88.56           C  
ATOM   3269  C   LEU A 403     -30.197   9.144  14.381  1.00 88.56           C  
ATOM   3270  CB  LEU A 403     -31.037   7.060  13.216  1.00 88.56           C  
ATOM   3271  O   LEU A 403     -30.910  10.138  14.506  1.00 88.56           O  
ATOM   3272  CG  LEU A 403     -31.332   6.366  11.875  1.00 88.56           C  
ATOM   3273  CD1 LEU A 403     -32.009   5.024  12.129  1.00 88.56           C  
ATOM   3274  CD2 LEU A 403     -32.252   7.204  10.986  1.00 88.56           C  
ATOM   3275  N   TRP A 404     -29.316   8.781  15.313  1.00 83.94           N  
ATOM   3276  CA  TRP A 404     -29.110   9.530  16.550  1.00 83.94           C  
ATOM   3277  C   TRP A 404     -28.672  10.971  16.313  1.00 83.94           C  
ATOM   3278  CB  TRP A 404     -28.078   8.818  17.424  1.00 83.94           C  
ATOM   3279  O   TRP A 404     -29.175  11.881  16.971  1.00 83.94           O  
ATOM   3280  CG  TRP A 404     -28.708   8.075  18.542  1.00 83.94           C  
ATOM   3281  CD1 TRP A 404     -28.930   6.750  18.636  1.00 83.94           C  
ATOM   3282  CD2 TRP A 404     -29.270   8.660  19.735  1.00 83.94           C  
ATOM   3283  CE2 TRP A 404     -29.738   7.615  20.579  1.00 83.94           C  
ATOM   3284  CE3 TRP A 404     -29.372   9.983  20.191  1.00 83.94           C  
ATOM   3285  NE1 TRP A 404     -29.530   6.465  19.850  1.00 83.94           N  
ATOM   3286  CH2 TRP A 404     -30.304   9.192  22.306  1.00 83.94           C  
ATOM   3287  CZ2 TRP A 404     -30.245   7.869  21.854  1.00 83.94           C  
ATOM   3288  CZ3 TRP A 404     -29.842  10.240  21.483  1.00 83.94           C  
ATOM   3289  N   ASN A 405     -27.766  11.201  15.363  1.00 84.00           N  
ATOM   3290  CA  ASN A 405     -27.328  12.550  15.019  1.00 84.00           C  
ATOM   3291  C   ASN A 405     -28.458  13.378  14.392  1.00 84.00           C  
ATOM   3292  CB  ASN A 405     -26.114  12.455  14.082  1.00 84.00           C  
ATOM   3293  O   ASN A 405     -28.602  14.561  14.711  1.00 84.00           O  
ATOM   3294  CG  ASN A 405     -24.814  12.173  14.809  1.00 84.00           C  
ATOM   3295  ND2 ASN A 405     -23.807  11.748  14.087  1.00 84.00           N  
ATOM   3296  OD1 ASN A 405     -24.656  12.407  15.995  1.00 84.00           O  
ATOM   3297  N   LEU A 406     -29.274  12.777  13.520  1.00 88.38           N  
ATOM   3298  CA  LEU A 406     -30.406  13.459  12.886  1.00 88.38           C  
ATOM   3299  C   LEU A 406     -31.513  13.786  13.900  1.00 88.38           C  
ATOM   3300  CB  LEU A 406     -30.938  12.613  11.713  1.00 88.38           C  
ATOM   3301  O   LEU A 406     -31.927  14.941  14.001  1.00 88.38           O  
ATOM   3302  CG  LEU A 406     -29.958  12.432  10.536  1.00 88.38           C  
ATOM   3303  CD1 LEU A 406     -30.606  11.556   9.464  1.00 88.38           C  
ATOM   3304  CD2 LEU A 406     -29.546  13.761   9.897  1.00 88.38           C  
ATOM   3305  N   ILE A 407     -31.935  12.808  14.707  1.00 87.62           N  
ATOM   3306  CA  ILE A 407     -32.964  12.985  15.744  1.00 87.62           C  
ATOM   3307  C   ILE A 407     -32.464  13.942  16.834  1.00 87.62           C  
ATOM   3308  CB  ILE A 407     -33.390  11.613  16.320  1.00 87.62           C  
ATOM   3309  O   ILE A 407     -33.187  14.846  17.250  1.00 87.62           O  
ATOM   3310  CG1 ILE A 407     -34.059  10.756  15.217  1.00 87.62           C  
ATOM   3311  CG2 ILE A 407     -34.353  11.787  17.512  1.00 87.62           C  
ATOM   3312  CD1 ILE A 407     -34.288   9.295  15.619  1.00 87.62           C  
ATOM   3313  N   GLY A 408     -31.202  13.823  17.251  1.00 82.75           N  
ATOM   3314  CA  GLY A 408     -30.582  14.741  18.205  1.00 82.75           C  
ATOM   3315  C   GLY A 408     -30.576  16.190  17.710  1.00 82.75           C  
ATOM   3316  O   GLY A 408     -30.877  17.107  18.480  1.00 82.75           O  
ATOM   3317  N   ASN A 409     -30.310  16.414  16.418  1.00 84.06           N  
ATOM   3318  CA  ASN A 409     -30.434  17.738  15.805  1.00 84.06           C  
ATOM   3319  C   ASN A 409     -31.892  18.224  15.800  1.00 84.06           C  
ATOM   3320  CB  ASN A 409     -29.818  17.723  14.396  1.00 84.06           C  
ATOM   3321  O   ASN A 409     -32.144  19.350  16.230  1.00 84.06           O  
ATOM   3322  CG  ASN A 409     -28.300  17.750  14.404  1.00 84.06           C  
ATOM   3323  ND2 ASN A 409     -27.680  17.221  13.377  1.00 84.06           N  
ATOM   3324  OD1 ASN A 409     -27.651  18.302  15.285  1.00 84.06           O  
ATOM   3325  N   ALA A 410     -32.853  17.381  15.415  1.00 86.75           N  
ATOM   3326  CA  ALA A 410     -34.278  17.722  15.446  1.00 86.75           C  
ATOM   3327  C   ALA A 410     -34.739  18.163  16.853  1.00 86.75           C  
ATOM   3328  CB  ALA A 410     -35.072  16.513  14.934  1.00 86.75           C  
ATOM   3329  O   ALA A 410     -35.358  19.219  17.011  1.00 86.75           O  
ATOM   3330  N   VAL A 411     -34.346  17.427  17.901  1.00 83.75           N  
ATOM   3331  CA  VAL A 411     -34.632  17.762  19.313  1.00 83.75           C  
ATOM   3332  C   VAL A 411     -33.924  19.042  19.752  1.00 83.75           C  
ATOM   3333  CB  VAL A 411     -34.219  16.598  20.240  1.00 83.75           C  
ATOM   3334  O   VAL A 411     -34.441  19.818  20.563  1.00 83.75           O  
ATOM   3335  CG1 VAL A 411     -34.397  16.939  21.728  1.00 83.75           C  
ATOM   3336  CG2 VAL A 411     -35.078  15.362  19.974  1.00 83.75           C  
ATOM   3337  N   LYS A 412     -32.713  19.290  19.255  1.00 79.31           N  
ATOM   3338  CA  LYS A 412     -31.945  20.491  19.591  1.00 79.31           C  
ATOM   3339  C   LYS A 412     -32.590  21.757  19.021  1.00 79.31           C  
ATOM   3340  CB  LYS A 412     -30.507  20.294  19.111  1.00 79.31           C  
ATOM   3341  O   LYS A 412     -32.647  22.756  19.740  1.00 79.31           O  
ATOM   3342  CG  LYS A 412     -29.616  21.497  19.429  1.00 79.31           C  
ATOM   3343  CD  LYS A 412     -28.212  21.219  18.897  1.00 79.31           C  
ATOM   3344  CE  LYS A 412     -27.418  22.519  18.828  1.00 79.31           C  
ATOM   3345  NZ  LYS A 412     -26.222  22.310  17.986  1.00 79.31           N  
ATOM   3346  N   PHE A 413     -33.060  21.712  17.775  1.00 81.81           N  
ATOM   3347  CA  PHE A 413     -33.566  22.875  17.036  1.00 81.81           C  
ATOM   3348  C   PHE A 413     -35.081  23.090  17.140  1.00 81.81           C  
ATOM   3349  CB  PHE A 413     -33.083  22.783  15.584  1.00 81.81           C  
ATOM   3350  O   PHE A 413     -35.566  24.172  16.799  1.00 81.81           O  
ATOM   3351  CG  PHE A 413     -31.574  22.895  15.457  1.00 81.81           C  
ATOM   3352  CD1 PHE A 413     -30.935  24.100  15.795  1.00 81.81           C  
ATOM   3353  CD2 PHE A 413     -30.806  21.815  14.987  1.00 81.81           C  
ATOM   3354  CE1 PHE A 413     -29.543  24.220  15.663  1.00 81.81           C  
ATOM   3355  CE2 PHE A 413     -29.406  21.915  14.901  1.00 81.81           C  
ATOM   3356  CZ  PHE A 413     -28.773  23.126  15.230  1.00 81.81           C  
ATOM   3357  N   THR A 414     -35.812  22.120  17.691  1.00 82.88           N  
ATOM   3358  CA  THR A 414     -37.229  22.260  18.045  1.00 82.88           C  
ATOM   3359  C   THR A 414     -37.358  22.701  19.503  1.00 82.88           C  
ATOM   3360  CB  THR A 414     -37.989  20.954  17.775  1.00 82.88           C  
ATOM   3361  O   THR A 414     -36.828  22.056  20.407  1.00 82.88           O  
ATOM   3362  CG2 THR A 414     -39.502  21.120  17.906  1.00 82.88           C  
ATOM   3363  OG1 THR A 414     -37.752  20.566  16.452  1.00 82.88           O  
ATOM   3364  N   GLN A 415     -38.033  23.829  19.757  1.00 76.94           N  
ATOM   3365  CA  GLN A 415     -38.314  24.292  21.127  1.00 76.94           C  
ATOM   3366  C   GLN A 415     -39.667  23.802  21.648  1.00 76.94           C  
ATOM   3367  CB  GLN A 415     -38.256  25.823  21.225  1.00 76.94           C  
ATOM   3368  O   GLN A 415     -39.769  23.433  22.811  1.00 76.94           O  
ATOM   3369  CG  GLN A 415     -36.829  26.378  21.112  1.00 76.94           C  
ATOM   3370  CD  GLN A 415     -36.726  27.842  21.540  1.00 76.94           C  
ATOM   3371  NE2 GLN A 415     -35.570  28.451  21.397  1.00 76.94           N  
ATOM   3372  OE1 GLN A 415     -37.652  28.468  22.028  1.00 76.94           O  
ATOM   3373  N   LYS A 416     -40.696  23.827  20.795  1.00 78.00           N  
ATOM   3374  CA  LYS A 416     -42.043  23.296  21.035  1.00 78.00           C  
ATOM   3375  C   LYS A 416     -42.599  22.821  19.700  1.00 78.00           C  
ATOM   3376  CB  LYS A 416     -42.980  24.374  21.601  1.00 78.00           C  
ATOM   3377  O   LYS A 416     -42.416  23.520  18.707  1.00 78.00           O  
ATOM   3378  CG  LYS A 416     -42.615  24.792  23.028  1.00 78.00           C  
ATOM   3379  CD  LYS A 416     -43.697  25.699  23.617  1.00 78.00           C  
ATOM   3380  CE  LYS A 416     -43.314  26.031  25.059  1.00 78.00           C  
ATOM   3381  NZ  LYS A 416     -44.401  26.764  25.745  1.00 78.00           N  
ATOM   3382  N   GLY A 417     -43.276  21.681  19.686  1.00 83.75           N  
ATOM   3383  CA  GLY A 417     -43.842  21.114  18.466  1.00 83.75           C  
ATOM   3384  C   GLY A 417     -43.712  19.602  18.433  1.00 83.75           C  
ATOM   3385  O   GLY A 417     -43.769  18.956  19.483  1.00 83.75           O  
ATOM   3386  N   GLU A 418     -43.540  19.053  17.237  1.00 88.25           N  
ATOM   3387  CA  GLU A 418     -43.445  17.612  17.032  1.00 88.25           C  
ATOM   3388  C   GLU A 418     -42.262  17.222  16.147  1.00 88.25           C  
ATOM   3389  CB  GLU A 418     -44.789  17.029  16.561  1.00 88.25           C  
ATOM   3390  O   GLU A 418     -41.802  17.990  15.301  1.00 88.25           O  
ATOM   3391  CG  GLU A 418     -45.240  17.451  15.153  1.00 88.25           C  
ATOM   3392  CD  GLU A 418     -46.642  16.917  14.792  1.00 88.25           C  
ATOM   3393  OE1 GLU A 418     -47.031  17.083  13.615  1.00 88.25           O  
ATOM   3394  OE2 GLU A 418     -47.349  16.387  15.690  1.00 88.25           O  
ATOM   3395  N   ILE A 419     -41.754  16.017  16.386  1.00 91.00           N  
ATOM   3396  CA  ILE A 419     -40.729  15.366  15.580  1.00 91.00           C  
ATOM   3397  C   ILE A 419     -41.343  14.071  15.070  1.00 91.00           C  
ATOM   3398  CB  ILE A 419     -39.435  15.129  16.384  1.00 91.00           C  
ATOM   3399  O   ILE A 419     -41.776  13.230  15.861  1.00 91.00           O  
ATOM   3400  CG1 ILE A 419     -38.843  16.477  16.853  1.00 91.00           C  
ATOM   3401  CG2 ILE A 419     -38.408  14.353  15.533  1.00 91.00           C  
ATOM   3402  CD1 ILE A 419     -37.723  16.322  17.881  1.00 91.00           C  
ATOM   3403  N   THR A 420     -41.388  13.926  13.750  1.00 91.06           N  
ATOM   3404  CA  THR A 420     -41.954  12.751  13.086  1.00 91.06           C  
ATOM   3405  C   THR A 420     -40.855  11.994  12.358  1.00 91.06           C  
ATOM   3406  CB  THR A 420     -43.084  13.134  12.124  1.00 91.06           C  
ATOM   3407  O   THR A 420     -40.118  12.590  11.574  1.00 91.06           O  
ATOM   3408  CG2 THR A 420     -43.783  11.907  11.535  1.00 91.06           C  
ATOM   3409  OG1 THR A 420     -44.083  13.853  12.807  1.00 91.06           O  
ATOM   3410  N   VAL A 421     -40.766  10.684  12.589  1.00 91.75           N  
ATOM   3411  CA  VAL A 421     -39.870   9.783  11.856  1.00 91.75           C  
ATOM   3412  C   VAL A 421     -40.713   8.860  10.983  1.00 91.75           C  
ATOM   3413  CB  VAL A 421     -38.938   8.997  12.796  1.00 91.75           C  
ATOM   3414  O   VAL A 421     -41.504   8.072  11.503  1.00 91.75           O  
ATOM   3415  CG1 VAL A 421     -37.940   8.151  11.994  1.00 91.75           C  
ATOM   3416  CG2 VAL A 421     -38.133   9.942  13.699  1.00 91.75           C  
ATOM   3417  N   ARG A 422     -40.574   8.968   9.660  1.00 92.00           N  
ATOM   3418  CA  ARG A 422     -41.204   8.056   8.695  1.00 92.00           C  
ATOM   3419  C   ARG A 422     -40.183   7.094   8.130  1.00 92.00           C  
ATOM   3420  CB  ARG A 422     -41.895   8.793   7.551  1.00 92.00           C  
ATOM   3421  O   ARG A 422     -39.038   7.473   7.896  1.00 92.00           O  
ATOM   3422  CG  ARG A 422     -43.037   9.676   8.038  1.00 92.00           C  
ATOM   3423  CD  ARG A 422     -43.747  10.241   6.816  1.00 92.00           C  
ATOM   3424  NE  ARG A 422     -44.843  11.140   7.206  1.00 92.00           N  
ATOM   3425  NH1 ARG A 422     -45.321  11.818   5.079  1.00 92.00           N  
ATOM   3426  NH2 ARG A 422     -46.556  12.572   6.789  1.00 92.00           N  
ATOM   3427  CZ  ARG A 422     -45.568  11.837   6.358  1.00 92.00           C  
ATOM   3428  N   ILE A 423     -40.607   5.853   7.937  1.00 91.88           N  
ATOM   3429  CA  ILE A 423     -39.714   4.755   7.578  1.00 91.88           C  
ATOM   3430  C   ILE A 423     -40.432   3.890   6.563  1.00 91.88           C  
ATOM   3431  CB  ILE A 423     -39.315   3.939   8.825  1.00 91.88           C  
ATOM   3432  O   ILE A 423     -41.534   3.426   6.843  1.00 91.88           O  
ATOM   3433  CG1 ILE A 423     -38.829   4.889   9.945  1.00 91.88           C  
ATOM   3434  CG2 ILE A 423     -38.251   2.895   8.444  1.00 91.88           C  
ATOM   3435  CD1 ILE A 423     -38.447   4.207  11.243  1.00 91.88           C  
ATOM   3436  N   TRP A 424     -39.822   3.683   5.404  1.00 90.94           N  
ATOM   3437  CA  TRP A 424     -40.386   2.844   4.353  1.00 90.94           C  
ATOM   3438  C   TRP A 424     -39.280   2.084   3.626  1.00 90.94           C  
ATOM   3439  CB  TRP A 424     -41.249   3.678   3.395  1.00 90.94           C  
ATOM   3440  O   TRP A 424     -38.099   2.446   3.684  1.00 90.94           O  
ATOM   3441  CG  TRP A 424     -40.516   4.620   2.497  1.00 90.94           C  
ATOM   3442  CD1 TRP A 424     -40.263   4.421   1.187  1.00 90.94           C  
ATOM   3443  CD2 TRP A 424     -39.995   5.944   2.804  1.00 90.94           C  
ATOM   3444  CE2 TRP A 424     -39.435   6.499   1.615  1.00 90.94           C  
ATOM   3445  CE3 TRP A 424     -39.969   6.738   3.969  1.00 90.94           C  
ATOM   3446  NE1 TRP A 424     -39.618   5.521   0.658  1.00 90.94           N  
ATOM   3447  CH2 TRP A 424     -38.844   8.546   2.774  1.00 90.94           C  
ATOM   3448  CZ2 TRP A 424     -38.875   7.786   1.591  1.00 90.94           C  
ATOM   3449  CZ3 TRP A 424     -39.391   8.018   3.958  1.00 90.94           C  
ATOM   3450  N   TYR A 425     -39.677   0.994   2.976  1.00 88.00           N  
ATOM   3451  CA  TYR A 425     -38.774   0.081   2.292  1.00 88.00           C  
ATOM   3452  C   TYR A 425     -39.087   0.044   0.795  1.00 88.00           C  
ATOM   3453  CB  TYR A 425     -38.876  -1.294   2.963  1.00 88.00           C  
ATOM   3454  O   TYR A 425     -40.217  -0.246   0.402  1.00 88.00           O  
ATOM   3455  CG  TYR A 425     -37.744  -2.215   2.586  1.00 88.00           C  
ATOM   3456  CD1 TYR A 425     -37.986  -3.426   1.912  1.00 88.00           C  
ATOM   3457  CD2 TYR A 425     -36.434  -1.843   2.934  1.00 88.00           C  
ATOM   3458  CE1 TYR A 425     -36.902  -4.264   1.589  1.00 88.00           C  
ATOM   3459  CE2 TYR A 425     -35.352  -2.659   2.589  1.00 88.00           C  
ATOM   3460  OH  TYR A 425     -34.532  -4.648   1.622  1.00 88.00           O  
ATOM   3461  CZ  TYR A 425     -35.588  -3.866   1.913  1.00 88.00           C  
ATOM   3462  N   GLU A 426     -38.094   0.349  -0.042  1.00 85.94           N  
ATOM   3463  CA  GLU A 426     -38.227   0.414  -1.500  1.00 85.94           C  
ATOM   3464  C   GLU A 426     -37.446  -0.709  -2.193  1.00 85.94           C  
ATOM   3465  CB  GLU A 426     -37.784   1.782  -2.052  1.00 85.94           C  
ATOM   3466  O   GLU A 426     -36.305  -1.021  -1.844  1.00 85.94           O  
ATOM   3467  CG  GLU A 426     -38.839   2.875  -1.830  1.00 85.94           C  
ATOM   3468  CD  GLU A 426     -38.441   4.254  -2.392  1.00 85.94           C  
ATOM   3469  OE1 GLU A 426     -39.205   5.215  -2.138  1.00 85.94           O  
ATOM   3470  OE2 GLU A 426     -37.376   4.370  -3.041  1.00 85.94           O  
ATOM   3471  N   GLU A 427     -38.067  -1.285  -3.228  1.00 67.81           N  
ATOM   3472  CA  GLU A 427     -37.432  -2.172  -4.218  1.00 67.81           C  
ATOM   3473  C   GLU A 427     -36.686  -3.404  -3.656  1.00 67.81           C  
ATOM   3474  CB  GLU A 427     -36.567  -1.349  -5.200  1.00 67.81           C  
ATOM   3475  O   GLU A 427     -35.898  -4.013  -4.371  1.00 67.81           O  
ATOM   3476  CG  GLU A 427     -37.367  -0.300  -5.993  1.00 67.81           C  
ATOM   3477  CD  GLU A 427     -36.532   0.412  -7.077  1.00 67.81           C  
ATOM   3478  OE1 GLU A 427     -37.158   0.943  -8.026  1.00 67.81           O  
ATOM   3479  OE2 GLU A 427     -35.282   0.427  -6.984  1.00 67.81           O  
ATOM   3480  N   GLY A 428     -36.927  -3.815  -2.405  1.00 66.12           N  
ATOM   3481  CA  GLY A 428     -36.299  -5.014  -1.825  1.00 66.12           C  
ATOM   3482  C   GLY A 428     -34.830  -4.847  -1.413  1.00 66.12           C  
ATOM   3483  O   GLY A 428     -34.209  -5.812  -0.971  1.00 66.12           O  
ATOM   3484  N   GLU A 429     -34.272  -3.638  -1.543  1.00 78.94           N  
ATOM   3485  CA  GLU A 429     -32.862  -3.361  -1.243  1.00 78.94           C  
ATOM   3486  C   GLU A 429     -32.621  -2.032  -0.519  1.00 78.94           C  
ATOM   3487  CB  GLU A 429     -32.023  -3.379  -2.533  1.00 78.94           C  
ATOM   3488  O   GLU A 429     -31.569  -1.872   0.102  1.00 78.94           O  
ATOM   3489  CG  GLU A 429     -31.843  -4.780  -3.141  1.00 78.94           C  
ATOM   3490  CD  GLU A 429     -30.810  -4.808  -4.285  1.00 78.94           C  
ATOM   3491  OE1 GLU A 429     -30.355  -5.922  -4.635  1.00 78.94           O  
ATOM   3492  OE2 GLU A 429     -30.439  -3.723  -4.799  1.00 78.94           O  
ATOM   3493  N   ARG A 430     -33.542  -1.061  -0.584  1.00 87.44           N  
ATOM   3494  CA  ARG A 430     -33.315   0.290  -0.051  1.00 87.44           C  
ATOM   3495  C   ARG A 430     -34.213   0.589   1.133  1.00 87.44           C  
ATOM   3496  CB  ARG A 430     -33.499   1.343  -1.145  1.00 87.44           C  
ATOM   3497  O   ARG A 430     -35.432   0.489   1.046  1.00 87.44           O  
ATOM   3498  CG  ARG A 430     -32.383   1.256  -2.188  1.00 87.44           C  
ATOM   3499  CD  ARG A 430     -32.562   2.383  -3.203  1.00 87.44           C  
ATOM   3500  NE  ARG A 430     -31.527   2.305  -4.246  1.00 87.44           N  
ATOM   3501  NH1 ARG A 430     -31.221   4.556  -4.556  1.00 87.44           N  
ATOM   3502  NH2 ARG A 430     -30.005   3.089  -5.729  1.00 87.44           N  
ATOM   3503  CZ  ARG A 430     -30.925   3.316  -4.836  1.00 87.44           C  
ATOM   3504  N   LEU A 431     -33.596   1.036   2.220  1.00 89.56           N  
ATOM   3505  CA  LEU A 431     -34.294   1.480   3.419  1.00 89.56           C  
ATOM   3506  C   LEU A 431     -34.166   2.997   3.555  1.00 89.56           C  
ATOM   3507  CB  LEU A 431     -33.741   0.702   4.618  1.00 89.56           C  
ATOM   3508  O   LEU A 431     -33.061   3.545   3.467  1.00 89.56           O  
ATOM   3509  CG  LEU A 431     -34.472   0.983   5.937  1.00 89.56           C  
ATOM   3510  CD1 LEU A 431     -35.915   0.477   5.943  1.00 89.56           C  
ATOM   3511  CD2 LEU A 431     -33.727   0.266   7.056  1.00 89.56           C  
ATOM   3512  N   LEU A 432     -35.301   3.665   3.750  1.00 92.31           N  
ATOM   3513  CA  LEU A 432     -35.379   5.117   3.826  1.00 92.31           C  
ATOM   3514  C   LEU A 432     -35.911   5.557   5.189  1.00 92.31           C  
ATOM   3515  CB  LEU A 432     -36.215   5.686   2.665  1.00 92.31           C  
ATOM   3516  O   LEU A 432     -36.861   4.984   5.721  1.00 92.31           O  
ATOM   3517  CG  LEU A 432     -35.585   5.475   1.271  1.00 92.31           C  
ATOM   3518  CD1 LEU A 432     -36.023   4.163   0.614  1.00 92.31           C  
ATOM   3519  CD2 LEU A 432     -35.958   6.600   0.305  1.00 92.31           C  
ATOM   3520  N   PHE A 433     -35.290   6.602   5.734  1.00 93.19           N  
ATOM   3521  CA  PHE A 433     -35.704   7.262   6.967  1.00 93.19           C  
ATOM   3522  C   PHE A 433     -35.881   8.752   6.708  1.00 93.19           C  
ATOM   3523  CB  PHE A 433     -34.671   7.056   8.080  1.00 93.19           C  
ATOM   3524  O   PHE A 433     -34.942   9.435   6.301  1.00 93.19           O  
ATOM   3525  CG  PHE A 433     -34.443   5.625   8.498  1.00 93.19           C  
ATOM   3526  CD1 PHE A 433     -35.082   5.126   9.645  1.00 93.19           C  
ATOM   3527  CD2 PHE A 433     -33.547   4.812   7.779  1.00 93.19           C  
ATOM   3528  CE1 PHE A 433     -34.826   3.815  10.069  1.00 93.19           C  
ATOM   3529  CE2 PHE A 433     -33.283   3.505   8.216  1.00 93.19           C  
ATOM   3530  CZ  PHE A 433     -33.921   3.009   9.363  1.00 93.19           C  
ATOM   3531  N   GLU A 434     -37.060   9.278   7.002  1.00 94.19           N  
ATOM   3532  CA  GLU A 434     -37.362  10.704   6.942  1.00 94.19           C  
ATOM   3533  C   GLU A 434     -37.572  11.222   8.365  1.00 94.19           C  
ATOM   3534  CB  GLU A 434     -38.571  10.933   6.025  1.00 94.19           C  
ATOM   3535  O   GLU A 434     -38.523  10.838   9.042  1.00 94.19           O  
ATOM   3536  CG  GLU A 434     -38.958  12.403   5.832  1.00 94.19           C  
ATOM   3537  CD  GLU A 434     -40.319  12.554   5.121  1.00 94.19           C  
ATOM   3538  OE1 GLU A 434     -41.357  12.442   5.812  1.00 94.19           O  
ATOM   3539  OE2 GLU A 434     -40.360  12.882   3.911  1.00 94.19           O  
ATOM   3540  N   VAL A 435     -36.681  12.099   8.826  1.00 93.44           N  
ATOM   3541  CA  VAL A 435     -36.782  12.781  10.121  1.00 93.44           C  
ATOM   3542  C   VAL A 435     -37.245  14.209   9.867  1.00 93.44           C  
ATOM   3543  CB  VAL A 435     -35.447  12.746  10.892  1.00 93.44           C  
ATOM   3544  O   VAL A 435     -36.507  15.009   9.291  1.00 93.44           O  
ATOM   3545  CG1 VAL A 435     -35.597  13.386  12.280  1.00 93.44           C  
ATOM   3546  CG2 VAL A 435     -34.936  11.311  11.087  1.00 93.44           C  
ATOM   3547  N   THR A 436     -38.466  14.521  10.294  1.00 92.31           N  
ATOM   3548  CA  THR A 436     -39.084  15.843  10.141  1.00 92.31           C  
ATOM   3549  C   THR A 436     -39.235  16.518  11.499  1.00 92.31           C  
ATOM   3550  CB  THR A 436     -40.436  15.746   9.422  1.00 92.31           C  
ATOM   3551  O   THR A 436     -39.788  15.930  12.428  1.00 92.31           O  
ATOM   3552  CG2 THR A 436     -41.047  17.122   9.154  1.00 92.31           C  
ATOM   3553  OG1 THR A 436     -40.270  15.141   8.159  1.00 92.31           O  
ATOM   3554  N   ASP A 437     -38.764  17.757  11.603  1.00 91.88           N  
ATOM   3555  CA  ASP A 437     -38.863  18.612  12.784  1.00 91.88           C  
ATOM   3556  C   ASP A 437     -39.665  19.881  12.474  1.00 91.88           C  
ATOM   3557  CB  ASP A 437     -37.448  18.915  13.314  1.00 91.88           C  
ATOM   3558  O   ASP A 437     -39.588  20.392  11.361  1.00 91.88           O  
ATOM   3559  CG  ASP A 437     -36.690  20.045  12.592  1.00 91.88           C  
ATOM   3560  OD1 ASP A 437     -36.920  21.232  12.919  1.00 91.88           O  
ATOM   3561  OD2 ASP A 437     -35.800  19.758  11.765  1.00 91.88           O  
ATOM   3562  N   THR A 438     -40.407  20.412  13.451  1.00 89.12           N  
ATOM   3563  CA  THR A 438     -41.133  21.696  13.338  1.00 89.12           C  
ATOM   3564  C   THR A 438     -40.350  22.865  13.957  1.00 89.12           C  
ATOM   3565  CB  THR A 438     -42.552  21.605  13.924  1.00 89.12           C  
ATOM   3566  O   THR A 438     -40.928  23.746  14.600  1.00 89.12           O  
ATOM   3567  CG2 THR A 438     -43.405  20.517  13.279  1.00 89.12           C  
ATOM   3568  OG1 THR A 438     -42.489  21.372  15.316  1.00 89.12           O  
ATOM   3569  N   GLY A 439     -39.019  22.825  13.886  1.00 85.06           N  
ATOM   3570  CA  GLY A 439     -38.118  23.788  14.508  1.00 85.06           C  
ATOM   3571  C   GLY A 439     -37.915  25.074  13.703  1.00 85.06           C  
ATOM   3572  O   GLY A 439     -38.748  25.510  12.913  1.00 85.06           O  
ATOM   3573  N   ILE A 440     -36.768  25.721  13.922  1.00 82.56           N  
ATOM   3574  CA  ILE A 440     -36.434  27.025  13.316  1.00 82.56           C  
ATOM   3575  C   ILE A 440     -36.220  26.984  11.792  1.00 82.56           C  
ATOM   3576  CB  ILE A 440     -35.203  27.647  14.012  1.00 82.56           C  
ATOM   3577  O   ILE A 440     -36.270  28.035  11.153  1.00 82.56           O  
ATOM   3578  CG1 ILE A 440     -33.958  26.732  13.913  1.00 82.56           C  
ATOM   3579  CG2 ILE A 440     -35.545  27.982  15.477  1.00 82.56           C  
ATOM   3580  CD1 ILE A 440     -32.660  27.391  14.391  1.00 82.56           C  
ATOM   3581  N   GLY A 441     -35.983  25.802  11.218  1.00 83.25           N  
ATOM   3582  CA  GLY A 441     -35.636  25.619   9.808  1.00 83.25           C  
ATOM   3583  C   GLY A 441     -34.268  26.195   9.406  1.00 83.25           C  
ATOM   3584  O   GLY A 441     -33.576  26.850  10.190  1.00 83.25           O  
ATOM   3585  N   ILE A 442     -33.866  25.934   8.162  1.00 85.19           N  
ATOM   3586  CA  ILE A 442     -32.556  26.251   7.585  1.00 85.19           C  
ATOM   3587  C   ILE A 442     -32.764  27.088   6.309  1.00 85.19           C  
ATOM   3588  CB  ILE A 442     -31.739  24.968   7.292  1.00 85.19           C  
ATOM   3589  O   ILE A 442     -33.531  26.684   5.435  1.00 85.19           O  
ATOM   3590  CG1 ILE A 442     -31.647  24.055   8.539  1.00 85.19           C  
ATOM   3591  CG2 ILE A 442     -30.331  25.346   6.785  1.00 85.19           C  
ATOM   3592  CD1 ILE A 442     -30.947  22.714   8.294  1.00 85.19           C  
ATOM   3593  N   PRO A 443     -32.091  28.245   6.162  1.00 85.56           N  
ATOM   3594  CA  PRO A 443     -32.136  29.043   4.935  1.00 85.56           C  
ATOM   3595  C   PRO A 443     -31.617  28.288   3.699  1.00 85.56           C  
ATOM   3596  CB  PRO A 443     -31.275  30.274   5.230  1.00 85.56           C  
ATOM   3597  O   PRO A 443     -30.650  27.531   3.788  1.00 85.56           O  
ATOM   3598  CG  PRO A 443     -31.307  30.400   6.749  1.00 85.56           C  
ATOM   3599  CD  PRO A 443     -31.338  28.943   7.192  1.00 85.56           C  
ATOM   3600  N   HIS A 444     -32.210  28.532   2.524  1.00 83.31           N  
ATOM   3601  CA  HIS A 444     -31.830  27.845   1.279  1.00 83.31           C  
ATOM   3602  C   HIS A 444     -30.355  28.019   0.889  1.00 83.31           C  
ATOM   3603  CB  HIS A 444     -32.723  28.314   0.117  1.00 83.31           C  
ATOM   3604  O   HIS A 444     -29.749  27.090   0.363  1.00 83.31           O  
ATOM   3605  CG  HIS A 444     -33.972  27.495  -0.085  1.00 83.31           C  
ATOM   3606  CD2 HIS A 444     -35.152  27.935  -0.620  1.00 83.31           C  
ATOM   3607  ND1 HIS A 444     -34.111  26.140   0.117  1.00 83.31           N  
ATOM   3608  CE1 HIS A 444     -35.348  25.780  -0.259  1.00 83.31           C  
ATOM   3609  NE2 HIS A 444     -36.011  26.843  -0.734  1.00 83.31           N  
ATOM   3610  N   ASP A 445     -29.758  29.175   1.171  1.00 81.62           N  
ATOM   3611  CA  ASP A 445     -28.348  29.477   0.901  1.00 81.62           C  
ATOM   3612  C   ASP A 445     -27.365  28.739   1.829  1.00 81.62           C  
ATOM   3613  CB  ASP A 445     -28.147  31.001   0.959  1.00 81.62           C  
ATOM   3614  O   ASP A 445     -26.148  28.772   1.615  1.00 81.62           O  
ATOM   3615  CG  ASP A 445     -28.487  31.643   2.314  1.00 81.62           C  
ATOM   3616  OD1 ASP A 445     -29.575  31.334   2.853  1.00 81.62           O  
ATOM   3617  OD2 ASP A 445     -27.688  32.500   2.751  1.00 81.62           O  
ATOM   3618  N   GLU A 446     -27.884  28.056   2.847  1.00 80.88           N  
ATOM   3619  CA  GLU A 446     -27.118  27.339   3.862  1.00 80.88           C  
ATOM   3620  C   GLU A 446     -27.223  25.809   3.712  1.00 80.88           C  
ATOM   3621  CB  GLU A 446     -27.578  27.827   5.246  1.00 80.88           C  
ATOM   3622  O   GLU A 446     -26.349  25.101   4.209  1.00 80.88           O  
ATOM   3623  CG  GLU A 446     -27.334  29.333   5.476  1.00 80.88           C  
ATOM   3624  CD  GLU A 446     -25.848  29.629   5.664  1.00 80.88           C  
ATOM   3625  OE1 GLU A 446     -25.193  30.310   4.838  1.00 80.88           O  
ATOM   3626  OE2 GLU A 446     -25.297  29.100   6.653  1.00 80.88           O  
ATOM   3627  N   LEU A 447     -28.218  25.285   2.979  1.00 83.31           N  
ATOM   3628  CA  LEU A 447     -28.512  23.841   2.868  1.00 83.31           C  
ATOM   3629  C   LEU A 447     -27.358  22.992   2.313  1.00 83.31           C  
ATOM   3630  CB  LEU A 447     -29.744  23.623   1.970  1.00 83.31           C  
ATOM   3631  O   LEU A 447     -27.164  21.858   2.742  1.00 83.31           O  
ATOM   3632  CG  LEU A 447     -31.079  24.128   2.537  1.00 83.31           C  
ATOM   3633  CD1 LEU A 447     -32.174  23.947   1.488  1.00 83.31           C  
ATOM   3634  CD2 LEU A 447     -31.532  23.385   3.792  1.00 83.31           C  
ATOM   3635  N   GLU A 448     -26.561  23.515   1.382  1.00 79.69           N  
ATOM   3636  CA  GLU A 448     -25.379  22.787   0.893  1.00 79.69           C  
ATOM   3637  C   GLU A 448     -24.203  22.875   1.874  1.00 79.69           C  
ATOM   3638  CB  GLU A 448     -24.955  23.315  -0.481  1.00 79.69           C  
ATOM   3639  O   GLU A 448     -23.382  21.961   1.970  1.00 79.69           O  
ATOM   3640  CG  GLU A 448     -25.955  22.936  -1.584  1.00 79.69           C  
ATOM   3641  CD  GLU A 448     -25.444  23.289  -2.992  1.00 79.69           C  
ATOM   3642  OE1 GLU A 448     -26.082  22.832  -3.965  1.00 79.69           O  
ATOM   3643  OE2 GLU A 448     -24.418  24.003  -3.094  1.00 79.69           O  
ATOM   3644  N   LYS A 449     -24.128  23.968   2.639  1.00 79.81           N  
ATOM   3645  CA  LYS A 449     -23.001  24.262   3.527  1.00 79.81           C  
ATOM   3646  C   LYS A 449     -23.092  23.522   4.856  1.00 79.81           C  
ATOM   3647  CB  LYS A 449     -22.904  25.765   3.783  1.00 79.81           C  
ATOM   3648  O   LYS A 449     -22.055  23.255   5.448  1.00 79.81           O  
ATOM   3649  CG  LYS A 449     -22.761  26.625   2.519  1.00 79.81           C  
ATOM   3650  CD  LYS A 449     -22.763  28.087   2.970  1.00 79.81           C  
ATOM   3651  CE  LYS A 449     -22.985  29.077   1.831  1.00 79.81           C  
ATOM   3652  NZ  LYS A 449     -23.715  30.252   2.368  1.00 79.81           N  
ATOM   3653  N   ILE A 450     -24.286  23.140   5.317  1.00 82.06           N  
ATOM   3654  CA  ILE A 450     -24.443  22.401   6.586  1.00 82.06           C  
ATOM   3655  C   ILE A 450     -23.750  21.030   6.593  1.00 82.06           C  
ATOM   3656  CB  ILE A 450     -25.921  22.250   7.000  1.00 82.06           C  
ATOM   3657  O   ILE A 450     -23.445  20.511   7.664  1.00 82.06           O  
ATOM   3658  CG1 ILE A 450     -26.730  21.442   5.970  1.00 82.06           C  
ATOM   3659  CG2 ILE A 450     -26.563  23.618   7.287  1.00 82.06           C  
ATOM   3660  CD1 ILE A 450     -28.132  21.067   6.452  1.00 82.06           C  
ATOM   3661  N   PHE A 451     -23.472  20.452   5.419  1.00 83.19           N  
ATOM   3662  CA  PHE A 451     -22.693  19.217   5.290  1.00 83.19           C  
ATOM   3663  C   PHE A 451     -21.180  19.461   5.178  1.00 83.19           C  
ATOM   3664  CB  PHE A 451     -23.205  18.411   4.094  1.00 83.19           C  
ATOM   3665  O   PHE A 451     -20.409  18.501   5.152  1.00 83.19           O  
ATOM   3666  CG  PHE A 451     -24.632  17.924   4.233  1.00 83.19           C  
ATOM   3667  CD1 PHE A 451     -24.939  16.875   5.122  1.00 83.19           C  
ATOM   3668  CD2 PHE A 451     -25.652  18.504   3.457  1.00 83.19           C  
ATOM   3669  CE1 PHE A 451     -26.257  16.389   5.211  1.00 83.19           C  
ATOM   3670  CE2 PHE A 451     -26.966  18.019   3.552  1.00 83.19           C  
ATOM   3671  CZ  PHE A 451     -27.271  16.961   4.424  1.00 83.19           C  
ATOM   3672  N   ALA A 452     -20.735  20.720   5.104  1.00 73.44           N  
ATOM   3673  CA  ALA A 452     -19.320  21.053   5.160  1.00 73.44           C  
ATOM   3674  C   ALA A 452     -18.803  20.916   6.598  1.00 73.44           C  
ATOM   3675  CB  ALA A 452     -19.075  22.449   4.574  1.00 73.44           C  
ATOM   3676  O   ALA A 452     -19.470  21.289   7.564  1.00 73.44           O  
ATOM   3677  N   MET A 453     -17.588  20.386   6.743  1.00 66.38           N  
ATOM   3678  CA  MET A 453     -16.979  20.216   8.062  1.00 66.38           C  
ATOM   3679  C   MET A 453     -16.763  21.568   8.745  1.00 66.38           C  
ATOM   3680  CB  MET A 453     -15.642  19.477   7.971  1.00 66.38           C  
ATOM   3681  O   MET A 453     -16.322  22.526   8.107  1.00 66.38           O  
ATOM   3682  CG  MET A 453     -15.763  18.060   7.416  1.00 66.38           C  
ATOM   3683  SD  MET A 453     -14.191  17.181   7.560  1.00 66.38           S  
ATOM   3684  CE  MET A 453     -14.277  16.110   6.117  1.00 66.38           C  
ATOM   3685  N   TYR A 454     -17.027  21.613  10.053  1.00 63.62           N  
ATOM   3686  CA  TYR A 454     -16.886  22.797  10.914  1.00 63.62           C  
ATOM   3687  C   TYR A 454     -17.839  23.948  10.576  1.00 63.62           C  
ATOM   3688  CB  TYR A 454     -15.422  23.261  10.970  1.00 63.62           C  
ATOM   3689  O   TYR A 454     -17.685  25.058  11.093  1.00 63.62           O  
ATOM   3690  CG  TYR A 454     -14.433  22.149  11.236  1.00 63.62           C  
ATOM   3691  CD1 TYR A 454     -14.321  21.627  12.537  1.00 63.62           C  
ATOM   3692  CD2 TYR A 454     -13.643  21.629  10.191  1.00 63.62           C  
ATOM   3693  CE1 TYR A 454     -13.400  20.599  12.803  1.00 63.62           C  
ATOM   3694  CE2 TYR A 454     -12.729  20.590  10.454  1.00 63.62           C  
ATOM   3695  OH  TYR A 454     -11.709  19.095  12.024  1.00 63.62           O  
ATOM   3696  CZ  TYR A 454     -12.605  20.078  11.762  1.00 63.62           C  
ATOM   3697  N   TYR A 455     -18.835  23.701   9.726  1.00 66.69           N  
ATOM   3698  CA  TYR A 455     -19.800  24.715   9.348  1.00 66.69           C  
ATOM   3699  C   TYR A 455     -20.927  24.832  10.377  1.00 66.69           C  
ATOM   3700  CB  TYR A 455     -20.330  24.431   7.948  1.00 66.69           C  
ATOM   3701  O   TYR A 455     -21.467  23.834  10.857  1.00 66.69           O  
ATOM   3702  CG  TYR A 455     -21.054  25.631   7.394  1.00 66.69           C  
ATOM   3703  CD1 TYR A 455     -22.457  25.716   7.454  1.00 66.69           C  
ATOM   3704  CD2 TYR A 455     -20.293  26.699   6.890  1.00 66.69           C  
ATOM   3705  CE1 TYR A 455     -23.107  26.878   6.998  1.00 66.69           C  
ATOM   3706  CE2 TYR A 455     -20.936  27.858   6.439  1.00 66.69           C  
ATOM   3707  OH  TYR A 455     -22.873  29.107   6.057  1.00 66.69           O  
ATOM   3708  CZ  TYR A 455     -22.335  27.951   6.496  1.00 66.69           C  
ATOM   3709  N   GLN A 456     -21.296  26.068  10.716  1.00 67.44           N  
ATOM   3710  CA  GLN A 456     -22.415  26.376  11.604  1.00 67.44           C  
ATOM   3711  C   GLN A 456     -23.182  27.574  11.059  1.00 67.44           C  
ATOM   3712  CB  GLN A 456     -21.931  26.677  13.029  1.00 67.44           C  
ATOM   3713  O   GLN A 456     -22.597  28.630  10.803  1.00 67.44           O  
ATOM   3714  CG  GLN A 456     -21.249  25.465  13.668  1.00 67.44           C  
ATOM   3715  CD  GLN A 456     -20.836  25.697  15.110  1.00 67.44           C  
ATOM   3716  NE2 GLN A 456     -20.252  24.688  15.696  1.00 67.44           N  
ATOM   3717  OE1 GLN A 456     -21.021  26.741  15.716  1.00 67.44           O  
ATOM   3718  N   VAL A 457     -24.498  27.418  10.925  1.00 65.12           N  
ATOM   3719  CA  VAL A 457     -25.386  28.499  10.492  1.00 65.12           C  
ATOM   3720  C   VAL A 457     -25.372  29.600  11.556  1.00 65.12           C  
ATOM   3721  CB  VAL A 457     -26.814  27.985  10.223  1.00 65.12           C  
ATOM   3722  O   VAL A 457     -25.642  29.356  12.735  1.00 65.12           O  
ATOM   3723  CG1 VAL A 457     -27.704  29.103   9.668  1.00 65.12           C  
ATOM   3724  CG2 VAL A 457     -26.807  26.833   9.210  1.00 65.12           C  
ATOM   3725  N   LYS A 458     -25.033  30.828  11.154  1.00 60.81           N  
ATOM   3726  CA  LYS A 458     -25.033  31.992  12.051  1.00 60.81           C  
ATOM   3727  C   LYS A 458     -26.477  32.430  12.294  1.00 60.81           C  
ATOM   3728  CB  LYS A 458     -24.183  33.130  11.464  1.00 60.81           C  
ATOM   3729  O   LYS A 458     -27.170  32.806  11.356  1.00 60.81           O  
ATOM   3730  CG  LYS A 458     -22.691  32.768  11.413  1.00 60.81           C  
ATOM   3731  CD  LYS A 458     -21.863  33.941  10.877  1.00 60.81           C  
ATOM   3732  CE  LYS A 458     -20.386  33.539  10.829  1.00 60.81           C  
ATOM   3733  NZ  LYS A 458     -19.546  34.625  10.269  1.00 60.81           N  
ATOM   3734  N   GLY A 459     -26.935  32.392  13.546  1.00 53.34           N  
ATOM   3735  CA  GLY A 459     -28.310  32.762  13.889  1.00 53.34           C  
ATOM   3736  C   GLY A 459     -28.627  34.222  13.541  1.00 53.34           C  
ATOM   3737  O   GLY A 459     -27.892  35.130  13.928  1.00 53.34           O  
ATOM   3738  N   SER A 460     -29.752  34.470  12.863  1.00 41.22           N  
ATOM   3739  CA  SER A 460     -30.173  35.816  12.438  1.00 41.22           C  
ATOM   3740  C   SER A 460     -30.580  36.766  13.575  1.00 41.22           C  
ATOM   3741  CB  SER A 460     -31.313  35.730  11.410  1.00 41.22           C  
ATOM   3742  O   SER A 460     -30.933  37.905  13.288  1.00 41.22           O  
ATOM   3743  OG  SER A 460     -30.873  35.101  10.229  1.00 41.22           O  
ATOM   3744  N   HIS A 461     -30.553  36.358  14.850  1.00 39.31           N  
ATOM   3745  CA  HIS A 461     -31.035  37.160  15.992  1.00 39.31           C  
ATOM   3746  C   HIS A 461     -30.077  37.176  17.199  1.00 39.31           C  
ATOM   3747  CB  HIS A 461     -32.475  36.732  16.361  1.00 39.31           C  
ATOM   3748  O   HIS A 461     -30.525  37.119  18.338  1.00 39.31           O  
ATOM   3749  CG  HIS A 461     -33.553  37.436  15.575  1.00 39.31           C  
ATOM   3750  CD2 HIS A 461     -34.767  37.845  16.057  1.00 39.31           C  
ATOM   3751  ND1 HIS A 461     -33.500  37.826  14.259  1.00 39.31           N  
ATOM   3752  CE1 HIS A 461     -34.650  38.436  13.947  1.00 39.31           C  
ATOM   3753  NE2 HIS A 461     -35.452  38.483  15.018  1.00 39.31           N  
ATOM   3754  N   GLY A 462     -28.755  37.229  16.992  1.00 35.00           N  
ATOM   3755  CA  GLY A 462     -27.786  37.505  18.074  1.00 35.00           C  
ATOM   3756  C   GLY A 462     -27.780  36.530  19.269  1.00 35.00           C  
ATOM   3757  O   GLY A 462     -27.097  36.785  20.257  1.00 35.00           O  
ATOM   3758  N   GLY A 463     -28.526  35.426  19.197  1.00 32.31           N  
ATOM   3759  CA  GLY A 463     -28.509  34.334  20.163  1.00 32.31           C  
ATOM   3760  C   GLY A 463     -27.290  33.444  19.948  1.00 32.31           C  
ATOM   3761  O   GLY A 463     -26.786  33.347  18.829  1.00 32.31           O  
ATOM   3762  N   CYS A 464     -26.813  32.826  21.035  1.00 36.50           N  
ATOM   3763  CA  CYS A 464     -25.630  31.963  21.053  1.00 36.50           C  
ATOM   3764  C   CYS A 464     -25.565  31.026  19.831  1.00 36.50           C  
ATOM   3765  CB  CYS A 464     -25.629  31.108  22.332  1.00 36.50           C  
ATOM   3766  O   CYS A 464     -26.593  30.446  19.467  1.00 36.50           O  
ATOM   3767  SG  CYS A 464     -24.685  31.913  23.653  1.00 36.50           S  
ATOM   3768  N   PRO A 465     -24.376  30.837  19.224  1.00 41.59           N  
ATOM   3769  CA  PRO A 465     -24.191  29.833  18.183  1.00 41.59           C  
ATOM   3770  C   PRO A 465     -24.706  28.480  18.682  1.00 41.59           C  
ATOM   3771  CB  PRO A 465     -22.691  29.817  17.866  1.00 41.59           C  
ATOM   3772  O   PRO A 465     -24.511  28.118  19.844  1.00 41.59           O  
ATOM   3773  CG  PRO A 465     -22.043  30.398  19.122  1.00 41.59           C  
ATOM   3774  CD  PRO A 465     -23.091  31.376  19.642  1.00 41.59           C  
ATOM   3775  N   ALA A 466     -25.413  27.756  17.816  1.00 47.44           N  
ATOM   3776  CA  ALA A 466     -26.022  26.487  18.173  1.00 47.44           C  
ATOM   3777  C   ALA A 466     -24.953  25.503  18.676  1.00 47.44           C  
ATOM   3778  CB  ALA A 466     -26.760  25.956  16.941  1.00 47.44           C  
ATOM   3779  O   ALA A 466     -24.119  25.045  17.905  1.00 47.44           O  
ATOM   3780  N   THR A 467     -25.016  25.124  19.952  1.00 45.22           N  
ATOM   3781  CA  THR A 467     -24.069  24.243  20.663  1.00 45.22           C  
ATOM   3782  C   THR A 467     -23.812  22.918  19.937  1.00 45.22           C  
ATOM   3783  CB  THR A 467     -24.604  23.951  22.083  1.00 45.22           C  
ATOM   3784  O   THR A 467     -24.598  21.981  20.031  1.00 45.22           O  
ATOM   3785  CG2 THR A 467     -24.091  24.974  23.090  1.00 45.22           C  
ATOM   3786  OG1 THR A 467     -26.020  24.015  22.128  1.00 45.22           O  
ATOM   3787  N   GLY A 468     -22.741  22.828  19.153  1.00 56.50           N  
ATOM   3788  CA  GLY A 468     -22.357  21.635  18.392  1.00 56.50           C  
ATOM   3789  C   GLY A 468     -21.001  21.830  17.720  1.00 56.50           C  
ATOM   3790  O   GLY A 468     -20.474  22.935  17.719  1.00 56.50           O  
ATOM   3791  N   THR A 469     -20.416  20.771  17.169  1.00 58.41           N  
ATOM   3792  CA  THR A 469     -19.071  20.783  16.559  1.00 58.41           C  
ATOM   3793  C   THR A 469     -19.072  21.211  15.094  1.00 58.41           C  
ATOM   3794  CB  THR A 469     -18.457  19.378  16.664  1.00 58.41           C  
ATOM   3795  O   THR A 469     -18.041  21.616  14.566  1.00 58.41           O  
ATOM   3796  CG2 THR A 469     -18.176  19.060  18.116  1.00 58.41           C  
ATOM   3797  OG1 THR A 469     -19.359  18.410  16.170  1.00 58.41           O  
ATOM   3798  N   GLY A 470     -20.226  21.135  14.422  1.00 66.31           N  
ATOM   3799  CA  GLY A 470     -20.314  21.271  12.962  1.00 66.31           C  
ATOM   3800  C   GLY A 470     -19.710  20.076  12.209  1.00 66.31           C  
ATOM   3801  O   GLY A 470     -19.434  20.184  11.019  1.00 66.31           O  
ATOM   3802  N   ILE A 471     -19.457  18.953  12.895  1.00 66.94           N  
ATOM   3803  CA  ILE A 471     -18.827  17.753  12.317  1.00 66.94           C  
ATOM   3804  C   ILE A 471     -19.858  16.630  12.118  1.00 66.94           C  
ATOM   3805  CB  ILE A 471     -17.625  17.309  13.187  1.00 66.94           C  
ATOM   3806  O   ILE A 471     -19.844  15.959  11.088  1.00 66.94           O  
ATOM   3807  CG1 ILE A 471     -16.578  18.438  13.343  1.00 66.94           C  
ATOM   3808  CG2 ILE A 471     -16.963  16.060  12.583  1.00 66.94           C  
ATOM   3809  CD1 ILE A 471     -15.490  18.117  14.377  1.00 66.94           C  
ATOM   3810  N   GLY A 472     -20.803  16.467  13.052  1.00 75.75           N  
ATOM   3811  CA  GLY A 472     -21.727  15.323  13.079  1.00 75.75           C  
ATOM   3812  C   GLY A 472     -22.553  15.104  11.803  1.00 75.75           C  
ATOM   3813  O   GLY A 472     -22.709  13.964  11.368  1.00 75.75           O  
ATOM   3814  N   LEU A 473     -23.039  16.165  11.145  1.00 83.38           N  
ATOM   3815  CA  LEU A 473     -23.821  16.030   9.904  1.00 83.38           C  
ATOM   3816  C   LEU A 473     -22.942  15.614   8.709  1.00 83.38           C  
ATOM   3817  CB  LEU A 473     -24.568  17.347   9.617  1.00 83.38           C  
ATOM   3818  O   LEU A 473     -23.346  14.782   7.897  1.00 83.38           O  
ATOM   3819  CG  LEU A 473     -25.815  17.133   8.737  1.00 83.38           C  
ATOM   3820  CD1 LEU A 473     -27.010  16.671   9.575  1.00 83.38           C  
ATOM   3821  CD2 LEU A 473     -26.198  18.429   8.030  1.00 83.38           C  
ATOM   3822  N   ALA A 474     -21.717  16.142   8.636  1.00 80.31           N  
ATOM   3823  CA  ALA A 474     -20.735  15.781   7.615  1.00 80.31           C  
ATOM   3824  C   ALA A 474     -20.283  14.315   7.758  1.00 80.31           C  
ATOM   3825  CB  ALA A 474     -19.551  16.752   7.723  1.00 80.31           C  
ATOM   3826  O   ALA A 474     -20.177  13.597   6.761  1.00 80.31           O  
ATOM   3827  N   VAL A 475     -20.069  13.854   8.998  1.00 81.00           N  
ATOM   3828  CA  VAL A 475     -19.764  12.447   9.309  1.00 81.00           C  
ATOM   3829  C   VAL A 475     -20.940  11.549   8.939  1.00 81.00           C  
ATOM   3830  CB  VAL A 475     -19.376  12.273  10.792  1.00 81.00           C  
ATOM   3831  O   VAL A 475     -20.751  10.573   8.219  1.00 81.00           O  
ATOM   3832  CG1 VAL A 475     -19.258  10.802  11.207  1.00 81.00           C  
ATOM   3833  CG2 VAL A 475     -18.020  12.937  11.050  1.00 81.00           C  
ATOM   3834  N   SER A 476     -22.157  11.920   9.341  1.00 88.19           N  
ATOM   3835  CA  SER A 476     -23.370  11.150   9.040  1.00 88.19           C  
ATOM   3836  C   SER A 476     -23.577  10.978   7.531  1.00 88.19           C  
ATOM   3837  CB  SER A 476     -24.595  11.819   9.671  1.00 88.19           C  
ATOM   3838  O   SER A 476     -23.871   9.877   7.072  1.00 88.19           O  
ATOM   3839  OG  SER A 476     -24.428  11.932  11.074  1.00 88.19           O  
ATOM   3840  N   LYS A 477     -23.331  12.032   6.737  1.00 87.25           N  
ATOM   3841  CA  LYS A 477     -23.411  11.967   5.270  1.00 87.25           C  
ATOM   3842  C   LYS A 477     -22.351  11.045   4.663  1.00 87.25           C  
ATOM   3843  CB  LYS A 477     -23.361  13.390   4.697  1.00 87.25           C  
ATOM   3844  O   LYS A 477     -22.675  10.233   3.803  1.00 87.25           O  
ATOM   3845  CG  LYS A 477     -23.555  13.383   3.173  1.00 87.25           C  
ATOM   3846  CD  LYS A 477     -23.955  14.767   2.656  1.00 87.25           C  
ATOM   3847  CE  LYS A 477     -24.223  14.700   1.152  1.00 87.25           C  
ATOM   3848  NZ  LYS A 477     -25.290  15.640   0.745  1.00 87.25           N  
ATOM   3849  N   ARG A 478     -21.098  11.110   5.133  1.00 82.62           N  
ATOM   3850  CA  ARG A 478     -20.037  10.186   4.683  1.00 82.62           C  
ATOM   3851  C   ARG A 478     -20.328   8.729   5.051  1.00 82.62           C  
ATOM   3852  CB  ARG A 478     -18.675  10.598   5.256  1.00 82.62           C  
ATOM   3853  O   ARG A 478     -20.021   7.840   4.257  1.00 82.62           O  
ATOM   3854  CG  ARG A 478     -18.036  11.761   4.488  1.00 82.62           C  
ATOM   3855  CD  ARG A 478     -16.598  11.958   4.984  1.00 82.62           C  
ATOM   3856  NE  ARG A 478     -15.860  12.950   4.180  1.00 82.62           N  
ATOM   3857  NH1 ARG A 478     -13.834  12.763   5.265  1.00 82.62           N  
ATOM   3858  NH2 ARG A 478     -14.035  14.168   3.554  1.00 82.62           N  
ATOM   3859  CZ  ARG A 478     -14.588  13.282   4.335  1.00 82.62           C  
ATOM   3860  N   LEU A 479     -20.905   8.478   6.227  1.00 85.50           N  
ATOM   3861  CA  LEU A 479     -21.311   7.135   6.648  1.00 85.50           C  
ATOM   3862  C   LEU A 479     -22.445   6.601   5.765  1.00 85.50           C  
ATOM   3863  CB  LEU A 479     -21.699   7.131   8.137  1.00 85.50           C  
ATOM   3864  O   LEU A 479     -22.307   5.506   5.232  1.00 85.50           O  
ATOM   3865  CG  LEU A 479     -20.532   7.300   9.127  1.00 85.50           C  
ATOM   3866  CD1 LEU A 479     -21.088   7.383  10.549  1.00 85.50           C  
ATOM   3867  CD2 LEU A 479     -19.541   6.136   9.049  1.00 85.50           C  
ATOM   3868  N   ALA A 480     -23.486   7.398   5.502  1.00 89.25           N  
ATOM   3869  CA  ALA A 480     -24.570   7.018   4.589  1.00 89.25           C  
ATOM   3870  C   ALA A 480     -24.057   6.678   3.175  1.00 89.25           C  
ATOM   3871  CB  ALA A 480     -25.586   8.161   4.545  1.00 89.25           C  
ATOM   3872  O   ALA A 480     -24.429   5.652   2.609  1.00 89.25           O  
ATOM   3873  N   GLN A 481     -23.125   7.480   2.646  1.00 88.94           N  
ATOM   3874  CA  GLN A 481     -22.458   7.219   1.361  1.00 88.94           C  
ATOM   3875  C   GLN A 481     -21.628   5.935   1.369  1.00 88.94           C  
ATOM   3876  CB  GLN A 481     -21.576   8.418   0.994  1.00 88.94           C  
ATOM   3877  O   GLN A 481     -21.587   5.211   0.376  1.00 88.94           O  
ATOM   3878  CG  GLN A 481     -22.434   9.620   0.586  1.00 88.94           C  
ATOM   3879  CD  GLN A 481     -21.631  10.892   0.348  1.00 88.94           C  
ATOM   3880  NE2 GLN A 481     -22.294  11.920  -0.134  1.00 88.94           N  
ATOM   3881  OE1 GLN A 481     -20.431  11.003   0.580  1.00 88.94           O  
ATOM   3882  N   SER A 482     -20.985   5.628   2.496  1.00 84.12           N  
ATOM   3883  CA  SER A 482     -20.235   4.380   2.666  1.00 84.12           C  
ATOM   3884  C   SER A 482     -21.166   3.162   2.734  1.00 84.12           C  
ATOM   3885  CB  SER A 482     -19.343   4.459   3.906  1.00 84.12           C  
ATOM   3886  O   SER A 482     -20.799   2.100   2.244  1.00 84.12           O  
ATOM   3887  OG  SER A 482     -18.467   5.573   3.819  1.00 84.12           O  
ATOM   3888  N   MET A 483     -22.386   3.333   3.257  1.00 86.88           N  
ATOM   3889  CA  MET A 483     -23.468   2.334   3.267  1.00 86.88           C  
ATOM   3890  C   MET A 483     -24.242   2.254   1.932  1.00 86.88           C  
ATOM   3891  CB  MET A 483     -24.425   2.623   4.436  1.00 86.88           C  
ATOM   3892  O   MET A 483     -25.284   1.607   1.851  1.00 86.88           O  
ATOM   3893  CG  MET A 483     -23.741   2.536   5.805  1.00 86.88           C  
ATOM   3894  SD  MET A 483     -24.808   2.995   7.195  1.00 86.88           S  
ATOM   3895  CE  MET A 483     -25.789   1.477   7.294  1.00 86.88           C  
ATOM   3896  N   GLY A 484     -23.760   2.921   0.877  1.00 83.94           N  
ATOM   3897  CA  GLY A 484     -24.344   2.855  -0.465  1.00 83.94           C  
ATOM   3898  C   GLY A 484     -25.556   3.761  -0.712  1.00 83.94           C  
ATOM   3899  O   GLY A 484     -26.184   3.634  -1.761  1.00 83.94           O  
ATOM   3900  N   GLY A 485     -25.881   4.677   0.205  1.00 89.50           N  
ATOM   3901  CA  GLY A 485     -26.954   5.661   0.036  1.00 89.50           C  
ATOM   3902  C   GLY A 485     -26.483   7.111   0.197  1.00 89.50           C  
ATOM   3903  O   GLY A 485     -25.348   7.439  -0.142  1.00 89.50           O  
ATOM   3904  N   ASP A 486     -27.350   8.011   0.665  1.00 93.00           N  
ATOM   3905  CA  ASP A 486     -27.019   9.428   0.903  1.00 93.00           C  
ATOM   3906  C   ASP A 486     -27.993  10.097   1.894  1.00 93.00           C  
ATOM   3907  CB  ASP A 486     -26.986  10.213  -0.433  1.00 93.00           C  
ATOM   3908  O   ASP A 486     -29.064   9.557   2.192  1.00 93.00           O  
ATOM   3909  CG  ASP A 486     -26.163  11.516  -0.372  1.00 93.00           C  
ATOM   3910  OD1 ASP A 486     -25.379  11.713   0.590  1.00 93.00           O  
ATOM   3911  OD2 ASP A 486     -26.273  12.358  -1.288  1.00 93.00           O  
ATOM   3912  N   ILE A 487     -27.626  11.292   2.378  1.00 92.75           N  
ATOM   3913  CA  ILE A 487     -28.486  12.167   3.194  1.00 92.75           C  
ATOM   3914  C   ILE A 487     -28.823  13.448   2.425  1.00 92.75           C  
ATOM   3915  CB  ILE A 487     -27.879  12.491   4.579  1.00 92.75           C  
ATOM   3916  O   ILE A 487     -27.933  14.221   2.039  1.00 92.75           O  
ATOM   3917  CG1 ILE A 487     -27.553  11.191   5.337  1.00 92.75           C  
ATOM   3918  CG2 ILE A 487     -28.855  13.354   5.410  1.00 92.75           C  
ATOM   3919  CD1 ILE A 487     -26.934  11.392   6.724  1.00 92.75           C  
ATOM   3920  N   VAL A 488     -30.124  13.701   2.284  1.00 92.06           N  
ATOM   3921  CA  VAL A 488     -30.711  14.888   1.649  1.00 92.06           C  
ATOM   3922  C   VAL A 488     -31.489  15.695   2.688  1.00 92.06           C  
ATOM   3923  CB  VAL A 488     -31.591  14.487   0.447  1.00 92.06           C  
ATOM   3924  O   VAL A 488     -32.024  15.140   3.646  1.00 92.06           O  
ATOM   3925  CG1 VAL A 488     -32.157  15.710  -0.289  1.00 92.06           C  
ATOM   3926  CG2 VAL A 488     -30.780  13.673  -0.573  1.00 92.06           C  
ATOM   3927  N   VAL A 489     -31.530  17.015   2.519  1.00 92.25           N  
ATOM   3928  CA  VAL A 489     -32.228  17.938   3.418  1.00 92.25           C  
ATOM   3929  C   VAL A 489     -33.141  18.866   2.628  1.00 92.25           C  
ATOM   3930  CB  VAL A 489     -31.235  18.724   4.295  1.00 92.25           C  
ATOM   3931  O   VAL A 489     -32.750  19.408   1.596  1.00 92.25           O  
ATOM   3932  CG1 VAL A 489     -30.321  19.634   3.460  1.00 92.25           C  
ATOM   3933  CG2 VAL A 489     -31.949  19.558   5.367  1.00 92.25           C  
ATOM   3934  N   GLU A 490     -34.334  19.090   3.156  1.00 90.31           N  
ATOM   3935  CA  GLU A 490     -35.272  20.108   2.701  1.00 90.31           C  
ATOM   3936  C   GLU A 490     -35.748  20.895   3.917  1.00 90.31           C  
ATOM   3937  CB  GLU A 490     -36.456  19.460   1.987  1.00 90.31           C  
ATOM   3938  O   GLU A 490     -36.077  20.316   4.949  1.00 90.31           O  
ATOM   3939  CG  GLU A 490     -36.042  18.737   0.694  1.00 90.31           C  
ATOM   3940  CD  GLU A 490     -37.249  18.148  -0.039  1.00 90.31           C  
ATOM   3941  OE1 GLU A 490     -37.059  17.551  -1.118  1.00 90.31           O  
ATOM   3942  OE2 GLU A 490     -38.376  18.300   0.485  1.00 90.31           O  
ATOM   3943  N   SER A 491     -35.741  22.222   3.853  1.00 90.06           N  
ATOM   3944  CA  SER A 491     -36.119  23.039   5.003  1.00 90.06           C  
ATOM   3945  C   SER A 491     -36.572  24.423   4.572  1.00 90.06           C  
ATOM   3946  CB  SER A 491     -34.932  23.145   5.958  1.00 90.06           C  
ATOM   3947  O   SER A 491     -36.028  24.991   3.624  1.00 90.06           O  
ATOM   3948  OG  SER A 491     -35.306  23.795   7.148  1.00 90.06           O  
ATOM   3949  N   GLU A 492     -37.548  24.961   5.301  1.00 86.06           N  
ATOM   3950  CA  GLU A 492     -37.997  26.343   5.181  1.00 86.06           C  
ATOM   3951  C   GLU A 492     -37.861  27.051   6.540  1.00 86.06           C  
ATOM   3952  CB  GLU A 492     -39.445  26.427   4.678  1.00 86.06           C  
ATOM   3953  O   GLU A 492     -38.297  26.512   7.567  1.00 86.06           O  
ATOM   3954  CG  GLU A 492     -39.589  26.075   3.188  1.00 86.06           C  
ATOM   3955  CD  GLU A 492     -40.993  26.378   2.629  1.00 86.06           C  
ATOM   3956  OE1 GLU A 492     -41.189  26.166   1.412  1.00 86.06           O  
ATOM   3957  OE2 GLU A 492     -41.858  26.883   3.385  1.00 86.06           O  
ATOM   3958  N   PRO A 493     -37.290  28.271   6.590  1.00 84.50           N  
ATOM   3959  CA  PRO A 493     -37.182  29.032   7.831  1.00 84.50           C  
ATOM   3960  C   PRO A 493     -38.540  29.209   8.528  1.00 84.50           C  
ATOM   3961  CB  PRO A 493     -36.557  30.374   7.437  1.00 84.50           C  
ATOM   3962  O   PRO A 493     -39.491  29.727   7.947  1.00 84.50           O  
ATOM   3963  CG  PRO A 493     -35.753  30.029   6.186  1.00 84.50           C  
ATOM   3964  CD  PRO A 493     -36.611  28.967   5.506  1.00 84.50           C  
ATOM   3965  N   GLY A 494     -38.616  28.799   9.794  1.00 78.56           N  
ATOM   3966  CA  GLY A 494     -39.809  28.890  10.641  1.00 78.56           C  
ATOM   3967  C   GLY A 494     -40.855  27.788  10.448  1.00 78.56           C  
ATOM   3968  O   GLY A 494     -41.816  27.764  11.213  1.00 78.56           O  
ATOM   3969  N   GLN A 495     -40.683  26.890   9.471  1.00 83.44           N  
ATOM   3970  CA  GLN A 495     -41.535  25.703   9.293  1.00 83.44           C  
ATOM   3971  C   GLN A 495     -40.833  24.396   9.692  1.00 83.44           C  
ATOM   3972  CB  GLN A 495     -42.063  25.632   7.855  1.00 83.44           C  
ATOM   3973  O   GLN A 495     -41.500  23.377   9.849  1.00 83.44           O  
ATOM   3974  CG  GLN A 495     -42.961  26.829   7.505  1.00 83.44           C  
ATOM   3975  CD  GLN A 495     -43.701  26.617   6.189  1.00 83.44           C  
ATOM   3976  NE2 GLN A 495     -43.702  27.596   5.318  1.00 83.44           N  
ATOM   3977  OE1 GLN A 495     -44.290  25.582   5.930  1.00 83.44           O  
ATOM   3978  N   GLY A 496     -39.514  24.443   9.907  1.00 87.12           N  
ATOM   3979  CA  GLY A 496     -38.709  23.312  10.358  1.00 87.12           C  
ATOM   3980  C   GLY A 496     -37.898  22.661   9.241  1.00 87.12           C  
ATOM   3981  O   GLY A 496     -37.693  23.254   8.175  1.00 87.12           O  
ATOM   3982  N   SER A 497     -37.362  21.471   9.498  1.00 91.69           N  
ATOM   3983  CA  SER A 497     -36.450  20.782   8.577  1.00 91.69           C  
ATOM   3984  C   SER A 497     -36.845  19.326   8.391  1.00 91.69           C  
ATOM   3985  CB  SER A 497     -34.975  20.864   9.012  1.00 91.69           C  
ATOM   3986  O   SER A 497     -37.361  18.669   9.291  1.00 91.69           O  
ATOM   3987  OG  SER A 497     -34.727  21.923   9.914  1.00 91.69           O  
ATOM   3988  N   ARG A 498     -36.565  18.812   7.200  1.00 93.25           N  
ATOM   3989  CA  ARG A 498     -36.774  17.427   6.811  1.00 93.25           C  
ATOM   3990  C   ARG A 498     -35.462  16.843   6.310  1.00 93.25           C  
ATOM   3991  CB  ARG A 498     -37.897  17.381   5.770  1.00 93.25           C  
ATOM   3992  O   ARG A 498     -34.921  17.293   5.302  1.00 93.25           O  
ATOM   3993  CG  ARG A 498     -37.998  15.974   5.191  1.00 93.25           C  
ATOM   3994  CD  ARG A 498     -39.257  15.742   4.381  1.00 93.25           C  
ATOM   3995  NE  ARG A 498     -39.464  16.657   3.245  1.00 93.25           N  
ATOM   3996  NH1 ARG A 498     -41.301  15.508   2.515  1.00 93.25           N  
ATOM   3997  NH2 ARG A 498     -40.624  17.296   1.387  1.00 93.25           N  
ATOM   3998  CZ  ARG A 498     -40.457  16.497   2.393  1.00 93.25           C  
ATOM   3999  N   PHE A 499     -34.969  15.821   6.999  1.00 93.94           N  
ATOM   4000  CA  PHE A 499     -33.786  15.059   6.608  1.00 93.94           C  
ATOM   4001  C   PHE A 499     -34.199  13.680   6.112  1.00 93.94           C  
ATOM   4002  CB  PHE A 499     -32.812  14.954   7.784  1.00 93.94           C  
ATOM   4003  O   PHE A 499     -34.839  12.933   6.843  1.00 93.94           O  
ATOM   4004  CG  PHE A 499     -32.137  16.265   8.120  1.00 93.94           C  
ATOM   4005  CD1 PHE A 499     -30.919  16.602   7.502  1.00 93.94           C  
ATOM   4006  CD2 PHE A 499     -32.736  17.160   9.026  1.00 93.94           C  
ATOM   4007  CE1 PHE A 499     -30.296  17.827   7.797  1.00 93.94           C  
ATOM   4008  CE2 PHE A 499     -32.113  18.385   9.319  1.00 93.94           C  
ATOM   4009  CZ  PHE A 499     -30.892  18.718   8.706  1.00 93.94           C  
ATOM   4010  N   THR A 500     -33.800  13.339   4.890  1.00 93.62           N  
ATOM   4011  CA  THR A 500     -34.046  12.026   4.286  1.00 93.62           C  
ATOM   4012  C   THR A 500     -32.730  11.270   4.192  1.00 93.62           C  
ATOM   4013  CB  THR A 500     -34.707  12.153   2.908  1.00 93.62           C  
ATOM   4014  O   THR A 500     -31.821  11.687   3.473  1.00 93.62           O  
ATOM   4015  CG2 THR A 500     -35.171  10.799   2.375  1.00 93.62           C  
ATOM   4016  OG1 THR A 500     -35.844  12.978   3.004  1.00 93.62           O  
ATOM   4017  N   LEU A 501     -32.619  10.175   4.936  1.00 95.06           N  
ATOM   4018  CA  LEU A 501     -31.534   9.206   4.861  1.00 95.06           C  
ATOM   4019  C   LEU A 501     -31.970   8.051   3.962  1.00 95.06           C  
ATOM   4020  CB  LEU A 501     -31.198   8.726   6.285  1.00 95.06           C  
ATOM   4021  O   LEU A 501     -33.036   7.476   4.159  1.00 95.06           O  
ATOM   4022  CG  LEU A 501     -30.276   7.491   6.358  1.00 95.06           C  
ATOM   4023  CD1 LEU A 501     -28.866   7.820   5.873  1.00 95.06           C  
ATOM   4024  CD2 LEU A 501     -30.208   6.983   7.796  1.00 95.06           C  
ATOM   4025  N   SER A 502     -31.105   7.677   3.028  1.00 92.94           N  
ATOM   4026  CA  SER A 502     -31.223   6.453   2.239  1.00 92.94           C  
ATOM   4027  C   SER A 502     -30.010   5.566   2.498  1.00 92.94           C  
ATOM   4028  CB  SER A 502     -31.372   6.793   0.753  1.00 92.94           C  
ATOM   4029  O   SER A 502     -28.893   6.078   2.598  1.00 92.94           O  
ATOM   4030  OG  SER A 502     -30.290   7.587   0.293  1.00 92.94           O  
ATOM   4031  N   ILE A 503     -30.223   4.255   2.612  1.00 92.38           N  
ATOM   4032  CA  ILE A 503     -29.161   3.245   2.721  1.00 92.38           C  
ATOM   4033  C   ILE A 503     -29.523   1.998   1.908  1.00 92.38           C  
ATOM   4034  CB  ILE A 503     -28.864   2.864   4.191  1.00 92.38           C  
ATOM   4035  O   ILE A 503     -30.703   1.728   1.668  1.00 92.38           O  
ATOM   4036  CG1 ILE A 503     -30.079   2.187   4.864  1.00 92.38           C  
ATOM   4037  CG2 ILE A 503     -28.357   4.076   4.994  1.00 92.38           C  
ATOM   4038  CD1 ILE A 503     -29.767   1.629   6.249  1.00 92.38           C  
ATOM   4039  N   ILE A 504     -28.510   1.220   1.520  1.00 88.69           N  
ATOM   4040  CA  ILE A 504     -28.708  -0.118   0.956  1.00 88.69           C  
ATOM   4041  C   ILE A 504     -28.730  -1.114   2.118  1.00 88.69           C  
ATOM   4042  CB  ILE A 504     -27.638  -0.447  -0.107  1.00 88.69           C  
ATOM   4043  O   ILE A 504     -27.749  -1.253   2.847  1.00 88.69           O  
ATOM   4044  CG1 ILE A 504     -27.704   0.581  -1.261  1.00 88.69           C  
ATOM   4045  CG2 ILE A 504     -27.844  -1.878  -0.637  1.00 88.69           C  
ATOM   4046  CD1 ILE A 504     -26.639   0.379  -2.347  1.00 88.69           C  
ATOM   4047  N   ALA A 505     -29.866  -1.774   2.299  1.00 86.25           N  
ATOM   4048  CA  ALA A 505     -30.116  -2.758   3.339  1.00 86.25           C  
ATOM   4049  C   ALA A 505     -31.008  -3.867   2.752  1.00 86.25           C  
ATOM   4050  CB  ALA A 505     -30.744  -2.039   4.542  1.00 86.25           C  
ATOM   4051  O   ALA A 505     -32.238  -3.780   2.840  1.00 86.25           O  
ATOM   4052  N   PRO A 506     -30.423  -4.884   2.092  1.00 84.56           N  
ATOM   4053  CA  PRO A 506     -31.197  -5.966   1.507  1.00 84.56           C  
ATOM   4054  C   PRO A 506     -31.916  -6.755   2.603  1.00 84.56           C  
ATOM   4055  CB  PRO A 506     -30.222  -6.799   0.674  1.00 84.56           C  
ATOM   4056  O   PRO A 506     -31.343  -7.064   3.655  1.00 84.56           O  
ATOM   4057  CG  PRO A 506     -28.852  -6.482   1.265  1.00 84.56           C  
ATOM   4058  CD  PRO A 506     -29.002  -5.079   1.853  1.00 84.56           C  
ATOM   4059  N   ALA A 507     -33.193  -7.031   2.356  1.00 80.00           N  
ATOM   4060  CA  ALA A 507     -34.033  -7.819   3.237  1.00 80.00           C  
ATOM   4061  C   ALA A 507     -33.605  -9.282   3.155  1.00 80.00           C  
ATOM   4062  CB  ALA A 507     -35.503  -7.641   2.840  1.00 80.00           C  
ATOM   4063  O   ALA A 507     -33.341  -9.808   2.073  1.00 80.00           O  
ATOM   4064  N   MET A 508     -33.571  -9.956   4.299  1.00 70.81           N  
ATOM   4065  CA  MET A 508     -33.515 -11.412   4.299  1.00 70.81           C  
ATOM   4066  C   MET A 508     -34.944 -11.937   4.208  1.00 70.81           C  
ATOM   4067  CB  MET A 508     -32.767 -11.926   5.532  1.00 70.81           C  
ATOM   4068  O   MET A 508     -35.742 -11.723   5.119  1.00 70.81           O  
ATOM   4069  CG  MET A 508     -31.255 -11.743   5.362  1.00 70.81           C  
ATOM   4070  SD  MET A 508     -30.265 -12.258   6.790  1.00 70.81           S  
ATOM   4071  CE  MET A 508     -30.545 -14.049   6.796  1.00 70.81           C  
ATOM   4072  N   GLU A 509     -35.274 -12.611   3.105  1.00 51.12           N  
ATOM   4073  CA  GLU A 509     -36.514 -13.379   3.012  1.00 51.12           C  
ATOM   4074  C   GLU A 509     -36.461 -14.532   4.023  1.00 51.12           C  
ATOM   4075  CB  GLU A 509     -36.756 -13.907   1.584  1.00 51.12           C  
ATOM   4076  O   GLU A 509     -35.728 -15.508   3.852  1.00 51.12           O  
ATOM   4077  CG  GLU A 509     -37.218 -12.817   0.600  1.00 51.12           C  
ATOM   4078  CD  GLU A 509     -37.575 -13.358  -0.801  1.00 51.12           C  
ATOM   4079  OE1 GLU A 509     -38.219 -12.602  -1.565  1.00 51.12           O  
ATOM   4080  OE2 GLU A 509     -37.212 -14.515  -1.119  1.00 51.12           O  
ATOM   4081  N   GLU A 510     -37.253 -14.431   5.089  1.00 44.31           N  
ATOM   4082  CA  GLU A 510     -37.698 -15.607   5.826  1.00 44.31           C  
ATOM   4083  C   GLU A 510     -38.740 -16.330   4.964  1.00 44.31           C  
ATOM   4084  CB  GLU A 510     -38.262 -15.227   7.214  1.00 44.31           C  
ATOM   4085  O   GLU A 510     -39.779 -15.768   4.611  1.00 44.31           O  
ATOM   4086  CG  GLU A 510     -37.186 -15.329   8.312  1.00 44.31           C  
ATOM   4087  CD  GLU A 510     -37.637 -14.850   9.708  1.00 44.31           C  
ATOM   4088  OE1 GLU A 510     -36.891 -15.127  10.680  1.00 44.31           O  
ATOM   4089  OE2 GLU A 510     -38.682 -14.169   9.810  1.00 44.31           O  
ATOM   4090  N   ASN A 511     -38.492 -17.607   4.656  1.00 33.59           N  
ATOM   4091  CA  ASN A 511     -39.592 -18.530   4.401  1.00 33.59           C  
ATOM   4092  C   ASN A 511     -40.521 -18.440   5.617  1.00 33.59           C  
ATOM   4093  CB  ASN A 511     -39.058 -19.969   4.231  1.00 33.59           C  
ATOM   4094  O   ASN A 511     -40.126 -18.849   6.708  1.00 33.59           O  
ATOM   4095  CG  ASN A 511     -38.777 -20.357   2.792  1.00 33.59           C  
ATOM   4096  ND2 ASN A 511     -37.745 -21.133   2.553  1.00 33.59           N  
ATOM   4097  OD1 ASN A 511     -39.502 -20.031   1.870  1.00 33.59           O  
ATOM   4098  N   LEU A 512     -41.728 -17.894   5.435  1.00 37.53           N  
ATOM   4099  CA  LEU A 512     -42.773 -17.905   6.453  1.00 37.53           C  
ATOM   4100  C   LEU A 512     -43.123 -19.360   6.797  1.00 37.53           C  
ATOM   4101  CB  LEU A 512     -44.042 -17.153   5.988  1.00 37.53           C  
ATOM   4102  O   LEU A 512     -44.017 -19.963   6.205  1.00 37.53           O  
ATOM   4103  CG  LEU A 512     -44.060 -15.635   6.241  1.00 37.53           C  
ATOM   4104  CD1 LEU A 512     -43.545 -14.849   5.036  1.00 37.53           C  
ATOM   4105  CD2 LEU A 512     -45.497 -15.180   6.518  1.00 37.53           C  
ATOM   4106  N   LEU A 513     -42.439 -19.912   7.788  1.00 31.83           N  
ATOM   4107  CA  LEU A 513     -43.041 -20.847   8.715  1.00 31.83           C  
ATOM   4108  C   LEU A 513     -43.302 -20.034   9.971  1.00 31.83           C  
ATOM   4109  CB  LEU A 513     -42.139 -22.070   8.922  1.00 31.83           C  
ATOM   4110  O   LEU A 513     -42.387 -19.489  10.582  1.00 31.83           O  
ATOM   4111  CG  LEU A 513     -42.126 -23.005   7.697  1.00 31.83           C  
ATOM   4112  CD1 LEU A 513     -41.015 -24.043   7.850  1.00 31.83           C  
ATOM   4113  CD2 LEU A 513     -43.451 -23.756   7.517  1.00 31.83           C  
ATOM   4114  N   CYS A 514     -44.585 -19.864  10.267  1.00 26.56           N  
ATOM   4115  CA  CYS A 514     -45.071 -19.247  11.483  1.00 26.56           C  
ATOM   4116  C   CYS A 514     -44.241 -19.734  12.679  1.00 26.56           C  
ATOM   4117  CB  CYS A 514     -46.546 -19.658  11.629  1.00 26.56           C  
ATOM   4118  O   CYS A 514     -44.131 -20.940  12.894  1.00 26.56           O  
ATOM   4119  SG  CYS A 514     -47.513 -19.116  10.181  1.00 26.56           S  
ATOM   4120  N   LYS A 515     -43.679 -18.799  13.453  1.00 32.22           N  
ATOM   4121  CA  LYS A 515     -43.300 -19.078  14.836  1.00 32.22           C  
ATOM   4122  C   LYS A 515     -44.596 -19.365  15.588  1.00 32.22           C  
ATOM   4123  CB  LYS A 515     -42.533 -17.898  15.459  1.00 32.22           C  
ATOM   4124  O   LYS A 515     -45.298 -18.438  15.981  1.00 32.22           O  
ATOM   4125  CG  LYS A 515     -41.090 -17.782  14.947  1.00 32.22           C  
ATOM   4126  CD  LYS A 515     -40.357 -16.648  15.676  1.00 32.22           C  
ATOM   4127  CE  LYS A 515     -38.893 -16.582  15.230  1.00 32.22           C  
ATOM   4128  NZ  LYS A 515     -38.163 -15.505  15.941  1.00 32.22           N  
ATOM   4129  N   GLU A 516     -44.954 -20.639  15.684  1.00 27.77           N  
ATOM   4130  CA  GLU A 516     -45.716 -21.103  16.835  1.00 27.77           C  
ATOM   4131  C   GLU A 516     -44.793 -21.008  18.049  1.00 27.77           C  
ATOM   4132  CB  GLU A 516     -46.270 -22.525  16.628  1.00 27.77           C  
ATOM   4133  O   GLU A 516     -43.594 -21.281  17.955  1.00 27.77           O  
ATOM   4134  CG  GLU A 516     -47.476 -22.509  15.672  1.00 27.77           C  
ATOM   4135  CD  GLU A 516     -48.174 -23.872  15.494  1.00 27.77           C  
ATOM   4136  OE1 GLU A 516     -49.339 -23.858  15.023  1.00 27.77           O  
ATOM   4137  OE2 GLU A 516     -47.553 -24.923  15.766  1.00 27.77           O  
ATOM   4138  N   ASP A 517     -45.366 -20.532  19.149  1.00 34.97           N  
ATOM   4139  CA  ASP A 517     -44.753 -20.421  20.462  1.00 34.97           C  
ATOM   4140  C   ASP A 517     -43.937 -21.681  20.792  1.00 34.97           C  
ATOM   4141  CB  ASP A 517     -45.890 -20.229  21.483  1.00 34.97           C  
ATOM   4142  O   ASP A 517     -44.494 -22.749  21.045  1.00 34.97           O  
ATOM   4143  CG  ASP A 517     -46.687 -18.938  21.259  1.00 34.97           C  
ATOM   4144  OD1 ASP A 517     -46.057 -17.857  21.284  1.00 34.97           O  
ATOM   4145  OD2 ASP A 517     -47.918 -19.028  21.037  1.00 34.97           O  
ATOM   4146  N   THR A 518     -42.607 -21.580  20.797  1.00 30.72           N  
ATOM   4147  CA  THR A 518     -41.771 -22.616  21.407  1.00 30.72           C  
ATOM   4148  C   THR A 518     -41.777 -22.377  22.908  1.00 30.72           C  
ATOM   4149  CB  THR A 518     -40.355 -22.678  20.820  1.00 30.72           C  
ATOM   4150  O   THR A 518     -40.946 -21.639  23.437  1.00 30.72           O  
ATOM   4151  CG2 THR A 518     -40.372 -23.210  19.386  1.00 30.72           C  
ATOM   4152  OG1 THR A 518     -39.763 -21.399  20.820  1.00 30.72           O  
ATOM   4153  N   GLU A 519     -42.778 -22.960  23.564  1.00 32.41           N  
ATOM   4154  CA  GLU A 519     -42.758 -23.251  24.993  1.00 32.41           C  
ATOM   4155  C   GLU A 519     -41.486 -24.042  25.359  1.00 32.41           C  
ATOM   4156  CB  GLU A 519     -44.016 -24.055  25.393  1.00 32.41           C  
ATOM   4157  O   GLU A 519     -41.009 -24.872  24.580  1.00 32.41           O  
ATOM   4158  CG  GLU A 519     -45.318 -23.230  25.376  1.00 32.41           C  
ATOM   4159  CD  GLU A 519     -46.562 -24.019  25.845  1.00 32.41           C  
ATOM   4160  OE1 GLU A 519     -47.489 -23.379  26.401  1.00 32.41           O  
ATOM   4161  OE2 GLU A 519     -46.612 -25.258  25.658  1.00 32.41           O  
ATOM   4162  N   ASP A 520     -40.962 -23.762  26.556  1.00 36.12           N  
ATOM   4163  CA  ASP A 520     -39.891 -24.478  27.256  1.00 36.12           C  
ATOM   4164  C   ASP A 520     -39.903 -25.995  26.990  1.00 36.12           C  
ATOM   4165  CB  ASP A 520     -40.090 -24.279  28.778  1.00 36.12           C  
ATOM   4166  O   ASP A 520     -40.740 -26.727  27.528  1.00 36.12           O  
ATOM   4167  CG  ASP A 520     -39.529 -22.983  29.359  1.00 36.12           C  
ATOM   4168  OD1 ASP A 520     -38.389 -22.632  28.991  1.00 36.12           O  
ATOM   4169  OD2 ASP A 520     -40.217 -22.399  30.230  1.00 36.12           O  
ATOM   4170  N   TYR A 521     -38.910 -26.497  26.251  1.00 35.50           N  
ATOM   4171  CA  TYR A 521     -38.528 -27.905  26.323  1.00 35.50           C  
ATOM   4172  C   TYR A 521     -37.204 -28.026  27.089  1.00 35.50           C  
ATOM   4173  CB  TYR A 521     -38.474 -28.558  24.938  1.00 35.50           C  
ATOM   4174  O   TYR A 521     -36.199 -27.460  26.657  1.00 35.50           O  
ATOM   4175  CG  TYR A 521     -39.835 -29.009  24.442  1.00 35.50           C  
ATOM   4176  CD1 TYR A 521     -40.371 -30.239  24.877  1.00 35.50           C  
ATOM   4177  CD2 TYR A 521     -40.578 -28.190  23.572  1.00 35.50           C  
ATOM   4178  CE1 TYR A 521     -41.642 -30.654  24.434  1.00 35.50           C  
ATOM   4179  CE2 TYR A 521     -41.843 -28.606  23.115  1.00 35.50           C  
ATOM   4180  OH  TYR A 521     -43.597 -30.245  23.107  1.00 35.50           O  
ATOM   4181  CZ  TYR A 521     -42.376 -29.837  23.544  1.00 35.50           C  
ATOM   4182  N   PRO A 522     -37.161 -28.757  28.219  1.00 43.62           N  
ATOM   4183  CA  PRO A 522     -35.913 -29.027  28.916  1.00 43.62           C  
ATOM   4184  C   PRO A 522     -35.027 -29.925  28.044  1.00 43.62           C  
ATOM   4185  CB  PRO A 522     -36.312 -29.674  30.247  1.00 43.62           C  
ATOM   4186  O   PRO A 522     -35.464 -30.986  27.590  1.00 43.62           O  
ATOM   4187  CG  PRO A 522     -37.676 -30.302  29.958  1.00 43.62           C  
ATOM   4188  CD  PRO A 522     -38.279 -29.410  28.878  1.00 43.62           C  
ATOM   4189  N   LEU A 523     -33.783 -29.493  27.822  1.00 53.16           N  
ATOM   4190  CA  LEU A 523     -32.728 -30.301  27.206  1.00 53.16           C  
ATOM   4191  C   LEU A 523     -32.628 -31.674  27.912  1.00 53.16           C  
ATOM   4192  CB  LEU A 523     -31.389 -29.539  27.301  1.00 53.16           C  
ATOM   4193  O   LEU A 523     -32.890 -31.768  29.117  1.00 53.16           O  
ATOM   4194  CG  LEU A 523     -31.306 -28.280  26.414  1.00 53.16           C  
ATOM   4195  CD1 LEU A 523     -30.203 -27.353  26.926  1.00 53.16           C  
ATOM   4196  CD2 LEU A 523     -31.006 -28.635  24.955  1.00 53.16           C  
ATOM   4197  N   PRO A 524     -32.265 -32.755  27.199  1.00 57.31           N  
ATOM   4198  CA  PRO A 524     -32.095 -34.068  27.815  1.00 57.31           C  
ATOM   4199  C   PRO A 524     -30.999 -34.021  28.890  1.00 57.31           C  
ATOM   4200  CB  PRO A 524     -31.765 -35.024  26.662  1.00 57.31           C  
ATOM   4201  O   PRO A 524     -29.928 -33.468  28.663  1.00 57.31           O  
ATOM   4202  CG  PRO A 524     -31.185 -34.113  25.578  1.00 57.31           C  
ATOM   4203  CD  PRO A 524     -31.909 -32.787  25.790  1.00 57.31           C  
ATOM   4204  N   ALA A 525     -31.260 -34.613  30.058  1.00 67.50           N  
ATOM   4205  CA  ALA A 525     -30.296 -34.688  31.154  1.00 67.50           C  
ATOM   4206  C   ALA A 525     -29.139 -35.637  30.793  1.00 67.50           C  
ATOM   4207  CB  ALA A 525     -31.040 -35.144  32.420  1.00 67.50           C  
ATOM   4208  O   ALA A 525     -29.325 -36.855  30.803  1.00 67.50           O  
ATOM   4209  N   LEU A 526     -27.964 -35.090  30.469  1.00 80.94           N  
ATOM   4210  CA  LEU A 526     -26.767 -35.865  30.116  1.00 80.94           C  
ATOM   4211  C   LEU A 526     -25.898 -36.163  31.347  1.00 80.94           C  
ATOM   4212  CB  LEU A 526     -25.958 -35.110  29.041  1.00 80.94           C  
ATOM   4213  O   LEU A 526     -25.849 -35.368  32.291  1.00 80.94           O  
ATOM   4214  CG  LEU A 526     -26.712 -34.822  27.728  1.00 80.94           C  
ATOM   4215  CD1 LEU A 526     -25.867 -33.918  26.831  1.00 80.94           C  
ATOM   4216  CD2 LEU A 526     -27.026 -36.096  26.944  1.00 80.94           C  
ATOM   4217  N   HIS A 527     -25.161 -37.276  31.327  1.00 84.06           N  
ATOM   4218  CA  HIS A 527     -24.064 -37.541  32.265  1.00 84.06           C  
ATOM   4219  C   HIS A 527     -22.723 -37.141  31.629  1.00 84.06           C  
ATOM   4220  CB  HIS A 527     -24.112 -38.998  32.751  1.00 84.06           C  
ATOM   4221  O   HIS A 527     -22.279 -37.734  30.646  1.00 84.06           O  
ATOM   4222  CG  HIS A 527     -23.287 -39.239  33.998  1.00 84.06           C  
ATOM   4223  CD2 HIS A 527     -23.570 -38.823  35.270  1.00 84.06           C  
ATOM   4224  ND1 HIS A 527     -22.158 -40.011  34.103  1.00 84.06           N  
ATOM   4225  CE1 HIS A 527     -21.760 -40.035  35.385  1.00 84.06           C  
ATOM   4226  NE2 HIS A 527     -22.600 -39.316  36.142  1.00 84.06           N  
ATOM   4227  N   ILE A 528     -22.089 -36.095  32.158  1.00 87.19           N  
ATOM   4228  CA  ILE A 528     -20.955 -35.399  31.545  1.00 87.19           C  
ATOM   4229  C   ILE A 528     -19.703 -35.593  32.400  1.00 87.19           C  
ATOM   4230  CB  ILE A 528     -21.276 -33.900  31.318  1.00 87.19           C  
ATOM   4231  O   ILE A 528     -19.707 -35.274  33.587  1.00 87.19           O  
ATOM   4232  CG1 ILE A 528     -22.603 -33.746  30.532  1.00 87.19           C  
ATOM   4233  CG2 ILE A 528     -20.097 -33.202  30.604  1.00 87.19           C  
ATOM   4234  CD1 ILE A 528     -23.027 -32.310  30.220  1.00 87.19           C  
ATOM   4235  N   LEU A 529     -18.608 -36.053  31.794  1.00 89.06           N  
ATOM   4236  CA  LEU A 529     -17.290 -36.054  32.436  1.00 89.06           C  
ATOM   4237  C   LEU A 529     -16.555 -34.753  32.095  1.00 89.06           C  
ATOM   4238  CB  LEU A 529     -16.513 -37.311  32.013  1.00 89.06           C  
ATOM   4239  O   LEU A 529     -16.223 -34.515  30.933  1.00 89.06           O  
ATOM   4240  CG  LEU A 529     -15.102 -37.435  32.621  1.00 89.06           C  
ATOM   4241  CD1 LEU A 529     -15.133 -37.560  34.145  1.00 89.06           C  
ATOM   4242  CD2 LEU A 529     -14.408 -38.680  32.064  1.00 89.06           C  
ATOM   4243  N   LEU A 530     -16.291 -33.918  33.099  1.00 88.25           N  
ATOM   4244  CA  LEU A 530     -15.509 -32.688  32.983  1.00 88.25           C  
ATOM   4245  C   LEU A 530     -14.079 -32.928  33.479  1.00 88.25           C  
ATOM   4246  CB  LEU A 530     -16.219 -31.571  33.771  1.00 88.25           C  
ATOM   4247  O   LEU A 530     -13.865 -33.231  34.652  1.00 88.25           O  
ATOM   4248  CG  LEU A 530     -15.458 -30.230  33.784  1.00 88.25           C  
ATOM   4249  CD1 LEU A 530     -15.379 -29.592  32.395  1.00 88.25           C  
ATOM   4250  CD2 LEU A 530     -16.155 -29.250  34.725  1.00 88.25           C  
ATOM   4251  N   VAL A 531     -13.094 -32.755  32.600  1.00 88.31           N  
ATOM   4252  CA  VAL A 531     -11.671 -32.878  32.935  1.00 88.31           C  
ATOM   4253  C   VAL A 531     -11.019 -31.499  32.901  1.00 88.31           C  
ATOM   4254  CB  VAL A 531     -10.950 -33.867  32.007  1.00 88.31           C  
ATOM   4255  O   VAL A 531     -10.830 -30.934  31.825  1.00 88.31           O  
ATOM   4256  CG1 VAL A 531      -9.559 -34.189  32.562  1.00 88.31           C  
ATOM   4257  CG2 VAL A 531     -11.725 -35.184  31.835  1.00 88.31           C  
ATOM   4258  N   GLU A 532     -10.698 -30.959  34.075  1.00 83.88           N  
ATOM   4259  CA  GLU A 532     -10.195 -29.594  34.277  1.00 83.88           C  
ATOM   4260  C   GLU A 532      -9.357 -29.541  35.564  1.00 83.88           C  
ATOM   4261  CB  GLU A 532     -11.404 -28.648  34.377  1.00 83.88           C  
ATOM   4262  O   GLU A 532      -9.800 -30.011  36.611  1.00 83.88           O  
ATOM   4263  CG  GLU A 532     -11.071 -27.184  34.695  1.00 83.88           C  
ATOM   4264  CD  GLU A 532     -10.488 -26.414  33.507  1.00 83.88           C  
ATOM   4265  OE1 GLU A 532      -9.574 -25.585  33.700  1.00 83.88           O  
ATOM   4266  OE2 GLU A 532     -11.065 -26.492  32.401  1.00 83.88           O  
ATOM   4267  N   ASP A 533      -8.156 -28.962  35.506  1.00 80.81           N  
ATOM   4268  CA  ASP A 533      -7.207 -28.930  36.629  1.00 80.81           C  
ATOM   4269  C   ASP A 533      -7.353 -27.689  37.530  1.00 80.81           C  
ATOM   4270  CB  ASP A 533      -5.777 -29.066  36.081  1.00 80.81           C  
ATOM   4271  O   ASP A 533      -6.869 -27.671  38.667  1.00 80.81           O  
ATOM   4272  CG  ASP A 533      -5.280 -27.820  35.338  1.00 80.81           C  
ATOM   4273  OD1 ASP A 533      -6.115 -27.181  34.668  1.00 80.81           O  
ATOM   4274  OD2 ASP A 533      -4.074 -27.507  35.486  1.00 80.81           O  
ATOM   4275  N   ILE A 534      -8.047 -26.651  37.055  1.00 77.44           N  
ATOM   4276  CA  ILE A 534      -8.299 -25.419  37.805  1.00 77.44           C  
ATOM   4277  C   ILE A 534      -9.641 -25.522  38.541  1.00 77.44           C  
ATOM   4278  CB  ILE A 534      -8.199 -24.186  36.880  1.00 77.44           C  
ATOM   4279  O   ILE A 534     -10.716 -25.456  37.945  1.00 77.44           O  
ATOM   4280  CG1 ILE A 534      -6.785 -24.073  36.262  1.00 77.44           C  
ATOM   4281  CG2 ILE A 534      -8.527 -22.892  37.656  1.00 77.44           C  
ATOM   4282  CD1 ILE A 534      -6.665 -23.029  35.147  1.00 77.44           C  
ATOM   4283  N   GLU A 535      -9.581 -25.583  39.874  1.00 75.88           N  
ATOM   4284  CA  GLU A 535     -10.748 -25.725  40.767  1.00 75.88           C  
ATOM   4285  C   GLU A 535     -11.838 -24.665  40.519  1.00 75.88           C  
ATOM   4286  CB  GLU A 535     -10.235 -25.656  42.218  1.00 75.88           C  
ATOM   4287  O   GLU A 535     -13.033 -24.948  40.585  1.00 75.88           O  
ATOM   4288  CG  GLU A 535     -11.308 -25.979  43.271  1.00 75.88           C  
ATOM   4289  CD  GLU A 535     -10.758 -26.040  44.710  1.00 75.88           C  
ATOM   4290  OE1 GLU A 535     -11.501 -26.537  45.589  1.00 75.88           O  
ATOM   4291  OE2 GLU A 535      -9.622 -25.568  44.946  1.00 75.88           O  
ATOM   4292  N   LEU A 536     -11.440 -23.442  40.172  1.00 71.25           N  
ATOM   4293  CA  LEU A 536     -12.371 -22.357  39.870  1.00 71.25           C  
ATOM   4294  C   LEU A 536     -13.159 -22.595  38.575  1.00 71.25           C  
ATOM   4295  CB  LEU A 536     -11.547 -21.071  39.805  1.00 71.25           C  
ATOM   4296  O   LEU A 536     -14.375 -22.404  38.546  1.00 71.25           O  
ATOM   4297  CG  LEU A 536     -12.376 -19.783  39.763  1.00 71.25           C  
ATOM   4298  CD1 LEU A 536     -13.279 -19.639  40.985  1.00 71.25           C  
ATOM   4299  CD2 LEU A 536     -11.363 -18.645  39.767  1.00 71.25           C  
ATOM   4300  N   ASN A 537     -12.483 -23.075  37.530  1.00 75.81           N  
ATOM   4301  CA  ASN A 537     -13.113 -23.419  36.258  1.00 75.81           C  
ATOM   4302  C   ASN A 537     -14.082 -24.591  36.443  1.00 75.81           C  
ATOM   4303  CB  ASN A 537     -12.028 -23.763  35.228  1.00 75.81           C  
ATOM   4304  O   ASN A 537     -15.190 -24.550  35.915  1.00 75.81           O  
ATOM   4305  CG  ASN A 537     -11.156 -22.598  34.810  1.00 75.81           C  
ATOM   4306  ND2 ASN A 537     -10.124 -22.874  34.055  1.00 75.81           N  
ATOM   4307  OD1 ASN A 537     -11.369 -21.447  35.158  1.00 75.81           O  
ATOM   4308  N   VAL A 538     -13.704 -25.579  37.264  1.00 80.38           N  
ATOM   4309  CA  VAL A 538     -14.573 -26.695  37.662  1.00 80.38           C  
ATOM   4310  C   VAL A 538     -15.850 -26.193  38.332  1.00 80.38           C  
ATOM   4311  CB  VAL A 538     -13.823 -27.651  38.609  1.00 80.38           C  
ATOM   4312  O   VAL A 538     -16.940 -26.614  37.953  1.00 80.38           O  
ATOM   4313  CG1 VAL A 538     -14.752 -28.679  39.265  1.00 80.38           C  
ATOM   4314  CG2 VAL A 538     -12.723 -28.410  37.868  1.00 80.38           C  
ATOM   4315  N   ILE A 539     -15.739 -25.301  39.324  1.00 76.50           N  
ATOM   4316  CA  ILE A 539     -16.898 -24.791  40.073  1.00 76.50           C  
ATOM   4317  C   ILE A 539     -17.881 -24.080  39.139  1.00 76.50           C  
ATOM   4318  CB  ILE A 539     -16.432 -23.871  41.229  1.00 76.50           C  
ATOM   4319  O   ILE A 539     -19.087 -24.333  39.219  1.00 76.50           O  
ATOM   4320  CG1 ILE A 539     -15.773 -24.714  42.344  1.00 76.50           C  
ATOM   4321  CG2 ILE A 539     -17.602 -23.058  41.821  1.00 76.50           C  
ATOM   4322  CD1 ILE A 539     -14.932 -23.883  43.324  1.00 76.50           C  
ATOM   4323  N   VAL A 540     -17.376 -23.221  38.251  1.00 75.06           N  
ATOM   4324  CA  VAL A 540     -18.205 -22.462  37.306  1.00 75.06           C  
ATOM   4325  C   VAL A 540     -18.837 -23.394  36.271  1.00 75.06           C  
ATOM   4326  CB  VAL A 540     -17.390 -21.328  36.652  1.00 75.06           C  
ATOM   4327  O   VAL A 540     -20.061 -23.422  36.146  1.00 75.06           O  
ATOM   4328  CG1 VAL A 540     -18.193 -20.584  35.579  1.00 75.06           C  
ATOM   4329  CG2 VAL A 540     -16.969 -20.299  37.711  1.00 75.06           C  
ATOM   4330  N   ALA A 541     -18.032 -24.216  35.594  1.00 77.81           N  
ATOM   4331  CA  ALA A 541     -18.502 -25.133  34.558  1.00 77.81           C  
ATOM   4332  C   ALA A 541     -19.529 -26.136  35.098  1.00 77.81           C  
ATOM   4333  CB  ALA A 541     -17.287 -25.855  33.971  1.00 77.81           C  
ATOM   4334  O   ALA A 541     -20.593 -26.304  34.502  1.00 77.81           O  
ATOM   4335  N   ARG A 542     -19.260 -26.751  36.260  1.00 81.25           N  
ATOM   4336  CA  ARG A 542     -20.194 -27.678  36.913  1.00 81.25           C  
ATOM   4337  C   ARG A 542     -21.523 -26.999  37.220  1.00 81.25           C  
ATOM   4338  CB  ARG A 542     -19.555 -28.262  38.183  1.00 81.25           C  
ATOM   4339  O   ARG A 542     -22.565 -27.557  36.908  1.00 81.25           O  
ATOM   4340  CG  ARG A 542     -20.494 -29.273  38.859  1.00 81.25           C  
ATOM   4341  CD  ARG A 542     -19.882 -29.914  40.102  1.00 81.25           C  
ATOM   4342  NE  ARG A 542     -19.773 -28.930  41.194  1.00 81.25           N  
ATOM   4343  NH1 ARG A 542     -18.303 -30.096  42.501  1.00 81.25           N  
ATOM   4344  NH2 ARG A 542     -18.951 -28.041  43.114  1.00 81.25           N  
ATOM   4345  CZ  ARG A 542     -19.014 -29.028  42.264  1.00 81.25           C  
ATOM   4346  N   SER A 543     -21.494 -25.792  37.783  1.00 75.62           N  
ATOM   4347  CA  SER A 543     -22.721 -25.084  38.167  1.00 75.62           C  
ATOM   4348  C   SER A 543     -23.590 -24.718  36.960  1.00 75.62           C  
ATOM   4349  CB  SER A 543     -22.383 -23.808  38.934  1.00 75.62           C  
ATOM   4350  O   SER A 543     -24.814 -24.795  37.045  1.00 75.62           O  
ATOM   4351  OG  SER A 543     -21.601 -24.073  40.086  1.00 75.62           O  
ATOM   4352  N   VAL A 544     -22.971 -24.340  35.836  1.00 75.62           N  
ATOM   4353  CA  VAL A 544     -23.682 -24.065  34.575  1.00 75.62           C  
ATOM   4354  C   VAL A 544     -24.296 -25.350  34.014  1.00 75.62           C  
ATOM   4355  CB  VAL A 544     -22.740 -23.393  33.552  1.00 75.62           C  
ATOM   4356  O   VAL A 544     -25.488 -25.385  33.718  1.00 75.62           O  
ATOM   4357  CG1 VAL A 544     -23.382 -23.244  32.166  1.00 75.62           C  
ATOM   4358  CG2 VAL A 544     -22.339 -21.988  34.025  1.00 75.62           C  
ATOM   4359  N   LEU A 545     -23.511 -26.426  33.925  1.00 79.25           N  
ATOM   4360  CA  LEU A 545     -23.953 -27.718  33.394  1.00 79.25           C  
ATOM   4361  C   LEU A 545     -25.076 -28.352  34.234  1.00 79.25           C  
ATOM   4362  CB  LEU A 545     -22.733 -28.648  33.338  1.00 79.25           C  
ATOM   4363  O   LEU A 545     -26.053 -28.839  33.664  1.00 79.25           O  
ATOM   4364  CG  LEU A 545     -21.705 -28.320  32.244  1.00 79.25           C  
ATOM   4365  CD1 LEU A 545     -20.377 -29.027  32.524  1.00 79.25           C  
ATOM   4366  CD2 LEU A 545     -22.173 -28.794  30.875  1.00 79.25           C  
ATOM   4367  N   GLU A 546     -24.969 -28.303  35.567  1.00 80.19           N  
ATOM   4368  CA  GLU A 546     -25.989 -28.810  36.498  1.00 80.19           C  
ATOM   4369  C   GLU A 546     -27.300 -28.024  36.399  1.00 80.19           C  
ATOM   4370  CB  GLU A 546     -25.466 -28.781  37.948  1.00 80.19           C  
ATOM   4371  O   GLU A 546     -28.383 -28.612  36.424  1.00 80.19           O  
ATOM   4372  CG  GLU A 546     -24.451 -29.897  38.261  1.00 80.19           C  
ATOM   4373  CD  GLU A 546     -23.866 -29.817  39.687  1.00 80.19           C  
ATOM   4374  OE1 GLU A 546     -23.157 -30.771  40.082  1.00 80.19           O  
ATOM   4375  OE2 GLU A 546     -24.060 -28.794  40.388  1.00 80.19           O  
ATOM   4376  N   LYS A 547     -27.234 -26.697  36.224  1.00 73.38           N  
ATOM   4377  CA  LYS A 547     -28.436 -25.874  36.020  1.00 73.38           C  
ATOM   4378  C   LYS A 547     -29.120 -26.104  34.678  1.00 73.38           C  
ATOM   4379  CB  LYS A 547     -28.113 -24.391  36.193  1.00 73.38           C  
ATOM   4380  O   LYS A 547     -30.336 -25.966  34.607  1.00 73.38           O  
ATOM   4381  CG  LYS A 547     -28.133 -23.991  37.676  1.00 73.38           C  
ATOM   4382  CD  LYS A 547     -28.624 -22.551  37.773  1.00 73.38           C  
ATOM   4383  CE  LYS A 547     -28.755 -22.065  39.220  1.00 73.38           C  
ATOM   4384  NZ  LYS A 547     -29.424 -20.739  39.266  1.00 73.38           N  
ATOM   4385  N   LEU A 548     -28.371 -26.502  33.652  1.00 70.62           N  
ATOM   4386  CA  LEU A 548     -28.923 -26.952  32.371  1.00 70.62           C  
ATOM   4387  C   LEU A 548     -29.553 -28.359  32.449  1.00 70.62           C  
ATOM   4388  CB  LEU A 548     -27.830 -26.850  31.290  1.00 70.62           C  
ATOM   4389  O   LEU A 548     -29.985 -28.888  31.431  1.00 70.62           O  
ATOM   4390  CG  LEU A 548     -27.416 -25.410  30.932  1.00 70.62           C  
ATOM   4391  CD1 LEU A 548     -26.179 -25.452  30.034  1.00 70.62           C  
ATOM   4392  CD2 LEU A 548     -28.522 -24.653  30.197  1.00 70.62           C  
ATOM   4393  N   GLY A 549     -29.620 -28.966  33.642  1.00 70.81           N  
ATOM   4394  CA  GLY A 549     -30.253 -30.265  33.873  1.00 70.81           C  
ATOM   4395  C   GLY A 549     -29.319 -31.464  33.704  1.00 70.81           C  
ATOM   4396  O   GLY A 549     -29.789 -32.598  33.755  1.00 70.81           O  
ATOM   4397  N   ASN A 550     -28.014 -31.240  33.526  1.00 81.56           N  
ATOM   4398  CA  ASN A 550     -27.029 -32.308  33.361  1.00 81.56           C  
ATOM   4399  C   ASN A 550     -26.452 -32.764  34.706  1.00 81.56           C  
ATOM   4400  CB  ASN A 550     -25.925 -31.879  32.383  1.00 81.56           C  
ATOM   4401  O   ASN A 550     -26.481 -32.059  35.710  1.00 81.56           O  
ATOM   4402  CG  ASN A 550     -26.499 -31.383  31.074  1.00 81.56           C  
ATOM   4403  ND2 ASN A 550     -26.523 -30.089  30.869  1.00 81.56           N  
ATOM   4404  OD1 ASN A 550     -26.961 -32.152  30.253  1.00 81.56           O  
ATOM   4405  N   SER A 551     -25.868 -33.951  34.710  1.00 81.56           N  
ATOM   4406  CA  SER A 551     -25.114 -34.509  35.831  1.00 81.56           C  
ATOM   4407  C   SER A 551     -23.633 -34.513  35.474  1.00 81.56           C  
ATOM   4408  CB  SER A 551     -25.647 -35.900  36.181  1.00 81.56           C  
ATOM   4409  O   SER A 551     -23.280 -34.965  34.391  1.00 81.56           O  
ATOM   4410  OG  SER A 551     -25.955 -36.670  35.032  1.00 81.56           O  
ATOM   4411  N   VAL A 552     -22.774 -33.966  36.338  1.00 85.50           N  
ATOM   4412  CA  VAL A 552     -21.355 -33.741  36.017  1.00 85.50           C  
ATOM   4413  C   VAL A 552     -20.450 -34.469  36.999  1.00 85.50           C  
ATOM   4414  CB  VAL A 552     -21.003 -32.246  35.987  1.00 85.50           C  
ATOM   4415  O   VAL A 552     -20.504 -34.222  38.204  1.00 85.50           O  
ATOM   4416  CG1 VAL A 552     -19.567 -31.996  35.498  1.00 85.50           C  
ATOM   4417  CG2 VAL A 552     -21.937 -31.453  35.074  1.00 85.50           C  
ATOM   4418  N   GLU A 553     -19.563 -35.307  36.477  1.00 87.50           N  
ATOM   4419  CA  GLU A 553     -18.453 -35.900  37.222  1.00 87.50           C  
ATOM   4420  C   GLU A 553     -17.146 -35.195  36.842  1.00 87.50           C  
ATOM   4421  CB  GLU A 553     -18.420 -37.414  36.985  1.00 87.50           C  
ATOM   4422  O   GLU A 553     -16.960 -34.810  35.689  1.00 87.50           O  
ATOM   4423  CG  GLU A 553     -17.544 -38.146  38.015  1.00 87.50           C  
ATOM   4424  CD  GLU A 553     -17.810 -39.661  38.102  1.00 87.50           C  
ATOM   4425  OE1 GLU A 553     -17.172 -40.299  38.972  1.00 87.50           O  
ATOM   4426  OE2 GLU A 553     -18.661 -40.178  37.346  1.00 87.50           O  
ATOM   4427  N   VAL A 554     -16.250 -34.974  37.808  1.00 86.50           N  
ATOM   4428  CA  VAL A 554     -15.054 -34.136  37.619  1.00 86.50           C  
ATOM   4429  C   VAL A 554     -13.781 -34.951  37.810  1.00 86.50           C  
ATOM   4430  CB  VAL A 554     -15.053 -32.912  38.553  1.00 86.50           C  
ATOM   4431  O   VAL A 554     -13.631 -35.629  38.826  1.00 86.50           O  
ATOM   4432  CG1 VAL A 554     -13.815 -32.034  38.317  1.00 86.50           C  
ATOM   4433  CG2 VAL A 554     -16.305 -32.042  38.360  1.00 86.50           C  
ATOM   4434  N   ALA A 555     -12.830 -34.800  36.888  1.00 86.88           N  
ATOM   4435  CA  ALA A 555     -11.457 -35.276  37.030  1.00 86.88           C  
ATOM   4436  C   ALA A 555     -10.463 -34.102  36.979  1.00 86.88           C  
ATOM   4437  CB  ALA A 555     -11.181 -36.319  35.947  1.00 86.88           C  
ATOM   4438  O   ALA A 555     -10.504 -33.283  36.065  1.00 86.88           O  
ATOM   4439  N   MET A 556      -9.551 -34.038  37.954  1.00 82.25           N  
ATOM   4440  CA  MET A 556      -8.601 -32.920  38.119  1.00 82.25           C  
ATOM   4441  C   MET A 556      -7.281 -33.106  37.350  1.00 82.25           C  
ATOM   4442  CB  MET A 556      -8.312 -32.724  39.616  1.00 82.25           C  
ATOM   4443  O   MET A 556      -6.435 -32.216  37.326  1.00 82.25           O  
ATOM   4444  CG  MET A 556      -9.521 -32.238  40.430  1.00 82.25           C  
ATOM   4445  SD  MET A 556     -10.105 -30.547  40.116  1.00 82.25           S  
ATOM   4446  CE  MET A 556      -8.627 -29.572  40.511  1.00 82.25           C  
ATOM   4447  N   ASN A 557      -7.050 -34.287  36.780  1.00 81.56           N  
ATOM   4448  CA  ASN A 557      -5.870 -34.612  35.981  1.00 81.56           C  
ATOM   4449  C   ASN A 557      -6.199 -35.748  34.997  1.00 81.56           C  
ATOM   4450  CB  ASN A 557      -4.687 -34.941  36.915  1.00 81.56           C  
ATOM   4451  O   ASN A 557      -7.253 -36.386  35.090  1.00 81.56           O  
ATOM   4452  CG  ASN A 557      -4.947 -36.144  37.795  1.00 81.56           C  
ATOM   4453  ND2 ASN A 557      -4.981 -35.973  39.093  1.00 81.56           N  
ATOM   4454  OD1 ASN A 557      -5.124 -37.245  37.314  1.00 81.56           O  
ATOM   4455  N   GLY A 558      -5.310 -35.998  34.035  1.00 82.19           N  
ATOM   4456  CA  GLY A 558      -5.555 -36.973  32.977  1.00 82.19           C  
ATOM   4457  C   GLY A 558      -5.563 -38.425  33.450  1.00 82.19           C  
ATOM   4458  O   GLY A 558      -6.342 -39.229  32.936  1.00 82.19           O  
ATOM   4459  N   LYS A 559      -4.756 -38.779  34.456  1.00 84.44           N  
ATOM   4460  CA  LYS A 559      -4.786 -40.123  35.060  1.00 84.44           C  
ATOM   4461  C   LYS A 559      -6.122 -40.422  35.726  1.00 84.44           C  
ATOM   4462  CB  LYS A 559      -3.660 -40.277  36.078  1.00 84.44           C  
ATOM   4463  O   LYS A 559      -6.701 -41.468  35.443  1.00 84.44           O  
ATOM   4464  CG  LYS A 559      -2.317 -40.442  35.373  1.00 84.44           C  
ATOM   4465  CD  LYS A 559      -1.205 -40.408  36.412  1.00 84.44           C  
ATOM   4466  CE  LYS A 559       0.132 -40.416  35.682  1.00 84.44           C  
ATOM   4467  NZ  LYS A 559       1.229 -40.208  36.647  1.00 84.44           N  
ATOM   4468  N   ASP A 560      -6.624 -39.498  36.538  1.00 83.81           N  
ATOM   4469  CA  ASP A 560      -7.923 -39.619  37.198  1.00 83.81           C  
ATOM   4470  C   ASP A 560      -9.035 -39.720  36.148  1.00 83.81           C  
ATOM   4471  CB  ASP A 560      -8.172 -38.417  38.128  1.00 83.81           C  
ATOM   4472  O   ASP A 560      -9.918 -40.567  36.262  1.00 83.81           O  
ATOM   4473  CG  ASP A 560      -7.233 -38.320  39.340  1.00 83.81           C  
ATOM   4474  OD1 ASP A 560      -6.462 -39.264  39.618  1.00 83.81           O  
ATOM   4475  OD2 ASP A 560      -7.255 -37.250  39.993  1.00 83.81           O  
ATOM   4476  N   ALA A 561      -8.950 -38.938  35.063  1.00 84.44           N  
ATOM   4477  CA  ALA A 561      -9.908 -39.013  33.962  1.00 84.44           C  
ATOM   4478  C   ALA A 561      -9.939 -40.403  33.303  1.00 84.44           C  
ATOM   4479  CB  ALA A 561      -9.575 -37.922  32.940  1.00 84.44           C  
ATOM   4480  O   ALA A 561     -11.013 -40.929  33.025  1.00 84.44           O  
ATOM   4481  N   LEU A 562      -8.778 -41.028  33.081  1.00 85.44           N  
ATOM   4482  CA  LEU A 562      -8.676 -42.369  32.494  1.00 85.44           C  
ATOM   4483  C   LEU A 562      -9.081 -43.499  33.454  1.00 85.44           C  
ATOM   4484  CB  LEU A 562      -7.233 -42.593  32.019  1.00 85.44           C  
ATOM   4485  O   LEU A 562      -9.423 -44.586  32.982  1.00 85.44           O  
ATOM   4486  CG  LEU A 562      -6.826 -41.766  30.789  1.00 85.44           C  
ATOM   4487  CD1 LEU A 562      -5.316 -41.883  30.622  1.00 85.44           C  
ATOM   4488  CD2 LEU A 562      -7.501 -42.272  29.511  1.00 85.44           C  
ATOM   4489  N   GLU A 563      -8.996 -43.280  34.769  1.00 84.31           N  
ATOM   4490  CA  GLU A 563      -9.460 -44.226  35.794  1.00 84.31           C  
ATOM   4491  C   GLU A 563     -10.977 -44.151  36.005  1.00 84.31           C  
ATOM   4492  CB  GLU A 563      -8.733 -43.984  37.131  1.00 84.31           C  
ATOM   4493  O   GLU A 563     -11.629 -45.189  36.144  1.00 84.31           O  
ATOM   4494  CG  GLU A 563      -7.287 -44.510  37.121  1.00 84.31           C  
ATOM   4495  CD  GLU A 563      -6.593 -44.489  38.498  1.00 84.31           C  
ATOM   4496  OE1 GLU A 563      -5.420 -44.938  38.546  1.00 84.31           O  
ATOM   4497  OE2 GLU A 563      -7.236 -44.128  39.509  1.00 84.31           O  
ATOM   4498  N   VAL A 564     -11.537 -42.938  36.002  1.00 84.25           N  
ATOM   4499  CA  VAL A 564     -12.975 -42.681  36.167  1.00 84.25           C  
ATOM   4500  C   VAL A 564     -13.751 -43.041  34.900  1.00 84.25           C  
ATOM   4501  CB  VAL A 564     -13.200 -41.211  36.584  1.00 84.25           C  
ATOM   4502  O   VAL A 564     -14.863 -43.559  34.988  1.00 84.25           O  
ATOM   4503  CG1 VAL A 564     -14.679 -40.812  36.607  1.00 84.25           C  
ATOM   4504  CG2 VAL A 564     -12.643 -40.957  37.993  1.00 84.25           C  
ATOM   4505  N   PHE A 565     -13.169 -42.833  33.714  1.00 85.94           N  
ATOM   4506  CA  PHE A 565     -13.862 -43.082  32.454  1.00 85.94           C  
ATOM   4507  C   PHE A 565     -14.195 -44.568  32.238  1.00 85.94           C  
ATOM   4508  CB  PHE A 565     -13.061 -42.513  31.277  1.00 85.94           C  
ATOM   4509  O   PHE A 565     -13.310 -45.415  32.056  1.00 85.94           O  
ATOM   4510  CG  PHE A 565     -13.773 -42.696  29.954  1.00 85.94           C  
ATOM   4511  CD1 PHE A 565     -13.567 -43.864  29.198  1.00 85.94           C  
ATOM   4512  CD2 PHE A 565     -14.698 -41.732  29.516  1.00 85.94           C  
ATOM   4513  CE1 PHE A 565     -14.275 -44.067  28.002  1.00 85.94           C  
ATOM   4514  CE2 PHE A 565     -15.410 -41.935  28.322  1.00 85.94           C  
ATOM   4515  CZ  PHE A 565     -15.198 -43.102  27.570  1.00 85.94           C  
ATOM   4516  N   LYS A 566     -15.496 -44.870  32.137  1.00 81.44           N  
ATOM   4517  CA  LYS A 566     -16.014 -46.169  31.692  1.00 81.44           C  
ATOM   4518  C   LYS A 566     -16.964 -46.007  30.501  1.00 81.44           C  
ATOM   4519  CB  LYS A 566     -16.714 -46.910  32.834  1.00 81.44           C  
ATOM   4520  O   LYS A 566     -17.834 -45.135  30.533  1.00 81.44           O  
ATOM   4521  CG  LYS A 566     -15.763 -47.161  34.009  1.00 81.44           C  
ATOM   4522  CD  LYS A 566     -16.328 -48.192  34.994  1.00 81.44           C  
ATOM   4523  CE  LYS A 566     -16.025 -47.757  36.426  1.00 81.44           C  
ATOM   4524  NZ  LYS A 566     -17.202 -47.039  36.957  1.00 81.44           N  
ATOM   4525  N   PRO A 567     -16.847 -46.856  29.462  1.00 76.38           N  
ATOM   4526  CA  PRO A 567     -17.758 -46.821  28.321  1.00 76.38           C  
ATOM   4527  C   PRO A 567     -19.216 -47.000  28.759  1.00 76.38           C  
ATOM   4528  CB  PRO A 567     -17.323 -47.957  27.391  1.00 76.38           C  
ATOM   4529  O   PRO A 567     -19.527 -47.933  29.500  1.00 76.38           O  
ATOM   4530  CG  PRO A 567     -15.878 -48.220  27.788  1.00 76.38           C  
ATOM   4531  CD  PRO A 567     -15.833 -47.880  29.272  1.00 76.38           C  
ATOM   4532  N   GLY A 568     -20.102 -46.124  28.282  1.00 70.12           N  
ATOM   4533  CA  GLY A 568     -21.538 -46.160  28.578  1.00 70.12           C  
ATOM   4534  C   GLY A 568     -21.963 -45.556  29.923  1.00 70.12           C  
ATOM   4535  O   GLY A 568     -23.162 -45.511  30.176  1.00 70.12           O  
ATOM   4536  N   GLU A 569     -21.030 -45.092  30.768  1.00 80.25           N  
ATOM   4537  CA  GLU A 569     -21.362 -44.303  31.972  1.00 80.25           C  
ATOM   4538  C   GLU A 569     -21.496 -42.802  31.662  1.00 80.25           C  
ATOM   4539  CB  GLU A 569     -20.354 -44.553  33.125  1.00 80.25           C  
ATOM   4540  O   GLU A 569     -22.190 -42.110  32.392  1.00 80.25           O  
ATOM   4541  CG  GLU A 569     -20.555 -45.925  33.812  1.00 80.25           C  
ATOM   4542  CD  GLU A 569     -19.656 -46.196  35.041  1.00 80.25           C  
ATOM   4543  OE1 GLU A 569     -19.817 -47.245  35.718  1.00 80.25           O  
ATOM   4544  OE2 GLU A 569     -18.677 -45.468  35.302  1.00 80.25           O  
ATOM   4545  N   PHE A 570     -20.887 -42.295  30.586  1.00 85.12           N  
ATOM   4546  CA  PHE A 570     -20.923 -40.875  30.212  1.00 85.12           C  
ATOM   4547  C   PHE A 570     -21.488 -40.682  28.807  1.00 85.12           C  
ATOM   4548  CB  PHE A 570     -19.517 -40.266  30.313  1.00 85.12           C  
ATOM   4549  O   PHE A 570     -21.122 -41.416  27.887  1.00 85.12           O  
ATOM   4550  CG  PHE A 570     -18.902 -40.405  31.688  1.00 85.12           C  
ATOM   4551  CD1 PHE A 570     -19.319 -39.550  32.722  1.00 85.12           C  
ATOM   4552  CD2 PHE A 570     -17.969 -41.428  31.952  1.00 85.12           C  
ATOM   4553  CE1 PHE A 570     -18.803 -39.717  34.015  1.00 85.12           C  
ATOM   4554  CE2 PHE A 570     -17.460 -41.594  33.252  1.00 85.12           C  
ATOM   4555  CZ  PHE A 570     -17.875 -40.736  34.280  1.00 85.12           C  
ATOM   4556  N   ASP A 571     -22.321 -39.659  28.646  1.00 81.75           N  
ATOM   4557  CA  ASP A 571     -22.897 -39.242  27.370  1.00 81.75           C  
ATOM   4558  C   ASP A 571     -22.005 -38.226  26.652  1.00 81.75           C  
ATOM   4559  CB  ASP A 571     -24.284 -38.635  27.601  1.00 81.75           C  
ATOM   4560  O   ASP A 571     -21.943 -38.234  25.429  1.00 81.75           O  
ATOM   4561  CG  ASP A 571     -25.256 -39.610  28.262  1.00 81.75           C  
ATOM   4562  OD1 ASP A 571     -25.491 -40.687  27.667  1.00 81.75           O  
ATOM   4563  OD2 ASP A 571     -25.761 -39.249  29.349  1.00 81.75           O  
ATOM   4564  N   LEU A 572     -21.270 -37.386  27.390  1.00 85.19           N  
ATOM   4565  CA  LEU A 572     -20.389 -36.345  26.849  1.00 85.19           C  
ATOM   4566  C   LEU A 572     -19.118 -36.229  27.696  1.00 85.19           C  
ATOM   4567  CB  LEU A 572     -21.177 -35.020  26.831  1.00 85.19           C  
ATOM   4568  O   LEU A 572     -19.173 -36.332  28.920  1.00 85.19           O  
ATOM   4569  CG  LEU A 572     -20.452 -33.801  26.235  1.00 85.19           C  
ATOM   4570  CD1 LEU A 572     -20.212 -33.975  24.739  1.00 85.19           C  
ATOM   4571  CD2 LEU A 572     -21.295 -32.542  26.427  1.00 85.19           C  
ATOM   4572  N   VAL A 573     -17.971 -35.969  27.065  1.00 88.25           N  
ATOM   4573  CA  VAL A 573     -16.725 -35.672  27.788  1.00 88.25           C  
ATOM   4574  C   VAL A 573     -16.197 -34.312  27.355  1.00 88.25           C  
ATOM   4575  CB  VAL A 573     -15.658 -36.762  27.595  1.00 88.25           C  
ATOM   4576  O   VAL A 573     -15.939 -34.087  26.172  1.00 88.25           O  
ATOM   4577  CG1 VAL A 573     -14.464 -36.555  28.531  1.00 88.25           C  
ATOM   4578  CG2 VAL A 573     -16.193 -38.173  27.866  1.00 88.25           C  
ATOM   4579  N   LEU A 574     -16.011 -33.416  28.322  1.00 88.06           N  
ATOM   4580  CA  LEU A 574     -15.370 -32.118  28.145  1.00 88.06           C  
ATOM   4581  C   LEU A 574     -13.924 -32.215  28.647  1.00 88.06           C  
ATOM   4582  CB  LEU A 574     -16.168 -31.036  28.894  1.00 88.06           C  
ATOM   4583  O   LEU A 574     -13.694 -32.463  29.829  1.00 88.06           O  
ATOM   4584  CG  LEU A 574     -17.644 -30.878  28.486  1.00 88.06           C  
ATOM   4585  CD1 LEU A 574     -18.270 -29.734  29.281  1.00 88.06           C  
ATOM   4586  CD2 LEU A 574     -17.816 -30.582  26.998  1.00 88.06           C  
ATOM   4587  N   LEU A 575     -12.955 -32.050  27.747  1.00 87.12           N  
ATOM   4588  CA  LEU A 575     -11.531 -32.274  28.011  1.00 87.12           C  
ATOM   4589  C   LEU A 575     -10.740 -30.980  27.891  1.00 87.12           C  
ATOM   4590  CB  LEU A 575     -10.974 -33.307  27.008  1.00 87.12           C  
ATOM   4591  O   LEU A 575     -10.581 -30.464  26.784  1.00 87.12           O  
ATOM   4592  CG  LEU A 575     -11.394 -34.749  27.311  1.00 87.12           C  
ATOM   4593  CD1 LEU A 575     -11.234 -35.646  26.086  1.00 87.12           C  
ATOM   4594  CD2 LEU A 575     -10.551 -35.365  28.426  1.00 87.12           C  
ATOM   4595  N   ASP A 576     -10.156 -30.504  28.985  1.00 84.56           N  
ATOM   4596  CA  ASP A 576      -9.098 -29.508  28.878  1.00 84.56           C  
ATOM   4597  C   ASP A 576      -7.877 -30.071  28.135  1.00 84.56           C  
ATOM   4598  CB  ASP A 576      -8.712 -28.960  30.250  1.00 84.56           C  
ATOM   4599  O   ASP A 576      -7.448 -31.209  28.336  1.00 84.56           O  
ATOM   4600  CG  ASP A 576      -7.875 -27.688  30.130  1.00 84.56           C  
ATOM   4601  OD1 ASP A 576      -7.683 -27.162  29.006  1.00 84.56           O  
ATOM   4602  OD2 ASP A 576      -7.582 -27.087  31.169  1.00 84.56           O  
ATOM   4603  N   ILE A 577      -7.306 -29.266  27.241  1.00 81.75           N  
ATOM   4604  CA  ILE A 577      -6.121 -29.650  26.471  1.00 81.75           C  
ATOM   4605  C   ILE A 577      -4.862 -29.574  27.338  1.00 81.75           C  
ATOM   4606  CB  ILE A 577      -6.001 -28.770  25.215  1.00 81.75           C  
ATOM   4607  O   ILE A 577      -3.941 -30.366  27.118  1.00 81.75           O  
ATOM   4608  CG1 ILE A 577      -7.193 -29.019  24.267  1.00 81.75           C  
ATOM   4609  CG2 ILE A 577      -4.690 -29.026  24.440  1.00 81.75           C  
ATOM   4610  CD1 ILE A 577      -7.452 -27.763  23.448  1.00 81.75           C  
ATOM   4611  N   GLN A 578      -4.802 -28.638  28.289  1.00 74.56           N  
ATOM   4612  CA  GLN A 578      -3.609 -28.364  29.093  1.00 74.56           C  
ATOM   4613  C   GLN A 578      -3.776 -28.865  30.533  1.00 74.56           C  
ATOM   4614  CB  GLN A 578      -3.257 -26.864  29.036  1.00 74.56           C  
ATOM   4615  O   GLN A 578      -4.031 -28.079  31.431  1.00 74.56           O  
ATOM   4616  CG  GLN A 578      -2.988 -26.350  27.613  1.00 74.56           C  
ATOM   4617  CD  GLN A 578      -2.198 -25.041  27.595  1.00 74.56           C  
ATOM   4618  NE2 GLN A 578      -0.886 -25.103  27.582  1.00 74.56           N  
ATOM   4619  OE1 GLN A 578      -2.702 -23.936  27.511  1.00 74.56           O  
ATOM   4620  N   LEU A 579      -3.584 -30.168  30.759  1.00 79.69           N  
ATOM   4621  CA  LEU A 579      -3.592 -30.758  32.103  1.00 79.69           C  
ATOM   4622  C   LEU A 579      -2.152 -30.909  32.644  1.00 79.69           C  
ATOM   4623  CB  LEU A 579      -4.378 -32.085  32.082  1.00 79.69           C  
ATOM   4624  O   LEU A 579      -1.196 -30.968  31.862  1.00 79.69           O  
ATOM   4625  CG  LEU A 579      -5.847 -31.939  31.658  1.00 79.69           C  
ATOM   4626  CD1 LEU A 579      -6.375 -33.301  31.223  1.00 79.69           C  
ATOM   4627  CD2 LEU A 579      -6.700 -31.402  32.805  1.00 79.69           C  
ATOM   4628  N   PRO A 580      -1.959 -30.981  33.975  1.00 71.56           N  
ATOM   4629  CA  PRO A 580      -0.630 -30.968  34.594  1.00 71.56           C  
ATOM   4630  C   PRO A 580       0.209 -32.228  34.327  1.00 71.56           C  
ATOM   4631  CB  PRO A 580      -0.899 -30.777  36.095  1.00 71.56           C  
ATOM   4632  O   PRO A 580       1.433 -32.186  34.449  1.00 71.56           O  
ATOM   4633  CG  PRO A 580      -2.319 -31.305  36.294  1.00 71.56           C  
ATOM   4634  CD  PRO A 580      -2.993 -30.897  34.993  1.00 71.56           C  
ATOM   4635  N   ASP A 581      -0.418 -33.360  34.001  1.00 78.62           N  
ATOM   4636  CA  ASP A 581       0.238 -34.663  33.851  1.00 78.62           C  
ATOM   4637  C   ASP A 581       0.330 -35.165  32.401  1.00 78.62           C  
ATOM   4638  CB  ASP A 581      -0.468 -35.681  34.761  1.00 78.62           C  
ATOM   4639  O   ASP A 581       1.309 -35.830  32.052  1.00 78.62           O  
ATOM   4640  CG  ASP A 581      -1.927 -35.969  34.386  1.00 78.62           C  
ATOM   4641  OD1 ASP A 581      -2.631 -35.051  33.910  1.00 78.62           O  
ATOM   4642  OD2 ASP A 581      -2.344 -37.124  34.616  1.00 78.62           O  
ATOM   4643  N   MET A 582      -0.656 -34.855  31.558  1.00 80.62           N  
ATOM   4644  CA  MET A 582      -0.704 -35.209  30.132  1.00 80.62           C  
ATOM   4645  C   MET A 582      -1.560 -34.207  29.348  1.00 80.62           C  
ATOM   4646  CB  MET A 582      -1.227 -36.645  29.965  1.00 80.62           C  
ATOM   4647  O   MET A 582      -2.245 -33.392  29.947  1.00 80.62           O  
ATOM   4648  CG  MET A 582      -2.665 -36.845  30.453  1.00 80.62           C  
ATOM   4649  SD  MET A 582      -3.233 -38.564  30.340  1.00 80.62           S  
ATOM   4650  CE  MET A 582      -2.360 -39.282  31.750  1.00 80.62           C  
ATOM   4651  N   THR A 583      -1.551 -34.230  28.013  1.00 81.69           N  
ATOM   4652  CA  THR A 583      -2.444 -33.341  27.245  1.00 81.69           C  
ATOM   4653  C   THR A 583      -3.820 -33.974  27.036  1.00 81.69           C  
ATOM   4654  CB  THR A 583      -1.831 -32.886  25.914  1.00 81.69           C  
ATOM   4655  O   THR A 583      -3.939 -35.195  26.932  1.00 81.69           O  
ATOM   4656  CG2 THR A 583      -0.439 -32.276  26.077  1.00 81.69           C  
ATOM   4657  OG1 THR A 583      -1.743 -33.935  24.980  1.00 81.69           O  
ATOM   4658  N   GLY A 584      -4.873 -33.165  26.878  1.00 79.25           N  
ATOM   4659  CA  GLY A 584      -6.215 -33.675  26.545  1.00 79.25           C  
ATOM   4660  C   GLY A 584      -6.253 -34.482  25.236  1.00 79.25           C  
ATOM   4661  O   GLY A 584      -7.060 -35.398  25.074  1.00 79.25           O  
ATOM   4662  N   LEU A 585      -5.321 -34.208  24.314  1.00 82.94           N  
ATOM   4663  CA  LEU A 585      -5.122 -34.997  23.094  1.00 82.94           C  
ATOM   4664  C   LEU A 585      -4.564 -36.396  23.395  1.00 82.94           C  
ATOM   4665  CB  LEU A 585      -4.160 -34.257  22.147  1.00 82.94           C  
ATOM   4666  O   LEU A 585      -4.926 -37.354  22.712  1.00 82.94           O  
ATOM   4667  CG  LEU A 585      -4.595 -32.842  21.732  1.00 82.94           C  
ATOM   4668  CD1 LEU A 585      -3.493 -32.195  20.892  1.00 82.94           C  
ATOM   4669  CD2 LEU A 585      -5.874 -32.834  20.900  1.00 82.94           C  
ATOM   4670  N   ASP A 586      -3.700 -36.526  24.404  1.00 83.00           N  
ATOM   4671  CA  ASP A 586      -3.160 -37.817  24.838  1.00 83.00           C  
ATOM   4672  C   ASP A 586      -4.261 -38.680  25.462  1.00 83.00           C  
ATOM   4673  CB  ASP A 586      -1.972 -37.632  25.797  1.00 83.00           C  
ATOM   4674  O   ASP A 586      -4.368 -39.855  25.114  1.00 83.00           O  
ATOM   4675  CG  ASP A 586      -0.820 -36.845  25.165  1.00 83.00           C  
ATOM   4676  OD1 ASP A 586      -0.495 -37.107  23.978  1.00 83.00           O  
ATOM   4677  OD2 ASP A 586      -0.289 -35.944  25.861  1.00 83.00           O  
ATOM   4678  N   ILE A 587      -5.154 -38.078  26.259  1.00 84.12           N  
ATOM   4679  CA  ILE A 587      -6.344 -38.750  26.810  1.00 84.12           C  
ATOM   4680  C   ILE A 587      -7.251 -39.246  25.680  1.00 84.12           C  
ATOM   4681  CB  ILE A 587      -7.124 -37.822  27.769  1.00 84.12           C  
ATOM   4682  O   ILE A 587      -7.612 -40.421  25.652  1.00 84.12           O  
ATOM   4683  CG1 ILE A 587      -6.229 -37.387  28.945  1.00 84.12           C  
ATOM   4684  CG2 ILE A 587      -8.391 -38.523  28.302  1.00 84.12           C  
ATOM   4685  CD1 ILE A 587      -6.861 -36.309  29.824  1.00 84.12           C  
ATOM   4686  N   SER A 588      -7.576 -38.387  24.705  1.00 85.75           N  
ATOM   4687  CA  SER A 588      -8.397 -38.767  23.542  1.00 85.75           C  
ATOM   4688  C   SER A 588      -7.793 -39.942  22.764  1.00 85.75           C  
ATOM   4689  CB  SER A 588      -8.573 -37.554  22.622  1.00 85.75           C  
ATOM   4690  O   SER A 588      -8.496 -40.899  22.413  1.00 85.75           O  
ATOM   4691  OG  SER A 588      -9.220 -37.910  21.416  1.00 85.75           O  
ATOM   4692  N   ARG A 589      -6.473 -39.920  22.529  1.00 83.81           N  
ATOM   4693  CA  ARG A 589      -5.757 -41.016  21.858  1.00 83.81           C  
ATOM   4694  C   ARG A 589      -5.777 -42.297  22.681  1.00 83.81           C  
ATOM   4695  CB  ARG A 589      -4.306 -40.610  21.587  1.00 83.81           C  
ATOM   4696  O   ARG A 589      -5.969 -43.368  22.113  1.00 83.81           O  
ATOM   4697  CG  ARG A 589      -4.183 -39.609  20.434  1.00 83.81           C  
ATOM   4698  CD  ARG A 589      -2.729 -39.142  20.376  1.00 83.81           C  
ATOM   4699  NE  ARG A 589      -2.532 -38.082  19.374  1.00 83.81           N  
ATOM   4700  NH1 ARG A 589      -0.711 -37.098  20.387  1.00 83.81           N  
ATOM   4701  NH2 ARG A 589      -1.557 -36.219  18.513  1.00 83.81           N  
ATOM   4702  CZ  ARG A 589      -1.599 -37.147  19.428  1.00 83.81           C  
ATOM   4703  N   GLU A 590      -5.585 -42.203  23.990  1.00 84.31           N  
ATOM   4704  CA  GLU A 590      -5.569 -43.357  24.883  1.00 84.31           C  
ATOM   4705  C   GLU A 590      -6.959 -43.997  25.014  1.00 84.31           C  
ATOM   4706  CB  GLU A 590      -4.958 -42.928  26.223  1.00 84.31           C  
ATOM   4707  O   GLU A 590      -7.084 -45.218  24.901  1.00 84.31           O  
ATOM   4708  CG  GLU A 590      -4.766 -44.137  27.143  1.00 84.31           C  
ATOM   4709  CD  GLU A 590      -3.740 -43.921  28.260  1.00 84.31           C  
ATOM   4710  OE1 GLU A 590      -3.456 -44.946  28.926  1.00 84.31           O  
ATOM   4711  OE2 GLU A 590      -3.223 -42.805  28.446  1.00 84.31           O  
ATOM   4712  N   LEU A 591      -8.022 -43.194  25.123  1.00 83.94           N  
ATOM   4713  CA  LEU A 591      -9.409 -43.670  25.086  1.00 83.94           C  
ATOM   4714  C   LEU A 591      -9.754 -44.322  23.740  1.00 83.94           C  
ATOM   4715  CB  LEU A 591     -10.360 -42.500  25.399  1.00 83.94           C  
ATOM   4716  O   LEU A 591     -10.329 -45.411  23.714  1.00 83.94           O  
ATOM   4717  CG  LEU A 591     -10.317 -41.999  26.856  1.00 83.94           C  
ATOM   4718  CD1 LEU A 591     -11.331 -40.870  27.035  1.00 83.94           C  
ATOM   4719  CD2 LEU A 591     -10.645 -43.122  27.841  1.00 83.94           C  
ATOM   4720  N   SER A 592      -9.320 -43.717  22.631  1.00 81.75           N  
ATOM   4721  CA  SER A 592      -9.492 -44.262  21.274  1.00 81.75           C  
ATOM   4722  C   SER A 592      -8.705 -45.555  21.021  1.00 81.75           C  
ATOM   4723  CB  SER A 592      -9.076 -43.222  20.232  1.00 81.75           C  
ATOM   4724  O   SER A 592      -9.060 -46.323  20.128  1.00 81.75           O  
ATOM   4725  OG  SER A 592      -9.898 -42.076  20.288  1.00 81.75           O  
ATOM   4726  N   GLN A 593      -7.625 -45.804  21.772  1.00 83.62           N  
ATOM   4727  CA  GLN A 593      -6.863 -47.058  21.719  1.00 83.62           C  
ATOM   4728  C   GLN A 593      -7.465 -48.147  22.614  1.00 83.62           C  
ATOM   4729  CB  GLN A 593      -5.405 -46.804  22.132  1.00 83.62           C  
ATOM   4730  O   GLN A 593      -7.413 -49.324  22.254  1.00 83.62           O  
ATOM   4731  CG  GLN A 593      -4.587 -46.123  21.028  1.00 83.62           C  
ATOM   4732  CD  GLN A 593      -3.172 -45.773  21.482  1.00 83.62           C  
ATOM   4733  NE2 GLN A 593      -2.476 -44.927  20.756  1.00 83.62           N  
ATOM   4734  OE1 GLN A 593      -2.638 -46.268  22.459  1.00 83.62           O  
ATOM   4735  N   ARG A 594      -8.012 -47.771  23.778  1.00 83.06           N  
ATOM   4736  CA  ARG A 594      -8.594 -48.704  24.756  1.00 83.06           C  
ATOM   4737  C   ARG A 594      -9.989 -49.197  24.353  1.00 83.06           C  
ATOM   4738  CB  ARG A 594      -8.624 -48.042  26.145  1.00 83.06           C  
ATOM   4739  O   ARG A 594     -10.327 -50.335  24.673  1.00 83.06           O  
ATOM   4740  CG  ARG A 594      -7.236 -47.902  26.805  1.00 83.06           C  
ATOM   4741  CD  ARG A 594      -7.393 -47.179  28.151  1.00 83.06           C  
ATOM   4742  NE  ARG A 594      -6.115 -46.920  28.853  1.00 83.06           N  
ATOM   4743  NH1 ARG A 594      -7.018 -46.594  30.950  1.00 83.06           N  
ATOM   4744  NH2 ARG A 594      -4.844 -46.338  30.663  1.00 83.06           N  
ATOM   4745  CZ  ARG A 594      -5.995 -46.627  30.141  1.00 83.06           C  
ATOM   4746  N   TYR A 595     -10.772 -48.383  23.643  1.00 83.19           N  
ATOM   4747  CA  TYR A 595     -12.174 -48.670  23.322  1.00 83.19           C  
ATOM   4748  C   TYR A 595     -12.497 -48.454  21.838  1.00 83.19           C  
ATOM   4749  CB  TYR A 595     -13.076 -47.822  24.228  1.00 83.19           C  
ATOM   4750  O   TYR A 595     -11.827 -47.702  21.133  1.00 83.19           O  
ATOM   4751  CG  TYR A 595     -12.790 -48.000  25.710  1.00 83.19           C  
ATOM   4752  CD1 TYR A 595     -13.086 -49.223  26.342  1.00 83.19           C  
ATOM   4753  CD2 TYR A 595     -12.204 -46.953  26.450  1.00 83.19           C  
ATOM   4754  CE1 TYR A 595     -12.826 -49.389  27.716  1.00 83.19           C  
ATOM   4755  CE2 TYR A 595     -11.963 -47.109  27.830  1.00 83.19           C  
ATOM   4756  OH  TYR A 595     -12.109 -48.475  29.807  1.00 83.19           O  
ATOM   4757  CZ  TYR A 595     -12.288 -48.325  28.468  1.00 83.19           C  
ATOM   4758  N   ALA A 596     -13.535 -49.128  21.332  1.00 76.81           N  
ATOM   4759  CA  ALA A 596     -13.980 -48.935  19.955  1.00 76.81           C  
ATOM   4760  C   ALA A 596     -14.729 -47.600  19.807  1.00 76.81           C  
ATOM   4761  CB  ALA A 596     -14.839 -50.131  19.526  1.00 76.81           C  
ATOM   4762  O   ALA A 596     -15.488 -47.204  20.683  1.00 76.81           O  
ATOM   4763  N   LYS A 597     -14.606 -46.944  18.644  1.00 73.38           N  
ATOM   4764  CA  LYS A 597     -15.224 -45.628  18.362  1.00 73.38           C  
ATOM   4765  C   LYS A 597     -16.752 -45.572  18.551  1.00 73.38           C  
ATOM   4766  CB  LYS A 597     -14.806 -45.186  16.944  1.00 73.38           C  
ATOM   4767  O   LYS A 597     -17.302 -44.489  18.667  1.00 73.38           O  
ATOM   4768  CG  LYS A 597     -15.135 -43.712  16.650  1.00 73.38           C  
ATOM   4769  CD  LYS A 597     -14.509 -43.215  15.341  1.00 73.38           C  
ATOM   4770  CE  LYS A 597     -14.825 -41.720  15.202  1.00 73.38           C  
ATOM   4771  NZ  LYS A 597     -14.118 -41.084  14.063  1.00 73.38           N  
ATOM   4772  N   LYS A 598     -17.441 -46.718  18.543  1.00 71.25           N  
ATOM   4773  CA  LYS A 598     -18.893 -46.802  18.789  1.00 71.25           C  
ATOM   4774  C   LYS A 598     -19.267 -46.740  20.270  1.00 71.25           C  
ATOM   4775  CB  LYS A 598     -19.460 -48.095  18.195  1.00 71.25           C  
ATOM   4776  O   LYS A 598     -20.407 -46.415  20.568  1.00 71.25           O  
ATOM   4777  CG  LYS A 598     -19.459 -48.081  16.664  1.00 71.25           C  
ATOM   4778  CD  LYS A 598     -20.188 -49.327  16.158  1.00 71.25           C  
ATOM   4779  CE  LYS A 598     -20.280 -49.304  14.634  1.00 71.25           C  
ATOM   4780  NZ  LYS A 598     -21.092 -50.445  14.152  1.00 71.25           N  
ATOM   4781  N   ASP A 599     -18.322 -47.060  21.148  1.00 74.38           N  
ATOM   4782  CA  ASP A 599     -18.522 -47.139  22.597  1.00 74.38           C  
ATOM   4783  C   ASP A 599     -18.000 -45.876  23.310  1.00 74.38           C  
ATOM   4784  CB  ASP A 599     -17.839 -48.414  23.131  1.00 74.38           C  
ATOM   4785  O   ASP A 599     -18.064 -45.783  24.535  1.00 74.38           O  
ATOM   4786  CG  ASP A 599     -18.242 -49.703  22.398  1.00 74.38           C  
ATOM   4787  OD1 ASP A 599     -19.427 -49.853  22.025  1.00 74.38           O  
ATOM   4788  OD2 ASP A 599     -17.336 -50.537  22.158  1.00 74.38           O  
ATOM   4789  N   LEU A 600     -17.460 -44.915  22.548  1.00 80.62           N  
ATOM   4790  CA  LEU A 600     -16.964 -43.640  23.053  1.00 80.62           C  
ATOM   4791  C   LEU A 600     -18.029 -42.546  22.871  1.00 80.62           C  
ATOM   4792  CB  LEU A 600     -15.651 -43.254  22.347  1.00 80.62           C  
ATOM   4793  O   LEU A 600     -18.510 -42.366  21.746  1.00 80.62           O  
ATOM   4794  CG  LEU A 600     -14.450 -44.130  22.740  1.00 80.62           C  
ATOM   4795  CD1 LEU A 600     -13.257 -43.820  21.840  1.00 80.62           C  
ATOM   4796  CD2 LEU A 600     -14.012 -43.904  24.189  1.00 80.62           C  
ATOM   4797  N   PRO A 601     -18.371 -41.797  23.932  1.00 82.62           N  
ATOM   4798  CA  PRO A 601     -19.159 -40.578  23.807  1.00 82.62           C  
ATOM   4799  C   PRO A 601     -18.388 -39.501  23.024  1.00 82.62           C  
ATOM   4800  CB  PRO A 601     -19.437 -40.128  25.240  1.00 82.62           C  
ATOM   4801  O   PRO A 601     -17.161 -39.590  22.896  1.00 82.62           O  
ATOM   4802  CG  PRO A 601     -18.234 -40.654  26.011  1.00 82.62           C  
ATOM   4803  CD  PRO A 601     -17.900 -41.953  25.301  1.00 82.62           C  
ATOM   4804  N   PRO A 602     -19.072 -38.464  22.510  1.00 85.31           N  
ATOM   4805  CA  PRO A 602     -18.413 -37.309  21.918  1.00 85.31           C  
ATOM   4806  C   PRO A 602     -17.384 -36.686  22.876  1.00 85.31           C  
ATOM   4807  CB  PRO A 602     -19.537 -36.334  21.542  1.00 85.31           C  
ATOM   4808  O   PRO A 602     -17.693 -36.361  24.023  1.00 85.31           O  
ATOM   4809  CG  PRO A 602     -20.751 -37.245  21.369  1.00 85.31           C  
ATOM   4810  CD  PRO A 602     -20.515 -38.311  22.433  1.00 85.31           C  
ATOM   4811  N   LEU A 603     -16.155 -36.516  22.385  1.00 86.31           N  
ATOM   4812  CA  LEU A 603     -15.054 -35.874  23.105  1.00 86.31           C  
ATOM   4813  C   LEU A 603     -14.922 -34.421  22.630  1.00 86.31           C  
ATOM   4814  CB  LEU A 603     -13.753 -36.665  22.859  1.00 86.31           C  
ATOM   4815  O   LEU A 603     -14.594 -34.178  21.467  1.00 86.31           O  
ATOM   4816  CG  LEU A 603     -13.766 -38.154  23.254  1.00 86.31           C  
ATOM   4817  CD1 LEU A 603     -12.413 -38.780  22.913  1.00 86.31           C  
ATOM   4818  CD2 LEU A 603     -14.034 -38.375  24.741  1.00 86.31           C  
ATOM   4819  N   ILE A 604     -15.179 -33.446  23.499  1.00 86.50           N  
ATOM   4820  CA  ILE A 604     -15.109 -32.017  23.168  1.00 86.50           C  
ATOM   4821  C   ILE A 604     -13.912 -31.393  23.877  1.00 86.50           C  
ATOM   4822  CB  ILE A 604     -16.422 -31.299  23.532  1.00 86.50           C  
ATOM   4823  O   ILE A 604     -13.802 -31.459  25.099  1.00 86.50           O  
ATOM   4824  CG1 ILE A 604     -17.677 -31.972  22.933  1.00 86.50           C  
ATOM   4825  CG2 ILE A 604     -16.376 -29.810  23.143  1.00 86.50           C  
ATOM   4826  CD1 ILE A 604     -17.739 -32.046  21.403  1.00 86.50           C  
ATOM   4827  N   ALA A 605     -13.017 -30.768  23.115  1.00 83.44           N  
ATOM   4828  CA  ALA A 605     -11.843 -30.106  23.671  1.00 83.44           C  
ATOM   4829  C   ALA A 605     -12.191 -28.706  24.200  1.00 83.44           C  
ATOM   4830  CB  ALA A 605     -10.748 -30.063  22.602  1.00 83.44           C  
ATOM   4831  O   ALA A 605     -12.802 -27.916  23.483  1.00 83.44           O
[truncated: 114,291 more chars]
