# Supplementary material for: Theoretical study of ArcB and its dimerization, interaction with anaerobic metabolites, and activation of ArcA
Source: PeerJ. 2023 Oct 13;11:e16309. doi: 10.7717/peerj.16309 (PMC10578306; doi:10.7717/peerj.16309)
Supplement: Supplemental Information 2 [file peerj-11-16309-s002.zip › Supplementary Files/Type 1 and 2 ArcB sensor kinases models/Type 1/AF-A0A7T5UBE8-F1-model_v4 Erwinia carotovora.pdb]

HEADER                                            01-JUN-22                     
TITLE     ALPHAFOLD MONOMER V2.0 PREDICTION FOR AEROBIC RESPIRATION TWO-        
TITLE    2 COMPONENT SENSOR HISTIDINE KINASE ARCB (A0A7T5UBE8)                  
COMPND    MOL_ID: 1;                                                            
COMPND   2 MOLECULE: AEROBIC RESPIRATION TWO-COMPONENT SENSOR HISTIDINE KINASE  
COMPND   3 ARCB;                                                                
COMPND   4 CHAIN: A                                                             
SOURCE    MOL_ID: 1;                                                            
SOURCE   2 ORGANISM_SCIENTIFIC: PECTOBACTERIUM CAROTOVORUM;                     
SOURCE   3 ORGANISM_TAXID: 554                                                  
REMARK   1                                                                      
REMARK   1 REFERENCE 1                                                          
REMARK   1  AUTH   JOHN JUMPER, RICHARD EVANS, ALEXANDER PRITZEL, TIM GREEN,    
REMARK   1  AUTH 2 MICHAEL FIGURNOV, OLAF RONNEBERGER, KATHRYN TUNYASUVUNAKOOL, 
REMARK   1  AUTH 3 RUSS BATES, AUGUSTIN ZIDEK, ANNA POTAPENKO, ALEX BRIDGLAND,  
REMARK   1  AUTH 4 CLEMENS MEYER, SIMON A A KOHL, ANDREW J BALLARD,             
REMARK   1  AUTH 5 ANDREW COWIE, BERNARDINO ROMERA-PAREDES, STANISLAV NIKOLOV,  
REMARK   1  AUTH 6 RISHUB JAIN, JONAS ADLER, TREVOR BACK, STIG PETERSEN,        
REMARK   1  AUTH 7 DAVID REIMAN, ELLEN CLANCY, MICHAL ZIELINSKI,                
REMARK   1  AUTH 8 MARTIN STEINEGGER, MICHALINA PACHOLSKA, TAMAS BERGHAMMER,    
REMARK   1  AUTH 9 DAVID SILVER, ORIOL VINYALS, ANDREW W SENIOR,                
REMARK   1  AUTH10 KORAY KAVUKCUOGLU, PUSHMEET KOHLI, DEMIS HASSABIS            
REMARK   1  TITL   HIGHLY ACCURATE PROTEIN STRUCTURE PREDICTION WITH ALPHAFOLD  
REMARK   1  REF    NATURE                        V. 596   583 2021              
REMARK   1  REFN                   ISSN 0028-0836                               
REMARK   1  PMID   34265844                                                     
REMARK   1  DOI    10.1038/s41586-021-03819-2                                   
REMARK   1                                                                      
REMARK   1 DISCLAIMERS                                                          
REMARK   1 ALPHAFOLD DATA, COPYRIGHT (2021) DEEPMIND TECHNOLOGIES LIMITED. THE  
REMARK   1 INFORMATION PROVIDED IS THEORETICAL MODELLING ONLY AND CAUTION SHOULD
REMARK   1 BE EXERCISED IN ITS USE. IT IS PROVIDED "AS-IS" WITHOUT ANY WARRANTY 
REMARK   1 OF ANY KIND, WHETHER EXPRESSED OR IMPLIED. NO WARRANTY IS GIVEN THAT 
REMARK   1 USE OF THE INFORMATION SHALL NOT INFRINGE THE RIGHTS OF ANY THIRD    
REMARK   1 PARTY. THE INFORMATION IS NOT INTENDED TO BE A SUBSTITUTE FOR        
REMARK   1 PROFESSIONAL MEDICAL ADVICE, DIAGNOSIS, OR TREATMENT, AND DOES NOT   
REMARK   1 CONSTITUTE MEDICAL OR OTHER PROFESSIONAL ADVICE. IT IS AVAILABLE FOR 
REMARK   1 ACADEMIC AND COMMERCIAL PURPOSES, UNDER CC-BY 4.0 LICENCE.           
DBREF  XXXX A    1   787  UNP    A0A7T5UBE8 A0A7T5UBE8_PECCA     1    787       
SEQRES   1 A  787  MET LYS GLN ILE ARG LEU LEU ALA GLN TYR TYR VAL ASP          
SEQRES   2 A  787  LEU MET VAL LYS LEU GLY LEU VAL ARG PHE SER LEU LEU          
SEQRES   3 A  787  LEU ALA SER VAL LEU VAL LEU LEU ALA MET VAL VAL GLN          
SEQRES   4 A  787  MET ALA VAL THR LEU LEU LEU SER GLY GLU VAL GLU ASN          
SEQRES   5 A  787  ILE ASP VAL VAL ARG SER ILE PHE PHE GLY LEU LEU ILE          
SEQRES   6 A  787  THR PRO TRP ALA VAL TYR PHE LEU SER VAL VAL VAL GLU          
SEQRES   7 A  787  GLN LEU GLU GLU SER ARG GLN ARG LEU ALA LYS LEU VAL          
SEQRES   8 A  787  ALA LYS LEU GLU GLU MET ARG HIS ARG ASP LEU GLU LEU          
SEQRES   9 A  787  ASN VAL GLN LEU GLN GLU ASN ILE ALA GLN LEU ASN GLN          
SEQRES  10 A  787  GLU ILE ALA ASP ARG ILE LYS ALA GLU ASP ALA ARG VAL          
SEQRES  11 A  787  LEU VAL MET SER ARG LEU LYS GLU GLU MET SER ARG ARG          
SEQRES  12 A  787  GLU GLN ALA GLN ILE GLU LEU GLU GLN GLN SER ALA LEU          
SEQRES  13 A  787  LEU ARG SER PHE LEU ASP ALA SER PRO ASP LEU VAL TYR          
SEQRES  14 A  787  TYR ARG ASN GLU GLU LYS GLU PHE SER GLY CYS ASN ARG          
SEQRES  15 A  787  ALA MET GLU LEU LEU VAL GLY LYS SER GLN LYS GLN LEU          
SEQRES  16 A  787  ILE GLY LEU THR PRO GLN ASP VAL TYR ALA PRO ASP ILE          
SEQRES  17 A  787  ALA GLU LYS VAL MET GLU THR ASP GLU LYS VAL PHE ARG          
SEQRES  18 A  787  HIS ASN VAL SER LEU THR TYR GLU GLN TRP LEU VAL TYR          
SEQRES  19 A  787  PRO ASP GLY ARG LYS ALA CYS PHE GLU LEU ARG LYS VAL          
SEQRES  20 A  787  PRO PHE TYR ASP ARG MET GLY LYS ARG HIS GLY LEU MET          
SEQRES  21 A  787  GLY PHE GLY ARG ASP ILE THR GLU ARG LYS ARG TYR GLN          
SEQRES  22 A  787  ASP ALA LEU GLU ASN ALA SER ARG GLU LYS THR THR PHE          
SEQRES  23 A  787  ILE SER THR ILE SER HIS GLU LEU ARG THR PRO LEU ASN          
SEQRES  24 A  787  GLY ILE VAL GLY LEU SER ARG ILE LEU LEU ASP THR GLN          
SEQRES  25 A  787  LEU ASP PRO GLU GLN GLN LYS TYR LEU LYS THR ILE HIS          
SEQRES  26 A  787  VAL SER ALA ILE THR LEU GLY ASN ILE PHE ASN ASP VAL          
SEQRES  27 A  787  ILE GLU MET ASP LYS GLN GLU ARG ARG LYS VAL GLN LEU          
SEQRES  28 A  787  ASP ASN GLN PRO LEU ASP PHE THR GLY PHE LEU VAL ASP          
SEQRES  29 A  787  LEU GLU ASN LEU GLY GLY LEU LEU ALA GLU PRO LYS GLY          
SEQRES  30 A  787  LEU LYS LEU ILE MET ASP GLN HIS HIS PRO LEU PRO GLN          
SEQRES  31 A  787  LYS VAL MET THR ASP GLY THR ARG LEU ARG GLN ILE LEU          
SEQRES  32 A  787  TRP ASN LEU LEU SER ASN ALA VAL LYS PHE THR PRO LYS          
SEQRES  33 A  787  GLY GLU ASN GLY LYS LYS GLY GLU ILE VAL VAL ARG VAL          
SEQRES  34 A  787  TRP HIS GLU LYS GLY ASP ARG LEU ARG PHE GLU VAL GLU          
SEQRES  35 A  787  ASP SER GLY MET GLY ILE PRO ALA ASP GLU LEU GLU LYS          
SEQRES  36 A  787  ILE PHE ALA MET TYR TYR GLN VAL LYS ASP GLN HIS GLY          
SEQRES  37 A  787  GLY LYS PRO ALA THR GLY THR GLY ILE GLY LEU ALA VAL          
SEQRES  38 A  787  SER LYS ARG LEU ALA GLN ASN MET GLY GLY ASP ILE GLN          
SEQRES  39 A  787  VAL SER SER THR GLN GLY LYS GLY SER CYS PHE THR LEU          
SEQRES  40 A  787  THR VAL ILE ALA PRO SER VAL ASP GLU VAL GLY ASN GLY          
SEQRES  41 A  787  LEU ASP ASP ASP LEU PRO LEU PRO ALA LEU HIS VAL LEU          
SEQRES  42 A  787  LEU VAL GLU ASP ILE GLU LEU ASN VAL VAL VAL ALA ARG          
SEQRES  43 A  787  SER VAL LEU GLU LYS LEU GLY ASN SER VAL ASP VAL ALA          
SEQRES  44 A  787  MET THR GLY GLN GLU ALA LEU ASP MET PHE ASP PRO ASP          
SEQRES  45 A  787  GLU PHE ASP LEU VAL LEU LEU ASP ILE GLN LEU PRO ASP          
SEQRES  46 A  787  MET THR GLY LEU ASP VAL ALA ARG GLN LEU ARG SER ARG          
SEQRES  47 A  787  TYR GLY LYS ARG SER MET PRO PRO LEU VAL ALA LEU THR          
SEQRES  48 A  787  ALA ASN VAL LEU LYS ASP LYS ARG GLU TYR LEU ASP ALA          
SEQRES  49 A  787  GLY MET ASP ASP VAL LEU SER LYS PRO LEU SER VAL PRO          
SEQRES  50 A  787  ALA LEU THR ALA ILE ILE LYS GLN PHE TRP ASP THR HIS          
SEQRES  51 A  787  THR ALA TRP THR GLU GLU PRO MET ILE GLU GLU GLY ASP          
SEQRES  52 A  787  GLU MET ALA ASN ALA GLU ASP ASP LEU LEU ASP ILE PRO          
SEQRES  53 A  787  MET LEU GLU GLN TYR LEU ASP LEU VAL GLY PRO LYS LEU          
SEQRES  54 A  787  ILE HIS GLN SER LEU GLU MET PHE GLU GLN MET MET PRO          
SEQRES  55 A  787  GLY TYR LEU ALA ILE LEU ASP SER ASN MET THR ALA ARG          
SEQRES  56 A  787  ASP GLN LYS GLY ILE THR GLU GLU GLY HIS LYS ILE LYS          
SEQRES  57 A  787  GLY ALA ALA GLY SER VAL GLY LEU ARG HIS LEU GLN GLN          
SEQRES  58 A  787  VAL ALA GLN GLN ILE GLN THR SER SER LEU PRO ALA TRP          
SEQRES  59 A  787  TRP ASP ASN VAL GLN GLU TRP VAL ASP GLU LEU LYS HIS          
SEQRES  60 A  787  ASP TRP ARG HIS ASP VAL GLN VAL LEU ARG ASP TRP VAL          
SEQRES  61 A  787  ALA LYS ALA GLU LYS GLU SER                                  
CRYST1    1.000    1.000    1.000  90.00  90.00  90.00 P 1           1          
ORIGX1      1.000000  0.000000  0.000000        0.00000                         
ORIGX2      0.000000  1.000000  0.000000        0.00000                         
ORIGX3      0.000000  0.000000  1.000000        0.00000                         
SCALE1      1.000000  0.000000  0.000000        0.00000                         
SCALE2      0.000000  1.000000  0.000000        0.00000                         
SCALE3      0.000000  0.000000  1.000000        0.00000                         
MODEL        1                                                                  
ATOM      1  N   MET A   1      95.915  20.380-118.164  1.00 52.44           N  
ATOM      2  CA  MET A   1      94.581  19.752-118.357  1.00 52.44           C  
ATOM      3  C   MET A   1      93.453  20.722-118.738  1.00 52.44           C  
ATOM      4  CB  MET A   1      94.179  18.851-117.182  1.00 52.44           C  
ATOM      5  O   MET A   1      92.658  20.348-119.588  1.00 52.44           O  
ATOM      6  CG  MET A   1      94.948  17.524-117.246  1.00 52.44           C  
ATOM      7  SD  MET A   1      94.112  16.162-116.402  1.00 52.44           S  
ATOM      8  CE  MET A   1      94.663  16.390-114.690  1.00 52.44           C  
ATOM      9  N   LYS A   2      93.361  21.953-118.194  1.00 55.09           N  
ATOM     10  CA  LYS A   2      92.305  22.919-118.590  1.00 55.09           C  
ATOM     11  C   LYS A   2      92.358  23.340-120.072  1.00 55.09           C  
ATOM     12  CB  LYS A   2      92.304  24.161-117.673  1.00 55.09           C  
ATOM     13  O   LYS A   2      91.320  23.345-120.715  1.00 55.09           O  
ATOM     14  CG  LYS A   2      91.589  23.927-116.328  1.00 55.09           C  
ATOM     15  CD  LYS A   2      91.535  25.217-115.487  1.00 55.09           C  
ATOM     16  CE  LYS A   2      90.752  25.016-114.178  1.00 55.09           C  
ATOM     17  NZ  LYS A   2      90.695  26.256-113.355  1.00 55.09           N  
ATOM     18  N   GLN A   3      93.544  23.610-120.629  1.00 59.66           N  
ATOM     19  CA  GLN A   3      93.686  23.980-122.051  1.00 59.66           C  
ATOM     20  C   GLN A   3      93.309  22.840-123.015  1.00 59.66           C  
ATOM     21  CB  GLN A   3      95.117  24.467-122.322  1.00 59.66           C  
ATOM     22  O   GLN A   3      92.647  23.086-124.014  1.00 59.66           O  
ATOM     23  CG  GLN A   3      95.372  25.890-121.792  1.00 59.66           C  
ATOM     24  CD  GLN A   3      96.794  26.367-122.081  1.00 59.66           C  
ATOM     25  NE2 GLN A   3      97.071  27.648-121.994  1.00 59.66           N  
ATOM     26  OE1 GLN A   3      97.685  25.583-122.348  1.00 59.66           O  
ATOM     27  N   ILE A   4      93.638  21.587-122.675  1.00 60.41           N  
ATOM     28  CA  ILE A   4      93.254  20.398-123.462  1.00 60.41           C  
ATOM     29  C   ILE A   4      91.730  20.198-123.440  1.00 60.41           C  
ATOM     30  CB  ILE A   4      94.013  19.143-122.962  1.00 60.41           C  
ATOM     31  O   ILE A   4      91.141  19.905-124.473  1.00 60.41           O  
ATOM     32  CG1 ILE A   4      95.542  19.337-123.110  1.00 60.41           C  
ATOM     33  CG2 ILE A   4      93.561  17.880-123.719  1.00 60.41           C  
ATOM     34  CD1 ILE A   4      96.386  18.236-122.454  1.00 60.41           C  
ATOM     35  N   ARG A   5      91.068  20.427-122.293  1.00 61.72           N  
ATOM     36  CA  ARG A   5      89.595  20.423-122.203  1.00 61.72           C  
ATOM     37  C   ARG A   5      88.949  21.501-123.071  1.00 61.72           C  
ATOM     38  CB  ARG A   5      89.125  20.597-120.748  1.00 61.72           C  
ATOM     39  O   ARG A   5      87.920  21.232-123.673  1.00 61.72           O  
ATOM     40  CG  ARG A   5      88.796  19.256-120.087  1.00 61.72           C  
ATOM     41  CD  ARG A   5      88.221  19.492-118.686  1.00 61.72           C  
ATOM     42  NE  ARG A   5      87.914  18.219-118.006  1.00 61.72           N  
ATOM     43  NH1 ARG A   5      87.320  19.086-115.964  1.00 61.72           N  
ATOM     44  NH2 ARG A   5      87.291  16.877-116.273  1.00 61.72           N  
ATOM     45  CZ  ARG A   5      87.513  18.067-116.755  1.00 61.72           C  
ATOM     46  N   LEU A   6      89.548  22.689-123.131  1.00 68.12           N  
ATOM     47  CA  LEU A   6      89.013  23.818-123.892  1.00 68.12           C  
ATOM     48  C   LEU A   6      89.162  23.595-125.404  1.00 68.12           C  
ATOM     49  CB  LEU A   6      89.692  25.108-123.387  1.00 68.12           C  
ATOM     50  O   LEU A   6      88.220  23.843-126.144  1.00 68.12           O  
ATOM     51  CG  LEU A   6      88.748  26.328-123.356  1.00 68.12           C  
ATOM     52  CD1 LEU A   6      88.897  27.064-122.021  1.00 68.12           C  
ATOM     53  CD2 LEU A   6      89.057  27.308-124.485  1.00 68.12           C  
ATOM     54  N   LEU A   7      90.296  23.033-125.842  1.00 64.12           N  
ATOM     55  CA  LEU A   7      90.506  22.588-127.226  1.00 64.12           C  
ATOM     56  C   LEU A   7      89.567  21.439-127.613  1.00 64.12           C  
ATOM     57  CB  LEU A   7      91.976  22.165-127.408  1.00 64.12           C  
ATOM     58  O   LEU A   7      88.994  21.471-128.696  1.00 64.12           O  
ATOM     59  CG  LEU A   7      92.939  23.352-127.583  1.00 64.12           C  
ATOM     60  CD1 LEU A   7      94.378  22.892-127.347  1.00 64.12           C  
ATOM     61  CD2 LEU A   7      92.849  23.943-128.991  1.00 64.12           C  
ATOM     62  N   ALA A   8      89.359  20.462-126.726  1.00 65.06           N  
ATOM     63  CA  ALA A   8      88.409  19.375-126.956  1.00 65.06           C  
ATOM     64  C   ALA A   8      86.956  19.881-127.024  1.00 65.06           C  
ATOM     65  CB  ALA A   8      88.595  18.315-125.865  1.00 65.06           C  
ATOM     66  O   ALA A   8      86.206  19.445-127.889  1.00 65.06           O  
ATOM     67  N   GLN A   9      86.563  20.838-126.174  1.00 67.06           N  
ATOM     68  CA  GLN A   9      85.255  21.499-126.270  1.00 67.06           C  
ATOM     69  C   GLN A   9      85.098  22.255-127.587  1.00 67.06           C  
ATOM     70  CB  GLN A   9      85.041  22.467-125.094  1.00 67.06           C  
ATOM     71  O   GLN A   9      84.084  22.093-128.252  1.00 67.06           O  
ATOM     72  CG  GLN A   9      84.186  21.817-124.005  1.00 67.06           C  
ATOM     73  CD  GLN A   9      83.984  22.739-122.810  1.00 67.06           C  
ATOM     74  NE2 GLN A   9      82.764  22.912-122.352  1.00 67.06           N  
ATOM     75  OE1 GLN A   9      84.910  23.295-122.239  1.00 67.06           O  
ATOM     76  N   TYR A  10      86.112  23.021-127.993  1.00 71.94           N  
ATOM     77  CA  TYR A  10      86.085  23.742-129.265  1.00 71.94           C  
ATOM     78  C   TYR A  10      85.983  22.780-130.456  1.00 71.94           C  
ATOM     79  CB  TYR A  10      87.332  24.630-129.375  1.00 71.94           C  
ATOM     80  O   TYR A  10      85.254  23.048-131.405  1.00 71.94           O  
ATOM     81  CG  TYR A  10      87.049  25.974-130.004  1.00 71.94           C  
ATOM     82  CD1 TYR A  10      87.153  26.149-131.396  1.00 71.94           C  
ATOM     83  CD2 TYR A  10      86.663  27.049-129.181  1.00 71.94           C  
ATOM     84  CE1 TYR A  10      86.888  27.410-131.964  1.00 71.94           C  
ATOM     85  CE2 TYR A  10      86.398  28.311-129.744  1.00 71.94           C  
ATOM     86  OH  TYR A  10      86.258  29.706-131.690  1.00 71.94           O  
ATOM     87  CZ  TYR A  10      86.513  28.491-131.139  1.00 71.94           C  
ATOM     88  N   TYR A  11      86.675  21.640-130.386  1.00 68.31           N  
ATOM     89  CA  TYR A  11      86.614  20.571-131.381  1.00 68.31           C  
ATOM     90  C   TYR A  11      85.209  19.950-131.471  1.00 68.31           C  
ATOM     91  CB  TYR A  11      87.691  19.531-131.035  1.00 68.31           C  
ATOM     92  O   TYR A  11      84.679  19.803-132.571  1.00 68.31           O  
ATOM     93  CG  TYR A  11      87.788  18.380-132.010  1.00 68.31           C  
ATOM     94  CD1 TYR A  11      86.888  17.302-131.905  1.00 68.31           C  
ATOM     95  CD2 TYR A  11      88.760  18.394-133.031  1.00 68.31           C  
ATOM     96  CE1 TYR A  11      86.925  16.264-132.849  1.00 68.31           C  
ATOM     97  CE2 TYR A  11      88.826  17.330-133.951  1.00 68.31           C  
ATOM     98  OH  TYR A  11      87.889  15.275-134.777  1.00 68.31           O  
ATOM     99  CZ  TYR A  11      87.895  16.274-133.864  1.00 68.31           C  
ATOM    100  N   VAL A  12      84.581  19.637-130.332  1.00 69.56           N  
ATOM    101  CA  VAL A  12      83.217  19.077-130.282  1.00 69.56           C  
ATOM    102  C   VAL A  12      82.183  20.097-130.766  1.00 69.56           C  
ATOM    103  CB  VAL A  12      82.887  18.556-128.869  1.00 69.56           C  
ATOM    104  O   VAL A  12      81.365  19.771-131.623  1.00 69.56           O  
ATOM    105  CG1 VAL A  12      81.427  18.105-128.732  1.00 69.56           C  
ATOM    106  CG2 VAL A  12      83.758  17.340-128.525  1.00 69.56           C  
ATOM    107  N   ASP A  13      82.256  21.350-130.310  1.00 73.31           N  
ATOM    108  CA  ASP A  13      81.348  22.419-130.751  1.00 73.31           C  
ATOM    109  C   ASP A  13      81.460  22.674-132.263  1.00 73.31           C  
ATOM    110  CB  ASP A  13      81.659  23.725-129.994  1.00 73.31           C  
ATOM    111  O   ASP A  13      80.457  22.908-132.946  1.00 73.31           O  
ATOM    112  CG  ASP A  13      81.068  23.815-128.581  1.00 73.31           C  
ATOM    113  OD1 ASP A  13      80.218  22.971-128.221  1.00 73.31           O  
ATOM    114  OD2 ASP A  13      81.429  24.790-127.882  1.00 73.31           O  
ATOM    115  N   LEU A  14      82.678  22.604-132.807  1.00 70.06           N  
ATOM    116  CA  LEU A  14      82.938  22.756-134.236  1.00 70.06           C  
ATOM    117  C   LEU A  14      82.396  21.562-135.044  1.00 70.06           C  
ATOM    118  CB  LEU A  14      84.451  22.987-134.416  1.00 70.06           C  
ATOM    119  O   LEU A  14      81.813  21.771-136.111  1.00 70.06           O  
ATOM    120  CG  LEU A  14      84.887  23.414-135.821  1.00 70.06           C  
ATOM    121  CD1 LEU A  14      84.306  24.778-136.210  1.00 70.06           C  
ATOM    122  CD2 LEU A  14      86.409  23.536-135.896  1.00 70.06           C  
ATOM    123  N   MET A  15      82.513  20.336-134.518  1.00 71.25           N  
ATOM    124  CA  MET A  15      81.936  19.121-135.108  1.00 71.25           C  
ATOM    125  C   MET A  15      80.401  19.189-135.161  1.00 71.25           C  
ATOM    126  CB  MET A  15      82.415  17.895-134.311  1.00 71.25           C  
ATOM    127  O   MET A  15      79.811  18.911-136.208  1.00 71.25           O  
ATOM    128  CG  MET A  15      81.986  16.570-134.951  1.00 71.25           C  
ATOM    129  SD  MET A  15      82.422  15.096-133.986  1.00 71.25           S  
ATOM    130  CE  MET A  15      81.176  15.189-132.664  1.00 71.25           C  
ATOM    131  N   VAL A  16      79.755  19.623-134.073  1.00 70.81           N  
ATOM    132  CA  VAL A  16      78.290  19.771-134.002  1.00 70.81           C  
ATOM    133  C   VAL A  16      77.794  20.855-134.965  1.00 70.81           C  
ATOM    134  CB  VAL A  16      77.839  20.046-132.551  1.00 70.81           C  
ATOM    135  O   VAL A  16      76.791  20.654-135.648  1.00 70.81           O  
ATOM    136  CG1 VAL A  16      76.336  20.343-132.448  1.00 70.81           C  
ATOM    137  CG2 VAL A  16      78.116  18.833-131.653  1.00 70.81           C  
ATOM    138  N   LYS A  17      78.506  21.986-135.088  1.00 75.31           N  
ATOM    139  CA  LYS A  17      78.111  23.083-135.993  1.00 75.31           C  
ATOM    140  C   LYS A  17      78.264  22.761-137.478  1.00 75.31           C  
ATOM    141  CB  LYS A  17      78.904  24.357-135.667  1.00 75.31           C  
ATOM    142  O   LYS A  17      77.426  23.183-138.272  1.00 75.31           O  
ATOM    143  CG  LYS A  17      78.146  25.250-134.681  1.00 75.31           C  
ATOM    144  CD  LYS A  17      78.948  26.528-134.413  1.00 75.31           C  
ATOM    145  CE  LYS A  17      78.139  27.465-133.514  1.00 75.31           C  
ATOM    146  NZ  LYS A  17      78.935  28.653-133.124  1.00 75.31           N  
ATOM    147  N   LEU A  18      79.348  22.096-137.878  1.00 70.44           N  
ATOM    148  CA  LEU A  18      79.645  21.848-139.296  1.00 70.44           C  
ATOM    149  C   LEU A  18      78.962  20.587-139.838  1.00 70.44           C  
ATOM    150  CB  LEU A  18      81.171  21.813-139.493  1.00 70.44           C  
ATOM    151  O   LEU A  18      78.761  20.479-141.049  1.00 70.44           O  
ATOM    152  CG  LEU A  18      81.811  23.214-139.454  1.00 70.44           C  
ATOM    153  CD1 LEU A  18      83.318  23.087-139.278  1.00 70.44           C  
ATOM    154  CD2 LEU A  18      81.571  23.991-140.752  1.00 70.44           C  
ATOM    155  N   GLY A  19      78.570  19.664-138.958  1.00 73.19           N  
ATOM    156  CA  GLY A  19      78.057  18.353-139.332  1.00 73.19           C  
ATOM    157  C   GLY A  19      79.190  17.387-139.682  1.00 73.19           C  
ATOM    158  O   GLY A  19      80.219  17.775-140.243  1.00 73.19           O  
ATOM    159  N   LEU A  20      78.979  16.109-139.359  1.00 71.00           N  
ATOM    160  CA  LEU A  20      80.025  15.080-139.336  1.00 71.00           C  
ATOM    161  C   LEU A  20      80.797  15.001-140.662  1.00 71.00           C  
ATOM    162  CB  LEU A  20      79.356  13.756-138.910  1.00 71.00           C  
ATOM    163  O   LEU A  20      82.018  15.086-140.671  1.00 71.00           O  
ATOM    164  CG  LEU A  20      80.325  12.707-138.326  1.00 71.00           C  
ATOM    165  CD1 LEU A  20      79.636  11.935-137.200  1.00 71.00           C  
ATOM    166  CD2 LEU A  20      80.784  11.704-139.384  1.00 71.00           C  
ATOM    167  N   VAL A  21      80.090  14.983-141.795  1.00 71.00           N  
ATOM    168  CA  VAL A  21      80.704  14.867-143.130  1.00 71.00           C  
ATOM    169  C   VAL A  21      81.589  16.070-143.480  1.00 71.00           C  
ATOM    170  CB  VAL A  21      79.619  14.671-144.208  1.00 71.00           C  
ATOM    171  O   VAL A  21      82.712  15.899-143.955  1.00 71.00           O  
ATOM    172  CG1 VAL A  21      80.222  14.504-145.608  1.00 71.00           C  
ATOM    173  CG2 VAL A  21      78.757  13.435-143.914  1.00 71.00           C  
ATOM    174  N   ARG A  22      81.107  17.300-143.249  1.00 77.38           N  
ATOM    175  CA  ARG A  22      81.861  18.519-143.600  1.00 77.38           C  
ATOM    176  C   ARG A  22      83.057  18.713-142.682  1.00 77.38           C  
ATOM    177  CB  ARG A  22      80.969  19.762-143.532  1.00 77.38           C  
ATOM    178  O   ARG A  22      84.114  19.136-143.139  1.00 77.38           O  
ATOM    179  CG  ARG A  22      79.853  19.768-144.582  1.00 77.38           C  
ATOM    180  CD  ARG A  22      79.064  21.077-144.481  1.00 77.38           C  
ATOM    181  NE  ARG A  22      78.037  21.178-145.535  1.00 77.38           N  
ATOM    182  NH1 ARG A  22      76.845  22.900-144.597  1.00 77.38           N  
ATOM    183  NH2 ARG A  22      76.192  22.045-146.553  1.00 77.38           N  
ATOM    184  CZ  ARG A  22      77.034  22.038-145.557  1.00 77.38           C  
ATOM    185  N   PHE A  23      82.896  18.380-141.406  1.00 80.38           N  
ATOM    186  CA  PHE A  23      83.973  18.447-140.434  1.00 80.38           C  
ATOM    187  C   PHE A  23      85.069  17.411-140.725  1.00 80.38           C  
ATOM    188  CB  PHE A  23      83.365  18.280-139.046  1.00 80.38           C  
ATOM    189  O   PHE A  23      86.245  17.767-140.755  1.00 80.38           O  
ATOM    190  CG  PHE A  23      84.409  18.410-137.976  1.00 80.38           C  
ATOM    191  CD1 PHE A  23      84.941  17.254-137.392  1.00 80.38           C  
ATOM    192  CD2 PHE A  23      84.894  19.678-137.612  1.00 80.38           C  
ATOM    193  CE1 PHE A  23      85.941  17.375-136.427  1.00 80.38           C  
ATOM    194  CE2 PHE A  23      85.906  19.790-136.648  1.00 80.38           C  
ATOM    195  CZ  PHE A  23      86.425  18.637-136.046  1.00 80.38           C  
ATOM    196  N   SER A  24      84.694  16.168-141.047  1.00 77.25           N  
ATOM    197  CA  SER A  24      85.624  15.124-141.490  1.00 77.25           C  
ATOM    198  C   SER A  24      86.414  15.535-142.734  1.00 77.25           C  
ATOM    199  CB  SER A  24      84.845  13.841-141.793  1.00 77.25           C  
ATOM    200  O   SER A  24      87.621  15.316-142.778  1.00 77.25           O  
ATOM    201  OG  SER A  24      84.358  13.262-140.598  1.00 77.25           O  
ATOM    202  N   LEU A  25      85.771  16.175-143.719  1.00 79.12           N  
ATOM    203  CA  LEU A  25      86.444  16.696-144.918  1.00 79.12           C  
ATOM    204  C   LEU A  25      87.434  17.825-144.597  1.00 79.12           C  
ATOM    205  CB  LEU A  25      85.385  17.195-145.918  1.00 79.12           C  
ATOM    206  O   LEU A  25      88.539  17.852-145.138  1.00 79.12           O  
ATOM    207  CG  LEU A  25      84.734  16.074-146.744  1.00 79.12           C  
ATOM    208  CD1 LEU A  25      83.470  16.606-147.422  1.00 79.12           C  
ATOM    209  CD2 LEU A  25      85.679  15.562-147.835  1.00 79.12           C  
ATOM    210  N   LEU A  26      87.062  18.747-143.706  1.00 82.50           N  
ATOM    211  CA  LEU A  26      87.928  19.852-143.299  1.00 82.50           C  
ATOM    212  C   LEU A  26      89.141  19.322-142.523  1.00 82.50           C  
ATOM    213  CB  LEU A  26      87.079  20.869-142.516  1.00 82.50           C  
ATOM    214  O   LEU A  26      90.279  19.632-142.873  1.00 82.50           O  
ATOM    215  CG  LEU A  26      87.675  22.288-142.450  1.00 82.50           C  
ATOM    216  CD1 LEU A  26      86.574  23.271-142.043  1.00 82.50           C  
ATOM    217  CD2 LEU A  26      88.813  22.428-141.438  1.00 82.50           C  
ATOM    218  N   LEU A  27      88.918  18.442-141.546  1.00 81.06           N  
ATOM    219  CA  LEU A  27      89.988  17.786-140.798  1.00 81.06           C  
ATOM    220  C   LEU A  27      90.912  16.989-141.729  1.00 81.06           C  
ATOM    221  CB  LEU A  27      89.351  16.882-139.731  1.00 81.06           C  
ATOM    222  O   LEU A  27      92.132  17.064-141.595  1.00 81.06           O  
ATOM    223  CG  LEU A  27      90.383  16.253-138.781  1.00 81.06           C  
ATOM    224  CD1 LEU A  27      91.031  17.296-137.866  1.00 81.06           C  
ATOM    225  CD2 LEU A  27      89.710  15.209-137.899  1.00 81.06           C  
ATOM    226  N   ALA A  28      90.335  16.291-142.710  1.00 80.88           N  
ATOM    227  CA  ALA A  28      91.088  15.569-143.720  1.00 80.88           C  
ATOM    228  C   ALA A  28      91.999  16.491-144.538  1.00 80.88           C  
ATOM    229  CB  ALA A  28      90.103  14.800-144.616  1.00 80.88           C  
ATOM    230  O   ALA A  28      93.186  16.212-144.687  1.00 80.88           O  
ATOM    231  N   SER A  29      91.472  17.621-145.013  1.00 81.94           N  
ATOM    232  CA  SER A  29      92.261  18.599-145.768  1.00 81.94           C  
ATOM    233  C   SER A  29      93.422  19.177-144.950  1.00 81.94           C  
ATOM    234  CB  SER A  29      91.350  19.700-146.318  1.00 81.94           C  
ATOM    235  O   SER A  29      94.535  19.294-145.460  1.00 81.94           O  
ATOM    236  OG  SER A  29      90.822  20.546-145.314  1.00 81.94           O  
ATOM    237  N   VAL A  30      93.196  19.459-143.662  1.00 84.25           N  
ATOM    238  CA  VAL A  30      94.228  19.968-142.748  1.00 84.25           C  
ATOM    239  C   VAL A  30      95.294  18.908-142.471  1.00 84.25           C  
ATOM    240  CB  VAL A  30      93.588  20.481-141.443  1.00 84.25           C  
ATOM    241  O   VAL A  30      96.477  19.235-142.475  1.00 84.25           O  
ATOM    242  CG1 VAL A  30      94.627  20.873-140.383  1.00 84.25           C  
ATOM    243  CG2 VAL A  30      92.734  21.725-141.720  1.00 84.25           C  
ATOM    244  N   LEU A  31      94.908  17.643-142.276  1.00 83.62           N  
ATOM    245  CA  LEU A  31      95.850  16.539-142.065  1.00 83.62           C  
ATOM    246  C   LEU A  31      96.727  16.286-143.291  1.00 83.62           C  
ATOM    247  CB  LEU A  31      95.078  15.260-141.696  1.00 83.62           C  
ATOM    248  O   LEU A  31      97.936  16.122-143.143  1.00 83.62           O  
ATOM    249  CG  LEU A  31      94.659  15.190-140.219  1.00 83.62           C  
ATOM    250  CD1 LEU A  31      93.664  14.045-140.030  1.00 83.62           C  
ATOM    251  CD2 LEU A  31      95.858  14.934-139.299  1.00 83.62           C  
ATOM    252  N   VAL A  32      96.144  16.300-144.493  1.00 83.25           N  
ATOM    253  CA  VAL A  32      96.902  16.156-145.745  1.00 83.25           C  
ATOM    254  C   VAL A  32      97.870  17.325-145.924  1.00 83.25           C  
ATOM    255  CB  VAL A  32      95.955  16.022-146.953  1.00 83.25           C  
ATOM    256  O   VAL A  32      99.038  17.101-146.235  1.00 83.25           O  
ATOM    257  CG1 VAL A  32      96.715  16.010-148.288  1.00 83.25           C  
ATOM    258  CG2 VAL A  32      95.159  14.712-146.889  1.00 83.25           C  
ATOM    259  N   LEU A  33      97.425  18.561-145.671  1.00 84.75           N  
ATOM    260  CA  LEU A  33      98.283  19.746-145.744  1.00 84.75           C  
ATOM    261  C   LEU A  33      99.434  19.670-144.730  1.00 84.75           C  
ATOM    262  CB  LEU A  33      97.425  21.000-145.496  1.00 84.75           C  
ATOM    263  O   LEU A  33     100.579  19.950-145.071  1.00 84.75           O  
ATOM    264  CG  LEU A  33      98.155  22.303-145.871  1.00 84.75           C  
ATOM    265  CD1 LEU A  33      97.941  22.634-147.350  1.00 84.75           C  
ATOM    266  CD2 LEU A  33      97.634  23.468-145.032  1.00 84.75           C  
ATOM    267  N   LEU A  34      99.146  19.260-143.494  1.00 84.75           N  
ATOM    268  CA  LEU A  34     100.151  19.103-142.447  1.00 84.75           C  
ATOM    269  C   LEU A  34     101.164  18.012-142.810  1.00 84.75           C  
ATOM    270  CB  LEU A  34      99.444  18.785-141.119  1.00 84.75           C  
ATOM    271  O   LEU A  34     102.362  18.238-142.681  1.00 84.75           O  
ATOM    272  CG  LEU A  34     100.399  18.765-139.911  1.00 84.75           C  
ATOM    273  CD1 LEU A  34     100.751  20.183-139.456  1.00 84.75           C  
ATOM    274  CD2 LEU A  34      99.744  18.029-138.745  1.00 84.75           C  
ATOM    275  N   ALA A  35     100.702  16.857-143.297  1.00 82.06           N  
ATOM    276  CA  ALA A  35     101.572  15.777-143.756  1.00 82.06           C  
ATOM    277  C   ALA A  35     102.476  16.241-144.905  1.00 82.06           C  
ATOM    278  CB  ALA A  35     100.704  14.583-144.171  1.00 82.06           C  
ATOM    279  O   ALA A  35     103.670  15.949-144.897  1.00 82.06           O  
ATOM    280  N   MET A  36     101.931  17.027-145.841  1.00 82.19           N  
ATOM    281  CA  MET A  36     102.695  17.650-146.919  1.00 82.19           C  
ATOM    282  C   MET A  36     103.781  18.576-146.367  1.00 82.19           C  
ATOM    283  CB  MET A  36     101.741  18.367-147.886  1.00 82.19           C  
ATOM    284  O   MET A  36     104.947  18.403-146.703  1.00 82.19           O  
ATOM    285  CG  MET A  36     102.446  18.843-149.157  1.00 82.19           C  
ATOM    286  SD  MET A  36     101.339  19.658-150.337  1.00 82.19           S  
ATOM    287  CE  MET A  36     101.848  21.374-150.066  1.00 82.19           C  
ATOM    288  N   VAL A  37     103.430  19.504-145.470  1.00 84.44           N  
ATOM    289  CA  VAL A  37     104.381  20.450-144.861  1.00 84.44           C  
ATOM    290  C   VAL A  37     105.471  19.729-144.066  1.00 84.44           C  
ATOM    291  CB  VAL A  37     103.637  21.468-143.972  1.00 84.44           C  
ATOM    292  O   VAL A  37     106.644  20.069-144.204  1.00 84.44           O  
ATOM    293  CG1 VAL A  37     104.583  22.349-143.143  1.00 84.44           C  
ATOM    294  CG2 VAL A  37     102.787  22.416-144.829  1.00 84.44           C  
ATOM    295  N   VAL A  38     105.111  18.726-143.260  1.00 84.88           N  
ATOM    296  CA  VAL A  38     106.068  17.955-142.452  1.00 84.88           C  
ATOM    297  C   VAL A  38     107.010  17.157-143.344  1.00 84.88           C  
ATOM    298  CB  VAL A  38     105.343  17.037-141.449  1.00 84.88           C  
ATOM    299  O   VAL A  38     108.217  17.213-143.132  1.00 84.88           O  
ATOM    300  CG1 VAL A  38     106.299  16.071-140.734  1.00 84.88           C  
ATOM    301  CG2 VAL A  38     104.654  17.871-140.359  1.00 84.88           C  
ATOM    302  N   GLN A  39     106.492  16.464-144.363  1.00 80.06           N  
ATOM    303  CA  GLN A  39     107.330  15.728-145.308  1.00 80.06           C  
ATOM    304  C   GLN A  39     108.300  16.680-146.017  1.00 80.06           C  
ATOM    305  CB  GLN A  39     106.449  14.998-146.333  1.00 80.06           C  
ATOM    306  O   GLN A  39     109.495  16.411-146.058  1.00 80.06           O  
ATOM    307  CG  GLN A  39     107.252  13.997-147.184  1.00 80.06           C  
ATOM    308  CD  GLN A  39     107.492  12.651-146.510  1.00 80.06           C  
ATOM    309  NE2 GLN A  39     108.218  11.768-147.156  1.00 80.06           N  
ATOM    310  OE1 GLN A  39     107.021  12.343-145.428  1.00 80.06           O  
ATOM    311  N   MET A  40     107.802  17.818-146.511  1.00 80.38           N  
ATOM    312  CA  MET A  40     108.616  18.811-147.215  1.00 80.38           C  
ATOM    313  C   MET A  40     109.711  19.383-146.309  1.00 80.38           C  
ATOM    314  CB  MET A  40     107.706  19.926-147.759  1.00 80.38           C  
ATOM    315  O   MET A  40     110.856  19.509-146.733  1.00 80.38           O  
ATOM    316  CG  MET A  40     108.105  20.374-149.162  1.00 80.38           C  
ATOM    317  SD  MET A  40     106.889  21.486-149.926  1.00 80.38           S  
ATOM    318  CE  MET A  40     107.389  23.059-149.183  1.00 80.38           C  
ATOM    319  N   ALA A  41     109.381  19.674-145.047  1.00 83.12           N  
ATOM    320  CA  ALA A  41     110.344  20.138-144.057  1.00 83.12           C  
ATOM    321  C   ALA A  41     111.412  19.077-143.751  1.00 83.12           C  
ATOM    322  CB  ALA A  41     109.584  20.556-142.792  1.00 83.12           C  
ATOM    323  O   ALA A  41     112.592  19.409-143.683  1.00 83.12           O  
ATOM    324  N   VAL A  42     111.023  17.806-143.600  1.00 83.12           N  
ATOM    325  CA  VAL A  42     111.953  16.696-143.332  1.00 83.12           C  
ATOM    326  C   VAL A  42     112.888  16.460-144.518  1.00 83.12           C  
ATOM    327  CB  VAL A  42     111.179  15.418-142.950  1.00 83.12           C  
ATOM    328  O   VAL A  42     114.094  16.338-144.311  1.00 83.12           O  
ATOM    329  CG1 VAL A  42     112.068  14.169-142.904  1.00 83.12           C  
ATOM    330  CG2 VAL A  42     110.552  15.566-141.557  1.00 83.12           C  
ATOM    331  N   THR A  43     112.373  16.445-145.750  1.00 78.06           N  
ATOM    332  CA  THR A  43     113.204  16.266-146.949  1.00 78.06           C  
ATOM    333  C   THR A  43     114.173  17.431-147.134  1.00 78.06           C  
ATOM    334  CB  THR A  43     112.354  16.111-148.216  1.00 78.06           C  
ATOM    335  O   THR A  43     115.361  17.208-147.351  1.00 78.06           O  
ATOM    336  CG2 THR A  43     113.212  15.671-149.396  1.00 78.06           C  
ATOM    337  OG1 THR A  43     111.380  15.105-148.066  1.00 78.06           O  
ATOM    338  N   LEU A  44     113.706  18.672-146.962  1.00 81.00           N  
ATOM    339  CA  LEU A  44     114.560  19.857-147.064  1.00 81.00           C  
ATOM    340  C   LEU A  44     115.684  19.842-146.014  1.00 81.00           C  
ATOM    341  CB  LEU A  44     113.659  21.099-146.958  1.00 81.00           C  
ATOM    342  O   LEU A  44     116.809  20.238-146.309  1.00 81.00           O  
ATOM    343  CG  LEU A  44     114.368  22.415-147.339  1.00 81.00           C  
ATOM    344  CD1 LEU A  44     113.540  23.200-148.359  1.00 81.00           C  
ATOM    345  CD2 LEU A  44     114.562  23.315-146.118  1.00 81.00           C  
ATOM    346  N   LEU A  45     115.400  19.335-144.811  1.00 83.44           N  
ATOM    347  CA  LEU A  45     116.377  19.230-143.726  1.00 83.44           C  
ATOM    348  C   LEU A  45     117.399  18.097-143.932  1.00 83.44           C  
ATOM    349  CB  LEU A  45     115.600  19.079-142.405  1.00 83.44           C  
ATOM    350  O   LEU A  45     118.527  18.213-143.460  1.00 83.44           O  
ATOM    351  CG  LEU A  45     116.403  19.516-141.164  1.00 83.44           C  
ATOM    352  CD1 LEU A  45     115.641  20.605-140.402  1.00 83.44           C  
ATOM    353  CD2 LEU A  45     116.642  18.348-140.207  1.00 83.44           C  
ATOM    354  N   LEU A  46     117.019  17.011-144.615  1.00 81.25           N  
ATOM    355  CA  LEU A  46     117.881  15.842-144.842  1.00 81.25           C  
ATOM    356  C   LEU A  46     118.689  15.911-146.145  1.00 81.25           C  
ATOM    357  CB  LEU A  46     117.017  14.567-144.829  1.00 81.25           C  
ATOM    358  O   LEU A  46     119.825  15.442-146.174  1.00 81.25           O  
ATOM    359  CG  LEU A  46     116.503  14.148-143.440  1.00 81.25           C  
ATOM    360  CD1 LEU A  46     115.486  13.016-143.595  1.00 81.25           C  
ATOM    361  CD2 LEU A  46     117.629  13.637-142.536  1.00 81.25           C  
ATOM    362  N   SER A  47     118.108  16.448-147.218  1.00 71.88           N  
ATOM    363  CA  SER A  47     118.630  16.320-148.588  1.00 71.88           C  
ATOM    364  C   SER A  47     119.070  17.649-149.211  1.00 71.88           C  
ATOM    365  CB  SER A  47     117.572  15.644-149.471  1.00 71.88           C  
ATOM    366  O   SER A  47     119.767  17.636-150.220  1.00 71.88           O  
ATOM    367  OG  SER A  47     117.162  14.417-148.886  1.00 71.88           O  
ATOM    368  N   GLY A  48     118.697  18.791-148.623  1.00 74.94           N  
ATOM    369  CA  GLY A  48     119.084  20.132-149.084  1.00 74.94           C  
ATOM    370  C   GLY A  48     118.293  20.680-150.282  1.00 74.94           C  
ATOM    371  O   GLY A  48     118.213  21.896-150.434  1.00 74.94           O  
ATOM    372  N   GLU A  49     117.642  19.826-151.076  1.00 72.44           N  
ATOM    373  CA  GLU A  49     116.722  20.193-152.164  1.00 72.44           C  
ATOM    374  C   GLU A  49     115.421  19.372-152.069  1.00 72.44           C  
ATOM    375  CB  GLU A  49     117.394  20.023-153.541  1.00 72.44           C  
ATOM    376  O   GLU A  49     115.406  18.286-151.490  1.00 72.44           O  
ATOM    377  CG  GLU A  49     118.575  20.992-153.744  1.00 72.44           C  
ATOM    378  CD  GLU A  49     119.136  21.016-155.178  1.00 72.44           C  
ATOM    379  OE1 GLU A  49     119.952  21.926-155.455  1.00 72.44           O  
ATOM    380  OE2 GLU A  49     118.745  20.156-155.998  1.00 72.44           O  
ATOM    381  N   VAL A  50     114.312  19.900-152.604  1.00 73.69           N  
ATOM    382  CA  VAL A  50     113.000  19.222-152.618  1.00 73.69           C  
ATOM    383  C   VAL A  50     112.621  18.912-154.058  1.00 73.69           C  
ATOM    384  CB  VAL A  50     111.906  20.062-151.927  1.00 73.69           C  
ATOM    385  O   VAL A  50     112.428  19.827-154.861  1.00 73.69           O  
ATOM    386  CG1 VAL A  50     110.520  19.403-152.008  1.00 73.69           C  
ATOM    387  CG2 VAL A  50     112.224  20.259-150.440  1.00 73.69           C  
ATOM    388  N   GLU A  51     112.473  17.629-154.381  1.00 75.06           N  
ATOM    389  CA  GLU A  51     112.029  17.199-155.702  1.00 75.06           C  
ATOM    390  C   GLU A  51     110.496  17.118-155.776  1.00 75.06           C  
ATOM    391  CB  GLU A  51     112.669  15.856-156.082  1.00 75.06           C  
ATOM    392  O   GLU A  51     109.799  16.831-154.800  1.00 75.06           O  
ATOM    393  CG  GLU A  51     114.173  15.955-156.391  1.00 75.06           C  
ATOM    394  CD  GLU A  51     114.760  14.627-156.911  1.00 75.06           C  
ATOM    395  OE1 GLU A  51     115.974  14.601-157.207  1.00 75.06           O  
ATOM    396  OE2 GLU A  51     113.984  13.652-157.074  1.00 75.06           O  
ATOM    397  N   ASN A  52     109.935  17.297-156.977  1.00 77.12           N  
ATOM    398  CA  ASN A  52     108.485  17.194-157.200  1.00 77.12           C  
ATOM    399  C   ASN A  52     107.908  15.824-156.786  1.00 77.12           C  
ATOM    400  CB  ASN A  52     108.188  17.480-158.684  1.00 77.12           C  
ATOM    401  O   ASN A  52     106.727  15.724-156.445  1.00 77.12           O  
ATOM    402  CG  ASN A  52     108.325  18.947-159.050  1.00 77.12           C  
ATOM    403  ND2 ASN A  52     108.718  19.250-160.265  1.00 77.12           N  
ATOM    404  OD1 ASN A  52     108.058  19.842-158.272  1.00 77.12           O  
ATOM    405  N   ILE A  53     108.729  14.767-156.791  1.00 78.50           N  
ATOM    406  CA  ILE A  53     108.322  13.419-156.379  1.00 78.50           C  
ATOM    407  C   ILE A  53     107.971  13.350-154.882  1.00 78.50           C  
ATOM    408  CB  ILE A  53     109.422  12.407-156.785  1.00 78.50           C  
ATOM    409  O   ILE A  53     107.099  12.569-154.491  1.00 78.50           O  
ATOM    410  CG1 ILE A  53     108.906  10.955-156.876  1.00 78.50           C  
ATOM    411  CG2 ILE A  53     110.635  12.454-155.843  1.00 78.50           C  
ATOM    412  CD1 ILE A  53     108.061  10.694-158.128  1.00 78.50           C  
ATOM    413  N   ASP A  54     108.582  14.198-154.049  1.00 76.25           N  
ATOM    414  CA  ASP A  54     108.353  14.216-152.602  1.00 76.25           C  
ATOM    415  C   ASP A  54     106.993  14.821-152.251  1.00 76.25           C  
ATOM    416  CB  ASP A  54     109.489  14.969-151.904  1.00 76.25           C  
ATOM    417  O   ASP A  54     106.289  14.306-151.377  1.00 76.25           O  
ATOM    418  CG  ASP A  54     110.818  14.245-152.099  1.00 76.25           C  
ATOM    419  OD1 ASP A  54     110.830  13.014-151.847  1.00 76.25           O  
ATOM    420  OD2 ASP A  54     111.786  14.933-152.477  1.00 76.25           O  
ATOM    421  N   VAL A  55     106.560  15.840-153.001  1.00 77.56           N  
ATOM    422  CA  VAL A  55     105.212  16.415-152.872  1.00 77.56           C  
ATOM    423  C   VAL A  55     104.160  15.359-153.215  1.00 77.56           C  
ATOM    424  CB  VAL A  55     105.042  17.673-153.745  1.00 77.56           C  
ATOM    425  O   VAL A  55     103.226  15.148-152.441  1.00 77.56           O  
ATOM    426  CG1 VAL A  55     103.637  18.272-153.589  1.00 77.56           C  
ATOM    427  CG2 VAL A  55     106.063  18.753-153.362  1.00 77.56           C  
ATOM    428  N   VAL A  56     104.343  14.619-154.314  1.00 81.19           N  
ATOM    429  CA  VAL A  56     103.402  13.561-154.722  1.00 81.19           C  
ATOM    430  C   VAL A  56     103.334  12.438-153.681  1.00 81.19           C  
ATOM    431  CB  VAL A  56     103.752  13.009-156.117  1.00 81.19           C  
ATOM    432  O   VAL A  56     102.235  12.016-153.314  1.00 81.19           O  
ATOM    433  CG1 VAL A  56     102.803  11.878-156.539  1.00 81.19           C  
ATOM    434  CG2 VAL A  56     103.649  14.109-157.183  1.00 81.19           C  
ATOM    435  N   ARG A  57     104.479  11.987-153.143  1.00 81.19           N  
ATOM    436  CA  ARG A  57     104.506  10.986-152.059  1.00 81.19           C  
ATOM    437  C   ARG A  57     103.785  11.484-150.811  1.00 81.19           C  
ATOM    438  CB  ARG A  57     105.949  10.598-151.704  1.00 81.19           C  
ATOM    439  O   ARG A  57     103.013  10.729-150.226  1.00 81.19           O  
ATOM    440  CG  ARG A  57     106.552   9.605-152.704  1.00 81.19           C  
ATOM    441  CD  ARG A  57     107.980   9.263-152.271  1.00 81.19           C  
ATOM    442  NE  ARG A  57     108.644   8.366-153.233  1.00 81.19           N  
ATOM    443  NH1 ARG A  57     110.739   8.485-152.298  1.00 81.19           N  
ATOM    444  NH2 ARG A  57     110.430   7.304-154.163  1.00 81.19           N  
ATOM    445  CZ  ARG A  57     109.928   8.053-153.223  1.00 81.19           C  
ATOM    446  N   SER A  58     103.995  12.740-150.422  1.00 80.38           N  
ATOM    447  CA  SER A  58     103.367  13.315-149.229  1.00 80.38           C  
ATOM    448  C   SER A  58     101.840  13.391-149.340  1.00 80.38           C  
ATOM    449  CB  SER A  58     103.971  14.686-148.941  1.00 80.38           C  
ATOM    450  O   SER A  58     101.137  13.024-148.399  1.00 80.38           O  
ATOM    451  OG  SER A  58     103.473  15.678-149.809  1.00 80.38           O  
ATOM    452  N   ILE A  59     101.319  13.762-150.516  1.00 82.12           N  
ATOM    453  CA  ILE A  59      99.878  13.789-150.789  1.00 82.12           C  
ATOM    454  C   ILE A  59      99.315  12.365-150.768  1.00 82.12           C  
ATOM    455  CB  ILE A  59      99.597  14.521-152.122  1.00 82.12           C  
ATOM    456  O   ILE A  59      98.270  12.136-150.161  1.00 82.12           O  
ATOM    457  CG1 ILE A  59      99.933  16.024-151.983  1.00 82.12           C  
ATOM    458  CG2 ILE A  59      98.130  14.340-152.555  1.00 82.12           C  
ATOM    459  CD1 ILE A  59      99.901  16.796-153.309  1.00 82.12           C  
ATOM    460  N   PHE A  60     100.015  11.397-151.370  1.00 83.69           N  
ATOM    461  CA  PHE A  60      99.596   9.995-151.373  1.00 83.69           C  
ATOM    462  C   PHE A  60      99.528   9.405-149.956  1.00 83.69           C  
ATOM    463  CB  PHE A  60     100.536   9.185-152.275  1.00 83.69           C  
ATOM    464  O   PHE A  60      98.502   8.841-149.575  1.00 83.69           O  
ATOM    465  CG  PHE A  60     100.154   7.723-152.375  1.00 83.69           C  
ATOM    466  CD1 PHE A  60     100.774   6.767-151.546  1.00 83.69           C  
ATOM    467  CD2 PHE A  60      99.149   7.321-153.274  1.00 83.69           C  
ATOM    468  CE1 PHE A  60     100.391   5.416-151.621  1.00 83.69           C  
ATOM    469  CE2 PHE A  60      98.768   5.970-153.350  1.00 83.69           C  
ATOM    470  CZ  PHE A  60      99.389   5.018-152.523  1.00 83.69           C  
ATOM    471  N   PHE A  61     100.576   9.581-149.143  1.00 81.25           N  
ATOM    472  CA  PHE A  61     100.576   9.120-147.749  1.00 81.25           C  
ATOM    473  C   PHE A  61      99.539   9.858-146.896  1.00 81.25           C  
ATOM    474  CB  PHE A  61     101.980   9.252-147.140  1.00 81.25           C  
ATOM    475  O   PHE A  61      98.848   9.226-146.096  1.00 81.25           O  
ATOM    476  CG  PHE A  61     102.912   8.113-147.504  1.00 81.25           C  
ATOM    477  CD1 PHE A  61     102.656   6.821-147.005  1.00 81.25           C  
ATOM    478  CD2 PHE A  61     104.042   8.333-148.312  1.00 81.25           C  
ATOM    479  CE1 PHE A  61     103.514   5.755-147.327  1.00 81.25           C  
ATOM    480  CE2 PHE A  61     104.896   7.267-148.643  1.00 81.25           C  
ATOM    481  CZ  PHE A  61     104.632   5.977-148.151  1.00 81.25           C  
ATOM    482  N   GLY A  62      99.374  11.168-147.104  1.00 81.62           N  
ATOM    483  CA  GLY A  62      98.333  11.962-146.459  1.00 81.62           C  
ATOM    484  C   GLY A  62      96.938  11.409-146.750  1.00 81.62           C  
ATOM    485  O   GLY A  62      96.181  11.137-145.819  1.00 81.62           O  
ATOM    486  N   LEU A  63      96.606  11.170-148.022  1.00 83.81           N  
ATOM    487  CA  LEU A  63      95.322  10.590-148.437  1.00 83.81           C  
ATOM    488  C   LEU A  63      95.109   9.165-147.914  1.00 83.81           C  
ATOM    489  CB  LEU A  63      95.227  10.627-149.975  1.00 83.81           C  
ATOM    490  O   LEU A  63      93.975   8.803-147.611  1.00 83.81           O  
ATOM    491  CG  LEU A  63      94.553  11.913-150.482  1.00 83.81           C  
ATOM    492  CD1 LEU A  63      95.033  12.263-151.886  1.00 83.81           C  
ATOM    493  CD2 LEU A  63      93.032  11.740-150.533  1.00 83.81           C  
ATOM    494  N   LEU A  64      96.173   8.373-147.764  1.00 84.06           N  
ATOM    495  CA  LEU A  64      96.087   7.004-147.252  1.00 84.06           C  
ATOM    496  C   LEU A  64      95.808   6.951-145.739  1.00 84.06           C  
ATOM    497  CB  LEU A  64      97.388   6.270-147.623  1.00 84.06           C  
ATOM    498  O   LEU A  64      95.007   6.134-145.289  1.00 84.06           O  
ATOM    499  CG  LEU A  64      97.357   4.754-147.356  1.00 84.06           C  
ATOM    500  CD1 LEU A  64      96.398   4.025-148.301  1.00 84.06           C  
ATOM    501  CD2 LEU A  64      98.757   4.173-147.553  1.00 84.06           C  
ATOM    502  N   ILE A  65      96.452   7.816-144.946  1.00 83.12           N  
ATOM    503  CA  ILE A  65      96.349   7.807-143.473  1.00 83.12           C  
ATOM    504  C   ILE A  65      95.083   8.526-142.990  1.00 83.12           C  
ATOM    505  CB  ILE A  65      97.636   8.412-142.856  1.00 83.12           C  
ATOM    506  O   ILE A  65      94.470   8.134-141.994  1.00 83.12           O  
ATOM    507  CG1 ILE A  65      98.845   7.499-143.176  1.00 83.12           C  
ATOM    508  CG2 ILE A  65      97.511   8.598-141.329  1.00 83.12           C  
ATOM    509  CD1 ILE A  65     100.208   8.105-142.817  1.00 83.12           C  
ATOM    510  N   THR A  66      94.665   9.570-143.700  1.00 84.75           N  
ATOM    511  CA  THR A  66      93.599  10.474-143.257  1.00 84.75           C  
ATOM    512  C   THR A  66      92.254   9.792-142.935  1.00 84.75           C  
ATOM    513  CB  THR A  66      93.446  11.601-144.275  1.00 84.75           C  
ATOM    514  O   THR A  66      91.702  10.100-141.877  1.00 84.75           O  
ATOM    515  CG2 THR A  66      92.293  12.522-143.963  1.00 84.75           C  
ATOM    516  OG1 THR A  66      94.587  12.416-144.230  1.00 84.75           O  
ATOM    517  N   PRO A  67      91.718   8.845-143.738  1.00 84.38           N  
ATOM    518  CA  PRO A  67      90.456   8.168-143.417  1.00 84.38           C  
ATOM    519  C   PRO A  67      90.484   7.442-142.065  1.00 84.38           C  
ATOM    520  CB  PRO A  67      90.211   7.186-144.571  1.00 84.38           C  
ATOM    521  O   PRO A  67      89.520   7.507-141.303  1.00 84.38           O  
ATOM    522  CG  PRO A  67      90.969   7.809-145.740  1.00 84.38           C  
ATOM    523  CD  PRO A  67      92.175   8.446-145.060  1.00 84.38           C  
ATOM    524  N   TRP A  68      91.613   6.807-141.736  1.00 86.50           N  
ATOM    525  CA  TRP A  68      91.803   6.096-140.471  1.00 86.50           C  
ATOM    526  C   TRP A  68      91.885   7.056-139.283  1.00 86.50           C  
ATOM    527  CB  TRP A  68      93.068   5.236-140.561  1.00 86.50           C  
ATOM    528  O   TRP A  68      91.266   6.809-138.247  1.00 86.50           O  
ATOM    529  CG  TRP A  68      92.989   4.122-141.554  1.00 86.50           C  
ATOM    530  CD1 TRP A  68      93.402   4.166-142.842  1.00 86.50           C  
ATOM    531  CD2 TRP A  68      92.456   2.780-141.348  1.00 86.50           C  
ATOM    532  CE2 TRP A  68      92.576   2.054-142.571  1.00 86.50           C  
ATOM    533  CE3 TRP A  68      91.885   2.104-140.247  1.00 86.50           C  
ATOM    534  NE1 TRP A  68      93.154   2.949-143.447  1.00 86.50           N  
ATOM    535  CH2 TRP A  68      91.593   0.077-141.579  1.00 86.50           C  
ATOM    536  CZ2 TRP A  68      92.154   0.723-142.695  1.00 86.50           C  
ATOM    537  CZ3 TRP A  68      91.459   0.767-140.361  1.00 86.50           C  
ATOM    538  N   ALA A  69      92.603   8.172-139.444  1.00 81.75           N  
ATOM    539  CA  ALA A  69      92.728   9.195-138.408  1.00 81.75           C  
ATOM    540  C   ALA A  69      91.376   9.851-138.082  1.00 81.75           C  
ATOM    541  CB  ALA A  69      93.760  10.229-138.873  1.00 81.75           C  
ATOM    542  O   ALA A  69      91.034  10.013-136.911  1.00 81.75           O  
ATOM    543  N   VAL A  70      90.587  10.180-139.111  1.00 82.06           N  
ATOM    544  CA  VAL A  70      89.246  10.757-138.945  1.00 82.06           C  
ATOM    545  C   VAL A  70      88.310   9.767-138.248  1.00 82.06           C  
ATOM    546  CB  VAL A  70      88.676  11.206-140.303  1.00 82.06           C  
ATOM    547  O   VAL A  70      87.660  10.145-137.278  1.00 82.06           O  
ATOM    548  CG1 VAL A  70      87.220  11.674-140.194  1.00 82.06           C  
ATOM    549  CG2 VAL A  70      89.474  12.377-140.899  1.00 82.06           C  
ATOM    550  N   TYR A  71      88.272   8.503-138.685  1.00 83.94           N  
ATOM    551  CA  TYR A  71      87.435   7.474-138.057  1.00 83.94           C  
ATOM    552  C   TYR A  71      87.768   7.286-136.572  1.00 83.94           C  
ATOM    553  CB  TYR A  71      87.598   6.150-138.816  1.00 83.94           C  
ATOM    554  O   TYR A  71      86.875   7.331-135.726  1.00 83.94           O  
ATOM    555  CG  TYR A  71      86.883   4.984-138.156  1.00 83.94           C  
ATOM    556  CD1 TYR A  71      87.603   4.074-137.356  1.00 83.94           C  
ATOM    557  CD2 TYR A  71      85.492   4.836-138.312  1.00 83.94           C  
ATOM    558  CE1 TYR A  71      86.934   3.011-136.717  1.00 83.94           C  
ATOM    559  CE2 TYR A  71      84.821   3.772-137.680  1.00 83.94           C  
ATOM    560  OH  TYR A  71      84.885   1.832-136.280  1.00 83.94           O  
ATOM    561  CZ  TYR A  71      85.540   2.858-136.884  1.00 83.94           C  
ATOM    562  N   PHE A  72      89.055   7.132-136.241  1.00 82.94           N  
ATOM    563  CA  PHE A  72      89.492   6.950-134.858  1.00 82.94           C  
ATOM    564  C   PHE A  72      89.082   8.133-133.972  1.00 82.94           C  
ATOM    565  CB  PHE A  72      91.012   6.745-134.840  1.00 82.94           C  
ATOM    566  O   PHE A  72      88.563   7.939-132.873  1.00 82.94           O  
ATOM    567  CG  PHE A  72      91.563   6.472-133.454  1.00 82.94           C  
ATOM    568  CD1 PHE A  72      92.129   7.513-132.693  1.00 82.94           C  
ATOM    569  CD2 PHE A  72      91.478   5.177-132.911  1.00 82.94           C  
ATOM    570  CE1 PHE A  72      92.613   7.256-131.398  1.00 82.94           C  
ATOM    571  CE2 PHE A  72      91.961   4.920-131.616  1.00 82.94           C  
ATOM    572  CZ  PHE A  72      92.529   5.960-130.860  1.00 82.94           C  
ATOM    573  N   LEU A  73      89.263   9.362-134.462  1.00 79.38           N  
ATOM    574  CA  LEU A  73      88.935  10.564-133.701  1.00 79.38           C  
ATOM    575  C   LEU A  73      87.418  10.737-133.518  1.00 79.38           C  
ATOM    576  CB  LEU A  73      89.611  11.758-134.393  1.00 79.38           C  
ATOM    577  O   LEU A  73      86.987  11.143-132.440  1.00 79.38           O  
ATOM    578  CG  LEU A  73      89.790  13.005-133.512  1.00 79.38           C  
ATOM    579  CD1 LEU A  73      90.691  12.770-132.300  1.00 79.38           C  
ATOM    580  CD2 LEU A  73      90.503  14.076-134.331  1.00 79.38           C  
ATOM    581  N   SER A  74      86.605  10.373-134.516  1.00 77.31           N  
ATOM    582  CA  SER A  74      85.141  10.356-134.394  1.00 77.31           C  
ATOM    583  C   SER A  74      84.659   9.362-133.332  1.00 77.31           C  
ATOM    584  CB  SER A  74      84.491  10.042-135.746  1.00 77.31           C  
ATOM    585  O   SER A  74      83.868   9.746-132.473  1.00 77.31           O  
ATOM    586  OG  SER A  74      84.608  11.156-136.614  1.00 77.31           O  
ATOM    587  N   VAL A  75      85.183   8.130-133.320  1.00 82.31           N  
ATOM    588  CA  VAL A  75      84.792   7.098-132.337  1.00 82.31           C  
ATOM    589  C   VAL A  75      85.145   7.512-130.906  1.00 82.31           C  
ATOM    590  CB  VAL A  75      85.447   5.745-132.685  1.00 82.31           C  
ATOM    591  O   VAL A  75      84.343   7.342-129.988  1.00 82.31           O  
ATOM    592  CG1 VAL A  75      85.240   4.681-131.596  1.00 82.31           C  
ATOM    593  CG2 VAL A  75      84.869   5.178-133.988  1.00 82.31           C  
ATOM    594  N   VAL A  76      86.335   8.083-130.693  1.00 80.69           N  
ATOM    595  CA  VAL A  76      86.765   8.543-129.360  1.00 80.69           C  
ATOM    596  C   VAL A  76      85.849   9.647-128.827  1.00 80.69           C  
ATOM    597  CB  VAL A  76      88.232   9.014-129.405  1.00 80.69           C  
ATOM    598  O   VAL A  76      85.525   9.663-127.639  1.00 80.69           O  
ATOM    599  CG1 VAL A  76      88.674   9.739-128.125  1.00 80.69           C  
ATOM    600  CG2 VAL A  76      89.172   7.815-129.588  1.00 80.69           C  
ATOM    601  N   VAL A  77      85.421  10.569-129.691  1.00 74.94           N  
ATOM    602  CA  VAL A  77      84.524  11.662-129.299  1.00 74.94           C  
ATOM    603  C   VAL A  77      83.126  11.149-128.978  1.00 74.94           C  
ATOM    604  CB  VAL A  77      84.503  12.757-130.375  1.00 74.94           C  
ATOM    605  O   VAL A  77      82.576  11.531-127.947  1.00 74.94           O  
ATOM    606  CG1 VAL A  77      83.420  13.811-130.118  1.00 74.94           C  
ATOM    607  CG2 VAL A  77      85.855  13.482-130.362  1.00 74.94           C  
ATOM    608  N   GLU A  78      82.588  10.245-129.796  1.00 78.88           N  
ATOM    609  CA  GLU A  78      81.284   9.623-129.551  1.00 78.88           C  
ATOM    610  C   GLU A  78      81.258   8.899-128.193  1.00 78.88           C  
ATOM    611  CB  GLU A  78      80.970   8.697-130.734  1.00 78.88           C  
ATOM    612  O   GLU A  78      80.373   9.145-127.372  1.00 78.88           O  
ATOM    613  CG  GLU A  78      79.529   8.168-130.726  1.00 78.88           C  
ATOM    614  CD  GLU A  78      79.159   7.451-132.038  1.00 78.88           C  
ATOM    615  OE1 GLU A  78      77.943   7.294-132.287  1.00 78.88           O  
ATOM    616  OE2 GLU A  78      80.083   7.088-132.805  1.00 78.88           O  
ATOM    617  N   GLN A  79      82.302   8.122-127.872  1.00 79.12           N  
ATOM    618  CA  GLN A  79      82.419   7.472-126.560  1.00 79.12           C  
ATOM    619  C   GLN A  79      82.524   8.461-125.388  1.00 79.12           C  
ATOM    620  CB  GLN A  79      83.639   6.543-126.530  1.00 79.12           C  
ATOM    621  O   GLN A  79      81.975   8.218-124.306  1.00 79.12           O  
ATOM    622  CG  GLN A  79      83.404   5.244-127.307  1.00 79.12           C  
ATOM    623  CD  GLN A  79      84.369   4.134-126.900  1.00 79.12           C  
ATOM    624  NE2 GLN A  79      84.084   2.908-127.278  1.00 79.12           N  
ATOM    625  OE1 GLN A  79      85.371   4.320-126.225  1.00 79.12           O  
ATOM    626  N   LEU A  80      83.234   9.580-125.565  1.00 78.44           N  
ATOM    627  CA  LEU A  80      83.342  10.619-124.536  1.00 78.44           C  
ATOM    628  C   LEU A  80      81.995  11.300-124.274  1.00 78.44           C  
ATOM    629  CB  LEU A  80      84.403  11.652-124.959  1.00 78.44           C  
ATOM    630  O   LEU A  80      81.665  11.594-123.119  1.00 78.44           O  
ATOM    631  CG  LEU A  80      85.843  11.218-124.642  1.00 78.44           C  
ATOM    632  CD1 LEU A  80      86.832  12.089-125.417  1.00 78.44           C  
ATOM    633  CD2 LEU A  80      86.153  11.382-123.148  1.00 78.44           C  
ATOM    634  N   GLU A  81      81.213  11.539-125.323  1.00 78.75           N  
ATOM    635  CA  GLU A  81      79.904  12.174-125.220  1.00 78.75           C  
ATOM    636  C   GLU A  81      78.868  11.247-124.571  1.00 78.75           C  
ATOM    637  CB  GLU A  81      79.497  12.701-126.602  1.00 78.75           C  
ATOM    638  O   GLU A  81      78.182  11.667-123.630  1.00 78.75           O  
ATOM    639  CG  GLU A  81      78.269  13.617-126.507  1.00 78.75           C  
ATOM    640  CD  GLU A  81      78.174  14.653-127.638  1.00 78.75           C  
ATOM    641  OE1 GLU A  81      77.385  15.604-127.425  1.00 78.75           O  
ATOM    642  OE2 GLU A  81      78.900  14.538-128.649  1.00 78.75           O  
ATOM    643  N   GLU A  82      78.838   9.964-124.950  1.00 80.12           N  
ATOM    644  CA  GLU A  82      78.006   8.951-124.285  1.00 80.12           C  
ATOM    645  C   GLU A  82      78.329   8.831-122.787  1.00 80.12           C  
ATOM    646  CB  GLU A  82      78.202   7.572-124.928  1.00 80.12           C  
ATOM    647  O   GLU A  82      77.426   8.811-121.941  1.00 80.12           O  
ATOM    648  CG  GLU A  82      77.478   7.395-126.270  1.00 80.12           C  
ATOM    649  CD  GLU A  82      77.415   5.914-126.683  1.00 80.12           C  
ATOM    650  OE1 GLU A  82      76.488   5.574-127.448  1.00 80.12           O  
ATOM    651  OE2 GLU A  82      78.205   5.105-126.136  1.00 80.12           O  
ATOM    652  N   SER A  83      79.618   8.802-122.430  1.00 79.62           N  
ATOM    653  CA  SER A  83      80.063   8.724-121.033  1.00 79.62           C  
ATOM    654  C   SER A  83      79.621   9.948-120.222  1.00 79.62           C  
ATOM    655  CB  SER A  83      81.583   8.557-120.996  1.00 79.62           C  
ATOM    656  O   SER A  83      79.088   9.811-119.114  1.00 79.62           O  
ATOM    657  OG  SER A  83      82.029   8.356-119.668  1.00 79.62           O  
ATOM    658  N   ARG A  84      79.744  11.157-120.793  1.00 81.94           N  
ATOM    659  CA  ARG A  84      79.280  12.399-120.154  1.00 81.94           C  
ATOM    660  C   ARG A  84      77.767  12.379-119.920  1.00 81.94           C  
ATOM    661  CB  ARG A  84      79.693  13.607-121.011  1.00 81.94           C  
ATOM    662  O   ARG A  84      77.322  12.737-118.828  1.00 81.94           O  
ATOM    663  CG  ARG A  84      79.409  14.931-120.283  1.00 81.94           C  
ATOM    664  CD  ARG A  84      79.462  16.125-121.238  1.00 81.94           C  
ATOM    665  NE  ARG A  84      78.995  17.353-120.562  1.00 81.94           N  
ATOM    666  NH1 ARG A  84      78.502  18.570-122.450  1.00 81.94           N  
ATOM    667  NH2 ARG A  84      78.110  19.446-120.435  1.00 81.94           N  
ATOM    668  CZ  ARG A  84      78.542  18.446-121.152  1.00 81.94           C  
ATOM    669  N   GLN A  85      76.981  11.959-120.912  1.00 80.69           N  
ATOM    670  CA  GLN A  85      75.523  11.881-120.787  1.00 80.69           C  
ATOM    671  C   GLN A  85      75.091  10.855-119.730  1.00 80.69           C  
ATOM    672  CB  GLN A  85      74.895  11.529-122.140  1.00 80.69           C  
ATOM    673  O   GLN A  85      74.185  11.127-118.938  1.00 80.69           O  
ATOM    674  CG  GLN A  85      74.954  12.673-123.167  1.00 80.69           C  
ATOM    675  CD  GLN A  85      74.248  12.299-124.469  1.00 80.69           C  
ATOM    676  NE2 GLN A  85      74.297  13.132-125.484  1.00 80.69           N  
ATOM    677  OE1 GLN A  85      73.599  11.271-124.577  1.00 80.69           O  
ATOM    678  N   ARG A  86      75.758   9.694-119.666  1.00 84.44           N  
ATOM    679  CA  ARG A  86      75.493   8.673-118.641  1.00 84.44           C  
ATOM    680  C   ARG A  86      75.800   9.195-117.235  1.00 84.44           C  
ATOM    681  CB  ARG A  86      76.281   7.397-118.983  1.00 84.44           C  
ATOM    682  O   ARG A  86      74.988   8.999-116.332  1.00 84.44           O  
ATOM    683  CG  ARG A  86      75.925   6.232-118.044  1.00 84.44           C  
ATOM    684  CD  ARG A  86      76.715   4.955-118.364  1.00 84.44           C  
ATOM    685  NE  ARG A  86      76.159   4.197-119.503  1.00 84.44           N  
ATOM    686  NH1 ARG A  86      77.617   2.422-119.400  1.00 84.44           N  
ATOM    687  NH2 ARG A  86      75.995   2.416-120.924  1.00 84.44           N  
ATOM    688  CZ  ARG A  86      76.588   3.020-119.934  1.00 84.44           C  
ATOM    689  N   LEU A  87      76.927   9.889-117.054  1.00 82.81           N  
ATOM    690  CA  LEU A  87      77.306  10.462-115.761  1.00 82.81           C  
ATOM    691  C   LEU A  87      76.300  11.524-115.295  1.00 82.81           C  
ATOM    692  CB  LEU A  87      78.729  11.042-115.858  1.00 82.81           C  
ATOM    693  O   LEU A  87      75.876  11.496-114.143  1.00 82.81           O  
ATOM    694  CG  LEU A  87      79.361  11.303-114.477  1.00 82.81           C  
ATOM    695  CD1 LEU A  87      79.885  10.006-113.855  1.00 82.81           C  
ATOM    696  CD2 LEU A  87      80.530  12.278-114.608  1.00 82.81           C  
ATOM    697  N   ALA A  88      75.862  12.411-116.194  1.00 82.44           N  
ATOM    698  CA  ALA A  88      74.868  13.435-115.874  1.00 82.44           C  
ATOM    699  C   ALA A  88      73.539  12.826-115.389  1.00 82.44           C  
ATOM    700  CB  ALA A  88      74.673  14.322-117.109  1.00 82.44           C  
ATOM    701  O   ALA A  88      72.981  13.279-114.391  1.00 82.44           O  
ATOM    702  N   LYS A  89      73.067  11.749-116.037  1.00 85.00           N  
ATOM    703  CA  LYS A  89      71.859  11.022-115.605  1.00 85.00           C  
ATOM    704  C   LYS A  89      72.021  10.370-114.228  1.00 85.00           C  
ATOM    705  CB  LYS A  89      71.465   9.965-116.650  1.00 85.00           C  
ATOM    706  O   LYS A  89      71.081  10.386-113.439  1.00 85.00           O  
ATOM    707  CG  LYS A  89      70.856  10.585-117.916  1.00 85.00           C  
ATOM    708  CD  LYS A  89      70.468   9.497-118.929  1.00 85.00           C  
ATOM    709  CE  LYS A  89      69.900  10.144-120.200  1.00 85.00           C  
ATOM    710  NZ  LYS A  89      69.569   9.143-121.248  1.00 85.00           N  
ATOM    711  N   LEU A  90      73.190   9.798-113.928  1.00 85.19           N  
ATOM    712  CA  LEU A  90      73.456   9.179-112.624  1.00 85.19           C  
ATOM    713  C   LEU A  90      73.490  10.209-111.492  1.00 85.19           C  
ATOM    714  CB  LEU A  90      74.776   8.391-112.668  1.00 85.19           C  
ATOM    715  O   LEU A  90      72.910   9.956-110.441  1.00 85.19           O  
ATOM    716  CG  LEU A  90      74.692   7.056-113.424  1.00 85.19           C  
ATOM    717  CD1 LEU A  90      76.096   6.471-113.574  1.00 85.19           C  
ATOM    718  CD2 LEU A  90      73.824   6.029-112.689  1.00 85.19           C  
ATOM    719  N   VAL A  91      74.125  11.364-111.714  1.00 86.25           N  
ATOM    720  CA  VAL A  91      74.177  12.448-110.720  1.00 86.25           C  
ATOM    721  C   VAL A  91      72.775  12.980-110.425  1.00 86.25           C  
ATOM    722  CB  VAL A  91      75.128  13.572-111.170  1.00 86.25           C  
ATOM    723  O   VAL A  91      72.403  13.048-109.259  1.00 86.25           O  
ATOM    724  CG1 VAL A  91      75.082  14.786-110.234  1.00 86.25           C  
ATOM    725  CG2 VAL A  91      76.579  13.066-111.189  1.00 86.25           C  
ATOM    726  N   ALA A  92      71.966  13.246-111.456  1.00 84.75           N  
ATOM    727  CA  ALA A  92      70.582  13.687-111.268  1.00 84.75           C  
ATOM    728  C   ALA A  92      69.749  12.668-110.465  1.00 84.75           C  
ATOM    729  CB  ALA A  92      69.974  13.945-112.652  1.00 84.75           C  
ATOM    730  O   ALA A  92      69.005  13.038-109.561  1.00 84.75           O  
ATOM    731  N   LYS A  93      69.924  11.366-110.735  1.00 86.94           N  
ATOM    732  CA  LYS A  93      69.237  10.299-109.990  1.00 86.94           C  
ATOM    733  C   LYS A  93      69.701  10.197-108.530  1.00 86.94           C  
ATOM    734  CB  LYS A  93      69.409   8.978-110.752  1.00 86.94           C  
ATOM    735  O   LYS A  93      68.900   9.894-107.652  1.00 86.94           O  
ATOM    736  CG  LYS A  93      68.461   7.901-110.213  1.00 86.94           C  
ATOM    737  CD  LYS A  93      68.483   6.646-111.091  1.00 86.94           C  
ATOM    738  CE  LYS A  93      67.433   5.671-110.550  1.00 86.94           C  
ATOM    739  NZ  LYS A  93      67.341   4.439-111.369  1.00 86.94           N  
ATOM    740  N   LEU A  94      70.986  10.433-108.263  1.00 86.00           N  
ATOM    741  CA  LEU A  94      71.545  10.482-106.907  1.00 86.00           C  
ATOM    742  C   LEU A  94      71.022  11.684-106.114  1.00 86.00           C  
ATOM    743  CB  LEU A  94      73.082  10.509-106.998  1.00 86.00           C  
ATOM    744  O   LEU A  94      70.714  11.533-104.934  1.00 86.00           O  
ATOM    745  CG  LEU A  94      73.700   9.104-106.912  1.00 86.00           C  
ATOM    746  CD1 LEU A  94      75.012   9.032-107.691  1.00 86.00           C  
ATOM    747  CD2 LEU A  94      73.988   8.735-105.454  1.00 86.00           C  
ATOM    748  N   GLU A  95      70.894  12.850-106.748  1.00 85.31           N  
ATOM    749  CA  GLU A  95      70.292  14.033-106.124  1.00 85.31           C  
ATOM    750  C   GLU A  95      68.821  13.794-105.767  1.00 85.31           C  
ATOM    751  CB  GLU A  95      70.450  15.260-107.036  1.00 85.31           C  
ATOM    752  O   GLU A  95      68.420  14.094-104.643  1.00 85.31           O  
ATOM    753  CG  GLU A  95      71.889  15.800-107.002  1.00 85.31           C  
ATOM    754  CD  GLU A  95      72.116  17.025-107.904  1.00 85.31           C  
ATOM    755  OE1 GLU A  95      73.194  17.644-107.747  1.00 85.31           O  
ATOM    756  OE2 GLU A  95      71.257  17.315-108.767  1.00 85.31           O  
ATOM    757  N   GLU A  96      68.044  13.172-106.660  1.00 89.88           N  
ATOM    758  CA  GLU A  96      66.647  12.808-106.386  1.00 89.88           C  
ATOM    759  C   GLU A  96      66.527  11.824-105.208  1.00 89.88           C  
ATOM    760  CB  GLU A  96      66.008  12.222-107.658  1.00 89.88           C  
ATOM    761  O   GLU A  96      65.733  12.046-104.293  1.00 89.88           O  
ATOM    762  CG  GLU A  96      64.479  12.098-107.527  1.00 89.88           C  
ATOM    763  CD  GLU A  96      63.815  11.297-108.659  1.00 89.88           C  
ATOM    764  OE1 GLU A  96      62.644  10.892-108.451  1.00 89.88           O  
ATOM    765  OE2 GLU A  96      64.479  11.020-109.687  1.00 89.88           O  
ATOM    766  N   MET A  97      67.343  10.759-105.185  1.00 87.25           N  
ATOM    767  CA  MET A  97      67.349   9.797-104.072  1.00 87.25           C  
ATOM    768  C   MET A  97      67.738  10.460-102.751  1.00 87.25           C  
ATOM    769  CB  MET A  97      68.294   8.620-104.355  1.00 87.25           C  
ATOM    770  O   MET A  97      67.078  10.236-101.742  1.00 87.25           O  
ATOM    771  CG  MET A  97      67.698   7.646-105.377  1.00 87.25           C  
ATOM    772  SD  MET A  97      68.647   6.118-105.655  1.00 87.25           S  
ATOM    773  CE  MET A  97      70.205   6.796-106.284  1.00 87.25           C  
ATOM    774  N   ARG A  98      68.756  11.328-102.756  1.00 87.31           N  
ATOM    775  CA  ARG A  98      69.184  12.047-101.552  1.00 87.31           C  
ATOM    776  C   ARG A  98      68.087  12.965-101.012  1.00 87.31           C  
ATOM    777  CB  ARG A  98      70.466  12.825-101.866  1.00 87.31           C  
ATOM    778  O   ARG A  98      67.933  13.058 -99.798  1.00 87.31           O  
ATOM    779  CG  ARG A  98      71.030  13.494-100.609  1.00 87.31           C  
ATOM    780  CD  ARG A  98      72.279  14.301-100.948  1.00 87.31           C  
ATOM    781  NE  ARG A  98      72.768  15.009 -99.754  1.00 87.31           N  
ATOM    782  NH1 ARG A  98      74.682  15.860-100.680  1.00 87.31           N  
ATOM    783  NH2 ARG A  98      74.195  16.297 -98.541  1.00 87.31           N  
ATOM    784  CZ  ARG A  98      73.877  15.716 -99.663  1.00 87.31           C  
ATOM    785  N   HIS A  99      67.348  13.646-101.888  1.00 87.75           N  
ATOM    786  CA  HIS A  99      66.234  14.498-101.468  1.00 87.75           C  
ATOM    787  C   HIS A  99      65.116  13.666-100.831  1.00 87.75           C  
ATOM    788  CB  HIS A  99      65.716  15.311-102.661  1.00 87.75           C  
ATOM    789  O   HIS A  99      64.611  14.020 -99.767  1.00 87.75           O  
ATOM    790  CG  HIS A  99      65.066  16.602-102.235  1.00 87.75           C  
ATOM    791  CD2 HIS A  99      65.555  17.857-102.482  1.00 87.75           C  
ATOM    792  ND1 HIS A  99      63.912  16.763-101.496  1.00 87.75           N  
ATOM    793  CE1 HIS A  99      63.718  18.076-101.309  1.00 87.75           C  
ATOM    794  NE2 HIS A  99      64.701  18.789-101.888  1.00 87.75           N  
ATOM    795  N   ARG A 100      64.793  12.515-101.435  1.00 89.19           N  
ATOM    796  CA  ARG A 100      63.790  11.583-100.909  1.00 89.19           C  
ATOM    797  C   ARG A 100      64.204  10.988 -99.560  1.00 89.19           C  
ATOM    798  CB  ARG A 100      63.509  10.508-101.968  1.00 89.19           C  
ATOM    799  O   ARG A 100      63.375  10.922 -98.661  1.00 89.19           O  
ATOM    800  CG  ARG A 100      62.226   9.730-101.642  1.00 89.19           C  
ATOM    801  CD  ARG A 100      61.893   8.685-102.714  1.00 89.19           C  
ATOM    802  NE  ARG A 100      61.462   9.300-103.987  1.00 89.19           N  
ATOM    803  NH1 ARG A 100      61.117   7.359-105.154  1.00 89.19           N  
ATOM    804  NH2 ARG A 100      60.861   9.323-106.188  1.00 89.19           N  
ATOM    805  CZ  ARG A 100      61.142   8.663-105.100  1.00 89.19           C  
ATOM    806  N   ASP A 101      65.471  10.612 -99.391  1.00 89.31           N  
ATOM    807  CA  ASP A 101      65.994  10.112 -98.112  1.00 89.31           C  
ATOM    808  C   ASP A 101      65.936  11.182 -97.013  1.00 89.31           C  
ATOM    809  CB  ASP A 101      67.448   9.636 -98.274  1.00 89.31           C  
ATOM    810  O   ASP A 101      65.623  10.869 -95.865  1.00 89.31           O  
ATOM    811  CG  ASP A 101      67.609   8.272 -98.957  1.00 89.31           C  
ATOM    812  OD1 ASP A 101      66.608   7.528 -99.070  1.00 89.31           O  
ATOM    813  OD2 ASP A 101      68.766   7.971 -99.332  1.00 89.31           O  
ATOM    814  N   LEU A 102      66.213  12.448 -97.351  1.00 90.88           N  
ATOM    815  CA  LEU A 102      66.116  13.556 -96.402  1.00 90.88           C  
ATOM    816  C   LEU A 102      64.665  13.766 -95.945  1.00 90.88           C  
ATOM    817  CB  LEU A 102      66.691  14.836 -97.034  1.00 90.88           C  
ATOM    818  O   LEU A 102      64.415  13.851 -94.745  1.00 90.88           O  
ATOM    819  CG  LEU A 102      67.004  15.914 -95.978  1.00 90.88           C  
ATOM    820  CD1 LEU A 102      68.418  15.727 -95.417  1.00 90.88           C  
ATOM    821  CD2 LEU A 102      66.916  17.311 -96.589  1.00 90.88           C  
ATOM    822  N   GLU A 103      63.716  13.802 -96.885  1.00 90.62           N  
ATOM    823  CA  GLU A 103      62.284  13.918 -96.582  1.00 90.62           C  
ATOM    824  C   GLU A 103      61.784  12.749 -95.731  1.00 90.62           C  
ATOM    825  CB  GLU A 103      61.469  13.980 -97.882  1.00 90.62           C  
ATOM    826  O   GLU A 103      61.114  12.966 -94.721  1.00 90.62           O  
ATOM    827  CG  GLU A 103      61.514  15.371 -98.525  1.00 90.62           C  
ATOM    828  CD  GLU A 103      60.814  15.422 -99.891  1.00 90.62           C  
ATOM    829  OE1 GLU A 103      61.049  16.429-100.596  1.00 90.62           O  
ATOM    830  OE2 GLU A 103      60.114  14.453-100.264  1.00 90.62           O  
ATOM    831  N   LEU A 104      62.157  11.516 -96.088  1.00 90.69           N  
ATOM    832  CA  LEU A 104      61.761  10.323 -95.343  1.00 90.69           C  
ATOM    833  C   LEU A 104      62.310  10.352 -93.911  1.00 90.69           C  
ATOM    834  CB  LEU A 104      62.260   9.069 -96.083  1.00 90.69           C  
ATOM    835  O   LEU A 104      61.616   9.969 -92.974  1.00 90.69           O  
ATOM    836  CG  LEU A 104      61.394   7.836 -95.770  1.00 90.69           C  
ATOM    837  CD1 LEU A 104      60.267   7.710 -96.800  1.00 90.69           C  
ATOM    838  CD2 LEU A 104      62.227   6.556 -95.809  1.00 90.69           C  
ATOM    839  N   ASN A 105      63.547  10.817 -93.725  1.00 90.44           N  
ATOM    840  CA  ASN A 105      64.167  10.912 -92.407  1.00 90.44           C  
ATOM    841  C   ASN A 105      63.471  11.964 -91.530  1.00 90.44           C  
ATOM    842  CB  ASN A 105      65.666  11.177 -92.602  1.00 90.44           C  
ATOM    843  O   ASN A 105      63.174  11.687 -90.371  1.00 90.44           O  
ATOM    844  CG  ASN A 105      66.517  10.876 -91.382  1.00 90.44           C  
ATOM    845  ND2 ASN A 105      67.804  10.718 -91.587  1.00 90.44           N  
ATOM    846  OD1 ASN A 105      66.084  10.746 -90.252  1.00 90.44           O  
ATOM    847  N   VAL A 106      63.128  13.128 -92.094  1.00 90.62           N  
ATOM    848  CA  VAL A 106      62.341  14.151 -91.383  1.00 90.62           C  
ATOM    849  C   VAL A 106      60.969  13.597 -90.984  1.00 90.62           C  
ATOM    850  CB  VAL A 106      62.215  15.440 -92.219  1.00 90.62           C  
ATOM    851  O   VAL A 106      60.606  13.673 -89.812  1.00 90.62           O  
ATOM    852  CG1 VAL A 106      61.266  16.460 -91.577  1.00 90.62           C  
ATOM    853  CG2 VAL A 106      63.584  16.124 -92.360  1.00 90.62           C  
ATOM    854  N   GLN A 107      60.251  12.946 -91.906  1.00 91.62           N  
ATOM    855  CA  GLN A 107      58.959  12.316 -91.604  1.00 91.62           C  
ATOM    856  C   GLN A 107      59.069  11.232 -90.524  1.00 91.62           C  
ATOM    857  CB  GLN A 107      58.380  11.683 -92.875  1.00 91.62           C  
ATOM    858  O   GLN A 107      58.217  11.137 -89.643  1.00 91.62           O  
ATOM    859  CG  GLN A 107      57.801  12.724 -93.838  1.00 91.62           C  
ATOM    860  CD  GLN A 107      57.193  12.092 -95.087  1.00 91.62           C  
ATOM    861  NE2 GLN A 107      56.433  12.847 -95.849  1.00 91.62           N  
ATOM    862  OE1 GLN A 107      57.370  10.926 -95.410  1.00 91.62           O  
ATOM    863  N   LEU A 108      60.116  10.405 -90.564  1.00 91.19           N  
ATOM    864  CA  LEU A 108      60.359   9.391 -89.539  1.00 91.19           C  
ATOM    865  C   LEU A 108      60.625  10.026 -88.172  1.00 91.19           C  
ATOM    866  CB  LEU A 108      61.530   8.488 -89.959  1.00 91.19           C  
ATOM    867  O   LEU A 108      60.090   9.543 -87.177  1.00 91.19           O  
ATOM    868  CG  LEU A 108      61.161   7.436 -91.020  1.00 91.19           C  
ATOM    869  CD1 LEU A 108      62.438   6.794 -91.564  1.00 91.19           C  
ATOM    870  CD2 LEU A 108      60.281   6.323 -90.440  1.00 91.19           C  
ATOM    871  N   GLN A 109      61.409  11.105 -88.107  1.00 90.88           N  
ATOM    872  CA  GLN A 109      61.658  11.823 -86.856  1.00 90.88           C  
ATOM    873  C   GLN A 109      60.376  12.430 -86.277  1.00 90.88           C  
ATOM    874  CB  GLN A 109      62.718  12.913 -87.067  1.00 90.88           C  
ATOM    875  O   GLN A 109      60.135  12.292 -85.077  1.00 90.88           O  
ATOM    876  CG  GLN A 109      64.128  12.320 -87.174  1.00 90.88           C  
ATOM    877  CD  GLN A 109      65.220  13.381 -87.264  1.00 90.88           C  
ATOM    878  NE2 GLN A 109      66.466  12.994 -87.111  1.00 90.88           N  
ATOM    879  OE1 GLN A 109      65.008  14.568 -87.445  1.00 90.88           O  
ATOM    880  N   GLU A 110      59.532  13.037 -87.113  1.00 91.56           N  
ATOM    881  CA  GLU A 110      58.228  13.564 -86.693  1.00 91.56           C  
ATOM    882  C   GLU A 110      57.302  12.451 -86.187  1.00 91.56           C  
ATOM    883  CB  GLU A 110      57.566  14.325 -87.850  1.00 91.56           C  
ATOM    884  O   GLU A 110      56.730  12.572 -85.102  1.00 91.56           O  
ATOM    885  CG  GLU A 110      58.253  15.673 -88.119  1.00 91.56           C  
ATOM    886  CD  GLU A 110      57.609  16.467 -89.268  1.00 91.56           C  
ATOM    887  OE1 GLU A 110      57.970  17.658 -89.405  1.00 91.56           O  
ATOM    888  OE2 GLU A 110      56.765  15.899 -90.000  1.00 91.56           O  
ATOM    889  N   ASN A 111      57.221  11.328 -86.906  1.00 91.94           N  
ATOM    890  CA  ASN A 111      56.427  10.171 -86.490  1.00 91.94           C  
ATOM    891  C   ASN A 111      56.918   9.581 -85.162  1.00 91.94           C  
ATOM    892  CB  ASN A 111      56.465   9.102 -87.594  1.00 91.94           C  
ATOM    893  O   ASN A 111      56.108   9.255 -84.297  1.00 91.94           O  
ATOM    894  CG  ASN A 111      55.585   9.433 -88.785  1.00 91.94           C  
ATOM    895  ND2 ASN A 111      55.831   8.818 -89.917  1.00 91.94           N  
ATOM    896  OD1 ASN A 111      54.639  10.194 -88.723  1.00 91.94           O  
ATOM    897  N   ILE A 112      58.236   9.456 -84.970  1.00 92.31           N  
ATOM    898  CA  ILE A 112      58.819   8.977 -83.708  1.00 92.31           C  
ATOM    899  C   ILE A 112      58.481   9.941 -82.566  1.00 92.31           C  
ATOM    900  CB  ILE A 112      60.345   8.765 -83.855  1.00 92.31           C  
ATOM    901  O   ILE A 112      58.127   9.491 -81.477  1.00 92.31           O  
ATOM    902  CG1 ILE A 112      60.627   7.528 -84.739  1.00 92.31           C  
ATOM    903  CG2 ILE A 112      61.027   8.579 -82.483  1.00 92.31           C  
ATOM    904  CD1 ILE A 112      62.080   7.436 -85.226  1.00 92.31           C  
ATOM    905  N   ALA A 113      58.558  11.254 -82.796  1.00 90.81           N  
ATOM    906  CA  ALA A 113      58.196  12.248 -81.791  1.00 90.81           C  
ATOM    907  C   ALA A 113      56.710  12.150 -81.403  1.00 90.81           C  
ATOM    908  CB  ALA A 113      58.574  13.640 -82.308  1.00 90.81           C  
ATOM    909  O   ALA A 113      56.397  12.117 -80.212  1.00 90.81           O  
ATOM    910  N   GLN A 114      55.813  12.022 -82.388  1.00 91.31           N  
ATOM    911  CA  GLN A 114      54.379  11.826 -82.148  1.00 91.31           C  
ATOM    912  C   GLN A 114      54.093  10.529 -81.381  1.00 91.31           C  
ATOM    913  CB  GLN A 114      53.614  11.826 -83.479  1.00 91.31           C  
ATOM    914  O   GLN A 114      53.383  10.558 -80.378  1.00 91.31           O  
ATOM    915  CG  GLN A 114      53.468  13.232 -84.076  1.00 91.31           C  
ATOM    916  CD  GLN A 114      52.632  13.242 -85.353  1.00 91.31           C  
ATOM    917  NE2 GLN A 114      52.292  14.402 -85.868  1.00 91.31           N  
ATOM    918  OE1 GLN A 114      52.251  12.229 -85.912  1.00 91.31           O  
ATOM    919  N   LEU A 115      54.690   9.406 -81.793  1.00 90.81           N  
ATOM    920  CA  LEU A 115      54.537   8.115 -81.114  1.00 90.81           C  
ATOM    921  C   LEU A 115      55.042   8.163 -79.670  1.00 90.81           C  
ATOM    922  CB  LEU A 115      55.294   7.031 -81.902  1.00 90.81           C  
ATOM    923  O   LEU A 115      54.379   7.654 -78.772  1.00 90.81           O  
ATOM    924  CG  LEU A 115      54.473   6.453 -83.066  1.00 90.81           C  
ATOM    925  CD1 LEU A 115      55.400   5.779 -84.079  1.00 90.81           C  
ATOM    926  CD2 LEU A 115      53.481   5.400 -82.562  1.00 90.81           C  
ATOM    927  N   ASN A 116      56.189   8.799 -79.421  1.00 92.00           N  
ATOM    928  CA  ASN A 116      56.718   8.952 -78.066  1.00 92.00           C  
ATOM    929  C   ASN A 116      55.787   9.784 -77.180  1.00 92.00           C  
ATOM    930  CB  ASN A 116      58.112   9.591 -78.134  1.00 92.00           C  
ATOM    931  O   ASN A 116      55.618   9.464 -76.003  1.00 92.00           O  
ATOM    932  CG  ASN A 116      59.189   8.619 -78.573  1.00 92.00           C  
ATOM    933  ND2 ASN A 116      60.282   9.122 -79.092  1.00 92.00           N  
ATOM    934  OD1 ASN A 116      59.104   7.413 -78.415  1.00 92.00           O  
ATOM    935  N   GLN A 117      55.166  10.825 -77.738  1.00 90.88           N  
ATOM    936  CA  GLN A 117      54.179  11.621 -77.019  1.00 90.88           C  
ATOM    937  C   GLN A 117      52.919  10.801 -76.710  1.00 90.88           C  
ATOM    938  CB  GLN A 117      53.897  12.899 -77.815  1.00 90.88           C  
ATOM    939  O   GLN A 117      52.477  10.786 -75.563  1.00 90.88           O  
ATOM    940  CG  GLN A 117      53.015  13.864 -77.014  1.00 90.88           C  
ATOM    941  CD  GLN A 117      52.983  15.276 -77.587  1.00 90.88           C  
ATOM    942  NE2 GLN A 117      52.180  16.141 -77.012  1.00 90.88           N  
ATOM    943  OE1 GLN A 117      53.677  15.649 -78.519  1.00 90.88           O  
ATOM    944  N   GLU A 118      52.406  10.034 -77.676  1.00 91.31           N  
ATOM    945  CA  GLU A 118      51.254   9.152 -77.456  1.00 91.31           C  
ATOM    946  C   GLU A 118      51.550   8.068 -76.403  1.00 91.31           C  
ATOM    947  CB  GLU A 118      50.816   8.515 -78.787  1.00 91.31           C  
ATOM    948  O   GLU A 118      50.722   7.799 -75.533  1.00 91.31           O  
ATOM    949  CG  GLU A 118      49.408   7.909 -78.656  1.00 91.31           C  
ATOM    950  CD  GLU A 118      48.944   7.089 -79.867  1.00 91.31           C  
ATOM    951  OE1 GLU A 118      47.976   6.308 -79.662  1.00 91.31           O  
ATOM    952  OE2 GLU A 118      49.564   7.168 -80.947  1.00 91.31           O  
ATOM    953  N   ILE A 119      52.747   7.470 -76.430  1.00 92.25           N  
ATOM    954  CA  ILE A 119      53.187   6.498 -75.419  1.00 92.25           C  
ATOM    955  C   ILE A 119      53.241   7.153 -74.036  1.00 92.25           C  
ATOM    956  CB  ILE A 119      54.545   5.870 -75.813  1.00 92.25           C  
ATOM    957  O   ILE A 119      52.738   6.574 -73.073  1.00 92.25           O  
ATOM    958  CG1 ILE A 119      54.372   4.936 -77.033  1.00 92.25           C  
ATOM    959  CG2 ILE A 119      55.158   5.073 -74.642  1.00 92.25           C  
ATOM    960  CD1 ILE A 119      55.698   4.557 -77.709  1.00 92.25           C  
ATOM    961  N   ALA A 120      53.813   8.355 -73.921  1.00 90.75           N  
ATOM    962  CA  ALA A 120      53.892   9.070 -72.650  1.00 90.75           C  
ATOM    963  C   ALA A 120      52.500   9.394 -72.083  1.00 90.75           C  
ATOM    964  CB  ALA A 120      54.729  10.339 -72.851  1.00 90.75           C  
ATOM    965  O   ALA A 120      52.270   9.231 -70.882  1.00 90.75           O  
ATOM    966  N   ASP A 121      51.563   9.800 -72.939  1.00 90.44           N  
ATOM    967  CA  ASP A 121      50.183  10.075 -72.540  1.00 90.44           C  
ATOM    968  C   ASP A 121      49.443   8.790 -72.138  1.00 90.44           C  
ATOM    969  CB  ASP A 121      49.464  10.845 -73.660  1.00 90.44           C  
ATOM    970  O   ASP A 121      48.737   8.782 -71.127  1.00 90.44           O  
ATOM    971  CG  ASP A 121      49.960  12.295 -73.814  1.00 90.44           C  
ATOM    972  OD1 ASP A 121      50.556  12.836 -72.845  1.00 90.44           O  
ATOM    973  OD2 ASP A 121      49.687  12.886 -74.882  1.00 90.44           O  
ATOM    974  N   ARG A 122      49.666   7.669 -72.842  1.00 90.31           N  
ATOM    975  CA  ARG A 122      49.118   6.355 -72.457  1.00 90.31           C  
ATOM    976  C   ARG A 122      49.666   5.857 -71.123  1.00 90.31           C  
ATOM    977  CB  ARG A 122      49.374   5.303 -73.543  1.00 90.31           C  
ATOM    978  O   ARG A 122      48.885   5.348 -70.325  1.00 90.31           O  
ATOM    979  CG  ARG A 122      48.439   5.453 -74.750  1.00 90.31           C  
ATOM    980  CD  ARG A 122      48.681   4.280 -75.703  1.00 90.31           C  
ATOM    981  NE  ARG A 122      47.971   4.447 -76.984  1.00 90.31           N  
ATOM    982  NH1 ARG A 122      47.739   2.226 -77.533  1.00 90.31           N  
ATOM    983  NH2 ARG A 122      47.113   3.817 -78.974  1.00 90.31           N  
ATOM    984  CZ  ARG A 122      47.604   3.495 -77.817  1.00 90.31           C  
ATOM    985  N   ILE A 123      50.965   6.016 -70.860  1.00 90.56           N  
ATOM    986  CA  ILE A 123      51.572   5.634 -69.574  1.00 90.56           C  
ATOM    987  C   ILE A 123      50.940   6.447 -68.442  1.00 90.56           C  
ATOM    988  CB  ILE A 123      53.111   5.781 -69.614  1.00 90.56           C  
ATOM    989  O   ILE A 123      50.460   5.866 -67.474  1.00 90.56           O  
ATOM    990  CG1 ILE A 123      53.719   4.696 -70.533  1.00 90.56           C  
ATOM    991  CG2 ILE A 123      53.723   5.664 -68.203  1.00 90.56           C  
ATOM    992  CD1 ILE A 123      55.194   4.934 -70.880  1.00 90.56           C  
ATOM    993  N   LYS A 124      50.832   7.774 -68.596  1.00 90.25           N  
ATOM    994  CA  LYS A 124      50.166   8.630 -67.599  1.00 90.25           C  
ATOM    995  C   LYS A 124      48.706   8.237 -67.372  1.00 90.25           C  
ATOM    996  CB  LYS A 124      50.219  10.094 -68.041  1.00 90.25           C  
ATOM    997  O   LYS A 124      48.246   8.248 -66.231  1.00 90.25           O  
ATOM    998  CG  LYS A 124      51.605  10.722 -67.868  1.00 90.25           C  
ATOM    999  CD  LYS A 124      51.546  12.141 -68.434  1.00 90.25           C  
ATOM   1000  CE  LYS A 124      52.914  12.815 -68.388  1.00 90.25           C  
ATOM   1001  NZ  LYS A 124      52.869  14.076 -69.164  1.00 90.25           N  
ATOM   1002  N   ALA A 125      47.974   7.914 -68.438  1.00 88.62           N  
ATOM   1003  CA  ALA A 125      46.586   7.479 -68.338  1.00 88.62           C  
ATOM   1004  C   ALA A 125      46.459   6.131 -67.609  1.00 88.62           C  
ATOM   1005  CB  ALA A 125      45.980   7.428 -69.744  1.00 88.62           C  
ATOM   1006  O   ALA A 125      45.569   5.980 -66.771  1.00 88.62           O  
ATOM   1007  N   GLU A 126      47.352   5.176 -67.880  1.00 90.31           N  
ATOM   1008  CA  GLU A 126      47.351   3.875 -67.207  1.00 90.31           C  
ATOM   1009  C   GLU A 126      47.752   4.004 -65.732  1.00 90.31           C  
ATOM   1010  CB  GLU A 126      48.238   2.875 -67.970  1.00 90.31           C  
ATOM   1011  O   GLU A 126      47.063   3.454 -64.875  1.00 90.31           O  
ATOM   1012  CG  GLU A 126      48.087   1.417 -67.486  1.00 90.31           C  
ATOM   1013  CD  GLU A 126      46.670   0.823 -67.654  1.00 90.31           C  
ATOM   1014  OE1 GLU A 126      46.366  -0.240 -67.060  1.00 90.31           O  
ATOM   1015  OE2 GLU A 126      45.811   1.403 -68.353  1.00 90.31           O  
ATOM   1016  N   ASP A 127      48.769   4.806 -65.408  1.00 90.25           N  
ATOM   1017  CA  ASP A 127      49.172   5.084 -64.023  1.00 90.25           C  
ATOM   1018  C   ASP A 127      48.030   5.737 -63.229  1.00 90.25           C  
ATOM   1019  CB  ASP A 127      50.404   6.006 -64.003  1.00 90.25           C  
ATOM   1020  O   ASP A 127      47.717   5.329 -62.105  1.00 90.25           O  
ATOM   1021  CG  ASP A 127      51.719   5.330 -64.408  1.00 90.25           C  
ATOM   1022  OD1 ASP A 127      51.791   4.081 -64.352  1.00 90.25           O  
ATOM   1023  OD2 ASP A 127      52.670   6.090 -64.701  1.00 90.25           O  
ATOM   1024  N   ALA A 128      47.345   6.717 -63.830  1.00 89.50           N  
ATOM   1025  CA  ALA A 128      46.165   7.335 -63.233  1.00 89.50           C  
ATOM   1026  C   ALA A 128      45.034   6.314 -63.028  1.00 89.50           C  
ATOM   1027  CB  ALA A 128      45.718   8.508 -64.113  1.00 89.50           C  
ATOM   1028  O   ALA A 128      44.391   6.305 -61.975  1.00 89.50           O  
ATOM   1029  N   ARG A 129      44.811   5.418 -63.998  1.00 90.88           N  
ATOM   1030  CA  ARG A 129      43.799   4.358 -63.904  1.00 90.88           C  
ATOM   1031  C   ARG A 129      44.118   3.363 -62.791  1.00 90.88           C  
ATOM   1032  CB  ARG A 129      43.667   3.661 -65.267  1.00 90.88           C  
ATOM   1033  O   ARG A 129      43.221   3.017 -62.024  1.00 90.88           O  
ATOM   1034  CG  ARG A 129      42.415   2.779 -65.318  1.00 90.88           C  
ATOM   1035  CD  ARG A 129      42.262   2.094 -66.679  1.00 90.88           C  
ATOM   1036  NE  ARG A 129      43.155   0.931 -66.821  1.00 90.88           N  
ATOM   1037  NH1 ARG A 129      41.910  -0.247 -68.346  1.00 90.88           N  
ATOM   1038  NH2 ARG A 129      43.805  -1.111 -67.550  1.00 90.88           N  
ATOM   1039  CZ  ARG A 129      42.950  -0.136 -67.566  1.00 90.88           C  
ATOM   1040  N   VAL A 130      45.374   2.933 -62.667  1.00 91.38           N  
ATOM   1041  CA  VAL A 130      45.834   2.023 -61.605  1.00 91.38           C  
ATOM   1042  C   VAL A 130      45.651   2.664 -60.230  1.00 91.38           C  
ATOM   1043  CB  VAL A 130      47.298   1.598 -61.845  1.00 91.38           C  
ATOM   1044  O   VAL A 130      45.129   2.011 -59.327  1.00 91.38           O  
ATOM   1045  CG1 VAL A 130      47.890   0.832 -60.653  1.00 91.38           C  
ATOM   1046  CG2 VAL A 130      47.394   0.669 -63.063  1.00 91.38           C  
ATOM   1047  N   LEU A 131      45.987   3.950 -60.079  1.00 90.81           N  
ATOM   1048  CA  LEU A 131      45.799   4.685 -58.825  1.00 90.81           C  
ATOM   1049  C   LEU A 131      44.316   4.833 -58.443  1.00 90.81           C  
ATOM   1050  CB  LEU A 131      46.469   6.062 -58.970  1.00 90.81           C  
ATOM   1051  O   LEU A 131      43.947   4.701 -57.274  1.00 90.81           O  
ATOM   1052  CG  LEU A 131      46.439   6.906 -57.683  1.00 90.81           C  
ATOM   1053  CD1 LEU A 131      47.323   6.309 -56.586  1.00 90.81           C  
ATOM   1054  CD2 LEU A 131      46.926   8.324 -57.977  1.00 90.81           C  
ATOM   1055  N   VAL A 132      43.443   5.111 -59.415  1.00 90.19           N  
ATOM   1056  CA  VAL A 132      41.992   5.172 -59.175  1.00 90.19           C  
ATOM   1057  C   VAL A 132      41.458   3.794 -58.789  1.00 90.19           C  
ATOM   1058  CB  VAL A 132      41.254   5.750 -60.397  1.00 90.19           C  
ATOM   1059  O   VAL A 132      40.710   3.679 -57.819  1.00 90.19           O  
ATOM   1060  CG1 VAL A 132      39.730   5.606 -60.286  1.00 90.19           C  
ATOM   1061  CG2 VAL A 132      41.556   7.247 -60.537  1.00 90.19           C  
ATOM   1062  N   MET A 133      41.883   2.740 -59.489  1.00 90.12           N  
ATOM   1063  CA  MET A 133      41.476   1.368 -59.189  1.00 90.12           C  
ATOM   1064  C   MET A 133      41.931   0.932 -57.789  1.00 90.12           C  
ATOM   1065  CB  MET A 133      42.021   0.431 -60.278  1.00 90.12           C  
ATOM   1066  O   MET A 133      41.159   0.302 -57.066  1.00 90.12           O  
ATOM   1067  CG  MET A 133      41.469  -0.993 -60.146  1.00 90.12           C  
ATOM   1068  SD  MET A 133      39.682  -1.141 -60.428  1.00 90.12           S  
ATOM   1069  CE  MET A 133      39.674  -1.844 -62.098  1.00 90.12           C  
ATOM   1070  N   SER A 134      43.148   1.294 -57.365  1.00 89.69           N  
ATOM   1071  CA  SER A 134      43.631   0.972 -56.019  1.00 89.69           C  
ATOM   1072  C   SER A 134      42.818   1.686 -54.936  1.00 89.69           C  
ATOM   1073  CB  SER A 134      45.133   1.252 -55.880  1.00 89.69           C  
ATOM   1074  O   SER A 134      42.441   1.052 -53.953  1.00 89.69           O  
ATOM   1075  OG  SER A 134      45.441   2.630 -55.906  1.00 89.69           O  
ATOM   1076  N   ARG A 135      42.478   2.970 -55.136  1.00 90.56           N  
ATOM   1077  CA  ARG A 135      41.616   3.725 -54.208  1.00 90.56           C  
ATOM   1078  C   ARG A 135      40.204   3.152 -54.130  1.00 90.56           C  
ATOM   1079  CB  ARG A 135      41.542   5.202 -54.613  1.00 90.56           C  
ATOM   1080  O   ARG A 135      39.686   2.981 -53.033  1.00 90.56           O  
ATOM   1081  CG  ARG A 135      42.822   5.967 -54.267  1.00 90.56           C  
ATOM   1082  CD  ARG A 135      42.620   7.442 -54.622  1.00 90.56           C  
ATOM   1083  NE  ARG A 135      43.839   8.230 -54.380  1.00 90.56           N  
ATOM   1084  NH1 ARG A 135      42.949  10.284 -54.885  1.00 90.56           N  
ATOM   1085  NH2 ARG A 135      45.105  10.120 -54.328  1.00 90.56           N  
ATOM   1086  CZ  ARG A 135      43.958   9.536 -54.531  1.00 90.56           C  
ATOM   1087  N   LEU A 136      39.602   2.814 -55.271  1.00 90.12           N  
ATOM   1088  CA  LEU A 136      38.276   2.190 -55.315  1.00 90.12           C  
ATOM   1089  C   LEU A 136      38.266   0.847 -54.584  1.00 90.12           C  
ATOM   1090  CB  LEU A 136      37.845   1.991 -56.777  1.00 90.12           C  
ATOM   1091  O   LEU A 136      37.340   0.564 -53.830  1.00 90.12           O  
ATOM   1092  CG  LEU A 136      37.302   3.265 -57.442  1.00 90.12           C  
ATOM   1093  CD1 LEU A 136      37.191   3.038 -58.950  1.00 90.12           C  
ATOM   1094  CD2 LEU A 136      35.912   3.628 -56.913  1.00 90.12           C  
ATOM   1095  N   LYS A 137      39.308   0.031 -54.767  1.00 89.75           N  
ATOM   1096  CA  LYS A 137      39.433  -1.254 -54.074  1.00 89.75           C  
ATOM   1097  C   LYS A 137      39.529  -1.076 -52.557  1.00 89.75           C  
ATOM   1098  CB  LYS A 137      40.632  -2.010 -54.657  1.00 89.75           C  
ATOM   1099  O   LYS A 137      38.905  -1.834 -51.819  1.00 89.75           O  
ATOM   1100  CG  LYS A 137      40.668  -3.460 -54.164  1.00 89.75           C  
ATOM   1101  CD  LYS A 137      41.793  -4.235 -54.854  1.00 89.75           C  
ATOM   1102  CE  LYS A 137      41.772  -5.683 -54.356  1.00 89.75           C  
ATOM   1103  NZ  LYS A 137      42.826  -6.500 -55.005  1.00 89.75           N  
ATOM   1104  N   GLU A 138      40.271  -0.071 -52.100  1.00 90.25           N  
ATOM   1105  CA  GLU A 138      40.366   0.262 -50.678  1.00 90.25           C  
ATOM   1106  C   GLU A 138      39.024   0.761 -50.115  1.00 90.25           C  
ATOM   1107  CB  GLU A 138      41.491   1.289 -50.476  1.00 90.25           C  
ATOM   1108  O   GLU A 138      38.601   0.309 -49.052  1.00 90.25           O  
ATOM   1109  CG  GLU A 138      41.868   1.410 -48.994  1.00 90.25           C  
ATOM   1110  CD  GLU A 138      42.971   2.438 -48.715  1.00 90.25           C  
ATOM   1111  OE1 GLU A 138      43.232   2.641 -47.504  1.00 90.25           O  
ATOM   1112  OE2 GLU A 138      43.500   3.058 -49.664  1.00 90.25           O  
ATOM   1113  N   GLU A 139      38.309   1.631 -50.837  1.00 91.81           N  
ATOM   1114  CA  GLU A 139      36.990   2.117 -50.414  1.00 91.81           C  
ATOM   1115  C   GLU A 139      35.950   0.989 -50.358  1.00 91.81           C  
ATOM   1116  CB  GLU A 139      36.513   3.261 -51.327  1.00 91.81           C  
ATOM   1117  O   GLU A 139      35.216   0.887 -49.374  1.00 91.81           O  
ATOM   1118  CG  GLU A 139      35.307   3.988 -50.702  1.00 91.81           C  
ATOM   1119  CD  GLU A 139      34.672   5.065 -51.594  1.00 91.81           C  
ATOM   1120  OE1 GLU A 139      33.502   5.421 -51.288  1.00 91.81           O  
ATOM   1121  OE2 GLU A 139      35.323   5.511 -52.563  1.00 91.81           O  
ATOM   1122  N   MET A 140      35.907   0.109 -51.367  1.00 87.75           N  
ATOM   1123  CA  MET A 140      35.009  -1.050 -51.366  1.00 87.75           C  
ATOM   1124  C   MET A 140      35.297  -1.981 -50.190  1.00 87.75           C  
ATOM   1125  CB  MET A 140      35.106  -1.847 -52.672  1.00 87.75           C  
ATOM   1126  O   MET A 140      34.365  -2.362 -49.490  1.00 87.75           O  
ATOM   1127  CG  MET A 140      34.423  -1.145 -53.849  1.00 87.75           C  
ATOM   1128  SD  MET A 140      34.053  -2.228 -55.260  1.00 87.75           S  
ATOM   1129  CE  MET A 140      35.678  -2.965 -55.575  1.00 87.75           C  
ATOM   1130  N   SER A 141      36.572  -2.285 -49.925  1.00 90.12           N  
ATOM   1131  CA  SER A 141      36.953  -3.128 -48.789  1.00 90.12           C  
ATOM   1132  C   SER A 141      36.546  -2.500 -47.453  1.00 90.12           C  
ATOM   1133  CB  SER A 141      38.457  -3.399 -48.835  1.00 90.12           C  
ATOM   1134  O   SER A 141      36.008  -3.194 -46.596  1.00 90.12           O  
ATOM   1135  OG  SER A 141      38.869  -4.217 -47.759  1.00 90.12           O  
ATOM   1136  N   ARG A 142      36.716  -1.180 -47.281  1.00 88.94           N  
ATOM   1137  CA  ARG A 142      36.248  -0.474 -46.075  1.00 88.94           C  
ATOM   1138  C   ARG A 142      34.725  -0.511 -45.931  1.00 88.94           C  
ATOM   1139  CB  ARG A 142      36.740   0.979 -46.074  1.00 88.94           C  
ATOM   1140  O   ARG A 142      34.240  -0.719 -44.823  1.00 88.94           O  
ATOM   1141  CG  ARG A 142      38.244   1.105 -45.795  1.00 88.94           C  
ATOM   1142  CD  ARG A 142      38.624   2.588 -45.835  1.00 88.94           C  
ATOM   1143  NE  ARG A 142      40.081   2.803 -45.761  1.00 88.94           N  
ATOM   1144  NH1 ARG A 142      40.011   5.050 -45.316  1.00 88.94           N  
ATOM   1145  NH2 ARG A 142      41.979   4.054 -45.595  1.00 88.94           N  
ATOM   1146  CZ  ARG A 142      40.685   3.958 -45.553  1.00 88.94           C  
ATOM   1147  N   ARG A 143      33.971  -0.316 -47.022  1.00 90.12           N  
ATOM   1148  CA  ARG A 143      32.499  -0.400 -47.001  1.00 90.12           C  
ATOM   1149  C   ARG A 143      32.018  -1.804 -46.657  1.00 90.12           C  
ATOM   1150  CB  ARG A 143      31.890   0.029 -48.342  1.00 90.12           C  
ATOM   1151  O   ARG A 143      31.112  -1.933 -45.846  1.00 90.12           O  
ATOM   1152  CG  ARG A 143      31.904   1.548 -48.549  1.00 90.12           C  
ATOM   1153  CD  ARG A 143      31.113   1.878 -49.818  1.00 90.12           C  
ATOM   1154  NE  ARG A 143      31.220   3.302 -50.179  1.00 90.12           N  
ATOM   1155  NH1 ARG A 143      29.376   3.433 -51.540  1.00 90.12           N  
ATOM   1156  NH2 ARG A 143      30.734   5.196 -51.304  1.00 90.12           N  
ATOM   1157  CZ  ARG A 143      30.434   3.970 -50.998  1.00 90.12           C  
ATOM   1158  N   GLU A 144      32.631  -2.830 -47.235  1.00 89.56           N  
ATOM   1159  CA  GLU A 144      32.305  -4.229 -46.951  1.00 89.56           C  
ATOM   1160  C   GLU A 144      32.599  -4.580 -45.486  1.00 89.56           C  
ATOM   1161  CB  GLU A 144      33.083  -5.112 -47.936  1.00 89.56           C  
ATOM   1162  O   GLU A 144      31.745  -5.142 -44.805  1.00 89.56           O  
ATOM   1163  CG  GLU A 144      32.652  -6.585 -47.901  1.00 89.56           C  
ATOM   1164  CD  GLU A 144      33.326  -7.421 -49.005  1.00 89.56           C  
ATOM   1165  OE1 GLU A 144      32.826  -8.537 -49.269  1.00 89.56           O  
ATOM   1166  OE2 GLU A 144      34.334  -6.952 -49.589  1.00 89.56           O  
ATOM   1167  N   GLN A 145      33.748  -4.151 -44.953  1.00 90.25           N  
ATOM   1168  CA  GLN A 145      34.084  -4.339 -43.540  1.00 90.25           C  
ATOM   1169  C   GLN A 145      33.065  -3.653 -42.612  1.00 90.25           C  
ATOM   1170  CB  GLN A 145      35.500  -3.798 -43.277  1.00 90.25           C  
ATOM   1171  O   GLN A 145      32.599  -4.263 -41.653  1.00 90.25           O  
ATOM   1172  CG  GLN A 145      36.157  -4.440 -42.046  1.00 90.25           C  
ATOM   1173  CD  GLN A 145      36.844  -5.776 -42.333  1.00 90.25           C  
ATOM   1174  NE2 GLN A 145      37.239  -6.500 -41.311  1.00 90.25           N  
ATOM   1175  OE1 GLN A 145      37.085  -6.186 -43.456  1.00 90.25           O  
ATOM   1176  N   ALA A 146      32.686  -2.406 -42.917  1.00 88.56           N  
ATOM   1177  CA  ALA A 146      31.700  -1.654 -42.141  1.00 88.56           C  
ATOM   1178  C   ALA A 146      30.292  -2.271 -42.223  1.00 88.56           C  
ATOM   1179  CB  ALA A 146      31.701  -0.203 -42.639  1.00 88.56           C  
ATOM   1180  O   ALA A 146      29.562  -2.276 -41.234  1.00 88.56           O  
ATOM   1181  N   GLN A 147      29.917  -2.814 -43.385  1.00 89.56           N  
ATOM   1182  CA  GLN A 147      28.666  -3.548 -43.583  1.00 89.56           C  
ATOM   1183  C   GLN A 147      28.627  -4.798 -42.693  1.00 89.56           C  
ATOM   1184  CB  GLN A 147      28.548  -3.921 -45.072  1.00 89.56           C  
ATOM   1185  O   GLN A 147      27.658  -4.997 -41.963  1.00 89.56           O  
ATOM   1186  CG  GLN A 147      27.228  -4.609 -45.454  1.00 89.56           C  
ATOM   1187  CD  GLN A 147      26.127  -3.675 -45.941  1.00 89.56           C  
ATOM   1188  NE2 GLN A 147      24.911  -4.169 -45.974  1.00 89.56           N  
ATOM   1189  OE1 GLN A 147      26.325  -2.531 -46.331  1.00 89.56           O  
ATOM   1190  N   ILE A 148      29.698  -5.598 -42.705  1.00 89.00           N  
ATOM   1191  CA  ILE A 148      29.814  -6.807 -41.878  1.00 89.00           C  
ATOM   1192  C   ILE A 148      29.762  -6.453 -40.389  1.00 89.00           C  
ATOM   1193  CB  ILE A 148      31.109  -7.575 -42.234  1.00 89.00           C  
ATOM   1194  O   ILE A 148      29.060  -7.112 -39.626  1.00 89.00           O  
ATOM   1195  CG1 ILE A 148      31.009  -8.167 -43.659  1.00 89.00           C  
ATOM   1196  CG2 ILE A 148      31.391  -8.703 -41.219  1.00 89.00           C  
ATOM   1197  CD1 ILE A 148      32.352  -8.648 -44.223  1.00 89.00           C  
ATOM   1198  N   GLU A 149      30.472  -5.408 -39.960  1.00 90.31           N  
ATOM   1199  CA  GLU A 149      30.462  -4.966 -38.563  1.00 90.31           C  
ATOM   1200  C   GLU A 149      29.060  -4.519 -38.119  1.00 90.31           C  
ATOM   1201  CB  GLU A 149      31.501  -3.848 -38.384  1.00 90.31           C  
ATOM   1202  O   GLU A 149      28.601  -4.895 -37.039  1.00 90.31           O  
ATOM   1203  CG  GLU A 149      31.703  -3.488 -36.904  1.00 90.31           C  
ATOM   1204  CD  GLU A 149      32.779  -2.415 -36.668  1.00 90.31           C  
ATOM   1205  OE1 GLU A 149      32.983  -2.084 -35.477  1.00 90.31           O  
ATOM   1206  OE2 GLU A 149      33.382  -1.922 -37.650  1.00 90.31           O  
ATOM   1207  N   LEU A 150      28.339  -3.784 -38.972  1.00 89.12           N  
ATOM   1208  CA  LEU A 150      26.962  -3.369 -38.705  1.00 89.12           C  
ATOM   1209  C   LEU A 150      26.004  -4.569 -38.622  1.00 89.12           C  
ATOM   1210  CB  LEU A 150      26.532  -2.376 -39.798  1.00 89.12           C  
ATOM   1211  O   LEU A 150      25.158  -4.617 -37.727  1.00 89.12           O  
ATOM   1212  CG  LEU A 150      25.138  -1.763 -39.575  1.00 89.12           C  
ATOM   1213  CD1 LEU A 150      25.101  -0.857 -38.340  1.00 89.12           C  
ATOM   1214  CD2 LEU A 150      24.742  -0.927 -40.792  1.00 89.12           C  
ATOM   1215  N   GLU A 151      26.144  -5.548 -39.518  1.00 86.38           N  
ATOM   1216  CA  GLU A 151      25.366  -6.793 -39.489  1.00 86.38           C  
ATOM   1217  C   GLU A 151      25.646  -7.599 -38.215  1.00 86.38           C  
ATOM   1218  CB  GLU A 151      25.662  -7.640 -40.739  1.00 86.38           C  
ATOM   1219  O   GLU A 151      24.708  -8.062 -37.562  1.00 86.38           O  
ATOM   1220  CG  GLU A 151      24.943  -7.092 -41.983  1.00 86.38           C  
ATOM   1221  CD  GLU A 151      25.274  -7.853 -43.279  1.00 86.38           C  
ATOM   1222  OE1 GLU A 151      24.859  -7.343 -44.350  1.00 86.38           O  
ATOM   1223  OE2 GLU A 151      25.904  -8.933 -43.202  1.00 86.38           O  
ATOM   1224  N   GLN A 152      26.913  -7.704 -37.802  1.00 88.75           N  
ATOM   1225  CA  GLN A 152      27.305  -8.364 -36.555  1.00 88.75           C  
ATOM   1226  C   GLN A 152      26.735  -7.652 -35.323  1.00 88.75           C  
ATOM   1227  CB  GLN A 152      28.835  -8.437 -36.456  1.00 88.75           C  
ATOM   1228  O   GLN A 152      26.169  -8.307 -34.446  1.00 88.75           O  
ATOM   1229  CG  GLN A 152      29.431  -9.508 -37.379  1.00 88.75           C  
ATOM   1230  CD  GLN A 152      30.955  -9.558 -37.318  1.00 88.75           C  
ATOM   1231  NE2 GLN A 152      31.573 -10.486 -38.015  1.00 88.75           N  
ATOM   1232  OE1 GLN A 152      31.630  -8.804 -36.638  1.00 88.75           O  
ATOM   1233  N   GLN A 153      26.827  -6.320 -35.259  1.00 88.56           N  
ATOM   1234  CA  GLN A 153      26.238  -5.533 -34.171  1.00 88.56           C  
ATOM   1235  C   GLN A 153      24.712  -5.686 -34.122  1.00 88.56           C  
ATOM   1236  CB  GLN A 153      26.612  -4.051 -34.327  1.00 88.56           C  
ATOM   1237  O   GLN A 153      24.144  -5.871 -33.044  1.00 88.56           O  
ATOM   1238  CG  GLN A 153      28.065  -3.757 -33.923  1.00 88.56           C  
ATOM   1239  CD  GLN A 153      28.423  -2.276 -34.041  1.00 88.56           C  
ATOM   1240  NE2 GLN A 153      29.616  -1.892 -33.650  1.00 88.56           N  
ATOM   1241  OE1 GLN A 153      27.645  -1.432 -34.460  1.00 88.56           O  
ATOM   1242  N   SER A 154      24.041  -5.662 -35.277  1.00 85.88           N  
ATOM   1243  CA  SER A 154      22.592  -5.864 -35.369  1.00 85.88           C  
ATOM   1244  C   SER A 154      22.180  -7.263 -34.895  1.00 85.88           C  
ATOM   1245  CB  SER A 154      22.133  -5.626 -36.811  1.00 85.88           C  
ATOM   1246  O   SER A 154      21.261  -7.395 -34.082  1.00 85.88           O  
ATOM   1247  OG  SER A 154      20.720  -5.615 -36.873  1.00 85.88           O  
ATOM   1248  N   ALA A 155      22.903  -8.304 -35.320  1.00 87.31           N  
ATOM   1249  CA  ALA A 155      22.666  -9.683 -34.897  1.00 87.31           C  
ATOM   1250  C   ALA A 155      22.903  -9.887 -33.389  1.00 87.31           C  
ATOM   1251  CB  ALA A 155      23.564 -10.603 -35.730  1.00 87.31           C  
ATOM   1252  O   ALA A 155      22.142 -10.607 -32.734  1.00 87.31           O  
ATOM   1253  N   LEU A 156      23.917  -9.228 -32.817  1.00 89.06           N  
ATOM   1254  CA  LEU A 156      24.196  -9.265 -31.381  1.00 89.06           C  
ATOM   1255  C   LEU A 156      23.069  -8.615 -30.567  1.00 89.06           C  
ATOM   1256  CB  LEU A 156      25.553  -8.588 -31.114  1.00 89.06           C  
ATOM   1257  O   LEU A 156      22.574  -9.227 -29.621  1.00 89.06           O  
ATOM   1258  CG  LEU A 156      25.960  -8.564 -29.628  1.00 89.06           C  
ATOM   1259  CD1 LEU A 156      26.162  -9.971 -29.061  1.00 89.06           C  
ATOM   1260  CD2 LEU A 156      27.262  -7.783 -29.466  1.00 89.06           C  
ATOM   1261  N   LEU A 157      22.625  -7.410 -30.950  1.00 86.88           N  
ATOM   1262  CA  LEU A 157      21.507  -6.720 -30.293  1.00 86.88           C  
ATOM   1263  C   LEU A 157      20.220  -7.545 -30.365  1.00 86.88           C  
ATOM   1264  CB  LEU A 157      21.281  -5.347 -30.951  1.00 86.88           C  
ATOM   1265  O   LEU A 157      19.504  -7.668 -29.373  1.00 86.88           O  
ATOM   1266  CG  LEU A 157      22.349  -4.290 -30.625  1.00 86.88           C  
ATOM   1267  CD1 LEU A 157      22.099  -3.046 -31.480  1.00 86.88           C  
ATOM   1268  CD2 LEU A 157      22.315  -3.872 -29.153  1.00 86.88           C  
ATOM   1269  N   ARG A 158      19.952  -8.159 -31.522  1.00 86.31           N  
ATOM   1270  CA  ARG A 158      18.816  -9.064 -31.709  1.00 86.31           C  
ATOM   1271  C   ARG A 158      18.885 -10.260 -30.758  1.00 86.31           C  
ATOM   1272  CB  ARG A 158      18.788  -9.509 -33.181  1.00 86.31           C  
ATOM   1273  O   ARG A 158      17.916 -10.537 -30.060  1.00 86.31           O  
ATOM   1274  CG  ARG A 158      17.534 -10.311 -33.528  1.00 86.31           C  
ATOM   1275  CD  ARG A 158      16.329  -9.382 -33.638  1.00 86.31           C  
ATOM   1276  NE  ARG A 158      15.096 -10.136 -33.438  1.00 86.31           N  
ATOM   1277  NH1 ARG A 158      13.684  -8.363 -33.742  1.00 86.31           N  
ATOM   1278  NH2 ARG A 158      12.885 -10.379 -33.159  1.00 86.31           N  
ATOM   1279  CZ  ARG A 158      13.890  -9.623 -33.468  1.00 86.31           C  
ATOM   1280  N   SER A 159      20.045 -10.910 -30.687  1.00 89.69           N  
ATOM   1281  CA  SER A 159      20.269 -12.063 -29.807  1.00 89.69           C  
ATOM   1282  C   SER A 159      20.107 -11.697 -28.331  1.00 89.69           C  
ATOM   1283  CB  SER A 159      21.667 -12.645 -30.030  1.00 89.69           C  
ATOM   1284  O   SER A 159      19.536 -12.470 -27.569  1.00 89.69           O  
ATOM   1285  OG  SER A 159      21.835 -13.047 -31.376  1.00 89.69           O  
ATOM   1286  N   PHE A 160      20.559 -10.506 -27.926  1.00 90.50           N  
ATOM   1287  CA  PHE A 160      20.374 -10.002 -26.565  1.00 90.50           C  
ATOM   1288  C   PHE A 160      18.891  -9.804 -26.220  1.00 90.50           C  
ATOM   1289  CB  PHE A 160      21.163  -8.697 -26.405  1.00 90.50           C  
ATOM   1290  O   PHE A 160      18.439 -10.252 -25.168  1.00 90.50           O  
ATOM   1291  CG  PHE A 160      21.023  -8.079 -25.029  1.00 90.50           C  
ATOM   1292  CD1 PHE A 160      20.073  -7.066 -24.798  1.00 90.50           C  
ATOM   1293  CD2 PHE A 160      21.816  -8.550 -23.967  1.00 90.50           C  
ATOM   1294  CE1 PHE A 160      19.919  -6.525 -23.509  1.00 90.50           C  
ATOM   1295  CE2 PHE A 160      21.664  -8.007 -22.679  1.00 90.50           C  
ATOM   1296  CZ  PHE A 160      20.715  -6.996 -22.450  1.00 90.50           C  
ATOM   1297  N   LEU A 161      18.120  -9.180 -27.117  1.00 89.75           N  
ATOM   1298  CA  LEU A 161      16.679  -8.989 -26.925  1.00 89.75           C  
ATOM   1299  C   LEU A 161      15.926 -10.325 -26.859  1.00 89.75           C  
ATOM   1300  CB  LEU A 161      16.121  -8.110 -28.058  1.00 89.75           C  
ATOM   1301  O   LEU A 161      15.043 -10.485 -26.017  1.00 89.75           O  
ATOM   1302  CG  LEU A 161      16.573  -6.639 -28.027  1.00 89.75           C  
ATOM   1303  CD1 LEU A 161      16.029  -5.922 -29.264  1.00 89.75           C  
ATOM   1304  CD2 LEU A 161      16.068  -5.911 -26.781  1.00 89.75           C  
ATOM   1305  N   ASP A 162      16.280 -11.281 -27.721  1.00 91.44           N  
ATOM   1306  CA  ASP A 162      15.632 -12.596 -27.801  1.00 91.44           C  
ATOM   1307  C   ASP A 162      16.018 -13.538 -26.645  1.00 91.44           C  
ATOM   1308  CB  ASP A 162      15.913 -13.227 -29.183  1.00 91.44           C  
ATOM   1309  O   ASP A 162      15.249 -14.440 -26.318  1.00 91.44           O  
ATOM   1310  CG  ASP A 162      15.151 -12.547 -30.338  1.00 91.44           C  
ATOM   1311  OD1 ASP A 162      14.071 -11.964 -30.083  1.00 91.44           O  
ATOM   1312  OD2 ASP A 162      15.587 -12.632 -31.511  1.00 91.44           O  
ATOM   1313  N   ALA A 163      17.167 -13.318 -25.996  1.00 89.38           N  
ATOM   1314  CA  ALA A 163      17.575 -14.044 -24.792  1.00 89.38           C  
ATOM   1315  C   ALA A 163      16.867 -13.554 -23.514  1.00 89.38           C  
ATOM   1316  CB  ALA A 163      19.098 -13.932 -24.655  1.00 89.38           C  
ATOM   1317  O   ALA A 163      16.870 -14.262 -22.506  1.00 89.38           O  
ATOM   1318  N   SER A 164      16.276 -12.353 -23.535  1.00 92.19           N  
ATOM   1319  CA  SER A 164      15.535 -11.818 -22.392  1.00 92.19           C  
ATOM   1320  C   SER A 164      14.219 -12.580 -22.185  1.00 92.19           C  
ATOM   1321  CB  SER A 164      15.230 -10.332 -22.576  1.00 92.19           C  
ATOM   1322  O   SER A 164      13.453 -12.730 -23.141  1.00 92.19           O  
ATOM   1323  OG  SER A 164      14.628  -9.835 -21.396  1.00 92.19           O  
ATOM   1324  N   PRO A 165      13.906 -13.021 -20.952  1.00 88.00           N  
ATOM   1325  CA  PRO A 165      12.603 -13.604 -20.634  1.00 88.00           C  
ATOM   1326  C   PRO A 165      11.487 -12.549 -20.581  1.00 88.00           C  
ATOM   1327  CB  PRO A 165      12.807 -14.277 -19.275  1.00 88.00           C  
ATOM   1328  O   PRO A 165      10.312 -12.899 -20.673  1.00 88.00           O  
ATOM   1329  CG  PRO A 165      13.854 -13.392 -18.599  1.00 88.00           C  
ATOM   1330  CD  PRO A 165      14.745 -12.957 -19.762  1.00 88.00           C  
ATOM   1331  N   ASP A 166      11.845 -11.270 -20.446  1.00 94.50           N  
ATOM   1332  CA  ASP A 166      10.888 -10.170 -20.415  1.00 94.50           C  
ATOM   1333  C   ASP A 166      10.361  -9.884 -21.828  1.00 94.50           C  
ATOM   1334  CB  ASP A 166      11.512  -8.912 -19.784  1.00 94.50           C  
ATOM   1335  O   ASP A 166      11.092  -9.946 -22.821  1.00 94.50           O  
ATOM   1336  CG  ASP A 166      11.886  -9.053 -18.297  1.00 94.50           C  
ATOM   1337  OD1 ASP A 166      11.411  -9.996 -17.623  1.00 94.50           O  
ATOM   1338  OD2 ASP A 166      12.646  -8.184 -17.813  1.00 94.50           O  
ATOM   1339  N   LEU A 167       9.085  -9.521 -21.923  1.00 95.06           N  
ATOM   1340  CA  LEU A 167       8.471  -9.052 -23.159  1.00 95.06           C  
ATOM   1341  C   LEU A 167       9.150  -7.752 -23.579  1.00 95.06           C  
ATOM   1342  CB  LEU A 167       6.965  -8.803 -22.959  1.00 95.06           C  
ATOM   1343  O   LEU A 167       9.213  -6.820 -22.783  1.00 95.06           O  
ATOM   1344  CG  LEU A 167       6.173  -9.959 -22.332  1.00 95.06           C  
ATOM   1345  CD1 LEU A 167       4.743  -9.483 -22.082  1.00 95.06           C  
ATOM   1346  CD2 LEU A 167       6.144 -11.186 -23.240  1.00 95.06           C  
ATOM   1347  N   VAL A 168       9.602  -7.660 -24.826  1.00 95.38           N  
ATOM   1348  CA  VAL A 168      10.103  -6.408 -25.403  1.00 95.38           C  
ATOM   1349  C   VAL A 168       9.414  -6.170 -26.735  1.00 95.38           C  
ATOM   1350  CB  VAL A 168      11.635  -6.386 -25.552  1.00 95.38           C  
ATOM   1351  O   VAL A 168       9.423  -7.037 -27.612  1.00 95.38           O  
ATOM   1352  CG1 VAL A 168      12.093  -4.986 -25.986  1.00 95.38           C  
ATOM   1353  CG2 VAL A 168      12.353  -6.733 -24.241  1.00 95.38           C  
ATOM   1354  N   TYR A 169       8.820  -4.991 -26.902  1.00 93.69           N  
ATOM   1355  CA  TYR A 169       8.168  -4.587 -28.144  1.00 93.69           C  
ATOM   1356  C   TYR A 169       8.287  -3.088 -28.405  1.00 93.69           C  
ATOM   1357  CB  TYR A 169       6.703  -5.047 -28.160  1.00 93.69           C  
ATOM   1358  O   TYR A 169       8.508  -2.285 -27.501  1.00 93.69           O  
ATOM   1359  CG  TYR A 169       5.827  -4.417 -27.095  1.00 93.69           C  
ATOM   1360  CD1 TYR A 169       5.723  -5.027 -25.830  1.00 93.69           C  
ATOM   1361  CD2 TYR A 169       5.126  -3.223 -27.362  1.00 93.69           C  
ATOM   1362  CE1 TYR A 169       4.916  -4.453 -24.833  1.00 93.69           C  
ATOM   1363  CE2 TYR A 169       4.314  -2.645 -26.366  1.00 93.69           C  
ATOM   1364  OH  TYR A 169       3.442  -2.707 -24.126  1.00 93.69           O  
ATOM   1365  CZ  TYR A 169       4.203  -3.266 -25.103  1.00 93.69           C  
ATOM   1366  N   TYR A 170       8.116  -2.722 -29.670  1.00 92.38           N  
ATOM   1367  CA  TYR A 170       8.247  -1.365 -30.180  1.00 92.38           C  
ATOM   1368  C   TYR A 170       7.019  -1.041 -31.021  1.00 92.38           C  
ATOM   1369  CB  TYR A 170       9.520  -1.245 -31.031  1.00 92.38           C  
ATOM   1370  O   TYR A 170       6.604  -1.875 -31.833  1.00 92.38           O  
ATOM   1371  CG  TYR A 170      10.800  -1.676 -30.337  1.00 92.38           C  
ATOM   1372  CD1 TYR A 170      11.699  -0.714 -29.849  1.00 92.38           C  
ATOM   1373  CD2 TYR A 170      11.119  -3.046 -30.226  1.00 92.38           C  
ATOM   1374  CE1 TYR A 170      12.900  -1.135 -29.248  1.00 92.38           C  
ATOM   1375  CE2 TYR A 170      12.280  -3.462 -29.553  1.00 92.38           C  
ATOM   1376  OH  TYR A 170      14.271  -2.884 -28.352  1.00 92.38           O  
ATOM   1377  CZ  TYR A 170      13.161  -2.499 -29.031  1.00 92.38           C  
ATOM   1378  N   ARG A 171       6.464   0.160 -30.846  1.00 92.25           N  
ATOM   1379  CA  ARG A 171       5.388   0.691 -31.692  1.00 92.25           C  
ATOM   1380  C   ARG A 171       5.779   2.041 -32.279  1.00 92.25           C  
ATOM   1381  CB  ARG A 171       4.053   0.780 -30.932  1.00 92.25           C  
ATOM   1382  O   ARG A 171       6.421   2.820 -31.574  1.00 92.25           O  
ATOM   1383  CG  ARG A 171       3.527  -0.598 -30.517  1.00 92.25           C  
ATOM   1384  CD  ARG A 171       2.192  -0.497 -29.775  1.00 92.25           C  
ATOM   1385  NE  ARG A 171       1.791  -1.829 -29.288  1.00 92.25           N  
ATOM   1386  NH1 ARG A 171       0.637  -1.175 -27.412  1.00 92.25           N  
ATOM   1387  NH2 ARG A 171       0.930  -3.317 -27.805  1.00 92.25           N  
ATOM   1388  CZ  ARG A 171       1.126  -2.089 -28.180  1.00 92.25           C  
ATOM   1389  N   ASN A 172       5.408   2.291 -33.532  1.00 91.06           N  
ATOM   1390  CA  ASN A 172       5.634   3.564 -34.231  1.00 91.06           C  
ATOM   1391  C   ASN A 172       4.644   4.656 -33.772  1.00 91.06           C  
ATOM   1392  CB  ASN A 172       5.612   3.329 -35.763  1.00 91.06           C  
ATOM   1393  O   ASN A 172       3.847   4.447 -32.851  1.00 91.06           O  
ATOM   1394  CG  ASN A 172       4.298   2.779 -36.300  1.00 91.06           C  
ATOM   1395  ND2 ASN A 172       4.278   2.317 -37.529  1.00 91.06           N  
ATOM   1396  OD1 ASN A 172       3.305   2.713 -35.598  1.00 91.06           O  
ATOM   1397  N   GLU A 173       4.710   5.840 -34.389  1.00 87.25           N  
ATOM   1398  CA  GLU A 173       3.786   6.952 -34.114  1.00 87.25           C  
ATOM   1399  C   GLU A 173       2.334   6.608 -34.491  1.00 87.25           C  
ATOM   1400  CB  GLU A 173       4.244   8.237 -34.838  1.00 87.25           C  
ATOM   1401  O   GLU A 173       1.400   7.076 -33.840  1.00 87.25           O  
ATOM   1402  CG  GLU A 173       5.626   8.741 -34.382  1.00 87.25           C  
ATOM   1403  CD  GLU A 173       5.907  10.211 -34.769  1.00 87.25           C  
ATOM   1404  OE1 GLU A 173       6.164  11.010 -33.839  1.00 87.25           O  
ATOM   1405  OE2 GLU A 173       5.914  10.569 -35.970  1.00 87.25           O  
ATOM   1406  N   GLU A 174       2.143   5.728 -35.475  1.00 87.50           N  
ATOM   1407  CA  GLU A 174       0.849   5.201 -35.919  1.00 87.50           C  
ATOM   1408  C   GLU A 174       0.277   4.114 -34.987  1.00 87.50           C  
ATOM   1409  CB  GLU A 174       0.956   4.695 -37.370  1.00 87.50           C  
ATOM   1410  O   GLU A 174      -0.819   3.611 -35.224  1.00 87.50           O  
ATOM   1411  CG  GLU A 174       1.353   5.775 -38.395  1.00 87.50           C  
ATOM   1412  CD  GLU A 174       2.833   6.212 -38.366  1.00 87.50           C  
ATOM   1413  OE1 GLU A 174       3.112   7.303 -38.911  1.00 87.50           O  
ATOM   1414  OE2 GLU A 174       3.687   5.485 -37.796  1.00 87.50           O  
ATOM   1415  N   LYS A 175       0.970   3.797 -33.881  1.00 88.56           N  
ATOM   1416  CA  LYS A 175       0.591   2.784 -32.873  1.00 88.56           C  
ATOM   1417  C   LYS A 175       0.625   1.339 -33.387  1.00 88.56           C  
ATOM   1418  CB  LYS A 175      -0.759   3.120 -32.206  1.00 88.56           C  
ATOM   1419  O   LYS A 175       0.094   0.435 -32.738  1.00 88.56           O  
ATOM   1420  CG  LYS A 175      -0.885   4.579 -31.750  1.00 88.56           C  
ATOM   1421  CD  LYS A 175      -2.266   4.832 -31.141  1.00 88.56           C  
ATOM   1422  CE  LYS A 175      -2.333   6.280 -30.650  1.00 88.56           C  
ATOM   1423  NZ  LYS A 175      -3.648   6.595 -30.048  1.00 88.56           N  
ATOM   1424  N   GLU A 176       1.296   1.103 -34.503  1.00 92.75           N  
ATOM   1425  CA  GLU A 176       1.521  -0.216 -35.084  1.00 92.75           C  
ATOM   1426  C   GLU A 176       2.798  -0.839 -34.522  1.00 92.75           C  
ATOM   1427  CB  GLU A 176       1.648  -0.127 -36.605  1.00 92.75           C  
ATOM   1428  O   GLU A 176       3.779  -0.149 -34.231  1.00 92.75           O  
ATOM   1429  CG  GLU A 176       0.444   0.518 -37.308  1.00 92.75           C  
ATOM   1430  CD  GLU A 176       0.697   0.729 -38.810  1.00 92.75           C  
ATOM   1431  OE1 GLU A 176      -0.286   1.013 -39.529  1.00 92.75           O  
ATOM   1432  OE2 GLU A 176       1.880   0.639 -39.228  1.00 92.75           O  
ATOM   1433  N   PHE A 177       2.832  -2.164 -34.393  1.00 93.19           N  
ATOM   1434  CA  PHE A 177       4.058  -2.854 -34.001  1.00 93.19           C  
ATOM   1435  C   PHE A 177       5.150  -2.677 -35.066  1.00 93.19           C  
ATOM   1436  CB  PHE A 177       3.778  -4.331 -33.725  1.00 93.19           C  
ATOM   1437  O   PHE A 177       4.950  -2.947 -36.247  1.00 93.19           O  
ATOM   1438  CG  PHE A 177       2.988  -4.613 -32.460  1.00 93.19           C  
ATOM   1439  CD1 PHE A 177       3.651  -4.728 -31.224  1.00 93.19           C  
ATOM   1440  CD2 PHE A 177       1.600  -4.826 -32.522  1.00 93.19           C  
ATOM   1441  CE1 PHE A 177       2.934  -5.092 -30.068  1.00 93.19           C  
ATOM   1442  CE2 PHE A 177       0.875  -5.151 -31.364  1.00 93.19           C  
ATOM   1443  CZ  PHE A 177       1.548  -5.325 -30.145  1.00 93.19           C  
ATOM   1444  N   SER A 178       6.343  -2.272 -34.635  1.00 91.50           N  
ATOM   1445  CA  SER A 178       7.538  -2.138 -35.488  1.00 91.50           C  
ATOM   1446  C   SER A 178       8.577  -3.223 -35.198  1.00 91.50           C  
ATOM   1447  CB  SER A 178       8.165  -0.755 -35.306  1.00 91.50           C  
ATOM   1448  O   SER A 178       9.413  -3.553 -36.037  1.00 91.50           O  
ATOM   1449  OG  SER A 178       7.189   0.256 -35.412  1.00 91.50           O  
ATOM   1450  N   GLY A 179       8.515  -3.830 -34.014  1.00 90.94           N  
ATOM   1451  CA  GLY A 179       9.356  -4.963 -33.666  1.00 90.94           C  
ATOM   1452  C   GLY A 179       9.048  -5.533 -32.293  1.00 90.94           C  
ATOM   1453  O   GLY A 179       8.377  -4.906 -31.475  1.00 90.94           O  
ATOM   1454  N   CYS A 180       9.544  -6.739 -32.046  1.00 93.56           N  
ATOM   1455  CA  CYS A 180       9.413  -7.428 -30.772  1.00 93.56           C  
ATOM   1456  C   CYS A 180      10.499  -8.495 -30.615  1.00 93.56           C  
ATOM   1457  CB  CYS A 180       8.003  -8.021 -30.662  1.00 93.56           C  
ATOM   1458  O   CYS A 180      11.119  -8.888 -31.610  1.00 93.56           O  
ATOM   1459  SG  CYS A 180       7.751  -9.404 -31.817  1.00 93.56           S  
ATOM   1460  N   ASN A 181      10.712  -8.952 -29.382  1.00 95.00           N  
ATOM   1461  CA  ASN A 181      11.584 -10.080 -29.073  1.00 95.00           C  
ATOM   1462  C   ASN A 181      10.833 -11.420 -29.068  1.00 95.00           C  
ATOM   1463  CB  ASN A 181      12.309  -9.824 -27.743  1.00 95.00           C  
ATOM   1464  O   ASN A 181       9.603 -11.476 -29.156  1.00 95.00           O  
ATOM   1465  CG  ASN A 181      11.474 -10.053 -26.491  1.00 95.00           C  
ATOM   1466  ND2 ASN A 181      12.137 -10.341 -25.400  1.00 95.00           N  
ATOM   1467  OD1 ASN A 181      10.251  -9.987 -26.486  1.00 95.00           O  
ATOM   1468  N   ARG A 182      11.589 -12.508 -28.915  1.00 93.50           N  
ATOM   1469  CA  ARG A 182      11.070 -13.876 -28.851  1.00 93.50           C  
ATOM   1470  C   ARG A 182      10.019 -14.095 -27.759  1.00 93.50           C  
ATOM   1471  CB  ARG A 182      12.264 -14.830 -28.674  1.00 93.50           C  
ATOM   1472  O   ARG A 182       9.041 -14.795 -28.010  1.00 93.50           O  
ATOM   1473  CG  ARG A 182      11.884 -16.316 -28.725  1.00 93.50           C  
ATOM   1474  CD  ARG A 182      11.172 -16.651 -30.039  1.00 93.50           C  
ATOM   1475  NE  ARG A 182      10.893 -18.086 -30.160  1.00 93.50           N  
ATOM   1476  NH1 ARG A 182       9.707 -17.910 -32.123  1.00 93.50           N  
ATOM   1477  NH2 ARG A 182       9.956 -19.904 -31.138  1.00 93.50           N  
ATOM   1478  CZ  ARG A 182      10.191 -18.620 -31.140  1.00 93.50           C  
ATOM   1479  N   ALA A 183      10.181 -13.501 -26.576  1.00 94.06           N  
ATOM   1480  CA  ALA A 183       9.209 -13.636 -25.486  1.00 94.06           C  
ATOM   1481  C   ALA A 183       7.822 -13.101 -25.891  1.00 94.06           C  
ATOM   1482  CB  ALA A 183       9.761 -12.916 -24.250  1.00 94.06           C  
ATOM   1483  O   ALA A 183       6.800 -13.743 -25.645  1.00 94.06           O  
ATOM   1484  N   MET A 184       7.793 -11.971 -26.599  1.00 94.25           N  
ATOM   1485  CA  MET A 184       6.564 -11.387 -27.131  1.00 94.25           C  
ATOM   1486  C   MET A 184       5.932 -12.233 -28.248  1.00 94.25           C  
ATOM   1487  CB  MET A 184       6.897  -9.969 -27.598  1.00 94.25           C  
ATOM   1488  O   MET A 184       4.709 -12.367 -28.295  1.00 94.25           O  
ATOM   1489  CG  MET A 184       5.660  -9.201 -28.055  1.00 94.25           C  
ATOM   1490  SD  MET A 184       4.432  -8.940 -26.753  1.00 94.25           S  
ATOM   1491  CE  MET A 184       3.133  -8.270 -27.807  1.00 94.25           C  
ATOM   1492  N   GLU A 185       6.740 -12.855 -29.116  1.00 93.88           N  
ATOM   1493  CA  GLU A 185       6.225 -13.788 -30.133  1.00 93.88           C  
ATOM   1494  C   GLU A 185       5.501 -14.981 -29.500  1.00 93.88           C  
ATOM   1495  CB  GLU A 185       7.351 -14.360 -31.004  1.00 93.88           C  
ATOM   1496  O   GLU A 185       4.459 -15.406 -29.994  1.00 93.88           O  
ATOM   1497  CG  GLU A 185       8.119 -13.338 -31.846  1.00 93.88           C  
ATOM   1498  CD  GLU A 185       9.119 -14.033 -32.784  1.00 93.88           C  
ATOM   1499  OE1 GLU A 185       9.380 -13.461 -33.867  1.00 93.88           O  
ATOM   1500  OE2 GLU A 185       9.579 -15.163 -32.470  1.00 93.88           O  
ATOM   1501  N   LEU A 186       6.043 -15.516 -28.400  1.00 92.12           N  
ATOM   1502  CA  LEU A 186       5.450 -16.640 -27.672  1.00 92.12           C  
ATOM   1503  C   LEU A 186       4.140 -16.254 -26.983  1.00 92.12           C  
ATOM   1504  CB  LEU A 186       6.457 -17.171 -26.639  1.00 92.12           C  
ATOM   1505  O   LEU A 186       3.203 -17.048 -26.978  1.00 92.12           O  
ATOM   1506  CG  LEU A 186       7.694 -17.857 -27.242  1.00 92.12           C  
ATOM   1507  CD1 LEU A 186       8.696 -18.169 -26.130  1.00 92.12           C  
ATOM   1508  CD2 LEU A 186       7.341 -19.168 -27.949  1.00 92.12           C  
ATOM   1509  N   LEU A 187       4.063 -15.039 -26.432  1.00 92.25           N  
ATOM   1510  CA  LEU A 187       2.844 -14.533 -25.806  1.00 92.25           C  
ATOM   1511  C   LEU A 187       1.714 -14.332 -26.821  1.00 92.25           C  
ATOM   1512  CB  LEU A 187       3.168 -13.219 -25.083  1.00 92.25           C  
ATOM   1513  O   LEU A 187       0.569 -14.664 -26.541  1.00 92.25           O  
ATOM   1514  CG  LEU A 187       1.936 -12.618 -24.383  1.00 92.25           C  
ATOM   1515  CD1 LEU A 187       1.486 -13.456 -23.183  1.00 92.25           C  
ATOM   1516  CD2 LEU A 187       2.274 -11.222 -23.897  1.00 92.25           C  
ATOM   1517  N   VAL A 188       2.025 -13.774 -27.992  1.00 91.38           N  
ATOM   1518  CA  VAL A 188       1.015 -13.466 -29.017  1.00 91.38           C  
ATOM   1519  C   VAL A 188       0.730 -14.660 -29.937  1.00 91.38           C  
ATOM   1520  CB  VAL A 188       1.455 -12.220 -29.807  1.00 91.38           C  
ATOM   1521  O   VAL A 188      -0.321 -14.731 -30.569  1.00 91.38           O  
ATOM   1522  CG1 VAL A 188       0.507 -11.915 -30.965  1.00 91.38           C  
ATOM   1523  CG2 VAL A 188       1.496 -10.987 -28.898  1.00 91.38           C  
ATOM   1524  N   GLY A 189       1.668 -15.600 -30.060  1.00 90.81           N  
ATOM   1525  CA  GLY A 189       1.586 -16.700 -31.024  1.00 90.81           C  
ATOM   1526  C   GLY A 189       1.821 -16.273 -32.478  1.00 90.81           C  
ATOM   1527  O   GLY A 189       1.502 -17.026 -33.398  1.00 90.81           O  
ATOM   1528  N   LYS A 190       2.371 -15.074 -32.708  1.00 91.88           N  
ATOM   1529  CA  LYS A 190       2.722 -14.542 -34.035  1.00 91.88           C  
ATOM   1530  C   LYS A 190       4.217 -14.245 -34.078  1.00 91.88           C  
ATOM   1531  CB  LYS A 190       1.907 -13.276 -34.362  1.00 91.88           C  
ATOM   1532  O   LYS A 190       4.769 -13.702 -33.125  1.00 91.88           O  
ATOM   1533  CG  LYS A 190       0.391 -13.522 -34.500  1.00 91.88           C  
ATOM   1534  CD  LYS A 190      -0.350 -12.187 -34.697  1.00 91.88           C  
ATOM   1535  CE  LYS A 190      -1.878 -12.320 -34.587  1.00 91.88           C  
ATOM   1536  NZ  LYS A 190      -2.554 -12.424 -35.903  1.00 91.88           N  
ATOM   1537  N   SER A 191       4.868 -14.566 -35.193  1.00 93.38           N  
ATOM   1538  CA  SER A 191       6.254 -14.134 -35.416  1.00 93.38           C  
ATOM   1539  C   SER A 191       6.329 -12.615 -35.563  1.00 93.38           C  
ATOM   1540  CB  SER A 191       6.859 -14.814 -36.647  1.00 93.38           C  
ATOM   1541  O   SER A 191       5.366 -11.986 -36.008  1.00 93.38           O  
ATOM   1542  OG  SER A 191       6.182 -14.429 -37.831  1.00 93.38           O  
ATOM   1543  N   GLN A 192       7.488 -12.018 -35.286  1.00 91.50           N  
ATOM   1544  CA  GLN A 192       7.699 -10.580 -35.447  1.00 91.50           C  
ATOM   1545  C   GLN A 192       7.296 -10.107 -36.851  1.00 91.50           C  
ATOM   1546  CB  GLN A 192       9.178 -10.268 -35.196  1.00 91.50           C  
ATOM   1547  O   GLN A 192       6.638  -9.082 -36.989  1.00 91.50           O  
ATOM   1548  CG  GLN A 192       9.446  -8.752 -35.218  1.00 91.50           C  
ATOM   1549  CD  GLN A 192      10.915  -8.412 -35.388  1.00 91.50           C  
ATOM   1550  NE2 GLN A 192      11.292  -7.152 -35.356  1.00 91.50           N  
ATOM   1551  OE1 GLN A 192      11.767  -9.251 -35.588  1.00 91.50           O  
ATOM   1552  N   LYS A 193       7.628 -10.876 -37.897  1.00 91.88           N  
ATOM   1553  CA  LYS A 193       7.276 -10.541 -39.288  1.00 91.88           C  
ATOM   1554  C   LYS A 193       5.768 -10.443 -39.525  1.00 91.88           C  
ATOM   1555  CB  LYS A 193       7.862 -11.578 -40.256  1.00 91.88           C  
ATOM   1556  O   LYS A 193       5.353  -9.672 -40.376  1.00 91.88           O  
ATOM   1557  CG  LYS A 193       9.391 -11.509 -40.342  1.00 91.88           C  
ATOM   1558  CD  LYS A 193       9.899 -12.474 -41.421  1.00 91.88           C  
ATOM   1559  CE  LYS A 193      11.424 -12.380 -41.521  1.00 91.88           C  
ATOM   1560  NZ  LYS A 193      11.960 -13.285 -42.568  1.00 91.88           N  
ATOM   1561  N   GLN A 194       4.971 -11.229 -38.804  1.00 92.38           N  
ATOM   1562  CA  GLN A 194       3.507 -11.189 -38.877  1.00 92.38           C  
ATOM   1563  C   GLN A 194       2.909 -10.113 -37.972  1.00 92.38           C  
ATOM   1564  CB  GLN A 194       2.945 -12.546 -38.442  1.00 92.38           C  
ATOM   1565  O   GLN A 194       1.766  -9.724 -38.177  1.00 92.38           O  
ATOM   1566  CG  GLN A 194       3.280 -13.681 -39.414  1.00 92.38           C  
ATOM   1567  CD  GLN A 194       3.015 -15.036 -38.773  1.00 92.38           C  
ATOM   1568  NE2 GLN A 194       2.257 -15.904 -39.404  1.00 92.38           N  
ATOM   1569  OE1 GLN A 194       3.516 -15.340 -37.698  1.00 92.38           O  
ATOM   1570  N   LEU A 195       3.648  -9.697 -36.942  1.00 91.38           N  
ATOM   1571  CA  LEU A 195       3.215  -8.680 -35.994  1.00 91.38           C  
ATOM   1572  C   LEU A 195       3.429  -7.265 -36.541  1.00 91.38           C  
ATOM   1573  CB  LEU A 195       3.969  -8.905 -34.670  1.00 91.38           C  
ATOM   1574  O   LEU A 195       2.651  -6.375 -36.220  1.00 91.38           O  
ATOM   1575  CG  LEU A 195       3.295  -8.233 -33.462  1.00 91.38           C  
ATOM   1576  CD1 LEU A 195       2.005  -8.958 -33.077  1.00 91.38           C  
ATOM   1577  CD2 LEU A 195       4.233  -8.270 -32.255  1.00 91.38           C  
ATOM   1578  N   ILE A 196       4.471  -7.057 -37.353  1.00 92.94           N  
ATOM   1579  CA  ILE A 196       4.801  -5.741 -37.911  1.00 92.94           C  
ATOM   1580  C   ILE A 196       3.618  -5.175 -38.710  1.00 92.94           C  
ATOM   1581  CB  ILE A 196       6.109  -5.790 -38.735  1.00 92.94           C  
ATOM   1582  O   ILE A 196       3.081  -5.853 -39.584  1.00 92.94           O  
ATOM   1583  CG1 ILE A 196       7.323  -5.969 -37.794  1.00 92.94           C  
ATOM   1584  CG2 ILE A 196       6.313  -4.499 -39.554  1.00 92.94           C  
ATOM   1585  CD1 ILE A 196       8.596  -6.447 -38.506  1.00 92.94           C  
ATOM   1586  N   GLY A 197       3.242  -3.929 -38.414  1.00 90.12           N  
ATOM   1587  CA  GLY A 197       2.127  -3.218 -39.051  1.00 90.12           C  
ATOM   1588  C   GLY A 197       0.746  -3.508 -38.449  1.00 90.12           C  
ATOM   1589  O   GLY A 197      -0.228  -2.884 -38.849  1.00 90.12           O  
ATOM   1590  N   LEU A 198       0.632  -4.434 -37.490  1.00 93.50           N  
ATOM   1591  CA  LEU A 198      -0.624  -4.671 -36.770  1.00 93.50           C  
ATOM   1592  C   LEU A 198      -0.788  -3.701 -35.600  1.00 93.50           C  
ATOM   1593  CB  LEU A 198      -0.709  -6.129 -36.288  1.00 93.50           C  
ATOM   1594  O   LEU A 198       0.195  -3.250 -35.006  1.00 93.50           O  
ATOM   1595  CG  LEU A 198      -0.715  -7.187 -37.405  1.00 93.50           C  
ATOM   1596  CD1 LEU A 198      -0.907  -8.571 -36.776  1.00 93.50           C  
ATOM   1597  CD2 LEU A 198      -1.846  -6.978 -38.415  1.00 93.50           C  
ATOM   1598  N   THR A 199      -2.034  -3.442 -35.214  1.00 91.75           N  
ATOM   1599  CA  THR A 199      -2.371  -2.654 -34.023  1.00 91.75           C  
ATOM   1600  C   THR A 199      -2.674  -3.567 -32.826  1.00 91.75           C  
ATOM   1601  CB  THR A 199      -3.553  -1.716 -34.300  1.00 91.75           C  
ATOM   1602  O   THR A 199      -2.880  -4.773 -32.992  1.00 91.75           O  
ATOM   1603  CG2 THR A 199      -3.350  -0.841 -35.535  1.00 91.75           C  
ATOM   1604  OG1 THR A 199      -4.748  -2.452 -34.405  1.00 91.75           O  
ATOM   1605  N   PRO A 200      -2.739  -3.041 -31.587  1.00 91.44           N  
ATOM   1606  CA  PRO A 200      -3.151  -3.832 -30.426  1.00 91.44           C  
ATOM   1607  C   PRO A 200      -4.524  -4.507 -30.575  1.00 91.44           C  
ATOM   1608  CB  PRO A 200      -3.140  -2.850 -29.250  1.00 91.44           C  
ATOM   1609  O   PRO A 200      -4.714  -5.585 -30.015  1.00 91.44           O  
ATOM   1610  CG  PRO A 200      -2.086  -1.829 -29.673  1.00 91.44           C  
ATOM   1611  CD  PRO A 200      -2.310  -1.713 -31.174  1.00 91.44           C  
ATOM   1612  N   GLN A 201      -5.453  -3.915 -31.336  1.00 90.94           N  
ATOM   1613  CA  GLN A 201      -6.791  -4.475 -31.578  1.00 90.94           C  
ATOM   1614  C   GLN A 201      -6.752  -5.747 -32.433  1.00 90.94           C  
ATOM   1615  CB  GLN A 201      -7.681  -3.435 -32.275  1.00 90.94           C  
ATOM   1616  O   GLN A 201      -7.569  -6.641 -32.242  1.00 90.94           O  
ATOM   1617  CG  GLN A 201      -7.928  -2.185 -31.420  1.00 90.94           C  
ATOM   1618  CD  GLN A 201      -8.892  -1.190 -32.067  1.00 90.94           C  
ATOM   1619  NE2 GLN A 201      -9.297  -0.159 -31.363  1.00 90.94           N  
ATOM   1620  OE1 GLN A 201      -9.313  -1.300 -33.203  1.00 90.94           O  
ATOM   1621  N   ASP A 202      -5.774  -5.859 -33.334  1.00 89.00           N  
ATOM   1622  CA  ASP A 202      -5.605  -7.024 -34.214  1.00 89.00           C  
ATOM   1623  C   ASP A 202      -4.907  -8.203 -33.513  1.00 89.00           C  
ATOM   1624  CB  ASP A 202      -4.775  -6.608 -35.434  1.00 89.00           C  
ATOM   1625  O   ASP A 202      -4.770  -9.300 -34.070  1.00 89.00           O  
ATOM   1626  CG  ASP A 202      -5.345  -5.391 -36.156  1.00 89.00           C  
ATOM   1627  OD1 ASP A 202      -6.518  -5.470 -36.575  1.00 89.00           O  
ATOM   1628  OD2 ASP A 202      -4.587  -4.397 -36.265  1.00 89.00           O  
ATOM   1629  N   VAL A 203      -4.382  -7.953 -32.311  1.00 89.88           N  
ATOM   1630  CA  VAL A 203      -3.451  -8.837 -31.605  1.00 89.88           C  
ATOM   1631  C   VAL A 203      -4.036  -9.370 -30.302  1.00 89.88           C  
ATOM   1632  CB  VAL A 203      -2.116  -8.098 -31.383  1.00 89.88           C  
ATOM   1633  O   VAL A 203      -3.871 -10.555 -30.016  1.00 89.88           O  
ATOM   1634  CG1 VAL A 203      -1.171  -8.890 -30.481  1.00 89.88           C  
ATOM   1635  CG2 VAL A 203      -1.408  -7.876 -32.727  1.00 89.88           C  
ATOM   1636  N   TYR A 204      -4.696  -8.523 -29.515  1.00 89.62           N  
ATOM   1637  CA  TYR A 204      -5.239  -8.891 -28.209  1.00 89.62           C  
ATOM   1638  C   TYR A 204      -6.766  -9.001 -28.229  1.00 89.62           C  
ATOM   1639  CB  TYR A 204      -4.775  -7.884 -27.153  1.00 89.62           C  
ATOM   1640  O   TYR A 204      -7.432  -8.487 -29.123  1.00 89.62           O  
ATOM   1641  CG  TYR A 204      -3.275  -7.698 -27.054  1.00 89.62           C  
ATOM   1642  CD1 TYR A 204      -2.459  -8.724 -26.537  1.00 89.62           C  
ATOM   1643  CD2 TYR A 204      -2.704  -6.478 -27.457  1.00 89.62           C  
ATOM   1644  CE1 TYR A 204      -1.075  -8.514 -26.381  1.00 89.62           C  
ATOM   1645  CE2 TYR A 204      -1.325  -6.266 -27.315  1.00 89.62           C  
ATOM   1646  OH  TYR A 204       0.790  -6.999 -26.516  1.00 89.62           O  
ATOM   1647  CZ  TYR A 204      -0.517  -7.271 -26.751  1.00 89.62           C  
ATOM   1648  N   ALA A 205      -7.325  -9.649 -27.205  1.00 88.25           N  
ATOM   1649  CA  ALA A 205      -8.764  -9.631 -26.958  1.00 88.25           C  
ATOM   1650  C   ALA A 205      -9.266  -8.191 -26.688  1.00 88.25           C  
ATOM   1651  CB  ALA A 205      -9.064 -10.583 -25.795  1.00 88.25           C  
ATOM   1652  O   ALA A 205      -8.470  -7.362 -26.237  1.00 88.25           O  
ATOM   1653  N   PRO A 206     -10.551  -7.875 -26.950  1.00 88.25           N  
ATOM   1654  CA  PRO A 206     -11.067  -6.501 -26.910  1.00 88.25           C  
ATOM   1655  C   PRO A 206     -10.820  -5.765 -25.585  1.00 88.25           C  
ATOM   1656  CB  PRO A 206     -12.569  -6.625 -27.199  1.00 88.25           C  
ATOM   1657  O   PRO A 206     -10.410  -4.608 -25.592  1.00 88.25           O  
ATOM   1658  CG  PRO A 206     -12.669  -7.900 -28.031  1.00 88.25           C  
ATOM   1659  CD  PRO A 206     -11.579  -8.786 -27.436  1.00 88.25           C  
ATOM   1660  N   ASP A 207     -10.991  -6.461 -24.462  1.00 87.62           N  
ATOM   1661  CA  ASP A 207     -10.773  -5.963 -23.101  1.00 87.62           C  
ATOM   1662  C   ASP A 207      -9.305  -5.583 -22.841  1.00 87.62           C  
ATOM   1663  CB  ASP A 207     -11.244  -7.052 -22.110  1.00 87.62           C  
ATOM   1664  O   ASP A 207      -8.994  -4.533 -22.275  1.00 87.62           O  
ATOM   1665  CG  ASP A 207     -10.475  -8.385 -22.207  1.00 87.62           C  
ATOM   1666  OD1 ASP A 207     -10.217  -8.843 -23.348  1.00 87.62           O  
ATOM   1667  OD2 ASP A 207     -10.113  -8.940 -21.146  1.00 87.62           O  
ATOM   1668  N   ILE A 208      -8.374  -6.422 -23.301  1.00 89.25           N  
ATOM   1669  CA  ILE A 208      -6.935  -6.171 -23.177  1.00 89.25           C  
ATOM   1670  C   ILE A 208      -6.506  -5.069 -24.151  1.00 89.25           C  
ATOM   1671  CB  ILE A 208      -6.143  -7.481 -23.389  1.00 89.25           C  
ATOM   1672  O   ILE A 208      -5.712  -4.199 -23.786  1.00 89.25           O  
ATOM   1673  CG1 ILE A 208      -6.508  -8.527 -22.309  1.00 89.25           C  
ATOM   1674  CG2 ILE A 208      -4.623  -7.212 -23.385  1.00 89.25           C  
ATOM   1675  CD1 ILE A 208      -5.879  -9.910 -22.525  1.00 89.25           C  
ATOM   1676  N   ALA A 209      -7.018  -5.093 -25.383  1.00 90.69           N  
ATOM   1677  CA  ALA A 209      -6.684  -4.127 -26.422  1.00 90.69           C  
ATOM   1678  C   ALA A 209      -7.064  -2.699 -26.006  1.00 90.69           C  
ATOM   1679  CB  ALA A 209      -7.374  -4.535 -27.728  1.00 90.69           C  
ATOM   1680  O   ALA A 209      -6.231  -1.801 -26.131  1.00 90.69           O  
ATOM   1681  N   GLU A 210      -8.260  -2.499 -25.446  1.00 90.31           N  
ATOM   1682  CA  GLU A 210      -8.735  -1.195 -24.972  1.00 90.31           C  
ATOM   1683  C   GLU A 210      -7.797  -0.604 -23.911  1.00 90.31           C  
ATOM   1684  CB  GLU A 210     -10.167  -1.356 -24.444  1.00 90.31           C  
ATOM   1685  O   GLU A 210      -7.265   0.497 -24.081  1.00 90.31           O  
ATOM   1686  CG  GLU A 210     -10.785  -0.011 -24.034  1.00 90.31           C  
ATOM   1687  CD  GLU A 210     -12.270  -0.121 -23.656  1.00 90.31           C  
ATOM   1688  OE1 GLU A 210     -12.911   0.952 -23.597  1.00 90.31           O  
ATOM   1689  OE2 GLU A 210     -12.752  -1.256 -23.444  1.00 90.31           O  
ATOM   1690  N   LYS A 211      -7.474  -1.381 -22.871  1.00 88.88           N  
ATOM   1691  CA  LYS A 211      -6.558  -0.941 -21.810  1.00 88.88           C  
ATOM   1692  C   LYS A 211      -5.137  -0.696 -22.327  1.00 88.88           C  
ATOM   1693  CB  LYS A 211      -6.610  -1.978 -20.684  1.00 88.88           C  
ATOM   1694  O   LYS A 211      -4.452   0.238 -21.897  1.00 88.88           O  
ATOM   1695  CG  LYS A 211      -5.819  -1.521 -19.451  1.00 88.88           C  
ATOM   1696  CD  LYS A 211      -6.165  -2.407 -18.253  1.00 88.88           C  
ATOM   1697  CE  LYS A 211      -5.230  -2.105 -17.074  1.00 88.88           C  
ATOM   1698  NZ  LYS A 211      -5.320  -3.151 -16.027  1.00 88.88           N  
ATOM   1699  N   VAL A 212      -4.658  -1.510 -23.269  1.00 90.06           N  
ATOM   1700  CA  VAL A 212      -3.349  -1.309 -23.911  1.00 90.06           C  
ATOM   1701  C   VAL A 212      -3.325  -0.014 -24.726  1.00 90.06           C  
ATOM   1702  CB  VAL A 212      -2.960  -2.533 -24.762  1.00 90.06           C  
ATOM   1703  O   VAL A 212      -2.319   0.693 -24.686  1.00 90.06           O  
ATOM   1704  CG1 VAL A 212      -1.750  -2.275 -25.670  1.00 90.06           C  
ATOM   1705  CG2 VAL A 212      -2.558  -3.705 -23.855  1.00 90.06           C  
ATOM   1706  N   MET A 213      -4.407   0.321 -25.426  1.00 89.88           N  
ATOM   1707  CA  MET A 213      -4.517   1.558 -26.200  1.00 89.88           C  
ATOM   1708  C   MET A 213      -4.639   2.796 -25.313  1.00 89.88           C  
ATOM   1709  CB  MET A 213      -5.731   1.482 -27.122  1.00 89.88           C  
ATOM   1710  O   MET A 213      -3.999   3.807 -25.597  1.00 89.88           O  
ATOM   1711  CG  MET A 213      -5.495   0.523 -28.285  1.00 89.88           C  
ATOM   1712  SD  MET A 213      -6.958   0.337 -29.320  1.00 89.88           S  
ATOM   1713  CE  MET A 213      -7.038   1.977 -30.091  1.00 89.88           C  
ATOM   1714  N   GLU A 214      -5.402   2.723 -24.224  1.00 90.12           N  
ATOM   1715  CA  GLU A 214      -5.521   3.812 -23.250  1.00 90.12           C  
ATOM   1716  C   GLU A 214      -4.155   4.145 -22.626  1.00 90.12           C  
ATOM   1717  CB  GLU A 214      -6.504   3.374 -22.155  1.00 90.12           C  
ATOM   1718  O   GLU A 214      -3.746   5.303 -22.515  1.00 90.12           O  
ATOM   1719  CG  GLU A 214      -6.915   4.549 -21.254  1.00 90.12           C  
ATOM   1720  CD  GLU A 214      -7.328   4.108 -19.846  1.00 90.12           C  
ATOM   1721  OE1 GLU A 214      -7.129   4.946 -18.932  1.00 90.12           O  
ATOM   1722  OE2 GLU A 214      -7.656   2.923 -19.640  1.00 90.12           O  
ATOM   1723  N   THR A 215      -3.405   3.107 -22.254  1.00 90.50           N  
ATOM   1724  CA  THR A 215      -2.067   3.260 -21.675  1.00 90.50           C  
ATOM   1725  C   THR A 215      -1.032   3.731 -22.701  1.00 90.50           C  
ATOM   1726  CB  THR A 215      -1.615   1.974 -20.973  1.00 90.50           C  
ATOM   1727  O   THR A 215      -0.157   4.518 -22.343  1.00 90.50           O  
ATOM   1728  CG2 THR A 215      -2.420   1.684 -19.710  1.00 90.50           C  
ATOM   1729  OG1 THR A 215      -1.789   0.852 -21.793  1.00 90.50           O  
ATOM   1730  N   ASP A 216      -1.140   3.325 -23.971  1.00 90.50           N  
ATOM   1731  CA  ASP A 216      -0.341   3.900 -25.065  1.00 90.50           C  
ATOM   1732  C   ASP A 216      -0.631   5.395 -25.235  1.00 90.50           C  
ATOM   1733  CB  ASP A 216      -0.641   3.193 -26.396  1.00 90.50           C  
ATOM   1734  O   ASP A 216       0.295   6.203 -25.292  1.00 90.50           O  
ATOM   1735  CG  ASP A 216       0.080   1.867 -26.594  1.00 90.50           C  
ATOM   1736  OD1 ASP A 216       0.677   1.313 -25.644  1.00 90.50           O  
ATOM   1737  OD2 ASP A 216       0.061   1.372 -27.739  1.00 90.50           O  
ATOM   1738  N   GLU A 217      -1.909   5.784 -25.264  1.00 89.38           N  
ATOM   1739  CA  GLU A 217      -2.330   7.181 -25.410  1.00 89.38           C  
ATOM   1740  C   GLU A 217      -1.798   8.051 -24.267  1.00 89.38           C  
ATOM   1741  CB  GLU A 217      -3.866   7.247 -25.479  1.00 89.38           C  
ATOM   1742  O   GLU A 217      -1.334   9.167 -24.503  1.00 89.38           O  
ATOM   1743  CG  GLU A 217      -4.418   8.647 -25.802  1.00 89.38           C  
ATOM   1744  CD  GLU A 217      -4.125   9.134 -27.230  1.00 89.38           C  
ATOM   1745  OE1 GLU A 217      -4.471  10.305 -27.518  1.00 89.38           O  
ATOM   1746  OE2 GLU A 217      -3.601   8.347 -28.054  1.00 89.38           O  
ATOM   1747  N   LYS A 218      -1.786   7.537 -23.031  1.00 87.62           N  
ATOM   1748  CA  LYS A 218      -1.193   8.232 -21.878  1.00 87.62           C  
ATOM   1749  C   LYS A 218       0.292   8.534 -22.094  1.00 87.62           C  
ATOM   1750  CB  LYS A 218      -1.427   7.412 -20.597  1.00 87.62           C  
ATOM   1751  O   LYS A 218       0.706   9.670 -21.853  1.00 87.62           O  
ATOM   1752  CG  LYS A 218      -2.861   7.596 -20.076  1.00 87.62           C  
ATOM   1753  CD  LYS A 218      -3.212   6.623 -18.938  1.00 87.62           C  
ATOM   1754  CE  LYS A 218      -4.572   7.020 -18.342  1.00 87.62           C  
ATOM   1755  NZ  LYS A 218      -5.173   5.980 -17.470  1.00 87.62           N  
ATOM   1756  N   VAL A 219       1.063   7.565 -22.593  1.00 88.44           N  
ATOM   1757  CA  VAL A 219       2.495   7.732 -22.906  1.00 88.44           C  
ATOM   1758  C   VAL A 219       2.690   8.705 -24.072  1.00 88.44           C  
ATOM   1759  CB  VAL A 219       3.150   6.366 -23.199  1.00 88.44           C  
ATOM   1760  O   VAL A 219       3.536   9.595 -23.991  1.00 88.44           O  
ATOM   1761  CG1 VAL A 219       4.622   6.482 -23.624  1.00 88.44           C  
ATOM   1762  CG2 VAL A 219       3.108   5.471 -21.954  1.00 88.44           C  
ATOM   1763  N   PHE A 220       1.876   8.608 -25.127  1.00 87.12           N  
ATOM   1764  CA  PHE A 220       1.956   9.504 -26.285  1.00 87.12           C  
ATOM   1765  C   PHE A 220       1.517  10.945 -25.984  1.00 87.12           C  
ATOM   1766  CB  PHE A 220       1.135   8.938 -27.452  1.00 87.12           C  
ATOM   1767  O   PHE A 220       2.110  11.879 -26.525  1.00 87.12           O  
ATOM   1768  CG  PHE A 220       1.775   7.771 -28.182  1.00 87.12           C  
ATOM   1769  CD1 PHE A 220       3.014   7.938 -28.830  1.00 87.12           C  
ATOM   1770  CD2 PHE A 220       1.107   6.537 -28.278  1.00 87.12           C  
ATOM   1771  CE1 PHE A 220       3.581   6.882 -29.563  1.00 87.12           C  
ATOM   1772  CE2 PHE A 220       1.679   5.476 -29.002  1.00 87.12           C  
ATOM   1773  CZ  PHE A 220       2.913   5.650 -29.651  1.00 87.12           C  
ATOM   1774  N   ARG A 221       0.513  11.173 -25.133  1.00 85.44           N  
ATOM   1775  CA  ARG A 221       0.064  12.534 -24.788  1.00 85.44           C  
ATOM   1776  C   ARG A 221       0.989  13.224 -23.799  1.00 85.44           C  
ATOM   1777  CB  ARG A 221      -1.365  12.526 -24.236  1.00 85.44           C  
ATOM   1778  O   ARG A 221       1.366  14.367 -24.018  1.00 85.44           O  
ATOM   1779  CG  ARG A 221      -2.403  12.357 -25.345  1.00 85.44           C  
ATOM   1780  CD  ARG A 221      -3.795  12.638 -24.779  1.00 85.44           C  
ATOM   1781  NE  ARG A 221      -4.806  12.381 -25.803  1.00 85.44           N  
ATOM   1782  NH1 ARG A 221      -6.659  13.270 -24.774  1.00 85.44           N  
ATOM   1783  NH2 ARG A 221      -6.817  12.228 -26.762  1.00 85.44           N  
ATOM   1784  CZ  ARG A 221      -6.092  12.642 -25.768  1.00 85.44           C  
ATOM   1785  N   HIS A 222       1.352  12.534 -22.722  1.00 83.31           N  
ATOM   1786  CA  HIS A 222       2.057  13.154 -21.596  1.00 83.31           C  
ATOM   1787  C   HIS A 222       3.572  12.988 -21.680  1.00 83.31           C  
ATOM   1788  CB  HIS A 222       1.499  12.601 -20.284  1.00 83.31           C  
ATOM   1789  O   HIS A 222       4.300  13.638 -20.939  1.00 83.31           O  
ATOM   1790  CG  HIS A 222       0.015  12.797 -20.161  1.00 83.31           C  
ATOM   1791  CD2 HIS A 222      -0.636  13.887 -19.654  1.00 83.31           C  
ATOM   1792  ND1 HIS A 222      -0.939  11.910 -20.599  1.00 83.31           N  
ATOM   1793  CE1 HIS A 222      -2.145  12.450 -20.357  1.00 83.31           C  
ATOM   1794  NE2 HIS A 222      -2.009  13.657 -19.790  1.00 83.31           N  
ATOM   1795  N   ASN A 223       4.054  12.135 -22.589  1.00 82.00           N  
ATOM   1796  CA  ASN A 223       5.475  11.887 -22.803  1.00 82.00           C  
ATOM   1797  C   ASN A 223       6.204  11.373 -21.543  1.00 82.00           C  
ATOM   1798  CB  ASN A 223       6.080  13.144 -23.448  1.00 82.00           C  
ATOM   1799  O   ASN A 223       7.388  11.636 -21.336  1.00 82.00           O  
ATOM   1800  CG  ASN A 223       7.235  12.826 -24.358  1.00 82.00           C  
ATOM   1801  ND2 ASN A 223       8.182  13.726 -24.443  1.00 82.00           N  
ATOM   1802  OD1 ASN A 223       7.257  11.812 -25.047  1.00 82.00           O  
ATOM   1803  N   VAL A 224       5.480  10.627 -20.705  1.00 84.44           N  
ATOM   1804  CA  VAL A 224       5.962  10.029 -19.453  1.00 84.44           C  
ATOM   1805  C   VAL A 224       6.070   8.515 -19.580  1.00 84.44           C  
ATOM   1806  CB  VAL A 224       5.077  10.402 -18.246  1.00 84.44           C  
ATOM   1807  O   VAL A 224       5.360   7.890 -20.369  1.00 84.44           O  
ATOM   1808  CG1 VAL A 224       5.093  11.911 -17.987  1.00 84.44           C  
ATOM   1809  CG2 VAL A 224       3.628   9.918 -18.394  1.00 84.44           C  
ATOM   1810  N   SER A 225       6.943   7.907 -18.778  1.00 89.06           N  
ATOM   1811  CA  SER A 225       6.950   6.455 -18.620  1.00 89.06           C  
ATOM   1812  C   SER A 225       5.788   6.001 -17.743  1.00 89.06           C  
ATOM   1813  CB  SER A 225       8.267   5.966 -18.024  1.00 89.06           C  
ATOM   1814  O   SER A 225       5.549   6.603 -16.698  1.00 89.06           O  
ATOM   1815  OG  SER A 225       8.498   6.520 -16.744  1.00 89.06           O  
ATOM   1816  N   LEU A 226       5.130   4.908 -18.118  1.00 92.44           N  
ATOM   1817  CA  LEU A 226       4.021   4.325 -17.367  1.00 92.44           C  
ATOM   1818  C   LEU A 226       4.344   2.877 -16.999  1.00 92.44           C  
ATOM   1819  CB  LEU A 226       2.748   4.436 -18.223  1.00 92.44           C  
ATOM   1820  O   LEU A 226       4.730   2.107 -17.876  1.00 92.44           O  
ATOM   1821  CG  LEU A 226       1.479   3.914 -17.528  1.00 92.44           C  
ATOM   1822  CD1 LEU A 226       1.057   4.786 -16.346  1.00 92.44           C  
ATOM   1823  CD2 LEU A 226       0.337   3.884 -18.536  1.00 92.44           C  
ATOM   1824  N   THR A 227       4.143   2.509 -15.735  1.00 93.62           N  
ATOM   1825  CA  THR A 227       4.266   1.127 -15.251  1.00 93.62           C  
ATOM   1826  C   THR A 227       2.929   0.677 -14.676  1.00 93.62           C  
ATOM   1827  CB  THR A 227       5.374   0.974 -14.201  1.00 93.62           C  
ATOM   1828  O   THR A 227       2.330   1.411 -13.893  1.00 93.62           O  
ATOM   1829  CG2 THR A 227       5.613  -0.488 -13.822  1.00 93.62           C  
ATOM   1830  OG1 THR A 227       6.609   1.455 -14.691  1.00 93.62           O  
ATOM   1831  N   TYR A 228       2.445  -0.496 -15.074  1.00 92.75           N  
ATOM   1832  CA  TYR A 228       1.176  -1.050 -14.603  1.00 92.75           C  
ATOM   1833  C   TYR A 228       1.162  -2.577 -14.694  1.00 92.75           C  
ATOM   1834  CB  TYR A 228       0.012  -0.448 -15.406  1.00 92.75           C  
ATOM   1835  O   TYR A 228       1.846  -3.166 -15.527  1.00 92.75           O  
ATOM   1836  CG  TYR A 228      -0.017  -0.801 -16.885  1.00 92.75           C  
ATOM   1837  CD1 TYR A 228       0.795  -0.103 -17.801  1.00 92.75           C  
ATOM   1838  CD2 TYR A 228      -0.864  -1.828 -17.342  1.00 92.75           C  
ATOM   1839  CE1 TYR A 228       0.761  -0.425 -19.171  1.00 92.75           C  
ATOM   1840  CE2 TYR A 228      -0.917  -2.142 -18.712  1.00 92.75           C  
ATOM   1841  OH  TYR A 228      -0.144  -1.785 -20.942  1.00 92.75           O  
ATOM   1842  CZ  TYR A 228      -0.099  -1.446 -19.627  1.00 92.75           C  
ATOM   1843  N   GLU A 229       0.352  -3.225 -13.862  1.00 92.81           N  
ATOM   1844  CA  GLU A 229       0.162  -4.676 -13.901  1.00 92.81           C  
ATOM   1845  C   GLU A 229      -1.013  -5.051 -14.819  1.00 92.81           C  
ATOM   1846  CB  GLU A 229      -0.027  -5.237 -12.485  1.00 92.81           C  
ATOM   1847  O   GLU A 229      -2.054  -4.380 -14.847  1.00 92.81           O  
ATOM   1848  CG  GLU A 229       1.189  -5.003 -11.566  1.00 92.81           C  
ATOM   1849  CD  GLU A 229       0.988  -5.594 -10.156  1.00 92.81           C  
ATOM   1850  OE1 GLU A 229       1.964  -5.698  -9.384  1.00 92.81           O  
ATOM   1851  OE2 GLU A 229      -0.146  -5.995  -9.803  1.00 92.81           O  
ATOM   1852  N   GLN A 230      -0.854  -6.131 -15.583  1.00 91.88           N  
ATOM   1853  CA  GLN A 230      -1.886  -6.643 -16.477  1.00 91.88           C  
ATOM   1854  C   GLN A 230      -1.811  -8.162 -16.614  1.00 91.88           C  
ATOM   1855  CB  GLN A 230      -1.749  -5.965 -17.851  1.00 91.88           C  
ATOM   1856  O   GLN A 230      -0.756  -8.730 -16.891  1.00 91.88           O  
ATOM   1857  CG  GLN A 230      -2.821  -6.391 -18.869  1.00 91.88           C  
ATOM   1858  CD  GLN A 230      -4.240  -6.112 -18.392  1.00 91.88           C  
ATOM   1859  NE2 GLN A 230      -5.171  -7.018 -18.587  1.00 91.88           N  
ATOM   1860  OE1 GLN A 230      -4.519  -5.086 -17.795  1.00 91.88           O  
ATOM   1861  N   TRP A 231      -2.969  -8.812 -16.516  1.00 90.94           N  
ATOM   1862  CA  TRP A 231      -3.116 -10.211 -16.897  1.00 90.94           C  
ATOM   1863  C   TRP A 231      -3.194 -10.336 -18.415  1.00 90.94           C  
ATOM   1864  CB  TRP A 231      -4.339 -10.813 -16.209  1.00 90.94           C  
ATOM   1865  O   TRP A 231      -4.028  -9.693 -19.057  1.00 90.94           O  
ATOM   1866  CG  TRP A 231      -4.160 -10.987 -14.736  1.00 90.94           C  
ATOM   1867  CD1 TRP A 231      -4.519 -10.103 -13.777  1.00 90.94           C  
ATOM   1868  CD2 TRP A 231      -3.545 -12.111 -14.036  1.00 90.94           C  
ATOM   1869  CE2 TRP A 231      -3.585 -11.843 -12.635  1.00 90.94           C  
ATOM   1870  CE3 TRP A 231      -2.960 -13.329 -14.447  1.00 90.94           C  
ATOM   1871  NE1 TRP A 231      -4.179 -10.605 -12.535  1.00 90.94           N  
ATOM   1872  CH2 TRP A 231      -2.521 -13.956 -12.126  1.00 90.94           C  
ATOM   1873  CZ2 TRP A 231      -3.086 -12.747 -11.687  1.00 90.94           C  
ATOM   1874  CZ3 TRP A 231      -2.454 -14.244 -13.503  1.00 90.94           C  
ATOM   1875  N   LEU A 232      -2.321 -11.167 -18.974  1.00 91.50           N  
ATOM   1876  CA  LEU A 232      -2.281 -11.513 -20.389  1.00 91.50           C  
ATOM   1877  C   LEU A 232      -2.466 -13.022 -20.543  1.00 91.50           C  
ATOM   1878  CB  LEU A 232      -0.975 -11.001 -21.030  1.00 91.50           C  
ATOM   1879  O   LEU A 232      -2.195 -13.804 -19.626  1.00 91.50           O  
ATOM   1880  CG  LEU A 232      -0.774  -9.476 -20.923  1.00 91.50           C  
ATOM   1881  CD1 LEU A 232       0.587  -9.048 -21.472  1.00 91.50           C  
ATOM   1882  CD2 LEU A 232      -1.834  -8.697 -21.706  1.00 91.50           C  
ATOM   1883  N   VAL A 233      -2.968 -13.421 -21.706  1.00 90.44           N  
ATOM   1884  CA  VAL A 233      -3.311 -14.811 -22.008  1.00 90.44           C  
ATOM   1885  C   VAL A 233      -2.425 -15.286 -23.149  1.00 90.44           C  
ATOM   1886  CB  VAL A 233      -4.810 -14.970 -22.336  1.00 90.44           C  
ATOM   1887  O   VAL A 233      -2.367 -14.643 -24.194  1.00 90.44           O  
ATOM   1888  CG1 VAL A 233      -5.214 -16.447 -22.313  1.00 90.44           C  
ATOM   1889  CG2 VAL A 233      -5.703 -14.234 -21.324  1.00 90.44           C  
ATOM   1890  N   TYR A 234      -1.729 -16.396 -22.928  1.00 91.38           N  
ATOM   1891  CA  TYR A 234      -0.980 -17.099 -23.962  1.00 91.38           C  
ATOM   1892  C   TYR A 234      -1.935 -17.803 -24.942  1.00 91.38           C  
ATOM   1893  CB  TYR A 234      -0.051 -18.120 -23.298  1.00 91.38           C  
ATOM   1894  O   TYR A 234      -3.087 -18.079 -24.594  1.00 91.38           O  
ATOM   1895  CG  TYR A 234       1.196 -17.541 -22.673  1.00 91.38           C  
ATOM   1896  CD1 TYR A 234       2.362 -17.400 -23.449  1.00 91.38           C  
ATOM   1897  CD2 TYR A 234       1.201 -17.167 -21.316  1.00 91.38           C  
ATOM   1898  CE1 TYR A 234       3.534 -16.876 -22.874  1.00 91.38           C  
ATOM   1899  CE2 TYR A 234       2.376 -16.661 -20.735  1.00 91.38           C  
ATOM   1900  OH  TYR A 234       4.665 -16.024 -20.934  1.00 91.38           O  
ATOM   1901  CZ  TYR A 234       3.539 -16.510 -21.512  1.00 91.38           C  
ATOM   1902  N   PRO A 235      -1.474 -18.181 -26.148  1.00 88.44           N  
ATOM   1903  CA  PRO A 235      -2.323 -18.843 -27.140  1.00 88.44           C  
ATOM   1904  C   PRO A 235      -2.842 -20.221 -26.697  1.00 88.44           C  
ATOM   1905  CB  PRO A 235      -1.455 -18.955 -28.400  1.00 88.44           C  
ATOM   1906  O   PRO A 235      -3.836 -20.704 -27.229  1.00 88.44           O  
ATOM   1907  CG  PRO A 235      -0.382 -17.883 -28.210  1.00 88.44           C  
ATOM   1908  CD  PRO A 235      -0.158 -17.923 -26.707  1.00 88.44           C  
ATOM   1909  N   ASP A 236      -2.182 -20.856 -25.723  1.00 88.06           N  
ATOM   1910  CA  ASP A 236      -2.593 -22.121 -25.101  1.00 88.06           C  
ATOM   1911  C   ASP A 236      -3.667 -21.946 -24.002  1.00 88.06           C  
ATOM   1912  CB  ASP A 236      -1.340 -22.850 -24.569  1.00 88.06           C  
ATOM   1913  O   ASP A 236      -4.122 -22.928 -23.418  1.00 88.06           O  
ATOM   1914  CG  ASP A 236      -0.634 -22.134 -23.407  1.00 88.06           C  
ATOM   1915  OD1 ASP A 236      -1.063 -21.013 -23.054  1.00 88.06           O  
ATOM   1916  OD2 ASP A 236       0.352 -22.692 -22.877  1.00 88.06           O  
ATOM   1917  N   GLY A 237      -4.079 -20.705 -23.713  1.00 84.94           N  
ATOM   1918  CA  GLY A 237      -5.040 -20.359 -22.665  1.00 84.94           C  
ATOM   1919  C   GLY A 237      -4.420 -20.123 -21.284  1.00 84.94           C  
ATOM   1920  O   GLY A 237      -5.135 -19.740 -20.352  1.00 84.94           O  
ATOM   1921  N   ARG A 238      -3.101 -20.301 -21.118  1.00 89.81           N  
ATOM   1922  CA  ARG A 238      -2.410 -19.997 -19.859  1.00 89.81           C  
ATOM   1923  C   ARG A 238      -2.479 -18.496 -19.583  1.00 89.81           C  
ATOM   1924  CB  ARG A 238      -0.963 -20.510 -19.930  1.00 89.81           C  
ATOM   1925  O   ARG A 238      -2.109 -17.679 -20.421  1.00 89.81           O  
ATOM   1926  CG  ARG A 238      -0.179 -20.257 -18.636  1.00 89.81           C  
ATOM   1927  CD  ARG A 238       1.264 -20.741 -18.785  1.00 89.81           C  
ATOM   1928  NE  ARG A 238       2.081 -20.333 -17.624  1.00 89.81           N  
ATOM   1929  NH1 ARG A 238       4.105 -21.026 -18.447  1.00 89.81           N  
ATOM   1930  NH2 ARG A 238       4.022 -19.971 -16.481  1.00 89.81           N  
ATOM   1931  CZ  ARG A 238       3.394 -20.450 -17.519  1.00 89.81           C  
ATOM   1932  N   LYS A 239      -2.898 -18.121 -18.374  1.00 90.44           N  
ATOM   1933  CA  LYS A 239      -2.864 -16.729 -17.901  1.00 90.44           C  
ATOM   1934  C   LYS A 239      -1.564 -16.448 -17.155  1.00 90.44           C  
ATOM   1935  CB  LYS A 239      -4.094 -16.404 -17.041  1.00 90.44           C  
ATOM   1936  O   LYS A 239      -1.148 -17.256 -16.320  1.00 90.44           O  
ATOM   1937  CG  LYS A 239      -5.408 -16.579 -17.819  1.00 90.44           C  
ATOM   1938  CD  LYS A 239      -6.605 -16.050 -17.017  1.00 90.44           C  
ATOM   1939  CE  LYS A 239      -7.892 -16.192 -17.840  1.00 90.44           C  
ATOM   1940  NZ  LYS A 239      -9.075 -15.661 -17.114  1.00 90.44           N  
ATOM   1941  N   ALA A 240      -0.963 -15.298 -17.426  1.00 92.38           N  
ATOM   1942  CA  ALA A 240       0.196 -14.788 -16.705  1.00 92.38           C  
ATOM   1943  C   ALA A 240       0.017 -13.299 -16.395  1.00 92.38           C  
ATOM   1944  CB  ALA A 240       1.460 -15.072 -17.516  1.00 92.38           C  
ATOM   1945  O   ALA A 240      -0.580 -12.555 -17.176  1.00 92.38           O  
ATOM   1946  N   CYS A 241       0.502 -12.880 -15.232  1.00 93.38           N  
ATOM   1947  CA  CYS A 241       0.477 -11.495 -14.794  1.00 93.38           C  
ATOM   1948  C   CYS A 241       1.805 -10.836 -15.154  1.00 93.38           C  
ATOM   1949  CB  CYS A 241       0.191 -11.440 -13.292  1.00 93.38           C  
ATOM   1950  O   CYS A 241       2.864 -11.301 -14.729  1.00 93.38           O  
ATOM   1951  SG  CYS A 241      -0.119  -9.714 -12.828  1.00 93.38           S  
ATOM   1952  N   PHE A 242       1.739  -9.752 -15.921  1.00 94.69           N  
ATOM   1953  CA  PHE A 242       2.903  -8.989 -16.337  1.00 94.69           C  
ATOM   1954  C   PHE A 242       2.905  -7.603 -15.704  1.00 94.69           C  
ATOM   1955  CB  PHE A 242       2.969  -8.906 -17.865  1.00 94.69           C  
ATOM   1956  O   PHE A 242       1.909  -6.883 -15.762  1.00 94.69           O  
ATOM   1957  CG  PHE A 242       3.347 -10.218 -18.520  1.00 94.69           C  
ATOM   1958  CD1 PHE A 242       4.703 -10.528 -18.731  1.00 94.69           C  
ATOM   1959  CD2 PHE A 242       2.352 -11.135 -18.902  1.00 94.69           C  
ATOM   1960  CE1 PHE A 242       5.065 -11.749 -19.326  1.00 94.69           C  
ATOM   1961  CE2 PHE A 242       2.713 -12.343 -19.524  1.00 94.69           C  
ATOM   1962  CZ  PHE A 242       4.068 -12.654 -19.724  1.00 94.69           C  
ATOM   1963  N   GLU A 243       4.056  -7.203 -15.172  1.00 95.94           N  
ATOM   1964  CA  GLU A 243       4.367  -5.802 -14.900  1.00 95.94           C  
ATOM   1965  C   GLU A 243       4.845  -5.163 -16.209  1.00 95.94           C  
ATOM   1966  CB  GLU A 243       5.414  -5.713 -13.782  1.00 95.94           C  
ATOM   1967  O   GLU A 243       5.947  -5.436 -16.691  1.00 95.94           O  
ATOM   1968  CG  GLU A 243       5.704  -4.261 -13.378  1.00 95.94           C  
ATOM   1969  CD  GLU A 243       6.818  -4.197 -12.324  1.00 95.94           C  
ATOM   1970  OE1 GLU A 243       6.512  -3.905 -11.148  1.00 95.94           O  
ATOM   1971  OE2 GLU A 243       7.993  -4.431 -12.699  1.00 95.94           O  
ATOM   1972  N   LEU A 244       3.985  -4.352 -16.823  1.00 94.94           N  
ATOM   1973  CA  LEU A 244       4.229  -3.686 -18.095  1.00 94.94           C  
ATOM   1974  C   LEU A 244       4.757  -2.273 -17.861  1.00 94.94           C  
ATOM   1975  CB  LEU A 244       2.939  -3.658 -18.934  1.00 94.94           C  
ATOM   1976  O   LEU A 244       4.080  -1.444 -17.257  1.00 94.94           O  
ATOM   1977  CG  LEU A 244       2.442  -5.038 -19.403  1.00 94.94           C  
ATOM   1978  CD1 LEU A 244       1.085  -4.878 -20.084  1.00 94.94           C  
ATOM   1979  CD2 LEU A 244       3.384  -5.679 -20.423  1.00 94.94           C  
ATOM   1980  N   ARG A 245       5.932  -1.971 -18.410  1.00 95.50           N  
ATOM   1981  CA  ARG A 245       6.519  -0.632 -18.440  1.00 95.50           C  
ATOM   1982  C   ARG A 245       6.599  -0.118 -19.869  1.00 95.50           C  
ATOM   1983  CB  ARG A 245       7.882  -0.650 -17.744  1.00 95.50           C  
ATOM   1984  O   ARG A 245       7.237  -0.733 -20.715  1.00 95.50           O  
ATOM   1985  CG  ARG A 245       8.481   0.760 -17.681  1.00 95.50           C  
ATOM   1986  CD  ARG A 245       9.791   0.733 -16.896  1.00 95.50           C  
ATOM   1987  NE  ARG A 245      10.349   2.089 -16.756  1.00 95.50           N  
ATOM   1988  NH1 ARG A 245      12.243   1.494 -15.611  1.00 95.50           N  
ATOM   1989  NH2 ARG A 245      11.839   3.651 -16.043  1.00 95.50           N  
ATOM   1990  CZ  ARG A 245      11.473   2.404 -16.143  1.00 95.50           C  
ATOM   1991  N   LYS A 246       6.011   1.044 -20.131  1.00 94.69           N  
ATOM   1992  CA  LYS A 246       6.054   1.729 -21.428  1.00 94.69           C  
ATOM   1993  C   LYS A 246       6.857   3.014 -21.317  1.00 94.69           C  
ATOM   1994  CB  LYS A 246       4.632   2.001 -21.921  1.00 94.69           C  
ATOM   1995  O   LYS A 246       6.684   3.767 -20.359  1.00 94.69           O  
ATOM   1996  CG  LYS A 246       3.854   0.711 -22.202  1.00 94.69           C  
ATOM   1997  CD  LYS A 246       2.437   1.050 -22.670  1.00 94.69           C  
ATOM   1998  CE  LYS A 246       1.688  -0.248 -22.955  1.00 94.69           C  
ATOM   1999  NZ  LYS A 246       0.297   0.024 -23.362  1.00 94.69           N  
ATOM   2000  N   VAL A 247       7.728   3.268 -22.287  1.00 93.06           N  
ATOM   2001  CA  VAL A 247       8.574   4.466 -22.350  1.00 93.06           C  
ATOM   2002  C   VAL A 247       8.524   5.086 -23.748  1.00 93.06           C  
ATOM   2003  CB  VAL A 247      10.031   4.175 -21.929  1.00 93.06           C  
ATOM   2004  O   VAL A 247       8.474   4.345 -24.732  1.00 93.06           O  
ATOM   2005  CG1 VAL A 247      10.106   3.617 -20.501  1.00 93.06           C  
ATOM   2006  CG2 VAL A 247      10.759   3.192 -22.853  1.00 93.06           C  
ATOM   2007  N   PRO A 248       8.551   6.423 -23.876  1.00 91.50           N  
ATOM   2008  CA  PRO A 248       8.685   7.065 -25.179  1.00 91.50           C  
ATOM   2009  C   PRO A 248      10.067   6.769 -25.782  1.00 91.50           C  
ATOM   2010  CB  PRO A 248       8.441   8.555 -24.927  1.00 91.50           C  
ATOM   2011  O   PRO A 248      11.083   6.800 -25.085  1.00 91.50           O  
ATOM   2012  CG  PRO A 248       8.855   8.749 -23.468  1.00 91.50           C  
ATOM   2013  CD  PRO A 248       8.509   7.415 -22.810  1.00 91.50           C  
ATOM   2014  N   PHE A 249      10.100   6.477 -27.081  1.00 86.44           N  
ATOM   2015  CA  PHE A 249      11.319   6.204 -27.843  1.00 86.44           C  
ATOM   2016  C   PHE A 249      11.621   7.378 -28.780  1.00 86.44           C  
ATOM   2017  CB  PHE A 249      11.166   4.873 -28.594  1.00 86.44           C  
ATOM   2018  O   PHE A 249      10.736   7.833 -29.507  1.00 86.44           O  
ATOM   2019  CG  PHE A 249      12.304   4.572 -29.552  1.00 86.44           C  
ATOM   2020  CD1 PHE A 249      12.073   4.577 -30.940  1.00 86.44           C  
ATOM   2021  CD2 PHE A 249      13.601   4.326 -29.062  1.00 86.44           C  
ATOM   2022  CE1 PHE A 249      13.136   4.363 -31.836  1.00 86.44           C  
ATOM   2023  CE2 PHE A 249      14.663   4.103 -29.958  1.00 86.44           C  
ATOM   2024  CZ  PHE A 249      14.432   4.129 -31.345  1.00 86.44           C  
ATOM   2025  N   TYR A 250      12.864   7.863 -28.766  1.00 85.50           N  
ATOM   2026  CA  TYR A 250      13.311   9.028 -29.534  1.00 85.50           C  
ATOM   2027  C   TYR A 250      14.405   8.652 -30.526  1.00 85.50           C  
ATOM   2028  CB  TYR A 250      13.813  10.142 -28.607  1.00 85.50           C  
ATOM   2029  O   TYR A 250      15.217   7.761 -30.271  1.00 85.50           O  
ATOM   2030  CG  TYR A 250      12.811  10.590 -27.567  1.00 85.50           C  
ATOM   2031  CD1 TYR A 250      11.947  11.670 -27.827  1.00 85.50           C  
ATOM   2032  CD2 TYR A 250      12.761   9.923 -26.328  1.00 85.50           C  
ATOM   2033  CE1 TYR A 250      11.038  12.093 -26.841  1.00 85.50           C  
ATOM   2034  CE2 TYR A 250      11.861  10.343 -25.339  1.00 85.50           C  
ATOM   2035  OH  TYR A 250      10.204  11.874 -24.609  1.00 85.50           O  
ATOM   2036  CZ  TYR A 250      11.013  11.435 -25.594  1.00 85.50           C  
ATOM   2037  N   ASP A 251      14.441   9.368 -31.645  1.00 83.00           N  
ATOM   2038  CA  ASP A 251      15.531   9.293 -32.606  1.00 83.00           C  
ATOM   2039  C   ASP A 251      16.768  10.102 -32.155  1.00 83.00           C  
ATOM   2040  CB  ASP A 251      15.010   9.677 -34.004  1.00 83.00           C  
ATOM   2041  O   ASP A 251      16.787  10.759 -31.111  1.00 83.00           O  
ATOM   2042  CG  ASP A 251      14.743  11.170 -34.240  1.00 83.00           C  
ATOM   2043  OD1 ASP A 251      15.160  12.009 -33.410  1.00 83.00           O  
ATOM   2044  OD2 ASP A 251      14.211  11.481 -35.323  1.00 83.00           O  
ATOM   2045  N   ARG A 252      17.830  10.073 -32.973  1.00 79.44           N  
ATOM   2046  CA  ARG A 252      19.080  10.814 -32.713  1.00 79.44           C  
ATOM   2047  C   ARG A 252      18.916  12.340 -32.740  1.00 79.44           C  
ATOM   2048  CB  ARG A 252      20.167  10.396 -33.716  1.00 79.44           C  
ATOM   2049  O   ARG A 252      19.809  13.034 -32.266  1.00 79.44           O  
ATOM   2050  CG  ARG A 252      20.657   8.956 -33.512  1.00 79.44           C  
ATOM   2051  CD  ARG A 252      21.804   8.660 -34.488  1.00 79.44           C  
ATOM   2052  NE  ARG A 252      22.346   7.300 -34.305  1.00 79.44           N  
ATOM   2053  NH1 ARG A 252      23.916   7.377 -35.982  1.00 79.44           N  
ATOM   2054  NH2 ARG A 252      23.713   5.530 -34.749  1.00 79.44           N  
ATOM   2055  CZ  ARG A 252      23.318   6.745 -35.009  1.00 79.44           C  
ATOM   2056  N   MET A 253      17.826  12.858 -33.305  1.00 79.62           N  
ATOM   2057  CA  MET A 253      17.509  14.287 -33.373  1.00 79.62           C  
ATOM   2058  C   MET A 253      16.565  14.732 -32.243  1.00 79.62           C  
ATOM   2059  CB  MET A 253      16.945  14.640 -34.760  1.00 79.62           C  
ATOM   2060  O   MET A 253      16.163  15.893 -32.209  1.00 79.62           O  
ATOM   2061  CG  MET A 253      17.945  14.327 -35.882  1.00 79.62           C  
ATOM   2062  SD  MET A 253      17.598  15.125 -37.476  1.00 79.62           S  
ATOM   2063  CE  MET A 253      18.045  16.840 -37.087  1.00 79.62           C  
ATOM   2064  N   GLY A 254      16.220  13.832 -31.314  1.00 75.12           N  
ATOM   2065  CA  GLY A 254      15.314  14.106 -30.200  1.00 75.12           C  
ATOM   2066  C   GLY A 254      13.837  14.131 -30.598  1.00 75.12           C  
ATOM   2067  O   GLY A 254      12.991  14.454 -29.764  1.00 75.12           O  
ATOM   2068  N   LYS A 255      13.498  13.775 -31.844  1.00 81.81           N  
ATOM   2069  CA  LYS A 255      12.107  13.607 -32.263  1.00 81.81           C  
ATOM   2070  C   LYS A 255      11.617  12.251 -31.759  1.00 81.81           C  
ATOM   2071  CB  LYS A 255      11.985  13.762 -33.788  1.00 81.81           C  
ATOM   2072  O   LYS A 255      12.286  11.230 -31.925  1.00 81.81           O  
ATOM   2073  CG  LYS A 255      10.513  13.797 -34.219  1.00 81.81           C  
ATOM   2074  CD  LYS A 255      10.323  13.783 -35.740  1.00 81.81           C  
ATOM   2075  CE  LYS A 255       8.817  13.613 -35.990  1.00 81.81           C  
ATOM   2076  NZ  LYS A 255       8.485  13.261 -37.389  1.00 81.81           N  
ATOM   2077  N   ARG A 256      10.447  12.229 -31.119  1.00 83.12           N  
ATOM   2078  CA  ARG A 256       9.812  10.974 -30.704  1.00 83.12           C  
ATOM   2079  C   ARG A 256       9.493  10.151 -31.954  1.00 83.12           C  
ATOM   2080  CB  ARG A 256       8.574  11.273 -29.857  1.00 83.12           C  
ATOM   2081  O   ARG A 256       8.944  10.680 -32.905  1.00 83.12           O  
ATOM   2082  CG  ARG A 256       8.021   9.987 -29.228  1.00 83.12           C  
ATOM   2083  CD  ARG A 256       6.843  10.296 -28.315  1.00 83.12           C  
ATOM   2084  NE  ARG A 256       5.694  10.842 -29.063  1.00 83.12           N  
ATOM   2085  NH1 ARG A 256       4.676  11.704 -27.225  1.00 83.12           N  
ATOM   2086  NH2 ARG A 256       3.607  11.762 -29.181  1.00 83.12           N  
ATOM   2087  CZ  ARG A 256       4.668  11.439 -28.498  1.00 83.12           C  
ATOM   2088  N   HIS A 257       9.879   8.884 -31.953  1.00 84.19           N  
ATOM   2089  CA  HIS A 257       9.670   7.947 -33.059  1.00 84.19           C  
ATOM   2090  C   HIS A 257       8.592   6.903 -32.722  1.00 84.19           C  
ATOM   2091  CB  HIS A 257      11.030   7.315 -33.384  1.00 84.19           C  
ATOM   2092  O   HIS A 257       8.120   6.183 -33.595  1.00 84.19           O  
ATOM   2093  CG  HIS A 257      11.077   6.602 -34.709  1.00 84.19           C  
ATOM   2094  CD2 HIS A 257      10.879   5.268 -34.948  1.00 84.19           C  
ATOM   2095  ND1 HIS A 257      11.339   7.196 -35.920  1.00 84.19           N  
ATOM   2096  CE1 HIS A 257      11.299   6.245 -36.867  1.00 84.19           C  
ATOM   2097  NE2 HIS A 257      11.052   5.046 -36.318  1.00 84.19           N  
ATOM   2098  N   GLY A 258       8.210   6.802 -31.445  1.00 90.19           N  
ATOM   2099  CA  GLY A 258       7.213   5.846 -30.988  1.00 90.19           C  
ATOM   2100  C   GLY A 258       7.283   5.593 -29.487  1.00 90.19           C  
ATOM   2101  O   GLY A 258       7.688   6.466 -28.710  1.00 90.19           O  
ATOM   2102  N   LEU A 259       6.937   4.371 -29.084  1.00 93.56           N  
ATOM   2103  CA  LEU A 259       7.118   3.876 -27.720  1.00 93.56           C  
ATOM   2104  C   LEU A 259       7.789   2.503 -27.701  1.00 93.56           C  
ATOM   2105  CB  LEU A 259       5.791   3.937 -26.934  1.00 93.56           C  
ATOM   2106  O   LEU A 259       7.704   1.727 -28.654  1.00 93.56           O  
ATOM   2107  CG  LEU A 259       4.670   2.971 -27.375  1.00 93.56           C  
ATOM   2108  CD1 LEU A 259       4.848   1.530 -26.871  1.00 93.56           C  
ATOM   2109  CD2 LEU A 259       3.339   3.451 -26.800  1.00 93.56           C  
ATOM   2110  N   MET A 260       8.435   2.204 -26.580  1.00 93.50           N  
ATOM   2111  CA  MET A 260       8.981   0.892 -26.263  1.00 93.50           C  
ATOM   2112  C   MET A 260       8.277   0.342 -25.028  1.00 93.50           C  
ATOM   2113  CB  MET A 260      10.499   0.990 -26.077  1.00 93.50           C  
ATOM   2114  O   MET A 260       8.108   1.051 -24.034  1.00 93.50           O  
ATOM   2115  CG  MET A 260      11.156  -0.393 -26.165  1.00 93.50           C  
ATOM   2116  SD  MET A 260      12.963  -0.445 -25.966  1.00 93.50           S  
ATOM   2117  CE  MET A 260      13.516   0.961 -26.950  1.00 93.50           C  
ATOM   2118  N   GLY A 261       7.850  -0.912 -25.101  1.00 94.31           N  
ATOM   2119  CA  GLY A 261       7.211  -1.624 -24.008  1.00 94.31           C  
ATOM   2120  C   GLY A 261       8.075  -2.772 -23.508  1.00 94.31           C  
ATOM   2121  O   GLY A 261       8.628  -3.533 -24.301  1.00 94.31           O  
ATOM   2122  N   PHE A 262       8.139  -2.897 -22.189  1.00 95.00           N  
ATOM   2123  CA  PHE A 262       8.779  -3.976 -21.454  1.00 95.00           C  
ATOM   2124  C   PHE A 262       7.730  -4.680 -20.599  1.00 95.00           C  
ATOM   2125  CB  PHE A 262       9.910  -3.432 -20.583  1.00 95.00           C  
ATOM   2126  O   PHE A 262       6.858  -4.009 -20.051  1.00 95.00           O  
ATOM   2127  CG  PHE A 262      10.935  -2.637 -21.362  1.00 95.00           C  
ATOM   2128  CD1 PHE A 262      12.007  -3.296 -21.988  1.00 95.00           C  
ATOM   2129  CD2 PHE A 262      10.795  -1.242 -21.483  1.00 95.00           C  
ATOM   2130  CE1 PHE A 262      12.961  -2.556 -22.707  1.00 95.00           C  
ATOM   2131  CE2 PHE A 262      11.754  -0.503 -22.194  1.00 95.00           C  
ATOM   2132  CZ  PHE A 262      12.846  -1.159 -22.785  1.00 95.00           C  
ATOM   2133  N   GLY A 263       7.792  -6.000 -20.468  1.00 95.56           N  
ATOM   2134  CA  GLY A 263       6.855  -6.757 -19.645  1.00 95.56           C  
ATOM   2135  C   GLY A 263       7.542  -7.850 -18.858  1.00 95.56           C  
ATOM   2136  O   GLY A 263       8.039  -8.801 -19.451  1.00 95.56           O  
ATOM   2137  N   ARG A 264       7.534  -7.742 -17.532  1.00 95.25           N  
ATOM   2138  CA  ARG A 264       8.120  -8.749 -16.649  1.00 95.25           C  
ATOM   2139  C   ARG A 264       7.049  -9.687 -16.119  1.00 95.25           C  
ATOM   2140  CB  ARG A 264       8.874  -8.034 -15.530  1.00 95.25           C  
ATOM   2141  O   ARG A 264       6.071  -9.214 -15.548  1.00 95.25           O  
ATOM   2142  CG  ARG A 264       9.646  -9.049 -14.686  1.00 95.25           C  
ATOM   2143  CD  ARG A 264      10.644  -8.328 -13.782  1.00 95.25           C  
ATOM   2144  NE  ARG A 264      11.871  -9.126 -13.658  1.00 95.25           N  
ATOM   2145  NH1 ARG A 264      13.107  -7.567 -12.530  1.00 95.25           N  
ATOM   2146  NH2 ARG A 264      14.050  -9.500 -13.155  1.00 95.25           N  
ATOM   2147  CZ  ARG A 264      13.001  -8.729 -13.115  1.00 95.25           C  
ATOM   2148  N   ASP A 265       7.233 -10.994 -16.282  1.00 94.19           N  
ATOM   2149  CA  ASP A 265       6.323 -11.983 -15.693  1.00 94.19           C  
ATOM   2150  C   ASP A 265       6.490 -11.988 -14.164  1.00 94.19           C  
ATOM   2151  CB  ASP A 265       6.542 -13.375 -16.315  1.00 94.19           C  
ATOM   2152  O   ASP A 265       7.566 -12.281 -13.636  1.00 94.19           O  
ATOM   2153  CG  ASP A 265       5.459 -14.397 -15.925  1.00 94.19           C  
ATOM   2154  OD1 ASP A 265       4.741 -14.174 -14.921  1.00 94.19           O  
ATOM   2155  OD2 ASP A 265       5.329 -15.431 -16.615  1.00 94.19           O  
ATOM   2156  N   ILE A 266       5.421 -11.630 -13.454  1.00 93.12           N  
ATOM   2157  CA  ILE A 266       5.346 -11.598 -11.988  1.00 93.12           C  
ATOM   2158  C   ILE A 266       4.339 -12.623 -11.447  1.00 93.12           C  
ATOM   2159  CB  ILE A 266       5.086 -10.165 -11.466  1.00 93.12           C  
ATOM   2160  O   ILE A 266       3.948 -12.551 -10.281  1.00 93.12           O  
ATOM   2161  CG1 ILE A 266       3.755  -9.590 -11.998  1.00 93.12           C  
ATOM   2162  CG2 ILE A 266       6.277  -9.250 -11.806  1.00 93.12           C  
ATOM   2163  CD1 ILE A 266       3.271  -8.361 -11.221  1.00 93.12           C  
ATOM   2164  N   THR A 267       3.916 -13.592 -12.265  1.00 91.62           N  
ATOM   2165  CA  THR A 267       2.853 -14.550 -11.924  1.00 91.62           C  
ATOM   2166  C   THR A 267       3.175 -15.361 -10.673  1.00 91.62           C  
ATOM   2167  CB  THR A 267       2.588 -15.527 -13.079  1.00 91.62           C  
ATOM   2168  O   THR A 267       2.331 -15.474  -9.788  1.00 91.62           O  
ATOM   2169  CG2 THR A 267       1.341 -16.384 -12.842  1.00 91.62           C  
ATOM   2170  OG1 THR A 267       2.350 -14.833 -14.271  1.00 91.62           O  
ATOM   2171  N   GLU A 268       4.385 -15.920 -10.565  1.00 88.00           N  
ATOM   2172  CA  GLU A 268       4.781 -16.684  -9.372  1.00 88.00           C  
ATOM   2173  C   GLU A 268       4.820 -15.800  -8.130  1.00 88.00           C  
ATOM   2174  CB  GLU A 268       6.151 -17.342  -9.556  1.00 88.00           C  
ATOM   2175  O   GLU A 268       4.284 -16.172  -7.089  1.00 88.00           O  
ATOM   2176  CG  GLU A 268       6.095 -18.519 -10.535  1.00 88.00           C  
ATOM   2177  CD  GLU A 268       7.364 -19.383 -10.487  1.00 88.00           C  
ATOM   2178  OE1 GLU A 268       7.262 -20.541 -10.952  1.00 88.00           O  
ATOM   2179  OE2 GLU A 268       8.405 -18.885 -10.004  1.00 88.00           O  
ATOM   2180  N   ARG A 269       5.382 -14.594  -8.258  1.00 87.50           N  
ATOM   2181  CA  ARG A 269       5.445 -13.625  -7.162  1.00 87.50           C  
ATOM   2182  C   ARG A 269       4.049 -13.267  -6.652  1.00 87.50           C  
ATOM   2183  CB  ARG A 269       6.233 -12.393  -7.623  1.00 87.50           C  
ATOM   2184  O   ARG A 269       3.848 -13.266  -5.442  1.00 87.50           O  
ATOM   2185  CG  ARG A 269       6.402 -11.379  -6.485  1.00 87.50           C  
ATOM   2186  CD  ARG A 269       7.207 -10.176  -6.973  1.00 87.50           C  
ATOM   2187  NE  ARG A 269       7.274  -9.136  -5.932  1.00 87.50           N  
ATOM   2188  NH1 ARG A 269       8.125  -7.454  -7.247  1.00 87.50           N  
ATOM   2189  NH2 ARG A 269       7.621  -7.045  -5.111  1.00 87.50           N  
ATOM   2190  CZ  ARG A 269       7.678  -7.890  -6.100  1.00 87.50           C  
ATOM   2191  N   LYS A 270       3.093 -13.018  -7.554  1.00 85.06           N  
ATOM   2192  CA  LYS A 270       1.692 -12.759  -7.191  1.00 85.06           C  
ATOM   2193  C   LYS A 270       1.047 -13.962  -6.514  1.00 85.06           C  
ATOM   2194  CB  LYS A 270       0.878 -12.320  -8.417  1.00 85.06           C  
ATOM   2195  O   LYS A 270       0.477 -13.800  -5.449  1.00 85.06           O  
ATOM   2196  CG  LYS A 270       1.091 -10.844  -8.780  1.00 85.06           C  
ATOM   2197  CD  LYS A 270       0.504  -9.877  -7.734  1.00 85.06           C  
ATOM   2198  CE  LYS A 270       0.577  -8.464  -8.313  1.00 85.06           C  
ATOM   2199  NZ  LYS A 270      -0.025  -7.426  -7.451  1.00 85.06           N  
ATOM   2200  N   ARG A 271       1.228 -15.176  -7.042  1.00 83.94           N  
ATOM   2201  CA  ARG A 271       0.696 -16.398  -6.408  1.00 83.94           C  
ATOM   2202  C   ARG A 271       1.223 -16.607  -4.992  1.00 83.94           C  
ATOM   2203  CB  ARG A 271       1.030 -17.626  -7.255  1.00 83.94           C  
ATOM   2204  O   ARG A 271       0.452 -16.987  -4.119  1.00 83.94           O  
ATOM   2205  CG  ARG A 271       0.168 -17.699  -8.515  1.00 83.94           C  
ATOM   2206  CD  ARG A 271       0.637 -18.890  -9.348  1.00 83.94           C  
ATOM   2207  NE  ARG A 271      -0.175 -19.043 -10.564  1.00 83.94           N  
ATOM   2208  NH1 ARG A 271       0.823 -20.966 -11.312  1.00 83.94           N  
ATOM   2209  NH2 ARG A 271      -0.850 -20.056 -12.483  1.00 83.94           N  
ATOM   2210  CZ  ARG A 271      -0.064 -20.018 -11.444  1.00 83.94           C  
ATOM   2211  N   TYR A 272       2.515 -16.373  -4.759  1.00 80.88           N  
ATOM   2212  CA  TYR A 272       3.086 -16.464  -3.415  1.00 80.88           C  
ATOM   2213  C   TYR A 272       2.543 -15.386  -2.484  1.00 80.88           C  
ATOM   2214  CB  TYR A 272       4.616 -16.377  -3.472  1.00 80.88           C  
ATOM   2215  O   TYR A 272       2.262 -15.681  -1.325  1.00 80.88           O  
ATOM   2216  CG  TYR A 272       5.288 -17.644  -3.954  1.00 80.88           C  
ATOM   2217  CD1 TYR A 272       5.084 -18.847  -3.250  1.00 80.88           C  
ATOM   2218  CD2 TYR A 272       6.132 -17.622  -5.080  1.00 80.88           C  
ATOM   2219  CE1 TYR A 272       5.706 -20.032  -3.682  1.00 80.88           C  
ATOM   2220  CE2 TYR A 272       6.755 -18.805  -5.518  1.00 80.88           C  
ATOM   2221  OH  TYR A 272       7.151 -21.151  -5.232  1.00 80.88           O  
ATOM   2222  CZ  TYR A 272       6.542 -20.010  -4.819  1.00 80.88           C  
ATOM   2223  N   GLN A 273       2.381 -14.161  -2.985  1.00 79.81           N  
ATOM   2224  CA  GLN A 273       1.796 -13.072  -2.214  1.00 79.81           C  
ATOM   2225  C   GLN A 273       0.345 -13.385  -1.828  1.00 79.81           C  
ATOM   2226  CB  GLN A 273       1.932 -11.767  -3.005  1.00 79.81           C  
ATOM   2227  O   GLN A 273       0.021 -13.352  -0.646  1.00 79.81           O  
ATOM   2228  CG  GLN A 273       1.397 -10.598  -2.176  1.00 79.81           C  
ATOM   2229  CD  GLN A 273       1.587  -9.236  -2.822  1.00 79.81           C  
ATOM   2230  NE2 GLN A 273       0.987  -8.233  -2.222  1.00 79.81           N  
ATOM   2231  OE1 GLN A 273       2.271  -9.046  -3.826  1.00 79.81           O  
ATOM   2232  N   ASP A 274      -0.486 -13.779  -2.791  1.00 78.44           N  
ATOM   2233  CA  ASP A 274      -1.890 -14.124  -2.558  1.00 78.44           C  
ATOM   2234  C   ASP A 274      -2.018 -15.320  -1.599  1.00 78.44           C  
ATOM   2235  CB  ASP A 274      -2.577 -14.456  -3.896  1.00 78.44           C  
ATOM   2236  O   ASP A 274      -2.858 -15.320  -0.703  1.00 78.44           O  
ATOM   2237  CG  ASP A 274      -2.636 -13.309  -4.918  1.00 78.44           C  
ATOM   2238  OD1 ASP A 274      -2.463 -12.132  -4.535  1.00 78.44           O  
ATOM   2239  OD2 ASP A 274      -2.841 -13.631  -6.114  1.00 78.44           O  
ATOM   2240  N   ALA A 275      -1.157 -16.336  -1.736  1.00 78.19           N  
ATOM   2241  CA  ALA A 275      -1.141 -17.486  -0.833  1.00 78.19           C  
ATOM   2242  C   ALA A 275      -0.752 -17.096   0.600  1.00 78.19           C  
ATOM   2243  CB  ALA A 275      -0.190 -18.550  -1.392  1.00 78.19           C  
ATOM   2244  O   ALA A 275      -1.345 -17.599   1.552  1.00 78.19           O  
ATOM   2245  N   LEU A 276       0.224 -16.197   0.761  1.00 75.25           N  
ATOM   2246  CA  LEU A 276       0.643 -15.701   2.070  1.00 75.25           C  
ATOM   2247  C   LEU A 276      -0.448 -14.839   2.716  1.00 75.25           C  
ATOM   2248  CB  LEU A 276       1.953 -14.912   1.906  1.00 75.25           C  
ATOM   2249  O   LEU A 276      -0.737 -15.011   3.899  1.00 75.25           O  
ATOM   2250  CG  LEU A 276       2.614 -14.534   3.243  1.00 75.25           C  
ATOM   2251  CD1 LEU A 276       3.211 -15.762   3.940  1.00 75.25           C  
ATOM   2252  CD2 LEU A 276       3.741 -13.532   2.990  1.00 75.25           C  
ATOM   2253  N   GLU A 277      -1.071 -13.944   1.947  1.00 73.00           N  
ATOM   2254  CA  GLU A 277      -2.175 -13.104   2.416  1.00 73.00           C  
ATOM   2255  C   GLU A 277      -3.385 -13.953   2.821  1.00 73.00           C  
ATOM   2256  CB  GLU A 277      -2.568 -12.074   1.341  1.00 73.00           C  
ATOM   2257  O   GLU A 277      -3.941 -13.745   3.900  1.00 73.00           O  
ATOM   2258  CG  GLU A 277      -1.563 -10.909   1.254  1.00 73.00           C  
ATOM   2259  CD  GLU A 277      -1.939  -9.840   0.209  1.00 73.00           C  
ATOM   2260  OE1 GLU A 277      -1.025  -9.075  -0.199  1.00 73.00           O  
ATOM   2261  OE2 GLU A 277      -3.137  -9.750  -0.143  1.00 73.00           O  
ATOM   2262  N   ASN A 278      -3.750 -14.957   2.020  1.00 71.44           N  
ATOM   2263  CA  ASN A 278      -4.834 -15.881   2.351  1.00 71.44           C  
ATOM   2264  C   ASN A 278      -4.516 -16.709   3.599  1.00 71.44           C  
ATOM   2265  CB  ASN A 278      -5.138 -16.778   1.144  1.00 71.44           C  
ATOM   2266  O   ASN A 278      -5.335 -16.751   4.512  1.00 71.44           O  
ATOM   2267  CG  ASN A 278      -5.863 -16.040   0.033  1.00 71.44           C  
ATOM   2268  ND2 ASN A 278      -5.856 -16.586  -1.160  1.00 71.44           N  
ATOM   2269  OD1 ASN A 278      -6.471 -14.996   0.211  1.00 71.44           O  
ATOM   2270  N   ALA A 279      -3.314 -17.286   3.698  1.00 72.38           N  
ATOM   2271  CA  ALA A 279      -2.901 -18.033   4.887  1.00 72.38           C  
ATOM   2272  C   ALA A 279      -2.897 -17.150   6.148  1.00 72.38           C  
ATOM   2273  CB  ALA A 279      -1.512 -18.629   4.630  1.00 72.38           C  
ATOM   2274  O   ALA A 279      -3.291 -17.591   7.228  1.00 72.38           O  
ATOM   2275  N   SER A 280      -2.488 -15.885   6.014  1.00 67.88           N  
ATOM   2276  CA  SER A 280      -2.533 -14.914   7.107  1.00 67.88           C  
ATOM   2277  C   SER A 280      -3.970 -14.601   7.523  1.00 67.88           C  
ATOM   2278  CB  SER A 280      -1.809 -13.627   6.711  1.00 67.88           C  
ATOM   2279  O   SER A 280      -4.257 -14.589   8.717  1.00 67.88           O  
ATOM   2280  OG  SER A 280      -1.654 -12.800   7.848  1.00 67.88           O  
ATOM   2281  N   ARG A 281      -4.879 -14.374   6.564  1.00 68.38           N  
ATOM   2282  CA  ARG A 281      -6.305 -14.129   6.834  1.00 68.38           C  
ATOM   2283  C   ARG A 281      -6.968 -15.332   7.498  1.00 68.38           C  
ATOM   2284  CB  ARG A 281      -7.041 -13.769   5.534  1.00 68.38           C  
ATOM   2285  O   ARG A 281      -7.650 -15.157   8.500  1.00 68.38           O  
ATOM   2286  CG  ARG A 281      -6.732 -12.345   5.060  1.00 68.38           C  
ATOM   2287  CD  ARG A 281      -7.411 -12.098   3.710  1.00 68.38           C  
ATOM   2288  NE  ARG A 281      -7.103 -10.756   3.185  1.00 68.38           N  
ATOM   2289  NH1 ARG A 281      -8.397 -10.893   1.296  1.00 68.38           N  
ATOM   2290  NH2 ARG A 281      -7.159  -9.071   1.654  1.00 68.38           N  
ATOM   2291  CZ  ARG A 281      -7.557 -10.245   2.054  1.00 68.38           C  
ATOM   2292  N   GLU A 282      -6.722 -16.540   6.999  1.00 68.88           N  
ATOM   2293  CA  GLU A 282      -7.251 -17.781   7.575  1.00 68.88           C  
ATOM   2294  C   GLU A 282      -6.770 -17.993   9.014  1.00 68.88           C  
ATOM   2295  CB  GLU A 282      -6.836 -18.981   6.713  1.00 68.88           C  
ATOM   2296  O   GLU A 282      -7.588 -18.264   9.895  1.00 68.88           O  
ATOM   2297  CG  GLU A 282      -7.631 -19.074   5.402  1.00 68.88           C  
ATOM   2298  CD  GLU A 282      -7.145 -20.216   4.491  1.00 68.88           C  
ATOM   2299  OE1 GLU A 282      -7.622 -20.270   3.335  1.00 68.88           O  
ATOM   2300  OE2 GLU A 282      -6.300 -21.028   4.938  1.00 68.88           O  
ATOM   2301  N   LYS A 283      -5.469 -17.793   9.284  1.00 70.00           N  
ATOM   2302  CA  LYS A 283      -4.908 -17.825  10.649  1.00 70.00           C  
ATOM   2303  C   LYS A 283      -5.653 -16.845  11.561  1.00 70.00           C  
ATOM   2304  CB  LYS A 283      -3.399 -17.508  10.587  1.00 70.00           C  
ATOM   2305  O   LYS A 283      -6.059 -17.198  12.663  1.00 70.00           O  
ATOM   2306  CG  LYS A 283      -2.701 -17.541  11.962  1.00 70.00           C  
ATOM   2307  CD  LYS A 283      -1.306 -16.892  11.917  1.00 70.00           C  
ATOM   2308  CE  LYS A 283      -0.725 -16.747  13.338  1.00 70.00           C  
ATOM   2309  NZ  LYS A 283       0.312 -15.675  13.437  1.00 70.00           N  
ATOM   2310  N   THR A 284      -5.862 -15.626  11.082  1.00 63.19           N  
ATOM   2311  CA  THR A 284      -6.535 -14.537  11.795  1.00 63.19           C  
ATOM   2312  C   THR A 284      -8.001 -14.847  12.112  1.00 63.19           C  
ATOM   2313  CB  THR A 284      -6.366 -13.284  10.923  1.00 63.19           C  
ATOM   2314  O   THR A 284      -8.430 -14.673  13.257  1.00 63.19           O  
ATOM   2315  CG2 THR A 284      -7.536 -12.313  10.832  1.00 63.19           C  
ATOM   2316  OG1 THR A 284      -5.188 -12.601  11.283  1.00 63.19           O  
ATOM   2317  N   THR A 285      -8.772 -15.310  11.128  1.00 66.69           N  
ATOM   2318  CA  THR A 285     -10.177 -15.691  11.321  1.00 66.69           C  
ATOM   2319  C   THR A 285     -10.272 -16.850  12.303  1.00 66.69           C  
ATOM   2320  CB  THR A 285     -10.834 -16.053   9.982  1.00 66.69           C  
ATOM   2321  O   THR A 285     -11.070 -16.797  13.232  1.00 66.69           O  
ATOM   2322  CG2 THR A 285     -12.315 -16.405  10.114  1.00 66.69           C  
ATOM   2323  OG1 THR A 285     -10.770 -14.937   9.126  1.00 66.69           O  
ATOM   2324  N   PHE A 286      -9.385 -17.840  12.181  1.00 71.31           N  
ATOM   2325  CA  PHE A 286      -9.324 -18.980  13.091  1.00 71.31           C  
ATOM   2326  C   PHE A 286      -9.083 -18.568  14.551  1.00 71.31           C  
ATOM   2327  CB  PHE A 286      -8.238 -19.929  12.582  1.00 71.31           C  
ATOM   2328  O   PHE A 286      -9.818 -19.013  15.432  1.00 71.31           O  
ATOM   2329  CG  PHE A 286      -8.046 -21.170  13.421  1.00 71.31           C  
ATOM   2330  CD1 PHE A 286      -6.933 -21.283  14.274  1.00 71.31           C  
ATOM   2331  CD2 PHE A 286      -8.963 -22.229  13.311  1.00 71.31           C  
ATOM   2332  CE1 PHE A 286      -6.704 -22.484  14.968  1.00 71.31           C  
ATOM   2333  CE2 PHE A 286      -8.740 -23.425  14.013  1.00 71.31           C  
ATOM   2334  CZ  PHE A 286      -7.595 -23.562  14.817  1.00 71.31           C  
ATOM   2335  N   ILE A 287      -8.112 -17.684  14.822  1.00 71.44           N  
ATOM   2336  CA  ILE A 287      -7.860 -17.177  16.183  1.00 71.44           C  
ATOM   2337  C   ILE A 287      -9.067 -16.392  16.715  1.00 71.44           C  
ATOM   2338  CB  ILE A 287      -6.555 -16.342  16.233  1.00 71.44           C  
ATOM   2339  O   ILE A 287      -9.444 -16.569  17.872  1.00 71.44           O  
ATOM   2340  CG1 ILE A 287      -5.292 -17.187  15.939  1.00 71.44           C  
ATOM   2341  CG2 ILE A 287      -6.381 -15.619  17.584  1.00 71.44           C  
ATOM   2342  CD1 ILE A 287      -4.996 -18.329  16.921  1.00 71.44           C  
ATOM   2343  N   SER A 288      -9.713 -15.574  15.879  1.00 68.50           N  
ATOM   2344  CA  SER A 288     -10.899 -14.803  16.277  1.00 68.50           C  
ATOM   2345  C   SER A 288     -12.080 -15.706  16.644  1.00 68.50           C  
ATOM   2346  CB  SER A 288     -11.298 -13.848  15.153  1.00 68.50           C  
ATOM   2347  O   SER A 288     -12.688 -15.528  17.700  1.00 68.50           O  
ATOM   2348  OG  SER A 288     -12.157 -12.848  15.653  1.00 68.50           O  
ATOM   2349  N   THR A 289     -12.377 -16.705  15.808  1.00 68.88           N  
ATOM   2350  CA  THR A 289     -13.450 -17.675  16.054  1.00 68.88           C  
ATOM   2351  C   THR A 289     -13.174 -18.487  17.315  1.00 68.88           C  
ATOM   2352  CB  THR A 289     -13.623 -18.611  14.849  1.00 68.88           C  
ATOM   2353  O   THR A 289     -14.037 -18.566  18.182  1.00 68.88           O  
ATOM   2354  CG2 THR A 289     -14.793 -19.579  15.011  1.00 68.88           C  
ATOM   2355  OG1 THR A 289     -13.882 -17.864  13.685  1.00 68.88           O  
ATOM   2356  N   ILE A 290     -11.960 -19.027  17.479  1.00 74.38           N  
ATOM   2357  CA  ILE A 290     -11.599 -19.800  18.678  1.00 74.38           C  
ATOM   2358  C   ILE A 290     -11.757 -18.969  19.946  1.00 74.38           C  
ATOM   2359  CB  ILE A 290     -10.167 -20.360  18.548  1.00 74.38           C  
ATOM   2360  O   ILE A 290     -12.274 -19.459  20.946  1.00 74.38           O  
ATOM   2361  CG1 ILE A 290     -10.247 -21.567  17.598  1.00 74.38           C  
ATOM   2362  CG2 ILE A 290      -9.568 -20.782  19.905  1.00 74.38           C  
ATOM   2363  CD1 ILE A 290      -8.925 -22.301  17.412  1.00 74.38           C  
ATOM   2364  N   SER A 291     -11.332 -17.711  19.914  1.00 71.31           N  
ATOM   2365  CA  SER A 291     -11.467 -16.830  21.065  1.00 71.31           C  
ATOM   2366  C   SER A 291     -12.924 -16.584  21.455  1.00 71.31           C  
ATOM   2367  CB  SER A 291     -10.767 -15.520  20.759  1.00 71.31           C  
ATOM   2368  O   SER A 291     -13.233 -16.595  22.646  1.00 71.31           O  
ATOM   2369  OG  SER A 291      -9.374 -15.729  20.899  1.00 71.31           O  
ATOM   2370  N   HIS A 292     -13.830 -16.418  20.488  1.00 72.75           N  
ATOM   2371  CA  HIS A 292     -15.266 -16.293  20.756  1.00 72.75           C  
ATOM   2372  C   HIS A 292     -15.863 -17.593  21.332  1.00 72.75           C  
ATOM   2373  CB  HIS A 292     -15.966 -15.869  19.459  1.00 72.75           C  
ATOM   2374  O   HIS A 292     -16.558 -17.575  22.354  1.00 72.75           O  
ATOM   2375  CG  HIS A 292     -17.417 -15.549  19.684  1.00 72.75           C  
ATOM   2376  CD2 HIS A 292     -17.932 -14.327  20.023  1.00 72.75           C  
ATOM   2377  ND1 HIS A 292     -18.466 -16.443  19.656  1.00 72.75           N  
ATOM   2378  CE1 HIS A 292     -19.584 -15.771  19.978  1.00 72.75           C  
ATOM   2379  NE2 HIS A 292     -19.301 -14.484  20.225  1.00 72.75           N  
ATOM   2380  N   GLU A 293     -15.511 -18.734  20.735  1.00 77.06           N  
ATOM   2381  CA  GLU A 293     -15.947 -20.070  21.165  1.00 77.06           C  
ATOM   2382  C   GLU A 293     -15.430 -20.450  22.560  1.00 77.06           C  
ATOM   2383  CB  GLU A 293     -15.461 -21.110  20.141  1.00 77.06           C  
ATOM   2384  O   GLU A 293     -16.085 -21.194  23.287  1.00 77.06           O  
ATOM   2385  CG  GLU A 293     -16.184 -21.031  18.787  1.00 77.06           C  
ATOM   2386  CD  GLU A 293     -17.688 -21.304  18.892  1.00 77.06           C  
ATOM   2387  OE1 GLU A 293     -18.439 -20.639  18.149  1.00 77.06           O  
ATOM   2388  OE2 GLU A 293     -18.069 -22.164  19.719  1.00 77.06           O  
ATOM   2389  N   LEU A 294     -14.272 -19.926  22.975  1.00 77.69           N  
ATOM   2390  CA  LEU A 294     -13.708 -20.168  24.305  1.00 77.69           C  
ATOM   2391  C   LEU A 294     -14.188 -19.153  25.349  1.00 77.69           C  
ATOM   2392  CB  LEU A 294     -12.175 -20.246  24.203  1.00 77.69           C  
ATOM   2393  O   LEU A 294     -14.329 -19.515  26.518  1.00 77.69           O  
ATOM   2394  CG  LEU A 294     -11.706 -21.486  23.413  1.00 77.69           C  
ATOM   2395  CD1 LEU A 294     -10.199 -21.477  23.210  1.00 77.69           C  
ATOM   2396  CD2 LEU A 294     -12.025 -22.800  24.135  1.00 77.69           C  
ATOM   2397  N   ARG A 295     -14.504 -17.913  24.953  1.00 72.69           N  
ATOM   2398  CA  ARG A 295     -15.025 -16.872  25.856  1.00 72.69           C  
ATOM   2399  C   ARG A 295     -16.400 -17.231  26.413  1.00 72.69           C  
ATOM   2400  CB  ARG A 295     -15.054 -15.535  25.100  1.00 72.69           C  
ATOM   2401  O   ARG A 295     -16.630 -17.088  27.611  1.00 72.69           O  
ATOM   2402  CG  ARG A 295     -15.462 -14.350  25.987  1.00 72.69           C  
ATOM   2403  CD  ARG A 295     -15.537 -13.053  25.174  1.00 72.69           C  
ATOM   2404  NE  ARG A 295     -14.225 -12.647  24.632  1.00 72.69           N  
ATOM   2405  NH1 ARG A 295     -14.995 -11.073  23.140  1.00 72.69           N  
ATOM   2406  NH2 ARG A 295     -12.795 -11.396  23.395  1.00 72.69           N  
ATOM   2407  CZ  ARG A 295     -14.016 -11.715  23.719  1.00 72.69           C  
ATOM   2408  N   THR A 296     -17.291 -17.737  25.568  1.00 68.56           N  
ATOM   2409  CA  THR A 296     -18.674 -18.072  25.940  1.00 68.56           C  
ATOM   2410  C   THR A 296     -18.771 -19.087  27.096  1.00 68.56           C  
ATOM   2411  CB  THR A 296     -19.462 -18.519  24.700  1.00 68.56           C  
ATOM   2412  O   THR A 296     -19.366 -18.758  28.128  1.00 68.56           O  
ATOM   2413  CG2 THR A 296     -20.945 -18.722  25.008  1.00 68.56           C  
ATOM   2414  OG1 THR A 296     -19.373 -17.504  23.729  1.00 68.56           O  
ATOM   2415  N   PRO A 297     -18.151 -20.286  27.029  1.00 73.25           N  
ATOM   2416  CA  PRO A 297     -18.187 -21.234  28.142  1.00 73.25           C  
ATOM   2417  C   PRO A 297     -17.425 -20.718  29.368  1.00 73.25           C  
ATOM   2418  CB  PRO A 297     -17.577 -22.530  27.594  1.00 73.25           C  
ATOM   2419  O   PRO A 297     -17.803 -21.015  30.502  1.00 73.25           O  
ATOM   2420  CG  PRO A 297     -16.653 -22.054  26.476  1.00 73.25           C  
ATOM   2421  CD  PRO A 297     -17.409 -20.855  25.913  1.00 73.25           C  
ATOM   2422  N   LEU A 298     -16.377 -19.917  29.166  1.00 83.88           N  
ATOM   2423  CA  LEU A 298     -15.583 -19.371  30.257  1.00 83.88           C  
ATOM   2424  C   LEU A 298     -16.350 -18.331  31.078  1.00 83.88           C  
ATOM   2425  CB  LEU A 298     -14.302 -18.792  29.661  1.00 83.88           C  
ATOM   2426  O   LEU A 298     -16.326 -18.404  32.306  1.00 83.88           O  
ATOM   2427  CG  LEU A 298     -13.248 -18.477  30.719  1.00 83.88           C  
ATOM   2428  CD1 LEU A 298     -12.715 -19.756  31.373  1.00 83.88           C  
ATOM   2429  CD2 LEU A 298     -12.101 -17.783  30.017  1.00 83.88           C  
ATOM   2430  N   ASN A 299     -17.089 -17.432  30.424  1.00 75.00           N  
ATOM   2431  CA  ASN A 299     -17.986 -16.484  31.086  1.00 75.00           C  
ATOM   2432  C   ASN A 299     -19.075 -17.216  31.879  1.00 75.00           C  
ATOM   2433  CB  ASN A 299     -18.591 -15.536  30.035  1.00 75.00           C  
ATOM   2434  O   ASN A 299     -19.389 -16.817  33.000  1.00 75.00           O  
ATOM   2435  CG  ASN A 299     -17.626 -14.455  29.575  1.00 75.00           C  
ATOM   2436  ND2 ASN A 299     -18.031 -13.640  28.631  1.00 75.00           N  
ATOM   2437  OD1 ASN A 299     -16.523 -14.303  30.073  1.00 75.00           O  
ATOM   2438  N   GLY A 300     -19.570 -18.346  31.362  1.00 74.44           N  
ATOM   2439  CA  GLY A 300     -20.456 -19.243  32.106  1.00 74.44           C  
ATOM   2440  C   GLY A 300     -19.815 -19.789  33.389  1.00 74.44           C  
ATOM   2441  O   GLY A 300     -20.424 -19.726  34.457  1.00 74.44           O  
ATOM   2442  N   ILE A 301     -18.567 -20.271  33.325  1.00 82.94           N  
ATOM   2443  CA  ILE A 301     -17.824 -20.764  34.502  1.00 82.94           C  
ATOM   2444  C   ILE A 301     -17.560 -19.630  35.506  1.00 82.94           C  
ATOM   2445  CB  ILE A 301     -16.510 -21.470  34.075  1.00 82.94           C  
ATOM   2446  O   ILE A 301     -17.725 -19.825  36.714  1.00 82.94           O  
ATOM   2447  CG1 ILE A 301     -16.811 -22.745  33.253  1.00 82.94           C  
ATOM   2448  CG2 ILE A 301     -15.655 -21.853  35.303  1.00 82.94           C  
ATOM   2449  CD1 ILE A 301     -15.587 -23.321  32.527  1.00 82.94           C  
ATOM   2450  N   VAL A 302     -17.175 -18.438  35.040  1.00 75.62           N  
ATOM   2451  CA  VAL A 302     -16.946 -17.258  35.894  1.00 75.62           C  
ATOM   2452  C   VAL A 302     -18.244 -16.825  36.582  1.00 75.62           C  
ATOM   2453  CB  VAL A 302     -16.321 -16.096  35.094  1.00 75.62           C  
ATOM   2454  O   VAL A 302     -18.244 -16.642  37.799  1.00 75.62           O  
ATOM   2455  CG1 VAL A 302     -16.206 -14.812  35.927  1.00 75.62           C  
ATOM   2456  CG2 VAL A 302     -14.895 -16.445  34.646  1.00 75.62           C  
ATOM   2457  N   GLY A 303     -19.351 -16.736  35.840  1.00 70.38           N  
ATOM   2458  CA  GLY A 303     -20.664 -16.356  36.364  1.00 70.38           C  
ATOM   2459  C   GLY A 303     -21.210 -17.361  37.377  1.00 70.38           C  
ATOM   2460  O   GLY A 303     -21.541 -16.988  38.500  1.00 70.38           O  
ATOM   2461  N   LEU A 304     -21.225 -18.655  37.040  1.00 81.81           N  
ATOM   2462  CA  LEU A 304     -21.703 -19.709  37.945  1.00 81.81           C  
ATOM   2463  C   LEU A 304     -20.839 -19.829  39.204  1.00 81.81           C  
ATOM   2464  CB  LEU A 304     -21.735 -21.055  37.201  1.00 81.81           C  
ATOM   2465  O   LEU A 304     -21.370 -19.997  40.301  1.00 81.81           O  
ATOM   2466  CG  LEU A 304     -22.876 -21.178  36.176  1.00 81.81           C  
ATOM   2467  CD1 LEU A 304     -22.630 -22.395  35.285  1.00 81.81           C  
ATOM   2468  CD2 LEU A 304     -24.234 -21.357  36.862  1.00 81.81           C  
ATOM   2469  N   SER A 305     -19.514 -19.712  39.074  1.00 84.31           N  
ATOM   2470  CA  SER A 305     -18.626 -19.724  40.242  1.00 84.31           C  
ATOM   2471  C   SER A 305     -18.835 -18.504  41.141  1.00 84.31           C  
ATOM   2472  CB  SER A 305     -17.154 -19.871  39.850  1.00 84.31           C  
ATOM   2473  O   SER A 305     -18.766 -18.652  42.360  1.00 84.31           O  
ATOM   2474  OG  SER A 305     -16.713 -18.817  39.021  1.00 84.31           O  
ATOM   2475  N   ARG A 306     -19.151 -17.329  40.577  1.00 76.81           N  
ATOM   2476  CA  ARG A 306     -19.507 -16.125  41.342  1.00 76.81           C  
ATOM   2477  C   ARG A 306     -20.823 -16.306  42.098  1.00 76.81           C  
ATOM   2478  CB  ARG A 306     -19.560 -14.907  40.402  1.00 76.81           C  
ATOM   2479  O   ARG A 306     -20.838 -16.108  43.305  1.00 76.81           O  
ATOM   2480  CG  ARG A 306     -19.738 -13.572  41.138  1.00 76.81           C  
ATOM   2481  CD  ARG A 306     -18.459 -13.178  41.883  1.00 76.81           C  
ATOM   2482  NE  ARG A 306     -18.652 -11.926  42.628  1.00 76.81           N  
ATOM   2483  NH1 ARG A 306     -16.466 -11.220  42.635  1.00 76.81           N  
ATOM   2484  NH2 ARG A 306     -18.055  -9.947  43.563  1.00 76.81           N  
ATOM   2485  CZ  ARG A 306     -17.725 -11.041  42.939  1.00 76.81           C  
ATOM   2486  N   ILE A 307     -21.873 -16.769  41.416  1.00 80.06           N  
ATOM   2487  CA  ILE A 307     -23.187 -17.033  42.026  1.00 80.06           C  
ATOM   2488  C   ILE A 307     -23.050 -18.027  43.182  1.00 80.06           C  
ATOM   2489  CB  ILE A 307     -24.181 -17.550  40.958  1.00 80.06           C  
ATOM   2490  O   ILE A 307     -23.598 -17.804  44.256  1.00 80.06           O  
ATOM   2491  CG1 ILE A 307     -24.505 -16.437  39.934  1.00 80.06           C  
ATOM   2492  CG2 ILE A 307     -25.488 -18.056  41.603  1.00 80.06           C  
ATOM   2493  CD1 ILE A 307     -25.191 -16.952  38.662  1.00 80.06           C  
ATOM   2494  N   LEU A 308     -22.289 -19.110  42.992  1.00 83.50           N  
ATOM   2495  CA  LEU A 308     -22.081 -20.106  44.043  1.00 83.50           C  
ATOM   2496  C   LEU A 308     -21.288 -19.541  45.228  1.00 83.50           C  
ATOM   2497  CB  LEU A 308     -21.401 -21.351  43.449  1.00 83.50           C  
ATOM   2498  O   LEU A 308     -21.619 -19.868  46.364  1.00 83.50           O  
ATOM   2499  CG  LEU A 308     -22.332 -22.214  42.582  1.00 83.50           C  
ATOM   2500  CD1 LEU A 308     -21.509 -23.229  41.783  1.00 83.50           C  
ATOM   2501  CD2 LEU A 308     -23.355 -22.995  43.416  1.00 83.50           C  
ATOM   2502  N   LEU A 309     -20.291 -18.679  44.993  1.00 82.12           N  
ATOM   2503  CA  LEU A 309     -19.528 -18.014  46.060  1.00 82.12           C  
ATOM   2504  C   LEU A 309     -20.385 -17.103  46.954  1.00 82.12           C  
ATOM   2505  CB  LEU A 309     -18.358 -17.217  45.449  1.00 82.12           C  
ATOM   2506  O   LEU A 309     -20.006 -16.901  48.107  1.00 82.12           O  
ATOM   2507  CG  LEU A 309     -17.138 -18.074  45.079  1.00 82.12           C  
ATOM   2508  CD1 LEU A 309     -16.169 -17.272  44.205  1.00 82.12           C  
ATOM   2509  CD2 LEU A 309     -16.371 -18.538  46.324  1.00 82.12           C  
ATOM   2510  N   ASP A 310     -21.522 -16.614  46.454  1.00 81.81           N  
ATOM   2511  CA  ASP A 310     -22.477 -15.789  47.206  1.00 81.81           C  
ATOM   2512  C   ASP A 310     -23.509 -16.630  48.002  1.00 81.81           C  
ATOM   2513  CB  ASP A 310     -23.135 -14.771  46.250  1.00 81.81           C  
ATOM   2514  O   ASP A 310     -24.344 -16.082  48.724  1.00 81.81           O  
ATOM   2515  CG  ASP A 310     -22.156 -13.732  45.663  1.00 81.81           C  
ATOM   2516  OD1 ASP A 310     -21.122 -13.435  46.309  1.00 81.81           O  
ATOM   2517  OD2 ASP A 310     -22.446 -13.204  44.565  1.00 81.81           O  
ATOM   2518  N   THR A 311     -23.453 -17.968  47.919  1.00 85.62           N  
ATOM   2519  CA  THR A 311     -24.318 -18.888  48.689  1.00 85.62           C  
ATOM   2520  C   THR A 311     -23.681 -19.357  50.007  1.00 85.62           C  
ATOM   2521  CB  THR A 311     -24.789 -20.094  47.855  1.00 85.62           C  
ATOM   2522  O   THR A 311     -22.503 -19.121  50.276  1.00 85.62           O  
ATOM   2523  CG2 THR A 311     -25.492 -19.703  46.559  1.00 85.62           C  
ATOM   2524  OG1 THR A 311     -23.742 -20.979  47.544  1.00 85.62           O  
ATOM   2525  N   GLN A 312     -24.453 -20.039  50.866  1.00 85.56           N  
ATOM   2526  CA  GLN A 312     -23.902 -20.681  52.066  1.00 85.56           C  
ATOM   2527  C   GLN A 312     -23.071 -21.913  51.679  1.00 85.56           C  
ATOM   2528  CB  GLN A 312     -25.007 -21.066  53.064  1.00 85.56           C  
ATOM   2529  O   GLN A 312     -23.621 -22.948  51.310  1.00 85.56           O  
ATOM   2530  CG  GLN A 312     -25.600 -19.848  53.785  1.00 85.56           C  
ATOM   2531  CD  GLN A 312     -26.554 -20.224  54.919  1.00 85.56           C  
ATOM   2532  NE2 GLN A 312     -27.145 -19.251  55.577  1.00 85.56           N  
ATOM   2533  OE1 GLN A 312     -26.791 -21.372  55.254  1.00 85.56           O  
ATOM   2534  N   LEU A 313     -21.749 -21.792  51.801  1.00 88.62           N  
ATOM   2535  CA  LEU A 313     -20.773 -22.838  51.492  1.00 88.62           C  
ATOM   2536  C   LEU A 313     -19.987 -23.237  52.739  1.00 88.62           C  
ATOM   2537  CB  LEU A 313     -19.800 -22.322  50.423  1.00 88.62           C  
ATOM   2538  O   LEU A 313     -19.743 -22.412  53.624  1.00 88.62           O  
ATOM   2539  CG  LEU A 313     -20.429 -21.971  49.066  1.00 88.62           C  
ATOM   2540  CD1 LEU A 313     -19.343 -21.275  48.249  1.00 88.62           C  
ATOM   2541  CD2 LEU A 313     -20.911 -23.212  48.311  1.00 88.62           C  
ATOM   2542  N   ASP A 314     -19.522 -24.484  52.782  1.00 89.69           N  
ATOM   2543  CA  ASP A 314     -18.513 -24.875  53.764  1.00 89.69           C  
ATOM   2544  C   ASP A 314     -17.115 -24.296  53.407  1.00 89.69           C  
ATOM   2545  CB  ASP A 314     -18.566 -26.395  54.019  1.00 89.69           C  
ATOM   2546  O   ASP A 314     -16.873 -23.887  52.262  1.00 89.69           O  
ATOM   2547  CG  ASP A 314     -17.901 -27.255  52.945  1.00 89.69           C  
ATOM   2548  OD1 ASP A 314     -16.761 -26.918  52.560  1.00 89.69           O  
ATOM   2549  OD2 ASP A 314     -18.495 -28.280  52.553  1.00 89.69           O  
ATOM   2550  N   PRO A 315     -16.164 -24.235  54.362  1.00 83.50           N  
ATOM   2551  CA  PRO A 315     -14.841 -23.645  54.127  1.00 83.50           C  
ATOM   2552  C   PRO A 315     -14.018 -24.334  53.026  1.00 83.50           C  
ATOM   2553  CB  PRO A 315     -14.113 -23.747  55.474  1.00 83.50           C  
ATOM   2554  O   PRO A 315     -13.147 -23.709  52.415  1.00 83.50           O  
ATOM   2555  CG  PRO A 315     -15.240 -23.813  56.502  1.00 83.50           C  
ATOM   2556  CD  PRO A 315     -16.321 -24.592  55.763  1.00 83.50           C  
ATOM   2557  N   GLU A 316     -14.258 -25.622  52.777  1.00 78.44           N  
ATOM   2558  CA  GLU A 316     -13.546 -26.408  51.771  1.00 78.44           C  
ATOM   2559  C   GLU A 316     -14.130 -26.149  50.372  1.00 78.44           C  
ATOM   2560  CB  GLU A 316     -13.583 -27.897  52.167  1.00 78.44           C  
ATOM   2561  O   GLU A 316     -13.391 -25.836  49.435  1.00 78.44           O  
ATOM   2562  CG  GLU A 316     -12.305 -28.608  51.707  1.00 78.44           C  
ATOM   2563  CD  GLU A 316     -12.315 -30.127  51.930  1.00 78.44           C  
ATOM   2564  OE1 GLU A 316     -11.555 -30.793  51.185  1.00 78.44           O  
ATOM   2565  OE2 GLU A 316     -13.018 -30.609  52.843  1.00 78.44           O  
ATOM   2566  N   GLN A 317     -15.460 -26.149  50.254  1.00 82.50           N  
ATOM   2567  CA  GLN A 317     -16.220 -25.763  49.065  1.00 82.50           C  
ATOM   2568  C   GLN A 317     -15.911 -24.332  48.634  1.00 82.50           C  
ATOM   2569  CB  GLN A 317     -17.719 -25.873  49.362  1.00 82.50           C  
ATOM   2570  O   GLN A 317     -15.630 -24.095  47.458  1.00 82.50           O  
ATOM   2571  CG  GLN A 317     -18.207 -27.321  49.464  1.00 82.50           C  
ATOM   2572  CD  GLN A 317     -19.658 -27.401  49.931  1.00 82.50           C  
ATOM   2573  NE2 GLN A 317     -20.288 -28.545  49.795  1.00 82.50           N  
ATOM   2574  OE1 GLN A 317     -20.265 -26.443  50.393  1.00 82.50           O  
ATOM   2575  N   GLN A 318     -15.879 -23.384  49.575  1.00 77.50           N  
ATOM   2576  CA  GLN A 318     -15.529 -21.995  49.288  1.00 77.50           C  
ATOM   2577  C   GLN A 318     -14.104 -21.881  48.725  1.00 77.50           C  
ATOM   2578  CB  GLN A 318     -15.695 -21.168  50.570  1.00 77.50           C  
ATOM   2579  O   GLN A 318     -13.859 -21.121  47.786  1.00 77.50           O  
ATOM   2580  CG  GLN A 318     -15.673 -19.662  50.274  1.00 77.50           C  
ATOM   2581  CD  GLN A 318     -15.782 -18.804  51.531  1.00 77.50           C  
ATOM   2582  NE2 GLN A 318     -16.042 -17.523  51.390  1.00 77.50           N  
ATOM   2583  OE1 GLN A 318     -15.586 -19.235  52.652  1.00 77.50           O  
ATOM   2584  N   LYS A 319     -13.154 -22.670  49.244  1.00 69.12           N  
ATOM   2585  CA  LYS A 319     -11.777 -22.718  48.733  1.00 69.12           C  
ATOM   2586  C   LYS A 319     -11.706 -23.307  47.320  1.00 69.12           C  
ATOM   2587  CB  LYS A 319     -10.914 -23.494  49.733  1.00 69.12           C  
ATOM   2588  O   LYS A 319     -10.983 -22.760  46.480  1.00 69.12           O  
ATOM   2589  CG  LYS A 319      -9.426 -23.496  49.362  1.00 69.12           C  
ATOM   2590  CD  LYS A 319      -8.660 -24.330  50.390  1.00 69.12           C  
ATOM   2591  CE  LYS A 319      -7.180 -24.434  50.022  1.00 69.12           C  
ATOM   2592  NZ  LYS A 319      -6.484 -25.343  50.965  1.00 69.12           N  
ATOM   2593  N   TYR A 320     -12.446 -24.382  47.036  1.00 76.38           N  
ATOM   2594  CA  TYR A 320     -12.518 -24.966  45.691  1.00 76.38           C  
ATOM   2595  C   TYR A 320     -13.137 -23.995  44.684  1.00 76.38           C  
ATOM   2596  CB  TYR A 320     -13.281 -26.299  45.717  1.00 76.38           C  
ATOM   2597  O   TYR A 320     -12.530 -23.723  43.649  1.00 76.38           O  
ATOM   2598  CG  TYR A 320     -12.591 -27.421  46.479  1.00 76.38           C  
ATOM   2599  CD1 TYR A 320     -11.222 -27.692  46.274  1.00 76.38           C  
ATOM   2600  CD2 TYR A 320     -13.324 -28.220  47.380  1.00 76.38           C  
ATOM   2601  CE1 TYR A 320     -10.586 -28.719  46.998  1.00 76.38           C  
ATOM   2602  CE2 TYR A 320     -12.688 -29.249  48.106  1.00 76.38           C  
ATOM   2603  OH  TYR A 320     -10.632 -30.411  48.675  1.00 76.38           O  
ATOM   2604  CZ  TYR A 320     -11.307 -29.486  47.935  1.00 76.38           C  
ATOM   2605  N   LEU A 321     -14.277 -23.390  45.021  1.00 79.44           N  
ATOM   2606  CA  LEU A 321     -14.964 -22.412  44.176  1.00 79.44           C  
ATOM   2607  C   LEU A 321     -14.123 -21.166  43.911  1.00 79.44           C  
ATOM   2608  CB  LEU A 321     -16.301 -22.047  44.837  1.00 79.44           C  
ATOM   2609  O   LEU A 321     -14.017 -20.730  42.768  1.00 79.44           O  
ATOM   2610  CG  LEU A 321     -17.437 -22.908  44.270  1.00 79.44           C  
ATOM   2611  CD1 LEU A 321     -18.562 -23.081  45.279  1.00 79.44           C  
ATOM   2612  CD2 LEU A 321     -17.984 -22.235  43.012  1.00 79.44           C  
ATOM   2613  N   LYS A 322     -13.442 -20.637  44.932  1.00 70.44           N  
ATOM   2614  CA  LYS A 322     -12.528 -19.500  44.769  1.00 70.44           C  
ATOM   2615  C   LYS A 322     -11.356 -19.841  43.850  1.00 70.44           C  
ATOM   2616  CB  LYS A 322     -12.076 -19.044  46.160  1.00 70.44           C  
ATOM   2617  O   LYS A 322     -10.921 -18.997  43.074  1.00 70.44           O  
ATOM   2618  CG  LYS A 322     -11.431 -17.655  46.148  1.00 70.44           C  
ATOM   2619  CD  LYS A 322     -11.173 -17.198  47.589  1.00 70.44           C  
ATOM   2620  CE  LYS A 322     -10.717 -15.737  47.602  1.00 70.44           C  
ATOM   2621  NZ  LYS A 322     -10.606 -15.219  48.988  1.00 70.44           N  
ATOM   2622  N   THR A 323     -10.868 -21.080  43.903  1.00 63.84           N  
ATOM   2623  CA  THR A 323      -9.812 -21.557  42.999  1.00 63.84           C  
ATOM   2624  C   THR A 323     -10.325 -21.662  41.562  1.00 63.84           C  
ATOM   2625  CB  THR A 323      -9.227 -22.895  43.474  1.00 63.84           C  
ATOM   2626  O   THR A 323      -9.677 -21.135  40.664  1.00 63.84           O  
ATOM   2627  CG2 THR A 323      -8.021 -23.323  42.639  1.00 63.84           C  
ATOM   2628  OG1 THR A 323      -8.779 -22.782  44.811  1.00 63.84           O  
ATOM   2629  N   ILE A 324     -11.502 -22.264  41.346  1.00 77.69           N  
ATOM   2630  CA  ILE A 324     -12.141 -22.372  40.021  1.00 77.69           C  
ATOM   2631  C   ILE A 324     -12.378 -20.983  39.419  1.00 77.69           C  
ATOM   2632  CB  ILE A 324     -13.460 -23.179  40.123  1.00 77.69           C  
ATOM   2633  O   ILE A 324     -12.014 -20.745  38.270  1.00 77.69           O  
ATOM   2634  CG1 ILE A 324     -13.154 -24.658  40.457  1.00 77.69           C  
ATOM   2635  CG2 ILE A 324     -14.282 -23.095  38.820  1.00 77.69           C  
ATOM   2636  CD1 ILE A 324     -14.384 -25.461  40.903  1.00 77.69           C  
ATOM   2637  N   HIS A 325     -12.920 -20.054  40.208  1.00 70.88           N  
ATOM   2638  CA  HIS A 325     -13.198 -18.684  39.786  1.00 70.88           C  
ATOM   2639  C   HIS A 325     -11.923 -17.949  39.345  1.00 70.88           C  
ATOM   2640  CB  HIS A 325     -13.884 -17.960  40.951  1.00 70.88           C  
ATOM   2641  O   HIS A 325     -11.863 -17.401  38.247  1.00 70.88           O  
ATOM   2642  CG  HIS A 325     -14.352 -16.577  40.596  1.00 70.88           C  
ATOM   2643  CD2 HIS A 325     -13.873 -15.396  41.091  1.00 70.88           C  
ATOM   2644  ND1 HIS A 325     -15.397 -16.275  39.756  1.00 70.88           N  
ATOM   2645  CE1 HIS A 325     -15.542 -14.941  39.739  1.00 70.88           C  
ATOM   2646  NE2 HIS A 325     -14.652 -14.360  40.566  1.00 70.88           N  
ATOM   2647  N   VAL A 326     -10.864 -18.000  40.163  1.00 65.19           N  
ATOM   2648  CA  VAL A 326      -9.569 -17.383  39.829  1.00 65.19           C  
ATOM   2649  C   VAL A 326      -8.947 -18.028  38.588  1.00 65.19           C  
ATOM   2650  CB  VAL A 326      -8.610 -17.449  41.034  1.00 65.19           C  
ATOM   2651  O   VAL A 326      -8.411 -17.318  37.738  1.00 65.19           O  
ATOM   2652  CG1 VAL A 326      -7.172 -17.032  40.689  1.00 65.19           C  
ATOM   2653  CG2 VAL A 326      -9.091 -16.507  42.148  1.00 65.19           C  
ATOM   2654  N   SER A 327      -9.028 -19.354  38.448  1.00 66.31           N  
ATOM   2655  CA  SER A 327      -8.530 -20.062  37.265  1.00 66.31           C  
ATOM   2656  C   SER A 327      -9.280 -19.671  35.991  1.00 66.31           C  
ATOM   2657  CB  SER A 327      -8.617 -21.577  37.475  1.00 66.31           C  
ATOM   2658  O   SER A 327      -8.636 -19.452  34.967  1.00 66.31           O  
ATOM   2659  OG  SER A 327      -7.649 -21.992  38.422  1.00 66.31           O  
ATOM   2660  N   ALA A 328     -10.605 -19.528  36.054  1.00 74.12           N  
ATOM   2661  CA  ALA A 328     -11.422 -19.126  34.914  1.00 74.12           C  
ATOM   2662  C   ALA A 328     -11.134 -17.677  34.480  1.00 74.12           C  
ATOM   2663  CB  ALA A 328     -12.892 -19.360  35.272  1.00 74.12           C  
ATOM   2664  O   ALA A 328     -10.909 -17.428  33.300  1.00 74.12           O  
ATOM   2665  N   ILE A 329     -11.018 -16.743  35.432  1.00 67.12           N  
ATOM   2666  CA  ILE A 329     -10.615 -15.353  35.148  1.00 67.12           C  
ATOM   2667  C   ILE A 329      -9.214 -15.303  34.526  1.00 67.12           C  
ATOM   2668  CB  ILE A 329     -10.684 -14.502  36.437  1.00 67.12           C  
ATOM   2669  O   ILE A 329      -8.992 -14.617  33.532  1.00 67.12           O  
ATOM   2670  CG1 ILE A 329     -12.158 -14.321  36.860  1.00 67.12           C  
ATOM   2671  CG2 ILE A 329     -10.014 -13.126  36.232  1.00 67.12           C  
ATOM   2672  CD1 ILE A 329     -12.332 -13.725  38.259  1.00 67.12           C  
ATOM   2673  N   THR A 330      -8.264 -16.059  35.085  1.00 65.31           N  
ATOM   2674  CA  THR A 330      -6.884 -16.090  34.576  1.00 65.31           C  
ATOM   2675  C   THR A 330      -6.840 -16.590  33.134  1.00 65.31           C  
ATOM   2676  CB  THR A 330      -5.979 -16.972  35.449  1.00 65.31           C  
ATOM   2677  O   THR A 330      -6.132 -16.017  32.310  1.00 65.31           O  
ATOM   2678  CG2 THR A 330      -4.514 -16.920  35.011  1.00 65.31           C  
ATOM   2679  OG1 THR A 330      -6.008 -16.542  36.792  1.00 65.31           O  
ATOM   2680  N   LEU A 331      -7.612 -17.631  32.813  1.00 73.00           N  
ATOM   2681  CA  LEU A 331      -7.700 -18.159  31.456  1.00 73.00           C  
ATOM   2682  C   LEU A 331      -8.330 -17.144  30.485  1.00 73.00           C  
ATOM   2683  CB  LEU A 331      -8.467 -19.491  31.519  1.00 73.00           C  
ATOM   2684  O   LEU A 331      -7.898 -17.053  29.341  1.00 73.00           O  
ATOM   2685  CG  LEU A 331      -8.498 -20.259  30.190  1.00 73.00           C  
ATOM   2686  CD1 LEU A 331      -7.098 -20.668  29.720  1.00 73.00           C  
ATOM   2687  CD2 LEU A 331      -9.324 -21.536  30.343  1.00 73.00           C  
ATOM   2688  N   GLY A 332      -9.291 -16.342  30.948  1.00 69.75           N  
ATOM   2689  CA  GLY A 332      -9.951 -15.318  30.131  1.00 69.75           C  
ATOM   2690  C   GLY A 332      -8.992 -14.201  29.750  1.00 69.75           C  
ATOM   2691  O   GLY A 332      -8.926 -13.809  28.587  1.00 69.75           O  
ATOM   2692  N   ASN A 333      -8.165 -13.782  30.707  1.00 64.19           N  
ATOM   2693  CA  ASN A 333      -7.104 -12.813  30.460  1.00 64.19           C  
ATOM   2694  C   ASN A 333      -6.070 -13.347  29.454  1.00 64.19           C  
ATOM   2695  CB  ASN A 333      -6.465 -12.415  31.800  1.00 64.19           C  
ATOM   2696  O   ASN A 333      -5.680 -12.612  28.558  1.00 64.19           O  
ATOM   2697  CG  ASN A 333      -7.415 -11.663  32.720  1.00 64.19           C  
ATOM   2698  ND2 ASN A 333      -7.034 -11.460  33.959  1.00 64.19           N  
ATOM   2699  OD1 ASN A 333      -8.497 -11.236  32.366  1.00 64.19           O  
ATOM   2700  N   ILE A 334      -5.687 -14.633  29.525  1.00 67.12           N  
ATOM   2701  CA  ILE A 334      -4.783 -15.248  28.529  1.00 67.12           C  
ATOM   2702  C   ILE A 334      -5.381 -15.176  27.121  1.00 67.12           C  
ATOM   2703  CB  ILE A 334      -4.430 -16.714  28.893  1.00 67.12           C  
ATOM   2704  O   ILE A 334      -4.673 -14.833  26.177  1.00 67.12           O  
ATOM   2705  CG1 ILE A 334      -3.584 -16.766  30.180  1.00 67.12           C  
ATOM   2706  CG2 ILE A 334      -3.652 -17.411  27.758  1.00 67.12           C  
ATOM   2707  CD1 ILE A 334      -3.397 -18.160  30.789  1.00 67.12           C  
ATOM   2708  N   PHE A 335      -6.667 -15.497  26.959  1.00 68.69           N  
ATOM   2709  CA  PHE A 335      -7.307 -15.420  25.646  1.00 68.69           C  
ATOM   2710  C   PHE A 335      -7.363 -13.992  25.114  1.00 68.69           C  
ATOM   2711  CB  PHE A 335      -8.703 -16.055  25.680  1.00 68.69           C  
ATOM   2712  O   PHE A 335      -7.044 -13.775  23.947  1.00 68.69           O  
ATOM   2713  CG  PHE A 335      -8.639 -17.562  25.602  1.00 68.69           C  
ATOM   2714  CD1 PHE A 335      -8.087 -18.163  24.456  1.00 68.69           C  
ATOM   2715  CD2 PHE A 335      -9.079 -18.361  26.672  1.00 68.69           C  
ATOM   2716  CE1 PHE A 335      -7.873 -19.548  24.426  1.00 68.69           C  
ATOM   2717  CE2 PHE A 335      -8.905 -19.754  26.620  1.00 68.69           C  
ATOM   2718  CZ  PHE A 335      -8.249 -20.336  25.527  1.00 68.69           C  
ATOM   2719  N   ASN A 336      -7.706 -13.023  25.961  1.00 65.00           N  
ATOM   2720  CA  ASN A 336      -7.706 -11.617  25.567  1.00 65.00           C  
ATOM   2721  C   ASN A 336      -6.302 -11.141  25.157  1.00 65.00           C  
ATOM   2722  CB  ASN A 336      -8.323 -10.780  26.696  1.00 65.00           C  
ATOM   2723  O   ASN A 336      -6.167 -10.538  24.095  1.00 65.00           O  
ATOM   2724  CG  ASN A 336      -9.832 -10.944  26.815  1.00 65.00           C  
ATOM   2725  ND2 ASN A 336     -10.387 -10.518  27.926  1.00 65.00           N  
ATOM   2726  OD1 ASN A 336     -10.537 -11.414  25.924  1.00 65.00           O  
ATOM   2727  N   ASP A 337      -5.256 -11.511  25.900  1.00 65.69           N  
ATOM   2728  CA  ASP A 337      -3.864 -11.181  25.561  1.00 65.69           C  
ATOM   2729  C   ASP A 337      -3.436 -11.778  24.200  1.00 65.69           C  
ATOM   2730  CB  ASP A 337      -2.917 -11.711  26.657  1.00 65.69           C  
ATOM   2731  O   ASP A 337      -2.745 -11.130  23.413  1.00 65.69           O  
ATOM   2732  CG  ASP A 337      -2.962 -11.019  28.027  1.00 65.69           C  
ATOM   2733  OD1 ASP A 337      -3.615  -9.968  28.172  1.00 65.69           O  
ATOM   2734  OD2 ASP A 337      -2.267 -11.539  28.943  1.00 65.69           O  
ATOM   2735  N   VAL A 338      -3.857 -13.011  23.883  1.00 67.75           N  
ATOM   2736  CA  VAL A 338      -3.576 -13.658  22.583  1.00 67.75           C  
ATOM   2737  C   VAL A 338      -4.296 -12.945  21.434  1.00 67.75           C  
ATOM   2738  CB  VAL A 338      -3.942 -15.157  22.624  1.00 67.75           C  
ATOM   2739  O   VAL A 338      -3.726 -12.795  20.352  1.00 67.75           O  
ATOM   2740  CG1 VAL A 338      -3.894 -15.836  21.245  1.00 67.75           C  
ATOM   2741  CG2 VAL A 338      -2.967 -15.926  23.526  1.00 67.75           C  
ATOM   2742  N   ILE A 339      -5.527 -12.476  21.656  1.00 69.44           N  
ATOM   2743  CA  ILE A 339      -6.270 -11.681  20.667  1.00 69.44           C  
ATOM   2744  C   ILE A 339      -5.583 -10.339  20.440  1.00 69.44           C  
ATOM   2745  CB  ILE A 339      -7.724 -11.440  21.114  1.00 69.44           C  
ATOM   2746  O   ILE A 339      -5.428  -9.930  19.291  1.00 69.44           O  
ATOM   2747  CG1 ILE A 339      -8.509 -12.758  21.210  1.00 69.44           C  
ATOM   2748  CG2 ILE A 339      -8.472 -10.488  20.157  1.00 69.44           C  
ATOM   2749  CD1 ILE A 339      -9.788 -12.587  22.042  1.00 69.44           C  
ATOM   2750  N   GLU A 340      -5.171  -9.653  21.508  1.00 62.91           N  
ATOM   2751  CA  GLU A 340      -4.430  -8.396  21.394  1.00 62.91           C  
ATOM   2752  C   GLU A 340      -3.126  -8.595  20.615  1.00 62.91           C  
ATOM   2753  CB  GLU A 340      -4.138  -7.795  22.776  1.00 62.91           C  
ATOM   2754  O   GLU A 340      -2.824  -7.803  19.722  1.00 62.91           O  
ATOM   2755  CG  GLU A 340      -5.379  -7.147  23.409  1.00 62.91           C  
ATOM   2756  CD  GLU A 340      -5.058  -6.321  24.669  1.00 62.91           C  
ATOM   2757  OE1 GLU A 340      -6.022  -5.795  25.263  1.00 62.91           O  
ATOM   2758  OE2 GLU A 340      -3.861  -6.128  24.990  1.00 62.91           O  
ATOM   2759  N   MET A 341      -2.401  -9.689  20.867  1.00 64.56           N  
ATOM   2760  CA  MET A 341      -1.199 -10.045  20.110  1.00 64.56           C  
ATOM   2761  C   MET A 341      -1.493 -10.220  18.612  1.00 64.56           C  
ATOM   2762  CB  MET A 341      -0.583 -11.323  20.703  1.00 64.56           C  
ATOM   2763  O   MET A 341      -0.776  -9.666  17.778  1.00 64.56           O  
ATOM   2764  CG  MET A 341       0.813 -11.606  20.135  1.00 64.56           C  
ATOM   2765  SD  MET A 341       1.520 -13.206  20.631  1.00 64.56           S  
ATOM   2766  CE  MET A 341       0.672 -14.279  19.440  1.00 64.56           C  
ATOM   2767  N   ASP A 342      -2.553 -10.950  18.255  1.00 64.50           N  
ATOM   2768  CA  ASP A 342      -2.917 -11.167  16.851  1.00 64.50           C  
ATOM   2769  C   ASP A 342      -3.430  -9.872  16.191  1.00 64.50           C  
ATOM   2770  CB  ASP A 342      -3.916 -12.329  16.750  1.00 64.50           C  
ATOM   2771  O   ASP A 342      -3.061  -9.574  15.056  1.00 64.50           O  
ATOM   2772  CG  ASP A 342      -3.995 -12.884  15.324  1.00 64.50           C  
ATOM   2773  OD1 ASP A 342      -3.182 -13.752  14.948  1.00 64.50           O  
ATOM   2774  OD2 ASP A 342      -4.906 -12.467  14.581  1.00 64.50           O  
ATOM   2775  N   LYS A 343      -4.183  -9.025  16.910  1.00 63.56           N  
ATOM   2776  CA  LYS A 343      -4.563  -7.678  16.441  1.00 63.56           C  
ATOM   2777  C   LYS A 343      -3.328  -6.805  16.166  1.00 63.56           C  
ATOM   2778  CB  LYS A 343      -5.505  -6.984  17.449  1.00 63.56           C  
ATOM   2779  O   LYS A 343      -3.300  -6.100  15.156  1.00 63.56           O  
ATOM   2780  CG  LYS A 343      -6.967  -7.475  17.402  1.00 63.56           C  
ATOM   2781  CD  LYS A 343      -7.864  -6.614  18.316  1.00 63.56           C  
ATOM   2782  CE  LYS A 343      -9.352  -7.005  18.235  1.00 63.56           C  
ATOM   2783  NZ  LYS A 343     -10.233  -6.032  18.946  1.00 63.56           N  
ATOM   2784  N   GLN A 344      -2.298  -6.884  17.010  1.00 59.72           N  
ATOM   2785  CA  GLN A 344      -1.043  -6.140  16.849  1.00 59.72           C  
ATOM   2786  C   GLN A 344      -0.143  -6.660  15.715  1.00 59.72           C  
ATOM   2787  CB  GLN A 344      -0.254  -6.151  18.167  1.00 59.72           C  
ATOM   2788  O   GLN A 344       0.621  -5.880  15.150  1.00 59.72           O  
ATOM   2789  CG  GLN A 344      -0.839  -5.212  19.230  1.00 59.72           C  
ATOM   2790  CD  GLN A 344       0.050  -5.097  20.467  1.00 59.72           C  
ATOM   2791  NE2 GLN A 344      -0.250  -4.168  21.346  1.00 59.72           N  
ATOM   2792  OE1 GLN A 344       1.051  -5.782  20.646  1.00 59.72           O  
ATOM   2793  N   GLU A 345      -0.198  -7.949  15.356  1.00 58.16           N  
ATOM   2794  CA  GLU A 345       0.500  -8.458  14.161  1.00 58.16           C  
ATOM   2795  C   GLU A 345      -0.144  -7.946  12.859  1.00 58.16           C  
ATOM   2796  CB  GLU A 345       0.571 -10.004  14.152  1.00 58.16           C  
ATOM   2797  O   GLU A 345       0.561  -7.711  11.876  1.00 58.16           O  
ATOM   2798  CG  GLU A 345       1.633 -10.574  15.108  1.00 58.16           C  
ATOM   2799  CD  GLU A 345       1.922 -12.088  14.936  1.00 58.16           C  
ATOM   2800  OE1 GLU A 345       2.978 -12.515  15.458  1.00 58.16           O  
ATOM   2801  OE2 GLU A 345       1.150 -12.840  14.283  1.00 58.16           O  
ATOM   2802  N   ARG A 346      -1.469  -7.737  12.851  1.00 55.94           N  
ATOM   2803  CA  ARG A 346      -2.248  -7.355  11.656  1.00 55.94           C  
ATOM   2804  C   ARG A 346      -2.092  -5.893  11.240  1.00 55.94           C  
ATOM   2805  CB  ARG A 346      -3.736  -7.622  11.910  1.00 55.94           C  
ATOM   2806  O   ARG A 346      -2.170  -5.586  10.051  1.00 55.94           O  
ATOM   2807  CG  ARG A 346      -4.124  -9.106  12.009  1.00 55.94           C  
ATOM   2808  CD  ARG A 346      -5.607  -9.171  12.407  1.00 55.94           C  
ATOM   2809  NE  ARG A 346      -5.961 -10.346  13.219  1.00 55.94           N  
ATOM   2810  NH1 ARG A 346      -8.237 -10.190  12.982  1.00 55.94           N  
ATOM   2811  NH2 ARG A 346      -7.397 -11.855  14.167  1.00 55.94           N  
ATOM   2812  CZ  ARG A 346      -7.183 -10.787  13.461  1.00 55.94           C  
ATOM   2813  N   ARG A 347      -1.931  -4.977  12.195  1.00 50.75           N  
ATOM   2814  CA  ARG A 347      -1.850  -3.531  11.945  1.00 50.75           C  
ATOM   2815  C   ARG A 347      -0.588  -3.009  12.619  1.00 50.75           C  
ATOM   2816  CB  ARG A 347      -3.135  -2.828  12.452  1.00 50.75           C  
ATOM   2817  O   ARG A 347      -0.386  -3.254  13.803  1.00 50.75           O  
ATOM   2818  CG  ARG A 347      -4.395  -3.173  11.625  1.00 50.75           C  
ATOM   2819  CD  ARG A 347      -5.655  -2.447  12.140  1.00 50.75           C  
ATOM   2820  NE  ARG A 347      -6.860  -2.735  11.322  1.00 50.75           N  
ATOM   2821  NH1 ARG A 347      -8.413  -1.592  12.603  1.00 50.75           N  
ATOM   2822  NH2 ARG A 347      -9.086  -2.643  10.776  1.00 50.75           N  
ATOM   2823  CZ  ARG A 347      -8.102  -2.323  11.570  1.00 50.75           C  
ATOM   2824  N   LYS A 348       0.255  -2.248  11.904  1.00 52.59           N  
ATOM   2825  CA  LYS A 348       1.130  -1.285  12.595  1.00 52.59           C  
ATOM   2826  C   LYS A 348       0.190  -0.495  13.499  1.00 52.59           C  
ATOM   2827  CB  LYS A 348       1.798  -0.311  11.611  1.00 52.59           C  
ATOM   2828  O   LYS A 348      -0.695   0.149  12.949  1.00 52.59           O  
ATOM   2829  CG  LYS A 348       3.012  -0.888  10.876  1.00 52.59           C  
ATOM   2830  CD  LYS A 348       3.586   0.194   9.952  1.00 52.59           C  
ATOM   2831  CE  LYS A 348       4.835  -0.303   9.222  1.00 52.59           C  
ATOM   2832  NZ  LYS A 348       5.371   0.757   8.333  1.00 52.59           N  
ATOM   2833  N   VAL A 349       0.305  -0.650  14.819  1.00 56.28           N  
ATOM   2834  CA  VAL A 349      -0.564   0.030  15.787  1.00 56.28           C  
ATOM   2835  C   VAL A 349      -0.547   1.510  15.419  1.00 56.28           C  
ATOM   2836  CB  VAL A 349      -0.071  -0.205  17.231  1.00 56.28           C  
ATOM   2837  O   VAL A 349       0.490   2.160  15.550  1.00 56.28           O  
ATOM   2838  CG1 VAL A 349      -0.934   0.524  18.266  1.00 56.28           C  
ATOM   2839  CG2 VAL A 349      -0.075  -1.702  17.585  1.00 56.28           C  
ATOM   2840  N   GLN A 350      -1.639   1.993  14.829  1.00 56.84           N  
ATOM   2841  CA  GLN A 350      -1.839   3.412  14.595  1.00 56.84           C  
ATOM   2842  C   GLN A 350      -2.214   3.967  15.958  1.00 56.84           C  
ATOM   2843  CB  GLN A 350      -2.920   3.649  13.527  1.00 56.84           C  
ATOM   2844  O   GLN A 350      -3.175   3.503  16.559  1.00 56.84           O  
ATOM   2845  CG  GLN A 350      -2.327   3.573  12.110  1.00 56.84           C  
ATOM   2846  CD  GLN A 350      -3.377   3.648  11.002  1.00 56.84           C  
ATOM   2847  NE2 GLN A 350      -2.998   3.959   9.784  1.00 56.84           N  
ATOM   2848  OE1 GLN A 350      -4.545   3.370  11.165  1.00 56.84           O  
ATOM   2849  N   LEU A 351      -1.367   4.844  16.482  1.00 71.94           N  
ATOM   2850  CA  LEU A 351      -1.670   5.568  17.705  1.00 71.94           C  
ATOM   2851  C   LEU A 351      -2.679   6.651  17.365  1.00 71.94           C  
ATOM   2852  CB  LEU A 351      -0.395   6.199  18.263  1.00 71.94           C  
ATOM   2853  O   LEU A 351      -2.436   7.423  16.432  1.00 71.94           O  
ATOM   2854  CG  LEU A 351       0.634   5.175  18.741  1.00 71.94           C  
ATOM   2855  CD1 LEU A 351       1.895   5.943  19.079  1.00 71.94           C  
ATOM   2856  CD2 LEU A 351       0.185   4.409  19.989  1.00 71.94           C  
ATOM   2857  N   ASP A 352      -3.763   6.703  18.124  1.00 75.44           N  
ATOM   2858  CA  ASP A 352      -4.749   7.768  18.018  1.00 75.44           C  
ATOM   2859  C   ASP A 352      -4.331   8.917  18.942  1.00 75.44           C  
ATOM   2860  CB  ASP A 352      -6.144   7.210  18.314  1.00 75.44           C  
ATOM   2861  O   ASP A 352      -4.714   9.000  20.107  1.00 75.44           O  
ATOM   2862  CG  ASP A 352      -7.233   8.255  18.058  1.00 75.44           C  
ATOM   2863  OD1 ASP A 352      -6.927   9.309  17.453  1.00 75.44           O  
ATOM   2864  OD2 ASP A 352      -8.383   7.996  18.454  1.00 75.44           O  
ATOM   2865  N   ASN A 353      -3.410   9.754  18.460  1.00 80.19           N  
ATOM   2866  CA  ASN A 353      -2.890  10.864  19.251  1.00 80.19           C  
ATOM   2867  C   ASN A 353      -3.890  12.027  19.245  1.00 80.19           C  
ATOM   2868  CB  ASN A 353      -1.510  11.290  18.727  1.00 80.19           C  
ATOM   2869  O   ASN A 353      -3.905  12.818  18.301  1.00 80.19           O  
ATOM   2870  CG  ASN A 353      -0.399  10.300  19.017  1.00 80.19           C  
ATOM   2871  ND2 ASN A 353       0.607  10.269  18.174  1.00 80.19           N  
ATOM   2872  OD1 ASN A 353      -0.356   9.587  20.007  1.00 80.19           O  
ATOM   2873  N   GLN A 354      -4.654  12.166  20.328  1.00 81.44           N  
ATOM   2874  CA  GLN A 354      -5.638  13.235  20.521  1.00 81.44           C  
ATOM   2875  C   GLN A 354      -5.227  14.190  21.658  1.00 81.44           C  
ATOM   2876  CB  GLN A 354      -7.023  12.624  20.778  1.00 81.44           C  
ATOM   2877  O   GLN A 354      -4.371  13.837  22.478  1.00 81.44           O  
ATOM   2878  CG  GLN A 354      -7.497  11.753  19.603  1.00 81.44           C  
ATOM   2879  CD  GLN A 354      -8.966  11.359  19.700  1.00 81.44           C  
ATOM   2880  NE2 GLN A 354      -9.475  10.656  18.720  1.00 81.44           N  
ATOM   2881  OE1 GLN A 354      -9.674  11.691  20.639  1.00 81.44           O  
ATOM   2882  N   PRO A 355      -5.802  15.409  21.732  1.00 84.81           N  
ATOM   2883  CA  PRO A 355      -5.624  16.285  22.884  1.00 84.81           C  
ATOM   2884  C   PRO A 355      -6.242  15.651  24.137  1.00 84.81           C  
ATOM   2885  CB  PRO A 355      -6.285  17.625  22.519  1.00 84.81           C  
ATOM   2886  O   PRO A 355      -7.458  15.547  24.265  1.00 84.81           O  
ATOM   2887  CG  PRO A 355      -6.532  17.552  21.012  1.00 84.81           C  
ATOM   2888  CD  PRO A 355      -6.641  16.056  20.733  1.00 84.81           C  
ATOM   2889  N   LEU A 356      -5.399  15.247  25.081  1.00 84.88           N  
ATOM   2890  CA  LEU A 356      -5.787  14.679  26.367  1.00 84.88           C  
ATOM   2891  C   LEU A 356      -5.675  15.751  27.456  1.00 84.88           C  
ATOM   2892  CB  LEU A 356      -4.867  13.473  26.637  1.00 84.88           C  
ATOM   2893  O   LEU A 356      -4.595  16.325  27.627  1.00 84.88           O  
ATOM   2894  CG  LEU A 356      -5.109  12.760  27.978  1.00 84.88           C  
ATOM   2895  CD1 LEU A 356      -6.445  12.017  27.996  1.00 84.88           C  
ATOM   2896  CD2 LEU A 356      -3.986  11.751  28.226  1.00 84.88           C  
ATOM   2897  N   ASP A 357      -6.747  15.982  28.225  1.00 85.12           N  
ATOM   2898  CA  ASP A 357      -6.653  16.718  29.494  1.00 85.12           C  
ATOM   2899  C   ASP A 357      -5.800  15.910  30.475  1.00 85.12           C  
ATOM   2900  CB  ASP A 357      -8.030  17.054  30.090  1.00 85.12           C  
ATOM   2901  O   ASP A 357      -6.215  14.896  31.045  1.00 85.12           O  
ATOM   2902  CG  ASP A 357      -7.918  17.697  31.489  1.00 85.12           C  
ATOM   2903  OD1 ASP A 357      -6.812  18.152  31.879  1.00 85.12           O  
ATOM   2904  OD2 ASP A 357      -8.921  17.669  32.225  1.00 85.12           O  
ATOM   2905  N   PHE A 358      -4.564  16.363  30.644  1.00 87.38           N  
ATOM   2906  CA  PHE A 358      -3.570  15.689  31.453  1.00 87.38           C  
ATOM   2907  C   PHE A 358      -3.882  15.809  32.945  1.00 87.38           C  
ATOM   2908  CB  PHE A 358      -2.198  16.281  31.119  1.00 87.38           C  
ATOM   2909  O   PHE A 358      -3.559  14.906  33.716  1.00 87.38           O  
ATOM   2910  CG  PHE A 358      -1.059  15.449  31.657  1.00 87.38           C  
ATOM   2911  CD1 PHE A 358      -0.173  15.956  32.625  1.00 87.38           C  
ATOM   2912  CD2 PHE A 358      -0.914  14.132  31.196  1.00 87.38           C  
ATOM   2913  CE1 PHE A 358       0.855  15.139  33.130  1.00 87.38           C  
ATOM   2914  CE2 PHE A 358       0.100  13.318  31.708  1.00 87.38           C  
ATOM   2915  CZ  PHE A 358       0.989  13.814  32.677  1.00 87.38           C  
ATOM   2916  N   THR A 359      -4.541  16.895  33.355  1.00 83.69           N  
ATOM   2917  CA  THR A 359      -4.902  17.115  34.759  1.00 83.69           C  
ATOM   2918  C   THR A 359      -6.005  16.146  35.166  1.00 83.69           C  
ATOM   2919  CB  THR A 359      -5.335  18.565  35.016  1.00 83.69           C  
ATOM   2920  O   THR A 359      -5.836  15.417  36.146  1.00 83.69           O  
ATOM   2921  CG2 THR A 359      -5.426  18.865  36.512  1.00 83.69           C  
ATOM   2922  OG1 THR A 359      -4.395  19.462  34.464  1.00 83.69           O  
ATOM   2923  N   GLY A 360      -7.082  16.064  34.376  1.00 78.50           N  
ATOM   2924  CA  GLY A 360      -8.146  15.076  34.567  1.00 78.50           C  
ATOM   2925  C   GLY A 360      -7.621  13.639  34.520  1.00 78.50           C  
ATOM   2926  O   GLY A 360      -7.910  12.838  35.406  1.00 78.50           O  
ATOM   2927  N   PHE A 361      -6.735  13.332  33.567  1.00 87.19           N  
ATOM   2928  CA  PHE A 361      -6.118  12.009  33.458  1.00 87.19           C  
ATOM   2929  C   PHE A 361      -5.347  11.580  34.720  1.00 87.19           C  
ATOM   2930  CB  PHE A 361      -5.187  12.002  32.242  1.00 87.19           C  
ATOM   2931  O   PHE A 361      -5.407  10.414  35.118  1.00 87.19           O  
ATOM   2932  CG  PHE A 361      -4.497  10.674  32.027  1.00 87.19           C  
ATOM   2933  CD1 PHE A 361      -3.231  10.426  32.592  1.00 87.19           C  
ATOM   2934  CD2 PHE A 361      -5.134   9.680  31.266  1.00 87.19           C  
ATOM   2935  CE1 PHE A 361      -2.613   9.176  32.408  1.00 87.19           C  
ATOM   2936  CE2 PHE A 361      -4.506   8.443  31.061  1.00 87.19           C  
ATOM   2937  CZ  PHE A 361      -3.256   8.185  31.643  1.00 87.19           C  
ATOM   2938  N   LEU A 362      -4.610  12.494  35.363  1.00 85.75           N  
ATOM   2939  CA  LEU A 362      -3.883  12.187  36.599  1.00 85.75           C  
ATOM   2940  C   LEU A 362      -4.821  11.950  37.787  1.00 85.75           C  
ATOM   2941  CB  LEU A 362      -2.884  13.312  36.915  1.00 85.75           C  
ATOM   2942  O   LEU A 362      -4.530  11.080  38.610  1.00 85.75           O  
ATOM   2943  CG  LEU A 362      -1.660  13.367  35.985  1.00 85.75           C  
ATOM   2944  CD1 LEU A 362      -0.788  14.557  36.385  1.00 85.75           C  
ATOM   2945  CD2 LEU A 362      -0.801  12.103  36.069  1.00 85.75           C  
ATOM   2946  N   VAL A 363      -5.941  12.677  37.854  1.00 82.00           N  
ATOM   2947  CA  VAL A 363      -6.988  12.467  38.867  1.00 82.00           C  
ATOM   2948  C   VAL A 363      -7.647  11.098  38.681  1.00 82.00           C  
ATOM   2949  CB  VAL A 363      -8.031  13.603  38.817  1.00 82.00           C  
ATOM   2950  O   VAL A 363      -7.774  10.340  39.644  1.00 82.00           O  
ATOM   2951  CG1 VAL A 363      -9.217  13.343  39.754  1.00 82.00           C  
ATOM   2952  CG2 VAL A 363      -7.398  14.938  39.235  1.00 82.00           C  
ATOM   2953  N   ASP A 364      -7.987  10.732  37.443  1.00 77.50           N  
ATOM   2954  CA  ASP A 364      -8.511   9.402  37.113  1.00 77.50           C  
ATOM   2955  C   ASP A 364      -7.542   8.297  37.544  1.00 77.50           C  
ATOM   2956  CB  ASP A 364      -8.731   9.273  35.598  1.00 77.50           C  
ATOM   2957  O   ASP A 364      -7.943   7.300  38.150  1.00 77.50           O  
ATOM   2958  CG  ASP A 364      -9.957   9.992  35.047  1.00 77.50           C  
ATOM   2959  OD1 ASP A 364     -10.751  10.512  35.861  1.00 77.50           O  
ATOM   2960  OD2 ASP A 364     -10.095   9.905  33.799  1.00 77.50           O  
ATOM   2961  N   LEU A 365      -6.248   8.476  37.259  1.00 84.75           N  
ATOM   2962  CA  LEU A 365      -5.205   7.517  37.611  1.00 84.75           C  
ATOM   2963  C   LEU A 365      -5.056   7.354  39.131  1.00 84.75           C  
ATOM   2964  CB  LEU A 365      -3.889   7.975  36.962  1.00 84.75           C  
ATOM   2965  O   LEU A 365      -4.873   6.232  39.612  1.00 84.75           O  
ATOM   2966  CG  LEU A 365      -2.759   6.938  37.053  1.00 84.75           C  
ATOM   2967  CD1 LEU A 365      -3.064   5.707  36.196  1.00 84.75           C  
ATOM   2968  CD2 LEU A 365      -1.454   7.560  36.554  1.00 84.75           C  
ATOM   2969  N   GLU A 366      -5.153   8.450  39.886  1.00 83.38           N  
ATOM   2970  CA  GLU A 366      -5.123   8.442  41.350  1.00 83.38           C  
ATOM   2971  C   GLU A 366      -6.326   7.690  41.933  1.00 83.38           C  
ATOM   2972  CB  GLU A 366      -5.052   9.887  41.870  1.00 83.38           C  
ATOM   2973  O   GLU A 366      -6.147   6.791  42.762  1.00 83.38           O  
ATOM   2974  CG  GLU A 366      -4.912   9.929  43.402  1.00 83.38           C  
ATOM   2975  CD  GLU A 366      -4.518  11.307  43.960  1.00 83.38           C  
ATOM   2976  OE1 GLU A 366      -4.054  11.329  45.126  1.00 83.38           O  
ATOM   2977  OE2 GLU A 366      -4.617  12.316  43.229  1.00 83.38           O  
ATOM   2978  N   ASN A 367      -7.535   7.990  41.450  1.00 76.75           N  
ATOM   2979  CA  ASN A 367      -8.772   7.330  41.876  1.00 76.75           C  
ATOM   2980  C   ASN A 367      -8.723   5.819  41.603  1.00 76.75           C  
ATOM   2981  CB  ASN A 367      -9.954   7.991  41.143  1.00 76.75           C  
ATOM   2982  O   ASN A 367      -8.979   4.997  42.490  1.00 76.75           O  
ATOM   2983  CG  ASN A 367     -10.276   9.383  41.658  1.00 76.75           C  
ATOM   2984  ND2 ASN A 367     -10.860  10.222  40.836  1.00 76.75           N  
ATOM   2985  OD1 ASN A 367     -10.058   9.712  42.813  1.00 76.75           O  
ATOM   2986  N   LEU A 368      -8.325   5.442  40.387  1.00 74.06           N  
ATOM   2987  CA  LEU A 368      -8.183   4.052  39.956  1.00 74.06           C  
ATOM   2988  C   LEU A 368      -7.129   3.293  40.771  1.00 74.06           C  
ATOM   2989  CB  LEU A 368      -7.820   4.063  38.460  1.00 74.06           C  
ATOM   2990  O   LEU A 368      -7.375   2.175  41.236  1.00 74.06           O  
ATOM   2991  CG  LEU A 368      -9.017   4.281  37.516  1.00 74.06           C  
ATOM   2992  CD1 LEU A 368      -8.495   4.423  36.085  1.00 74.06           C  
ATOM   2993  CD2 LEU A 368     -10.007   3.111  37.540  1.00 74.06           C  
ATOM   2994  N   GLY A 369      -5.957   3.895  40.980  1.00 77.88           N  
ATOM   2995  CA  GLY A 369      -4.908   3.312  41.813  1.00 77.88           C  
ATOM   2996  C   GLY A 369      -5.353   3.145  43.269  1.00 77.88           C  
ATOM   2997  O   GLY A 369      -5.050   2.123  43.894  1.00 77.88           O  
ATOM   2998  N   GLY A 370      -6.104   4.116  43.798  1.00 77.44           N  
ATOM   2999  CA  GLY A 370      -6.682   4.082  45.139  1.00 77.44           C  
ATOM   3000  C   GLY A 370      -7.597   2.875  45.338  1.00 77.44           C  
ATOM   3001  O   GLY A 370      -7.391   2.100  46.275  1.00 77.44           O  
ATOM   3002  N   LEU A 371      -8.517   2.641  44.396  1.00 73.62           N  
ATOM   3003  CA  LEU A 371      -9.438   1.497  44.407  1.00 73.62           C  
ATOM   3004  C   LEU A 371      -8.717   0.137  44.398  1.00 73.62           C  
ATOM   3005  CB  LEU A 371     -10.372   1.604  43.186  1.00 73.62           C  
ATOM   3006  O   LEU A 371      -9.187  -0.823  45.012  1.00 73.62           O  
ATOM   3007  CG  LEU A 371     -11.428   2.723  43.278  1.00 73.62           C  
ATOM   3008  CD1 LEU A 371     -12.091   2.905  41.913  1.00 73.62           C  
ATOM   3009  CD2 LEU A 371     -12.516   2.387  44.301  1.00 73.62           C  
ATOM   3010  N   LEU A 372      -7.559   0.033  43.735  1.00 77.31           N  
ATOM   3011  CA  LEU A 372      -6.743  -1.188  43.737  1.00 77.31           C  
ATOM   3012  C   LEU A 372      -5.959  -1.378  45.047  1.00 77.31           C  
ATOM   3013  CB  LEU A 372      -5.768  -1.149  42.547  1.00 77.31           C  
ATOM   3014  O   LEU A 372      -5.793  -2.506  45.527  1.00 77.31           O  
ATOM   3015  CG  LEU A 372      -6.392  -1.279  41.147  1.00 77.31           C  
ATOM   3016  CD1 LEU A 372      -5.260  -1.150  40.124  1.00 77.31           C  
ATOM   3017  CD2 LEU A 372      -7.070  -2.641  40.958  1.00 77.31           C  
ATOM   3018  N   ALA A 373      -5.448  -0.287  45.618  1.00 81.00           N  
ATOM   3019  CA  ALA A 373      -4.580  -0.295  46.793  1.00 81.00           C  
ATOM   3020  C   ALA A 373      -5.354  -0.442  48.119  1.00 81.00           C  
ATOM   3021  CB  ALA A 373      -3.748   0.993  46.754  1.00 81.00           C  
ATOM   3022  O   ALA A 373      -4.886  -1.135  49.034  1.00 81.00           O  
ATOM   3023  N   GLU A 374      -6.544   0.158  48.222  1.00 77.38           N  
ATOM   3024  CA  GLU A 374      -7.347   0.245  49.448  1.00 77.38           C  
ATOM   3025  C   GLU A 374      -7.772  -1.127  50.018  1.00 77.38           C  
ATOM   3026  CB  GLU A 374      -8.531   1.205  49.223  1.00 77.38           C  
ATOM   3027  O   GLU A 374      -7.515  -1.374  51.203  1.00 77.38           O  
ATOM   3028  CG  GLU A 374      -9.328   1.446  50.511  1.00 77.38           C  
ATOM   3029  CD  GLU A 374     -10.528   2.385  50.324  1.00 77.38           C  
ATOM   3030  OE1 GLU A 374     -11.010   2.865  51.375  1.00 77.38           O  
ATOM   3031  OE2 GLU A 374     -10.972   2.560  49.171  1.00 77.38           O  
ATOM   3032  N   PRO A 375      -8.279  -2.104  49.229  1.00 72.62           N  
ATOM   3033  CA  PRO A 375      -8.615  -3.444  49.736  1.00 72.62           C  
ATOM   3034  C   PRO A 375      -7.394  -4.199  50.288  1.00 72.62           C  
ATOM   3035  CB  PRO A 375      -9.213  -4.193  48.536  1.00 72.62           C  
ATOM   3036  O   PRO A 375      -7.491  -5.084  51.160  1.00 72.62           O  
ATOM   3037  CG  PRO A 375      -9.682  -3.089  47.591  1.00 72.62           C  
ATOM   3038  CD  PRO A 375      -8.654  -1.993  47.826  1.00 72.62           C  
ATOM   3039  N   LYS A 376      -6.205  -3.852  49.778  1.00 73.75           N  
ATOM   3040  CA  LYS A 376      -4.926  -4.362  50.265  1.00 73.75           C  
ATOM   3041  C   LYS A 376      -4.324  -3.525  51.396  1.00 73.75           C  
ATOM   3042  CB  LYS A 376      -3.938  -4.585  49.114  1.00 73.75           C  
ATOM   3043  O   LYS A 376      -3.316  -3.949  51.947  1.00 73.75           O  
ATOM   3044  CG  LYS A 376      -4.265  -5.843  48.293  1.00 73.75           C  
ATOM   3045  CD  LYS A 376      -3.011  -6.223  47.501  1.00 73.75           C  
ATOM   3046  CE  LYS A 376      -3.187  -7.465  46.630  1.00 73.75           C  
ATOM   3047  NZ  LYS A 376      -1.874  -7.817  46.037  1.00 73.75           N  
ATOM   3048  N   GLY A 377      -4.940  -2.423  51.818  1.00 75.75           N  
ATOM   3049  CA  GLY A 377      -4.423  -1.555  52.880  1.00 75.75           C  
ATOM   3050  C   GLY A 377      -3.068  -0.919  52.547  1.00 75.75           C  
ATOM   3051  O   GLY A 377      -2.321  -0.566  53.464  1.00 75.75           O  
ATOM   3052  N   LEU A 378      -2.737  -0.823  51.256  1.00 84.81           N  
ATOM   3053  CA  LEU A 378      -1.535  -0.159  50.759  1.00 84.81           C  
ATOM   3054  C   LEU A 378      -1.786   1.349  50.685  1.00 84.81           C  
ATOM   3055  CB  LEU A 378      -1.144  -0.738  49.386  1.00 84.81           C  
ATOM   3056  O   LEU A 378      -2.923   1.790  50.527  1.00 84.81           O  
ATOM   3057  CG  LEU A 378      -0.835  -2.244  49.384  1.00 84.81           C  
ATOM   3058  CD1 LEU A 378      -0.568  -2.721  47.957  1.00 84.81           C  
ATOM   3059  CD2 LEU A 378       0.381  -2.586  50.242  1.00 84.81           C  
ATOM   3060  N   LYS A 379      -0.728   2.144  50.822  1.00 85.69           N  
ATOM   3061  CA  LYS A 379      -0.798   3.597  50.668  1.00 85.69           C  
ATOM   3062  C   LYS A 379      -0.318   3.969  49.268  1.00 85.69           C  
ATOM   3063  CB  LYS A 379       0.034   4.245  51.777  1.00 85.69           C  
ATOM   3064  O   LYS A 379       0.837   3.707  48.943  1.00 85.69           O  
ATOM   3065  CG  LYS A 379      -0.063   5.776  51.771  1.00 85.69           C  
ATOM   3066  CD  LYS A 379       0.903   6.320  52.823  1.00 85.69           C  
ATOM   3067  CE  LYS A 379       1.041   7.837  52.730  1.00 85.69           C  
ATOM   3068  NZ  LYS A 379       2.293   8.250  53.406  1.00 85.69           N  
ATOM   3069  N   LEU A 380      -1.193   4.575  48.473  1.00 87.31           N  
ATOM   3070  CA  LEU A 380      -0.827   5.195  47.202  1.00 87.31           C  
ATOM   3071  C   LEU A 380      -0.407   6.648  47.452  1.00 87.31           C  
ATOM   3072  CB  LEU A 380      -2.009   5.087  46.226  1.00 87.31           C  
ATOM   3073  O   LEU A 380      -1.051   7.352  48.229  1.00 87.31           O  
ATOM   3074  CG  LEU A 380      -1.696   5.608  44.809  1.00 87.31           C  
ATOM   3075  CD1 LEU A 380      -0.662   4.732  44.094  1.00 87.31           C  
ATOM   3076  CD2 LEU A 380      -2.971   5.586  43.981  1.00 87.31           C  
ATOM   3077  N   ILE A 381       0.690   7.074  46.832  1.00 89.25           N  
ATOM   3078  CA  ILE A 381       1.200   8.444  46.885  1.00 89.25           C  
ATOM   3079  C   ILE A 381       1.409   8.912  45.447  1.00 89.25           C  
ATOM   3080  CB  ILE A 381       2.509   8.522  47.710  1.00 89.25           C  
ATOM   3081  O   ILE A 381       2.239   8.346  44.738  1.00 89.25           O  
ATOM   3082  CG1 ILE A 381       2.315   7.944  49.133  1.00 89.25           C  
ATOM   3083  CG2 ILE A 381       3.009   9.980  47.769  1.00 89.25           C  
ATOM   3084  CD1 ILE A 381       3.587   7.902  49.991  1.00 89.25           C  
ATOM   3085  N   MET A 382       0.676   9.942  45.036  1.00 88.06           N  
ATOM   3086  CA  MET A 382       0.899  10.641  43.771  1.00 88.06           C  
ATOM   3087  C   MET A 382       1.828  11.834  44.020  1.00 88.06           C  
ATOM   3088  CB  MET A 382      -0.445  11.093  43.183  1.00 88.06           C  
ATOM   3089  O   MET A 382       1.527  12.692  44.847  1.00 88.06           O  
ATOM   3090  CG  MET A 382      -1.356   9.927  42.780  1.00 88.06           C  
ATOM   3091  SD  MET A 382      -0.798   8.889  41.400  1.00 88.06           S  
ATOM   3092  CE  MET A 382      -0.972  10.057  40.022  1.00 88.06           C  
ATOM   3093  N   ASP A 383       2.963  11.878  43.327  1.00 89.88           N  
ATOM   3094  CA  ASP A 383       3.963  12.945  43.422  1.00 89.88           C  
ATOM   3095  C   ASP A 383       4.128  13.618  42.051  1.00 89.88           C  
ATOM   3096  CB  ASP A 383       5.273  12.363  43.967  1.00 89.88           C  
ATOM   3097  O   ASP A 383       4.682  13.055  41.102  1.00 89.88           O  
ATOM   3098  CG  ASP A 383       6.332  13.410  44.338  1.00 89.88           C  
ATOM   3099  OD1 ASP A 383       6.007  14.618  44.334  1.00 89.88           O  
ATOM   3100  OD2 ASP A 383       7.450  12.968  44.704  1.00 89.88           O  
ATOM   3101  N   GLN A 384       3.567  14.817  41.924  1.00 88.19           N  
ATOM   3102  CA  GLN A 384       3.491  15.554  40.667  1.00 88.19           C  
ATOM   3103  C   GLN A 384       4.572  16.641  40.631  1.00 88.19           C  
ATOM   3104  CB  GLN A 384       2.082  16.145  40.504  1.00 88.19           C  
ATOM   3105  O   GLN A 384       4.531  17.607  41.397  1.00 88.19           O  
ATOM   3106  CG  GLN A 384       0.969  15.080  40.443  1.00 88.19           C  
ATOM   3107  CD  GLN A 384      -0.412  15.701  40.238  1.00 88.19           C  
ATOM   3108  NE2 GLN A 384      -1.479  15.016  40.593  1.00 88.19           N  
ATOM   3109  OE1 GLN A 384      -0.559  16.809  39.750  1.00 88.19           O  
ATOM   3110  N   HIS A 385       5.541  16.519  39.723  1.00 83.50           N  
ATOM   3111  CA  HIS A 385       6.610  17.505  39.581  1.00 83.50           C  
ATOM   3112  C   HIS A 385       6.245  18.585  38.558  1.00 83.50           C  
ATOM   3113  CB  HIS A 385       7.930  16.811  39.247  1.00 83.50           C  
ATOM   3114  O   HIS A 385       6.397  18.408  37.350  1.00 83.50           O  
ATOM   3115  CG  HIS A 385       8.550  16.115  40.429  1.00 83.50           C  
ATOM   3116  CD2 HIS A 385       8.467  14.784  40.743  1.00 83.50           C  
ATOM   3117  ND1 HIS A 385       9.369  16.706  41.364  1.00 83.50           N  
ATOM   3118  CE1 HIS A 385       9.780  15.751  42.214  1.00 83.50           C  
ATOM   3119  NE2 HIS A 385       9.313  14.556  41.836  1.00 83.50           N  
ATOM   3120  N   HIS A 386       5.802  19.737  39.064  1.00 78.12           N  
ATOM   3121  CA  HIS A 386       5.478  20.911  38.252  1.00 78.12           C  
ATOM   3122  C   HIS A 386       6.719  21.568  37.608  1.00 78.12           C  
ATOM   3123  CB  HIS A 386       4.707  21.920  39.114  1.00 78.12           C  
ATOM   3124  O   HIS A 386       7.798  21.561  38.212  1.00 78.12           O  
ATOM   3125  CG  HIS A 386       3.355  21.416  39.542  1.00 78.12           C  
ATOM   3126  CD2 HIS A 386       3.003  21.020  40.804  1.00 78.12           C  
ATOM   3127  ND1 HIS A 386       2.244  21.245  38.741  1.00 78.12           N  
ATOM   3128  CE1 HIS A 386       1.252  20.756  39.505  1.00 78.12           C  
ATOM   3129  NE2 HIS A 386       1.667  20.627  40.772  1.00 78.12           N  
ATOM   3130  N   PRO A 387       6.571  22.214  36.430  1.00 75.62           N  
ATOM   3131  CA  PRO A 387       5.324  22.455  35.693  1.00 75.62           C  
ATOM   3132  C   PRO A 387       4.889  21.252  34.840  1.00 75.62           C  
ATOM   3133  CB  PRO A 387       5.610  23.690  34.834  1.00 75.62           C  
ATOM   3134  O   PRO A 387       5.665  20.747  34.033  1.00 75.62           O  
ATOM   3135  CG  PRO A 387       7.104  23.569  34.529  1.00 75.62           C  
ATOM   3136  CD  PRO A 387       7.677  22.902  35.780  1.00 75.62           C  
ATOM   3137  N   LEU A 388       3.633  20.830  35.006  1.00 81.19           N  
ATOM   3138  CA  LEU A 388       2.976  19.843  34.147  1.00 81.19           C  
ATOM   3139  C   LEU A 388       2.045  20.584  33.173  1.00 81.19           C  
ATOM   3140  CB  LEU A 388       2.195  18.814  34.988  1.00 81.19           C  
ATOM   3141  O   LEU A 388       1.420  21.563  33.590  1.00 81.19           O  
ATOM   3142  CG  LEU A 388       3.058  17.923  35.902  1.00 81.19           C  
ATOM   3143  CD1 LEU A 388       2.160  17.007  36.727  1.00 81.19           C  
ATOM   3144  CD2 LEU A 388       4.045  17.053  35.118  1.00 81.19           C  
ATOM   3145  N   PRO A 389       1.964  20.163  31.902  1.00 81.69           N  
ATOM   3146  CA  PRO A 389       1.045  20.754  30.934  1.00 81.69           C  
ATOM   3147  C   PRO A 389      -0.408  20.416  31.293  1.00 81.69           C  
ATOM   3148  CB  PRO A 389       1.465  20.163  29.587  1.00 81.69           C  
ATOM   3149  O   PRO A 389      -0.671  19.343  31.832  1.00 81.69           O  
ATOM   3150  CG  PRO A 389       2.028  18.793  29.964  1.00 81.69           C  
ATOM   3151  CD  PRO A 389       2.686  19.046  31.312  1.00 81.69           C  
ATOM   3152  N   GLN A 390      -1.352  21.309  30.980  1.00 80.06           N  
ATOM   3153  CA  GLN A 390      -2.783  21.022  31.157  1.00 80.06           C  
ATOM   3154  C   GLN A 390      -3.295  20.038  30.102  1.00 80.06           C  
ATOM   3155  CB  GLN A 390      -3.615  22.310  31.099  1.00 80.06           C  
ATOM   3156  O   GLN A 390      -4.056  19.138  30.431  1.00 80.06           O  
ATOM   3157  CG  GLN A 390      -3.504  23.145  32.383  1.00 80.06           C  
ATOM   3158  CD  GLN A 390      -4.453  24.341  32.372  1.00 80.06           C  
ATOM   3159  NE2 GLN A 390      -4.582  25.065  33.461  1.00 80.06           N  
ATOM   3160  OE1 GLN A 390      -5.095  24.661  31.395  1.00 80.06           O  
ATOM   3161  N   LYS A 391      -2.844  20.177  28.849  1.00 84.00           N  
ATOM   3162  CA  LYS A 391      -3.215  19.298  27.734  1.00 84.00           C  
ATOM   3163  C   LYS A 391      -1.979  18.739  27.039  1.00 84.00           C  
ATOM   3164  CB  LYS A 391      -4.127  20.037  26.741  1.00 84.00           C  
ATOM   3165  O   LYS A 391      -0.995  19.457  26.838  1.00 84.00           O  
ATOM   3166  CG  LYS A 391      -5.524  20.334  27.315  1.00 84.00           C  
ATOM   3167  CD  LYS A 391      -6.338  21.199  26.341  1.00 84.00           C  
ATOM   3168  CE  LYS A 391      -7.693  21.587  26.950  1.00 84.00           C  
ATOM   3169  NZ  LYS A 391      -8.266  22.803  26.309  1.00 84.00           N  
ATOM   3170  N   VAL A 392      -2.042  17.468  26.652  1.00 88.38           N  
ATOM   3171  CA  VAL A 392      -0.974  16.775  25.916  1.00 88.38           C  
ATOM   3172  C   VAL A 392      -1.537  16.021  24.720  1.00 88.38           C  
ATOM   3173  CB  VAL A 392      -0.161  15.827  26.818  1.00 88.38           C  
ATOM   3174  O   VAL A 392      -2.616  15.450  24.807  1.00 88.38           O  
ATOM   3175  CG1 VAL A 392       0.546  16.609  27.924  1.00 88.38           C  
ATOM   3176  CG2 VAL A 392      -0.990  14.700  27.452  1.00 88.38           C  
ATOM   3177  N   MET A 393      -0.807  15.983  23.608  1.00 88.38           N  
ATOM   3178  CA  MET A 393      -1.179  15.176  22.441  1.00 88.38           C  
ATOM   3179  C   MET A 393      -0.687  13.741  22.616  1.00 88.38           C  
ATOM   3180  CB  MET A 393      -0.601  15.788  21.159  1.00 88.38           C  
ATOM   3181  O   MET A 393       0.512  13.477  22.493  1.00 88.38           O  
ATOM   3182  CG  MET A 393      -1.240  17.127  20.795  1.00 88.38           C  
ATOM   3183  SD  MET A 393      -3.031  17.101  20.524  1.00 88.38           S  
ATOM   3184  CE  MET A 393      -3.173  16.001  19.088  1.00 88.38           C  
ATOM   3185  N   THR A 394      -1.585  12.805  22.917  1.00 89.12           N  
ATOM   3186  CA  THR A 394      -1.225  11.394  23.100  1.00 89.12           C  
ATOM   3187  C   THR A 394      -2.439  10.478  22.970  1.00 89.12           C  
ATOM   3188  CB  THR A 394      -0.525  11.205  24.460  1.00 89.12           C  
ATOM   3189  O   THR A 394      -3.577  10.925  23.065  1.00 89.12           O  
ATOM   3190  CG2 THR A 394      -1.466  11.125  25.661  1.00 89.12           C  
ATOM   3191  OG1 THR A 394       0.293  10.057  24.435  1.00 89.12           O  
ATOM   3192  N   ASP A 395      -2.197   9.186  22.781  1.00 87.62           N  
ATOM   3193  CA  ASP A 395      -3.235   8.157  22.849  1.00 87.62           C  
ATOM   3194  C   ASP A 395      -3.552   7.838  24.320  1.00 87.62           C  
ATOM   3195  CB  ASP A 395      -2.767   6.951  22.030  1.00 87.62           C  
ATOM   3196  O   ASP A 395      -2.828   7.099  25.005  1.00 87.62           O  
ATOM   3197  CG  ASP A 395      -3.814   5.845  21.900  1.00 87.62           C  
ATOM   3198  OD1 ASP A 395      -4.580   5.633  22.873  1.00 87.62           O  
ATOM   3199  OD2 ASP A 395      -3.691   5.093  20.903  1.00 87.62           O  
ATOM   3200  N   GLY A 396      -4.620   8.458  24.829  1.00 83.06           N  
ATOM   3201  CA  GLY A 396      -5.039   8.353  26.226  1.00 83.06           C  
ATOM   3202  C   GLY A 396      -5.403   6.927  26.643  1.00 83.06           C  
ATOM   3203  O   GLY A 396      -5.047   6.508  27.750  1.00 83.06           O  
ATOM   3204  N   THR A 397      -6.038   6.151  25.759  1.00 79.38           N  
ATOM   3205  CA  THR A 397      -6.430   4.761  26.030  1.00 79.38           C  
ATOM   3206  C   THR A 397      -5.200   3.877  26.208  1.00 79.38           C  
ATOM   3207  CB  THR A 397      -7.320   4.193  24.909  1.00 79.38           C  
ATOM   3208  O   THR A 397      -5.090   3.140  27.195  1.00 79.38           O  
ATOM   3209  CG2 THR A 397      -7.852   2.810  25.290  1.00 79.38           C  
ATOM   3210  OG1 THR A 397      -8.440   5.016  24.726  1.00 79.38           O  
ATOM   3211  N   ARG A 398      -4.217   3.978  25.303  1.00 83.94           N  
ATOM   3212  CA  ARG A 398      -2.977   3.186  25.388  1.00 83.94           C  
ATOM   3213  C   ARG A 398      -2.109   3.612  26.561  1.00 83.94           C  
ATOM   3214  CB  ARG A 398      -2.198   3.270  24.067  1.00 83.94           C  
ATOM   3215  O   ARG A 398      -1.564   2.747  27.254  1.00 83.94           O  
ATOM   3216  CG  ARG A 398      -2.993   2.749  22.863  1.00 83.94           C  
ATOM   3217  CD  ARG A 398      -3.398   1.283  22.961  1.00 83.94           C  
ATOM   3218  NE  ARG A 398      -4.380   0.982  21.915  1.00 83.94           N  
ATOM   3219  NH1 ARG A 398      -5.018  -1.067  22.724  1.00 83.94           N  
ATOM   3220  NH2 ARG A 398      -6.122  -0.135  21.011  1.00 83.94           N  
ATOM   3221  CZ  ARG A 398      -5.160  -0.074  21.880  1.00 83.94           C  
ATOM   3222  N   LEU A 399      -2.022   4.913  26.841  1.00 87.81           N  
ATOM   3223  CA  LEU A 399      -1.311   5.416  28.016  1.00 87.81           C  
ATOM   3224  C   LEU A 399      -1.930   4.878  29.315  1.00 87.81           C  
ATOM   3225  CB  LEU A 399      -1.305   6.954  27.987  1.00 87.81           C  
ATOM   3226  O   LEU A 399      -1.210   4.370  30.182  1.00 87.81           O  
ATOM   3227  CG  LEU A 399      -0.449   7.597  29.094  1.00 87.81           C  
ATOM   3228  CD1 LEU A 399       1.005   7.113  29.085  1.00 87.81           C  
ATOM   3229  CD2 LEU A 399      -0.451   9.114  28.932  1.00 87.81           C  
ATOM   3230  N   ARG A 400      -3.266   4.911  29.420  1.00 84.25           N  
ATOM   3231  CA  ARG A 400      -4.027   4.344  30.544  1.00 84.25           C  
ATOM   3232  C   ARG A 400      -3.767   2.847  30.689  1.00 84.25           C  
ATOM   3233  CB  ARG A 400      -5.523   4.649  30.338  1.00 84.25           C  
ATOM   3234  O   ARG A 400      -3.490   2.389  31.794  1.00 84.25           O  
ATOM   3235  CG  ARG A 400      -6.391   4.396  31.579  1.00 84.25           C  
ATOM   3236  CD  ARG A 400      -7.841   4.869  31.357  1.00 84.25           C  
ATOM   3237  NE  ARG A 400      -7.955   6.345  31.283  1.00 84.25           N  
ATOM   3238  NH1 ARG A 400     -10.212   6.561  31.718  1.00 84.25           N  
ATOM   3239  NH2 ARG A 400      -8.937   8.371  31.677  1.00 84.25           N  
ATOM   3240  CZ  ARG A 400      -9.031   7.079  31.546  1.00 84.25           C  
ATOM   3241  N   GLN A 401      -3.773   2.098  29.585  1.00 82.31           N  
ATOM   3242  CA  GLN A 401      -3.501   0.656  29.567  1.00 82.31           C  
ATOM   3243  C   GLN A 401      -2.108   0.324  30.128  1.00 82.31           C  
ATOM   3244  CB  GLN A 401      -3.664   0.134  28.124  1.00 82.31           C  
ATOM   3245  O   GLN A 401      -1.966  -0.580  30.957  1.00 82.31           O  
ATOM   3246  CG  GLN A 401      -3.546  -1.397  28.019  1.00 82.31           C  
ATOM   3247  CD  GLN A 401      -3.671  -1.948  26.593  1.00 82.31           C  
ATOM   3248  NE2 GLN A 401      -3.635  -3.258  26.455  1.00 82.31           N  
ATOM   3249  OE1 GLN A 401      -3.761  -1.237  25.597  1.00 82.31           O  
ATOM   3250  N   ILE A 402      -1.073   1.060  29.705  1.00 89.06           N  
ATOM   3251  CA  ILE A 402       0.295   0.868  30.204  1.00 89.06           C  
ATOM   3252  C   ILE A 402       0.358   1.144  31.710  1.00 89.06           C  
ATOM   3253  CB  ILE A 402       1.299   1.754  29.433  1.00 89.06           C  
ATOM   3254  O   ILE A 402       0.843   0.303  32.470  1.00 89.06           O  
ATOM   3255  CG1 ILE A 402       1.402   1.352  27.944  1.00 89.06           C  
ATOM   3256  CG2 ILE A 402       2.687   1.650  30.090  1.00 89.06           C  
ATOM   3257  CD1 ILE A 402       2.088   2.425  27.087  1.00 89.06           C  
ATOM   3258  N   LEU A 403      -0.137   2.305  32.146  1.00 89.12           N  
ATOM   3259  CA  LEU A 403      -0.051   2.733  33.543  1.00 89.12           C  
ATOM   3260  C   LEU A 403      -0.877   1.841  34.472  1.00 89.12           C  
ATOM   3261  CB  LEU A 403      -0.478   4.205  33.645  1.00 89.12           C  
ATOM   3262  O   LEU A 403      -0.396   1.470  35.543  1.00 89.12           O  
ATOM   3263  CG  LEU A 403       0.533   5.181  33.020  1.00 89.12           C  
ATOM   3264  CD1 LEU A 403      -0.068   6.577  32.957  1.00 89.12           C  
ATOM   3265  CD2 LEU A 403       1.821   5.267  33.840  1.00 89.12           C  
ATOM   3266  N   TRP A 404      -2.060   1.408  34.036  1.00 84.56           N  
ATOM   3267  CA  TRP A 404      -2.881   0.436  34.754  1.00 84.56           C  
ATOM   3268  C   TRP A 404      -2.150  -0.893  34.956  1.00 84.56           C  
ATOM   3269  CB  TRP A 404      -4.184   0.208  33.986  1.00 84.56           C  
ATOM   3270  O   TRP A 404      -2.143  -1.436  36.061  1.00 84.56           O  
ATOM   3271  CG  TRP A 404      -5.079  -0.808  34.617  1.00 84.56           C  
ATOM   3272  CD1 TRP A 404      -5.195  -2.101  34.236  1.00 84.56           C  
ATOM   3273  CD2 TRP A 404      -5.985  -0.636  35.748  1.00 84.56           C  
ATOM   3274  CE2 TRP A 404      -6.641  -1.882  35.985  1.00 84.56           C  
ATOM   3275  CE3 TRP A 404      -6.331   0.443  36.590  1.00 84.56           C  
ATOM   3276  NE1 TRP A 404      -6.114  -2.739  35.044  1.00 84.56           N  
ATOM   3277  CH2 TRP A 404      -7.956  -0.946  37.781  1.00 84.56           C  
ATOM   3278  CZ2 TRP A 404      -7.616  -2.045  36.978  1.00 84.56           C  
ATOM   3279  CZ3 TRP A 404      -7.299   0.280  37.601  1.00 84.56           C  
ATOM   3280  N   ASN A 405      -1.474  -1.409  33.924  1.00 84.44           N  
ATOM   3281  CA  ASN A 405      -0.704  -2.646  34.042  1.00 84.44           C  
ATOM   3282  C   ASN A 405       0.473  -2.496  35.028  1.00 84.44           C  
ATOM   3283  CB  ASN A 405      -0.250  -3.076  32.639  1.00 84.44           C  
ATOM   3284  O   ASN A 405       0.707  -3.381  35.855  1.00 84.44           O  
ATOM   3285  CG  ASN A 405       0.486  -4.403  32.649  1.00 84.44           C  
ATOM   3286  ND2 ASN A 405       1.498  -4.544  31.833  1.00 84.44           N  
ATOM   3287  OD1 ASN A 405       0.203  -5.330  33.392  1.00 84.44           O  
ATOM   3288  N   LEU A 406       1.192  -1.369  34.996  1.00 89.38           N  
ATOM   3289  CA  LEU A 406       2.274  -1.090  35.950  1.00 89.38           C  
ATOM   3290  C   LEU A 406       1.749  -0.968  37.392  1.00 89.38           C  
ATOM   3291  CB  LEU A 406       3.050   0.170  35.521  1.00 89.38           C  
ATOM   3292  O   LEU A 406       2.286  -1.618  38.290  1.00 89.38           O  
ATOM   3293  CG  LEU A 406       3.808   0.057  34.183  1.00 89.38           C  
ATOM   3294  CD1 LEU A 406       4.541   1.369  33.898  1.00 89.38           C  
ATOM   3295  CD2 LEU A 406       4.829  -1.084  34.169  1.00 89.38           C  
ATOM   3296  N   LEU A 407       0.662  -0.221  37.610  1.00 86.81           N  
ATOM   3297  CA  LEU A 407       0.011  -0.061  38.916  1.00 86.81           C  
ATOM   3298  C   LEU A 407      -0.539  -1.379  39.462  1.00 86.81           C  
ATOM   3299  CB  LEU A 407      -1.136   0.955  38.784  1.00 86.81           C  
ATOM   3300  O   LEU A 407      -0.294  -1.730  40.617  1.00 86.81           O  
ATOM   3301  CG  LEU A 407      -0.669   2.417  38.811  1.00 86.81           C  
ATOM   3302  CD1 LEU A 407      -1.819   3.322  38.386  1.00 86.81           C  
ATOM   3303  CD2 LEU A 407      -0.241   2.817  40.223  1.00 86.81           C  
ATOM   3304  N   SER A 408      -1.234  -2.155  38.630  1.00 83.44           N  
ATOM   3305  CA  SER A 408      -1.745  -3.468  39.018  1.00 83.44           C  
ATOM   3306  C   SER A 408      -0.606  -4.416  39.400  1.00 83.44           C  
ATOM   3307  CB  SER A 408      -2.581  -4.071  37.886  1.00 83.44           C  
ATOM   3308  O   SER A 408      -0.755  -5.198  40.342  1.00 83.44           O  
ATOM   3309  OG  SER A 408      -3.063  -5.343  38.290  1.00 83.44           O  
ATOM   3310  N   ASN A 409       0.539  -4.358  38.711  1.00 85.12           N  
ATOM   3311  CA  ASN A 409       1.722  -5.131  39.089  1.00 85.12           C  
ATOM   3312  C   ASN A 409       2.300  -4.646  40.429  1.00 85.12           C  
ATOM   3313  CB  ASN A 409       2.742  -5.126  37.937  1.00 85.12           C  
ATOM   3314  O   ASN A 409       2.512  -5.474  41.316  1.00 85.12           O  
ATOM   3315  CG  ASN A 409       2.318  -6.038  36.795  1.00 85.12           C  
ATOM   3316  ND2 ASN A 409       2.560  -5.646  35.569  1.00 85.12           N  
ATOM   3317  OD1 ASN A 409       1.785  -7.123  36.999  1.00 85.12           O  
ATOM   3318  N   ALA A 410       2.452  -3.336  40.637  1.00 87.06           N  
ATOM   3319  CA  ALA A 410       2.915  -2.768  41.907  1.00 87.06           C  
ATOM   3320  C   ALA A 410       2.035  -3.205  43.097  1.00 87.06           C  
ATOM   3321  CB  ALA A 410       2.959  -1.242  41.762  1.00 87.06           C  
ATOM   3322  O   ALA A 410       2.535  -3.713  44.103  1.00 87.06           O  
ATOM   3323  N   VAL A 411       0.707  -3.121  42.956  1.00 84.12           N  
ATOM   3324  CA  VAL A 411      -0.267  -3.581  43.966  1.00 84.12           C  
ATOM   3325  C   VAL A 411      -0.196  -5.093  44.173  1.00 84.12           C  
ATOM   3326  CB  VAL A 411      -1.695  -3.167  43.551  1.00 84.12           C  
ATOM   3327  O   VAL A 411      -0.374  -5.599  45.286  1.00 84.12           O  
ATOM   3328  CG1 VAL A 411      -2.778  -3.766  44.460  1.00 84.12           C  
ATOM   3329  CG2 VAL A 411      -1.872  -1.646  43.595  1.00 84.12           C  
ATOM   3330  N   LYS A 412       0.036  -5.864  43.109  1.00 79.88           N  
ATOM   3331  CA  LYS A 412       0.117  -7.325  43.175  1.00 79.88           C  
ATOM   3332  C   LYS A 412       1.354  -7.800  43.940  1.00 79.88           C  
ATOM   3333  CB  LYS A 412       0.048  -7.886  41.757  1.00 79.88           C  
ATOM   3334  O   LYS A 412       1.202  -8.698  44.770  1.00 79.88           O  
ATOM   3335  CG  LYS A 412       0.127  -9.413  41.723  1.00 79.88           C  
ATOM   3336  CD  LYS A 412       0.008  -9.859  40.269  1.00 79.88           C  
ATOM   3337  CE  LYS A 412       0.574 -11.264  40.104  1.00 79.88           C  
ATOM   3338  NZ  LYS A 412       0.868 -11.488  38.675  1.00 79.88           N  
ATOM   3339  N   PHE A 413       2.517  -7.207  43.676  1.00 81.69           N  
ATOM   3340  CA  PHE A 413       3.817  -7.627  44.217  1.00 81.69           C  
ATOM   3341  C   PHE A 413       4.219  -6.928  45.526  1.00 81.69           C  
ATOM   3342  CB  PHE A 413       4.884  -7.480  43.123  1.00 81.69           C  
ATOM   3343  O   PHE A 413       5.193  -7.341  46.161  1.00 81.69           O  
ATOM   3344  CG  PHE A 413       4.649  -8.388  41.927  1.00 81.69           C  
ATOM   3345  CD1 PHE A 413       4.766  -9.782  42.073  1.00 81.69           C  
ATOM   3346  CD2 PHE A 413       4.341  -7.851  40.664  1.00 81.69           C  
ATOM   3347  CE1 PHE A 413       4.570 -10.626  40.967  1.00 81.69           C  
ATOM   3348  CE2 PHE A 413       4.101  -8.695  39.566  1.00 81.69           C  
ATOM   3349  CZ  PHE A 413       4.225 -10.087  39.714  1.00 81.69           C  
ATOM   3350  N   THR A 414       3.438  -5.943  45.978  1.00 83.06           N  
ATOM   3351  CA  THR A 414       3.577  -5.348  47.313  1.00 83.06           C  
ATOM   3352  C   THR A 414       2.715  -6.106  48.335  1.00 83.06           C  
ATOM   3353  CB  THR A 414       3.243  -3.853  47.315  1.00 83.06           C  
ATOM   3354  O   THR A 414       1.485  -6.145  48.203  1.00 83.06           O  
ATOM   3355  CG2 THR A 414       3.639  -3.183  48.631  1.00 83.06           C  
ATOM   3356  OG1 THR A 414       4.010  -3.213  46.339  1.00 83.06           O  
ATOM   3357  N   PRO A 415       3.314  -6.744  49.358  1.00 73.62           N  
ATOM   3358  CA  PRO A 415       2.562  -7.444  50.395  1.00 73.62           C  
ATOM   3359  C   PRO A 415       1.831  -6.473  51.339  1.00 73.62           C  
ATOM   3360  CB  PRO A 415       3.592  -8.318  51.120  1.00 73.62           C  
ATOM   3361  O   PRO A 415       2.231  -5.322  51.514  1.00 73.62           O  
ATOM   3362  CG  PRO A 415       4.907  -7.562  50.935  1.00 73.62           C  
ATOM   3363  CD  PRO A 415       4.747  -6.877  49.581  1.00 73.62           C  
ATOM   3364  N   LYS A 416       0.770  -6.963  52.003  1.00 66.25           N  
ATOM   3365  CA  LYS A 416       0.155  -6.282  53.156  1.00 66.25           C  
ATOM   3366  C   LYS A 416       1.235  -6.124  54.222  1.00 66.25           C  
ATOM   3367  CB  LYS A 416      -1.041  -7.092  53.710  1.00 66.25           C  
ATOM   3368  O   LYS A 416       1.762  -7.126  54.691  1.00 66.25           O  
ATOM   3369  CG  LYS A 416      -2.347  -6.599  53.089  1.00 66.25           C  
ATOM   3370  CD  LYS A 416      -3.633  -7.314  53.545  1.00 66.25           C  
ATOM   3371  CE  LYS A 416      -4.775  -6.668  52.748  1.00 66.25           C  
ATOM   3372  NZ  LYS A 416      -6.157  -7.006  53.173  1.00 66.25           N  
ATOM   3373  N   GLY A 417       1.596  -4.890  54.553  1.00 57.56           N  
ATOM   3374  CA  GLY A 417       2.738  -4.644  55.423  1.00 57.56           C  
ATOM   3375  C   GLY A 417       2.602  -5.325  56.791  1.00 57.56           C  
ATOM   3376  O   GLY A 417       1.578  -5.205  57.463  1.00 57.56           O  
ATOM   3377  N   GLU A 418       3.640  -6.056  57.195  1.00 48.25           N  
ATOM   3378  CA  GLU A 418       3.768  -6.625  58.537  1.00 48.25           C  
ATOM   3379  C   GLU A 418       4.451  -5.613  59.473  1.00 48.25           C  
ATOM   3380  CB  GLU A 418       4.510  -7.976  58.498  1.00 48.25           C  
ATOM   3381  O   GLU A 418       5.308  -4.830  59.062  1.00 48.25           O  
ATOM   3382  CG  GLU A 418       3.627  -9.112  57.948  1.00 48.25           C  
ATOM   3383  CD  GLU A 418       4.307 -10.494  57.985  1.00 48.25           C  
ATOM   3384  OE1 GLU A 418       3.563 -11.500  57.931  1.00 48.25           O  
ATOM   3385  OE2 GLU A 418       5.555 -10.539  58.080  1.00 48.25           O  
ATOM   3386  N   ASN A 419       4.084  -5.632  60.759  1.00 46.72           N  
ATOM   3387  CA  ASN A 419       4.655  -4.788  61.824  1.00 46.72           C  
ATOM   3388  C   ASN A 419       4.327  -3.281  61.752  1.00 46.72           C  
ATOM   3389  CB  ASN A 419       6.159  -5.083  61.995  1.00 46.72           C  
ATOM   3390  O   ASN A 419       5.147  -2.442  62.123  1.00 46.72           O  
ATOM   3391  CG  ASN A 419       6.451  -6.560  62.155  1.00 46.72           C  
ATOM   3392  ND2 ASN A 419       7.580  -7.025  61.677  1.00 46.72           N  
ATOM   3393  OD1 ASN A 419       5.675  -7.311  62.718  1.00 46.72           O  
ATOM   3394  N   GLY A 420       3.118  -2.914  61.313  1.00 51.25           N  
ATOM   3395  CA  GLY A 420       2.604  -1.540  61.432  1.00 51.25           C  
ATOM   3396  C   GLY A 420       3.136  -0.537  60.400  1.00 51.25           C  
ATOM   3397  O   GLY A 420       2.722   0.621  60.419  1.00 51.25           O  
ATOM   3398  N   LYS A 421       4.001  -0.963  59.470  1.00 56.78           N  
ATOM   3399  CA  LYS A 421       4.336  -0.193  58.263  1.00 56.78           C  
ATOM   3400  C   LYS A 421       3.380  -0.593  57.146  1.00 56.78           C  
ATOM   3401  CB  LYS A 421       5.794  -0.442  57.852  1.00 56.78           C  
ATOM   3402  O   LYS A 421       3.309  -1.769  56.821  1.00 56.78           O  
ATOM   3403  CG  LYS A 421       6.779   0.228  58.819  1.00 56.78           C  
ATOM   3404  CD  LYS A 421       8.211   0.072  58.302  1.00 56.78           C  
ATOM   3405  CE  LYS A 421       9.188   0.826  59.207  1.00 56.78           C  
ATOM   3406  NZ  LYS A 421      10.564   0.762  58.660  1.00 56.78           N  
ATOM   3407  N   LYS A 422       2.636   0.355  56.572  1.00 61.88           N  
ATOM   3408  CA  LYS A 422       1.852   0.105  55.351  1.00 61.88           C  
ATOM   3409  C   LYS A 422       2.824  -0.030  54.175  1.00 61.88           C  
ATOM   3410  CB  LYS A 422       0.826   1.228  55.115  1.00 61.88           C  
ATOM   3411  O   LYS A 422       3.802   0.708  54.130  1.00 61.88           O  
ATOM   3412  CG  LYS A 422      -0.265   1.268  56.201  1.00 61.88           C  
ATOM   3413  CD  LYS A 422      -1.326   2.325  55.866  1.00 61.88           C  
ATOM   3414  CE  LYS A 422      -2.448   2.341  56.913  1.00 61.88           C  
ATOM   3415  NZ  LYS A 422      -3.533   3.280  56.524  1.00 61.88           N  
ATOM   3416  N   GLY A 423       2.576  -0.971  53.263  1.00 76.25           N  
ATOM   3417  CA  GLY A 423       3.284  -0.990  51.981  1.00 76.25           C  
ATOM   3418  C   GLY A 423       2.912   0.263  51.190  1.00 76.25           C  
ATOM   3419  O   GLY A 423       1.753   0.690  51.239  1.00 76.25           O  
ATOM   3420  N   GLU A 424       3.889   0.867  50.523  1.00 85.50           N  
ATOM   3421  CA  GLU A 424       3.718   2.135  49.815  1.00 85.50           C  
ATOM   3422  C   GLU A 424       3.943   1.929  48.316  1.00 85.50           C  
ATOM   3423  CB  GLU A 424       4.606   3.253  50.407  1.00 85.50           C  
ATOM   3424  O   GLU A 424       4.837   1.188  47.901  1.00 85.50           O  
ATOM   3425  CG  GLU A 424       4.310   3.514  51.900  1.00 85.50           C  
ATOM   3426  CD  GLU A 424       4.942   4.800  52.468  1.00 85.50           C  
ATOM   3427  OE1 GLU A 424       4.275   5.467  53.308  1.00 85.50           O  
ATOM   3428  OE2 GLU A 424       6.090   5.123  52.101  1.00 85.50           O  
ATOM   3429  N   ILE A 425       3.095   2.575  47.518  1.00 89.31           N  
ATOM   3430  CA  ILE A 425       3.243   2.691  46.070  1.00 89.31           C  
ATOM   3431  C   ILE A 425       3.333   4.179  45.771  1.00 89.31           C  
ATOM   3432  CB  ILE A 425       2.082   2.014  45.312  1.00 89.31           C  
ATOM   3433  O   ILE A 425       2.440   4.937  46.150  1.00 89.31           O  
ATOM   3434  CG1 ILE A 425       2.023   0.513  45.672  1.00 89.31           C  
ATOM   3435  CG2 ILE A 425       2.253   2.208  43.791  1.00 89.31           C  
ATOM   3436  CD1 ILE A 425       0.796  -0.197  45.106  1.00 89.31           C  
ATOM   3437  N   VAL A 426       4.415   4.594  45.124  1.00 91.12           N  
ATOM   3438  CA  VAL A 426       4.666   5.991  44.776  1.00 91.12           C  
ATOM   3439  C   VAL A 426       4.639   6.119  43.264  1.00 91.12           C  
ATOM   3440  CB  VAL A 426       5.990   6.509  45.366  1.00 91.12           C  
ATOM   3441  O   VAL A 426       5.404   5.453  42.572  1.00 91.12           O  
ATOM   3442  CG1 VAL A 426       6.121   8.020  45.139  1.00 91.12           C  
ATOM   3443  CG2 VAL A 426       6.082   6.243  46.876  1.00 91.12           C  
ATOM   3444  N   VAL A 427       3.762   6.979  42.757  1.00 91.88           N  
ATOM   3445  CA  VAL A 427       3.713   7.334  41.341  1.00 91.88           C  
ATOM   3446  C   VAL A 427       4.263   8.738  41.195  1.00 91.88           C  
ATOM   3447  CB  VAL A 427       2.300   7.249  40.764  1.00 91.88           C  
ATOM   3448  O   VAL A 427       3.666   9.685  41.703  1.00 91.88           O  
ATOM   3449  CG1 VAL A 427       2.294   7.545  39.256  1.00 91.88           C  
ATOM   3450  CG2 VAL A 427       1.683   5.866  40.978  1.00 91.88           C  
ATOM   3451  N   ARG A 428       5.399   8.878  40.516  1.00 93.06           N  
ATOM   3452  CA  ARG A 428       6.007  10.181  40.242  1.00 93.06           C  
ATOM   3453  C   ARG A 428       5.835  10.555  38.780  1.00 93.06           C  
ATOM   3454  CB  ARG A 428       7.476  10.222  40.649  1.00 93.06           C  
ATOM   3455  O   ARG A 428       6.038   9.712  37.905  1.00 93.06           O  
ATOM   3456  CG  ARG A 428       7.769   9.767  42.079  1.00 93.06           C  
ATOM   3457  CD  ARG A 428       9.194  10.158  42.475  1.00 93.06           C  
ATOM   3458  NE  ARG A 428       9.531   9.618  43.797  1.00 93.06           N  
ATOM   3459  NH1 ARG A 428      10.597   7.678  43.097  1.00 93.06           N  
ATOM   3460  NH2 ARG A 428      10.138   7.953  45.223  1.00 93.06           N  
ATOM   3461  CZ  ARG A 428      10.092   8.443  44.022  1.00 93.06           C  
ATOM   3462  N   VAL A 429       5.478  11.808  38.518  1.00 92.06           N  
ATOM   3463  CA  VAL A 429       5.207  12.299  37.161  1.00 92.06           C  
ATOM   3464  C   VAL A 429       6.040  13.539  36.876  1.00 92.06           C  
ATOM   3465  CB  VAL A 429       3.706  12.574  36.946  1.00 92.06           C  
ATOM   3466  O   VAL A 429       5.993  14.502  37.640  1.00 92.06           O  
ATOM   3467  CG1 VAL A 429       3.415  12.873  35.470  1.00 92.06           C  
ATOM   3468  CG2 VAL A 429       2.855  11.367  37.368  1.00 92.06           C  
ATOM   3469  N   TRP A 430       6.772  13.527  35.759  1.00 91.44           N  
ATOM   3470  CA  TRP A 430       7.537  14.670  35.259  1.00 91.44           C  
ATOM   3471  C   TRP A 430       7.182  14.986  33.814  1.00 91.44           C  
ATOM   3472  CB  TRP A 430       9.049  14.428  35.334  1.00 91.44           C  
ATOM   3473  O   TRP A 430       6.966  14.089  32.995  1.00 91.44           O  
ATOM   3474  CG  TRP A 430       9.611  14.167  36.687  1.00 91.44           C  
ATOM   3475  CD1 TRP A 430      10.187  15.075  37.504  1.00 91.44           C  
ATOM   3476  CD2 TRP A 430       9.658  12.901  37.394  1.00 91.44           C  
ATOM   3477  CE2 TRP A 430      10.313  13.107  38.641  1.00 91.44           C  
ATOM   3478  CE3 TRP A 430       9.204  11.603  37.098  1.00 91.44           C  
ATOM   3479  NE1 TRP A 430      10.589  14.454  38.670  1.00 91.44           N  
ATOM   3480  CH2 TRP A 430      10.172  10.771  39.170  1.00 91.44           C  
ATOM   3481  CZ2 TRP A 430      10.557  12.066  39.540  1.00 91.44           C  
ATOM   3482  CZ3 TRP A 430       9.461  10.548  37.979  1.00 91.44           C  
ATOM   3483  N   HIS A 431       7.244  16.275  33.498  1.00 86.19           N  
ATOM   3484  CA  HIS A 431       7.328  16.774  32.135  1.00 86.19           C  
ATOM   3485  C   HIS A 431       8.770  17.235  31.865  1.00 86.19           C  
ATOM   3486  CB  HIS A 431       6.279  17.874  31.967  1.00 86.19           C  
ATOM   3487  O   HIS A 431       9.262  18.193  32.467  1.00 86.19           O  
ATOM   3488  CG  HIS A 431       6.173  18.378  30.557  1.00 86.19           C  
ATOM   3489  CD2 HIS A 431       5.997  17.621  29.431  1.00 86.19           C  
ATOM   3490  ND1 HIS A 431       6.175  19.698  30.166  1.00 86.19           N  
ATOM   3491  CE1 HIS A 431       6.000  19.734  28.832  1.00 86.19           C  
ATOM   3492  NE2 HIS A 431       5.902  18.489  28.348  1.00 86.19           N  
ATOM   3493  N   GLU A 432       9.488  16.498  31.018  1.00 84.75           N  
ATOM   3494  CA  GLU A 432      10.888  16.757  30.671  1.00 84.75           C  
ATOM   3495  C   GLU A 432      11.002  17.586  29.376  1.00 84.75           C  
ATOM   3496  CB  GLU A 432      11.684  15.436  30.575  1.00 84.75           C  
ATOM   3497  O   GLU A 432      10.075  17.676  28.573  1.00 84.75           O  
ATOM   3498  CG  GLU A 432      11.845  14.677  31.914  1.00 84.75           C  
ATOM   3499  CD  GLU A 432      12.729  13.408  31.810  1.00 84.75           C  
ATOM   3500  OE1 GLU A 432      13.045  12.796  32.866  1.00 84.75           O  
ATOM   3501  OE2 GLU A 432      13.123  13.039  30.679  1.00 84.75           O  
ATOM   3502  N   LYS A 433      12.173  18.200  29.141  1.00 72.19           N  
ATOM   3503  CA  LYS A 433      12.421  18.990  27.923  1.00 72.19           C  
ATOM   3504  C   LYS A 433      12.299  18.125  26.662  1.00 72.19           C  
ATOM   3505  CB  LYS A 433      13.802  19.660  27.957  1.00 72.19           C  
ATOM   3506  O   LYS A 433      12.931  17.075  26.577  1.00 72.19           O  
ATOM   3507  CG  LYS A 433      13.857  20.843  28.928  1.00 72.19           C  
ATOM   3508  CD  LYS A 433      15.185  21.593  28.776  1.00 72.19           C  
ATOM   3509  CE  LYS A 433      15.179  22.819  29.692  1.00 72.19           C  
ATOM   3510  NZ  LYS A 433      16.397  23.642  29.504  1.00 72.19           N  
ATOM   3511  N   GLY A 434      11.594  18.648  25.657  1.00 70.31           N  
ATOM   3512  CA  GLY A 434      11.347  17.960  24.388  1.00 70.31           C  
ATOM   3513  C   GLY A 434      10.072  17.120  24.404  1.00 70.31           C  
ATOM   3514  O   GLY A 434      10.090  16.026  23.843  1.00 70.31           O  
ATOM   3515  N   ASP A 435       9.013  17.620  25.056  1.00 82.75           N  
ATOM   3516  CA  ASP A 435       7.666  17.040  25.013  1.00 82.75           C  
ATOM   3517  C   ASP A 435       7.603  15.588  25.491  1.00 82.75           C  
ATOM   3518  CB  ASP A 435       7.108  17.254  23.604  1.00 82.75           C  
ATOM   3519  O   ASP A 435       6.898  14.740  24.944  1.00 82.75           O  
ATOM   3520  CG  ASP A 435       6.839  18.733  23.299  1.00 82.75           C  
ATOM   3521  OD1 ASP A 435       6.673  19.519  24.257  1.00 82.75           O  
ATOM   3522  OD2 ASP A 435       6.860  19.068  22.096  1.00 82.75           O  
ATOM   3523  N   ARG A 436       8.415  15.264  26.500  1.00 88.88           N  
ATOM   3524  CA  ARG A 436       8.526  13.909  27.035  1.00 88.88           C  
ATOM   3525  C   ARG A 436       7.862  13.847  28.400  1.00 88.88           C  
ATOM   3526  CB  ARG A 436       9.994  13.468  27.025  1.00 88.88           C  
ATOM   3527  O   ARG A 436       8.289  14.523  29.335  1.00 88.88           O  
ATOM   3528  CG  ARG A 436      10.165  12.024  27.525  1.00 88.88           C  
ATOM   3529  CD  ARG A 436      11.621  11.554  27.409  1.00 88.88           C  
ATOM   3530  NE  ARG A 436      11.988  11.268  26.003  1.00 88.88           N  
ATOM   3531  NH1 ARG A 436      12.079   8.966  26.112  1.00 88.88           N  
ATOM   3532  NH2 ARG A 436      12.243   9.984  24.140  1.00 88.88           N  
ATOM   3533  CZ  ARG A 436      12.111  10.079  25.433  1.00 88.88           C  
ATOM   3534  N   LEU A 437       6.868  12.976  28.529  1.00 90.19           N  
ATOM   3535  CA  LEU A 437       6.300  12.615  29.821  1.00 90.19           C  
ATOM   3536  C   LEU A 437       7.048  11.418  30.390  1.00 90.19           C  
ATOM   3537  CB  LEU A 437       4.803  12.322  29.703  1.00 90.19           C  
ATOM   3538  O   LEU A 437       7.317  10.433  29.692  1.00 90.19           O  
ATOM   3539  CG  LEU A 437       3.931  13.541  29.370  1.00 90.19           C  
ATOM   3540  CD1 LEU A 437       2.509  13.031  29.151  1.00 90.19           C  
ATOM   3541  CD2 LEU A 437       3.914  14.568  30.504  1.00 90.19           C  
ATOM   3542  N   ARG A 438       7.361  11.502  31.680  1.00 93.44           N  
ATOM   3543  CA  ARG A 438       7.983  10.427  32.441  1.00 93.44           C  
ATOM   3544  C   ARG A 438       7.106  10.074  33.628  1.00 93.44           C  
ATOM   3545  CB  ARG A 438       9.391  10.852  32.853  1.00 93.44           C  
ATOM   3546  O   ARG A 438       6.809  10.932  34.454  1.00 93.44           O  
ATOM   3547  CG  ARG A 438      10.097   9.795  33.712  1.00 93.44           C  
ATOM   3548  CD  ARG A 438      11.473  10.350  34.046  1.00 93.44           C  
ATOM   3549  NE  ARG A 438      12.241   9.491  34.958  1.00 93.44           N  
ATOM   3550  NH1 ARG A 438      14.213  10.578  34.561  1.00 93.44           N  
ATOM   3551  NH2 ARG A 438      14.147   8.861  36.002  1.00 93.44           N  
ATOM   3552  CZ  ARG A 438      13.529   9.642  35.168  1.00 93.44           C  
ATOM   3553  N   PHE A 439       6.765   8.798  33.725  1.00 93.94           N  
ATOM   3554  CA  PHE A 439       6.064   8.217  34.859  1.00 93.94           C  
ATOM   3555  C   PHE A 439       6.981   7.213  35.544  1.00 93.94           C  
ATOM   3556  CB  PHE A 439       4.774   7.536  34.401  1.00 93.94           C  
ATOM   3557  O   PHE A 439       7.540   6.333  34.890  1.00 93.94           O  
ATOM   3558  CG  PHE A 439       3.763   8.460  33.764  1.00 93.94           C  
ATOM   3559  CD1 PHE A 439       2.695   8.951  34.535  1.00 93.94           C  
ATOM   3560  CD2 PHE A 439       3.864   8.793  32.399  1.00 93.94           C  
ATOM   3561  CE1 PHE A 439       1.723   9.769  33.942  1.00 93.94           C  
ATOM   3562  CE2 PHE A 439       2.888   9.610  31.805  1.00 93.94           C  
ATOM   3563  CZ  PHE A 439       1.816  10.083  32.578  1.00 93.94           C  
ATOM   3564  N   GLU A 440       7.115   7.312  36.857  1.00 94.31           N  
ATOM   3565  CA  GLU A 440       7.733   6.274  37.674  1.00 94.31           C  
ATOM   3566  C   GLU A 440       6.692   5.663  38.589  1.00 94.31           C  
ATOM   3567  CB  GLU A 440       8.902   6.814  38.494  1.00 94.31           C  
ATOM   3568  O   GLU A 440       6.058   6.378  39.355  1.00 94.31           O  
ATOM   3569  CG  GLU A 440      10.123   7.038  37.604  1.00 94.31           C  
ATOM   3570  CD  GLU A 440      11.330   7.591  38.366  1.00 94.31           C  
ATOM   3571  OE1 GLU A 440      12.333   7.833  37.655  1.00 94.31           O  
ATOM   3572  OE2 GLU A 440      11.285   7.746  39.609  1.00 94.31           O  
ATOM   3573  N   VAL A 441       6.542   4.344  38.525  1.00 93.31           N  
ATOM   3574  CA  VAL A 441       5.727   3.575  39.463  1.00 93.31           C  
ATOM   3575  C   VAL A 441       6.683   2.779  40.340  1.00 93.31           C  
ATOM   3576  CB  VAL A 441       4.708   2.684  38.728  1.00 93.31           C  
ATOM   3577  O   VAL A 441       7.271   1.791  39.892  1.00 93.31           O  
ATOM   3578  CG1 VAL A 441       3.792   1.971  39.732  1.00 93.31           C  
ATOM   3579  CG2 VAL A 441       3.821   3.501  37.777  1.00 93.31           C  
ATOM   3580  N   GLU A 442       6.869   3.244  41.571  1.00 92.50           N  
ATOM   3581  CA  GLU A 442       7.722   2.626  42.582  1.00 92.50           C  
ATOM   3582  C   GLU A 442       6.870   1.852  43.589  1.00 92.50           C  
ATOM   3583  CB  GLU A 442       8.616   3.689  43.244  1.00 92.50           C  
ATOM   3584  O   GLU A 442       5.935   2.387  44.181  1.00 92.50           O  
ATOM   3585  CG  GLU A 442       9.638   3.085  44.224  1.00 92.50           C  
ATOM   3586  CD  GLU A 442      10.618   4.116  44.821  1.00 92.50           C  
ATOM   3587  OE1 GLU A 442      11.494   3.706  45.613  1.00 92.50           O  
ATOM   3588  OE2 GLU A 442      10.525   5.329  44.504  1.00 92.50           O  
ATOM   3589  N   ASP A 443       7.205   0.583  43.788  1.00 91.19           N  
ATOM   3590  CA  ASP A 443       6.567  -0.318  44.738  1.00 91.19           C  
ATOM   3591  C   ASP A 443       7.545  -0.692  45.854  1.00 91.19           C  
ATOM   3592  CB  ASP A 443       6.008  -1.538  43.980  1.00 91.19           C  
ATOM   3593  O   ASP A 443       8.719  -0.943  45.590  1.00 91.19           O  
ATOM   3594  CG  ASP A 443       7.028  -2.642  43.644  1.00 91.19           C  
ATOM   3595  OD1 ASP A 443       7.332  -3.476  44.528  1.00 91.19           O  
ATOM   3596  OD2 ASP A 443       7.475  -2.738  42.482  1.00 91.19           O  
ATOM   3597  N   SER A 444       7.074  -0.781  47.102  1.00 87.75           N  
ATOM   3598  CA  SER A 444       7.876  -1.254  48.242  1.00 87.75           C  
ATOM   3599  C   SER A 444       7.831  -2.786  48.411  1.00 87.75           C  
ATOM   3600  CB  SER A 444       7.475  -0.497  49.517  1.00 87.75           C  
ATOM   3601  O   SER A 444       7.833  -3.292  49.538  1.00 87.75           O  
ATOM   3602  OG  SER A 444       6.267  -1.004  50.063  1.00 87.75           O  
ATOM   3603  N   GLY A 445       7.660  -3.530  47.316  1.00 84.12           N  
ATOM   3604  CA  GLY A 445       7.408  -4.965  47.303  1.00 84.12           C  
ATOM   3605  C   GLY A 445       8.660  -5.840  47.325  1.00 84.12           C  
ATOM   3606  O   GLY A 445       9.738  -5.465  47.786  1.00 84.12           O  
ATOM   3607  N   MET A 446       8.506  -7.072  46.837  1.00 81.06           N  
ATOM   3608  CA  MET A 446       9.553  -8.103  46.884  1.00 81.06           C  
ATOM   3609  C   MET A 446      10.789  -7.803  46.018  1.00 81.06           C  
ATOM   3610  CB  MET A 446       8.942  -9.466  46.524  1.00 81.06           C  
ATOM   3611  O   MET A 446      11.852  -8.376  46.263  1.00 81.06           O  
ATOM   3612  CG  MET A 446       8.322  -9.511  45.119  1.00 81.06           C  
ATOM   3613  SD  MET A 446       7.450 -11.055  44.734  1.00 81.06           S  
ATOM   3614  CE  MET A 446       8.850 -12.204  44.625  1.00 81.06           C  
ATOM   3615  N   GLY A 447      10.674  -6.904  45.039  1.00 82.69           N  
ATOM   3616  CA  GLY A 447      11.732  -6.606  44.074  1.00 82.69           C  
ATOM   3617  C   GLY A 447      12.068  -7.773  43.132  1.00 82.69           C  
ATOM   3618  O   GLY A 447      11.625  -8.908  43.309  1.00 82.69           O  
ATOM   3619  N   ILE A 448      12.878  -7.485  42.117  1.00 85.69           N  
ATOM   3620  CA  ILE A 448      13.253  -8.386  41.025  1.00 85.69           C  
ATOM   3621  C   ILE A 448      14.774  -8.627  41.082  1.00 85.69           C  
ATOM   3622  CB  ILE A 448      12.800  -7.814  39.659  1.00 85.69           C  
ATOM   3623  O   ILE A 448      15.538  -7.663  41.191  1.00 85.69           O  
ATOM   3624  CG1 ILE A 448      11.289  -7.478  39.666  1.00 85.69           C  
ATOM   3625  CG2 ILE A 448      13.131  -8.810  38.530  1.00 85.69           C  
ATOM   3626  CD1 ILE A 448      10.791  -6.779  38.398  1.00 85.69           C  
ATOM   3627  N   PRO A 449      15.242  -9.888  41.023  1.00 86.06           N  
ATOM   3628  CA  PRO A 449      16.667 -10.212  40.929  1.00 86.06           C  
ATOM   3629  C   PRO A 449      17.336  -9.614  39.681  1.00 86.06           C  
ATOM   3630  CB  PRO A 449      16.736 -11.741  40.911  1.00 86.06           C  
ATOM   3631  O   PRO A 449      16.727  -9.534  38.616  1.00 86.06           O  
ATOM   3632  CG  PRO A 449      15.446 -12.178  41.596  1.00 86.06           C  
ATOM   3633  CD  PRO A 449      14.459 -11.109  41.145  1.00 86.06           C  
ATOM   3634  N   ALA A 450      18.611  -9.226  39.789  1.00 83.81           N  
ATOM   3635  CA  ALA A 450      19.330  -8.541  38.708  1.00 83.81           C  
ATOM   3636  C   ALA A 450      19.459  -9.378  37.419  1.00 83.81           C  
ATOM   3637  CB  ALA A 450      20.709  -8.125  39.234  1.00 83.81           C  
ATOM   3638  O   ALA A 450      19.446  -8.830  36.322  1.00 83.81           O  
ATOM   3639  N   ASP A 451      19.541 -10.702  37.544  1.00 82.56           N  
ATOM   3640  CA  ASP A 451      19.610 -11.668  36.441  1.00 82.56           C  
ATOM   3641  C   ASP A 451      18.267 -11.892  35.722  1.00 82.56           C  
ATOM   3642  CB  ASP A 451      20.183 -12.989  36.986  1.00 82.56           C  
ATOM   3643  O   ASP A 451      18.211 -12.543  34.673  1.00 82.56           O  
ATOM   3644  CG  ASP A 451      19.353 -13.633  38.110  1.00 82.56           C  
ATOM   3645  OD1 ASP A 451      18.988 -12.903  39.063  1.00 82.56           O  
ATOM   3646  OD2 ASP A 451      19.172 -14.868  38.046  1.00 82.56           O  
ATOM   3647  N   GLU A 452      17.185 -11.339  36.269  1.00 82.81           N  
ATOM   3648  CA  GLU A 452      15.823 -11.476  35.760  1.00 82.81           C  
ATOM   3649  C   GLU A 452      15.315 -10.190  35.080  1.00 82.81           C  
ATOM   3650  CB  GLU A 452      14.918 -11.923  36.920  1.00 82.81           C  
ATOM   3651  O   GLU A 452      14.397 -10.265  34.265  1.00 82.81           O  
ATOM   3652  CG  GLU A 452      15.297 -13.308  37.482  1.00 82.81           C  
ATOM   3653  CD  GLU A 452      14.949 -14.419  36.492  1.00 82.81           C  
ATOM   3654  OE1 GLU A 452      15.839 -15.110  35.938  1.00 82.81           O  
ATOM   3655  OE2 GLU A 452      13.742 -14.554  36.205  1.00 82.81           O  
ATOM   3656  N   LEU A 453      15.937  -9.029  35.336  1.00 84.19           N  
ATOM   3657  CA  LEU A 453      15.480  -7.703  34.875  1.00 84.19           C  
ATOM   3658  C   LEU A 453      15.340  -7.562  33.353  1.00 84.19           C  
ATOM   3659  CB  LEU A 453      16.453  -6.613  35.368  1.00 84.19           C  
ATOM   3660  O   LEU A 453      14.445  -6.865  32.884  1.00 84.19           O  
ATOM   3661  CG  LEU A 453      16.479  -6.385  36.885  1.00 84.19           C  
ATOM   3662  CD1 LEU A 453      17.590  -5.399  37.246  1.00 84.19           C  
ATOM   3663  CD2 LEU A 453      15.170  -5.814  37.426  1.00 84.19           C  
ATOM   3664  N   GLU A 454      16.196  -8.210  32.564  1.00 80.88           N  
ATOM   3665  CA  GLU A 454      16.062  -8.179  31.099  1.00 80.88           C  
ATOM   3666  C   GLU A 454      14.976  -9.140  30.600  1.00 80.88           C  
ATOM   3667  CB  GLU A 454      17.401  -8.510  30.431  1.00 80.88           C  
ATOM   3668  O   GLU A 454      14.316  -8.885  29.593  1.00 80.88           O  
ATOM   3669  CG  GLU A 454      18.432  -7.384  30.610  1.00 80.88           C  
ATOM   3670  CD  GLU A 454      19.723  -7.619  29.807  1.00 80.88           C  
ATOM   3671  OE1 GLU A 454      20.550  -6.681  29.772  1.00 80.88           O  
ATOM   3672  OE2 GLU A 454      19.883  -8.723  29.236  1.00 80.88           O  
ATOM   3673  N   LYS A 455      14.759 -10.243  31.323  1.00 80.62           N  
ATOM   3674  CA  LYS A 455      13.869 -11.328  30.902  1.00 80.62           C  
ATOM   3675  C   LYS A 455      12.402 -11.031  31.185  1.00 80.62           C  
ATOM   3676  CB  LYS A 455      14.264 -12.634  31.587  1.00 80.62           C  
ATOM   3677  O   LYS A 455      11.552 -11.556  30.479  1.00 80.62           O  
ATOM   3678  CG  LYS A 455      15.713 -13.078  31.338  1.00 80.62           C  
ATOM   3679  CD  LYS A 455      15.942 -14.333  32.183  1.00 80.62           C  
ATOM   3680  CE  LYS A 455      17.411 -14.708  32.351  1.00 80.62           C  
ATOM   3681  NZ  LYS A 455      17.574 -15.388  33.661  1.00 80.62           N  
ATOM   3682  N   ILE A 456      12.083 -10.177  32.162  1.00 82.94           N  
ATOM   3683  CA  ILE A 456      10.685  -9.845  32.499  1.00 82.94           C  
ATOM   3684  C   ILE A 456       9.904  -9.200  31.344  1.00 82.94           C  
ATOM   3685  CB  ILE A 456      10.583  -8.967  33.763  1.00 82.94           C  
ATOM   3686  O   ILE A 456       8.679  -9.260  31.337  1.00 82.94           O  
ATOM   3687  CG1 ILE A 456      11.206  -7.575  33.541  1.00 82.94           C  
ATOM   3688  CG2 ILE A 456      11.171  -9.677  34.993  1.00 82.94           C  
ATOM   3689  CD1 ILE A 456      11.049  -6.631  34.732  1.00 82.94           C  
ATOM   3690  N   PHE A 457      10.593  -8.601  30.367  1.00 83.81           N  
ATOM   3691  CA  PHE A 457       9.972  -8.044  29.161  1.00 83.81           C  
ATOM   3692  C   PHE A 457       9.837  -9.061  28.019  1.00 83.81           C  
ATOM   3693  CB  PHE A 457      10.764  -6.816  28.702  1.00 83.81           C  
ATOM   3694  O   PHE A 457       9.278  -8.728  26.974  1.00 83.81           O  
ATOM   3695  CG  PHE A 457      10.728  -5.655  29.672  1.00 83.81           C  
ATOM   3696  CD1 PHE A 457       9.552  -4.894  29.812  1.00 83.81           C  
ATOM   3697  CD2 PHE A 457      11.871  -5.318  30.419  1.00 83.81           C  
ATOM   3698  CE1 PHE A 457       9.529  -3.780  30.670  1.00 83.81           C  
ATOM   3699  CE2 PHE A 457      11.842  -4.211  31.283  1.00 83.81           C  
ATOM   3700  CZ  PHE A 457      10.675  -3.438  31.407  1.00 83.81           C  
ATOM   3701  N   ALA A 458      10.351 -10.284  28.180  1.00 74.50           N  
ATOM   3702  CA  ALA A 458      10.135 -11.353  27.217  1.00 74.50           C  
ATOM   3703  C   ALA A 458       8.709 -11.902  27.353  1.00 74.50           C  
ATOM   3704  CB  ALA A 458      11.205 -12.438  27.385  1.00 74.50           C  
ATOM   3705  O   ALA A 458       8.199 -12.095  28.457  1.00 74.50           O  
ATOM   3706  N   MET A 459       8.071 -12.183  26.215  1.00 69.38           N  
ATOM   3707  CA  MET A 459       6.729 -12.764  26.207  1.00 69.38           C  
ATOM   3708  C   MET A 459       6.713 -14.117  26.929  1.00 69.38           C  
ATOM   3709  CB  MET A 459       6.199 -12.910  24.773  1.00 69.38           C  
ATOM   3710  O   MET A 459       7.610 -14.940  26.736  1.00 69.38           O  
ATOM   3711  CG  MET A 459       5.856 -11.557  24.144  1.00 69.38           C  
ATOM   3712  SD  MET A 459       4.836 -11.670  22.648  1.00 69.38           S  
ATOM   3713  CE  MET A 459       6.081 -11.982  21.371  1.00 69.38           C  
ATOM   3714  N   TYR A 460       5.666 -14.345  27.727  1.00 65.38           N  
ATOM   3715  CA  TYR A 460       5.434 -15.562  28.519  1.00 65.38           C  
ATOM   3716  C   TYR A 460       6.442 -15.796  29.653  1.00 65.38           C  
ATOM   3717  CB  TYR A 460       5.291 -16.791  27.606  1.00 65.38           C  
ATOM   3718  O   TYR A 460       6.476 -16.879  30.243  1.00 65.38           O  
ATOM   3719  CG  TYR A 460       4.348 -16.587  26.441  1.00 65.38           C  
ATOM   3720  CD1 TYR A 460       2.961 -16.661  26.658  1.00 65.38           C  
ATOM   3721  CD2 TYR A 460       4.850 -16.302  25.154  1.00 65.38           C  
ATOM   3722  CE1 TYR A 460       2.075 -16.469  25.583  1.00 65.38           C  
ATOM   3723  CE2 TYR A 460       3.962 -16.063  24.087  1.00 65.38           C  
ATOM   3724  OH  TYR A 460       1.691 -15.920  23.293  1.00 65.38           O  
ATOM   3725  CZ  TYR A 460       2.569 -16.148  24.304  1.00 65.38           C  
ATOM   3726  N   TYR A 461       7.262 -14.798  29.984  1.00 68.94           N  
ATOM   3727  CA  TYR A 461       8.261 -14.929  31.033  1.00 68.94           C  
ATOM   3728  C   TYR A 461       7.691 -14.619  32.422  1.00 68.94           C  
ATOM   3729  CB  TYR A 461       9.477 -14.069  30.709  1.00 68.94           C  
ATOM   3730  O   TYR A 461       6.949 -13.655  32.612  1.00 68.94           O  
ATOM   3731  CG  TYR A 461      10.653 -14.447  31.576  1.00 68.94           C  
ATOM   3732  CD1 TYR A 461      10.918 -13.749  32.769  1.00 68.94           C  
ATOM   3733  CD2 TYR A 461      11.424 -15.566  31.219  1.00 68.94           C  
ATOM   3734  CE1 TYR A 461      11.967 -14.168  33.609  1.00 68.94           C  
ATOM   3735  CE2 TYR A 461      12.467 -15.990  32.055  1.00 68.94           C  
ATOM   3736  OH  TYR A 461      13.739 -15.777  34.014  1.00 68.94           O  
ATOM   3737  CZ  TYR A 461      12.734 -15.299  33.248  1.00 68.94           C  
ATOM   3738  N   GLN A 462       8.053 -15.436  33.415  1.00 70.81           N  
ATOM   3739  CA  GLN A 462       7.665 -15.261  34.817  1.00 70.81           C  
ATOM   3740  C   GLN A 462       8.830 -15.603  35.738  1.00 70.81           C  
ATOM   3741  CB  GLN A 462       6.462 -16.145  35.174  1.00 70.81           C  
ATOM   3742  O   GLN A 462       9.420 -16.681  35.631  1.00 70.81           O  
ATOM   3743  CG  GLN A 462       5.226 -15.750  34.369  1.00 70.81           C  
ATOM   3744  CD  GLN A 462       3.988 -16.546  34.727  1.00 70.81           C  
ATOM   3745  NE2 GLN A 462       2.889 -16.123  34.168  1.00 70.81           N  
ATOM   3746  OE1 GLN A 462       3.984 -17.520  35.465  1.00 70.81           O  
ATOM   3747  N   VAL A 463       9.119 -14.704  36.677  1.00 67.94           N  
ATOM   3748  CA  VAL A 463      10.156 -14.913  37.690  1.00 67.94           C  
ATOM   3749  C   VAL A 463       9.716 -16.041  38.629  1.00 67.94           C  
ATOM   3750  CB  VAL A 463      10.460 -13.612  38.458  1.00 67.94           C  
ATOM   3751  O   VAL A 463       8.607 -16.021  39.169  1.00 67.94           O  
ATOM   3752  CG1 VAL A 463      11.634 -13.808  39.425  1.00 67.94           C  
ATOM   3753  CG2 VAL A 463      10.822 -12.470  37.498  1.00 67.94           C  
ATOM   3754  N   LYS A 464      10.573 -17.051  38.806  1.00 62.28           N  
ATOM   3755  CA  LYS A 464      10.322 -18.186  39.707  1.00 62.28           C  
ATOM   3756  C   LYS A 464      10.709 -17.811  41.135  1.00 62.28           C  
ATOM   3757  CB  LYS A 464      11.083 -19.436  39.242  1.00 62.28           C  
ATOM   3758  O   LYS A 464      11.785 -17.266  41.360  1.00 62.28           O  
ATOM   3759  CG  LYS A 464      10.604 -19.935  37.872  1.00 62.28           C  
ATOM   3760  CD  LYS A 464      11.369 -21.197  37.462  1.00 62.28           C  
ATOM   3761  CE  LYS A 464      10.910 -21.631  36.067  1.00 62.28           C  
ATOM   3762  NZ  LYS A 464      11.679 -22.801  35.580  1.00 62.28           N  
ATOM   3763  N   ASP A 465       9.856 -18.142  42.098  1.00 55.22           N  
ATOM   3764  CA  ASP A 465      10.103 -17.829  43.505  1.00 55.22           C  
ATOM   3765  C   ASP A 465      11.195 -18.748  44.099  1.00 55.22           C  
ATOM   3766  CB  ASP A 465       8.764 -17.905  44.267  1.00 55.22           C  
ATOM   3767  O   ASP A 465      11.189 -19.961  43.859  1.00 55.22           O  
ATOM   3768  CG  ASP A 465       8.630 -16.872  45.386  1.00 55.22           C  
ATOM   3769  OD1 ASP A 465       9.617 -16.143  45.632  1.00 55.22           O  
ATOM   3770  OD2 ASP A 465       7.550 -16.869  46.014  1.00 55.22           O  
ATOM   3771  N   GLN A 466      12.131 -18.205  44.895  1.00 43.38           N  
ATOM   3772  CA  GLN A 466      13.314 -18.942  45.400  1.00 43.38           C  
ATOM   3773  C   GLN A 466      12.984 -20.085  46.385  1.00 43.38           C  
ATOM   3774  CB  GLN A 466      14.355 -17.978  46.010  1.00 43.38           C  
ATOM   3775  O   GLN A 466      13.856 -20.886  46.712  1.00 43.38           O  
ATOM   3776  CG  GLN A 466      15.213 -17.263  44.949  1.00 43.38           C  
ATOM   3777  CD  GLN A 466      16.367 -16.451  45.546  1.00 43.38           C  
ATOM   3778  NE2 GLN A 466      17.149 -15.777  44.730  1.00 43.38           N  
ATOM   3779  OE1 GLN A 466      16.584 -16.385  46.743  1.00 43.38           O  
ATOM   3780  N   HIS A 467      11.726 -20.218  46.816  1.00 42.59           N  
ATOM   3781  CA  HIS A 467      11.269 -21.286  47.716  1.00 42.59           C  
ATOM   3782  C   HIS A 467      10.500 -22.420  47.014  1.00 42.59           C  
ATOM   3783  CB  HIS A 467      10.492 -20.662  48.884  1.00 42.59           C  
ATOM   3784  O   HIS A 467       9.841 -23.216  47.680  1.00 42.59           O  
ATOM   3785  CG  HIS A 467      11.398 -19.903  49.815  1.00 42.59           C  
ATOM   3786  CD2 HIS A 467      12.083 -20.424  50.879  1.00 42.59           C  
ATOM   3787  ND1 HIS A 467      11.737 -18.573  49.724  1.00 42.59           N  
ATOM   3788  CE1 HIS A 467      12.606 -18.301  50.712  1.00 42.59           C  
ATOM   3789  NE2 HIS A 467      12.843 -19.399  51.447  1.00 42.59           N  
ATOM   3790  N   GLY A 468      10.533 -22.506  45.678  1.00 38.22           N  
ATOM   3791  CA  GLY A 468       9.720 -23.493  44.951  1.00 38.22           C  
ATOM   3792  C   GLY A 468       8.209 -23.252  45.102  1.00 38.22           C  
ATOM   3793  O   GLY A 468       7.407 -24.167  44.914  1.00 38.22           O  
ATOM   3794  N   GLY A 469       7.826 -22.024  45.468  1.00 39.72           N  
ATOM   3795  CA  GLY A 469       6.443 -21.570  45.539  1.00 39.72           C  
ATOM   3796  C   GLY A 469       5.810 -21.444  44.153  1.00 39.72           C  
ATOM   3797  O   GLY A 469       6.504 -21.326  43.141  1.00 39.72           O  
ATOM   3798  N   LYS A 470       4.471 -21.494  44.111  1.00 41.09           N  
ATOM   3799  CA  LYS A 470       3.687 -21.348  42.876  1.00 41.09           C  
ATOM   3800  C   LYS A 470       4.101 -20.062  42.137  1.00 41.09           C  
ATOM   3801  CB  LYS A 470       2.179 -21.298  43.180  1.00 41.09           C  
ATOM   3802  O   LYS A 470       4.197 -19.026  42.793  1.00 41.09           O  
ATOM   3803  CG  LYS A 470       1.592 -22.670  43.540  1.00 41.09           C  
ATOM   3804  CD  LYS A 470       0.087 -22.551  43.820  1.00 41.09           C  
ATOM   3805  CE  LYS A 470      -0.523 -23.933  44.078  1.00 41.09           C  
ATOM   3806  NZ  LYS A 470      -1.986 -23.844  44.312  1.00 41.09           N  
ATOM   3807  N   PRO A 471       4.307 -20.107  40.807  1.00 45.72           N  
ATOM   3808  CA  PRO A 471       4.605 -18.912  40.022  1.00 45.72           C  
ATOM   3809  C   PRO A 471       3.529 -17.840  40.237  1.00 45.72           C  
ATOM   3810  CB  PRO A 471       4.698 -19.373  38.563  1.00 45.72           C  
ATOM   3811  O   PRO A 471       2.353 -18.158  40.443  1.00 45.72           O  
ATOM   3812  CG  PRO A 471       3.931 -20.695  38.538  1.00 45.72           C  
ATOM   3813  CD  PRO A 471       4.141 -21.260  39.938  1.00 45.72           C  
ATOM   3814  N   ALA A 472       3.940 -16.571  40.220  1.00 51.16           N  
ATOM   3815  CA  ALA A 472       3.034 -15.448  40.421  1.00 51.16           C  
ATOM   3816  C   ALA A 472       1.898 -15.472  39.382  1.00 51.16           C  
ATOM   3817  CB  ALA A 472       3.836 -14.146  40.362  1.00 51.16           C  
ATOM   3818  O   ALA A 472       2.137 -15.598  38.186  1.00 51.16           O  
ATOM   3819  N   THR A 473       0.653 -15.311  39.832  1.00 48.50           N  
ATOM   3820  CA  THR A 473      -0.570 -15.415  39.016  1.00 48.50           C  
ATOM   3821  C   THR A 473      -0.632 -14.363  37.902  1.00 48.50           C  
ATOM   3822  CB  THR A 473      -1.810 -15.278  39.924  1.00 48.50           C  
ATOM   3823  O   THR A 473      -1.006 -13.222  38.148  1.00 48.50           O  
ATOM   3824  CG2 THR A 473      -2.110 -16.579  40.668  1.00 48.50           C  
ATOM   3825  OG1 THR A 473      -1.617 -14.285  40.917  1.00 48.50           O  
ATOM   3826  N   GLY A 474      -0.253 -14.703  36.671  1.00 57.00           N  
ATOM   3827  CA  GLY A 474      -0.313 -13.812  35.504  1.00 57.00           C  
ATOM   3828  C   GLY A 474      -0.014 -14.567  34.208  1.00 57.00           C  
ATOM   3829  O   GLY A 474       0.248 -15.764  34.254  1.00 57.00           O  
ATOM   3830  N   THR A 475      -0.056 -13.892  33.060  1.00 58.72           N  
ATOM   3831  CA  THR A 475       0.169 -14.497  31.728  1.00 58.72           C  
ATOM   3832  C   THR A 475       1.618 -14.350  31.250  1.00 58.72           C  
ATOM   3833  CB  THR A 475      -0.798 -13.864  30.711  1.00 58.72           C  
ATOM   3834  O   THR A 475       2.083 -15.114  30.411  1.00 58.72           O  
ATOM   3835  CG2 THR A 475      -2.241 -13.946  31.214  1.00 58.72           C  
ATOM   3836  OG1 THR A 475      -0.484 -12.496  30.586  1.00 58.72           O  
ATOM   3837  N   GLY A 476       2.368 -13.399  31.824  1.00 67.06           N  
ATOM   3838  CA  GLY A 476       3.716 -13.037  31.364  1.00 67.06           C  
ATOM   3839  C   GLY A 476       3.720 -12.242  30.051  1.00 67.06           C  
ATOM   3840  O   GLY A 476       4.769 -12.100  29.434  1.00 67.06           O  
ATOM   3841  N   ILE A 477       2.558 -11.756  29.598  1.00 67.56           N  
ATOM   3842  CA  ILE A 477       2.412 -11.037  28.323  1.00 67.56           C  
ATOM   3843  C   ILE A 477       2.317  -9.523  28.552  1.00 67.56           C  
ATOM   3844  CB  ILE A 477       1.201 -11.594  27.539  1.00 67.56           C  
ATOM   3845  O   ILE A 477       2.962  -8.754  27.843  1.00 67.56           O  
ATOM   3846  CG1 ILE A 477       1.353 -13.111  27.268  1.00 67.56           C  
ATOM   3847  CG2 ILE A 477       1.031 -10.829  26.218  1.00 67.56           C  
ATOM   3848  CD1 ILE A 477       0.056 -13.766  26.780  1.00 67.56           C  
ATOM   3849  N   GLY A 478       1.591  -9.092  29.591  1.00 75.88           N  
ATOM   3850  CA  GLY A 478       1.261  -7.680  29.813  1.00 75.88           C  
ATOM   3851  C   GLY A 478       2.458  -6.722  29.791  1.00 75.88           C  
ATOM   3852  O   GLY A 478       2.390  -5.683  29.147  1.00 75.88           O  
ATOM   3853  N   LEU A 479       3.581  -7.052  30.441  1.00 83.88           N  
ATOM   3854  CA  LEU A 479       4.749  -6.155  30.475  1.00 83.88           C  
ATOM   3855  C   LEU A 479       5.443  -6.033  29.103  1.00 83.88           C  
ATOM   3856  CB  LEU A 479       5.725  -6.629  31.569  1.00 83.88           C  
ATOM   3857  O   LEU A 479       5.923  -4.957  28.744  1.00 83.88           O  
ATOM   3858  CG  LEU A 479       6.715  -5.530  32.000  1.00 83.88           C  
ATOM   3859  CD1 LEU A 479       6.054  -4.471  32.886  1.00 83.88           C  
ATOM   3860  CD2 LEU A 479       7.878  -6.140  32.776  1.00 83.88           C  
ATOM   3861  N   ALA A 480       5.456  -7.114  28.317  1.00 80.25           N  
ATOM   3862  CA  ALA A 480       5.979  -7.111  26.953  1.00 80.25           C  
ATOM   3863  C   ALA A 480       5.104  -6.250  26.024  1.00 80.25           C  
ATOM   3864  CB  ALA A 480       6.076  -8.563  26.465  1.00 80.25           C  
ATOM   3865  O   ALA A 480       5.630  -5.452  25.244  1.00 80.25           O  
ATOM   3866  N   VAL A 481       3.775  -6.354  26.161  1.00 79.81           N  
ATOM   3867  CA  VAL A 481       2.805  -5.524  25.427  1.00 79.81           C  
ATOM   3868  C   VAL A 481       2.951  -4.055  25.814  1.00 79.81           C  
ATOM   3869  CB  VAL A 481       1.361  -6.018  25.651  1.00 79.81           C  
ATOM   3870  O   VAL A 481       3.111  -3.212  24.935  1.00 79.81           O  
ATOM   3871  CG1 VAL A 481       0.320  -5.093  25.011  1.00 79.81           C  
ATOM   3872  CG2 VAL A 481       1.184  -7.407  25.028  1.00 79.81           C  
ATOM   3873  N   SER A 482       2.996  -3.741  27.113  1.00 88.25           N  
ATOM   3874  CA  SER A 482       3.190  -2.371  27.598  1.00 88.25           C  
ATOM   3875  C   SER A 482       4.484  -1.746  27.073  1.00 88.25           C  
ATOM   3876  CB  SER A 482       3.206  -2.341  29.128  1.00 88.25           C  
ATOM   3877  O   SER A 482       4.472  -0.593  26.647  1.00 88.25           O  
ATOM   3878  OG  SER A 482       1.947  -2.705  29.658  1.00 88.25           O  
ATOM   3879  N   LYS A 483       5.592  -2.501  27.041  1.00 87.62           N  
ATOM   3880  CA  LYS A 483       6.865  -2.007  26.498  1.00 87.62           C  
ATOM   3881  C   LYS A 483       6.769  -1.699  25.006  1.00 87.62           C  
ATOM   3882  CB  LYS A 483       7.983  -3.008  26.814  1.00 87.62           C  
ATOM   3883  O   LYS A 483       7.244  -0.657  24.567  1.00 87.62           O  
ATOM   3884  CG  LYS A 483       9.341  -2.475  26.334  1.00 87.62           C  
ATOM   3885  CD  LYS A 483      10.491  -3.260  26.961  1.00 87.62           C  
ATOM   3886  CE  LYS A 483      11.819  -2.618  26.570  1.00 87.62           C  
ATOM   3887  NZ  LYS A 483      12.898  -3.022  27.494  1.00 87.62           N  
ATOM   3888  N   ARG A 484       6.123  -2.572  24.229  1.00 81.94           N  
ATOM   3889  CA  ARG A 484       5.933  -2.361  22.788  1.00 81.94           C  
ATOM   3890  C   ARG A 484       5.010  -1.173  22.495  1.00 81.94           C  
ATOM   3891  CB  ARG A 484       5.431  -3.669  22.168  1.00 81.94           C  
ATOM   3892  O   ARG A 484       5.292  -0.412  21.576  1.00 81.94           O  
ATOM   3893  CG  ARG A 484       5.559  -3.658  20.641  1.00 81.94           C  
ATOM   3894  CD  ARG A 484       5.223  -5.050  20.100  1.00 81.94           C  
ATOM   3895  NE  ARG A 484       5.395  -5.123  18.639  1.00 81.94           N  
ATOM   3896  NH1 ARG A 484       4.772  -7.322  18.404  1.00 81.94           N  
ATOM   3897  NH2 ARG A 484       5.270  -6.120  16.594  1.00 81.94           N  
ATOM   3898  CZ  ARG A 484       5.151  -6.185  17.890  1.00 81.94           C  
ATOM   3899  N   LEU A 485       3.955  -0.979  23.292  1.00 85.00           N  
ATOM   3900  CA  LEU A 485       3.084   0.198  23.199  1.00 85.00           C  
ATOM   3901  C   LEU A 485       3.854   1.491  23.505  1.00 85.00           C  
ATOM   3902  CB  LEU A 485       1.868   0.040  24.131  1.00 85.00           C  
ATOM   3903  O   LEU A 485       3.799   2.420  22.707  1.00 85.00           O  
ATOM   3904  CG  LEU A 485       0.820  -0.995  23.686  1.00 85.00           C  
ATOM   3905  CD1 LEU A 485      -0.250  -1.125  24.770  1.00 85.00           C  
ATOM   3906  CD2 LEU A 485       0.145  -0.592  22.372  1.00 85.00           C  
ATOM   3907  N   ALA A 486       4.654   1.524  24.575  1.00 89.19           N  
ATOM   3908  CA  ALA A 486       5.490   2.684  24.901  1.00 89.19           C  
ATOM   3909  C   ALA A 486       6.489   3.032  23.780  1.00 89.19           C  
ATOM   3910  CB  ALA A 486       6.228   2.395  26.209  1.00 89.19           C  
ATOM   3911  O   ALA A 486       6.684   4.205  23.464  1.00 89.19           O  
ATOM   3912  N   GLN A 487       7.081   2.016  23.140  1.00 89.12           N  
ATOM   3913  CA  GLN A 487       7.973   2.191  21.987  1.00 89.12           C  
ATOM   3914  C   GLN A 487       7.254   2.759  20.766  1.00 89.12           C  
ATOM   3915  CB  GLN A 487       8.632   0.853  21.634  1.00 89.12           C  
ATOM   3916  O   GLN A 487       7.795   3.633  20.088  1.00 89.12           O  
ATOM   3917  CG  GLN A 487       9.694   0.487  22.673  1.00 89.12           C  
ATOM   3918  CD  GLN A 487      10.276  -0.905  22.482  1.00 89.12           C  
ATOM   3919  NE2 GLN A 487      11.272  -1.236  23.272  1.00 89.12           N  
ATOM   3920  OE1 GLN A 487       9.876  -1.714  21.654  1.00 89.12           O  
ATOM   3921  N   ASN A 488       6.024   2.309  20.505  1.00 84.38           N  
ATOM   3922  CA  ASN A 488       5.199   2.893  19.452  1.00 84.38           C  
ATOM   3923  C   ASN A 488       4.887   4.367  19.759  1.00 84.38           C  
ATOM   3924  CB  ASN A 488       3.926   2.055  19.259  1.00 84.38           C  
ATOM   3925  O   ASN A 488       4.919   5.181  18.842  1.00 84.38           O  
ATOM   3926  CG  ASN A 488       4.175   0.668  18.689  1.00 84.38           C  
ATOM   3927  ND2 ASN A 488       3.205  -0.206  18.818  1.00 84.38           N  
ATOM   3928  OD1 ASN A 488       5.192   0.342  18.093  1.00 84.38           O  
ATOM   3929  N   MET A 489       4.674   4.726  21.034  1.00 87.56           N  
ATOM   3930  CA  MET A 489       4.463   6.108  21.513  1.00 87.56           C  
ATOM   3931  C   MET A 489       5.753   6.956  21.560  1.00 87.56           C  
ATOM   3932  CB  MET A 489       3.751   6.089  22.878  1.00 87.56           C  
ATOM   3933  O   MET A 489       5.800   8.008  22.199  1.00 87.56           O  
ATOM   3934  CG  MET A 489       2.362   5.440  22.845  1.00 87.56           C  
ATOM   3935  SD  MET A 489       1.596   5.327  24.484  1.00 87.56           S  
ATOM   3936  CE  MET A 489       0.961   7.022  24.605  1.00 87.56           C  
ATOM   3937  N   GLY A 490       6.834   6.503  20.914  1.00 84.62           N  
ATOM   3938  CA  GLY A 490       8.102   7.234  20.817  1.00 84.62           C  
ATOM   3939  C   GLY A 490       8.969   7.208  22.083  1.00 84.62           C  
ATOM   3940  O   GLY A 490       9.969   7.928  22.166  1.00 84.62           O  
ATOM   3941  N   GLY A 491       8.613   6.391  23.073  1.00 90.38           N  
ATOM   3942  CA  GLY A 491       9.339   6.250  24.331  1.00 90.38           C  
ATOM   3943  C   GLY A 491       9.790   4.817  24.620  1.00 90.38           C  
ATOM   3944  O   GLY A 491      10.143   4.078  23.706  1.00 90.38           O  
ATOM   3945  N   ASP A 492       9.861   4.437  25.897  1.00 93.56           N  
ATOM   3946  CA  ASP A 492      10.248   3.086  26.339  1.00 93.56           C  
ATOM   3947  C   ASP A 492       9.861   2.847  27.810  1.00 93.56           C  
ATOM   3948  CB  ASP A 492      11.770   2.864  26.156  1.00 93.56           C  
ATOM   3949  O   ASP A 492       9.619   3.802  28.558  1.00 93.56           O  
ATOM   3950  CG  ASP A 492      12.196   1.384  26.201  1.00 93.56           C  
ATOM   3951  OD1 ASP A 492      11.371   0.493  25.876  1.00 93.56           O  
ATOM   3952  OD2 ASP A 492      13.363   1.112  26.561  1.00 93.56           O  
ATOM   3953  N   ILE A 493       9.857   1.575  28.232  1.00 93.44           N  
ATOM   3954  CA  ILE A 493       9.722   1.167  29.640  1.00 93.44           C  
ATOM   3955  C   ILE A 493      11.031   0.557  30.139  1.00 93.44           C  
ATOM   3956  CB  ILE A 493       8.536   0.207  29.888  1.00 93.44           C  
ATOM   3957  O   ILE A 493      11.528  -0.439  29.601  1.00 93.44           O  
ATOM   3958  CG1 ILE A 493       7.230   0.858  29.401  1.00 93.44           C  
ATOM   3959  CG2 ILE A 493       8.422  -0.140  31.390  1.00 93.44           C  
ATOM   3960  CD1 ILE A 493       5.971   0.018  29.628  1.00 93.44           C  
ATOM   3961  N   GLN A 494      11.541   1.122  31.228  1.00 92.56           N  
ATOM   3962  CA  GLN A 494      12.721   0.658  31.948  1.00 92.56           C  
ATOM   3963  C   GLN A 494      12.348   0.213  33.362  1.00 92.56           C  
ATOM   3964  CB  GLN A 494      13.789   1.759  31.951  1.00 92.56           C  
ATOM   3965  O   GLN A 494      11.311   0.593  33.901  1.00 92.56           O  
ATOM   3966  CG  GLN A 494      14.265   2.064  30.521  1.00 92.56           C  
ATOM   3967  CD  GLN A 494      15.365   3.114  30.459  1.00 92.56           C  
ATOM   3968  NE2 GLN A 494      16.013   3.247  29.325  1.00 92.56           N  
ATOM   3969  OE1 GLN A 494      15.670   3.825  31.401  1.00 92.56           O  
ATOM   3970  N   VAL A 495      13.195  -0.620  33.962  1.00 93.00           N  
ATOM   3971  CA  VAL A 495      13.003  -1.130  35.320  1.00 93.00           C  
ATOM   3972  C   VAL A 495      14.297  -0.988  36.108  1.00 93.00           C  
ATOM   3973  CB  VAL A 495      12.470  -2.577  35.301  1.00 93.00           C  
ATOM   3974  O   VAL A 495      15.378  -1.326  35.625  1.00 93.00           O  
ATOM   3975  CG1 VAL A 495      13.472  -3.566  34.686  1.00 93.00           C  
ATOM   3976  CG2 VAL A 495      12.076  -3.055  36.703  1.00 93.00           C  
ATOM   3977  N   SER A 496      14.184  -0.515  37.342  1.00 90.69           N  
ATOM   3978  CA  SER A 496      15.238  -0.595  38.345  1.00 90.69           C  
ATOM   3979  C   SER A 496      14.666  -1.285  39.574  1.00 90.69           C  
ATOM   3980  CB  SER A 496      15.816   0.790  38.651  1.00 90.69           C  
ATOM   3981  O   SER A 496      13.606  -0.924  40.070  1.00 90.69           O  
ATOM   3982  OG  SER A 496      14.863   1.651  39.233  1.00 90.69           O  
ATOM   3983  N   SER A 497      15.311  -2.343  40.048  1.00 90.81           N  
ATOM   3984  CA  SER A 497      14.799  -3.078  41.200  1.00 90.81           C  
ATOM   3985  C   SER A 497      15.934  -3.673  42.008  1.00 90.81           C  
ATOM   3986  CB  SER A 497      13.821  -4.156  40.745  1.00 90.81           C  
ATOM   3987  O   SER A 497      16.988  -4.021  41.479  1.00 90.81           O  
ATOM   3988  OG  SER A 497      13.218  -4.737  41.874  1.00 90.81           O  
ATOM   3989  N   THR A 498      15.723  -3.754  43.318  1.00 86.06           N  
ATOM   3990  CA  THR A 498      16.610  -4.465  44.232  1.00 86.06           C  
ATOM   3991  C   THR A 498      15.766  -5.444  45.028  1.00 86.06           C  
ATOM   3992  CB  THR A 498      17.351  -3.499  45.163  1.00 86.06           C  
ATOM   3993  O   THR A 498      14.804  -5.051  45.690  1.00 86.06           O  
ATOM   3994  CG2 THR A 498      18.350  -4.216  46.073  1.00 86.06           C  
ATOM   3995  OG1 THR A 498      18.099  -2.565  44.425  1.00 86.06           O  
ATOM   3996  N   GLN A 499      16.138  -6.721  44.990  1.00 82.62           N  
ATOM   3997  CA  GLN A 499      15.425  -7.771  45.710  1.00 82.62           C  
ATOM   3998  C   GLN A 499      15.278  -7.419  47.204  1.00 82.62           C  
ATOM   3999  CB  GLN A 499      16.160  -9.098  45.484  1.00 82.62           C  
ATOM   4000  O   GLN A 499      16.242  -7.039  47.871  1.00 82.62           O  
ATOM   4001  CG  GLN A 499      15.301 -10.305  45.882  1.00 82.62           C  
ATOM   4002  CD  GLN A 499      15.984 -11.637  45.584  1.00 82.62           C  
ATOM   4003  NE2 GLN A 499      15.253 -12.729  45.608  1.00 82.62           N  
ATOM   4004  OE1 GLN A 499      17.175 -11.735  45.337  1.00 82.62           O  
ATOM   4005  N   GLY A 500      14.051  -7.514  47.716  1.00 77.94           N  
ATOM   4006  CA  GLY A 500      13.663  -7.194  49.092  1.00 77.94           C  
ATOM   4007  C   GLY A 500      13.491  -5.704  49.409  1.00 77.94           C  
ATOM   4008  O   GLY A 500      13.159  -5.379  50.547  1.00 77.94           O  
ATOM   4009  N   LYS A 501      13.730  -4.801  48.448  1.00 82.19           N  
ATOM   4010  CA  LYS A 501      13.542  -3.348  48.619  1.00 82.19           C  
ATOM   4011  C   LYS A 501      12.455  -2.750  47.727  1.00 82.19           C  
ATOM   4012  CB  LYS A 501      14.864  -2.608  48.392  1.00 82.19           C  
ATOM   4013  O   LYS A 501      12.094  -1.604  47.967  1.00 82.19           O  
ATOM   4014  CG  LYS A 501      15.934  -2.953  49.434  1.00 82.19           C  
ATOM   4015  CD  LYS A 501      17.139  -2.031  49.232  1.00 82.19           C  
ATOM   4016  CE  LYS A 501      18.219  -2.321  50.272  1.00 82.19           C  
ATOM   4017  NZ  LYS A 501      19.380  -1.424  50.067  1.00 82.19           N  
ATOM   4018  N   GLY A 502      11.964  -3.501  46.739  1.00 86.38           N  
ATOM   4019  CA  GLY A 502      10.945  -3.040  45.799  1.00 86.38           C  
ATOM   4020  C   GLY A 502      11.438  -2.885  44.363  1.00 86.38           C  
ATOM   4021  O   GLY A 502      12.594  -3.191  44.038  1.00 86.38           O  
ATOM   4022  N   SER A 503      10.549  -2.431  43.487  1.00 91.81           N  
ATOM   4023  CA  SER A 503      10.828  -2.192  42.066  1.00 91.81           C  
ATOM   4024  C   SER A 503      10.334  -0.810  41.660  1.00 91.81           C  
ATOM   4025  CB  SER A 503      10.202  -3.254  41.144  1.00 91.81           C  
ATOM   4026  O   SER A 503       9.345  -0.313  42.179  1.00 91.81           O  
ATOM   4027  OG  SER A 503       9.971  -4.474  41.818  1.00 91.81           O  
ATOM   4028  N   CYS A 504      11.026  -0.187  40.716  1.00 93.75           N  
ATOM   4029  CA  CYS A 504      10.626   1.063  40.097  1.00 93.75           C  
ATOM   4030  C   CYS A 504      10.593   0.864  38.584  1.00 93.75           C  
ATOM   4031  CB  CYS A 504      11.570   2.179  40.557  1.00 93.75           C  
ATOM   4032  O   CYS A 504      11.615   0.544  37.965  1.00 93.75           O  
ATOM   4033  SG  CYS A 504      11.130   3.716  39.698  1.00 93.75           S  
ATOM   4034  N   PHE A 505       9.407   1.023  38.003  1.00 94.69           N  
ATOM   4035  CA  PHE A 505       9.198   1.005  36.561  1.00 94.69           C  
ATOM   4036  C   PHE A 505       9.108   2.434  36.048  1.00 94.69           C  
ATOM   4037  CB  PHE A 505       7.941   0.205  36.210  1.00 94.69           C  
ATOM   4038  O   PHE A 505       8.239   3.192  36.472  1.00 94.69           O  
ATOM   4039  CG  PHE A 505       8.112  -1.286  36.405  1.00 94.69           C  
ATOM   4040  CD1 PHE A 505       8.567  -2.083  35.338  1.00 94.69           C  
ATOM   4041  CD2 PHE A 505       7.842  -1.874  37.655  1.00 94.69           C  
ATOM   4042  CE1 PHE A 505       8.743  -3.465  35.520  1.00 94.69           C  
ATOM   4043  CE2 PHE A 505       8.017  -3.257  37.835  1.00 94.69           C  
ATOM   4044  CZ  PHE A 505       8.463  -4.053  36.765  1.00 94.69           C  
ATOM   4045  N   THR A 506       9.987   2.784  35.116  1.00 94.50           N  
ATOM   4046  CA  THR A 506      10.036   4.101  34.483  1.00 94.50           C  
ATOM   4047  C   THR A 506       9.470   3.994  33.073  1.00 94.50           C  
ATOM   4048  CB  THR A 506      11.468   4.654  34.457  1.00 94.50           C  
ATOM   4049  O   THR A 506      10.090   3.392  32.197  1.00 94.50           O  
ATOM   4050  CG2 THR A 506      11.498   6.119  34.026  1.00 94.50           C  
ATOM   4051  OG1 THR A 506      12.075   4.571  35.727  1.00 94.50           O  
ATOM   4052  N   LEU A 507       8.296   4.576  32.851  1.00 95.56           N  
ATOM   4053  CA  LEU A 507       7.700   4.771  31.535  1.00 95.56           C  
ATOM   4054  C   LEU A 507       8.100   6.148  31.008  1.00 95.56           C  
ATOM   4055  CB  LEU A 507       6.173   4.616  31.644  1.00 95.56           C  
ATOM   4056  O   LEU A 507       7.957   7.155  31.698  1.00 95.56           O  
ATOM   4057  CG  LEU A 507       5.382   5.067  30.399  1.00 95.56           C  
ATOM   4058  CD1 LEU A 507       5.642   4.140  29.213  1.00 95.56           C  
ATOM   4059  CD2 LEU A 507       3.889   5.084  30.710  1.00 95.56           C  
ATOM   4060  N   THR A 508       8.544   6.193  29.759  1.00 93.50           N  
ATOM   4061  CA  THR A 508       8.703   7.436  29.003  1.00 93.50           C  
ATOM   4062  C   THR A 508       7.829   7.379  27.762  1.00 93.50           C  
ATOM   4063  CB  THR A 508      10.167   7.702  28.636  1.00 93.50           C  
ATOM   4064  O   THR A 508       7.769   6.328  27.127  1.00 93.50           O  
ATOM   4065  CG2 THR A 508      11.043   7.972  29.859  1.00 93.50           C  
ATOM   4066  OG1 THR A 508      10.753   6.633  27.925  1.00 93.50           O  
ATOM   4067  N   VAL A 509       7.174   8.487  27.417  1.00 92.56           N  
ATOM   4068  CA  VAL A 509       6.390   8.654  26.179  1.00 92.56           C  
ATOM   4069  C   VAL A 509       6.600  10.059  25.618  1.00 92.56           C  
ATOM   4070  CB  VAL A 509       4.884   8.368  26.376  1.00 92.56           C  
ATOM   4071  O   VAL A 509       6.894  10.986  26.376  1.00 92.56           O  
ATOM   4072  CG1 VAL A 509       4.637   6.912  26.784  1.00 92.56           C  
ATOM   4073  CG2 VAL A 509       4.215   9.279  27.411  1.00 92.56           C  
ATOM   4074  N   ILE A 510       6.485  10.218  24.298  1.00 89.38           N  
ATOM   4075  CA  ILE A 510       6.485  11.539  23.659  1.00 89.38           C  
ATOM   4076  C   ILE A 510       5.035  12.012  23.599  1.00 89.38           C  
ATOM   4077  CB  ILE A 510       7.163  11.505  22.272  1.00 89.38           C  
ATOM   4078  O   ILE A 510       4.202  11.371  22.964  1.00 89.38           O  
ATOM   4079  CG1 ILE A 510       8.633  11.047  22.414  1.00 89.38           C  
ATOM   4080  CG2 ILE A 510       7.093  12.897  21.615  1.00 89.38           C  
ATOM   4081  CD1 ILE A 510       9.390  10.920  21.085  1.00 89.38           C  
ATOM   4082  N   ALA A 511       4.743  13.111  24.283  1.00 86.44           N  
ATOM   4083  CA  ALA A 511       3.429  13.724  24.347  1.00 86.44           C  
ATOM   4084  C   ALA A 511       3.601  15.255  24.315  1.00 86.44           C  
ATOM   4085  CB  ALA A 511       2.721  13.214  25.604  1.00 86.44           C  
ATOM   4086  O   ALA A 511       3.835  15.864  25.361  1.00 86.44           O  
ATOM   4087  N   PRO A 512       3.538  15.869  23.118  1.00 85.12           N  
ATOM   4088  CA  PRO A 512       3.613  17.316  22.937  1.00 85.12           C  
ATOM   4089  C   PRO A 512       2.630  18.060  23.821  1.00 85.12           C  
ATOM   4090  CB  PRO A 512       3.408  17.570  21.443  1.00 85.12           C  
ATOM   4091  O   PRO A 512       1.431  17.775  23.780  1.00 85.12           O  
ATOM   4092  CG  PRO A 512       3.888  16.266  20.808  1.00 85.12           C  
ATOM   4093  CD  PRO A 512       3.456  15.214  21.824  1.00 85.12           C  
ATOM   4094  N   SER A 513       3.134  19.007  24.617  1.00 80.62           N  
ATOM   4095  CA  SER A 513       2.266  19.918  25.353  1.00 80.62           C  
ATOM   4096  C   SER A 513       1.571  20.847  24.370  1.00 80.62           C  
ATOM   4097  CB  SER A 513       3.029  20.722  26.408  1.00 80.62           C  
ATOM   4098  O   SER A 513       2.217  21.457  23.516  1.00 80.62           O  
ATOM   4099  OG  SER A 513       4.106  21.455  25.865  1.00 80.62           O  
ATOM   4100  N   VAL A 514       0.257  20.976  24.505  1.00 75.88           N  
ATOM   4101  CA  VAL A 514      -0.498  21.978  23.758  1.00 75.88           C  
ATOM   4102  C   VAL A 514      -0.486  23.247  24.601  1.00 75.88           C  
ATOM   4103  CB  VAL A 514      -1.911  21.477  23.411  1.00 75.88           C  
ATOM   4104  O   VAL A 514      -1.222  23.350  25.581  1.00 75.88           O  
ATOM   4105  CG1 VAL A 514      -2.631  22.478  22.500  1.00 75.88           C  
ATOM   4106  CG2 VAL A 514      -1.857  20.130  22.677  1.00 75.88           C  
ATOM   4107  N   ASP A 515       0.403  24.184  24.265  1.00 55.06           N  
ATOM   4108  CA  ASP A 515       0.420  25.505  24.892  1.00 55.06           C  
ATOM   4109  C   ASP A 515      -0.839  26.272  24.459  1.00 55.06           C  
ATOM   4110  CB  ASP A 515       1.694  26.296  24.521  1.00 55.06           C  
ATOM   4111  O   ASP A 515      -0.957  26.704  23.309  1.00 55.06           O  
ATOM   4112  CG  ASP A 515       2.957  25.920  25.311  1.00 55.06           C  
ATOM   4113  OD1 ASP A 515       2.831  25.460  26.468  1.00 55.06           O  
ATOM   4114  OD2 ASP A 515       4.063  26.175  24.776  1.00 55.06           O  
ATOM   4115  N   GLU A 516      -1.776  26.485  25.384  1.00 45.56           N  
ATOM   4116  CA  GLU A 516      -2.771  27.544  25.228  1.00 45.56           C  
ATOM   4117  C   GLU A 516      -2.034  28.889  25.285  1.00 45.56           C  
ATOM   4118  CB  GLU A 516      -3.903  27.441  26.271  1.00 45.56           C  
ATOM   4119  O   GLU A 516      -1.672  29.401  26.349  1.00 45.56           O  
ATOM   4120  CG  GLU A 516      -4.964  26.402  25.855  1.00 45.56           C  
ATOM   4121  CD  GLU A 516      -6.165  26.282  26.815  1.00 45.56           C  
ATOM   4122  OE1 GLU A 516      -6.987  25.350  26.584  1.00 45.56           O  
ATOM   4123  OE2 GLU A 516      -6.236  27.088  27.768  1.00 45.56           O  
ATOM   4124  N   VAL A 517      -1.782  29.480  24.113  1.00 35.12           N  
ATOM   4125  CA  VAL A 517      -1.468  30.907  24.023  1.00 35.12           C  
ATOM   4126  C   VAL A 517      -2.715  31.644  24.494  1.00 35.12           C  
ATOM   4127  CB  VAL A 517      -1.033  31.339  22.611  1.00 35.12           C  
ATOM   4128  O   VAL A 517      -3.707  31.715  23.780  1.00 35.12           O  
ATOM   4129  CG1 VAL A 517      -0.709  32.842  22.571  1.00 35.12           C  
ATOM   4130  CG2 VAL A 517       0.233  30.585  22.181  1.00 35.12           C  
ATOM   4131  N   GLY A 518      -2.633  32.114  25.738  1.00 39.25           N  
ATOM   4132  CA  GLY A 518      -3.657  32.789  26.525  1.00 39.25           C  
ATOM   4133  C   GLY A 518      -4.896  33.292  25.788  1.00 39.25           C  
ATOM   4134  O   GLY A 518      -4.831  34.270  25.054  1.00 39.25           O  
ATOM   4135  N   ASN A 519      -6.033  32.716  26.163  1.00 29.06           N  
ATOM   4136  CA  ASN A 519      -7.252  33.465  26.437  1.00 29.06           C  
ATOM   4137  C   ASN A 519      -7.880  32.874  27.700  1.00 29.06           C  
ATOM   4138  CB  ASN A 519      -8.191  33.472  25.217  1.00 29.06           C  
ATOM   4139  O   ASN A 519      -8.774  32.040  27.653  1.00 29.06           O  
ATOM   4140  CG  ASN A 519      -8.071  34.723  24.363  1.00 29.06           C  
ATOM   4141  ND2 ASN A 519      -8.709  34.721  23.217  1.00 29.06           N  
ATOM   4142  OD1 ASN A 519      -7.481  35.734  24.716  1.00 29.06           O  
ATOM   4143  N   GLY A 520      -7.386  33.318  28.856  1.00 38.62           N  
ATOM   4144  CA  GLY A 520      -8.187  33.259  30.069  1.00 38.62           C  
ATOM   4145  C   GLY A 520      -9.288  34.305  29.957  1.00 38.62           C  
ATOM   4146  O   GLY A 520      -9.064  35.437  30.375  1.00 38.62           O  
ATOM   4147  N   LEU A 521     -10.422  33.943  29.358  1.00 33.16           N  
ATOM   4148  CA  LEU A 521     -11.669  34.705  29.395  1.00 33.16           C  
ATOM   4149  C   LEU A 521     -12.859  33.730  29.375  1.00 33.16           C  
ATOM   4150  CB  LEU A 521     -11.741  35.717  28.228  1.00 33.16           C  
ATOM   4151  O   LEU A 521     -13.103  33.071  28.373  1.00 33.16           O  
ATOM   4152  CG  LEU A 521     -10.908  37.004  28.402  1.00 33.16           C  
ATOM   4153  CD1 LEU A 521     -10.941  37.842  27.127  1.00 33.16           C  
ATOM   4154  CD2 LEU A 521     -11.409  37.882  29.557  1.00 33.16           C  
ATOM   4155  N   ASP A 522     -13.540  33.681  30.521  1.00 33.78           N  
ATOM   4156  CA  ASP A 522     -14.945  33.329  30.759  1.00 33.78           C  
ATOM   4157  C   ASP A 522     -15.520  32.055  30.120  1.00 33.78           C  
ATOM   4158  CB  ASP A 522     -15.819  34.569  30.494  1.00 33.78           C  
ATOM   4159  O   ASP A 522     -16.139  32.084  29.060  1.00 33.78           O  
ATOM   4160  CG  ASP A 522     -15.553  35.716  31.480  1.00 33.78           C  
ATOM   4161  OD1 ASP A 522     -14.958  35.459  32.556  1.00 33.78           O  
ATOM   4162  OD2 ASP A 522     -15.912  36.870  31.153  1.00 33.78           O  
ATOM   4163  N   ASP A 523     -15.485  30.964  30.887  1.00 36.53           N  
ATOM   4164  CA  ASP A 523     -16.304  29.762  30.665  1.00 36.53           C  
ATOM   4165  C   ASP A 523     -17.761  29.946  31.162  1.00 36.53           C  
ATOM   4166  CB  ASP A 523     -15.581  28.546  31.289  1.00 36.53           C  
ATOM   4167  O   ASP A 523     -18.385  29.014  31.655  1.00 36.53           O  
ATOM   4168  CG  ASP A 523     -15.699  27.242  30.485  1.00 36.53           C  
ATOM   4169  OD1 ASP A 523     -16.135  27.283  29.309  1.00 36.53           O  
ATOM   4170  OD2 ASP A 523     -15.233  26.213  31.028  1.00 36.53           O  
ATOM   4171  N   ASP A 524     -18.301  31.171  31.099  1.00 38.03           N  
ATOM   4172  CA  ASP A 524     -19.621  31.488  31.677  1.00 38.03           C  
ATOM   4173  C   ASP A 524     -20.362  32.647  30.970  1.00 38.03           C  
ATOM   4174  CB  ASP A 524     -19.475  31.692  33.206  1.00 38.03           C  
ATOM   4175  O   ASP A 524     -21.140  33.387  31.578  1.00 38.03           O  
ATOM   4176  CG  ASP A 524     -20.500  30.933  34.070  1.00 38.03           C  
ATOM   4177  OD1 ASP A 524     -21.331  30.166  33.535  1.00 38.03           O  
ATOM   4178  OD2 ASP A 524     -20.452  31.144  35.308  1.00 38.03           O  
ATOM   4179  N   LEU A 525     -20.139  32.838  29.663  1.00 37.56           N  
ATOM   4180  CA  LEU A 525     -21.025  33.681  28.852  1.00 37.56           C  
ATOM   4181  C   LEU A 525     -22.187  32.825  28.314  1.00 37.56           C  
ATOM   4182  CB  LEU A 525     -20.236  34.397  27.742  1.00 37.56           C  
ATOM   4183  O   LEU A 525     -21.940  31.871  27.574  1.00 37.56           O  
ATOM   4184  CG  LEU A 525     -19.580  35.697  28.249  1.00 37.56           C  
ATOM   4185  CD1 LEU A 525     -18.366  36.053  27.395  1.00 37.56           C  
ATOM   4186  CD2 LEU A 525     -20.558  36.879  28.197  1.00 37.56           C  
ATOM   4187  N   PRO A 526     -23.455  33.136  28.652  1.00 47.72           N  
ATOM   4188  CA  PRO A 526     -24.596  32.431  28.086  1.00 47.72           C  
ATOM   4189  C   PRO A 526     -24.620  32.638  26.569  1.00 47.72           C  
ATOM   4190  CB  PRO A 526     -25.834  32.994  28.795  1.00 47.72           C  
ATOM   4191  O   PRO A 526     -24.505  33.771  26.094  1.00 47.72           O  
ATOM   4192  CG  PRO A 526     -25.388  34.378  29.267  1.00 47.72           C  
ATOM   4193  CD  PRO A 526     -23.894  34.213  29.525  1.00 47.72           C  
ATOM   4194  N   LEU A 527     -24.767  31.540  25.819  1.00 55.41           N  
ATOM   4195  CA  LEU A 527     -24.981  31.578  24.371  1.00 55.41           C  
ATOM   4196  C   LEU A 527     -26.136  32.550  24.052  1.00 55.41           C  
ATOM   4197  CB  LEU A 527     -25.307  30.163  23.848  1.00 55.41           C  
ATOM   4198  O   LEU A 527     -27.105  32.615  24.817  1.00 55.41           O  
ATOM   4199  CG  LEU A 527     -24.137  29.162  23.913  1.00 55.41           C  
ATOM   4200  CD1 LEU A 527     -24.660  27.737  23.728  1.00 55.41           C  
ATOM   4201  CD2 LEU A 527     -23.087  29.435  22.831  1.00 55.41           C  
ATOM   4202  N   PRO A 528     -26.053  33.331  22.960  1.00 58.53           N  
ATOM   4203  CA  PRO A 528     -27.152  34.200  22.564  1.00 58.53           C  
ATOM   4204  C   PRO A 528     -28.406  33.358  22.297  1.00 58.53           C  
ATOM   4205  CB  PRO A 528     -26.659  34.952  21.323  1.00 58.53           C  
ATOM   4206  O   PRO A 528     -28.330  32.316  21.656  1.00 58.53           O  
ATOM   4207  CG  PRO A 528     -25.580  34.036  20.743  1.00 58.53           C  
ATOM   4208  CD  PRO A 528     -24.988  33.348  21.970  1.00 58.53           C  
ATOM   4209  N   ALA A 529     -29.556  33.813  22.794  1.00 69.62           N  
ATOM   4210  CA  ALA A 529     -30.846  33.204  22.487  1.00 69.62           C  
ATOM   4211  C   ALA A 529     -31.201  33.500  21.023  1.00 69.62           C  
ATOM   4212  CB  ALA A 529     -31.890  33.762  23.466  1.00 69.62           C  
ATOM   4213  O   ALA A 529     -31.552  34.638  20.707  1.00 69.62           O  
ATOM   4214  N   LEU A 530     -31.063  32.507  20.143  1.00 82.00           N  
ATOM   4215  CA  LEU A 530     -31.360  32.633  18.714  1.00 82.00           C  
ATOM   4216  C   LEU A 530     -32.781  32.166  18.400  1.00 82.00           C  
ATOM   4217  CB  LEU A 530     -30.340  31.824  17.887  1.00 82.00           C  
ATOM   4218  O   LEU A 530     -33.292  31.248  19.046  1.00 82.00           O  
ATOM   4219  CG  LEU A 530     -28.865  32.208  18.096  1.00 82.00           C  
ATOM   4220  CD1 LEU A 530     -27.979  31.299  17.246  1.00 82.00           C  
ATOM   4221  CD2 LEU A 530     -28.572  33.658  17.709  1.00 82.00           C  
ATOM   4222  N   HIS A 531     -33.388  32.746  17.365  1.00 84.12           N  
ATOM   4223  CA  HIS A 531     -34.592  32.201  16.748  1.00 84.12           C  
ATOM   4224  C   HIS A 531     -34.224  31.291  15.570  1.00 84.12           C  
ATOM   4225  CB  HIS A 531     -35.539  33.339  16.352  1.00 84.12           C  
ATOM   4226  O   HIS A 531     -33.699  31.746  14.552  1.00 84.12           O  
ATOM   4227  CG  HIS A 531     -36.969  32.904  16.145  1.00 84.12           C  
ATOM   4228  CD2 HIS A 531     -37.582  31.788  16.645  1.00 84.12           C  
ATOM   4229  ND1 HIS A 531     -37.924  33.594  15.440  1.00 84.12           N  
ATOM   4230  CE1 HIS A 531     -39.083  32.920  15.531  1.00 84.12           C  
ATOM   4231  NE2 HIS A 531     -38.929  31.844  16.316  1.00 84.12           N  
ATOM   4232  N   VAL A 532     -34.464  29.990  15.716  1.00 87.94           N  
ATOM   4233  CA  VAL A 532     -34.003  28.950  14.792  1.00 87.94           C  
ATOM   4234  C   VAL A 532     -35.178  28.372  14.007  1.00 87.94           C  
ATOM   4235  CB  VAL A 532     -33.234  27.839  15.538  1.00 87.94           C  
ATOM   4236  O   VAL A 532     -36.140  27.891  14.599  1.00 87.94           O  
ATOM   4237  CG1 VAL A 532     -32.611  26.834  14.559  1.00 87.94           C  
ATOM   4238  CG2 VAL A 532     -32.107  28.413  16.412  1.00 87.94           C  
ATOM   4239  N   LEU A 533     -35.076  28.344  12.678  1.00 90.19           N  
ATOM   4240  CA  LEU A 533     -35.976  27.550  11.839  1.00 90.19           C  
ATOM   4241  C   LEU A 533     -35.380  26.149  11.649  1.00 90.19           C  
ATOM   4242  CB  LEU A 533     -36.227  28.276  10.507  1.00 90.19           C  
ATOM   4243  O   LEU A 533     -34.339  26.003  11.008  1.00 90.19           O  
ATOM   4244  CG  LEU A 533     -37.199  27.537   9.566  1.00 90.19           C  
ATOM   4245  CD1 LEU A 533     -38.613  27.431  10.140  1.00 90.19           C  
ATOM   4246  CD2 LEU A 533     -37.286  28.277   8.232  1.00 90.19           C  
ATOM   4247  N   LEU A 534     -36.034  25.126  12.197  1.00 89.44           N  
ATOM   4248  CA  LEU A 534     -35.672  23.719  12.029  1.00 89.44           C  
ATOM   4249  C   LEU A 534     -36.534  23.083  10.933  1.00 89.44           C  
ATOM   4250  CB  LEU A 534     -35.824  22.996  13.380  1.00 89.44           C  
ATOM   4251  O   LEU A 534     -37.751  22.975  11.074  1.00 89.44           O  
ATOM   4252  CG  LEU A 534     -35.528  21.485  13.320  1.00 89.44           C  
ATOM   4253  CD1 LEU A 534     -34.061  21.191  12.991  1.00 89.44           C  
ATOM   4254  CD2 LEU A 534     -35.855  20.841  14.667  1.00 89.44           C  
ATOM   4255  N   VAL A 535     -35.902  22.624   9.856  1.00 89.56           N  
ATOM   4256  CA  VAL A 535     -36.574  21.953   8.739  1.00 89.56           C  
ATOM   4257  C   VAL A 535     -36.207  20.471   8.747  1.00 89.56           C  
ATOM   4258  CB  VAL A 535     -36.250  22.624   7.396  1.00 89.56           C  
ATOM   4259  O   VAL A 535     -35.084  20.112   8.393  1.00 89.56           O  
ATOM   4260  CG1 VAL A 535     -37.187  22.096   6.306  1.00 89.56           C  
ATOM   4261  CG2 VAL A 535     -36.367  24.156   7.450  1.00 89.56           C  
ATOM   4262  N   GLU A 536     -37.140  19.626   9.183  1.00 84.38           N  
ATOM   4263  CA  GLU A 536     -36.946  18.191   9.429  1.00 84.38           C  
ATOM   4264  C   GLU A 536     -38.284  17.450   9.280  1.00 84.38           C  
ATOM   4265  CB  GLU A 536     -36.384  18.019  10.850  1.00 84.38           C  
ATOM   4266  O   GLU A 536     -39.281  17.834   9.894  1.00 84.38           O  
ATOM   4267  CG  GLU A 536     -36.228  16.567  11.324  1.00 84.38           C  
ATOM   4268  CD  GLU A 536     -35.042  15.844  10.684  1.00 84.38           C  
ATOM   4269  OE1 GLU A 536     -35.176  14.670  10.279  1.00 84.38           O  
ATOM   4270  OE2 GLU A 536     -33.914  16.380  10.732  1.00 84.38           O  
ATOM   4271  N   ASP A 537     -38.314  16.378   8.486  1.00 81.44           N  
ATOM   4272  CA  ASP A 537     -39.543  15.649   8.143  1.00 81.44           C  
ATOM   4273  C   ASP A 537     -39.886  14.508   9.119  1.00 81.44           C  
ATOM   4274  CB  ASP A 537     -39.440  15.154   6.691  1.00 81.44           C  
ATOM   4275  O   ASP A 537     -41.024  14.032   9.156  1.00 81.44           O  
ATOM   4276  CG  ASP A 537     -38.462  13.989   6.493  1.00 81.44           C  
ATOM   4277  OD1 ASP A 537     -37.421  13.992   7.181  1.00 81.44           O  
ATOM   4278  OD2 ASP A 537     -38.791  13.092   5.678  1.00 81.44           O  
ATOM   4279  N   ILE A 538     -38.928  14.086   9.949  1.00 77.56           N  
ATOM   4280  CA  ILE A 538     -39.114  13.036  10.953  1.00 77.56           C  
ATOM   4281  C   ILE A 538     -39.495  13.660  12.305  1.00 77.56           C  
ATOM   4282  CB  ILE A 538     -37.858  12.135  11.027  1.00 77.56           C  
ATOM   4283  O   ILE A 538     -38.671  14.281  12.977  1.00 77.56           O  
ATOM   4284  CG1 ILE A 538     -37.591  11.448   9.666  1.00 77.56           C  
ATOM   4285  CG2 ILE A 538     -38.015  11.064  12.128  1.00 77.56           C  
ATOM   4286  CD1 ILE A 538     -36.268  10.679   9.581  1.00 77.56           C  
ATOM   4287  N   GLU A 539     -40.729  13.411  12.765  1.00 76.56           N  
ATOM   4288  CA  GLU A 539     -41.270  13.946  14.033  1.00 76.56           C  
ATOM   4289  C   GLU A 539     -40.365  13.686  15.247  1.00 76.56           C  
ATOM   4290  CB  GLU A 539     -42.639  13.310  14.343  1.00 76.56           C  
ATOM   4291  O   GLU A 539     -40.210  14.540  16.120  1.00 76.56           O  
ATOM   4292  CG  GLU A 539     -43.758  13.757  13.393  1.00 76.56           C  
ATOM   4293  CD  GLU A 539     -45.147  13.209  13.778  1.00 76.56           C  
ATOM   4294  OE1 GLU A 539     -46.125  13.566  13.081  1.00 76.56           O  
ATOM   4295  OE2 GLU A 539     -45.245  12.436  14.759  1.00 76.56           O  
ATOM   4296  N   LEU A 540     -39.733  12.515  15.299  1.00 70.94           N  
ATOM   4297  CA  LEU A 540     -38.843  12.144  16.394  1.00 70.94           C  
ATOM   4298  C   LEU A 540     -37.580  13.019  16.427  1.00 70.94           C  
ATOM   4299  CB  LEU A 540     -38.523  10.654  16.237  1.00 70.94           C  
ATOM   4300  O   LEU A 540     -37.210  13.531  17.484  1.00 70.94           O  
ATOM   4301  CG  LEU A 540     -37.797  10.027  17.433  1.00 70.94           C  
ATOM   4302  CD1 LEU A 540     -38.609  10.112  18.724  1.00 70.94           C  
ATOM   4303  CD2 LEU A 540     -37.601   8.551  17.095  1.00 70.94           C  
ATOM   4304  N   ASN A 541     -36.975  13.261  15.260  1.00 75.56           N  
ATOM   4305  CA  ASN A 541     -35.814  14.138  15.116  1.00 75.56           C  
ATOM   4306  C   ASN A 541     -36.173  15.578  15.494  1.00 75.56           C  
ATOM   4307  CB  ASN A 541     -35.302  14.086  13.667  1.00 75.56           C  
ATOM   4308  O   ASN A 541     -35.409  16.231  16.202  1.00 75.56           O  
ATOM   4309  CG  ASN A 541     -34.703  12.766  13.241  1.00 75.56           C  
ATOM   4310  ND2 ASN A 541     -34.355  12.639  11.986  1.00 75.56           N  
ATOM   4311  OD1 ASN A 541     -34.548  11.831  14.001  1.00 75.56           O  
ATOM   4312  N   VAL A 542     -37.362  16.043  15.091  1.00 80.38           N  
ATOM   4313  CA  VAL A 542     -37.902  17.357  15.465  1.00 80.38           C  
ATOM   4314  C   VAL A 542     -37.988  17.504  16.983  1.00 80.38           C  
ATOM   4315  CB  VAL A 542     -39.292  17.572  14.833  1.00 80.38           C  
ATOM   4316  O   VAL A 542     -37.505  18.491  17.535  1.00 80.38           O  
ATOM   4317  CG1 VAL A 542     -40.023  18.785  15.417  1.00 80.38           C  
ATOM   4318  CG2 VAL A 542     -39.199  17.762  13.319  1.00 80.38           C  
ATOM   4319  N   VAL A 543     -38.600  16.539  17.677  1.00 76.69           N  
ATOM   4320  CA  VAL A 543     -38.808  16.609  19.133  1.00 76.69           C  
ATOM   4321  C   VAL A 543     -37.478  16.643  19.880  1.00 76.69           C  
ATOM   4322  CB  VAL A 543     -39.685  15.433  19.609  1.00 76.69           C  
ATOM   4323  O   VAL A 543     -37.322  17.438  20.813  1.00 76.69           O  
ATOM   4324  CG1 VAL A 543     -39.728  15.292  21.139  1.00 76.69           C  
ATOM   4325  CG2 VAL A 543     -41.131  15.630  19.137  1.00 76.69           C  
ATOM   4326  N   VAL A 544     -36.519  15.816  19.461  1.00 74.00           N  
ATOM   4327  CA  VAL A 544     -35.181  15.754  20.058  1.00 74.00           C  
ATOM   4328  C   VAL A 544     -34.413  17.052  19.798  1.00 74.00           C  
ATOM   4329  CB  VAL A 544     -34.424  14.517  19.537  1.00 74.00           C  
ATOM   4330  O   VAL A 544     -33.997  17.715  20.749  1.00 74.00           O  
ATOM   4331  CG1 VAL A 544     -32.960  14.511  19.978  1.00 74.00           C  
ATOM   4332  CG2 VAL A 544     -35.072  13.225  20.059  1.00 74.00           C  
ATOM   4333  N   ALA A 545     -34.283  17.463  18.534  1.00 77.56           N  
ATOM   4334  CA  ALA A 545     -33.530  18.656  18.154  1.00 77.56           C  
ATOM   4335  C   ALA A 545     -34.118  19.932  18.771  1.00 77.56           C  
ATOM   4336  CB  ALA A 545     -33.484  18.743  16.626  1.00 77.56           C  
ATOM   4337  O   ALA A 545     -33.371  20.745  19.314  1.00 77.56           O  
ATOM   4338  N   ARG A 546     -35.452  20.076  18.775  1.00 80.94           N  
ATOM   4339  CA  ARG A 546     -36.135  21.197  19.434  1.00 80.94           C  
ATOM   4340  C   ARG A 546     -35.823  21.236  20.926  1.00 80.94           C  
ATOM   4341  CB  ARG A 546     -37.648  21.115  19.179  1.00 80.94           C  
ATOM   4342  O   ARG A 546     -35.456  22.285  21.436  1.00 80.94           O  
ATOM   4343  CG  ARG A 546     -38.380  22.296  19.832  1.00 80.94           C  
ATOM   4344  CD  ARG A 546     -39.882  22.289  19.557  1.00 80.94           C  
ATOM   4345  NE  ARG A 546     -40.530  21.189  20.295  1.00 80.94           N  
ATOM   4346  NH1 ARG A 546     -42.477  21.129  19.099  1.00 80.94           N  
ATOM   4347  NH2 ARG A 546     -42.115  19.620  20.715  1.00 80.94           N  
ATOM   4348  CZ  ARG A 546     -41.704  20.655  20.036  1.00 80.94           C  
ATOM   4349  N   SER A 547     -35.912  20.099  21.615  1.00 73.94           N  
ATOM   4350  CA  SER A 547     -35.660  20.039  23.061  1.00 73.94           C  
ATOM   4351  C   SER A 547     -34.218  20.413  23.420  1.00 73.94           C  
ATOM   4352  CB  SER A 547     -35.956  18.638  23.599  1.00 73.94           C  
ATOM   4353  O   SER A 547     -33.991  21.083  24.427  1.00 73.94           O  
ATOM   4354  OG  SER A 547     -37.306  18.275  23.381  1.00 73.94           O  
ATOM   4355  N   VAL A 548     -33.241  20.008  22.600  1.00 75.38           N  
ATOM   4356  CA  VAL A 548     -31.829  20.391  22.766  1.00 75.38           C  
ATOM   4357  C   VAL A 548     -31.641  21.894  22.536  1.00 75.38           C  
ATOM   4358  CB  VAL A 548     -30.933  19.556  21.826  1.00 75.38           C  
ATOM   4359  O   VAL A 548     -31.047  22.573  23.372  1.00 75.38           O  
ATOM   4360  CG1 VAL A 548     -29.479  20.046  21.800  1.00 75.38           C  
ATOM   4361  CG2 VAL A 548     -30.915  18.084  22.264  1.00 75.38           C  
ATOM   4362  N   LEU A 549     -32.185  22.432  21.443  1.00 78.31           N  
ATOM   4363  CA  LEU A 549     -32.083  23.852  21.089  1.00 78.31           C  
ATOM   4364  C   LEU A 549     -32.759  24.772  22.119  1.00 78.31           C  
ATOM   4365  CB  LEU A 549     -32.713  24.042  19.703  1.00 78.31           C  
ATOM   4366  O   LEU A 549     -32.162  25.774  22.514  1.00 78.31           O  
ATOM   4367  CG  LEU A 549     -31.842  23.564  18.532  1.00 78.31           C  
ATOM   4368  CD1 LEU A 549     -32.688  23.390  17.271  1.00 78.31           C  
ATOM   4369  CD2 LEU A 549     -30.753  24.588  18.218  1.00 78.31           C  
ATOM   4370  N   GLU A 550     -33.954  24.409  22.594  1.00 79.88           N  
ATOM   4371  CA  GLU A 550     -34.698  25.146  23.625  1.00 79.88           C  
ATOM   4372  C   GLU A 550     -33.955  25.160  24.966  1.00 79.88           C  
ATOM   4373  CB  GLU A 550     -36.100  24.538  23.815  1.00 79.88           C  
ATOM   4374  O   GLU A 550     -33.902  26.191  25.640  1.00 79.88           O  
ATOM   4375  CG  GLU A 550     -37.084  24.870  22.677  1.00 79.88           C  
ATOM   4376  CD  GLU A 550     -38.455  24.182  22.840  1.00 79.88           C  
ATOM   4377  OE1 GLU A 550     -39.378  24.515  22.062  1.00 79.88           O  
ATOM   4378  OE2 GLU A 550     -38.605  23.294  23.714  1.00 79.88           O  
ATOM   4379  N   LYS A 551     -33.315  24.045  25.349  1.00 72.56           N  
ATOM   4380  CA  LYS A 551     -32.487  23.995  26.565  1.00 72.56           C  
ATOM   4381  C   LYS A 551     -31.211  24.825  26.474  1.00 72.56           C  
ATOM   4382  CB  LYS A 551     -32.145  22.548  26.931  1.00 72.56           C  
ATOM   4383  O   LYS A 551     -30.749  25.312  27.502  1.00 72.56           O  
ATOM   4384  CG  LYS A 551     -33.311  21.889  27.680  1.00 72.56           C  
ATOM   4385  CD  LYS A 551     -32.774  20.771  28.569  1.00 72.56           C  
ATOM   4386  CE  LYS A 551     -33.895  20.194  29.435  1.00 72.56           C  
ATOM   4387  NZ  LYS A 551     -33.338  19.385  30.547  1.00 72.56           N  
ATOM   4388  N   LEU A 552     -30.679  25.026  25.271  1.00 71.12           N  
ATOM   4389  CA  LEU A 552     -29.573  25.952  25.015  1.00 71.12           C  
ATOM   4390  C   LEU A 552     -30.022  27.427  24.977  1.00 71.12           C  
ATOM   4391  CB  LEU A 552     -28.843  25.523  23.729  1.00 71.12           C  
ATOM   4392  O   LEU A 552     -29.190  28.305  24.771  1.00 71.12           O  
ATOM   4393  CG  LEU A 552     -28.097  24.179  23.838  1.00 71.12           C  
ATOM   4394  CD1 LEU A 552     -27.614  23.765  22.449  1.00 71.12           C  
ATOM   4395  CD2 LEU A 552     -26.886  24.251  24.769  1.00 71.12           C  
ATOM   4396  N   GLY A 553     -31.312  27.709  25.205  1.00 71.44           N  
ATOM   4397  CA  GLY A 553     -31.864  29.063  25.290  1.00 71.44           C  
ATOM   4398  C   GLY A 553     -32.412  29.622  23.976  1.00 71.44           C  
ATOM   4399  O   GLY A 553     -32.751  30.802  23.936  1.00 71.44           O  
ATOM   4400  N   ASN A 554     -32.519  28.809  22.920  1.00 80.94           N  
ATOM   4401  CA  ASN A 554     -33.024  29.225  21.606  1.00 80.94           C  
ATOM   4402  C   ASN A 554     -34.547  29.038  21.496  1.00 80.94           C  
ATOM   4403  CB  ASN A 554     -32.282  28.451  20.504  1.00 80.94           C  
ATOM   4404  O   ASN A 554     -35.112  28.140  22.116  1.00 80.94           O  
ATOM   4405  CG  ASN A 554     -30.779  28.577  20.630  1.00 80.94           C  
ATOM   4406  ND2 ASN A 554     -30.113  27.542  21.083  1.00 80.94           N  
ATOM   4407  OD1 ASN A 554     -30.193  29.613  20.378  1.00 80.94           O  
ATOM   4408  N   SER A 555     -35.220  29.840  20.672  1.00 82.44           N  
ATOM   4409  CA  SER A 555     -36.590  29.561  20.218  1.00 82.44           C  
ATOM   4410  C   SER A 555     -36.547  28.812  18.888  1.00 82.44           C  
ATOM   4411  CB  SER A 555     -37.434  30.840  20.133  1.00 82.44           C  
ATOM   4412  O   SER A 555     -35.704  29.115  18.048  1.00 82.44           O  
ATOM   4413  OG  SER A 555     -36.746  31.920  19.533  1.00 82.44           O  
ATOM   4414  N   VAL A 556     -37.425  27.825  18.688  1.00 86.19           N  
ATOM   4415  CA  VAL A 556     -37.398  26.967  17.492  1.00 86.19           C  
ATOM   4416  C   VAL A 556     -38.776  26.877  16.851  1.00 86.19           C  
ATOM   4417  CB  VAL A 556     -36.882  25.553  17.807  1.00 86.19           C  
ATOM   4418  O   VAL A 556     -39.703  26.346  17.464  1.00 86.19           O  
ATOM   4419  CG1 VAL A 556     -36.667  24.720  16.533  1.00 86.19           C  
ATOM   4420  CG2 VAL A 556     -35.560  25.561  18.576  1.00 86.19           C  
ATOM   4421  N   ASP A 557     -38.876  27.308  15.597  1.00 88.00           N  
ATOM   4422  CA  ASP A 557     -40.016  27.016  14.727  1.00 88.00           C  
ATOM   4423  C   ASP A 557     -39.680  25.833  13.815  1.00 88.00           C  
ATOM   4424  CB  ASP A 557     -40.428  28.250  13.915  1.00 88.00           C  
ATOM   4425  O   ASP A 557     -38.529  25.641  13.421  1.00 88.00           O  
ATOM   4426  CG  ASP A 557     -41.175  29.313  14.733  1.00 88.00           C  
ATOM   4427  OD1 ASP A 557     -41.841  28.936  15.728  1.00 88.00           O  
ATOM   4428  OD2 ASP A 557     -41.182  30.478  14.282  1.00 88.00           O  
ATOM   4429  N   VAL A 558     -40.681  25.013  13.489  1.00 87.88           N  
ATOM   4430  CA  VAL A 558     -40.486  23.748  12.767  1.00 87.88           C  
ATOM   4431  C   VAL A 558     -41.247  23.756  11.449  1.00 87.88           C  
ATOM   4432  CB  VAL A 558     -40.902  22.535  13.617  1.00 87.88           C  
ATOM   4433  O   VAL A 558     -42.438  24.054  11.440  1.00 87.88           O  
ATOM   4434  CG1 VAL A 558     -40.659  21.219  12.863  1.00 87.88           C  
ATOM   4435  CG2 VAL A 558     -40.135  22.482  14.950  1.00 87.88           C  
ATOM   4436  N   ALA A 559     -40.578  23.340  10.374  1.00 88.06           N  
ATOM   4437  CA  ALA A 559     -41.197  22.991   9.099  1.00 88.06           C  
ATOM   4438  C   ALA A 559     -40.916  21.517   8.761  1.00 88.06           C  
ATOM   4439  CB  ALA A 559     -40.673  23.941   8.021  1.00 88.06           C  
ATOM   4440  O   ALA A 559     -39.771  21.073   8.816  1.00 88.06           O  
ATOM   4441  N   MET A 560     -41.946  20.759   8.383  1.00 84.75           N  
ATOM   4442  CA  MET A 560     -41.833  19.326   8.069  1.00 84.75           C  
ATOM   4443  C   MET A 560     -41.656  19.042   6.572  1.00 84.75           C  
ATOM   4444  CB  MET A 560     -43.048  18.575   8.623  1.00 84.75           C  
ATOM   4445  O   MET A 560     -41.436  17.902   6.167  1.00 84.75           O  
ATOM   4446  CG  MET A 560     -43.122  18.637  10.153  1.00 84.75           C  
ATOM   4447  SD  MET A 560     -44.355  17.519  10.875  1.00 84.75           S  
ATOM   4448  CE  MET A 560     -43.502  15.932  10.647  1.00 84.75           C  
ATOM   4449  N   THR A 561     -41.769  20.068   5.726  1.00 82.69           N  
ATOM   4450  CA  THR A 561     -41.578  19.968   4.272  1.00 82.69           C  
ATOM   4451  C   THR A 561     -40.790  21.164   3.746  1.00 82.69           C  
ATOM   4452  CB  THR A 561     -42.915  19.845   3.522  1.00 82.69           C  
ATOM   4453  O   THR A 561     -40.775  22.234   4.360  1.00 82.69           O  
ATOM   4454  CG2 THR A 561     -43.778  18.671   3.988  1.00 82.69           C  
ATOM   4455  OG1 THR A 561     -43.695  21.005   3.685  1.00 82.69           O  
ATOM   4456  N   GLY A 562     -40.149  21.013   2.587  1.00 84.31           N  
ATOM   4457  CA  GLY A 562     -39.417  22.101   1.946  1.00 84.31           C  
ATOM   4458  C   GLY A 562     -40.335  23.255   1.553  1.00 84.31           C  
ATOM   4459  O   GLY A 562     -39.968  24.416   1.713  1.00 84.31           O  
ATOM   4460  N   GLN A 563     -41.554  22.960   1.102  1.00 85.25           N  
ATOM   4461  CA  GLN A 563     -42.542  23.978   0.767  1.00 85.25           C  
ATOM   4462  C   GLN A 563     -43.009  24.759   2.003  1.00 85.25           C  
ATOM   4463  CB  GLN A 563     -43.711  23.314   0.024  1.00 85.25           C  
ATOM   4464  O   GLN A 563     -43.079  25.984   1.950  1.00 85.25           O  
ATOM   4465  CG  GLN A 563     -44.726  24.340  -0.499  1.00 85.25           C  
ATOM   4466  CD  GLN A 563     -44.091  25.354  -1.443  1.00 85.25           C  
ATOM   4467  NE2 GLN A 563     -44.215  26.630  -1.156  1.00 85.25           N  
ATOM   4468  OE1 GLN A 563     -43.483  25.020  -2.453  1.00 85.25           O  
ATOM   4469  N   GLU A 564     -43.261  24.077   3.121  1.00 87.12           N  
ATOM   4470  CA  GLU A 564     -43.583  24.725   4.397  1.00 87.12           C  
ATOM   4471  C   GLU A 564     -42.428  25.614   4.878  1.00 87.12           C  
ATOM   4472  CB  GLU A 564     -43.937  23.632   5.409  1.00 87.12           C  
ATOM   4473  O   GLU A 564     -42.661  26.753   5.274  1.00 87.12           O  
ATOM   4474  CG  GLU A 564     -44.380  24.144   6.783  1.00 87.12           C  
ATOM   4475  CD  GLU A 564     -44.845  22.983   7.676  1.00 87.12           C  
ATOM   4476  OE1 GLU A 564     -45.729  23.212   8.529  1.00 87.12           O  
ATOM   4477  OE2 GLU A 564     -44.344  21.850   7.467  1.00 87.12           O  
ATOM   4478  N   ALA A 565     -41.178  25.164   4.724  1.00 87.06           N  
ATOM   4479  CA  ALA A 565     -40.004  25.979   5.028  1.00 87.06           C  
ATOM   4480  C   ALA A 565     -39.922  27.243   4.153  1.00 87.06           C  
ATOM   4481  CB  ALA A 565     -38.751  25.113   4.876  1.00 87.06           C  
ATOM   4482  O   ALA A 565     -39.617  28.320   4.654  1.00 87.06           O  
ATOM   4483  N   LEU A 566     -40.230  27.149   2.854  1.00 86.56           N  
ATOM   4484  CA  LEU A 566     -40.251  28.304   1.942  1.00 86.56           C  
ATOM   4485  C   LEU A 566     -41.389  29.295   2.233  1.00 86.56           C  
ATOM   4486  CB  LEU A 566     -40.383  27.809   0.491  1.00 86.56           C  
ATOM   4487  O   LEU A 566     -41.264  30.479   1.896  1.00 86.56           O  
ATOM   4488  CG  LEU A 566     -39.155  27.080  -0.076  1.00 86.56           C  
ATOM   4489  CD1 LEU A 566     -39.485  26.533  -1.462  1.00 86.56           C  
ATOM   4490  CD2 LEU A 566     -37.949  28.003  -0.204  1.00 86.56           C  
ATOM   4491  N   ASP A 567     -42.494  28.810   2.796  1.00 86.00           N  
ATOM   4492  CA  ASP A 567     -43.659  29.618   3.156  1.00 86.00           C  
ATOM   4493  C   ASP A 567     -43.487  30.289   4.526  1.00 86.00           C  
ATOM   4494  CB  ASP A 567     -44.929  28.749   3.087  1.00 86.00           C  
ATOM   4495  O   ASP A 567     -43.912  31.434   4.688  1.00 86.00           O  
ATOM   4496  CG  ASP A 567     -45.328  28.355   1.653  1.00 86.00           C  
ATOM   4497  OD1 ASP A 567     -44.940  29.063   0.689  1.00 86.00           O  
ATOM   4498  OD2 ASP A 567     -46.091  27.377   1.487  1.00 86.00           O  
ATOM   4499  N   MET A 568     -42.832  29.612   5.477  1.00 84.50           N  
ATOM   4500  CA  MET A 568     -42.532  30.126   6.818  1.00 84.50           C  
ATOM   4501  C   MET A 568     -41.315  31.055   6.855  1.00 84.50           C  
ATOM   4502  CB  MET A 568     -42.307  28.955   7.789  1.00 84.50           C  
ATOM   4503  O   MET A 568     -41.259  31.937   7.701  1.00 84.50           O  
ATOM   4504  CG  MET A 568     -43.611  28.213   8.102  1.00 84.50           C  
ATOM   4505  SD  MET A 568     -43.431  26.778   9.196  1.00 84.50           S  
ATOM   4506  CE  MET A 568     -42.854  27.550  10.733  1.00 84.50           C  
ATOM   4507  N   PHE A 569     -40.334  30.880   5.965  1.00 86.62           N  
ATOM   4508  CA  PHE A 569     -39.068  31.603   6.063  1.00 86.62           C  
ATOM   4509  C   PHE A 569     -39.173  33.097   5.693  1.00 86.62           C  
ATOM   4510  CB  PHE A 569     -38.003  30.878   5.236  1.00 86.62           C  
ATOM   4511  O   PHE A 569     -39.378  33.467   4.524  1.00 86.62           O  
ATOM   4512  CG  PHE A 569     -36.646  31.541   5.291  1.00 86.62           C  
ATOM   4513  CD1 PHE A 569     -36.302  32.512   4.337  1.00 86.62           C  
ATOM   4514  CD2 PHE A 569     -35.766  31.262   6.348  1.00 86.62           C  
ATOM   4515  CE1 PHE A 569     -35.058  33.156   4.392  1.00 86.62           C  
ATOM   4516  CE2 PHE A 569     -34.539  31.937   6.426  1.00 86.62           C  
ATOM   4517  CZ  PHE A 569     -34.168  32.854   5.433  1.00 86.62           C  
ATOM   4518  N   ASP A 570     -38.893  33.949   6.684  1.00 82.88           N  
ATOM   4519  CA  ASP A 570     -38.578  35.371   6.533  1.00 82.88           C  
ATOM   4520  C   ASP A 570     -37.173  35.659   7.114  1.00 82.88           C  
ATOM   4521  CB  ASP A 570     -39.666  36.246   7.188  1.00 82.88           C  
ATOM   4522  O   ASP A 570     -36.917  35.352   8.281  1.00 82.88           O  
ATOM   4523  CG  ASP A 570     -39.581  37.722   6.755  1.00 82.88           C  
ATOM   4524  OD1 ASP A 570     -38.451  38.231   6.564  1.00 82.88           O  
ATOM   4525  OD2 ASP A 570     -40.639  38.337   6.482  1.00 82.88           O  
ATOM   4526  N   PRO A 571     -36.234  36.231   6.332  1.00 79.88           N  
ATOM   4527  CA  PRO A 571     -34.877  36.520   6.804  1.00 79.88           C  
ATOM   4528  C   PRO A 571     -34.798  37.527   7.960  1.00 79.88           C  
ATOM   4529  CB  PRO A 571     -34.135  37.058   5.577  1.00 79.88           C  
ATOM   4530  O   PRO A 571     -33.749  37.606   8.590  1.00 79.88           O  
ATOM   4531  CG  PRO A 571     -35.248  37.634   4.705  1.00 79.88           C  
ATOM   4532  CD  PRO A 571     -36.383  36.649   4.946  1.00 79.88           C  
ATOM   4533  N   ASP A 572     -35.850  38.311   8.215  1.00 77.62           N  
ATOM   4534  CA  ASP A 572     -35.888  39.263   9.331  1.00 77.62           C  
ATOM   4535  C   ASP A 572     -36.440  38.629  10.636  1.00 77.62           C  
ATOM   4536  CB  ASP A 572     -36.672  40.524   8.895  1.00 77.62           C  
ATOM   4537  O   ASP A 572     -36.372  39.261  11.691  1.00 77.62           O  
ATOM   4538  CG  ASP A 572     -36.035  41.319   7.729  1.00 77.62           C  
ATOM   4539  OD1 ASP A 572     -34.840  41.686   7.812  1.00 77.62           O  
ATOM   4540  OD2 ASP A 572     -36.738  41.671   6.740  1.00 77.62           O  
ATOM   4541  N   GLU A 573     -36.985  37.402  10.581  1.00 80.50           N  
ATOM   4542  CA  GLU A 573     -37.585  36.699  11.732  1.00 80.50           C  
ATOM   4543  C   GLU A 573     -36.705  35.587  12.317  1.00 80.50           C  
ATOM   4544  CB  GLU A 573     -38.964  36.116  11.366  1.00 80.50           C  
ATOM   4545  O   GLU A 573     -36.849  35.276  13.500  1.00 80.50           O  
ATOM   4546  CG  GLU A 573     -40.020  37.211  11.137  1.00 80.50           C  
ATOM   4547  CD  GLU A 573     -41.466  36.682  11.048  1.00 80.50           C  
ATOM   4548  OE1 GLU A 573     -42.390  37.501  11.291  1.00 80.50           O  
ATOM   4549  OE2 GLU A 573     -41.665  35.488  10.740  1.00 80.50           O  
ATOM   4550  N   PHE A 574     -35.798  35.008  11.527  1.00 85.69           N  
ATOM   4551  CA  PHE A 574     -34.925  33.913  11.956  1.00 85.69           C  
ATOM   4552  C   PHE A 574     -33.462  34.335  11.988  1.00 85.69           C  
ATOM   4553  CB  PHE A 574     -35.120  32.687  11.056  1.00 85.69           C  
ATOM   4554  O   PHE A 574     -32.974  34.989  11.070  1.00 85.69           O  
ATOM   4555  CG  PHE A 574     -36.527  32.140  11.117  1.00 85.69           C  
ATOM   4556  CD1 PHE A 574     -36.970  31.501  12.289  1.00 85.69           C  
ATOM   4557  CD2 PHE A 574     -37.419  32.347  10.047  1.00 85.69           C  
ATOM   4558  CE1 PHE A 574     -38.303  31.078  12.394  1.00 85.69           C  
ATOM   4559  CE2 PHE A 574     -38.752  31.913  10.154  1.00 85.69           C  
ATOM   4560  CZ  PHE A 574     -39.193  31.276  11.327  1.00 85.69           C  
ATOM   4561  N   ASP A 575     -32.753  33.882  13.016  1.00 82.19           N  
ATOM   4562  CA  ASP A 575     -31.319  34.084  13.176  1.00 82.19           C  
ATOM   4563  C   ASP A 575     -30.518  32.941  12.547  1.00 82.19           C  
ATOM   4564  CB  ASP A 575     -30.985  34.201  14.664  1.00 82.19           C  
ATOM   4565  O   ASP A 575     -29.455  33.191  11.993  1.00 82.19           O  
ATOM   4566  CG  ASP A 575     -31.619  35.419  15.333  1.00 82.19           C  
ATOM   4567  OD1 ASP A 575     -31.329  36.553  14.886  1.00 82.19           O  
ATOM   4568  OD2 ASP A 575     -32.337  35.197  16.335  1.00 82.19           O  
ATOM   4569  N   LEU A 576     -31.026  31.703  12.577  1.00 85.75           N  
ATOM   4570  CA  LEU A 576     -30.358  30.501  12.061  1.00 85.75           C  
ATOM   4571  C   LEU A 576     -31.372  29.565  11.391  1.00 85.75           C  
ATOM   4572  CB  LEU A 576     -29.645  29.812  13.244  1.00 85.75           C  
ATOM   4573  O   LEU A 576     -32.479  29.384  11.893  1.00 85.75           O  
ATOM   4574  CG  LEU A 576     -28.962  28.462  12.945  1.00 85.75           C  
ATOM   4575  CD1 LEU A 576     -27.766  28.618  12.009  1.00 85.75           C  
ATOM   4576  CD2 LEU A 576     -28.462  27.832  14.246  1.00 85.75           C  
ATOM   4577  N   VAL A 577     -30.983  28.917  10.293  1.00 89.44           N  
ATOM   4578  CA  VAL A 577     -31.783  27.855   9.663  1.00 89.44           C  
ATOM   4579  C   VAL A 577     -31.017  26.542   9.709  1.00 89.44           C  
ATOM   4580  CB  VAL A 577     -32.170  28.203   8.218  1.00 89.44           C  
ATOM   4581  O   VAL A 577     -29.928  26.441   9.146  1.00 89.44           O  
ATOM   4582  CG1 VAL A 577     -33.151  27.173   7.640  1.00 89.44           C  
ATOM   4583  CG2 VAL A 577     -32.829  29.576   8.112  1.00 89.44           C  
ATOM   4584  N   LEU A 578     -31.600  25.526  10.342  1.00 88.75           N  
ATOM   4585  CA  LEU A 578     -31.121  24.146  10.295  1.00 88.75           C  
ATOM   4586  C   LEU A 578     -31.975  23.376   9.290  1.00 88.75           C  
ATOM   4587  CB  LEU A 578     -31.195  23.509  11.690  1.00 88.75           C  
ATOM   4588  O   LEU A 578     -33.176  23.222   9.493  1.00 88.75           O  
ATOM   4589  CG  LEU A 578     -30.353  24.190  12.780  1.00 88.75           C  
ATOM   4590  CD1 LEU A 578     -30.475  23.384  14.070  1.00 88.75           C  
ATOM   4591  CD2 LEU A 578     -28.875  24.288  12.410  1.00 88.75           C  
ATOM   4592  N   LEU A 579     -31.367  22.921   8.197  1.00 88.88           N  
ATOM   4593  CA  LEU A 579     -32.093  22.429   7.030  1.00 88.88           C  
ATOM   4594  C   LEU A 579     -31.674  21.011   6.662  1.00 88.88           C  
ATOM   4595  CB  LEU A 579     -31.881  23.445   5.896  1.00 88.88           C  
ATOM   4596  O   LEU A 579     -30.556  20.791   6.195  1.00 88.88           O  
ATOM   4597  CG  LEU A 579     -32.539  23.122   4.544  1.00 88.88           C  
ATOM   4598  CD1 LEU A 579     -34.027  22.803   4.629  1.00 88.88           C  
ATOM   4599  CD2 LEU A 579     -32.422  24.369   3.665  1.00 88.88           C  
ATOM   4600  N   ASP A 580     -32.581  20.051   6.825  1.00 85.81           N  
ATOM   4601  CA  ASP A 580     -32.370  18.704   6.310  1.00 85.81           C  
ATOM   4602  C   ASP A 580     -32.253  18.692   4.780  1.00 85.81           C  
ATOM   4603  CB  ASP A 580     -33.474  17.767   6.797  1.00 85.81           C  
ATOM   4604  O   ASP A 580     -32.976  19.382   4.058  1.00 85.81           O  
ATOM   4605  CG  ASP A 580     -33.140  16.300   6.545  1.00 85.81           C  
ATOM   4606  OD1 ASP A 580     -32.003  15.974   6.127  1.00 85.81           O  
ATOM   4607  OD2 ASP A 580     -33.935  15.449   6.962  1.00 85.81           O  
ATOM   4608  N   ILE A 581     -31.315  17.898   4.268  1.00 83.38           N  
ATOM   4609  CA  ILE A 581     -31.101  17.729   2.828  1.00 83.38           C  
ATOM   4610  C   ILE A 581     -32.185  16.841   2.217  1.00 83.38           C  
ATOM   4611  CB  ILE A 581     -29.703  17.148   2.563  1.00 83.38           C  
ATOM   4612  O   ILE A 581     -32.541  17.043   1.051  1.00 83.38           O  
ATOM   4613  CG1 ILE A 581     -28.608  18.128   3.029  1.00 83.38           C  
ATOM   4614  CG2 ILE A 581     -29.480  16.827   1.068  1.00 83.38           C  
ATOM   4615  CD1 ILE A 581     -27.346  17.339   3.336  1.00 83.38           C  
ATOM   4616  N   GLN A 582     -32.690  15.856   2.961  1.00 76.94           N  
ATOM   4617  CA  GLN A 582     -33.644  14.873   2.452  1.00 76.94           C  
ATOM   4618  C   GLN A 582     -35.056  15.174   2.966  1.00 76.94           C  
ATOM   4619  CB  GLN A 582     -33.175  13.440   2.782  1.00 76.94           C  
ATOM   4620  O   GLN A 582     -35.492  14.585   3.939  1.00 76.94           O  
ATOM   4621  CG  GLN A 582     -31.768  13.132   2.241  1.00 76.94           C  
ATOM   4622  CD  GLN A 582     -31.498  11.637   2.067  1.00 76.94           C  
ATOM   4623  NE2 GLN A 582     -31.793  11.080   0.915  1.00 76.94           N  
ATOM   4624  OE1 GLN A 582     -30.950  10.933   2.895  1.00 76.94           O  
ATOM   4625  N   LEU A 583     -35.779  16.070   2.288  1.00 81.31           N  
ATOM   4626  CA  LEU A 583     -37.188  16.357   2.592  1.00 81.31           C  
ATOM   4627  C   LEU A 583     -38.116  15.582   1.631  1.00 81.31           C  
ATOM   4628  CB  LEU A 583     -37.439  17.881   2.589  1.00 81.31           C  
ATOM   4629  O   LEU A 583     -37.704  15.227   0.520  1.00 81.31           O  
ATOM   4630  CG  LEU A 583     -36.545  18.672   3.556  1.00 81.31           C  
ATOM   4631  CD1 LEU A 583     -36.621  20.164   3.235  1.00 81.31           C  
ATOM   4632  CD2 LEU A 583     -36.984  18.443   5.001  1.00 81.31           C  
ATOM   4633  N   PRO A 584     -39.375  15.308   2.022  1.00 72.12           N  
ATOM   4634  CA  PRO A 584     -40.286  14.452   1.258  1.00 72.12           C  
ATOM   4635  C   PRO A 584     -40.738  15.048  -0.086  1.00 72.12           C  
ATOM   4636  CB  PRO A 584     -41.478  14.209   2.197  1.00 72.12           C  
ATOM   4637  O   PRO A 584     -41.134  14.306  -0.986  1.00 72.12           O  
ATOM   4638  CG  PRO A 584     -41.452  15.404   3.149  1.00 72.12           C  
ATOM   4639  CD  PRO A 584     -39.959  15.635   3.313  1.00 72.12           C  
ATOM   4640  N   ASP A 585     -40.713  16.372  -0.235  1.00 78.25           N  
ATOM   4641  CA  ASP A 585     -41.237  17.107  -1.391  1.00 78.25           C  
ATOM   4642  C   ASP A 585     -40.147  17.684  -2.313  1.00 78.25           C  
ATOM   4643  CB  ASP A 585     -42.187  18.205  -0.885  1.00 78.25           C  
ATOM   4644  O   ASP A 585     -40.328  17.713  -3.534  1.00 78.25           O  
ATOM   4645  CG  ASP A 585     -41.511  19.266  -0.004  1.00 78.25           C  
ATOM   4646  OD1 ASP A 585     -40.603  18.919   0.784  1.00 78.25           O  
ATOM   4647  OD2 ASP A 585     -41.917  20.442  -0.099  1.00 78.25           O  
ATOM   4648  N   MET A 586     -39.015  18.125  -1.761  1.00 81.69           N  
ATOM   4649  CA  MET A 586     -37.865  18.660  -2.505  1.00 81.69           C  
ATOM   4650  C   MET A 586     -36.553  18.447  -1.740  1.00 81.69           C  
ATOM   4651  CB  MET A 586     -38.100  20.145  -2.834  1.00 81.69           C  
ATOM   4652  O   MET A 586     -36.572  18.076  -0.577  1.00 81.69           O  
ATOM   4653  CG  MET A 586     -38.216  21.058  -1.609  1.00 81.69           C  
ATOM   4654  SD  MET A 586     -38.574  22.787  -2.045  1.00 81.69           S  
ATOM   4655  CE  MET A 586     -40.366  22.667  -2.301  1.00 81.69           C  
ATOM   4656  N   THR A 587     -35.387  18.669  -2.355  1.00 82.00           N  
ATOM   4657  CA  THR A 587     -34.123  18.558  -1.600  1.00 82.00           C  
ATOM   4658  C   THR A 587     -33.849  19.830  -0.793  1.00 82.00           C  
ATOM   4659  CB  THR A 587     -32.923  18.181  -2.481  1.00 82.00           C  
ATOM   4660  O   THR A 587     -34.174  20.932  -1.238  1.00 82.00           O  
ATOM   4661  CG2 THR A 587     -33.186  16.957  -3.359  1.00 82.00           C  
ATOM   4662  OG1 THR A 587     -32.509  19.239  -3.312  1.00 82.00           O  
ATOM   4663  N   GLY A 588     -33.183  19.722   0.360  1.00 81.88           N  
ATOM   4664  CA  GLY A 588     -32.758  20.890   1.145  1.00 81.88           C  
ATOM   4665  C   GLY A 588     -31.834  21.832   0.362  1.00 81.88           C  
ATOM   4666  O   GLY A 588     -31.872  23.046   0.541  1.00 81.88           O  
ATOM   4667  N   LEU A 589     -31.071  21.307  -0.605  1.00 84.00           N  
ATOM   4668  CA  LEU A 589     -30.302  22.130  -1.546  1.00 84.00           C  
ATOM   4669  C   LEU A 589     -31.218  22.972  -2.451  1.00 84.00           C  
ATOM   4670  CB  LEU A 589     -29.392  21.238  -2.410  1.00 84.00           C  
ATOM   4671  O   LEU A 589     -30.893  24.116  -2.765  1.00 84.00           O  
ATOM   4672  CG  LEU A 589     -28.405  20.345  -1.639  1.00 84.00           C  
ATOM   4673  CD1 LEU A 589     -27.606  19.500  -2.631  1.00 84.00           C  
ATOM   4674  CD2 LEU A 589     -27.407  21.130  -0.794  1.00 84.00           C  
ATOM   4675  N   ASP A 590     -32.366  22.434  -2.868  1.00 83.81           N  
ATOM   4676  CA  ASP A 590     -33.351  23.173  -3.663  1.00 83.81           C  
ATOM   4677  C   ASP A 590     -34.054  24.250  -2.833  1.00 83.81           C  
ATOM   4678  CB  ASP A 590     -34.372  22.227  -4.309  1.00 83.81           C  
ATOM   4679  O   ASP A 590     -34.272  25.351  -3.345  1.00 83.81           O  
ATOM   4680  CG  ASP A 590     -33.714  21.224  -5.256  1.00 83.81           C  
ATOM   4681  OD1 ASP A 590     -32.783  21.634  -5.999  1.00 83.81           O  
ATOM   4682  OD2 ASP A 590     -34.134  20.042  -5.216  1.00 83.81           O  
ATOM   4683  N   VAL A 591     -34.338  23.978  -1.554  1.00 85.50           N  
ATOM   4684  CA  VAL A 591     -34.842  24.981  -0.599  1.00 85.50           C  
ATOM   4685  C   VAL A 591     -33.829  26.119  -0.455  1.00 85.50           C  
ATOM   4686  CB  VAL A 591     -35.166  24.352   0.773  1.00 85.50           C  
ATOM   4687  O   VAL A 591     -34.179  27.279  -0.673  1.00 85.50           O  
ATOM   4688  CG1 VAL A 591     -35.634  25.396   1.795  1.00 85.50           C  
ATOM   4689  CG2 VAL A 591     -36.262  23.292   0.668  1.00 85.50           C  
ATOM   4690  N   ALA A 592     -32.553  25.812  -0.196  1.00 87.12           N  
ATOM   4691  CA  ALA A 592     -31.498  26.818  -0.054  1.00 87.12           C  
ATOM   4692  C   ALA A 592     -31.335  27.685  -1.312  1.00 87.12           C  
ATOM   4693  CB  ALA A 592     -30.195  26.105   0.300  1.00 87.12           C  
ATOM   4694  O   ALA A 592     -31.310  28.917  -1.223  1.00 87.12           O  
ATOM   4695  N   ARG A 593     -31.314  27.072  -2.505  1.00 85.56           N  
ATOM   4696  CA  ARG A 593     -31.262  27.806  -3.783  1.00 85.56           C  
ATOM   4697  C   ARG A 593     -32.465  28.726  -3.965  1.00 85.56           C  
ATOM   4698  CB  ARG A 593     -31.195  26.825  -4.958  1.00 85.56           C  
ATOM   4699  O   ARG A 593     -32.301  29.863  -4.413  1.00 85.56           O  
ATOM   4700  CG  ARG A 593     -29.826  26.150  -5.094  1.00 85.56           C  
ATOM   4701  CD  ARG A 593     -29.911  25.116  -6.220  1.00 85.56           C  
ATOM   4702  NE  ARG A 593     -28.743  24.223  -6.220  1.00 85.56           N  
ATOM   4703  NH1 ARG A 593     -29.873  22.199  -6.396  1.00 85.56           N  
ATOM   4704  NH2 ARG A 593     -27.653  22.237  -6.199  1.00 85.56           N  
ATOM   4705  CZ  ARG A 593     -28.774  22.900  -6.275  1.00 85.56           C  
ATOM   4706  N   GLN A 594     -33.666  28.259  -3.627  1.00 86.00           N  
ATOM   4707  CA  GLN A 594     -34.888  29.055  -3.739  1.00 86.00           C  
ATOM   4708  C   GLN A 594     -34.909  30.215  -2.740  1.00 86.00           C  
ATOM   4709  CB  GLN A 594     -36.117  28.154  -3.577  1.00 86.00           C  
ATOM   4710  O   GLN A 594     -35.220  31.339  -3.140  1.00 86.00           O  
ATOM   4711  CG  GLN A 594     -36.371  27.327  -4.844  1.00 86.00           C  
ATOM   4712  CD  GLN A 594     -37.637  26.497  -4.705  1.00 86.00           C  
ATOM   4713  NE2 GLN A 594     -37.540  25.190  -4.632  1.00 86.00           N  
ATOM   4714  OE1 GLN A 594     -38.731  27.030  -4.672  1.00 86.00           O  
ATOM   4715  N   LEU A 595     -34.494  29.995  -1.490  1.00 85.38           N  
ATOM   4716  CA  LEU A 595     -34.363  31.047  -0.478  1.00 85.38           C  
ATOM   4717  C   LEU A 595     -33.332  32.104  -0.888  1.00 85.38           C  
ATOM   4718  CB  LEU A 595     -34.004  30.411   0.881  1.00 85.38           C  
ATOM   4719  O   LEU A 595     -33.633  33.301  -0.887  1.00 85.38           O  
ATOM   4720  CG  LEU A 595     -35.142  29.619   1.551  1.00 85.38           C  
ATOM   4721  CD1 LEU A 595     -34.695  29.132   2.927  1.00 85.38           C  
ATOM   4722  CD2 LEU A 595     -36.394  30.484   1.693  1.00 85.38           C  
ATOM   4723  N   ARG A 596     -32.147  31.682  -1.347  1.00 84.94           N  
ATOM   4724  CA  ARG A 596     -31.105  32.590  -1.857  1.00 84.94           C  
ATOM   4725  C   ARG A 596     -31.551  33.342  -3.111  1.00 84.94           C  
ATOM   4726  CB  ARG A 596     -29.814  31.802  -2.130  1.00 84.94           C  
ATOM   4727  O   ARG A 596     -31.224  34.515  -3.261  1.00 84.94           O  
ATOM   4728  CG  ARG A 596     -29.104  31.289  -0.868  1.00 84.94           C  
ATOM   4729  CD  ARG A 596     -28.502  32.402   0.000  1.00 84.94           C  
ATOM   4730  NE  ARG A 596     -27.616  31.807   1.009  1.00 84.94           N  
ATOM   4731  NH1 ARG A 596     -26.992  33.644   2.268  1.00 84.94           N  
ATOM   4732  NH2 ARG A 596     -26.174  31.610   2.687  1.00 84.94           N  
ATOM   4733  CZ  ARG A 596     -26.939  32.374   1.986  1.00 84.94           C  
ATOM   4734  N   SER A 597     -32.327  32.719  -3.997  1.00 84.38           N  
ATOM   4735  CA  SER A 597     -32.879  33.387  -5.184  1.00 84.38           C  
ATOM   4736  C   SER A 597     -33.964  34.411  -4.826  1.00 84.38           C  
ATOM   4737  CB  SER A 597     -33.428  32.342  -6.160  1.00 84.38           C  
ATOM   4738  O   SER A 597     -33.963  35.524  -5.360  1.00 84.38           O  
ATOM   4739  OG  SER A 597     -33.776  32.957  -7.386  1.00 84.38           O  
ATOM   4740  N   ARG A 598     -34.858  34.068  -3.889  1.00 83.25           N  
ATOM   4741  CA  ARG A 598     -35.984  34.904  -3.442  1.00 83.25           C  
ATOM   4742  C   ARG A 598     -35.528  36.116  -2.626  1.00 83.25           C  
ATOM   4743  CB  ARG A 598     -36.966  33.999  -2.673  1.00 83.25           C  
ATOM   4744  O   ARG A 598     -36.092  37.197  -2.790  1.00 83.25           O  
ATOM   4745  CG  ARG A 598     -38.278  34.682  -2.254  1.00 83.25           C  
ATOM   4746  CD  ARG A 598     -39.259  33.627  -1.717  1.00 83.25           C  
ATOM   4747  NE  ARG A 598     -40.490  34.226  -1.162  1.00 83.25           N  
ATOM   4748  NH1 ARG A 598     -41.725  32.280  -0.977  1.00 83.25           N  
ATOM   4749  NH2 ARG A 598     -42.542  34.182  -0.176  1.00 83.25           N  
ATOM   4750  CZ  ARG A 598     -41.577  33.563  -0.791  1.00 83.25           C  
ATOM   4751  N   TYR A 599     -34.483  35.961  -1.810  1.00 80.88           N  
ATOM   4752  CA  TYR A 599     -34.043  36.972  -0.843  1.00 80.88           C  
ATOM   4753  C   TYR A 599     -32.598  37.465  -1.025  1.00 80.88           C  
ATOM   4754  CB  TYR A 599     -34.277  36.432   0.570  1.00 80.88           C  
ATOM   4755  O   TYR A 599     -32.151  38.294  -0.241  1.00 80.88           O  
ATOM   4756  CG  TYR A 599     -35.725  36.131   0.902  1.00 80.88           C  
ATOM   4757  CD1 TYR A 599     -36.633  37.185   1.121  1.00 80.88           C  
ATOM   4758  CD2 TYR A 599     -36.152  34.795   1.033  1.00 80.88           C  
ATOM   4759  CE1 TYR A 599     -37.969  36.901   1.470  1.00 80.88           C  
ATOM   4760  CE2 TYR A 599     -37.480  34.512   1.404  1.00 80.88           C  
ATOM   4761  OH  TYR A 599     -39.668  35.295   2.002  1.00 80.88           O  
ATOM   4762  CZ  TYR A 599     -38.389  35.564   1.634  1.00 80.88           C  
ATOM   4763  N   GLY A 600     -31.875  37.066  -2.080  1.00 63.16           N  
ATOM   4764  CA  GLY A 600     -30.431  37.321  -2.278  1.00 63.16           C  
ATOM   4765  C   GLY A 600     -29.944  38.780  -2.349  1.00 63.16           C  
ATOM   4766  O   GLY A 600     -28.775  39.018  -2.635  1.00 63.16           O  
ATOM   4767  N   LYS A 601     -30.813  39.770  -2.110  1.00 62.06           N  
ATOM   4768  CA  LYS A 601     -30.452  41.189  -1.909  1.00 62.06           C  
ATOM   4769  C   LYS A 601     -30.518  41.637  -0.440  1.00 62.06           C  
ATOM   4770  CB  LYS A 601     -31.340  42.090  -2.778  1.00 62.06           C  
ATOM   4771  O   LYS A 601     -30.178  42.785  -0.163  1.00 62.06           O  
ATOM   4772  CG  LYS A 601     -31.098  41.889  -4.277  1.00 62.06           C  
ATOM   4773  CD  LYS A 601     -31.958  42.874  -5.071  1.00 62.06           C  
ATOM   4774  CE  LYS A 601     -31.746  42.641  -6.566  1.00 62.06           C  
ATOM   4775  NZ  LYS A 601     -32.621  43.525  -7.370  1.00 62.06           N  
ATOM   4776  N   ARG A 602     -30.999  40.785   0.468  1.00 74.31           N  
ATOM   4777  CA  ARG A 602     -31.085  41.025   1.915  1.00 74.31           C  
ATOM   4778  C   ARG A 602     -29.983  40.258   2.646  1.00 74.31           C  
ATOM   4779  CB  ARG A 602     -32.478  40.633   2.443  1.00 74.31           C  
ATOM   4780  O   ARG A 602     -29.402  39.329   2.088  1.00 74.31           O  
ATOM   4781  CG  ARG A 602     -33.596  41.536   1.900  1.00 74.31           C  
ATOM   4782  CD  ARG A 602     -34.895  41.271   2.670  1.00 74.31           C  
ATOM   4783  NE  ARG A 602     -35.998  42.144   2.224  1.00 74.31           N  
ATOM   4784  NH1 ARG A 602     -37.438  41.634   3.965  1.00 74.31           N  
ATOM   4785  NH2 ARG A 602     -38.127  42.945   2.308  1.00 74.31           N  
ATOM   4786  CZ  ARG A 602     -37.170  42.233   2.839  1.00 74.31           C  
ATOM   4787  N   SER A 603     -29.693  40.673   3.879  1.00 73.75           N  
ATOM   4788  CA  SER A 603     -28.872  39.872   4.789  1.00 73.75           C  
ATOM   4789  C   SER A 603     -29.675  38.630   5.155  1.00 73.75           C  
ATOM   4790  CB  SER A 603     -28.521  40.672   6.046  1.00 73.75           C  
ATOM   4791  O   SER A 603     -30.804  38.766   5.609  1.00 73.75           O  
ATOM   4792  OG  SER A 603     -27.457  40.045   6.726  1.00 73.75           O  
ATOM   4793  N   MET A 604     -29.134  37.449   4.882  1.00 80.19           N  
ATOM   4794  CA  MET A 604     -29.789  36.179   5.192  1.00 80.19           C  
ATOM   4795  C   MET A 604     -29.188  35.610   6.477  1.00 80.19           C  
ATOM   4796  CB  MET A 604     -29.580  35.187   4.043  1.00 80.19           C  
ATOM   4797  O   MET A 604     -27.967  35.727   6.635  1.00 80.19           O  
ATOM   4798  CG  MET A 604     -30.366  35.562   2.784  1.00 80.19           C  
ATOM   4799  SD  MET A 604     -32.134  35.198   2.859  1.00 80.19           S  
ATOM   4800  CE  MET A 604     -32.088  33.386   2.793  1.00 80.19           C  
ATOM   4801  N   PRO A 605     -29.989  34.973   7.346  1.00 83.19           N  
ATOM   4802  CA  PRO A 605     -29.450  34.136   8.410  1.00 83.19           C  
ATOM   4803  C   PRO A 605     -28.612  32.989   7.825  1.00 83.19           C  
ATOM   4804  CB  PRO A 605     -30.665  33.603   9.166  1.00 83.19           C  
ATOM   4805  O   PRO A 605     -28.864  32.593   6.681  1.00 83.19           O  
ATOM   4806  CG  PRO A 605     -31.784  33.625   8.131  1.00 83.19           C  
ATOM   4807  CD  PRO A 605     -31.442  34.857   7.300  1.00 83.19           C  
ATOM   4808  N   PRO A 606     -27.633  32.444   8.569  1.00 86.44           N  
ATOM   4809  CA  PRO A 606     -26.873  31.279   8.138  1.00 86.44           C  
ATOM   4810  C   PRO A 606     -27.781  30.068   7.877  1.00 86.44           C  
ATOM   4811  CB  PRO A 606     -25.843  31.008   9.244  1.00 86.44           C  
ATOM   4812  O   PRO A 606     -28.645  29.741   8.693  1.00 86.44           O  
ATOM   4813  CG  PRO A 606     -25.707  32.361   9.940  1.00 86.44           C  
ATOM   4814  CD  PRO A 606     -27.125  32.910   9.847  1.00 86.44           C  
ATOM   4815  N   LEU A 607     -27.572  29.393   6.745  1.00 87.69           N  
ATOM   4816  CA  LEU A 607     -28.236  28.141   6.384  1.00 87.69           C  
ATOM   4817  C   LEU A 607     -27.270  26.979   6.623  1.00 87.69           C  
ATOM   4818  CB  LEU A 607     -28.721  28.154   4.920  1.00 87.69           C  
ATOM   4819  O   LEU A 607     -26.286  26.827   5.899  1.00 87.69           O  
ATOM   4820  CG  LEU A 607     -29.889  29.106   4.609  1.00 87.69           C  
ATOM   4821  CD1 LEU A 607     -29.420  30.510   4.228  1.00 87.69           C  
ATOM   4822  CD2 LEU A 607     -30.675  28.590   3.397  1.00 87.69           C  
ATOM   4823  N   VAL A 608     -27.556  26.146   7.617  1.00 87.25           N  
ATOM   4824  CA  VAL A 608     -26.724  24.997   7.988  1.00 87.25           C  
ATOM   4825  C   VAL A 608     -27.432  23.711   7.583  1.00 87.25           C  
ATOM   4826  CB  VAL A 608     -26.388  25.030   9.486  1.00 87.25           C  
ATOM   4827  O   VAL A 608     -28.551  23.439   8.017  1.00 87.25           O  
ATOM   4828  CG1 VAL A 608     -25.535  23.828   9.909  1.00 87.25           C  
ATOM   4829  CG2 VAL A 608     -25.625  26.312   9.849  1.00 87.25           C  
ATOM   4830  N   ALA A 609     -26.780  22.906   6.747  1.00 84.81           N
[truncated: 116,235 more chars]
