# Supplementary material for: Theoretical study of ArcB and its dimerization, interaction with anaerobic metabolites, and activation of ArcA
Source: PeerJ. 2023 Oct 13;11:e16309. doi: 10.7717/peerj.16309 (PMC10578306; doi:10.7717/peerj.16309)
Supplement: Supplemental Information 2 [file peerj-11-16309-s002.zip › Supplementary Files/Type 1 and 2 ArcB sensor kinases models/Type 1/Photobacteriumprofundum_3451c.result/Photobacteriumprofundum_3451c/Photobacteriumprofundum_3451c_unrelaxed_rank_001_alphafold2_ptm_model_3_seed_000.pdb]

MODEL     1                                                                     
ATOM      1  N   MET A   1    -103.938 -17.250 108.625  1.00 53.00           N  
ATOM      2  CA  MET A   1    -103.000 -16.172 109.000  1.00 53.00           C  
ATOM      3  C   MET A   1    -103.625 -14.812 108.688  1.00 53.00           C  
ATOM      4  CB  MET A   1    -101.688 -16.344 108.375  1.00 53.00           C  
ATOM      5  O   MET A   1    -103.250 -13.797 109.250  1.00 53.00           O  
ATOM      6  CG  MET A   1    -100.625 -17.016 109.250  1.00 53.00           C  
ATOM      7  SD  MET A   1     -98.875 -16.719 108.625  1.00 53.00           S  
ATOM      8  CE  MET A   1     -98.312 -18.422 108.500  1.00 53.00           C  
ATOM      9  N   LYS A   2    -104.625 -14.836 107.688  1.00 55.47           N  
ATOM     10  CA  LYS A   2    -105.250 -13.617 107.188  1.00 55.47           C  
ATOM     11  C   LYS A   2    -106.125 -13.016 108.312  1.00 55.47           C  
ATOM     12  CB  LYS A   2    -106.062 -13.898 105.938  1.00 55.47           C  
ATOM     13  O   LYS A   2    -106.188 -11.789 108.438  1.00 55.47           O  
ATOM     14  CG  LYS A   2    -105.375 -13.508 104.625  1.00 55.47           C  
ATOM     15  CD  LYS A   2    -106.250 -13.773 103.438  1.00 55.47           C  
ATOM     16  CE  LYS A   2    -105.562 -13.492 102.125  1.00 55.47           C  
ATOM     17  NZ  LYS A   2    -106.438 -13.727 100.938  1.00 55.47           N  
ATOM     18  N   GLN A   3    -106.875 -13.938 109.188  1.00 64.31           N  
ATOM     19  CA  GLN A   3    -107.750 -13.453 110.250  1.00 64.31           C  
ATOM     20  C   GLN A   3    -107.000 -12.891 111.438  1.00 64.31           C  
ATOM     21  CB  GLN A   3    -108.688 -14.578 110.750  1.00 64.31           C  
ATOM     22  O   GLN A   3    -107.375 -11.891 112.062  1.00 64.31           O  
ATOM     23  CG  GLN A   3    -109.875 -14.789 109.812  1.00 64.31           C  
ATOM     24  CD  GLN A   3    -110.875 -15.805 110.375  1.00 64.31           C  
ATOM     25  NE2 GLN A   3    -112.062 -15.867 109.812  1.00 64.31           N  
ATOM     26  OE1 GLN A   3    -110.562 -16.531 111.312  1.00 64.31           O  
ATOM     27  N   ILE A   4    -105.812 -13.531 111.750  1.00 62.25           N  
ATOM     28  CA  ILE A   4    -104.938 -13.055 112.812  1.00 62.25           C  
ATOM     29  C   ILE A   4    -104.312 -11.711 112.438  1.00 62.25           C  
ATOM     30  CB  ILE A   4    -103.812 -14.078 113.125  1.00 62.25           C  
ATOM     31  O   ILE A   4    -104.188 -10.820 113.250  1.00 62.25           O  
ATOM     32  CG1 ILE A   4    -104.438 -15.375 113.688  1.00 62.25           C  
ATOM     33  CG2 ILE A   4    -102.812 -13.484 114.125  1.00 62.25           C  
ATOM     34  CD1 ILE A   4    -103.438 -16.516 113.812  1.00 62.25           C  
ATOM     35  N   LYS A   5    -104.000 -11.555 111.125  1.00 63.38           N  
ATOM     36  CA  LYS A   5    -103.438 -10.312 110.562  1.00 63.38           C  
ATOM     37  C   LYS A   5    -104.438  -9.172 110.688  1.00 63.38           C  
ATOM     38  CB  LYS A   5    -103.000 -10.500 109.125  1.00 63.38           C  
ATOM     39  O   LYS A   5    -104.062  -8.055 111.062  1.00 63.38           O  
ATOM     40  CG  LYS A   5    -101.688  -9.852 108.750  1.00 63.38           C  
ATOM     41  CD  LYS A   5    -101.312 -10.102 107.312  1.00 63.38           C  
ATOM     42  CE  LYS A   5    -100.000  -9.492 106.938  1.00 63.38           C  
ATOM     43  NZ  LYS A   5     -99.562  -9.773 105.500  1.00 63.38           N  
ATOM     44  N   VAL A   6    -105.750  -9.484 110.375  1.00 74.00           N  
ATOM     45  CA  VAL A   6    -106.812  -8.469 110.375  1.00 74.00           C  
ATOM     46  C   VAL A   6    -107.062  -8.031 111.812  1.00 74.00           C  
ATOM     47  CB  VAL A   6    -108.125  -8.977 109.750  1.00 74.00           C  
ATOM     48  O   VAL A   6    -107.188  -6.840 112.125  1.00 74.00           O  
ATOM     49  CG1 VAL A   6    -109.250  -7.953 109.938  1.00 74.00           C  
ATOM     50  CG2 VAL A   6    -107.875  -9.297 108.250  1.00 74.00           C  
ATOM     51  N   LEU A   7    -107.062  -9.086 112.688  1.00 68.62           N  
ATOM     52  CA  LEU A   7    -107.250  -8.805 114.125  1.00 68.62           C  
ATOM     53  C   LEU A   7    -106.125  -7.988 114.688  1.00 68.62           C  
ATOM     54  CB  LEU A   7    -107.438 -10.109 114.875  1.00 68.62           C  
ATOM     55  O   LEU A   7    -106.312  -7.047 115.438  1.00 68.62           O  
ATOM     56  CG  LEU A   7    -108.312 -10.047 116.125  1.00 68.62           C  
ATOM     57  CD1 LEU A   7    -109.562 -10.930 115.938  1.00 68.62           C  
ATOM     58  CD2 LEU A   7    -107.562 -10.477 117.375  1.00 68.62           C  
ATOM     59  N   ALA A   8    -104.875  -8.406 114.375  1.00 68.75           N  
ATOM     60  CA  ALA A   8    -103.688  -7.672 114.812  1.00 68.75           C  
ATOM     61  C   ALA A   8    -103.750  -6.234 114.312  1.00 68.75           C  
ATOM     62  CB  ALA A   8    -102.438  -8.375 114.312  1.00 68.75           C  
ATOM     63  O   ALA A   8    -103.438  -5.305 115.000  1.00 68.75           O  
ATOM     64  N   GLN A   9    -104.188  -6.148 112.938  1.00 71.25           N  
ATOM     65  CA  GLN A   9    -104.312  -4.820 112.312  1.00 71.25           C  
ATOM     66  C   GLN A   9    -105.312  -3.988 113.062  1.00 71.25           C  
ATOM     67  CB  GLN A   9    -104.688  -4.922 110.875  1.00 71.25           C  
ATOM     68  O   GLN A   9    -105.125  -2.791 113.312  1.00 71.25           O  
ATOM     69  CG  GLN A   9    -103.750  -4.156 109.938  1.00 71.25           C  
ATOM     70  CD  GLN A   9    -103.938  -4.453 108.438  1.00 71.25           C  
ATOM     71  NE2 GLN A   9    -103.375  -3.652 107.562  1.00 71.25           N  
ATOM     72  OE1 GLN A   9    -104.688  -5.395 108.125  1.00 71.25           O  
ATOM     73  N   PHE A  10    -106.500  -4.633 113.250  1.00 76.94           N  
ATOM     74  CA  PHE A  10    -107.562  -3.965 114.000  1.00 76.94           C  
ATOM     75  C   PHE A  10    -107.062  -3.510 115.375  1.00 76.94           C  
ATOM     76  CB  PHE A  10    -108.750  -4.891 114.188  1.00 76.94           C  
ATOM     77  O   PHE A  10    -107.312  -2.389 115.812  1.00 76.94           O  
ATOM     78  CG  PHE A  10    -109.938  -4.242 114.875  1.00 76.94           C  
ATOM     79  CD1 PHE A  10    -110.188  -4.465 116.250  1.00 76.94           C  
ATOM     80  CD2 PHE A  10    -110.750  -3.406 114.188  1.00 76.94           C  
ATOM     81  CE1 PHE A  10    -111.250  -3.865 116.875  1.00 76.94           C  
ATOM     82  CE2 PHE A  10    -111.875  -2.805 114.812  1.00 76.94           C  
ATOM     83  CZ  PHE A  10    -112.062  -3.035 116.125  1.00 76.94           C  
ATOM     84  N   TYR A  11    -106.188  -4.410 116.000  1.00 72.25           N  
ATOM     85  CA  TYR A  11    -105.625  -4.160 117.312  1.00 72.25           C  
ATOM     86  C   TYR A  11    -104.625  -2.982 117.250  1.00 72.25           C  
ATOM     87  CB  TYR A  11    -104.875  -5.410 117.812  1.00 72.25           C  
ATOM     88  O   TYR A  11    -104.688  -2.100 118.125  1.00 72.25           O  
ATOM     89  CG  TYR A  11    -105.062  -5.672 119.312  1.00 72.25           C  
ATOM     90  CD1 TYR A  11    -104.188  -5.199 120.250  1.00 72.25           C  
ATOM     91  CD2 TYR A  11    -106.188  -6.387 119.750  1.00 72.25           C  
ATOM     92  CE1 TYR A  11    -104.375  -5.441 121.562  1.00 72.25           C  
ATOM     93  CE2 TYR A  11    -106.375  -6.633 121.125  1.00 72.25           C  
ATOM     94  OH  TYR A  11    -105.625  -6.398 123.375  1.00 72.25           O  
ATOM     95  CZ  TYR A  11    -105.438  -6.156 122.000  1.00 72.25           C  
ATOM     96  N   VAL A  12    -103.750  -2.965 116.312  1.00 75.44           N  
ATOM     97  CA  VAL A  12    -102.750  -1.896 116.125  1.00 75.44           C  
ATOM     98  C   VAL A  12    -103.500  -0.583 115.812  1.00 75.44           C  
ATOM     99  CB  VAL A  12    -101.750  -2.227 115.062  1.00 75.44           C  
ATOM    100  O   VAL A  12    -103.125   0.468 116.375  1.00 75.44           O  
ATOM    101  CG1 VAL A  12    -100.812  -1.027 114.750  1.00 75.44           C  
ATOM    102  CG2 VAL A  12    -100.938  -3.447 115.438  1.00 75.44           C  
ATOM    103  N   ASP A  13    -104.500  -0.703 114.938  1.00 79.25           N  
ATOM    104  CA  ASP A  13    -105.312   0.478 114.562  1.00 79.25           C  
ATOM    105  C   ASP A  13    -106.000   1.064 115.812  1.00 79.25           C  
ATOM    106  CB  ASP A  13    -106.312   0.135 113.500  1.00 79.25           C  
ATOM    107  O   ASP A  13    -106.062   2.285 115.938  1.00 79.25           O  
ATOM    108  CG  ASP A  13    -105.812   0.356 112.062  1.00 79.25           C  
ATOM    109  OD1 ASP A  13    -104.688   0.863 111.938  1.00 79.25           O  
ATOM    110  OD2 ASP A  13    -106.500   0.025 111.125  1.00 79.25           O  
ATOM    111  N   LEU A  14    -106.625   0.166 116.562  1.00 75.69           N  
ATOM    112  CA  LEU A  14    -107.312   0.598 117.812  1.00 75.69           C  
ATOM    113  C   LEU A  14    -106.312   1.271 118.750  1.00 75.69           C  
ATOM    114  CB  LEU A  14    -107.938  -0.592 118.500  1.00 75.69           C  
ATOM    115  O   LEU A  14    -106.625   2.277 119.375  1.00 75.69           O  
ATOM    116  CG  LEU A  14    -109.062  -0.257 119.500  1.00 75.69           C  
ATOM    117  CD1 LEU A  14    -110.438  -0.470 118.875  1.00 75.69           C  
ATOM    118  CD2 LEU A  14    -108.875  -1.100 120.750  1.00 75.69           C  
ATOM    119  N   LEU A  15    -105.125   0.722 118.938  1.00 76.69           N  
ATOM    120  CA  LEU A  15    -104.062   1.315 119.750  1.00 76.69           C  
ATOM    121  C   LEU A  15    -103.688   2.695 119.250  1.00 76.69           C  
ATOM    122  CB  LEU A  15    -102.812   0.408 119.812  1.00 76.69           C  
ATOM    123  O   LEU A  15    -103.562   3.639 120.000  1.00 76.69           O  
ATOM    124  CG  LEU A  15    -101.750   0.785 120.812  1.00 76.69           C  
ATOM    125  CD1 LEU A  15    -101.188  -0.468 121.438  1.00 76.69           C  
ATOM    126  CD2 LEU A  15    -100.625   1.596 120.125  1.00 76.69           C  
ATOM    127  N   VAL A  16    -103.500   2.775 117.875  1.00 74.44           N  
ATOM    128  CA  VAL A  16    -103.062   4.047 117.312  1.00 74.44           C  
ATOM    129  C   VAL A  16    -104.188   5.074 117.438  1.00 74.44           C  
ATOM    130  CB  VAL A  16    -102.688   3.887 115.812  1.00 74.44           C  
ATOM    131  O   VAL A  16    -103.938   6.238 117.750  1.00 74.44           O  
ATOM    132  CG1 VAL A  16    -102.438   5.250 115.188  1.00 74.44           C  
ATOM    133  CG2 VAL A  16    -101.438   2.984 115.688  1.00 74.44           C  
ATOM    134  N   LYS A  17    -105.438   4.684 117.375  1.00 79.62           N  
ATOM    135  CA  LYS A  17    -106.625   5.586 117.438  1.00 79.62           C  
ATOM    136  C   LYS A  17    -106.812   6.020 118.875  1.00 79.62           C  
ATOM    137  CB  LYS A  17    -107.875   4.922 116.875  1.00 79.62           C  
ATOM    138  O   LYS A  17    -107.125   7.191 119.125  1.00 79.62           O  
ATOM    139  CG  LYS A  17    -108.125   5.258 115.438  1.00 79.62           C  
ATOM    140  CD  LYS A  17    -109.438   4.664 114.938  1.00 79.62           C  
ATOM    141  CE  LYS A  17    -109.625   4.879 113.438  1.00 79.62           C  
ATOM    142  NZ  LYS A  17    -110.938   4.301 113.000  1.00 79.62           N  
ATOM    143  N   LEU A  18    -106.750   5.191 119.938  1.00 77.56           N  
ATOM    144  CA  LEU A  18    -107.125   5.434 121.375  1.00 77.56           C  
ATOM    145  C   LEU A  18    -105.938   5.941 122.125  1.00 77.56           C  
ATOM    146  CB  LEU A  18    -107.688   4.152 122.000  1.00 77.56           C  
ATOM    147  O   LEU A  18    -106.125   6.648 123.125  1.00 77.56           O  
ATOM    148  CG  LEU A  18    -109.125   3.748 121.562  1.00 77.56           C  
ATOM    149  CD1 LEU A  18    -109.375   2.283 121.875  1.00 77.56           C  
ATOM    150  CD2 LEU A  18    -110.125   4.641 122.250  1.00 77.56           C  
ATOM    151  N   GLY A  19    -104.750   5.879 121.562  1.00 75.12           N  
ATOM    152  CA  GLY A  19    -103.562   6.223 122.312  1.00 75.12           C  
ATOM    153  C   GLY A  19    -103.188   5.172 123.312  1.00 75.12           C  
ATOM    154  O   GLY A  19    -104.000   4.316 123.688  1.00 75.12           O  
ATOM    155  N   ILE A  20    -101.812   5.027 123.688  1.00 76.62           N  
ATOM    156  CA  ILE A  20    -101.250   3.959 124.438  1.00 76.62           C  
ATOM    157  C   ILE A  20    -101.938   3.904 125.812  1.00 76.62           C  
ATOM    158  CB  ILE A  20     -99.688   4.152 124.625  1.00 76.62           C  
ATOM    159  O   ILE A  20    -102.250   2.820 126.312  1.00 76.62           O  
ATOM    160  CG1 ILE A  20     -99.000   3.939 123.312  1.00 76.62           C  
ATOM    161  CG2 ILE A  20     -99.188   3.209 125.750  1.00 76.62           C  
ATOM    162  CD1 ILE A  20     -97.562   4.395 123.312  1.00 76.62           C  
ATOM    163  N   VAL A  21    -102.250   5.055 126.375  1.00 77.12           N  
ATOM    164  CA  VAL A  21    -102.750   5.109 127.750  1.00 77.12           C  
ATOM    165  C   VAL A  21    -104.188   4.625 127.812  1.00 77.12           C  
ATOM    166  CB  VAL A  21    -102.625   6.535 128.375  1.00 77.12           C  
ATOM    167  O   VAL A  21    -104.562   3.773 128.625  1.00 77.12           O  
ATOM    168  CG1 VAL A  21    -103.250   6.598 129.750  1.00 77.12           C  
ATOM    169  CG2 VAL A  21    -101.188   6.980 128.375  1.00 77.12           C  
ATOM    170  N   ARG A  22    -105.062   5.246 126.938  1.00 80.00           N  
ATOM    171  CA  ARG A  22    -106.500   4.910 126.875  1.00 80.00           C  
ATOM    172  C   ARG A  22    -106.688   3.449 126.500  1.00 80.00           C  
ATOM    173  CB  ARG A  22    -107.250   5.820 125.938  1.00 80.00           C  
ATOM    174  O   ARG A  22    -107.562   2.770 127.062  1.00 80.00           O  
ATOM    175  CG  ARG A  22    -107.438   7.234 126.438  1.00 80.00           C  
ATOM    176  CD  ARG A  22    -108.312   8.047 125.500  1.00 80.00           C  
ATOM    177  NE  ARG A  22    -108.438   9.430 125.938  1.00 80.00           N  
ATOM    178  NH1 ARG A  22    -109.688  10.141 124.125  1.00 80.00           N  
ATOM    179  NH2 ARG A  22    -109.188  11.609 125.812  1.00 80.00           N  
ATOM    180  CZ  ARG A  22    -109.062  10.391 125.312  1.00 80.00           C  
ATOM    181  N   PHE A  23    -105.875   3.016 125.625  1.00 82.50           N  
ATOM    182  CA  PHE A  23    -106.000   1.630 125.188  1.00 82.50           C  
ATOM    183  C   PHE A  23    -105.562   0.680 126.312  1.00 82.50           C  
ATOM    184  CB  PHE A  23    -105.125   1.405 123.938  1.00 82.50           C  
ATOM    185  O   PHE A  23    -106.188  -0.343 126.500  1.00 82.50           O  
ATOM    186  CG  PHE A  23    -105.125  -0.004 123.438  1.00 82.50           C  
ATOM    187  CD1 PHE A  23    -104.125  -0.897 123.688  1.00 82.50           C  
ATOM    188  CD2 PHE A  23    -106.188  -0.437 122.625  1.00 82.50           C  
ATOM    189  CE1 PHE A  23    -104.125  -2.203 123.250  1.00 82.50           C  
ATOM    190  CE2 PHE A  23    -106.250  -1.740 122.125  1.00 82.50           C  
ATOM    191  CZ  PHE A  23    -105.188  -2.621 122.438  1.00 82.50           C  
ATOM    192  N   SER A  24    -104.438   0.988 126.938  1.00 82.00           N  
ATOM    193  CA  SER A  24    -104.000   0.161 128.125  1.00 82.00           C  
ATOM    194  C   SER A  24    -105.062   0.050 129.125  1.00 82.00           C  
ATOM    195  CB  SER A  24    -102.688   0.732 128.625  1.00 82.00           C  
ATOM    196  O   SER A  24    -105.188  -1.018 129.750  1.00 82.00           O  
ATOM    197  OG  SER A  24    -101.625   0.700 127.688  1.00 82.00           O  
ATOM    198  N   LEU A  25    -105.750   1.160 129.375  1.00 82.75           N  
ATOM    199  CA  LEU A  25    -106.812   1.186 130.375  1.00 82.75           C  
ATOM    200  C   LEU A  25    -107.938   0.279 130.000  1.00 82.75           C  
ATOM    201  CB  LEU A  25    -107.312   2.615 130.625  1.00 82.75           C  
ATOM    202  O   LEU A  25    -108.500  -0.451 130.875  1.00 82.75           O  
ATOM    203  CG  LEU A  25    -107.000   3.234 132.000  1.00 82.75           C  
ATOM    204  CD1 LEU A  25    -106.500   4.652 131.875  1.00 82.75           C  
ATOM    205  CD2 LEU A  25    -108.250   3.225 132.875  1.00 82.75           C  
ATOM    206  N   LEU A  26    -108.375   0.371 128.750  1.00 84.44           N  
ATOM    207  CA  LEU A  26    -109.438  -0.455 128.250  1.00 84.44           C  
ATOM    208  C   LEU A  26    -109.125  -1.934 128.250  1.00 84.44           C  
ATOM    209  CB  LEU A  26    -109.812  -0.058 126.750  1.00 84.44           C  
ATOM    210  O   LEU A  26    -109.938  -2.766 128.625  1.00 84.44           O  
ATOM    211  CG  LEU A  26    -111.188   0.511 126.562  1.00 84.44           C  
ATOM    212  CD1 LEU A  26    -111.188   1.379 125.312  1.00 84.44           C  
ATOM    213  CD2 LEU A  26    -112.188  -0.614 126.438  1.00 84.44           C  
ATOM    214  N   LEU A  27    -107.938  -2.193 127.875  1.00 83.50           N  
ATOM    215  CA  LEU A  27    -107.438  -3.574 127.938  1.00 83.50           C  
ATOM    216  C   LEU A  27    -107.375  -4.094 129.375  1.00 83.50           C  
ATOM    217  CB  LEU A  27    -106.062  -3.682 127.250  1.00 83.50           C  
ATOM    218  O   LEU A  27    -107.750  -5.234 129.625  1.00 83.50           O  
ATOM    219  CG  LEU A  27    -105.625  -5.094 126.875  1.00 83.50           C  
ATOM    220  CD1 LEU A  27    -105.938  -5.387 125.438  1.00 83.50           C  
ATOM    221  CD2 LEU A  27    -104.125  -5.254 127.188  1.00 83.50           C  
ATOM    222  N   ALA A  28    -106.812  -3.219 130.125  1.00 84.31           N  
ATOM    223  CA  ALA A  28    -106.688  -3.576 131.625  1.00 84.31           C  
ATOM    224  C   ALA A  28    -108.062  -3.900 132.125  1.00 84.31           C  
ATOM    225  CB  ALA A  28    -106.062  -2.445 132.375  1.00 84.31           C  
ATOM    226  O   ALA A  28    -108.250  -4.883 132.875  1.00 84.31           O  
ATOM    227  N   LEU A  29    -109.062  -3.037 131.875  1.00 85.38           N  
ATOM    228  CA  LEU A  29    -110.438  -3.227 132.250  1.00 85.38           C  
ATOM    229  C   LEU A  29    -111.000  -4.535 131.750  1.00 85.38           C  
ATOM    230  CB  LEU A  29    -111.312  -2.051 131.875  1.00 85.38           C  
ATOM    231  O   LEU A  29    -111.688  -5.273 132.500  1.00 85.38           O  
ATOM    232  CG  LEU A  29    -112.375  -1.604 132.750  1.00 85.38           C  
ATOM    233  CD1 LEU A  29    -112.312  -0.098 133.000  1.00 85.38           C  
ATOM    234  CD2 LEU A  29    -113.750  -1.997 132.250  1.00 85.38           C  
ATOM    235  N   ALA A  30    -110.750  -4.758 130.500  1.00 84.56           N  
ATOM    236  CA  ALA A  30    -111.250  -5.977 129.875  1.00 84.56           C  
ATOM    237  C   ALA A  30    -110.625  -7.219 130.500  1.00 84.56           C  
ATOM    238  CB  ALA A  30    -110.938  -5.941 128.375  1.00 84.56           C  
ATOM    239  O   ALA A  30    -111.312  -8.219 130.750  1.00 84.56           O  
ATOM    240  N   LEU A  31    -109.312  -7.148 130.750  1.00 85.75           N  
ATOM    241  CA  LEU A  31    -108.625  -8.297 131.375  1.00 85.75           C  
ATOM    242  C   LEU A  31    -109.125  -8.586 132.750  1.00 85.75           C  
ATOM    243  CB  LEU A  31    -107.125  -8.047 131.375  1.00 85.75           C  
ATOM    244  O   LEU A  31    -109.250  -9.750 133.125  1.00 85.75           O  
ATOM    245  CG  LEU A  31    -106.375  -8.422 130.125  1.00 85.75           C  
ATOM    246  CD1 LEU A  31    -105.062  -7.582 130.000  1.00 85.75           C  
ATOM    247  CD2 LEU A  31    -106.000  -9.906 130.125  1.00 85.75           C  
ATOM    248  N   VAL A  32    -109.250  -7.488 133.500  1.00 86.00           N  
ATOM    249  CA  VAL A  32    -109.688  -7.645 134.875  1.00 86.00           C  
ATOM    250  C   VAL A  32    -111.125  -8.227 134.875  1.00 86.00           C  
ATOM    251  CB  VAL A  32    -109.688  -6.301 135.625  1.00 86.00           C  
ATOM    252  O   VAL A  32    -111.438  -9.102 135.625  1.00 86.00           O  
ATOM    253  CG1 VAL A  32    -110.375  -6.445 137.000  1.00 86.00           C  
ATOM    254  CG2 VAL A  32    -108.250  -5.805 135.875  1.00 86.00           C  
ATOM    255  N   ALA A  33    -112.000  -7.680 134.000  1.00 85.12           N  
ATOM    256  CA  ALA A  33    -113.312  -8.180 133.875  1.00 85.12           C  
ATOM    257  C   ALA A  33    -113.312  -9.656 133.500  1.00 85.12           C  
ATOM    258  CB  ALA A  33    -114.062  -7.359 132.750  1.00 85.12           C  
ATOM    259  O   ALA A  33    -114.125 -10.438 134.000  1.00 85.12           O  
ATOM    260  N   LEU A  34    -112.500  -9.953 132.500  1.00 85.69           N  
ATOM    261  CA  LEU A  34    -112.375 -11.344 132.125  1.00 85.69           C  
ATOM    262  C   LEU A  34    -111.938 -12.234 133.250  1.00 85.69           C  
ATOM    263  CB  LEU A  34    -111.375 -11.453 130.875  1.00 85.69           C  
ATOM    264  O   LEU A  34    -112.438 -13.344 133.375  1.00 85.69           O  
ATOM    265  CG  LEU A  34    -111.250 -12.828 130.250  1.00 85.69           C  
ATOM    266  CD1 LEU A  34    -112.500 -13.156 129.500  1.00 85.69           C  
ATOM    267  CD2 LEU A  34    -110.000 -12.891 129.375  1.00 85.69           C  
ATOM    268  N   ALA A  35    -110.938 -11.789 134.000  1.00 84.75           N  
ATOM    269  CA  ALA A  35    -110.438 -12.547 135.125  1.00 84.75           C  
ATOM    270  C   ALA A  35    -111.562 -12.812 136.125  1.00 84.75           C  
ATOM    271  CB  ALA A  35    -109.312 -11.797 135.750  1.00 84.75           C  
ATOM    272  O   ALA A  35    -111.625 -13.906 136.625  1.00 84.75           O  
ATOM    273  N   VAL A  36    -112.312 -11.812 136.375  1.00 85.25           N  
ATOM    274  CA  VAL A  36    -113.438 -11.922 137.250  1.00 85.25           C  
ATOM    275  C   VAL A  36    -114.438 -12.945 136.750  1.00 85.25           C  
ATOM    276  CB  VAL A  36    -114.188 -10.555 137.500  1.00 85.25           C  
ATOM    277  O   VAL A  36    -114.938 -13.789 137.500  1.00 85.25           O  
ATOM    278  CG1 VAL A  36    -115.438 -10.727 138.375  1.00 85.25           C  
ATOM    279  CG2 VAL A  36    -113.188  -9.586 138.250  1.00 85.25           C  
ATOM    280  N   VAL A  37    -114.750 -12.859 135.500  1.00 85.00           N  
ATOM    281  CA  VAL A  37    -115.750 -13.750 134.875  1.00 85.00           C  
ATOM    282  C   VAL A  37    -115.250 -15.188 135.000  1.00 85.00           C  
ATOM    283  CB  VAL A  37    -116.000 -13.344 133.375  1.00 85.00           C  
ATOM    284  O   VAL A  37    -116.000 -16.109 135.250  1.00 85.00           O  
ATOM    285  CG1 VAL A  37    -116.875 -14.406 132.750  1.00 85.00           C  
ATOM    286  CG2 VAL A  37    -116.750 -11.992 133.375  1.00 85.00           C  
ATOM    287  N   VAL A  38    -114.000 -15.375 134.625  1.00 84.00           N  
ATOM    288  CA  VAL A  38    -113.375 -16.703 134.625  1.00 84.00           C  
ATOM    289  C   VAL A  38    -113.375 -17.281 136.000  1.00 84.00           C  
ATOM    290  CB  VAL A  38    -111.938 -16.672 134.000  1.00 84.00           C  
ATOM    291  O   VAL A  38    -113.750 -18.453 136.125  1.00 84.00           O  
ATOM    292  CG1 VAL A  38    -111.250 -18.031 134.250  1.00 84.00           C  
ATOM    293  CG2 VAL A  38    -112.000 -16.297 132.500  1.00 84.00           C  
ATOM    294  N   GLN A  39    -113.000 -16.453 136.875  1.00 82.31           N  
ATOM    295  CA  GLN A  39    -112.938 -16.906 138.250  1.00 82.31           C  
ATOM    296  C   GLN A  39    -114.312 -17.266 138.750  1.00 82.31           C  
ATOM    297  CB  GLN A  39    -112.312 -15.828 139.250  1.00 82.31           C  
ATOM    298  O   GLN A  39    -114.500 -18.281 139.500  1.00 82.31           O  
ATOM    299  CG  GLN A  39    -112.062 -16.297 140.625  1.00 82.31           C  
ATOM    300  CD  GLN A  39    -110.875 -17.203 140.750  1.00 82.31           C  
ATOM    301  NE2 GLN A  39    -110.562 -17.656 142.000  1.00 82.31           N  
ATOM    302  OE1 GLN A  39    -110.188 -17.516 139.750  1.00 82.31           O  
ATOM    303  N   ILE A  40    -115.312 -16.375 138.500  1.00 82.19           N  
ATOM    304  CA  ILE A  40    -116.688 -16.656 138.875  1.00 82.19           C  
ATOM    305  C   ILE A  40    -117.188 -17.953 138.250  1.00 82.19           C  
ATOM    306  CB  ILE A  40    -117.625 -15.492 138.500  1.00 82.19           C  
ATOM    307  O   ILE A  40    -117.812 -18.766 138.875  1.00 82.19           O  
ATOM    308  CG1 ILE A  40    -117.375 -14.250 139.375  1.00 82.19           C  
ATOM    309  CG2 ILE A  40    -119.125 -15.914 138.500  1.00 82.19           C  
ATOM    310  CD1 ILE A  40    -118.125 -13.016 138.875  1.00 82.19           C  
ATOM    311  N   GLY A  41    -116.812 -18.141 137.000  1.00 81.94           N  
ATOM    312  CA  GLY A  41    -117.125 -19.359 136.250  1.00 81.94           C  
ATOM    313  C   GLY A  41    -116.500 -20.609 136.875  1.00 81.94           C  
ATOM    314  O   GLY A  41    -117.188 -21.625 137.000  1.00 81.94           O  
ATOM    315  N   VAL A  42    -115.312 -20.516 137.250  1.00 82.62           N  
ATOM    316  CA  VAL A  42    -114.562 -21.672 137.750  1.00 82.62           C  
ATOM    317  C   VAL A  42    -115.062 -22.016 139.125  1.00 82.62           C  
ATOM    318  CB  VAL A  42    -113.062 -21.406 137.750  1.00 82.62           C  
ATOM    319  O   VAL A  42    -115.250 -23.188 139.500  1.00 82.62           O  
ATOM    320  CG1 VAL A  42    -112.312 -22.516 138.500  1.00 82.62           C  
ATOM    321  CG2 VAL A  42    -112.438 -21.266 136.375  1.00 82.62           C  
ATOM    322  N   THR A  43    -115.250 -21.000 139.875  1.00 80.75           N  
ATOM    323  CA  THR A  43    -115.750 -21.219 141.250  1.00 80.75           C  
ATOM    324  C   THR A  43    -117.188 -21.766 141.250  1.00 80.75           C  
ATOM    325  CB  THR A  43    -115.688 -19.922 142.125  1.00 80.75           C  
ATOM    326  O   THR A  43    -117.500 -22.625 142.125  1.00 80.75           O  
ATOM    327  CG2 THR A  43    -115.500 -20.234 143.625  1.00 80.75           C  
ATOM    328  OG1 THR A  43    -114.562 -19.125 141.625  1.00 80.75           O  
ATOM    329  N   LEU A  44    -118.000 -21.266 140.500  1.00 81.31           N  
ATOM    330  CA  LEU A  44    -119.375 -21.766 140.375  1.00 81.31           C  
ATOM    331  C   LEU A  44    -119.375 -23.250 140.000  1.00 81.31           C  
ATOM    332  CB  LEU A  44    -120.125 -20.953 139.250  1.00 81.31           C  
ATOM    333  O   LEU A  44    -120.188 -24.031 140.375  1.00 81.31           O  
ATOM    334  CG  LEU A  44    -121.562 -20.469 139.625  1.00 81.31           C  
ATOM    335  CD1 LEU A  44    -121.750 -19.047 139.250  1.00 81.31           C  
ATOM    336  CD2 LEU A  44    -122.625 -21.406 139.125  1.00 81.31           C  
ATOM    337  N   VAL A  45    -118.438 -23.609 139.125  1.00 80.06           N  
ATOM    338  CA  VAL A  45    -118.375 -24.984 138.625  1.00 80.06           C  
ATOM    339  C   VAL A  45    -117.812 -25.891 139.750  1.00 80.06           C  
ATOM    340  CB  VAL A  45    -117.500 -25.078 137.375  1.00 80.06           C  
ATOM    341  O   VAL A  45    -118.250 -27.000 140.000  1.00 80.06           O  
ATOM    342  CG1 VAL A  45    -117.188 -26.547 137.000  1.00 80.06           C  
ATOM    343  CG2 VAL A  45    -118.188 -24.391 136.250  1.00 80.06           C  
ATOM    344  N   LEU A  46    -116.875 -25.453 140.500  1.00 81.62           N  
ATOM    345  CA  LEU A  46    -116.188 -26.297 141.500  1.00 81.62           C  
ATOM    346  C   LEU A  46    -116.875 -26.297 142.875  1.00 81.62           C  
ATOM    347  CB  LEU A  46    -114.750 -25.828 141.625  1.00 81.62           C  
ATOM    348  O   LEU A  46    -117.062 -27.344 143.500  1.00 81.62           O  
ATOM    349  CG  LEU A  46    -113.812 -26.156 140.500  1.00 81.62           C  
ATOM    350  CD1 LEU A  46    -112.500 -25.312 140.625  1.00 81.62           C  
ATOM    351  CD2 LEU A  46    -113.438 -27.641 140.500  1.00 81.62           C  
ATOM    352  N   GLN A  47    -117.438 -25.281 143.500  1.00 75.50           N  
ATOM    353  CA  GLN A  47    -117.875 -25.141 144.875  1.00 75.50           C  
ATOM    354  C   GLN A  47    -119.375 -24.828 145.000  1.00 75.50           C  
ATOM    355  CB  GLN A  47    -117.062 -24.047 145.625  1.00 75.50           C  
ATOM    356  O   GLN A  47    -120.000 -25.016 146.000  1.00 75.50           O  
ATOM    357  CG  GLN A  47    -115.625 -24.453 145.875  1.00 75.50           C  
ATOM    358  CD  GLN A  47    -114.812 -23.328 146.500  1.00 75.50           C  
ATOM    359  NE2 GLN A  47    -113.562 -23.609 146.875  1.00 75.50           N  
ATOM    360  OE1 GLN A  47    -115.312 -22.203 146.750  1.00 75.50           O  
ATOM    361  N   GLY A  48    -120.125 -24.562 143.750  1.00 75.25           N  
ATOM    362  CA  GLY A  48    -121.562 -24.281 143.750  1.00 75.25           C  
ATOM    363  C   GLY A  48    -121.938 -22.969 144.375  1.00 75.25           C  
ATOM    364  O   GLY A  48    -123.125 -22.500 144.125  1.00 75.25           O  
ATOM    365  N   GLU A  49    -121.250 -22.250 145.125  1.00 76.44           N  
ATOM    366  CA  GLU A  49    -121.500 -20.922 145.625  1.00 76.44           C  
ATOM    367  C   GLU A  49    -120.312 -20.016 145.625  1.00 76.44           C  
ATOM    368  CB  GLU A  49    -121.938 -21.047 147.125  1.00 76.44           C  
ATOM    369  O   GLU A  49    -119.125 -20.469 145.750  1.00 76.44           O  
ATOM    370  CG  GLU A  49    -123.250 -21.750 147.375  1.00 76.44           C  
ATOM    371  CD  GLU A  49    -123.812 -21.672 148.750  1.00 76.44           C  
ATOM    372  OE1 GLU A  49    -124.938 -22.125 149.000  1.00 76.44           O  
ATOM    373  OE2 GLU A  49    -123.062 -21.141 149.625  1.00 76.44           O  
ATOM    374  N   VAL A  50    -120.438 -18.734 145.000  1.00 76.38           N  
ATOM    375  CA  VAL A  50    -119.375 -17.734 144.875  1.00 76.38           C  
ATOM    376  C   VAL A  50    -119.312 -16.828 146.125  1.00 76.38           C  
ATOM    377  CB  VAL A  50    -119.625 -16.891 143.625  1.00 76.38           C  
ATOM    378  O   VAL A  50    -120.312 -16.219 146.500  1.00 76.38           O  
ATOM    379  CG1 VAL A  50    -118.500 -15.859 143.375  1.00 76.38           C  
ATOM    380  CG2 VAL A  50    -119.688 -17.797 142.375  1.00 76.38           C  
ATOM    381  N   HIS A  51    -118.375 -16.953 146.875  1.00 77.19           N  
ATOM    382  CA  HIS A  51    -118.125 -16.078 148.000  1.00 77.19           C  
ATOM    383  C   HIS A  51    -117.438 -14.781 147.625  1.00 77.19           C  
ATOM    384  CB  HIS A  51    -117.312 -16.781 149.125  1.00 77.19           C  
ATOM    385  O   HIS A  51    -116.750 -14.766 146.625  1.00 77.19           O  
ATOM    386  CG  HIS A  51    -118.000 -17.906 149.750  1.00 77.19           C  
ATOM    387  CD2 HIS A  51    -118.688 -17.938 151.000  1.00 77.19           C  
ATOM    388  ND1 HIS A  51    -118.062 -19.188 149.250  1.00 77.19           N  
ATOM    389  CE1 HIS A  51    -118.750 -19.953 150.125  1.00 77.19           C  
ATOM    390  NE2 HIS A  51    -119.125 -19.234 151.125  1.00 77.19           N  
ATOM    391  N   ASN A  52    -117.938 -13.664 148.250  1.00 78.88           N  
ATOM    392  CA  ASN A  52    -117.438 -12.328 148.000  1.00 78.88           C  
ATOM    393  C   ASN A  52    -115.875 -12.328 148.000  1.00 78.88           C  
ATOM    394  CB  ASN A  52    -117.938 -11.336 149.000  1.00 78.88           C  
ATOM    395  O   ASN A  52    -115.250 -11.609 147.125  1.00 78.88           O  
ATOM    396  CG  ASN A  52    -119.375 -10.961 148.750  1.00 78.88           C  
ATOM    397  ND2 ASN A  52    -120.000 -10.422 149.875  1.00 78.88           N  
ATOM    398  OD1 ASN A  52    -119.938 -11.164 147.750  1.00 78.88           O  
ATOM    399  N   ILE A  53    -115.312 -13.219 148.625  1.00 82.56           N  
ATOM    400  CA  ILE A  53    -113.812 -13.234 148.750  1.00 82.56           C  
ATOM    401  C   ILE A  53    -113.250 -13.742 147.500  1.00 82.56           C  
ATOM    402  CB  ILE A  53    -113.375 -14.102 150.000  1.00 82.56           C  
ATOM    403  O   ILE A  53    -112.125 -13.320 147.125  1.00 82.56           O  
ATOM    404  CG1 ILE A  53    -111.875 -13.773 150.250  1.00 82.56           C  
ATOM    405  CG2 ILE A  53    -113.500 -15.586 149.625  1.00 82.56           C  
ATOM    406  CD1 ILE A  53    -111.750 -12.836 151.500  1.00 82.56           C  
ATOM    407  N   ASP A  54    -113.938 -14.523 146.625  1.00 77.56           N  
ATOM    408  CA  ASP A  54    -113.438 -15.070 145.375  1.00 77.56           C  
ATOM    409  C   ASP A  54    -113.375 -13.992 144.250  1.00 77.56           C  
ATOM    410  CB  ASP A  54    -114.312 -16.234 144.875  1.00 77.56           C  
ATOM    411  O   ASP A  54    -112.500 -13.953 143.500  1.00 77.56           O  
ATOM    412  CG  ASP A  54    -114.250 -17.438 145.875  1.00 77.56           C  
ATOM    413  OD1 ASP A  54    -113.188 -17.656 146.500  1.00 77.56           O  
ATOM    414  OD2 ASP A  54    -115.250 -18.172 145.875  1.00 77.56           O  
ATOM    415  N   ILE A  55    -114.375 -13.109 144.375  1.00 81.44           N  
ATOM    416  CA  ILE A  55    -114.375 -12.000 143.375  1.00 81.44           C  
ATOM    417  C   ILE A  55    -113.250 -11.047 143.625  1.00 81.44           C  
ATOM    418  CB  ILE A  55    -115.750 -11.250 143.375  1.00 81.44           C  
ATOM    419  O   ILE A  55    -112.562 -10.594 142.750  1.00 81.44           O  
ATOM    420  CG1 ILE A  55    -116.875 -12.172 143.000  1.00 81.44           C  
ATOM    421  CG2 ILE A  55    -115.688  -9.992 142.500  1.00 81.44           C  
ATOM    422  CD1 ILE A  55    -118.250 -11.562 143.125  1.00 81.44           C  
ATOM    423  N   VAL A  56    -113.062 -10.828 145.000  1.00 83.38           N  
ATOM    424  CA  VAL A  56    -112.000  -9.906 145.375  1.00 83.38           C  
ATOM    425  C   VAL A  56    -110.625 -10.500 145.000  1.00 83.38           C  
ATOM    426  CB  VAL A  56    -112.000  -9.609 146.875  1.00 83.38           C  
ATOM    427  O   VAL A  56    -109.750  -9.781 144.500  1.00 83.38           O  
ATOM    428  CG1 VAL A  56    -110.812  -8.750 147.250  1.00 83.38           C  
ATOM    429  CG2 VAL A  56    -113.312  -8.914 147.250  1.00 83.38           C  
ATOM    430  N   ARG A  57    -110.438 -11.820 145.125  1.00 82.25           N  
ATOM    431  CA  ARG A  57    -109.188 -12.484 144.750  1.00 82.25           C  
ATOM    432  C   ARG A  57    -108.938 -12.391 143.250  1.00 82.25           C  
ATOM    433  CB  ARG A  57    -109.250 -13.945 145.125  1.00 82.25           C  
ATOM    434  O   ARG A  57    -107.812 -12.148 142.875  1.00 82.25           O  
ATOM    435  CG  ARG A  57    -108.688 -14.180 146.625  1.00 82.25           C  
ATOM    436  CD  ARG A  57    -108.688 -15.664 147.000  1.00 82.25           C  
ATOM    437  NE  ARG A  57    -108.500 -15.867 148.375  1.00 82.25           N  
ATOM    438  NH1 ARG A  57    -108.750 -18.156 148.250  1.00 82.25           N  
ATOM    439  NH2 ARG A  57    -108.375 -17.125 150.250  1.00 82.25           N  
ATOM    440  CZ  ARG A  57    -108.562 -17.047 149.000  1.00 82.25           C  
ATOM    441  N   SER A  58    -110.000 -12.500 142.375  1.00 82.56           N  
ATOM    442  CA  SER A  58    -109.875 -12.438 141.000  1.00 82.56           C  
ATOM    443  C   SER A  58    -109.500 -11.039 140.500  1.00 82.56           C  
ATOM    444  CB  SER A  58    -111.188 -12.867 140.250  1.00 82.56           C  
ATOM    445  O   SER A  58    -108.688 -10.883 139.500  1.00 82.56           O  
ATOM    446  OG  SER A  58    -112.188 -11.891 140.500  1.00 82.56           O  
ATOM    447  N   VAL A  59    -110.188 -10.125 141.125  1.00 84.50           N  
ATOM    448  CA  VAL A  59    -109.875  -8.750 140.750  1.00 84.50           C  
ATOM    449  C   VAL A  59    -108.375  -8.469 141.125  1.00 84.50           C  
ATOM    450  CB  VAL A  59    -110.750  -7.738 141.500  1.00 84.50           C  
ATOM    451  O   VAL A  59    -107.688  -7.852 140.375  1.00 84.50           O  
ATOM    452  CG1 VAL A  59    -110.312  -6.305 141.250  1.00 84.50           C  
ATOM    453  CG2 VAL A  59    -112.188  -7.918 141.125  1.00 84.50           C  
ATOM    454  N   PHE A  60    -108.000  -8.922 142.375  1.00 84.88           N  
ATOM    455  CA  PHE A  60    -106.625  -8.734 142.750  1.00 84.88           C  
ATOM    456  C   PHE A  60    -105.625  -9.422 141.750  1.00 84.88           C  
ATOM    457  CB  PHE A  60    -106.375  -9.273 144.125  1.00 84.88           C  
ATOM    458  O   PHE A  60    -104.625  -8.836 141.375  1.00 84.88           O  
ATOM    459  CG  PHE A  60    -105.188  -8.719 144.875  1.00 84.88           C  
ATOM    460  CD1 PHE A  60    -104.000  -9.406 144.875  1.00 84.88           C  
ATOM    461  CD2 PHE A  60    -105.250  -7.512 145.500  1.00 84.88           C  
ATOM    462  CE1 PHE A  60    -102.812  -8.898 145.500  1.00 84.88           C  
ATOM    463  CE2 PHE A  60    -104.125  -6.996 146.125  1.00 84.88           C  
ATOM    464  CZ  PHE A  60    -102.938  -7.695 146.125  1.00 84.88           C  
ATOM    465  N   PHE A  61    -106.000 -10.656 141.500  1.00 82.44           N  
ATOM    466  CA  PHE A  61    -105.125 -11.383 140.500  1.00 82.44           C  
ATOM    467  C   PHE A  61    -105.125 -10.711 139.125  1.00 82.44           C  
ATOM    468  CB  PHE A  61    -105.625 -12.836 140.375  1.00 82.44           C  
ATOM    469  O   PHE A  61    -104.125 -10.609 138.500  1.00 82.44           O  
ATOM    470  CG  PHE A  61    -104.812 -13.805 141.250  1.00 82.44           C  
ATOM    471  CD1 PHE A  61    -103.562 -14.266 140.750  1.00 82.44           C  
ATOM    472  CD2 PHE A  61    -105.312 -14.250 142.375  1.00 82.44           C  
ATOM    473  CE1 PHE A  61    -102.875 -15.164 141.500  1.00 82.44           C  
ATOM    474  CE2 PHE A  61    -104.562 -15.148 143.250  1.00 82.44           C  
ATOM    475  CZ  PHE A  61    -103.375 -15.602 142.750  1.00 82.44           C  
ATOM    476  N   GLY A  62    -106.312 -10.289 138.750  1.00 82.88           N  
ATOM    477  CA  GLY A  62    -106.438  -9.555 137.500  1.00 82.88           C  
ATOM    478  C   GLY A  62    -105.625  -8.266 137.500  1.00 82.88           C  
ATOM    479  O   GLY A  62    -105.000  -7.945 136.500  1.00 82.88           O  
ATOM    480  N   LEU A  63    -105.688  -7.562 138.625  1.00 85.00           N  
ATOM    481  CA  LEU A  63    -104.938  -6.305 138.750  1.00 85.00           C  
ATOM    482  C   LEU A  63    -103.438  -6.559 138.750  1.00 85.00           C  
ATOM    483  CB  LEU A  63    -105.375  -5.531 140.000  1.00 85.00           C  
ATOM    484  O   LEU A  63    -102.625  -5.746 138.250  1.00 85.00           O  
ATOM    485  CG  LEU A  63    -105.875  -4.098 139.750  1.00 85.00           C  
ATOM    486  CD1 LEU A  63    -107.188  -3.865 140.500  1.00 85.00           C  
ATOM    487  CD2 LEU A  63    -104.812  -3.104 140.250  1.00 85.00           C  
ATOM    488  N   LEU A  64    -103.125  -7.719 139.375  1.00 85.88           N  
ATOM    489  CA  LEU A  64    -101.688  -8.062 139.375  1.00 85.88           C  
ATOM    490  C   LEU A  64    -101.125  -8.430 138.000  1.00 85.88           C  
ATOM    491  CB  LEU A  64    -101.500  -9.211 140.375  1.00 85.88           C  
ATOM    492  O   LEU A  64    -100.000  -8.016 137.750  1.00 85.88           O  
ATOM    493  CG  LEU A  64    -100.125  -9.305 141.125  1.00 85.88           C  
ATOM    494  CD1 LEU A  64    -100.250  -9.680 142.500  1.00 85.88           C  
ATOM    495  CD2 LEU A  64     -99.250 -10.312 140.375  1.00 85.88           C  
ATOM    496  N   ILE A  65    -101.938  -9.070 137.125  1.00 85.38           N  
ATOM    497  CA  ILE A  65    -101.438  -9.594 135.875  1.00 85.38           C  
ATOM    498  C   ILE A  65    -101.625  -8.539 134.750  1.00 85.38           C  
ATOM    499  CB  ILE A  65    -102.250 -10.891 135.500  1.00 85.38           C  
ATOM    500  O   ILE A  65    -100.875  -8.484 133.875  1.00 85.38           O  
ATOM    501  CG1 ILE A  65    -101.938 -12.008 136.500  1.00 85.38           C  
ATOM    502  CG2 ILE A  65    -101.875 -11.312 134.125  1.00 85.38           C  
ATOM    503  CD1 ILE A  65    -102.750 -13.258 136.375  1.00 85.38           C  
ATOM    504  N   THR A  66    -102.562  -7.625 135.000  1.00 85.25           N  
ATOM    505  CA  THR A  66    -102.938  -6.684 134.000  1.00 85.25           C  
ATOM    506  C   THR A  66    -101.812  -5.797 133.500  1.00 85.25           C  
ATOM    507  CB  THR A  66    -104.125  -5.805 134.375  1.00 85.25           C  
ATOM    508  O   THR A  66    -101.562  -5.617 132.375  1.00 85.25           O  
ATOM    509  CG2 THR A  66    -104.688  -4.992 133.250  1.00 85.25           C  
ATOM    510  OG1 THR A  66    -105.125  -6.641 135.000  1.00 85.25           O  
ATOM    511  N   PRO A  67    -101.000  -5.207 134.500  1.00 84.69           N  
ATOM    512  CA  PRO A  67     -99.938  -4.359 134.000  1.00 84.69           C  
ATOM    513  C   PRO A  67     -98.938  -5.105 133.125  1.00 84.69           C  
ATOM    514  CB  PRO A  67     -99.250  -3.900 135.250  1.00 84.69           C  
ATOM    515  O   PRO A  67     -98.438  -4.551 132.125  1.00 84.69           O  
ATOM    516  CG  PRO A  67    -100.250  -4.180 136.375  1.00 84.69           C  
ATOM    517  CD  PRO A  67    -101.250  -5.219 135.875  1.00 84.69           C  
ATOM    518  N   TRP A  68     -98.688  -6.359 133.500  1.00 87.06           N  
ATOM    519  CA  TRP A  68     -97.750  -7.156 132.750  1.00 87.06           C  
ATOM    520  C   TRP A  68     -98.375  -7.461 131.375  1.00 87.06           C  
ATOM    521  CB  TRP A  68     -97.438  -8.461 133.375  1.00 87.06           C  
ATOM    522  O   TRP A  68     -97.625  -7.352 130.375  1.00 87.06           O  
ATOM    523  CG  TRP A  68     -96.000  -8.844 133.375  1.00 87.06           C  
ATOM    524  CD1 TRP A  68     -94.875  -8.070 133.625  1.00 87.06           C  
ATOM    525  CD2 TRP A  68     -95.438 -10.102 132.875  1.00 87.06           C  
ATOM    526  CE2 TRP A  68     -94.062 -10.016 133.000  1.00 87.06           C  
ATOM    527  CE3 TRP A  68     -96.062 -11.297 132.500  1.00 87.06           C  
ATOM    528  NE1 TRP A  68     -93.750  -8.766 133.375  1.00 87.06           N  
ATOM    529  CH2 TRP A  68     -93.812 -12.242 132.250  1.00 87.06           C  
ATOM    530  CZ2 TRP A  68     -93.188 -11.086 132.625  1.00 87.06           C  
ATOM    531  CZ3 TRP A  68     -95.188 -12.359 132.125  1.00 87.06           C  
ATOM    532  N   ALA A  69     -99.625  -7.797 131.250  1.00 83.00           N  
ATOM    533  CA  ALA A  69    -100.250  -8.117 130.000  1.00 83.00           C  
ATOM    534  C   ALA A  69    -100.312  -6.895 129.000  1.00 83.00           C  
ATOM    535  CB  ALA A  69    -101.688  -8.641 130.250  1.00 83.00           C  
ATOM    536  O   ALA A  69    -100.062  -6.996 127.875  1.00 83.00           O  
ATOM    537  N   VAL A  70    -100.750  -5.793 129.750  1.00 83.06           N  
ATOM    538  CA  VAL A  70    -100.812  -4.559 128.875  1.00 83.06           C  
ATOM    539  C   VAL A  70     -99.438  -4.191 128.375  1.00 83.06           C  
ATOM    540  CB  VAL A  70    -101.375  -3.396 129.750  1.00 83.06           C  
ATOM    541  O   VAL A  70     -99.250  -3.793 127.250  1.00 83.06           O  
ATOM    542  CG1 VAL A  70    -101.250  -2.072 129.000  1.00 83.06           C  
ATOM    543  CG2 VAL A  70    -102.875  -3.668 130.125  1.00 83.06           C  
ATOM    544  N   TYR A  71     -98.500  -4.223 129.250  1.00 84.88           N  
ATOM    545  CA  TYR A  71     -97.125  -3.928 128.875  1.00 84.88           C  
ATOM    546  C   TYR A  71     -96.688  -4.855 127.750  1.00 84.88           C  
ATOM    547  CB  TYR A  71     -96.188  -4.055 130.125  1.00 84.88           C  
ATOM    548  O   TYR A  71     -96.125  -4.406 126.750  1.00 84.88           O  
ATOM    549  CG  TYR A  71     -94.750  -3.850 129.750  1.00 84.88           C  
ATOM    550  CD1 TYR A  71     -93.875  -4.934 129.500  1.00 84.88           C  
ATOM    551  CD2 TYR A  71     -94.188  -2.570 129.500  1.00 84.88           C  
ATOM    552  CE1 TYR A  71     -92.500  -4.750 129.125  1.00 84.88           C  
ATOM    553  CE2 TYR A  71     -92.875  -2.373 129.125  1.00 84.88           C  
ATOM    554  OH  TYR A  71     -90.750  -3.277 128.625  1.00 84.88           O  
ATOM    555  CZ  TYR A  71     -92.062  -3.467 129.000  1.00 84.88           C  
ATOM    556  N   PHE A  72     -96.875  -6.176 127.938  1.00 84.38           N  
ATOM    557  CA  PHE A  72     -96.500  -7.164 126.938  1.00 84.38           C  
ATOM    558  C   PHE A  72     -97.188  -6.883 125.625  1.00 84.38           C  
ATOM    559  CB  PHE A  72     -96.875  -8.578 127.438  1.00 84.38           C  
ATOM    560  O   PHE A  72     -96.500  -6.891 124.562  1.00 84.38           O  
ATOM    561  CG  PHE A  72     -96.500  -9.656 126.438  1.00 84.38           C  
ATOM    562  CD1 PHE A  72     -97.500 -10.227 125.688  1.00 84.38           C  
ATOM    563  CD2 PHE A  72     -95.188 -10.094 126.250  1.00 84.38           C  
ATOM    564  CE1 PHE A  72     -97.250 -11.219 124.750  1.00 84.38           C  
ATOM    565  CE2 PHE A  72     -94.938 -11.086 125.312  1.00 84.38           C  
ATOM    566  CZ  PHE A  72     -95.938 -11.648 124.562  1.00 84.38           C  
ATOM    567  N   LEU A  73     -98.375  -6.637 125.625  1.00 79.38           N  
ATOM    568  CA  LEU A  73     -99.125  -6.422 124.375  1.00 79.38           C  
ATOM    569  C   LEU A  73     -98.750  -5.094 123.750  1.00 79.38           C  
ATOM    570  CB  LEU A  73    -100.625  -6.445 124.625  1.00 79.38           C  
ATOM    571  O   LEU A  73     -98.625  -5.000 122.500  1.00 79.38           O  
ATOM    572  CG  LEU A  73    -101.375  -7.668 124.125  1.00 79.38           C  
ATOM    573  CD1 LEU A  73    -102.375  -8.164 125.188  1.00 79.38           C  
ATOM    574  CD2 LEU A  73    -102.125  -7.340 122.812  1.00 79.38           C  
ATOM    575  N   SER A  74     -98.500  -4.039 124.562  1.00 78.12           N  
ATOM    576  CA  SER A  74     -98.062  -2.752 124.062  1.00 78.12           C  
ATOM    577  C   SER A  74     -96.750  -2.877 123.375  1.00 78.12           C  
ATOM    578  CB  SER A  74     -98.000  -1.723 125.188  1.00 78.12           C  
ATOM    579  O   SER A  74     -96.500  -2.283 122.312  1.00 78.12           O  
ATOM    580  OG  SER A  74     -98.375  -0.432 124.750  1.00 78.12           O  
ATOM    581  N   VAL A  75     -95.875  -3.609 124.000  1.00 82.44           N  
ATOM    582  CA  VAL A  75     -94.562  -3.811 123.438  1.00 82.44           C  
ATOM    583  C   VAL A  75     -94.688  -4.586 122.125  1.00 82.44           C  
ATOM    584  CB  VAL A  75     -93.625  -4.555 124.438  1.00 82.44           C  
ATOM    585  O   VAL A  75     -94.000  -4.254 121.125  1.00 82.44           O  
ATOM    586  CG1 VAL A  75     -92.312  -4.961 123.688  1.00 82.44           C  
ATOM    587  CG2 VAL A  75     -93.312  -3.689 125.625  1.00 82.44           C  
ATOM    588  N   VAL A  76     -95.438  -5.594 122.062  1.00 80.25           N  
ATOM    589  CA  VAL A  76     -95.625  -6.422 120.875  1.00 80.25           C  
ATOM    590  C   VAL A  76     -96.188  -5.578 119.750  1.00 80.25           C  
ATOM    591  CB  VAL A  76     -96.562  -7.633 121.188  1.00 80.25           C  
ATOM    592  O   VAL A  76     -95.750  -5.668 118.625  1.00 80.25           O  
ATOM    593  CG1 VAL A  76     -96.938  -8.352 119.875  1.00 80.25           C  
ATOM    594  CG2 VAL A  76     -95.875  -8.594 122.188  1.00 80.25           C  
ATOM    595  N   VAL A  77     -97.125  -4.742 120.062  1.00 76.44           N  
ATOM    596  CA  VAL A  77     -97.750  -3.912 119.000  1.00 76.44           C  
ATOM    597  C   VAL A  77     -96.750  -2.889 118.500  1.00 76.44           C  
ATOM    598  CB  VAL A  77     -99.000  -3.193 119.562  1.00 76.44           C  
ATOM    599  O   VAL A  77     -96.688  -2.639 117.312  1.00 76.44           O  
ATOM    600  CG1 VAL A  77     -99.500  -2.156 118.562  1.00 76.44           C  
ATOM    601  CG2 VAL A  77    -100.062  -4.207 119.938  1.00 76.44           C  
ATOM    602  N   ASP A  78     -96.125  -2.262 119.375  1.00 79.25           N  
ATOM    603  CA  ASP A  78     -95.125  -1.307 119.000  1.00 79.25           C  
ATOM    604  C   ASP A  78     -94.062  -1.963 118.062  1.00 79.25           C  
ATOM    605  CB  ASP A  78     -94.375  -0.706 120.188  1.00 79.25           C  
ATOM    606  O   ASP A  78     -93.688  -1.373 117.062  1.00 79.25           O  
ATOM    607  CG  ASP A  78     -93.875   0.694 119.938  1.00 79.25           C  
ATOM    608  OD1 ASP A  78     -94.375   1.393 119.062  1.00 79.25           O  
ATOM    609  OD2 ASP A  78     -92.938   1.101 120.625  1.00 79.25           O  
ATOM    610  N   GLN A  79     -93.688  -3.113 118.375  1.00 81.25           N  
ATOM    611  CA  GLN A  79     -92.750  -3.832 117.562  1.00 81.25           C  
ATOM    612  C   GLN A  79     -93.312  -4.195 116.188  1.00 81.25           C  
ATOM    613  CB  GLN A  79     -92.250  -5.098 118.250  1.00 81.25           C  
ATOM    614  O   GLN A  79     -92.625  -4.121 115.188  1.00 81.25           O  
ATOM    615  CG  GLN A  79     -91.188  -4.840 119.312  1.00 81.25           C  
ATOM    616  CD  GLN A  79     -90.688  -6.113 120.000  1.00 81.25           C  
ATOM    617  NE2 GLN A  79     -89.688  -5.980 120.812  1.00 81.25           N  
ATOM    618  OE1 GLN A  79     -91.188  -7.211 119.688  1.00 81.25           O  
ATOM    619  N   LEU A  80     -94.562  -4.598 116.188  1.00 79.75           N  
ATOM    620  CA  LEU A  80     -95.250  -4.953 114.938  1.00 79.75           C  
ATOM    621  C   LEU A  80     -95.375  -3.732 114.062  1.00 79.75           C  
ATOM    622  CB  LEU A  80     -96.625  -5.570 115.250  1.00 79.75           C  
ATOM    623  O   LEU A  80     -95.188  -3.824 112.812  1.00 79.75           O  
ATOM    624  CG  LEU A  80     -96.750  -7.055 114.938  1.00 79.75           C  
ATOM    625  CD1 LEU A  80     -97.562  -7.754 116.000  1.00 79.75           C  
ATOM    626  CD2 LEU A  80     -97.438  -7.234 113.562  1.00 79.75           C  
ATOM    627  N   GLU A  81     -95.750  -2.613 114.562  1.00 79.38           N  
ATOM    628  CA  GLU A  81     -95.875  -1.375 113.812  1.00 79.38           C  
ATOM    629  C   GLU A  81     -94.500  -0.941 113.250  1.00 79.38           C  
ATOM    630  CB  GLU A  81     -96.438  -0.262 114.688  1.00 79.38           C  
ATOM    631  O   GLU A  81     -94.438  -0.511 112.062  1.00 79.38           O  
ATOM    632  CG  GLU A  81     -96.938   0.939 113.875  1.00 79.38           C  
ATOM    633  CD  GLU A  81     -98.250   1.515 114.438  1.00 79.38           C  
ATOM    634  OE1 GLU A  81     -98.812   2.391 113.812  1.00 79.38           O  
ATOM    635  OE2 GLU A  81     -98.625   1.086 115.562  1.00 79.38           O  
ATOM    636  N   ASP A  82     -93.562  -0.999 114.125  1.00 81.44           N  
ATOM    637  CA  ASP A  82     -92.250  -0.660 113.625  1.00 81.44           C  
ATOM    638  C   ASP A  82     -91.812  -1.574 112.500  1.00 81.44           C  
ATOM    639  CB  ASP A  82     -91.188  -0.748 114.750  1.00 81.44           C  
ATOM    640  O   ASP A  82     -91.250  -1.113 111.500  1.00 81.44           O  
ATOM    641  CG  ASP A  82     -90.375   0.500 114.938  1.00 81.44           C  
ATOM    642  OD1 ASP A  82     -90.688   1.523 114.250  1.00 81.44           O  
ATOM    643  OD2 ASP A  82     -89.375   0.459 115.688  1.00 81.44           O  
ATOM    644  N   SER A  83     -92.000  -2.838 112.562  1.00 81.94           N  
ATOM    645  CA  SER A  83     -91.688  -3.797 111.562  1.00 81.94           C  
ATOM    646  C   SER A  83     -92.438  -3.508 110.250  1.00 81.94           C  
ATOM    647  CB  SER A  83     -92.000  -5.223 112.000  1.00 81.94           C  
ATOM    648  O   SER A  83     -91.938  -3.582 109.188  1.00 81.94           O  
ATOM    649  OG  SER A  83     -93.375  -5.387 112.312  1.00 81.94           O  
ATOM    650  N   ARG A  84     -93.688  -3.121 110.312  1.00 80.56           N  
ATOM    651  CA  ARG A  84     -94.500  -2.781 109.125  1.00 80.56           C  
ATOM    652  C   ARG A  84     -93.938  -1.557 108.438  1.00 80.56           C  
ATOM    653  CB  ARG A  84     -95.938  -2.533 109.562  1.00 80.56           C  
ATOM    654  O   ARG A  84     -93.875  -1.544 107.188  1.00 80.56           O  
ATOM    655  CG  ARG A  84     -97.000  -2.850 108.500  1.00 80.56           C  
ATOM    656  CD  ARG A  84     -98.375  -2.400 108.875  1.00 80.56           C  
ATOM    657  NE  ARG A  84     -98.688  -1.083 108.312  1.00 80.56           N  
ATOM    658  NH1 ARG A  84    -100.750  -0.899 109.438  1.00 80.56           N  
ATOM    659  NH2 ARG A  84    -100.000   0.792 108.062  1.00 80.56           N  
ATOM    660  CZ  ARG A  84     -99.812  -0.400 108.625  1.00 80.56           C  
ATOM    661  N   GLN A  85     -93.688  -0.551 109.188  1.00 81.69           N  
ATOM    662  CA  GLN A  85     -93.125   0.670 108.625  1.00 81.69           C  
ATOM    663  C   GLN A  85     -91.812   0.409 107.938  1.00 81.69           C  
ATOM    664  CB  GLN A  85     -93.000   1.761 109.688  1.00 81.69           C  
ATOM    665  O   GLN A  85     -91.562   0.929 106.812  1.00 81.69           O  
ATOM    666  CG  GLN A  85     -94.250   2.641 109.812  1.00 81.69           C  
ATOM    667  CD  GLN A  85     -94.000   3.740 110.875  1.00 81.69           C  
ATOM    668  NE2 GLN A  85     -94.938   4.680 110.875  1.00 81.69           N  
ATOM    669  OE1 GLN A  85     -93.062   3.742 111.625  1.00 81.69           O  
ATOM    670  N   ARG A  86     -91.062  -0.402 108.562  1.00 83.75           N  
ATOM    671  CA  ARG A  86     -89.750  -0.748 108.000  1.00 83.75           C  
ATOM    672  C   ARG A  86     -89.938  -1.552 106.688  1.00 83.75           C  
ATOM    673  CB  ARG A  86     -88.875  -1.536 109.000  1.00 83.75           C  
ATOM    674  O   ARG A  86     -89.250  -1.316 105.688  1.00 83.75           O  
ATOM    675  CG  ARG A  86     -88.125  -0.663 109.938  1.00 83.75           C  
ATOM    676  CD  ARG A  86     -87.188  -1.488 110.812  1.00 83.75           C  
ATOM    677  NE  ARG A  86     -87.062  -0.870 112.125  1.00 83.75           N  
ATOM    678  NH1 ARG A  86     -85.562  -2.482 112.938  1.00 83.75           N  
ATOM    679  NH2 ARG A  86     -86.188  -0.712 114.250  1.00 83.75           N  
ATOM    680  CZ  ARG A  86     -86.250  -1.356 113.125  1.00 83.75           C  
ATOM    681  N   LEU A  87     -90.812  -2.426 106.750  1.00 83.69           N  
ATOM    682  CA  LEU A  87     -91.125  -3.250 105.562  1.00 83.69           C  
ATOM    683  C   LEU A  87     -91.625  -2.408 104.438  1.00 83.69           C  
ATOM    684  CB  LEU A  87     -92.062  -4.375 105.938  1.00 83.69           C  
ATOM    685  O   LEU A  87     -91.250  -2.574 103.250  1.00 83.69           O  
ATOM    686  CG  LEU A  87     -92.312  -5.438 104.812  1.00 83.69           C  
ATOM    687  CD1 LEU A  87     -91.000  -6.230 104.625  1.00 83.69           C  
ATOM    688  CD2 LEU A  87     -93.438  -6.363 105.188  1.00 83.69           C  
ATOM    689  N   SER A  88     -92.562  -1.610 104.688  1.00 83.00           N  
ATOM    690  CA  SER A  88     -93.125  -0.746 103.688  1.00 83.00           C  
ATOM    691  C   SER A  88     -92.062   0.153 103.062  1.00 83.00           C  
ATOM    692  CB  SER A  88     -94.312   0.111 104.250  1.00 83.00           C  
ATOM    693  O   SER A  88     -92.062   0.339 101.812  1.00 83.00           O  
ATOM    694  OG  SER A  88     -94.812   1.001 103.250  1.00 83.00           O  
ATOM    695  N   LYS A  89     -91.312   0.725 103.938  1.00 85.38           N  
ATOM    696  CA  LYS A  89     -90.188   1.549 103.438  1.00 85.38           C  
ATOM    697  C   LYS A  89     -89.188   0.723 102.562  1.00 85.38           C  
ATOM    698  CB  LYS A  89     -89.438   2.213 104.562  1.00 85.38           C  
ATOM    699  O   LYS A  89     -88.750   1.182 101.562  1.00 85.38           O  
ATOM    700  CG  LYS A  89     -90.062   3.529 105.000  1.00 85.38           C  
ATOM    701  CD  LYS A  89     -89.250   4.188 106.125  1.00 85.38           C  
ATOM    702  CE  LYS A  89     -89.938   5.398 106.688  1.00 85.38           C  
ATOM    703  NZ  LYS A  89     -89.125   6.023 107.812  1.00 85.38           N  
ATOM    704  N   LEU A  90     -89.000  -0.482 103.000  1.00 85.69           N  
ATOM    705  CA  LEU A  90     -88.062  -1.356 102.250  1.00 85.69           C  
ATOM    706  C   LEU A  90     -88.625  -1.756 100.938  1.00 85.69           C  
ATOM    707  CB  LEU A  90     -87.750  -2.607 103.062  1.00 85.69           C  
ATOM    708  O   LEU A  90     -87.938  -1.783  99.875  1.00 85.69           O  
ATOM    709  CG  LEU A  90     -86.688  -2.453 104.188  1.00 85.69           C  
ATOM    710  CD1 LEU A  90     -86.688  -3.684 105.062  1.00 85.69           C  
ATOM    711  CD2 LEU A  90     -85.312  -2.221 103.562  1.00 85.69           C  
ATOM    712  N   VAL A  91     -89.875  -2.043 100.938  1.00 85.62           N  
ATOM    713  CA  VAL A  91     -90.562  -2.447  99.688  1.00 85.62           C  
ATOM    714  C   VAL A  91     -90.562  -1.276  98.688  1.00 85.62           C  
ATOM    715  CB  VAL A  91     -92.000  -2.947  99.938  1.00 85.62           C  
ATOM    716  O   VAL A  91     -90.250  -1.454  97.500  1.00 85.62           O  
ATOM    717  CG1 VAL A  91     -92.688  -3.125  98.625  1.00 85.62           C  
ATOM    718  CG2 VAL A  91     -91.938  -4.254 100.750  1.00 85.62           C  
ATOM    719  N   SER A  92     -90.938  -0.102  99.125  1.00 86.00           N  
ATOM    720  CA  SER A  92     -90.875   1.082  98.312  1.00 86.00           C  
ATOM    721  C   SER A  92     -89.500   1.355  97.812  1.00 86.00           C  
ATOM    722  CB  SER A  92     -91.438   2.303  99.062  1.00 86.00           C  
ATOM    723  O   SER A  92     -89.312   1.693  96.625  1.00 86.00           O  
ATOM    724  OG  SER A  92     -90.438   2.781  99.938  1.00 86.00           O  
ATOM    725  N   LYS A  93     -88.562   1.275  98.625  1.00 86.31           N  
ATOM    726  CA  LYS A  93     -87.125   1.436  98.250  1.00 86.31           C  
ATOM    727  C   LYS A  93     -86.750   0.369  97.250  1.00 86.31           C  
ATOM    728  CB  LYS A  93     -86.250   1.377  99.438  1.00 86.31           C  
ATOM    729  O   LYS A  93     -86.000   0.658  96.250  1.00 86.31           O  
ATOM    730  CG  LYS A  93     -84.875   2.055  99.250  1.00 86.31           C  
ATOM    731  CD  LYS A  93     -84.125   2.201 100.562  1.00 86.31           C  
ATOM    732  CE  LYS A  93     -82.750   2.883 100.375  1.00 86.31           C  
ATOM    733  NZ  LYS A  93     -82.062   3.076 101.688  1.00 86.31           N  
ATOM    734  N   LEU A  94     -87.188  -0.810  97.438  1.00 88.12           N  
ATOM    735  CA  LEU A  94     -86.875  -1.896  96.500  1.00 88.12           C  
ATOM    736  C   LEU A  94     -87.500  -1.646  95.125  1.00 88.12           C  
ATOM    737  CB  LEU A  94     -87.375  -3.234  97.062  1.00 88.12           C  
ATOM    738  O   LEU A  94     -86.875  -1.897  94.125  1.00 88.12           O  
ATOM    739  CG  LEU A  94     -86.312  -4.289  97.312  1.00 88.12           C  
ATOM    740  CD1 LEU A  94     -86.438  -4.836  98.750  1.00 88.12           C  
ATOM    741  CD2 LEU A  94     -86.375  -5.414  96.312  1.00 88.12           C  
ATOM    742  N   GLU A  95     -88.750  -1.207  95.125  1.00 87.25           N  
ATOM    743  CA  GLU A  95     -89.438  -0.901  93.875  1.00 87.25           C  
ATOM    744  C   GLU A  95     -88.688   0.214  93.125  1.00 87.25           C  
ATOM    745  CB  GLU A  95     -90.875  -0.511  94.125  1.00 87.25           C  
ATOM    746  O   GLU A  95     -88.562   0.142  91.875  1.00 87.25           O  
ATOM    747  CG  GLU A  95     -91.875  -1.661  93.938  1.00 87.25           C  
ATOM    748  CD  GLU A  95     -93.250  -1.287  94.312  1.00 87.25           C  
ATOM    749  OE1 GLU A  95     -94.125  -2.182  94.375  1.00 87.25           O  
ATOM    750  OE2 GLU A  95     -93.500  -0.090  94.625  1.00 87.25           O  
ATOM    751  N   GLU A  96     -88.375   1.250  93.875  1.00 89.75           N  
ATOM    752  CA  GLU A  96     -87.625   2.330  93.250  1.00 89.75           C  
ATOM    753  C   GLU A  96     -86.250   1.819  92.750  1.00 89.75           C  
ATOM    754  CB  GLU A  96     -87.375   3.457  94.312  1.00 89.75           C  
ATOM    755  O   GLU A  96     -85.812   2.188  91.625  1.00 89.75           O  
ATOM    756  CG  GLU A  96     -87.062   4.801  93.625  1.00 89.75           C  
ATOM    757  CD  GLU A  96     -86.875   5.926  94.688  1.00 89.75           C  
ATOM    758  OE1 GLU A  96     -86.500   7.055  94.250  1.00 89.75           O  
ATOM    759  OE2 GLU A  96     -87.125   5.676  95.875  1.00 89.75           O  
ATOM    760  N   MET A  97     -85.562   1.044  93.500  1.00 90.44           N  
ATOM    761  CA  MET A  97     -84.312   0.454  93.125  1.00 90.44           C  
ATOM    762  C   MET A  97     -84.500  -0.416  91.875  1.00 90.44           C  
ATOM    763  CB  MET A  97     -83.688  -0.373  94.250  1.00 90.44           C  
ATOM    764  O   MET A  97     -83.688  -0.372  90.938  1.00 90.44           O  
ATOM    765  CG  MET A  97     -82.250  -0.694  94.000  1.00 90.44           C  
ATOM    766  SD  MET A  97     -81.562  -1.673  95.438  1.00 90.44           S  
ATOM    767  CE  MET A  97     -81.500  -3.322  94.688  1.00 90.44           C  
ATOM    768  N   ARG A  98     -85.625  -1.173  91.875  1.00 89.12           N  
ATOM    769  CA  ARG A  98     -85.875  -2.021  90.750  1.00 89.12           C  
ATOM    770  C   ARG A  98     -86.125  -1.182  89.500  1.00 89.12           C  
ATOM    771  CB  ARG A  98     -87.062  -2.928  91.000  1.00 89.12           C  
ATOM    772  O   ARG A  98     -85.625  -1.506  88.438  1.00 89.12           O  
ATOM    773  CG  ARG A  98     -87.062  -4.254  90.312  1.00 89.12           C  
ATOM    774  CD  ARG A  98     -88.312  -5.074  90.500  1.00 89.12           C  
ATOM    775  NE  ARG A  98     -88.188  -6.391  89.875  1.00 89.12           N  
ATOM    776  NH1 ARG A  98     -90.188  -7.168  90.750  1.00 89.12           N  
ATOM    777  NH2 ARG A  98     -88.938  -8.516  89.375  1.00 89.12           N  
ATOM    778  CZ  ARG A  98     -89.125  -7.355  90.000  1.00 89.12           C  
ATOM    779  N   SER A  99     -86.938  -0.190  89.562  1.00 90.06           N  
ATOM    780  CA  SER A  99     -87.250   0.693  88.438  1.00 90.06           C  
ATOM    781  C   SER A  99     -85.938   1.370  87.938  1.00 90.06           C  
ATOM    782  CB  SER A  99     -88.250   1.752  88.812  1.00 90.06           C  
ATOM    783  O   SER A  99     -85.750   1.465  86.750  1.00 90.06           O  
ATOM    784  OG  SER A  99     -87.625   2.891  89.375  1.00 90.06           O  
ATOM    785  N   ARG A 100     -85.125   1.845  88.875  1.00 90.69           N  
ATOM    786  CA  ARG A 100     -83.875   2.430  88.500  1.00 90.69           C  
ATOM    787  C   ARG A 100     -82.938   1.399  87.812  1.00 90.69           C  
ATOM    788  CB  ARG A 100     -83.188   3.010  89.750  1.00 90.69           C  
ATOM    789  O   ARG A 100     -82.312   1.704  86.875  1.00 90.69           O  
ATOM    790  CG  ARG A 100     -83.500   4.473  90.000  1.00 90.69           C  
ATOM    791  CD  ARG A 100     -82.625   5.043  91.125  1.00 90.69           C  
ATOM    792  NE  ARG A 100     -83.250   6.250  91.688  1.00 90.69           N  
ATOM    793  NH1 ARG A 100     -81.812   6.371  93.500  1.00 90.69           N  
ATOM    794  NH2 ARG A 100     -83.438   7.949  93.250  1.00 90.69           N  
ATOM    795  CZ  ARG A 100     -82.812   6.855  92.812  1.00 90.69           C  
ATOM    796  N   ASP A 101     -83.000   0.244  88.438  1.00 90.81           N  
ATOM    797  CA  ASP A 101     -82.188  -0.820  87.875  1.00 90.81           C  
ATOM    798  C   ASP A 101     -82.625  -1.163  86.500  1.00 90.81           C  
ATOM    799  CB  ASP A 101     -82.188  -2.068  88.750  1.00 90.81           C  
ATOM    800  O   ASP A 101     -81.812  -1.377  85.562  1.00 90.81           O  
ATOM    801  CG  ASP A 101     -81.188  -2.020  89.938  1.00 90.81           C  
ATOM    802  OD1 ASP A 101     -80.375  -1.104  89.938  1.00 90.81           O  
ATOM    803  OD2 ASP A 101     -81.250  -2.906  90.812  1.00 90.81           O  
ATOM    804  N   MET A 102     -83.938  -1.215  86.250  1.00 90.38           N  
ATOM    805  CA  MET A 102     -84.500  -1.513  84.938  1.00 90.38           C  
ATOM    806  C   MET A 102     -84.125  -0.415  83.938  1.00 90.38           C  
ATOM    807  CB  MET A 102     -86.000  -1.680  85.000  1.00 90.38           C  
ATOM    808  O   MET A 102     -83.750  -0.703  82.812  1.00 90.38           O  
ATOM    809  CG  MET A 102     -86.625  -2.252  83.750  1.00 90.38           C  
ATOM    810  SD  MET A 102     -88.438  -2.502  83.875  1.00 90.38           S  
ATOM    811  CE  MET A 102     -88.812  -3.191  82.250  1.00 90.38           C  
ATOM    812  N   GLN A 103     -84.312   0.847  84.312  1.00 91.31           N  
ATOM    813  CA  GLN A 103     -83.938   1.969  83.438  1.00 91.31           C  
ATOM    814  C   GLN A 103     -82.438   1.943  83.125  1.00 91.31           C  
ATOM    815  CB  GLN A 103     -84.312   3.297  84.125  1.00 91.31           C  
ATOM    816  O   GLN A 103     -82.062   2.156  82.000  1.00 91.31           O  
ATOM    817  CG  GLN A 103     -85.750   3.670  83.938  1.00 91.31           C  
ATOM    818  CD  GLN A 103     -86.125   4.992  84.625  1.00 91.31           C  
ATOM    819  NE2 GLN A 103     -87.188   5.617  84.188  1.00 91.31           N  
ATOM    820  OE1 GLN A 103     -85.375   5.445  85.562  1.00 91.31           O  
ATOM    821  N   LEU A 104     -81.688   1.701  84.250  1.00 91.06           N  
ATOM    822  CA  LEU A 104     -80.250   1.618  84.062  1.00 91.06           C  
ATOM    823  C   LEU A 104     -79.875   0.464  83.125  1.00 91.06           C  
ATOM    824  CB  LEU A 104     -79.562   1.443  85.375  1.00 91.06           C  
ATOM    825  O   LEU A 104     -79.000   0.604  82.250  1.00 91.06           O  
ATOM    826  CG  LEU A 104     -78.188   2.098  85.500  1.00 91.06           C  
ATOM    827  CD1 LEU A 104     -78.312   3.494  86.125  1.00 91.06           C  
ATOM    828  CD2 LEU A 104     -77.250   1.231  86.375  1.00 91.06           C  
ATOM    829  N   ASN A 105     -80.625  -0.608  83.312  1.00 90.06           N  
ATOM    830  CA  ASN A 105     -80.375  -1.762  82.438  1.00 90.06           C  
ATOM    831  C   ASN A 105     -80.688  -1.470  81.000  1.00 90.06           C  
ATOM    832  CB  ASN A 105     -81.125  -2.984  82.938  1.00 90.06           C  
ATOM    833  O   ASN A 105     -79.938  -1.857  80.062  1.00 90.06           O  
ATOM    834  CG  ASN A 105     -80.500  -4.293  82.500  1.00 90.06           C  
ATOM    835  ND2 ASN A 105     -80.875  -5.383  83.125  1.00 90.06           N  
ATOM    836  OD1 ASN A 105     -79.625  -4.320  81.625  1.00 90.06           O  
ATOM    837  N   THR A 106     -81.812  -0.884  80.750  1.00 90.12           N  
ATOM    838  CA  THR A 106     -82.188  -0.528  79.375  1.00 90.12           C  
ATOM    839  C   THR A 106     -81.250   0.465  78.812  1.00 90.12           C  
ATOM    840  CB  THR A 106     -83.625   0.071  79.375  1.00 90.12           C  
ATOM    841  O   THR A 106     -80.812   0.323  77.625  1.00 90.12           O  
ATOM    842  CG2 THR A 106     -84.188   0.150  77.938  1.00 90.12           C  
ATOM    843  OG1 THR A 106     -84.500  -0.751  80.125  1.00 90.12           O  
ATOM    844  N   GLN A 107     -80.875   1.485  79.562  1.00 92.44           N  
ATOM    845  CA  GLN A 107     -79.875   2.455  79.125  1.00 92.44           C  
ATOM    846  C   GLN A 107     -78.562   1.776  78.812  1.00 92.44           C  
ATOM    847  CB  GLN A 107     -79.688   3.557  80.125  1.00 92.44           C  
ATOM    848  O   GLN A 107     -77.875   2.074  77.812  1.00 92.44           O  
ATOM    849  CG  GLN A 107     -78.938   4.770  79.625  1.00 92.44           C  
ATOM    850  CD  GLN A 107     -78.875   5.906  80.625  1.00 92.44           C  
ATOM    851  NE2 GLN A 107     -78.125   6.934  80.312  1.00 92.44           N  
ATOM    852  OE1 GLN A 107     -79.562   5.859  81.688  1.00 92.44           O  
ATOM    853  N   LEU A 108     -78.188   0.938  79.750  1.00 91.00           N  
ATOM    854  CA  LEU A 108     -76.938   0.219  79.500  1.00 91.00           C  
ATOM    855  C   LEU A 108     -77.000  -0.622  78.250  1.00 91.00           C  
ATOM    856  CB  LEU A 108     -76.625  -0.675  80.750  1.00 91.00           C  
ATOM    857  O   LEU A 108     -76.000  -0.661  77.500  1.00 91.00           O  
ATOM    858  CG  LEU A 108     -76.062   0.021  81.938  1.00 91.00           C  
ATOM    859  CD1 LEU A 108     -76.125  -0.900  83.188  1.00 91.00           C  
ATOM    860  CD2 LEU A 108     -74.625   0.454  81.688  1.00 91.00           C  
ATOM    861  N   GLN A 109     -78.125  -1.263  78.062  1.00 90.56           N  
ATOM    862  CA  GLN A 109     -78.250  -2.086  76.875  1.00 90.56           C  
ATOM    863  C   GLN A 109     -78.125  -1.235  75.625  1.00 90.56           C  
ATOM    864  CB  GLN A 109     -79.562  -2.861  76.875  1.00 90.56           C  
ATOM    865  O   GLN A 109     -77.500  -1.619  74.625  1.00 90.56           O  
ATOM    866  CG  GLN A 109     -79.375  -4.371  76.812  1.00 90.56           C  
ATOM    867  CD  GLN A 109     -80.688  -5.129  77.000  1.00 90.56           C  
ATOM    868  NE2 GLN A 109     -80.688  -6.422  76.750  1.00 90.56           N  
ATOM    869  OE1 GLN A 109     -81.688  -4.551  77.500  1.00 90.56           O  
ATOM    870  N   MET A 110     -78.812  -0.119  75.625  1.00 91.19           N  
ATOM    871  CA  MET A 110     -78.750   0.788  74.438  1.00 91.19           C  
ATOM    872  C   MET A 110     -77.375   1.307  74.250  1.00 91.19           C  
ATOM    873  CB  MET A 110     -79.750   1.961  74.625  1.00 91.19           C  
ATOM    874  O   MET A 110     -76.875   1.372  73.125  1.00 91.19           O  
ATOM    875  CG  MET A 110     -81.188   1.624  74.312  1.00 91.19           C  
ATOM    876  SD  MET A 110     -82.312   2.992  74.750  1.00 91.19           S  
ATOM    877  CE  MET A 110     -82.500   3.793  73.125  1.00 91.19           C  
ATOM    878  N   ASN A 111     -76.750   1.695  75.375  1.00 92.88           N  
ATOM    879  CA  ASN A 111     -75.375   2.160  75.250  1.00 92.88           C  
ATOM    880  C   ASN A 111     -74.438   1.070  74.750  1.00 92.88           C  
ATOM    881  CB  ASN A 111     -74.875   2.654  76.625  1.00 92.88           C  
ATOM    882  O   ASN A 111     -73.562   1.342  73.875  1.00 92.88           O  
ATOM    883  CG  ASN A 111     -75.438   4.012  77.000  1.00 92.88           C  
ATOM    884  ND2 ASN A 111     -75.250   4.422  78.250  1.00 92.88           N  
ATOM    885  OD1 ASN A 111     -76.062   4.688  76.125  1.00 92.88           O  
ATOM    886  N   ILE A 112     -74.688  -0.106  75.250  1.00 92.50           N  
ATOM    887  CA  ILE A 112     -73.875  -1.215  74.812  1.00 92.50           C  
ATOM    888  C   ILE A 112     -74.062  -1.459  73.312  1.00 92.50           C  
ATOM    889  CB  ILE A 112     -74.188  -2.502  75.625  1.00 92.50           C  
ATOM    890  O   ILE A 112     -73.125  -1.675  72.625  1.00 92.50           O  
ATOM    891  CG1 ILE A 112     -73.750  -2.352  77.062  1.00 92.50           C  
ATOM    892  CG2 ILE A 112     -73.500  -3.717  75.000  1.00 92.50           C  
ATOM    893  CD1 ILE A 112     -74.125  -3.521  78.000  1.00 92.50           C  
ATOM    894  N   THR A 113     -75.312  -1.429  72.875  1.00 91.06           N  
ATOM    895  CA  THR A 113     -75.562  -1.624  71.500  1.00 91.06           C  
ATOM    896  C   THR A 113     -74.938  -0.526  70.625  1.00 91.06           C  
ATOM    897  CB  THR A 113     -77.125  -1.651  71.188  1.00 91.06           C  
ATOM    898  O   THR A 113     -74.312  -0.802  69.625  1.00 91.06           O  
ATOM    899  CG2 THR A 113     -77.562  -3.076  71.000  1.00 91.06           C  
ATOM    900  OG1 THR A 113     -77.812  -1.084  72.312  1.00 91.06           O  
ATOM    901  N   GLN A 114     -75.125   0.728  71.000  1.00 92.06           N  
ATOM    902  CA  GLN A 114     -74.500   1.849  70.312  1.00 92.06           C  
ATOM    903  C   GLN A 114     -72.938   1.718  70.312  1.00 92.06           C  
ATOM    904  CB  GLN A 114     -74.875   3.176  70.938  1.00 92.06           C  
ATOM    905  O   GLN A 114     -72.312   1.933  69.312  1.00 92.06           O  
ATOM    906  CG  GLN A 114     -74.562   4.395  70.125  1.00 92.06           C  
ATOM    907  CD  GLN A 114     -75.062   5.688  70.750  1.00 92.06           C  
ATOM    908  NE2 GLN A 114     -74.750   6.809  70.062  1.00 92.06           N  
ATOM    909  OE1 GLN A 114     -75.750   5.680  71.750  1.00 92.06           O  
ATOM    910  N   LEU A 115     -72.500   1.394  71.562  1.00 92.56           N  
ATOM    911  CA  LEU A 115     -71.062   1.224  71.688  1.00 92.56           C  
ATOM    912  C   LEU A 115     -70.562   0.087  70.750  1.00 92.56           C  
ATOM    913  CB  LEU A 115     -70.625   0.951  73.125  1.00 92.56           C  
ATOM    914  O   LEU A 115     -69.500   0.207  70.125  1.00 92.56           O  
ATOM    915  CG  LEU A 115     -69.250   1.423  73.562  1.00 92.56           C  
ATOM    916  CD1 LEU A 115     -69.312   2.775  74.250  1.00 92.56           C  
ATOM    917  CD2 LEU A 115     -68.562   0.390  74.438  1.00 92.56           C  
ATOM    918  N   ASN A 116     -71.312  -0.986  70.750  1.00 92.06           N  
ATOM    919  CA  ASN A 116     -70.938  -2.111  69.938  1.00 92.06           C  
ATOM    920  C   ASN A 116     -70.938  -1.726  68.438  1.00 92.06           C  
ATOM    921  CB  ASN A 116     -71.875  -3.303  70.188  1.00 92.06           C  
ATOM    922  O   ASN A 116     -70.062  -2.139  67.688  1.00 92.06           O  
ATOM    923  CG  ASN A 116     -71.500  -4.070  71.438  1.00 92.06           C  
ATOM    924  ND2 ASN A 116     -72.438  -4.840  71.938  1.00 92.06           N  
ATOM    925  OD1 ASN A 116     -70.375  -3.971  71.938  1.00 92.06           O  
ATOM    926  N   GLN A 117     -71.938  -0.977  68.000  1.00 90.81           N  
ATOM    927  CA  GLN A 117     -72.000  -0.499  66.625  1.00 90.81           C  
ATOM    928  C   GLN A 117     -70.812   0.417  66.312  1.00 90.81           C  
ATOM    929  CB  GLN A 117     -73.312   0.235  66.375  1.00 90.81           C  
ATOM    930  O   GLN A 117     -70.188   0.302  65.250  1.00 90.81           O  
ATOM    931  CG  GLN A 117     -73.688   0.332  64.875  1.00 90.81           C  
ATOM    932  CD  GLN A 117     -75.062   0.944  64.688  1.00 90.81           C  
ATOM    933  NE2 GLN A 117     -75.375   1.231  63.406  1.00 90.81           N  
ATOM    934  OE1 GLN A 117     -75.812   1.156  65.625  1.00 90.81           O  
ATOM    935  N   GLU A 118     -70.562   1.371  67.250  1.00 92.75           N  
ATOM    936  CA  GLU A 118     -69.438   2.271  67.062  1.00 92.75           C  
ATOM    937  C   GLU A 118     -68.125   1.502  67.000  1.00 92.75           C  
ATOM    938  CB  GLU A 118     -69.375   3.320  68.188  1.00 92.75           C  
ATOM    939  O   GLU A 118     -67.250   1.806  66.188  1.00 92.75           O  
ATOM    940  CG  GLU A 118     -70.375   4.477  67.938  1.00 92.75           C  
ATOM    941  CD  GLU A 118     -70.250   5.527  69.062  1.00 92.75           C  
ATOM    942  OE1 GLU A 118     -71.062   6.504  69.000  1.00 92.75           O  
ATOM    943  OE2 GLU A 118     -69.438   5.371  69.938  1.00 92.75           O  
ATOM    944  N   ILE A 119     -68.000   0.487  68.000  1.00 92.31           N  
ATOM    945  CA  ILE A 119     -66.812  -0.325  68.000  1.00 92.31           C  
ATOM    946  C   ILE A 119     -66.688  -1.084  66.688  1.00 92.31           C  
ATOM    947  CB  ILE A 119     -66.812  -1.312  69.188  1.00 92.31           C  
ATOM    948  O   ILE A 119     -65.562  -1.166  66.125  1.00 92.31           O  
ATOM    949  CG1 ILE A 119     -66.750  -0.549  70.500  1.00 92.31           C  
ATOM    950  CG2 ILE A 119     -65.688  -2.328  69.062  1.00 92.31           C  
ATOM    951  CD1 ILE A 119     -66.938  -1.424  71.750  1.00 92.31           C  
ATOM    952  N   GLU A 120     -67.750  -1.636  66.250  1.00 92.19           N  
ATOM    953  CA  GLU A 120     -67.750  -2.367  65.000  1.00 92.19           C  
ATOM    954  C   GLU A 120     -67.312  -1.460  63.812  1.00 92.19           C  
ATOM    955  CB  GLU A 120     -69.125  -2.996  64.688  1.00 92.19           C  
ATOM    956  O   GLU A 120     -66.500  -1.845  62.969  1.00 92.19           O  
ATOM    957  CG  GLU A 120     -69.062  -4.004  63.531  1.00 92.19           C  
ATOM    958  CD  GLU A 120     -70.438  -4.703  63.344  1.00 92.19           C  
ATOM    959  OE1 GLU A 120     -70.500  -5.574  62.438  1.00 92.19           O  
ATOM    960  OE2 GLU A 120     -71.375  -4.371  64.062  1.00 92.19           O  
ATOM    961  N   GLU A 121     -67.875  -0.278  63.688  1.00 92.62           N  
ATOM    962  CA  GLU A 121     -67.500   0.687  62.656  1.00 92.62           C  
ATOM    963  C   GLU A 121     -66.062   1.093  62.781  1.00 92.62           C  
ATOM    964  CB  GLU A 121     -68.438   1.925  62.719  1.00 92.62           C  
ATOM    965  O   GLU A 121     -65.375   1.209  61.750  1.00 92.62           O  
ATOM    966  CG  GLU A 121     -69.812   1.716  62.156  1.00 92.62           C  
ATOM    967  CD  GLU A 121     -70.625   2.973  62.188  1.00 92.62           C  
ATOM    968  OE1 GLU A 121     -71.812   2.943  61.656  1.00 92.62           O  
ATOM    969  OE2 GLU A 121     -70.188   3.996  62.719  1.00 92.62           O  
ATOM    970  N   ARG A 122     -65.688   1.324  64.062  1.00 92.19           N  
ATOM    971  CA  ARG A 122     -64.312   1.687  64.250  1.00 92.19           C  
ATOM    972  C   ARG A 122     -63.344   0.548  63.875  1.00 92.19           C  
ATOM    973  CB  ARG A 122     -64.062   2.062  65.750  1.00 92.19           C  
ATOM    974  O   ARG A 122     -62.281   0.784  63.281  1.00 92.19           O  
ATOM    975  CG  ARG A 122     -64.375   3.510  66.062  1.00 92.19           C  
ATOM    976  CD  ARG A 122     -63.875   3.908  67.438  1.00 92.19           C  
ATOM    977  NE  ARG A 122     -64.375   5.227  67.812  1.00 92.19           N  
ATOM    978  NH1 ARG A 122     -63.094   5.348  69.750  1.00 92.19           N  
ATOM    979  NH2 ARG A 122     -64.500   7.078  69.188  1.00 92.19           N  
ATOM    980  CZ  ARG A 122     -63.969   5.883  68.938  1.00 92.19           C  
ATOM    981  N   GLU A 123     -63.844  -0.688  64.250  1.00 92.38           N  
ATOM    982  CA  GLU A 123     -63.031  -1.842  63.875  1.00 92.38           C  
ATOM    983  C   GLU A 123     -62.938  -1.975  62.344  1.00 92.38           C  
ATOM    984  CB  GLU A 123     -63.594  -3.125  64.438  1.00 92.38           C  
ATOM    985  O   GLU A 123     -61.844  -2.258  61.812  1.00 92.38           O  
ATOM    986  CG  GLU A 123     -63.219  -3.355  65.938  1.00 92.38           C  
ATOM    987  CD  GLU A 123     -63.750  -4.664  66.500  1.00 92.38           C  
ATOM    988  OE1 GLU A 123     -63.375  -5.016  67.625  1.00 92.38           O  
ATOM    989  OE2 GLU A 123     -64.500  -5.340  65.750  1.00 92.38           O  
ATOM    990  N   LYS A 124     -64.062  -1.816  61.625  1.00 92.56           N  
ATOM    991  CA  LYS A 124     -64.062  -1.857  60.188  1.00 92.56           C  
ATOM    992  C   LYS A 124     -63.188  -0.746  59.594  1.00 92.56           C  
ATOM    993  CB  LYS A 124     -65.500  -1.746  59.625  1.00 92.56           C  
ATOM    994  O   LYS A 124     -62.438  -0.969  58.625  1.00 92.56           O  
ATOM    995  CG  LYS A 124     -66.312  -3.023  59.781  1.00 92.56           C  
ATOM    996  CD  LYS A 124     -67.688  -2.881  59.125  1.00 92.56           C  
ATOM    997  CE  LYS A 124     -68.500  -4.129  59.344  1.00 92.56           C  
ATOM    998  NZ  LYS A 124     -69.875  -3.973  58.781  1.00 92.56           N  
ATOM    999  N   ALA A 125     -63.344   0.479  60.125  1.00 92.50           N  
ATOM   1000  CA  ALA A 125     -62.562   1.608  59.688  1.00 92.50           C  
ATOM   1001  C   ALA A 125     -61.062   1.362  59.969  1.00 92.50           C  
ATOM   1002  CB  ALA A 125     -63.000   2.895  60.375  1.00 92.50           C  
ATOM   1003  O   ALA A 125     -60.219   1.678  59.125  1.00 92.50           O  
ATOM   1004  N   GLU A 126     -60.844   0.814  61.219  1.00 92.75           N  
ATOM   1005  CA  GLU A 126     -59.469   0.488  61.562  1.00 92.75           C  
ATOM   1006  C   GLU A 126     -58.906  -0.573  60.625  1.00 92.75           C  
ATOM   1007  CB  GLU A 126     -59.344   0.009  63.000  1.00 92.75           C  
ATOM   1008  O   GLU A 126     -57.750  -0.466  60.188  1.00 92.75           O  
ATOM   1009  CG  GLU A 126     -57.938  -0.113  63.531  1.00 92.75           C  
ATOM   1010  CD  GLU A 126     -57.844  -0.365  65.000  1.00 92.75           C  
ATOM   1011  OE1 GLU A 126     -56.719  -0.513  65.562  1.00 92.75           O  
ATOM   1012  OE2 GLU A 126     -58.906  -0.415  65.688  1.00 92.75           O  
ATOM   1013  N   GLU A 127     -59.688  -1.585  60.375  1.00 92.69           N  
ATOM   1014  CA  GLU A 127     -59.250  -2.625  59.438  1.00 92.69           C  
ATOM   1015  C   GLU A 127     -59.031  -2.051  58.031  1.00 92.69           C  
ATOM   1016  CB  GLU A 127     -60.312  -3.746  59.344  1.00 92.69           C  
ATOM   1017  O   GLU A 127     -58.000  -2.375  57.406  1.00 92.69           O  
ATOM   1018  CG  GLU A 127     -59.781  -5.031  58.719  1.00 92.69           C  
ATOM   1019  CD  GLU A 127     -60.781  -6.184  58.812  1.00 92.69           C  
ATOM   1020  OE1 GLU A 127     -60.438  -7.301  58.344  1.00 92.69           O  
ATOM   1021  OE2 GLU A 127     -61.875  -5.965  59.344  1.00 92.69           O  
ATOM   1022  N   ALA A 128     -59.938  -1.264  57.469  1.00 93.31           N  
ATOM   1023  CA  ALA A 128     -59.781  -0.616  56.188  1.00 93.31           C  
ATOM   1024  C   ALA A 128     -58.531   0.271  56.156  1.00 93.31           C  
ATOM   1025  CB  ALA A 128     -61.031   0.203  55.844  1.00 93.31           C  
ATOM   1026  O   ALA A 128     -57.781   0.294  55.156  1.00 93.31           O  
ATOM   1027  N   ARG A 129     -58.406   1.043  57.281  1.00 93.06           N  
ATOM   1028  CA  ARG A 129     -57.219   1.893  57.375  1.00 93.06           C  
ATOM   1029  C   ARG A 129     -55.938   1.059  57.375  1.00 93.06           C  
ATOM   1030  CB  ARG A 129     -57.281   2.752  58.656  1.00 93.06           C  
ATOM   1031  O   ARG A 129     -54.969   1.418  56.719  1.00 93.06           O  
ATOM   1032  CG  ARG A 129     -56.312   3.908  58.656  1.00 93.06           C  
ATOM   1033  CD  ARG A 129     -56.344   4.664  59.969  1.00 93.06           C  
ATOM   1034  NE  ARG A 129     -55.750   3.881  61.062  1.00 93.06           N  
ATOM   1035  NH1 ARG A 129     -54.531   5.633  61.938  1.00 93.06           N  
ATOM   1036  NH2 ARG A 129     -54.438   3.557  62.906  1.00 93.06           N  
ATOM   1037  CZ  ARG A 129     -54.906   4.359  61.969  1.00 93.06           C  
ATOM   1038  N   GLU A 130     -56.000  -0.012  58.188  1.00 93.38           N  
ATOM   1039  CA  GLU A 130     -54.844  -0.890  58.219  1.00 93.38           C  
ATOM   1040  C   GLU A 130     -54.531  -1.476  56.844  1.00 93.38           C  
ATOM   1041  CB  GLU A 130     -55.062  -2.016  59.250  1.00 93.38           C  
ATOM   1042  O   GLU A 130     -53.375  -1.545  56.469  1.00 93.38           O  
ATOM   1043  CG  GLU A 130     -53.781  -2.570  59.844  1.00 93.38           C  
ATOM   1044  CD  GLU A 130     -54.000  -3.793  60.719  1.00 93.38           C  
ATOM   1045  OE1 GLU A 130     -53.031  -4.504  61.031  1.00 93.38           O  
ATOM   1046  OE2 GLU A 130     -55.188  -4.043  61.094  1.00 93.38           O  
ATOM   1047  N   ILE A 131     -55.531  -1.913  56.094  1.00 93.31           N  
ATOM   1048  CA  ILE A 131     -55.344  -2.443  54.750  1.00 93.31           C  
ATOM   1049  C   ILE A 131     -54.781  -1.352  53.844  1.00 93.31           C  
ATOM   1050  CB  ILE A 131     -56.656  -3.000  54.188  1.00 93.31           C  
ATOM   1051  O   ILE A 131     -53.875  -1.596  53.062  1.00 93.31           O  
ATOM   1052  CG1 ILE A 131     -57.125  -4.230  54.969  1.00 93.31           C  
ATOM   1053  CG2 ILE A 131     -56.500  -3.340  52.688  1.00 93.31           C  
ATOM   1054  CD1 ILE A 131     -58.531  -4.703  54.625  1.00 93.31           C  
ATOM   1055  N   ALA A 132     -55.406  -0.148  53.875  1.00 93.25           N  
ATOM   1056  CA  ALA A 132     -54.938   0.979  53.062  1.00 93.25           C  
ATOM   1057  C   ALA A 132     -53.469   1.326  53.406  1.00 93.25           C  
ATOM   1058  CB  ALA A 132     -55.812   2.195  53.281  1.00 93.25           C  
ATOM   1059  O   ALA A 132     -52.688   1.598  52.500  1.00 93.25           O  
ATOM   1060  N   MET A 133     -53.188   1.368  54.750  1.00 94.06           N  
ATOM   1061  CA  MET A 133     -51.844   1.668  55.156  1.00 94.06           C  
ATOM   1062  C   MET A 133     -50.875   0.619  54.625  1.00 94.06           C  
ATOM   1063  CB  MET A 133     -51.750   1.749  56.688  1.00 94.06           C  
ATOM   1064  O   MET A 133     -49.750   0.954  54.188  1.00 94.06           O  
ATOM   1065  CG  MET A 133     -50.531   2.541  57.188  1.00 94.06           C  
ATOM   1066  SD  MET A 133     -50.719   3.055  58.938  1.00 94.06           S  
ATOM   1067  CE  MET A 133     -49.938   1.646  59.750  1.00 94.06           C  
ATOM   1068  N   HIS A 134     -51.281  -0.621  54.719  1.00 93.00           N  
ATOM   1069  CA  HIS A 134     -50.469  -1.692  54.188  1.00 93.00           C  
ATOM   1070  C   HIS A 134     -50.250  -1.538  52.688  1.00 93.00           C  
ATOM   1071  CB  HIS A 134     -51.094  -3.057  54.500  1.00 93.00           C  
ATOM   1072  O   HIS A 134     -49.156  -1.732  52.156  1.00 93.00           O  
ATOM   1073  CG  HIS A 134     -50.188  -4.211  54.188  1.00 93.00           C  
ATOM   1074  CD2 HIS A 134     -49.500  -5.047  55.000  1.00 93.00           C  
ATOM   1075  ND1 HIS A 134     -49.906  -4.605  52.875  1.00 93.00           N  
ATOM   1076  CE1 HIS A 134     -49.062  -5.641  52.906  1.00 93.00           C  
ATOM   1077  NE2 HIS A 134     -48.812  -5.930  54.188  1.00 93.00           N  
ATOM   1078  N   ASP A 135     -51.219  -1.206  51.844  1.00 93.69           N  
ATOM   1079  CA  ASP A 135     -51.125  -0.994  50.406  1.00 93.69           C  
ATOM   1080  C   ASP A 135     -50.219   0.194  50.094  1.00 93.69           C  
ATOM   1081  CB  ASP A 135     -52.500  -0.776  49.812  1.00 93.69           C  
ATOM   1082  O   ASP A 135     -49.406   0.131  49.156  1.00 93.69           O  
ATOM   1083  CG  ASP A 135     -53.312  -2.051  49.719  1.00 93.69           C  
ATOM   1084  OD1 ASP A 135     -52.750  -3.150  49.906  1.00 93.69           O  
ATOM   1085  OD2 ASP A 135     -54.531  -1.954  49.469  1.00 93.69           O  
ATOM   1086  N   LEU A 136     -50.375   1.238  50.844  1.00 94.62           N  
ATOM   1087  CA  LEU A 136     -49.531   2.418  50.625  1.00 94.62           C  
ATOM   1088  C   LEU A 136     -48.062   2.104  50.938  1.00 94.62           C  
ATOM   1089  CB  LEU A 136     -50.000   3.570  51.531  1.00 94.62           C  
ATOM   1090  O   LEU A 136     -47.188   2.535  50.188  1.00 94.62           O  
ATOM   1091  CG  LEU A 136     -49.406   4.941  51.250  1.00 94.62           C  
ATOM   1092  CD1 LEU A 136     -49.969   5.523  49.969  1.00 94.62           C  
ATOM   1093  CD2 LEU A 136     -49.656   5.887  52.406  1.00 94.62           C  
ATOM   1094  N   GLU A 137     -47.906   1.430  52.062  1.00 93.69           N  
ATOM   1095  CA  GLU A 137     -46.562   1.038  52.375  1.00 93.69           C  
ATOM   1096  C   GLU A 137     -45.938   0.214  51.250  1.00 93.69           C  
ATOM   1097  CB  GLU A 137     -46.531   0.248  53.688  1.00 93.69           C  
ATOM   1098  O   GLU A 137     -44.781   0.421  50.906  1.00 93.69           O  
ATOM   1099  CG  GLU A 137     -46.500   1.123  54.938  1.00 93.69           C  
ATOM   1100  CD  GLU A 137     -46.469   0.325  56.250  1.00 93.69           C  
ATOM   1101  OE1 GLU A 137     -46.562   0.936  57.344  1.00 93.69           O  
ATOM   1102  OE2 GLU A 137     -46.375  -0.920  56.156  1.00 93.69           O  
ATOM   1103  N   ASN A 138     -46.719  -0.709  50.719  1.00 93.25           N  
ATOM   1104  CA  ASN A 138     -46.219  -1.527  49.625  1.00 93.25           C  
ATOM   1105  C   ASN A 138     -45.938  -0.685  48.375  1.00 93.25           C  
ATOM   1106  CB  ASN A 138     -47.219  -2.641  49.281  1.00 93.25           C  
ATOM   1107  O   ASN A 138     -44.938  -0.889  47.688  1.00 93.25           O  
ATOM   1108  CG  ASN A 138     -47.188  -3.783  50.281  1.00 93.25           C  
ATOM   1109  ND2 ASN A 138     -48.188  -4.641  50.250  1.00 93.25           N  
ATOM   1110  OD1 ASN A 138     -46.219  -3.895  51.062  1.00 93.25           O  
ATOM   1111  N   GLU A 139     -46.812   0.254  48.031  1.00 94.00           N  
ATOM   1112  CA  GLU A 139     -46.594   1.133  46.875  1.00 94.00           C  
ATOM   1113  C   GLU A 139     -45.344   1.984  47.062  1.00 94.00           C  
ATOM   1114  CB  GLU A 139     -47.812   2.033  46.656  1.00 94.00           C  
ATOM   1115  O   GLU A 139     -44.562   2.143  46.094  1.00 94.00           O  
ATOM   1116  CG  GLU A 139     -47.812   2.750  45.312  1.00 94.00           C  
ATOM   1117  CD  GLU A 139     -49.062   3.600  45.094  1.00 94.00           C  
ATOM   1118  OE1 GLU A 139     -49.125   4.355  44.094  1.00 94.00           O  
ATOM   1119  OE2 GLU A 139     -50.000   3.510  45.938  1.00 94.00           O  
ATOM   1120  N   VAL A 140     -45.219   2.586  48.312  1.00 94.44           N  
ATOM   1121  CA  VAL A 140     -44.062   3.420  48.562  1.00 94.44           C  
ATOM   1122  C   VAL A 140     -42.781   2.578  48.469  1.00 94.44           C  
ATOM   1123  CB  VAL A 140     -44.125   4.086  49.969  1.00 94.44           C  
ATOM   1124  O   VAL A 140     -41.781   3.029  47.938  1.00 94.44           O  
ATOM   1125  CG1 VAL A 140     -42.812   4.762  50.312  1.00 94.44           C  
ATOM   1126  CG2 VAL A 140     -45.281   5.094  50.000  1.00 94.44           C  
ATOM   1127  N   TYR A 141     -42.906   1.355  49.062  1.00 93.62           N  
ATOM   1128  CA  TYR A 141     -41.781   0.455  48.969  1.00 93.62           C  
ATOM   1129  C   TYR A 141     -41.406   0.151  47.531  1.00 93.62           C  
ATOM   1130  CB  TYR A 141     -42.062  -0.848  49.719  1.00 93.62           C  
ATOM   1131  O   TYR A 141     -40.250   0.210  47.125  1.00 93.62           O  
ATOM   1132  CG  TYR A 141     -40.906  -1.835  49.688  1.00 93.62           C  
ATOM   1133  CD1 TYR A 141     -40.938  -2.906  48.781  1.00 93.62           C  
ATOM   1134  CD2 TYR A 141     -39.812  -1.698  50.531  1.00 93.62           C  
ATOM   1135  CE1 TYR A 141     -39.875  -3.818  48.750  1.00 93.62           C  
ATOM   1136  CE2 TYR A 141     -38.781  -2.605  50.500  1.00 93.62           C  
ATOM   1137  OH  TYR A 141     -37.750  -4.559  49.594  1.00 93.62           O  
ATOM   1138  CZ  TYR A 141     -38.812  -3.660  49.625  1.00 93.62           C  
ATOM   1139  N   GLN A 142     -42.375  -0.163  46.656  1.00 93.56           N  
ATOM   1140  CA  GLN A 142     -42.125  -0.466  45.250  1.00 93.56           C  
ATOM   1141  C   GLN A 142     -41.594   0.748  44.500  1.00 93.56           C  
ATOM   1142  CB  GLN A 142     -43.438  -0.940  44.594  1.00 93.56           C  
ATOM   1143  O   GLN A 142     -40.688   0.618  43.688  1.00 93.56           O  
ATOM   1144  CG  GLN A 142     -43.844  -2.342  45.000  1.00 93.56           C  
ATOM   1145  CD  GLN A 142     -45.125  -2.803  44.312  1.00 93.56           C  
ATOM   1146  NE2 GLN A 142     -45.531  -4.039  44.562  1.00 93.56           N  
ATOM   1147  OE1 GLN A 142     -45.719  -2.055  43.531  1.00 93.56           O  
ATOM   1148  N   ARG A 143     -42.125   1.868  44.781  1.00 94.31           N  
ATOM   1149  CA  ARG A 143     -41.656   3.090  44.125  1.00 94.31           C  
ATOM   1150  C   ARG A 143     -40.219   3.391  44.500  1.00 94.31           C  
ATOM   1151  CB  ARG A 143     -42.562   4.273  44.500  1.00 94.31           C  
ATOM   1152  O   ARG A 143     -39.406   3.779  43.656  1.00 94.31           O  
ATOM   1153  CG  ARG A 143     -42.344   5.500  43.625  1.00 94.31           C  
ATOM   1154  CD  ARG A 143     -43.281   6.633  44.000  1.00 94.31           C  
ATOM   1155  NE  ARG A 143     -42.969   7.859  43.281  1.00 94.31           N  
ATOM   1156  NH1 ARG A 143     -44.844   9.008  44.000  1.00 94.31           N  
ATOM   1157  NH2 ARG A 143     -43.344  10.023  42.594  1.00 94.31           N  
ATOM   1158  CZ  ARG A 143     -43.719   8.961  43.281  1.00 94.31           C  
ATOM   1159  N   GLU A 144     -39.969   3.275  45.844  1.00 93.38           N  
ATOM   1160  CA  GLU A 144     -38.594   3.516  46.312  1.00 93.38           C  
ATOM   1161  C   GLU A 144     -37.625   2.537  45.656  1.00 93.38           C  
ATOM   1162  CB  GLU A 144     -38.531   3.416  47.844  1.00 93.38           C  
ATOM   1163  O   GLU A 144     -36.531   2.930  45.250  1.00 93.38           O  
ATOM   1164  CG  GLU A 144     -37.281   4.078  48.438  1.00 93.38           C  
ATOM   1165  CD  GLU A 144     -37.188   3.943  49.938  1.00 93.38           C  
ATOM   1166  OE1 GLU A 144     -36.156   4.297  50.531  1.00 93.38           O  
ATOM   1167  OE2 GLU A 144     -38.188   3.480  50.562  1.00 93.38           O  
ATOM   1168  N   ASN A 145     -38.031   1.233  45.656  1.00 94.19           N  
ATOM   1169  CA  ASN A 145     -37.188   0.226  45.031  1.00 94.19           C  
ATOM   1170  C   ASN A 145     -37.000   0.510  43.531  1.00 94.19           C  
ATOM   1171  CB  ASN A 145     -37.781  -1.172  45.219  1.00 94.19           C  
ATOM   1172  O   ASN A 145     -35.906   0.351  43.000  1.00 94.19           O  
ATOM   1173  CG  ASN A 145     -37.500  -1.731  46.594  1.00 94.19           C  
ATOM   1174  ND2 ASN A 145     -38.188  -2.805  46.969  1.00 94.19           N  
ATOM   1175  OD1 ASN A 145     -36.656  -1.203  47.344  1.00 94.19           O  
ATOM   1176  N   ALA A 146     -38.094   0.889  42.812  1.00 93.88           N  
ATOM   1177  CA  ALA A 146     -38.000   1.221  41.406  1.00 93.88           C  
ATOM   1178  C   ALA A 146     -37.062   2.420  41.188  1.00 93.88           C  
ATOM   1179  CB  ALA A 146     -39.375   1.500  40.844  1.00 93.88           C  
ATOM   1180  O   ALA A 146     -36.281   2.430  40.250  1.00 93.88           O  
ATOM   1181  N   GLN A 147     -37.188   3.430  42.062  1.00 94.44           N  
ATOM   1182  CA  GLN A 147     -36.344   4.613  41.969  1.00 94.44           C  
ATOM   1183  C   GLN A 147     -34.875   4.258  42.219  1.00 94.44           C  
ATOM   1184  CB  GLN A 147     -36.781   5.672  43.000  1.00 94.44           C  
ATOM   1185  O   GLN A 147     -33.969   4.754  41.531  1.00 94.44           O  
ATOM   1186  CG  GLN A 147     -36.125   7.035  42.781  1.00 94.44           C  
ATOM   1187  CD  GLN A 147     -36.688   8.094  43.719  1.00 94.44           C  
ATOM   1188  NE2 GLN A 147     -35.938   9.180  43.875  1.00 94.44           N  
ATOM   1189  OE1 GLN A 147     -37.781   7.938  44.281  1.00 94.44           O  
ATOM   1190  N   LEU A 148     -34.656   3.438  43.250  1.00 93.75           N  
ATOM   1191  CA  LEU A 148     -33.312   2.992  43.531  1.00 93.75           C  
ATOM   1192  C   LEU A 148     -32.750   2.188  42.375  1.00 93.75           C  
ATOM   1193  CB  LEU A 148     -33.281   2.152  44.812  1.00 93.75           C  
ATOM   1194  O   LEU A 148     -31.594   2.379  41.969  1.00 93.75           O  
ATOM   1195  CG  LEU A 148     -31.906   1.983  45.469  1.00 93.75           C  
ATOM   1196  CD1 LEU A 148     -31.969   2.410  46.938  1.00 93.75           C  
ATOM   1197  CD2 LEU A 148     -31.422   0.541  45.344  1.00 93.75           C  
ATOM   1198  N   GLU A 149     -33.562   1.305  41.844  1.00 93.75           N  
ATOM   1199  CA  GLU A 149     -33.156   0.500  40.719  1.00 93.75           C  
ATOM   1200  C   GLU A 149     -32.812   1.378  39.500  1.00 93.75           C  
ATOM   1201  CB  GLU A 149     -34.219  -0.530  40.344  1.00 93.75           C  
ATOM   1202  O   GLU A 149     -31.812   1.158  38.844  1.00 93.75           O  
ATOM   1203  CG  GLU A 149     -33.688  -1.671  39.500  1.00 93.75           C  
ATOM   1204  CD  GLU A 149     -34.750  -2.750  39.219  1.00 93.75           C  
ATOM   1205  OE1 GLU A 149     -34.438  -3.705  38.469  1.00 93.75           O  
ATOM   1206  OE2 GLU A 149     -35.844  -2.641  39.781  1.00 93.75           O  
ATOM   1207  N   LEU A 150     -33.688   2.326  39.219  1.00 94.31           N  
ATOM   1208  CA  LEU A 150     -33.469   3.252  38.125  1.00 94.31           C  
ATOM   1209  C   LEU A 150     -32.188   4.070  38.344  1.00 94.31           C  
ATOM   1210  CB  LEU A 150     -34.656   4.184  37.969  1.00 94.31           C  
ATOM   1211  O   LEU A 150     -31.422   4.285  37.406  1.00 94.31           O  
ATOM   1212  CG  LEU A 150     -34.750   4.969  36.656  1.00 94.31           C  
ATOM   1213  CD1 LEU A 150     -36.188   5.168  36.219  1.00 94.31           C  
ATOM   1214  CD2 LEU A 150     -34.031   6.312  36.781  1.00 94.31           C  
ATOM   1215  N   ALA A 151     -32.031   4.555  39.594  1.00 93.12           N  
ATOM   1216  CA  ALA A 151     -30.828   5.312  39.938  1.00 93.12           C  
ATOM   1217  C   ALA A 151     -29.578   4.461  39.750  1.00 93.12           C  
ATOM   1218  CB  ALA A 151     -30.922   5.848  41.344  1.00 93.12           C  
ATOM   1219  O   ALA A 151     -28.562   4.934  39.250  1.00 93.12           O  
ATOM   1220  N   GLU A 152     -29.672   3.146  40.250  1.00 93.94           N  
ATOM   1221  CA  GLU A 152     -28.531   2.236  40.125  1.00 93.94           C  
ATOM   1222  C   GLU A 152     -28.234   1.951  38.656  1.00 93.94           C  
ATOM   1223  CB  GLU A 152     -28.812   0.928  40.875  1.00 93.94           C  
ATOM   1224  O   GLU A 152     -27.062   1.950  38.250  1.00 93.94           O  
ATOM   1225  CG  GLU A 152     -28.578   1.014  42.375  1.00 93.94           C  
ATOM   1226  CD  GLU A 152     -28.781  -0.310  43.094  1.00 93.94           C  
ATOM   1227  OE1 GLU A 152     -28.609  -0.365  44.312  1.00 93.94           O  
ATOM   1228  OE2 GLU A 152     -29.125  -1.302  42.406  1.00 93.94           O  
ATOM   1229  N   GLN A 153     -29.297   1.731  37.875  1.00 94.81           N  
ATOM   1230  CA  GLN A 153     -29.109   1.470  36.438  1.00 94.81           C  
ATOM   1231  C   GLN A 153     -28.531   2.688  35.719  1.00 94.81           C  
ATOM   1232  CB  GLN A 153     -30.438   1.063  35.812  1.00 94.81           C  
ATOM   1233  O   GLN A 153     -27.672   2.553  34.875  1.00 94.81           O  
ATOM   1234  CG  GLN A 153     -30.891  -0.352  36.156  1.00 94.81           C  
ATOM   1235  CD  GLN A 153     -32.188  -0.739  35.469  1.00 94.81           C  
ATOM   1236  NE2 GLN A 153     -32.469  -2.037  35.438  1.00 94.81           N  
ATOM   1237  OE1 GLN A 153     -32.938   0.120  35.000  1.00 94.81           O  
ATOM   1238  N   SER A 154     -29.062   3.873  36.062  1.00 92.38           N  
ATOM   1239  CA  SER A 154     -28.547   5.109  35.469  1.00 92.38           C  
ATOM   1240  C   SER A 154     -27.094   5.344  35.844  1.00 92.38           C  
ATOM   1241  CB  SER A 154     -29.406   6.301  35.938  1.00 92.38           C  
ATOM   1242  O   SER A 154     -26.281   5.727  35.000  1.00 92.38           O  
ATOM   1243  OG  SER A 154     -28.953   7.500  35.312  1.00 92.38           O  
ATOM   1244  N   ALA A 155     -26.766   5.082  37.156  1.00 91.81           N  
ATOM   1245  CA  ALA A 155     -25.391   5.223  37.594  1.00 91.81           C  
ATOM   1246  C   ALA A 155     -24.469   4.234  36.906  1.00 91.81           C  
ATOM   1247  CB  ALA A 155     -25.297   5.023  39.125  1.00 91.81           C  
ATOM   1248  O   ALA A 155     -23.359   4.586  36.500  1.00 91.81           O  
ATOM   1249  N   LEU A 156     -24.906   2.992  36.750  1.00 93.06           N  
ATOM   1250  CA  LEU A 156     -24.125   1.966  36.062  1.00 93.06           C  
ATOM   1251  C   LEU A 156     -23.891   2.348  34.594  1.00 93.06           C  
ATOM   1252  CB  LEU A 156     -24.844   0.613  36.125  1.00 93.06           C  
ATOM   1253  O   LEU A 156     -22.766   2.240  34.094  1.00 93.06           O  
ATOM   1254  CG  LEU A 156     -24.141  -0.563  35.438  1.00 93.06           C  
ATOM   1255  CD1 LEU A 156     -22.781  -0.816  36.094  1.00 93.06           C  
ATOM   1256  CD2 LEU A 156     -25.000  -1.813  35.500  1.00 93.06           C  
ATOM   1257  N   LEU A 157     -24.984   2.787  33.844  1.00 92.00           N  
ATOM   1258  CA  LEU A 157     -24.875   3.191  32.438  1.00 92.00           C  
ATOM   1259  C   LEU A 157     -23.891   4.348  32.281  1.00 92.00           C  
ATOM   1260  CB  LEU A 157     -26.250   3.590  31.906  1.00 92.00           C  
ATOM   1261  O   LEU A 157     -23.047   4.336  31.391  1.00 92.00           O  
ATOM   1262  CG  LEU A 157     -26.312   3.898  30.406  1.00 92.00           C  
ATOM   1263  CD1 LEU A 157     -25.984   2.650  29.594  1.00 92.00           C  
ATOM   1264  CD2 LEU A 157     -27.688   4.441  30.031  1.00 92.00           C  
ATOM   1265  N   LYS A 158     -24.016   5.355  33.156  1.00 90.12           N  
ATOM   1266  CA  LYS A 158     -23.094   6.492  33.125  1.00 90.12           C  
ATOM   1267  C   LYS A 158     -21.656   6.047  33.375  1.00 90.12           C  
ATOM   1268  CB  LYS A 158     -23.500   7.543  34.188  1.00 90.12           C  
ATOM   1269  O   LYS A 158     -20.734   6.520  32.719  1.00 90.12           O  
ATOM   1270  CG  LYS A 158     -22.719   8.836  34.094  1.00 90.12           C  
ATOM   1271  CD  LYS A 158     -23.328   9.922  34.969  1.00 90.12           C  
ATOM   1272  CE  LYS A 158     -22.562  11.242  34.844  1.00 90.12           C  
ATOM   1273  NZ  LYS A 158     -23.188  12.320  35.656  1.00 90.12           N  
ATOM   1274  N   SER A 159     -21.484   5.148  34.375  1.00 92.94           N  
ATOM   1275  CA  SER A 159     -20.156   4.633  34.656  1.00 92.94           C  
ATOM   1276  C   SER A 159     -19.578   3.873  33.469  1.00 92.94           C  
ATOM   1277  CB  SER A 159     -20.188   3.719  35.906  1.00 92.94           C  
ATOM   1278  O   SER A 159     -18.406   4.000  33.156  1.00 92.94           O  
ATOM   1279  OG  SER A 159     -20.500   4.461  37.062  1.00 92.94           O  
ATOM   1280  N   PHE A 160     -20.422   3.123  32.812  1.00 92.94           N  
ATOM   1281  CA  PHE A 160     -20.016   2.377  31.641  1.00 92.94           C  
ATOM   1282  C   PHE A 160     -19.594   3.324  30.516  1.00 92.94           C  
ATOM   1283  CB  PHE A 160     -21.141   1.466  31.156  1.00 92.94           C  
ATOM   1284  O   PHE A 160     -18.547   3.127  29.891  1.00 92.94           O  
ATOM   1285  CG  PHE A 160     -20.766   0.596  29.984  1.00 92.94           C  
ATOM   1286  CD1 PHE A 160     -21.109   0.955  28.688  1.00 92.94           C  
ATOM   1287  CD2 PHE A 160     -20.047  -0.582  30.188  1.00 92.94           C  
ATOM   1288  CE1 PHE A 160     -20.766   0.151  27.609  1.00 92.94           C  
ATOM   1289  CE2 PHE A 160     -19.703  -1.390  29.109  1.00 92.94           C  
ATOM   1290  CZ  PHE A 160     -20.047  -1.021  27.812  1.00 92.94           C  
ATOM   1291  N   LEU A 161     -20.406   4.375  30.266  1.00 93.00           N  
ATOM   1292  CA  LEU A 161     -20.109   5.340  29.219  1.00 93.00           C  
ATOM   1293  C   LEU A 161     -18.812   6.094  29.531  1.00 93.00           C  
ATOM   1294  CB  LEU A 161     -21.250   6.328  29.031  1.00 93.00           C  
ATOM   1295  O   LEU A 161     -17.969   6.293  28.656  1.00 93.00           O  
ATOM   1296  CG  LEU A 161     -22.547   5.762  28.453  1.00 93.00           C  
ATOM   1297  CD1 LEU A 161     -23.641   6.824  28.453  1.00 93.00           C  
ATOM   1298  CD2 LEU A 161     -22.312   5.230  27.031  1.00 93.00           C  
ATOM   1299  N   ASP A 162     -18.578   6.418  30.781  1.00 94.12           N  
ATOM   1300  CA  ASP A 162     -17.406   7.191  31.203  1.00 94.12           C  
ATOM   1301  C   ASP A 162     -16.141   6.328  31.203  1.00 94.12           C  
ATOM   1302  CB  ASP A 162     -17.641   7.797  32.594  1.00 94.12           C  
ATOM   1303  O   ASP A 162     -15.039   6.840  31.062  1.00 94.12           O  
ATOM   1304  CG  ASP A 162     -18.484   9.062  32.562  1.00 94.12           C  
ATOM   1305  OD1 ASP A 162     -18.641   9.656  31.453  1.00 94.12           O  
ATOM   1306  OD2 ASP A 162     -19.000   9.461  33.625  1.00 94.12           O  
ATOM   1307  N   ALA A 163     -16.359   5.070  31.391  1.00 93.38           N  
ATOM   1308  CA  ALA A 163     -15.211   4.164  31.422  1.00 93.38           C  
ATOM   1309  C   ALA A 163     -14.656   3.924  30.016  1.00 93.38           C  
ATOM   1310  CB  ALA A 163     -15.602   2.838  32.062  1.00 93.38           C  
ATOM   1311  O   ALA A 163     -13.492   3.541  29.859  1.00 93.38           O  
ATOM   1312  N   SER A 164     -15.477   4.250  29.000  1.00 94.25           N  
ATOM   1313  CA  SER A 164     -15.055   4.023  27.625  1.00 94.25           C  
ATOM   1314  C   SER A 164     -14.031   5.059  27.172  1.00 94.25           C  
ATOM   1315  CB  SER A 164     -16.266   4.051  26.688  1.00 94.25           C  
ATOM   1316  O   SER A 164     -14.211   6.258  27.422  1.00 94.25           O  
ATOM   1317  OG  SER A 164     -15.852   3.959  25.328  1.00 94.25           O  
ATOM   1318  N   PRO A 165     -12.938   4.633  26.594  1.00 91.88           N  
ATOM   1319  CA  PRO A 165     -11.938   5.562  26.047  1.00 91.88           C  
ATOM   1320  C   PRO A 165     -12.398   6.238  24.766  1.00 91.88           C  
ATOM   1321  CB  PRO A 165     -10.727   4.664  25.797  1.00 91.88           C  
ATOM   1322  O   PRO A 165     -11.797   7.227  24.328  1.00 91.88           O  
ATOM   1323  CG  PRO A 165     -11.297   3.301  25.578  1.00 91.88           C  
ATOM   1324  CD  PRO A 165     -12.562   3.184  26.391  1.00 91.88           C  
ATOM   1325  N   ASP A 166     -13.508   5.816  24.219  1.00 95.94           N  
ATOM   1326  CA  ASP A 166     -14.078   6.371  23.000  1.00 95.94           C  
ATOM   1327  C   ASP A 166     -14.930   7.605  23.297  1.00 95.94           C  
ATOM   1328  CB  ASP A 166     -14.914   5.320  22.266  1.00 95.94           C  
ATOM   1329  O   ASP A 166     -15.484   7.730  24.391  1.00 95.94           O  
ATOM   1330  CG  ASP A 166     -14.078   4.191  21.688  1.00 95.94           C  
ATOM   1331  OD1 ASP A 166     -12.836   4.285  21.703  1.00 95.94           O  
ATOM   1332  OD2 ASP A 166     -14.672   3.195  21.219  1.00 95.94           O  
ATOM   1333  N   LEU A 167     -14.898   8.484  22.266  1.00 96.25           N  
ATOM   1334  CA  LEU A 167     -15.773   9.641  22.391  1.00 96.25           C  
ATOM   1335  C   LEU A 167     -17.234   9.234  22.219  1.00 96.25           C  
ATOM   1336  CB  LEU A 167     -15.414  10.703  21.344  1.00 96.25           C  
ATOM   1337  O   LEU A 167     -17.609   8.609  21.234  1.00 96.25           O  
ATOM   1338  CG  LEU A 167     -13.945  11.133  21.297  1.00 96.25           C  
ATOM   1339  CD1 LEU A 167     -13.711  12.086  20.125  1.00 96.25           C  
ATOM   1340  CD2 LEU A 167     -13.523  11.773  22.609  1.00 96.25           C  
ATOM   1341  N   ILE A 168     -18.000   9.586  23.281  1.00 96.88           N  
ATOM   1342  CA  ILE A 168     -19.438   9.336  23.203  1.00 96.88           C  
ATOM   1343  C   ILE A 168     -20.203  10.625  23.516  1.00 96.88           C  
ATOM   1344  CB  ILE A 168     -19.875   8.211  24.172  1.00 96.88           C  
ATOM   1345  O   ILE A 168     -19.953  11.281  24.531  1.00 96.88           O  
ATOM   1346  CG1 ILE A 168     -19.094   6.926  23.875  1.00 96.88           C  
ATOM   1347  CG2 ILE A 168     -21.375   7.969  24.078  1.00 96.88           C  
ATOM   1348  CD1 ILE A 168     -19.312   5.820  24.906  1.00 96.88           C  
ATOM   1349  N   TYR A 169     -21.141  10.969  22.609  1.00 95.31           N  
ATOM   1350  CA  TYR A 169     -21.938  12.172  22.828  1.00 95.31           C  
ATOM   1351  C   TYR A 169     -23.312  12.023  22.188  1.00 95.31           C  
ATOM   1352  CB  TYR A 169     -21.219  13.398  22.250  1.00 95.31           C  
ATOM   1353  O   TYR A 169     -23.531  11.164  21.328  1.00 95.31           O  
ATOM   1354  CG  TYR A 169     -20.984  13.320  20.766  1.00 95.31           C  
ATOM   1355  CD1 TYR A 169     -19.844  12.703  20.250  1.00 95.31           C  
ATOM   1356  CD2 TYR A 169     -21.906  13.852  19.859  1.00 95.31           C  
ATOM   1357  CE1 TYR A 169     -19.625  12.625  18.875  1.00 95.31           C  
ATOM   1358  CE2 TYR A 169     -21.688  13.789  18.484  1.00 95.31           C  
ATOM   1359  OH  TYR A 169     -20.328  13.102  16.641  1.00 95.31           O  
ATOM   1360  CZ  TYR A 169     -20.547  13.172  18.000  1.00 95.31           C  
ATOM   1361  N   TYR A 170     -24.219  12.906  22.734  1.00 94.50           N  
ATOM   1362  CA  TYR A 170     -25.578  12.977  22.203  1.00 94.50           C  
ATOM   1363  C   TYR A 170     -25.891  14.391  21.719  1.00 94.50           C  
ATOM   1364  CB  TYR A 170     -26.594  12.555  23.266  1.00 94.50           C  
ATOM   1365  O   TYR A 170     -25.578  15.367  22.391  1.00 94.50           O  
ATOM   1366  CG  TYR A 170     -26.266  11.234  23.922  1.00 94.50           C  
ATOM   1367  CD1 TYR A 170     -26.750  10.031  23.406  1.00 94.50           C  
ATOM   1368  CD2 TYR A 170     -25.469  11.195  25.062  1.00 94.50           C  
ATOM   1369  CE1 TYR A 170     -26.438   8.820  24.031  1.00 94.50           C  
ATOM   1370  CE2 TYR A 170     -25.156   9.984  25.688  1.00 94.50           C  
ATOM   1371  OH  TYR A 170     -25.344   7.609  25.766  1.00 94.50           O  
ATOM   1372  CZ  TYR A 170     -25.656   8.805  25.156  1.00 94.50           C  
ATOM   1373  N   ARG A 171     -26.531  14.414  20.500  1.00 94.56           N  
ATOM   1374  CA  ARG A 171     -27.000  15.703  20.000  1.00 94.56           C  
ATOM   1375  C   ARG A 171     -28.469  15.633  19.594  1.00 94.56           C  
ATOM   1376  CB  ARG A 171     -26.156  16.156  18.797  1.00 94.56           C  
ATOM   1377  O   ARG A 171     -28.922  14.641  19.016  1.00 94.56           O  
ATOM   1378  CG  ARG A 171     -24.766  16.625  19.172  1.00 94.56           C  
ATOM   1379  CD  ARG A 171     -24.047  17.281  18.000  1.00 94.56           C  
ATOM   1380  NE  ARG A 171     -23.516  16.281  17.078  1.00 94.56           N  
ATOM   1381  NH1 ARG A 171     -22.156  17.750  15.938  1.00 94.56           N  
ATOM   1382  NH2 ARG A 171     -22.203  15.539  15.344  1.00 94.56           N  
ATOM   1383  CZ  ARG A 171     -22.625  16.531  16.125  1.00 94.56           C  
ATOM   1384  N   ASN A 172     -29.188  16.672  19.969  1.00 94.19           N  
ATOM   1385  CA  ASN A 172     -30.609  16.719  19.656  1.00 94.19           C  
ATOM   1386  C   ASN A 172     -30.844  17.141  18.203  1.00 94.19           C  
ATOM   1387  CB  ASN A 172     -31.359  17.641  20.609  1.00 94.19           C  
ATOM   1388  O   ASN A 172     -29.891  17.328  17.453  1.00 94.19           O  
ATOM   1389  CG  ASN A 172     -30.891  19.078  20.500  1.00 94.19           C  
ATOM   1390  ND2 ASN A 172     -31.188  19.875  21.531  1.00 94.19           N  
ATOM   1391  OD1 ASN A 172     -30.281  19.484  19.516  1.00 94.19           O  
ATOM   1392  N   GLU A 173     -32.062  17.297  17.703  1.00 90.81           N  
ATOM   1393  CA  GLU A 173     -32.406  17.578  16.312  1.00 90.81           C  
ATOM   1394  C   GLU A 173     -31.953  18.953  15.875  1.00 90.81           C  
ATOM   1395  CB  GLU A 173     -33.938  17.453  16.125  1.00 90.81           C  
ATOM   1396  O   GLU A 173     -31.766  19.203  14.680  1.00 90.81           O  
ATOM   1397  CG  GLU A 173     -34.438  16.016  16.188  1.00 90.81           C  
ATOM   1398  CD  GLU A 173     -35.938  15.906  15.867  1.00 90.81           C  
ATOM   1399  OE1 GLU A 173     -36.469  14.773  15.891  1.00 90.81           O  
ATOM   1400  OE2 GLU A 173     -36.562  16.953  15.594  1.00 90.81           O  
ATOM   1401  N   LYS A 174     -31.703  19.781  16.875  1.00 91.50           N  
ATOM   1402  CA  LYS A 174     -31.203  21.125  16.578  1.00 91.50           C  
ATOM   1403  C   LYS A 174     -29.688  21.141  16.484  1.00 91.50           C  
ATOM   1404  CB  LYS A 174     -31.672  22.109  17.641  1.00 91.50           C  
ATOM   1405  O   LYS A 174     -29.078  22.188  16.234  1.00 91.50           O  
ATOM   1406  CG  LYS A 174     -33.188  22.328  17.672  1.00 91.50           C  
ATOM   1407  CD  LYS A 174     -33.562  23.344  18.734  1.00 91.50           C  
ATOM   1408  CE  LYS A 174     -35.094  23.500  18.812  1.00 91.50           C  
ATOM   1409  NZ  LYS A 174     -35.500  24.500  19.859  1.00 91.50           N  
ATOM   1410  N   GLY A 175     -29.062  20.000  16.672  1.00 90.69           N  
ATOM   1411  CA  GLY A 175     -27.609  19.875  16.578  1.00 90.69           C  
ATOM   1412  C   GLY A 175     -26.891  20.281  17.844  1.00 90.69           C  
ATOM   1413  O   GLY A 175     -25.703  20.594  17.812  1.00 90.69           O  
ATOM   1414  N   GLU A 176     -27.625  20.375  19.016  1.00 95.50           N  
ATOM   1415  CA  GLU A 176     -27.031  20.750  20.297  1.00 95.50           C  
ATOM   1416  C   GLU A 176     -26.641  19.516  21.109  1.00 95.50           C  
ATOM   1417  CB  GLU A 176     -28.016  21.609  21.109  1.00 95.50           C  
ATOM   1418  O   GLU A 176     -27.359  18.516  21.109  1.00 95.50           O  
ATOM   1419  CG  GLU A 176     -28.422  22.891  20.406  1.00 95.50           C  
ATOM   1420  CD  GLU A 176     -29.516  23.656  21.125  1.00 95.50           C  
ATOM   1421  OE1 GLU A 176     -29.781  24.828  20.766  1.00 95.50           O  
ATOM   1422  OE2 GLU A 176     -30.125  23.062  22.047  1.00 95.50           O  
ATOM   1423  N   PHE A 177     -25.547  19.641  21.812  1.00 95.88           N  
ATOM   1424  CA  PHE A 177     -25.109  18.531  22.656  1.00 95.88           C  
ATOM   1425  C   PHE A 177     -26.094  18.297  23.797  1.00 95.88           C  
ATOM   1426  CB  PHE A 177     -23.719  18.797  23.219  1.00 95.88           C  
ATOM   1427  O   PHE A 177     -26.500  19.234  24.469  1.00 95.88           O  
ATOM   1428  CG  PHE A 177     -22.609  18.625  22.203  1.00 95.88           C  
ATOM   1429  CD1 PHE A 177     -22.016  17.391  22.000  1.00 95.88           C  
ATOM   1430  CD2 PHE A 177     -22.172  19.719  21.453  1.00 95.88           C  
ATOM   1431  CE1 PHE A 177     -21.000  17.234  21.062  1.00 95.88           C  
ATOM   1432  CE2 PHE A 177     -21.156  19.562  20.516  1.00 95.88           C  
ATOM   1433  CZ  PHE A 177     -20.562  18.328  20.328  1.00 95.88           C  
ATOM   1434  N   SER A 178     -26.594  17.031  24.000  1.00 94.94           N  
ATOM   1435  CA  SER A 178     -27.516  16.672  25.078  1.00 94.94           C  
ATOM   1436  C   SER A 178     -26.781  15.938  26.203  1.00 94.94           C  
ATOM   1437  CB  SER A 178     -28.641  15.781  24.531  1.00 94.94           C  
ATOM   1438  O   SER A 178     -27.234  15.938  27.344  1.00 94.94           O  
ATOM   1439  OG  SER A 178     -29.406  16.484  23.578  1.00 94.94           O  
ATOM   1440  N   GLY A 179     -25.594  15.492  25.906  1.00 93.38           N  
ATOM   1441  CA  GLY A 179     -24.781  14.773  26.875  1.00 93.38           C  
ATOM   1442  C   GLY A 179     -23.516  14.195  26.281  1.00 93.38           C  
ATOM   1443  O   GLY A 179     -23.391  14.070  25.062  1.00 93.38           O  
ATOM   1444  N   CYS A 180     -22.547  13.844  27.125  1.00 95.50           N  
ATOM   1445  CA  CYS A 180     -21.281  13.281  26.688  1.00 95.50           C  
ATOM   1446  C   CYS A 180     -20.609  12.500  27.812  1.00 95.50           C  
ATOM   1447  CB  CYS A 180     -20.344  14.383  26.188  1.00 95.50           C  
ATOM   1448  O   CYS A 180     -21.016  12.609  28.969  1.00 95.50           O  
ATOM   1449  SG  CYS A 180     -19.812  15.523  27.484  1.00 95.50           S  
ATOM   1450  N   ASN A 181     -19.688  11.641  27.375  1.00 96.06           N  
ATOM   1451  CA  ASN A 181     -18.906  10.922  28.375  1.00 96.06           C  
ATOM   1452  C   ASN A 181     -17.641  11.672  28.750  1.00 96.06           C  
ATOM   1453  CB  ASN A 181     -18.578   9.516  27.875  1.00 96.06           C  
ATOM   1454  O   ASN A 181     -17.406  12.781  28.250  1.00 96.06           O  
ATOM   1455  CG  ASN A 181     -17.516   9.516  26.797  1.00 96.06           C  
ATOM   1456  ND2 ASN A 181     -16.828   8.398  26.641  1.00 96.06           N  
ATOM   1457  OD1 ASN A 181     -17.328  10.523  26.094  1.00 96.06           O  
ATOM   1458  N   ARG A 182     -16.844  11.148  29.656  1.00 95.44           N  
ATOM   1459  CA  ARG A 182     -15.641  11.781  30.188  1.00 95.44           C  
ATOM   1460  C   ARG A 182     -14.625  12.031  29.062  1.00 95.44           C  
ATOM   1461  CB  ARG A 182     -15.008  10.914  31.281  1.00 95.44           C  
ATOM   1462  O   ARG A 182     -13.984  13.078  29.031  1.00 95.44           O  
ATOM   1463  CG  ARG A 182     -13.828  11.562  31.969  1.00 95.44           C  
ATOM   1464  CD  ARG A 182     -13.398  10.789  33.219  1.00 95.44           C  
ATOM   1465  NE  ARG A 182     -12.703   9.555  32.844  1.00 95.44           N  
ATOM   1466  NH1 ARG A 182     -11.578   9.367  34.875  1.00 95.44           N  
ATOM   1467  NH2 ARG A 182     -11.273   7.793  33.219  1.00 95.44           N  
ATOM   1468  CZ  ARG A 182     -11.852   8.906  33.656  1.00 95.44           C  
ATOM   1469  N   ALA A 183     -14.430  11.109  28.125  1.00 95.56           N  
ATOM   1470  CA  ALA A 183     -13.484  11.234  27.016  1.00 95.56           C  
ATOM   1471  C   ALA A 183     -13.812  12.453  26.156  1.00 95.56           C  
ATOM   1472  CB  ALA A 183     -13.492   9.969  26.172  1.00 95.56           C  
ATOM   1473  O   ALA A 183     -12.914  13.180  25.734  1.00 95.56           O  
ATOM   1474  N   MET A 184     -15.086  12.719  25.906  1.00 95.56           N  
ATOM   1475  CA  MET A 184     -15.531  13.883  25.141  1.00 95.56           C  
ATOM   1476  C   MET A 184     -15.258  15.172  25.906  1.00 95.56           C  
ATOM   1477  CB  MET A 184     -17.016  13.773  24.828  1.00 95.56           C  
ATOM   1478  O   MET A 184     -14.859  16.172  25.328  1.00 95.56           O  
ATOM   1479  CG  MET A 184     -17.516  14.852  23.875  1.00 95.56           C  
ATOM   1480  SD  MET A 184     -16.688  14.789  22.234  1.00 95.56           S  
ATOM   1481  CE  MET A 184     -16.891  16.516  21.703  1.00 95.56           C  
ATOM   1482  N   ALA A 185     -15.516  15.117  27.188  1.00 94.81           N  
ATOM   1483  CA  ALA A 185     -15.242  16.266  28.047  1.00 94.81           C  
ATOM   1484  C   ALA A 185     -13.758  16.641  28.000  1.00 94.81           C  
ATOM   1485  CB  ALA A 185     -15.672  15.984  29.484  1.00 94.81           C  
ATOM   1486  O   ALA A 185     -13.414  17.812  27.953  1.00 94.81           O  
ATOM   1487  N   GLU A 186     -12.906  15.680  27.922  1.00 93.81           N  
ATOM   1488  CA  GLU A 186     -11.461  15.883  27.844  1.00 93.81           C  
ATOM   1489  C   GLU A 186     -11.062  16.484  26.500  1.00 93.81           C  
ATOM   1490  CB  GLU A 186     -10.719  14.562  28.078  1.00 93.81           C  
ATOM   1491  O   GLU A 186     -10.180  17.344  26.438  1.00 93.81           O  
ATOM   1492  CG  GLU A 186     -10.766  14.070  29.516  1.00 93.81           C  
ATOM   1493  CD  GLU A 186     -10.062  12.734  29.719  1.00 93.81           C  
ATOM   1494  OE1 GLU A 186     -10.062  12.219  30.844  1.00 93.81           O  
ATOM   1495  OE2 GLU A 186      -9.508  12.211  28.719  1.00 93.81           O  
ATOM   1496  N   LEU A 187     -11.688  15.977  25.453  1.00 94.19           N  
ATOM   1497  CA  LEU A 187     -11.375  16.453  24.125  1.00 94.19           C  
ATOM   1498  C   LEU A 187     -11.789  17.922  23.953  1.00 94.19           C  
ATOM   1499  CB  LEU A 187     -12.070  15.602  23.062  1.00 94.19           C  
ATOM   1500  O   LEU A 187     -11.047  18.719  23.391  1.00 94.19           O  
ATOM   1501  CG  LEU A 187     -11.875  16.031  21.609  1.00 94.19           C  
ATOM   1502  CD1 LEU A 187     -10.453  15.727  21.156  1.00 94.19           C  
ATOM   1503  CD2 LEU A 187     -12.891  15.336  20.703  1.00 94.19           C  
ATOM   1504  N   THR A 188     -13.008  18.250  24.500  1.00 93.75           N  
ATOM   1505  CA  THR A 188     -13.539  19.594  24.297  1.00 93.75           C  
ATOM   1506  C   THR A 188     -13.070  20.531  25.406  1.00 93.75           C  
ATOM   1507  CB  THR A 188     -15.078  19.578  24.250  1.00 93.75           C  
ATOM   1508  O   THR A 188     -13.070  21.750  25.234  1.00 93.75           O  
ATOM   1509  CG2 THR A 188     -15.586  18.719  23.109  1.00 93.75           C  
ATOM   1510  OG1 THR A 188     -15.586  19.062  25.484  1.00 93.75           O  
ATOM   1511  N   GLY A 189     -12.633  20.000  26.531  1.00 92.69           N  
ATOM   1512  CA  GLY A 189     -12.227  20.812  27.672  1.00 92.69           C  
ATOM   1513  C   GLY A 189     -13.406  21.344  28.484  1.00 92.69           C  
ATOM   1514  O   GLY A 189     -13.234  22.188  29.344  1.00 92.69           O  
ATOM   1515  N   LYS A 190     -14.617  20.922  28.141  1.00 93.69           N  
ATOM   1516  CA  LYS A 190     -15.844  21.328  28.828  1.00 93.69           C  
ATOM   1517  C   LYS A 190     -16.484  20.156  29.547  1.00 93.69           C  
ATOM   1518  CB  LYS A 190     -16.828  21.953  27.844  1.00 93.69           C  
ATOM   1519  O   LYS A 190     -16.484  19.031  29.047  1.00 93.69           O  
ATOM   1520  CG  LYS A 190     -16.328  23.219  27.172  1.00 93.69           C  
ATOM   1521  CD  LYS A 190     -17.391  23.844  26.266  1.00 93.69           C  
ATOM   1522  CE  LYS A 190     -16.875  25.078  25.562  1.00 93.69           C  
ATOM   1523  NZ  LYS A 190     -17.266  26.328  26.281  1.00 93.69           N  
ATOM   1524  N   THR A 191     -16.969  20.391  30.781  1.00 94.12           N  
ATOM   1525  CA  THR A 191     -17.719  19.359  31.484  1.00 94.12           C  
ATOM   1526  C   THR A 191     -19.031  19.062  30.781  1.00 94.12           C  
ATOM   1527  CB  THR A 191     -17.984  19.766  32.938  1.00 94.12           C  
ATOM   1528  O   THR A 191     -19.469  19.812  29.906  1.00 94.12           O  
ATOM   1529  CG2 THR A 191     -16.672  20.031  33.688  1.00 94.12           C  
ATOM   1530  OG1 THR A 191     -18.781  20.953  32.969  1.00 94.12           O  
ATOM   1531  N   GLU A 192     -19.625  17.922  31.016  1.00 92.88           N  
ATOM   1532  CA  GLU A 192     -20.906  17.547  30.406  1.00 92.88           C  
ATOM   1533  C   GLU A 192     -21.938  18.656  30.562  1.00 92.88           C  
ATOM   1534  CB  GLU A 192     -21.422  16.234  31.031  1.00 92.88           C  
ATOM   1535  O   GLU A 192     -22.609  19.016  29.609  1.00 92.88           O  
ATOM   1536  CG  GLU A 192     -22.719  15.742  30.391  1.00 92.88           C  
ATOM   1537  CD  GLU A 192     -23.297  14.523  31.094  1.00 92.88           C  
ATOM   1538  OE1 GLU A 192     -24.375  14.031  30.672  1.00 92.88           O  
ATOM   1539  OE2 GLU A 192     -22.688  14.070  32.094  1.00 92.88           O  
ATOM   1540  N   LYS A 193     -22.031  19.219  31.766  1.00 92.62           N  
ATOM   1541  CA  LYS A 193     -23.016  20.266  32.062  1.00 92.62           C  
ATOM   1542  C   LYS A 193     -22.719  21.531  31.234  1.00 92.62           C  
ATOM   1543  CB  LYS A 193     -23.000  20.609  33.531  1.00 92.62           C  
ATOM   1544  O   LYS A 193     -23.656  22.188  30.781  1.00 92.62           O  
ATOM   1545  CG  LYS A 193     -23.656  19.547  34.406  1.00 92.62           C  
ATOM   1546  CD  LYS A 193     -23.750  20.000  35.875  1.00 92.62           C  
ATOM   1547  CE  LYS A 193     -24.359  18.922  36.750  1.00 92.62           C  
ATOM   1548  NZ  LYS A 193     -24.453  19.344  38.188  1.00 92.62           N  
ATOM   1549  N   GLY A 194     -21.516  21.781  30.922  1.00 94.00           N  
ATOM   1550  CA  GLY A 194     -21.109  22.953  30.172  1.00 94.00           C  
ATOM   1551  C   GLY A 194     -21.266  22.766  28.672  1.00 94.00           C  
ATOM   1552  O   GLY A 194     -21.406  23.750  27.922  1.00 94.00           O  
ATOM   1553  N   LEU A 195     -21.250  21.500  28.281  1.00 94.06           N  
ATOM   1554  CA  LEU A 195     -21.328  21.172  26.859  1.00 94.06           C  
ATOM   1555  C   LEU A 195     -22.781  21.094  26.406  1.00 94.06           C  
ATOM   1556  CB  LEU A 195     -20.625  19.844  26.578  1.00 94.06           C  
ATOM   1557  O   LEU A 195     -23.094  21.453  25.266  1.00 94.06           O  
ATOM   1558  CG  LEU A 195     -20.391  19.500  25.109  1.00 94.06           C  
ATOM   1559  CD1 LEU A 195     -19.422  20.516  24.484  1.00 94.06           C  
ATOM   1560  CD2 LEU A 195     -19.844  18.094  24.969  1.00 94.06           C  
ATOM   1561  N   VAL A 196     -23.656  20.766  27.328  1.00 95.44           N  
ATOM   1562  CA  VAL A 196     -25.078  20.578  27.000  1.00 95.44           C  
ATOM   1563  C   VAL A 196     -25.656  21.906  26.516  1.00 95.44           C  
ATOM   1564  CB  VAL A 196     -25.875  20.047  28.203  1.00 95.44           C  
ATOM   1565  O   VAL A 196     -25.453  22.953  27.141  1.00 95.44           O  
ATOM   1566  CG1 VAL A 196     -27.375  20.047  27.891  1.00 95.44           C  
ATOM   1567  CG2 VAL A 196     -25.406  18.641  28.578  1.00 95.44           C  
ATOM   1568  N   GLY A 197     -26.250  21.922  25.328  1.00 94.88           N  
ATOM   1569  CA  GLY A 197     -26.906  23.094  24.766  1.00 94.88           C  
ATOM   1570  C   GLY A 197     -26.078  23.797  23.703  1.00 94.88           C  
ATOM   1571  O   GLY A 197     -26.578  24.656  22.984  1.00 94.88           O  
ATOM   1572  N   LEU A 198     -24.828  23.422  23.562  1.00 96.38           N  
ATOM   1573  CA  LEU A 198     -23.922  24.062  22.609  1.00 96.38           C  
ATOM   1574  C   LEU A 198     -23.953  23.328  21.281  1.00 96.38           C  
ATOM   1575  CB  LEU A 198     -22.500  24.078  23.156  1.00 96.38           C  
ATOM   1576  O   LEU A 198     -24.266  22.125  21.219  1.00 96.38           O  
ATOM   1577  CG  LEU A 198     -22.281  24.875  24.453  1.00 96.38           C  
ATOM   1578  CD1 LEU A 198     -20.828  24.766  24.906  1.00 96.38           C  
ATOM   1579  CD2 LEU A 198     -22.688  26.344  24.250  1.00 96.38           C  
ATOM   1580  N   THR A 199     -23.609  24.031  20.188  1.00 95.19           N  
ATOM   1581  CA  THR A 199     -23.531  23.453  18.844  1.00 95.19           C  
ATOM   1582  C   THR A 199     -22.062  23.188  18.469  1.00 95.19           C  
ATOM   1583  CB  THR A 199     -24.172  24.375  17.797  1.00 95.19           C  
ATOM   1584  O   THR A 199     -21.156  23.672  19.141  1.00 95.19           O  
ATOM   1585  CG2 THR A 199     -25.594  24.750  18.188  1.00 95.19           C  
ATOM   1586  OG1 THR A 199     -23.391  25.578  17.688  1.00 95.19           O  
ATOM   1587  N   PRO A 200     -21.828  22.375  17.484  1.00 94.19           N  
ATOM   1588  CA  PRO A 200     -20.453  22.109  17.031  1.00 94.19           C  
ATOM   1589  C   PRO A 200     -19.688  23.391  16.703  1.00 94.19           C  
ATOM   1590  CB  PRO A 200     -20.656  21.250  15.789  1.00 94.19           C  
ATOM   1591  O   PRO A 200     -18.469  23.453  16.891  1.00 94.19           O  
ATOM   1592  CG  PRO A 200     -21.938  20.531  16.016  1.00 94.19           C  
ATOM   1593  CD  PRO A 200     -22.875  21.469  16.734  1.00 94.19           C  
ATOM   1594  N   TRP A 201     -20.438  24.453  16.312  1.00 94.56           N  
ATOM   1595  CA  TRP A 201     -19.781  25.719  15.977  1.00 94.56           C  
ATOM   1596  C   TRP A 201     -19.203  26.375  17.219  1.00 94.56           C  
ATOM   1597  CB  TRP A 201     -20.766  26.656  15.297  1.00 94.56           C  
ATOM   1598  O   TRP A 201     -18.219  27.109  17.141  1.00 94.56           O  
ATOM   1599  CG  TRP A 201     -21.359  26.125  14.031  1.00 94.56           C  
ATOM   1600  CD1 TRP A 201     -22.625  25.609  13.859  1.00 94.56           C  
ATOM   1601  CD2 TRP A 201     -20.719  26.047  12.758  1.00 94.56           C  
ATOM   1602  CE2 TRP A 201     -21.641  25.469  11.859  1.00 94.56           C  
ATOM   1603  CE3 TRP A 201     -19.453  26.406  12.289  1.00 94.56           C  
ATOM   1604  NE1 TRP A 201     -22.797  25.203  12.555  1.00 94.56           N  
ATOM   1605  CH2 TRP A 201     -20.094  25.609  10.078  1.00 94.56           C  
ATOM   1606  CZ2 TRP A 201     -21.344  25.250  10.516  1.00 94.56           C  
ATOM   1607  CZ3 TRP A 201     -19.156  26.188  10.945  1.00 94.56           C  
ATOM   1608  N   ASP A 202     -19.797  26.078  18.375  1.00 94.06           N  
ATOM   1609  CA  ASP A 202     -19.391  26.656  19.641  1.00 94.06           C  
ATOM   1610  C   ASP A 202     -18.219  25.891  20.250  1.00 94.06           C  
ATOM   1611  CB  ASP A 202     -20.562  26.688  20.625  1.00 94.06           C  
ATOM   1612  O   ASP A 202     -17.422  26.469  21.000  1.00 94.06           O  
ATOM   1613  CG  ASP A 202     -21.734  27.516  20.141  1.00 94.06           C  
ATOM   1614  OD1 ASP A 202     -21.500  28.594  19.531  1.00 94.06           O  
ATOM   1615  OD2 ASP A 202     -22.891  27.109  20.359  1.00 94.06           O  
ATOM   1616  N   VAL A 203     -18.031  24.656  19.781  1.00 93.06           N  
ATOM   1617  CA  VAL A 203     -17.141  23.766  20.500  1.00 93.06           C  
ATOM   1618  C   VAL A 203     -15.875  23.531  19.672  1.00 93.06           C  
ATOM   1619  CB  VAL A 203     -17.812  22.422  20.844  1.00 93.06           C  
ATOM   1620  O   VAL A 203     -14.758  23.609  20.188  1.00 93.06           O  
ATOM   1621  CG1 VAL A 203     -16.828  21.469  21.516  1.00 93.06           C  
ATOM   1622  CG2 VAL A 203     -19.031  22.656  21.719  1.00 93.06           C  
ATOM   1623  N   TYR A 204     -15.969  23.328  18.375  1.00 93.25           N  
ATOM   1624  CA  TYR A 204     -14.844  22.953  17.531  1.00 93.25           C  
ATOM   1625  C   TYR A 204     -14.367  24.125  16.688  1.00 93.25           C  
ATOM   1626  CB  TYR A 204     -15.227  21.781  16.609  1.00 93.25           C  
ATOM   1627  O   TYR A 204     -15.055  25.141  16.594  1.00 93.25           O  
ATOM   1628  CG  TYR A 204     -15.680  20.547  17.359  1.00 93.25           C  
ATOM   1629  CD1 TYR A 204     -14.766  19.750  18.047  1.00 93.25           C  
ATOM   1630  CD2 TYR A 204     -17.016  20.188  17.391  1.00 93.25           C  
ATOM   1631  CE1 TYR A 204     -15.180  18.609  18.734  1.00 93.25           C  
ATOM   1632  CE2 TYR A 204     -17.453  19.047  18.078  1.00 93.25           C  
ATOM   1633  OH  TYR A 204     -16.938  17.141  19.422  1.00 93.25           O  
ATOM   1634  CZ  TYR A 204     -16.516  18.266  18.750  1.00 93.25           C  
ATOM   1635  N   SER A 205     -13.195  23.953  16.078  1.00 92.06           N  
ATOM   1636  CA  SER A 205     -12.703  24.953  15.133  1.00 92.06           C  
ATOM   1637  C   SER A 205     -13.625  25.047  13.922  1.00 92.06           C  
ATOM   1638  CB  SER A 205     -11.289  24.594  14.680  1.00 92.06           C  
ATOM   1639  O   SER A 205     -14.406  24.141  13.648  1.00 92.06           O  
ATOM   1640  OG  SER A 205     -11.281  23.406  13.922  1.00 92.06           O  
ATOM   1641  N   GLU A 206     -13.562  26.156  13.234  1.00 91.12           N  
ATOM   1642  CA  GLU A 206     -14.438  26.406  12.094  1.00 91.12           C  
ATOM   1643  C   GLU A 206     -14.312  25.297  11.055  1.00 91.12           C  
ATOM   1644  CB  GLU A 206     -14.125  27.766  11.461  1.00 91.12           C  
ATOM   1645  O   GLU A 206     -15.320  24.812  10.539  1.00 91.12           O  
ATOM   1646  CG  GLU A 206     -15.188  28.250  10.484  1.00 91.12           C  
ATOM   1647  CD  GLU A 206     -14.961  29.672  10.000  1.00 91.12           C  
ATOM   1648  OE1 GLU A 206     -15.805  30.203   9.242  1.00 91.12           O  
ATOM   1649  OE2 GLU A 206     -13.922  30.266  10.391  1.00 91.12           O  
ATOM   1650  N   GLU A 207     -13.156  24.844  10.797  1.00 91.62           N  
ATOM   1651  CA  GLU A 207     -12.898  23.797   9.797  1.00 91.62           C  
ATOM   1652  C   GLU A 207     -13.492  22.469  10.227  1.00 91.62           C  
ATOM   1653  CB  GLU A 207     -11.398  23.656   9.555  1.00 91.62           C  
ATOM   1654  O   GLU A 207     -14.125  21.766   9.430  1.00 91.62           O  
ATOM   1655  CG  GLU A 207     -10.797  24.797   8.742  1.00 91.62           C  
ATOM   1656  CD  GLU A 207      -9.297  24.656   8.539  1.00 91.62           C  
ATOM   1657  OE1 GLU A 207      -8.672  25.578   7.965  1.00 91.62           O  
ATOM   1658  OE2 GLU A 207      -8.734  23.625   8.961  1.00 91.62           O  
ATOM   1659  N   ALA A 208     -13.305  22.109  11.469  1.00 93.62           N  
ATOM   1660  CA  ALA A 208     -13.828  20.844  11.977  1.00 93.62           C  
ATOM   1661  C   ALA A 208     -15.352  20.875  12.078  1.00 93.62           C  
ATOM   1662  CB  ALA A 208     -13.211  20.531  13.344  1.00 93.62           C  
ATOM   1663  O   ALA A 208     -16.016  19.891  11.766  1.00 93.62           O  
ATOM   1664  N   ALA A 209     -15.898  22.000  12.445  1.00 94.38           N  
ATOM   1665  CA  ALA A 209     -17.344  22.156  12.633  1.00 94.38           C  
ATOM   1666  C   ALA A 209     -18.094  22.000  11.320  1.00 94.38           C  
ATOM   1667  CB  ALA A 209     -17.641  23.516  13.258  1.00 94.38           C  
ATOM   1668  O   ALA A 209     -19.172  21.422  11.281  1.00 94.38           O  
ATOM   1669  N   ILE A 210     -17.500  22.484  10.203  1.00 94.94           N  
ATOM   1670  CA  ILE A 210     -18.125  22.422   8.883  1.00 94.94           C  
ATOM   1671  C   ILE A 210     -18.406  20.953   8.531  1.00 94.94           C  
ATOM   1672  CB  ILE A 210     -17.250  23.078   7.801  1.00 94.94           C  
ATOM   1673  O   ILE A 210     -19.516  20.609   8.117  1.00 94.94           O  
ATOM   1674  CG1 ILE A 210     -17.203  24.594   8.008  1.00 94.94           C  
ATOM   1675  CG2 ILE A 210     -17.766  22.734   6.402  1.00 94.94           C  
ATOM   1676  CD1 ILE A 210     -16.188  25.312   7.121  1.00 94.94           C  
ATOM   1677  N   LYS A 211     -17.406  20.141   8.633  1.00 94.12           N  
ATOM   1678  CA  LYS A 211     -17.531  18.734   8.281  1.00 94.12           C  
ATOM   1679  C   LYS A 211     -18.500  18.016   9.227  1.00 94.12           C  
ATOM   1680  CB  LYS A 211     -16.156  18.047   8.320  1.00 94.12           C  
ATOM   1681  O   LYS A 211     -19.312  17.203   8.781  1.00 94.12           O  
ATOM   1682  CG  LYS A 211     -16.141  16.656   7.715  1.00 94.12           C  
ATOM   1683  CD  LYS A 211     -14.727  16.109   7.613  1.00 94.12           C  
ATOM   1684  CE  LYS A 211     -14.711  14.719   6.992  1.00 94.12           C  
ATOM   1685  NZ  LYS A 211     -13.320  14.164   6.910  1.00 94.12           N  
ATOM   1686  N   ILE A 212     -18.484  18.359  10.477  1.00 94.44           N  
ATOM   1687  CA  ILE A 212     -19.297  17.703  11.484  1.00 94.44           C  
ATOM   1688  C   ILE A 212     -20.781  18.031  11.258  1.00 94.44           C  
ATOM   1689  CB  ILE A 212     -18.875  18.109  12.914  1.00 94.44           C  
ATOM   1690  O   ILE A 212     -21.641  17.156  11.305  1.00 94.44           O  
ATOM   1691  CG1 ILE A 212     -17.500  17.531  13.250  1.00 94.44           C  
ATOM   1692  CG2 ILE A 212     -19.922  17.656  13.938  1.00 94.44           C  
ATOM   1693  CD1 ILE A 212     -16.891  18.062  14.539  1.00 94.44           C  
ATOM   1694  N   VAL A 213     -21.078  19.266  11.008  1.00 94.19           N  
ATOM   1695  CA  VAL A 213     -22.453  19.703  10.773  1.00 94.19           C  
ATOM   1696  C   VAL A 213     -22.984  19.094   9.484  1.00 94.19           C  
ATOM   1697  CB  VAL A 213     -22.547  21.250  10.695  1.00 94.19           C  
ATOM   1698  O   VAL A 213     -24.141  18.672   9.422  1.00 94.19           O  
ATOM   1699  CG1 VAL A 213     -23.938  21.688  10.234  1.00 94.19           C  
ATOM   1700  CG2 VAL A 213     -22.219  21.875  12.055  1.00 94.19           C  
ATOM   1701  N   GLU A 214     -22.125  19.047   8.461  1.00 94.44           N  
ATOM   1702  CA  GLU A 214     -22.484  18.422   7.191  1.00 94.44           C  
ATOM   1703  C   GLU A 214     -22.844  16.953   7.371  1.00 94.44           C  
ATOM   1704  CB  GLU A 214     -21.359  18.578   6.176  1.00 94.44           C  
ATOM   1705  O   GLU A 214     -23.828  16.469   6.824  1.00 94.44           O  
ATOM   1706  CG  GLU A 214     -21.703  18.078   4.785  1.00 94.44           C  
ATOM   1707  CD  GLU A 214     -20.562  18.203   3.795  1.00 94.44           C  
ATOM   1708  OE1 GLU A 214     -20.750  17.891   2.598  1.00 94.44           O  
ATOM   1709  OE2 GLU A 214     -19.453  18.609   4.223  1.00 94.44           O  
ATOM   1710  N   THR A 215     -22.047  16.312   8.094  1.00 94.25           N  
ATOM   1711  CA  THR A 215     -22.266  14.883   8.297  1.00 94.25           C  
ATOM   1712  C   THR A 215     -23.484  14.641   9.180  1.00 94.25           C  
ATOM   1713  CB  THR A 215     -21.031  14.211   8.938  1.00 94.25           C  
ATOM   1714  O   THR A 215     -24.219  13.680   8.969  1.00 94.25           O  
ATOM   1715  CG2 THR A 215     -19.828  14.258   7.992  1.00 94.25           C  
ATOM   1716  OG1 THR A 215     -20.688  14.898  10.148  1.00 94.25           O  
ATOM   1717  N   ASP A 216     -23.750  15.531  10.203  1.00 94.06           N  
ATOM   1718  CA  ASP A 216     -24.969  15.453  11.008  1.00 94.06           C  
ATOM   1719  C   ASP A 216     -26.219  15.570  10.133  1.00 94.06           C  
ATOM   1720  CB  ASP A 216     -24.969  16.547  12.078  1.00 94.06           C  
ATOM   1721  O   ASP A 216     -27.172  14.820  10.320  1.00 94.06           O  
ATOM   1722  CG  ASP A 216     -24.000  16.266  13.219  1.00 94.06           C  
ATOM   1723  OD1 ASP A 216     -23.328  15.211  13.195  1.00 94.06           O  
ATOM   1724  OD2 ASP A 216     -23.922  17.109  14.141  1.00 94.06           O  
ATOM   1725  N   GLU A 217     -26.125  16.500   9.219  1.00 92.69           N  
ATOM   1726  CA  GLU A 217     -27.250  16.719   8.312  1.00 92.69           C  
ATOM   1727  C   GLU A 217     -27.516  15.492   7.453  1.00 92.69           C  
ATOM   1728  CB  GLU A 217     -27.000  17.938   7.426  1.00 92.69           C  
ATOM   1729  O   GLU A 217     -28.672  15.125   7.223  1.00 92.69           O  
ATOM   1730  CG  GLU A 217     -28.234  18.438   6.684  1.00 92.69           C  
ATOM   1731  CD  GLU A 217     -28.016  19.766   5.996  1.00 92.69           C  
ATOM   1732  OE1 GLU A 217     -29.000  20.312   5.426  1.00 92.69           O  
ATOM   1733  OE2 GLU A 217     -26.875  20.281   6.027  1.00 92.69           O  
ATOM   1734  N   GLN A 218     -26.469  14.844   7.043  1.00 93.44           N  
ATOM   1735  CA  GLN A 218     -26.594  13.633   6.242  1.00 93.44           C  
ATOM   1736  C   GLN A 218     -27.281  12.516   7.031  1.00 93.44           C  
ATOM   1737  CB  GLN A 218     -25.219  13.164   5.758  1.00 93.44           C  
ATOM   1738  O   GLN A 218     -28.141  11.805   6.496  1.00 93.44           O  
ATOM   1739  CG  GLN A 218     -24.625  14.039   4.660  1.00 93.44           C  
ATOM   1740  CD  GLN A 218     -23.312  13.500   4.137  1.00 93.44           C  
ATOM   1741  NE2 GLN A 218     -22.422  14.406   3.750  1.00 93.44           N  
ATOM   1742  OE1 GLN A 218     -23.094  12.289   4.086  1.00 93.44           O  
ATOM   1743  N   VAL A 219     -26.906  12.391   8.242  1.00 93.94           N  
ATOM   1744  CA  VAL A 219     -27.500  11.359   9.094  1.00 93.94           C  
ATOM   1745  C   VAL A 219     -28.969  11.680   9.352  1.00 93.94           C  
ATOM   1746  CB  VAL A 219     -26.734  11.234  10.430  1.00 93.94           C  
ATOM   1747  O   VAL A 219     -29.828  10.797   9.281  1.00 93.94           O  
ATOM   1748  CG1 VAL A 219     -27.469  10.289  11.383  1.00 93.94           C  
ATOM   1749  CG2 VAL A 219     -25.312  10.758  10.195  1.00 93.94           C  
ATOM   1750  N   PHE A 220     -29.266  12.945   9.547  1.00 92.81           N  
ATOM   1751  CA  PHE A 220     -30.641  13.359   9.844  1.00 92.81           C  
ATOM   1752  C   PHE A 220     -31.516  13.219   8.609  1.00 92.81           C  
ATOM   1753  CB  PHE A 220     -30.672  14.805  10.344  1.00 92.81           C  
ATOM   1754  O   PHE A 220     -32.688  12.789   8.719  1.00 92.81           O  
ATOM   1755  CG  PHE A 220     -30.156  14.977  11.750  1.00 92.81           C  
ATOM   1756  CD1 PHE A 220     -30.547  14.102  12.758  1.00 92.81           C  
ATOM   1757  CD2 PHE A 220     -29.266  16.000  12.062  1.00 92.81           C  
ATOM   1758  CE1 PHE A 220     -30.078  14.258  14.055  1.00 92.81           C  
ATOM   1759  CE2 PHE A 220     -28.797  16.156  13.359  1.00 92.81           C  
ATOM   1760  CZ  PHE A 220     -29.188  15.289  14.352  1.00 92.81           C  
ATOM   1761  N   GLN A 221     -31.016  13.492   7.441  1.00 91.25           N  
ATOM   1762  CA  GLN A 221     -31.797  13.469   6.211  1.00 91.25           C  
ATOM   1763  C   GLN A 221     -32.062  12.039   5.754  1.00 91.25           C  
ATOM   1764  CB  GLN A 221     -31.078  14.250   5.105  1.00 91.25           C  
ATOM   1765  O   GLN A 221     -33.188  11.703   5.336  1.00 91.25           O  
ATOM   1766  CG  GLN A 221     -31.203  15.766   5.250  1.00 91.25           C  
ATOM   1767  CD  GLN A 221     -30.594  16.516   4.070  1.00 91.25           C  
ATOM   1768  NE2 GLN A 221     -30.703  17.828   4.094  1.00 91.25           N  
ATOM   1769  OE1 GLN A 221     -30.047  15.906   3.152  1.00 91.25           O  
ATOM   1770  N   LYS A 222     -31.031  11.203   5.945  1.00 91.06           N  
ATOM   1771  CA  LYS A 222     -31.125   9.852   5.395  1.00 91.06           C  
ATOM   1772  C   LYS A 222     -31.484   8.844   6.473  1.00 91.06           C  
ATOM   1773  CB  LYS A 222     -29.797   9.461   4.727  1.00 91.06           C  
ATOM   1774  O   LYS A 222     -31.766   7.680   6.172  1.00 91.06           O  
ATOM   1775  CG  LYS A 222     -29.469  10.266   3.482  1.00 91.06           C  
ATOM   1776  CD  LYS A 222     -28.203   9.766   2.814  1.00 91.06           C  
ATOM   1777  CE  LYS A 222     -27.859  10.586   1.574  1.00 91.06           C  
ATOM   1778  NZ  LYS A 222     -26.609  10.102   0.916  1.00 91.06           N  
ATOM   1779  N   ASN A 223     -31.453   9.258   7.656  1.00 88.06           N  
ATOM   1780  CA  ASN A 223     -31.719   8.383   8.797  1.00 88.06           C  
ATOM   1781  C   ASN A 223     -30.844   7.133   8.758  1.00 88.06           C  
ATOM   1782  CB  ASN A 223     -33.188   7.992   8.836  1.00 88.06           C  
ATOM   1783  O   ASN A 223     -31.328   6.023   9.000  1.00 88.06           O  
ATOM   1784  CG  ASN A 223     -34.062   9.109   9.359  1.00 88.06           C  
ATOM   1785  ND2 ASN A 223     -35.344   9.125   8.930  1.00 88.06           N  
ATOM   1786  OD1 ASN A 223     -33.625   9.945  10.148  1.00 88.06           O  
ATOM   1787  N   VAL A 224     -29.531   7.277   8.359  1.00 92.19           N  
ATOM   1788  CA  VAL A 224     -28.578   6.180   8.297  1.00 92.19           C  
ATOM   1789  C   VAL A 224     -27.312   6.559   9.070  1.00 92.19           C  
ATOM   1790  CB  VAL A 224     -28.219   5.816   6.840  1.00 92.19           C  
ATOM   1791  O   VAL A 224     -27.047   7.738   9.289  1.00 92.19           O  
ATOM   1792  CG1 VAL A 224     -29.438   5.230   6.117  1.00 92.19           C  
ATOM   1793  CG2 VAL A 224     -27.688   7.039   6.098  1.00 92.19           C  
ATOM   1794  N   SER A 225     -26.672   5.508   9.531  1.00 94.38           N  
ATOM   1795  CA  SER A 225     -25.406   5.711  10.227  1.00 94.38           C  
ATOM   1796  C   SER A 225     -24.312   6.102   9.250  1.00 94.38           C  
ATOM   1797  CB  SER A 225     -25.000   4.445  10.984  1.00 94.38           C  
ATOM   1798  O   SER A 225     -24.359   5.750   8.070  1.00 94.38           O  
ATOM   1799  OG  SER A 225     -24.781   3.371  10.086  1.00 94.38           O  
ATOM   1800  N   LEU A 226     -23.391   6.949   9.695  1.00 95.88           N  
ATOM   1801  CA  LEU A 226     -22.281   7.445   8.891  1.00 95.88           C  
ATOM   1802  C   LEU A 226     -20.969   7.340   9.664  1.00 95.88           C  
ATOM   1803  CB  LEU A 226     -22.516   8.898   8.469  1.00 95.88           C  
ATOM   1804  O   LEU A 226     -20.891   7.746  10.828  1.00 95.88           O  
ATOM   1805  CG  LEU A 226     -21.438   9.539   7.598  1.00 95.88           C  
ATOM   1806  CD1 LEU A 226     -21.500   8.984   6.180  1.00 95.88           C  
ATOM   1807  CD2 LEU A 226     -21.594  11.055   7.594  1.00 95.88           C  
ATOM   1808  N   THR A 227     -19.953   6.773   8.992  1.00 96.62           N  
ATOM   1809  CA  THR A 227     -18.625   6.637   9.578  1.00 96.62           C  
ATOM   1810  C   THR A 227     -17.578   7.398   8.758  1.00 96.62           C  
ATOM   1811  CB  THR A 227     -18.203   5.156   9.688  1.00 96.62           C  
ATOM   1812  O   THR A 227     -17.547   7.281   7.531  1.00 96.62           O  
ATOM   1813  CG2 THR A 227     -16.859   5.008  10.367  1.00 96.62           C  
ATOM   1814  OG1 THR A 227     -19.188   4.445  10.445  1.00 96.62           O  
ATOM   1815  N   TYR A 228     -16.781   8.156   9.445  1.00 95.62           N  
ATOM   1816  CA  TYR A 228     -15.742   8.914   8.750  1.00 95.62           C  
ATOM   1817  C   TYR A 228     -14.602   9.258   9.695  1.00 95.62           C  
ATOM   1818  CB  TYR A 228     -16.328  10.195   8.141  1.00 95.62           C  
ATOM   1819  O   TYR A 228     -14.734   9.117  10.914  1.00 95.62           O  
ATOM   1820  CG  TYR A 228     -16.828  11.172   9.172  1.00 95.62           C  
ATOM   1821  CD1 TYR A 228     -18.078  11.008   9.766  1.00 95.62           C  
ATOM   1822  CD2 TYR A 228     -16.062  12.273   9.555  1.00 95.62           C  
ATOM   1823  CE1 TYR A 228     -18.562  11.914  10.711  1.00 95.62           C  
ATOM   1824  CE2 TYR A 228     -16.531  13.180  10.500  1.00 95.62           C  
ATOM   1825  OH  TYR A 228     -18.234  13.891  12.008  1.00 95.62           O  
ATOM   1826  CZ  TYR A 228     -17.781  12.992  11.070  1.00 95.62           C  
ATOM   1827  N   GLU A 229     -13.422   9.625   9.086  1.00 94.81           N  
ATOM   1828  CA  GLU A 229     -12.250  10.008   9.875  1.00 94.81           C  
ATOM   1829  C   GLU A 229     -12.070  11.523   9.891  1.00 94.81           C  
ATOM   1830  CB  GLU A 229     -10.992   9.328   9.320  1.00 94.81           C  
ATOM   1831  O   GLU A 229     -12.312  12.195   8.883  1.00 94.81           O  
ATOM   1832  CG  GLU A 229     -11.039   7.812   9.367  1.00 94.81           C  
ATOM   1833  CD  GLU A 229      -9.836   7.152   8.719  1.00 94.81           C  
ATOM   1834  OE1 GLU A 229      -9.789   5.902   8.641  1.00 94.81           O  
ATOM   1835  OE2 GLU A 229      -8.922   7.891   8.289  1.00 94.81           O  
ATOM   1836  N   GLN A 230     -11.656  11.992  11.055  1.00 94.88           N  
ATOM   1837  CA  GLN A 230     -11.484  13.438  11.141  1.00 94.88           C  
ATOM   1838  C   GLN A 230     -10.453  13.812  12.203  1.00 94.88           C  
ATOM   1839  CB  GLN A 230     -12.820  14.117  11.445  1.00 94.88           C  
ATOM   1840  O   GLN A 230     -10.430  13.219  13.281  1.00 94.88           O  
ATOM   1841  CG  GLN A 230     -12.742  15.641  11.453  1.00 94.88           C  
ATOM   1842  CD  GLN A 230     -14.109  16.297  11.484  1.00 94.88           C  
ATOM   1843  NE2 GLN A 230     -14.156  17.578  11.148  1.00 94.88           N  
ATOM   1844  OE1 GLN A 230     -15.117  15.656  11.805  1.00 94.88           O  
ATOM   1845  N   TRP A 231      -9.688  14.844  11.906  1.00 93.69           N  
ATOM   1846  CA  TRP A 231      -8.742  15.391  12.883  1.00 93.69           C  
ATOM   1847  C   TRP A 231      -9.445  16.328  13.859  1.00 93.69           C  
ATOM   1848  CB  TRP A 231      -7.605  16.125  12.172  1.00 93.69           C  
ATOM   1849  O   TRP A 231     -10.203  17.203  13.445  1.00 93.69           O  
ATOM   1850  CG  TRP A 231      -6.645  15.219  11.461  1.00 93.69           C  
ATOM   1851  CD1 TRP A 231      -6.719  14.789  10.164  1.00 93.69           C  
ATOM   1852  CD2 TRP A 231      -5.465  14.625  12.016  1.00 93.69           C  
ATOM   1853  CE2 TRP A 231      -4.871  13.852  10.992  1.00 93.69           C  
ATOM   1854  CE3 TRP A 231      -4.848  14.680  13.273  1.00 93.69           C  
ATOM   1855  NE1 TRP A 231      -5.656  13.969   9.875  1.00 93.69           N  
ATOM   1856  CH2 TRP A 231      -3.109  13.195  12.430  1.00 93.69           C  
ATOM   1857  CZ2 TRP A 231      -3.689  13.133  11.188  1.00 93.69           C  
ATOM   1858  CZ3 TRP A 231      -3.674  13.961  13.469  1.00 93.69           C  
ATOM   1859  N   LEU A 232      -9.227  16.094  15.125  1.00 94.38           N  
ATOM   1860  CA  LEU A 232      -9.758  16.969  16.156  1.00 94.38           C  
ATOM   1861  C   LEU A 232      -8.656  17.453  17.094  1.00 94.38           C  
ATOM   1862  CB  LEU A 232     -10.836  16.250  16.969  1.00 94.38           C  
ATOM   1863  O   LEU A 232      -7.609  16.812  17.203  1.00 94.38           O  
ATOM   1864  CG  LEU A 232     -12.086  15.805  16.203  1.00 94.38           C  
ATOM   1865  CD1 LEU A 232     -13.000  14.977  17.094  1.00 94.38           C  
ATOM   1866  CD2 LEU A 232     -12.828  17.016  15.656  1.00 94.38           C  
ATOM   1867  N   GLU A 233      -8.898  18.562  17.672  1.00 93.81           N  
ATOM   1868  CA  GLU A 233      -7.863  19.219  18.469  1.00 93.81           C  
ATOM   1869  C   GLU A 233      -8.266  19.281  19.938  1.00 93.81           C  
ATOM   1870  CB  GLU A 233      -7.586  20.625  17.938  1.00 93.81           C  
ATOM   1871  O   GLU A 233      -9.383  19.688  20.266  1.00 93.81           O  
ATOM   1872  CG  GLU A 233      -6.414  21.312  18.609  1.00 93.81           C  
ATOM   1873  CD  GLU A 233      -6.152  22.719  18.078  1.00 93.81           C  
ATOM   1874  OE1 GLU A 233      -5.352  23.453  18.688  1.00 93.81           O  
ATOM   1875  OE2 GLU A 233      -6.754  23.078  17.047  1.00 93.81           O  
ATOM   1876  N   TYR A 234      -7.309  18.797  20.812  1.00 93.75           N  
ATOM   1877  CA  TYR A 234      -7.492  18.938  22.250  1.00 93.75           C  
ATOM   1878  C   TYR A 234      -7.281  20.375  22.688  1.00 93.75           C  
ATOM   1879  CB  TYR A 234      -6.531  18.016  23.016  1.00 93.75           C  
ATOM   1880  O   TYR A 234      -6.680  21.172  21.969  1.00 93.75           O  
ATOM   1881  CG  TYR A 234      -6.926  16.562  22.969  1.00 93.75           C  
ATOM   1882  CD1 TYR A 234      -7.668  15.984  24.000  1.00 93.75           C  
ATOM   1883  CD2 TYR A 234      -6.555  15.750  21.891  1.00 93.75           C  
ATOM   1884  CE1 TYR A 234      -8.031  14.641  23.953  1.00 93.75           C  
ATOM   1885  CE2 TYR A 234      -6.914  14.406  21.844  1.00 93.75           C  
ATOM   1886  OH  TYR A 234      -8.008  12.531  22.828  1.00 93.75           O  
ATOM   1887  CZ  TYR A 234      -7.648  13.859  22.875  1.00 93.75           C  
ATOM   1888  N   PRO A 235      -7.703  20.750  23.891  1.00 91.00           N  
ATOM   1889  CA  PRO A 235      -7.520  22.125  24.375  1.00 91.00           C  
ATOM   1890  C   PRO A 235      -6.051  22.500  24.531  1.00 91.00           C  
ATOM   1891  CB  PRO A 235      -8.234  22.109  25.734  1.00 91.00           C  
ATOM   1892  O   PRO A 235      -5.691  23.672  24.391  1.00 91.00           O  
ATOM   1893  CG  PRO A 235      -9.211  20.984  25.641  1.00 91.00           C  
ATOM   1894  CD  PRO A 235      -8.680  19.969  24.688  1.00 91.00           C  
ATOM   1895  N   ASP A 236      -5.188  21.484  24.734  1.00 91.50           N  
ATOM   1896  CA  ASP A 236      -3.760  21.734  24.906  1.00 91.50           C  
ATOM   1897  C   ASP A 236      -3.074  21.906  23.547  1.00 91.50           C  
ATOM   1898  CB  ASP A 236      -3.096  20.609  25.688  1.00 91.50           C  
ATOM   1899  O   ASP A 236      -1.882  22.219  23.484  1.00 91.50           O  
ATOM   1900  CG  ASP A 236      -3.225  19.266  25.016  1.00 91.50           C  
ATOM   1901  OD1 ASP A 236      -3.834  19.172  23.938  1.00 91.50           O  
ATOM   1902  OD2 ASP A 236      -2.715  18.266  25.594  1.00 91.50           O  
ATOM   1903  N   GLY A 237      -3.783  21.766  22.406  1.00 88.50           N  
ATOM   1904  CA  GLY A 237      -3.223  21.938  21.078  1.00 88.50           C  
ATOM   1905  C   GLY A 237      -2.920  20.625  20.375  1.00 88.50           C  
ATOM   1906  O   GLY A 237      -2.625  20.609  19.188  1.00 88.50           O  
ATOM   1907  N   ARG A 238      -2.902  19.500  21.109  1.00 92.38           N  
ATOM   1908  CA  ARG A 238      -2.660  18.172  20.547  1.00 92.38           C  
ATOM   1909  C   ARG A 238      -3.762  17.797  19.562  1.00 92.38           C  
ATOM   1910  CB  ARG A 238      -2.557  17.125  21.656  1.00 92.38           C  
ATOM   1911  O   ARG A 238      -4.945  17.969  19.859  1.00 92.38           O  
ATOM   1912  CG  ARG A 238      -2.201  15.742  21.156  1.00 92.38           C  
ATOM   1913  CD  ARG A 238      -2.217  14.719  22.297  1.00 92.38           C  
ATOM   1914  NE  ARG A 238      -2.004  13.359  21.797  1.00 92.38           N  
ATOM   1915  NH1 ARG A 238      -2.494  12.328  23.797  1.00 92.38           N  
ATOM   1916  NH2 ARG A 238      -1.923  11.070  21.969  1.00 92.38           N  
ATOM   1917  CZ  ARG A 238      -2.141  12.258  22.516  1.00 92.38           C  
ATOM   1918  N   LYS A 239      -3.338  17.328  18.344  1.00 92.38           N  
ATOM   1919  CA  LYS A 239      -4.289  16.875  17.328  1.00 92.38           C  
ATOM   1920  C   LYS A 239      -4.332  15.352  17.250  1.00 92.38           C  
ATOM   1921  CB  LYS A 239      -3.932  17.453  15.961  1.00 92.38           C  
ATOM   1922  O   LYS A 239      -3.303  14.688  17.391  1.00 92.38           O  
ATOM   1923  CG  LYS A 239      -4.113  18.969  15.859  1.00 92.38           C  
ATOM   1924  CD  LYS A 239      -3.846  19.469  14.453  1.00 92.38           C  
ATOM   1925  CE  LYS A 239      -4.012  20.984  14.359  1.00 92.38           C  
ATOM   1926  NZ  LYS A 239      -3.777  21.484  12.969  1.00 92.38           N  
ATOM   1927  N   ALA A 240      -5.480  14.867  17.203  1.00 93.81           N  
ATOM   1928  CA  ALA A 240      -5.660  13.430  17.062  1.00 93.81           C  
ATOM   1929  C   ALA A 240      -6.691  13.109  15.984  1.00 93.81           C  
ATOM   1930  CB  ALA A 240      -6.082  12.805  18.391  1.00 93.81           C  
ATOM   1931  O   ALA A 240      -7.598  13.906  15.727  1.00 93.81           O  
ATOM   1932  N   VAL A 241      -6.441  11.961  15.328  1.00 95.06           N  
ATOM   1933  CA  VAL A 241      -7.367  11.523  14.289  1.00 95.06           C  
ATOM   1934  C   VAL A 241      -8.375  10.531  14.867  1.00 95.06           C  
ATOM   1935  CB  VAL A 241      -6.621  10.891  13.094  1.00 95.06           C  
ATOM   1936  O   VAL A 241      -7.988   9.586  15.562  1.00 95.06           O  
ATOM   1937  CG1 VAL A 241      -5.859   9.641  13.539  1.00 95.06           C  
ATOM   1938  CG2 VAL A 241      -7.602  10.547  11.977  1.00 95.06           C  
ATOM   1939  N   PHE A 242      -9.633  10.859  14.617  1.00 96.06           N  
ATOM   1940  CA  PHE A 242     -10.695  10.023  15.164  1.00 96.06           C  
ATOM   1941  C   PHE A 242     -11.516   9.391  14.047  1.00 96.06           C  
ATOM   1942  CB  PHE A 242     -11.602  10.844  16.094  1.00 96.06           C  
ATOM   1943  O   PHE A 242     -11.758  10.023  13.016  1.00 96.06           O  
ATOM   1944  CG  PHE A 242     -10.969  11.203  17.406  1.00 96.06           C  
ATOM   1945  CD1 PHE A 242     -11.156  10.398  18.516  1.00 96.06           C  
ATOM   1946  CD2 PHE A 242     -10.180  12.344  17.531  1.00 96.06           C  
ATOM   1947  CE1 PHE A 242     -10.570  10.727  19.750  1.00 96.06           C  
ATOM   1948  CE2 PHE A 242      -9.594  12.672  18.734  1.00 96.06           C  
ATOM   1949  CZ  PHE A 242      -9.789  11.867  19.844  1.00 96.06           C  
ATOM   1950  N   GLU A 243     -11.844   8.148  14.211  1.00 97.00           N  
ATOM   1951  CA  GLU A 243     -12.906   7.504  13.445  1.00 97.00           C  
ATOM   1952  C   GLU A 243     -14.266   7.711  14.102  1.00 97.00           C  
ATOM   1953  CB  GLU A 243     -12.617   6.008  13.281  1.00 97.00           C  
ATOM   1954  O   GLU A 243     -14.547   7.133  15.148  1.00 97.00           O  
ATOM   1955  CG  GLU A 243     -13.602   5.289  12.375  1.00 97.00           C  
ATOM   1956  CD  GLU A 243     -13.367   3.787  12.297  1.00 97.00           C  
ATOM   1957  OE1 GLU A 243     -13.648   3.080  13.297  1.00 97.00           O  
ATOM   1958  OE2 GLU A 243     -12.898   3.316  11.242  1.00 97.00           O  
ATOM   1959  N   LEU A 244     -15.055   8.523  13.422  1.00 96.69           N  
ATOM   1960  CA  LEU A 244     -16.312   8.961  14.016  1.00 96.69           C  
ATOM   1961  C   LEU A 244     -17.500   8.211  13.391  1.00 96.69           C  
ATOM   1962  CB  LEU A 244     -16.500  10.469  13.828  1.00 96.69           C  
ATOM   1963  O   LEU A 244     -17.562   8.047  12.172  1.00 96.69           O  
ATOM   1964  CG  LEU A 244     -15.516  11.367  14.570  1.00 96.69           C  
ATOM   1965  CD1 LEU A 244     -15.539  12.773  13.984  1.00 96.69           C  
ATOM   1966  CD2 LEU A 244     -15.828  11.391  16.062  1.00 96.69           C  
ATOM   1967  N   ARG A 245     -18.312   7.680  14.266  1.00 97.00           N  
ATOM   1968  CA  ARG A 245     -19.562   7.043  13.836  1.00 97.00           C  
ATOM   1969  C   ARG A 245     -20.766   7.727  14.461  1.00 97.00           C  
ATOM   1970  CB  ARG A 245     -19.547   5.555  14.195  1.00 97.00           C  
ATOM   1971  O   ARG A 245     -20.844   7.875  15.688  1.00 97.00           O  
ATOM   1972  CG  ARG A 245     -20.750   4.789  13.664  1.00 97.00           C  
ATOM   1973  CD  ARG A 245     -20.656   3.301  13.961  1.00 97.00           C  
ATOM   1974  NE  ARG A 245     -21.781   2.561  13.414  1.00 97.00           N  
ATOM   1975  NH1 ARG A 245     -21.141   0.524  14.297  1.00 97.00           N  
ATOM   1976  NH2 ARG A 245     -23.062   0.687  13.047  1.00 97.00           N  
ATOM   1977  CZ  ARG A 245     -22.000   1.259  13.586  1.00 97.00           C  
ATOM   1978  N   LYS A 246     -21.703   8.016  13.578  1.00 95.81           N  
ATOM   1979  CA  LYS A 246     -22.922   8.688  14.016  1.00 95.81           C  
ATOM   1980  C   LYS A 246     -24.156   7.832  13.742  1.00 95.81           C  
ATOM   1981  CB  LYS A 246     -23.078  10.047  13.328  1.00 95.81           C  
ATOM   1982  O   LYS A 246     -24.359   7.371  12.617  1.00 95.81           O  
ATOM   1983  CG  LYS A 246     -21.875  10.969  13.531  1.00 95.81           C  
ATOM   1984  CD  LYS A 246     -22.047  12.281  12.773  1.00 95.81           C  
ATOM   1985  CE  LYS A 246     -20.844  13.188  12.938  1.00 95.81           C  
ATOM   1986  NZ  LYS A 246     -21.016  14.484  12.227  1.00 95.81           N  
ATOM   1987  N   VAL A 247     -24.969   7.715  14.805  1.00 95.56           N  
ATOM   1988  CA  VAL A 247     -26.156   6.879  14.695  1.00 95.56           C  
ATOM   1989  C   VAL A 247     -27.375   7.645  15.203  1.00 95.56           C  
ATOM   1990  CB  VAL A 247     -26.000   5.555  15.469  1.00 95.56           C  
ATOM   1991  O   VAL A 247     -27.344   8.203  16.297  1.00 95.56           O  
ATOM   1992  CG1 VAL A 247     -27.219   4.668  15.289  1.00 95.56           C  
ATOM   1993  CG2 VAL A 247     -24.734   4.820  15.016  1.00 95.56           C  
ATOM   1994  N   PRO A 248     -28.438   7.637  14.305  1.00 95.31           N  
ATOM   1995  CA  PRO A 248     -29.672   8.250  14.820  1.00 95.31           C  
ATOM   1996  C   PRO A 248     -30.328   7.426  15.930  1.00 95.31           C  
ATOM   1997  CB  PRO A 248     -30.578   8.312  13.578  1.00 95.31           C  
ATOM   1998  O   PRO A 248     -30.250   6.195  15.914  1.00 95.31           O  
ATOM   1999  CG  PRO A 248     -30.078   7.219  12.688  1.00 95.31           C  
ATOM   2000  CD  PRO A 248     -28.609   7.031  12.938  1.00 95.31           C  
ATOM   2001  N   PHE A 249     -30.875   8.102  16.969  1.00 92.31           N  
ATOM   2002  CA  PHE A 249     -31.562   7.316  18.000  1.00 92.31           C  
ATOM   2003  C   PHE A 249     -32.969   7.863  18.250  1.00 92.31           C  
ATOM   2004  CB  PHE A 249     -30.766   7.320  19.297  1.00 92.31           C  
ATOM   2005  O   PHE A 249     -33.219   9.055  18.047  1.00 92.31           O  
ATOM   2006  CG  PHE A 249     -30.828   8.617  20.047  1.00 92.31           C  
ATOM   2007  CD1 PHE A 249     -29.984   9.672  19.719  1.00 92.31           C  
ATOM   2008  CD2 PHE A 249     -31.734   8.789  21.094  1.00 92.31           C  
ATOM   2009  CE1 PHE A 249     -30.047  10.875  20.422  1.00 92.31           C  
ATOM   2010  CE2 PHE A 249     -31.797   9.992  21.797  1.00 92.31           C  
ATOM   2011  CZ  PHE A 249     -30.953  11.031  21.453  1.00 92.31           C  
ATOM   2012  N   TYR A 250     -33.812   6.898  18.656  1.00 92.12           N  
ATOM   2013  CA  TYR A 250     -35.250   7.141  18.656  1.00 92.12           C  
ATOM   2014  C   TYR A 250     -35.844   6.863  20.031  1.00 92.12           C  
ATOM   2015  CB  TYR A 250     -35.938   6.277  17.609  1.00 92.12           C  
ATOM   2016  O   TYR A 250     -35.281   6.094  20.812  1.00 92.12           O  
ATOM   2017  CG  TYR A 250     -35.438   6.488  16.203  1.00 92.12           C  
ATOM   2018  CD1 TYR A 250     -36.000   7.438  15.367  1.00 92.12           C  
ATOM   2019  CD2 TYR A 250     -34.375   5.738  15.719  1.00 92.12           C  
ATOM   2020  CE1 TYR A 250     -35.531   7.633  14.070  1.00 92.12           C  
ATOM   2021  CE2 TYR A 250     -33.875   5.926  14.430  1.00 92.12           C  
ATOM   2022  OH  TYR A 250     -34.000   7.066  12.336  1.00 92.12           O  
ATOM   2023  CZ  TYR A 250     -34.469   6.875  13.617  1.00 92.12           C  
ATOM   2024  N   ARG A 251     -36.844   7.590  20.297  1.00 91.38           N  
ATOM   2025  CA  ARG A 251     -37.688   7.301  21.469  1.00 91.38           C  
ATOM   2026  C   ARG A 251     -38.500   6.023  21.266  1.00 91.38           C  
ATOM   2027  CB  ARG A 251     -38.625   8.469  21.766  1.00 91.38           C  
ATOM   2028  O   ARG A 251     -38.594   5.523  20.141  1.00 91.38           O  
ATOM   2029  CG  ARG A 251     -39.219   8.445  23.172  1.00 91.38           C  
ATOM   2030  CD  ARG A 251     -40.156   9.625  23.406  1.00 91.38           C  
ATOM   2031  NE  ARG A 251     -39.469  10.711  24.094  1.00 91.38           N  
ATOM   2032  NH1 ARG A 251     -41.312  12.094  24.188  1.00 91.38           N  
ATOM   2033  NH2 ARG A 251     -39.312  12.789  25.078  1.00 91.38           N  
ATOM   2034  CZ  ARG A 251     -40.031  11.859  24.453  1.00 91.38           C  
ATOM   2035  N   ARG A 252     -39.125   5.492  22.297  1.00 88.81           N  
ATOM   2036  CA  ARG A 252     -39.906   4.273  22.234  1.00 88.81           C  
ATOM   2037  C   ARG A 252     -41.125   4.453  21.297  1.00 88.81           C  
ATOM   2038  CB  ARG A 252     -40.406   3.861  23.625  1.00 88.81           C  
ATOM   2039  O   ARG A 252     -41.562   3.502  20.656  1.00 88.81           O  
ATOM   2040  CG  ARG A 252     -39.375   3.104  24.438  1.00 88.81           C  
ATOM   2041  CD  ARG A 252     -39.938   2.541  25.719  1.00 88.81           C  
ATOM   2042  NE  ARG A 252     -38.938   1.872  26.531  1.00 88.81           N  
ATOM   2043  NH1 ARG A 252     -40.375   1.280  28.234  1.00 88.81           N  
ATOM   2044  NH2 ARG A 252     -38.188   0.708  28.359  1.00 88.81           N  
ATOM   2045  CZ  ARG A 252     -39.156   1.288  27.703  1.00 88.81           C  
ATOM   2046  N   ASP A 253     -41.562   5.684  21.047  1.00 90.00           N  
ATOM   2047  CA  ASP A 253     -42.719   5.988  20.219  1.00 90.00           C  
ATOM   2048  C   ASP A 253     -42.344   6.184  18.766  1.00 90.00           C  
ATOM   2049  CB  ASP A 253     -43.438   7.234  20.750  1.00 90.00           C  
ATOM   2050  O   ASP A 253     -43.188   6.445  17.906  1.00 90.00           O  
ATOM   2051  CG  ASP A 253     -42.562   8.477  20.703  1.00 90.00           C  
ATOM   2052  OD1 ASP A 253     -41.438   8.406  20.203  1.00 90.00           O  
ATOM   2053  OD2 ASP A 253     -43.031   9.547  21.156  1.00 90.00           O  
ATOM   2054  N   GLY A 254     -41.062   6.016  18.438  1.00 85.94           N  
ATOM   2055  CA  GLY A 254     -40.594   6.090  17.062  1.00 85.94           C  
ATOM   2056  C   GLY A 254     -40.156   7.480  16.656  1.00 85.94           C  
ATOM   2057  O   GLY A 254     -39.688   7.688  15.523  1.00 85.94           O  
ATOM   2058  N   ARG A 255     -40.281   8.484  17.453  1.00 89.62           N  
ATOM   2059  CA  ARG A 255     -39.875   9.852  17.203  1.00 89.62           C  
ATOM   2060  C   ARG A 255     -38.344   9.992  17.375  1.00 89.62           C  
ATOM   2061  CB  ARG A 255     -40.594  10.820  18.141  1.00 89.62           C  
ATOM   2062  O   ARG A 255     -37.781   9.523  18.375  1.00 89.62           O  
ATOM   2063  CG  ARG A 255     -42.031  11.055  17.781  1.00 89.62           C  
ATOM   2064  CD  ARG A 255     -42.688  12.117  18.672  1.00 89.62           C  
ATOM   2065  NE  ARG A 255     -44.094  12.273  18.375  1.00 89.62           N  
ATOM   2066  NH1 ARG A 255     -44.500  13.766  20.109  1.00 89.62           N  
ATOM   2067  NH2 ARG A 255     -46.219  13.133  18.719  1.00 89.62           N  
ATOM   2068  CZ  ARG A 255     -44.938  13.055  19.062  1.00 89.62           C  
ATOM   2069  N   ARG A 256     -37.594  10.570  16.297  1.00 90.75           N  
ATOM   2070  CA  ARG A 256     -36.156  10.773  16.344  1.00 90.75           C  
ATOM   2071  C   ARG A 256     -35.781  11.844  17.359  1.00 90.75           C  
ATOM   2072  CB  ARG A 256     -35.625  11.156  14.953  1.00 90.75           C  
ATOM   2073  O   ARG A 256     -36.188  13.000  17.234  1.00 90.75           O  
ATOM   2074  CG  ARG A 256     -34.094  11.188  14.859  1.00 90.75           C  
ATOM   2075  CD  ARG A 256     -33.625  11.492  13.445  1.00 90.75           C  
ATOM   2076  NE  ARG A 256     -33.969  12.859  13.047  1.00 90.75           N  
ATOM   2077  NH1 ARG A 256     -34.719  12.281  10.938  1.00 90.75           N  
ATOM   2078  NH2 ARG A 256     -34.719  14.477  11.609  1.00 90.75           N  
ATOM   2079  CZ  ARG A 256     -34.469  13.203  11.867  1.00 90.75           C  
ATOM   2080  N   LEU A 257     -35.031  11.508  18.359  1.00 91.38           N  
ATOM   2081  CA  LEU A 257     -34.625  12.422  19.422  1.00 91.38           C  
ATOM   2082  C   LEU A 257     -33.375  13.188  19.000  1.00 91.38           C  
ATOM   2083  CB  LEU A 257     -34.344  11.648  20.719  1.00 91.38           C  
ATOM   2084  O   LEU A 257     -33.219  14.375  19.312  1.00 91.38           O  
ATOM   2085  CG  LEU A 257     -35.562  11.102  21.453  1.00 91.38           C  
ATOM   2086  CD1 LEU A 257     -35.125  10.289  22.672  1.00 91.38           C  
ATOM   2087  CD2 LEU A 257     -36.500  12.234  21.859  1.00 91.38           C  
ATOM   2088  N   GLY A 258     -32.562  12.516  18.094  1.00 94.69           N  
ATOM   2089  CA  GLY A 258     -31.297  13.078  17.656  1.00 94.69           C  
ATOM   2090  C   GLY A 258     -30.328  12.039  17.141  1.00 94.69           C  
ATOM   2091  O   GLY A 258     -30.734  11.094  16.453  1.00 94.69           O  
ATOM   2092  N   LEU A 259     -29.031  12.320  17.391  1.00 95.69           N  
ATOM   2093  CA  LEU A 259     -28.016  11.352  16.969  1.00 95.69           C  
ATOM   2094  C   LEU A 259     -27.016  11.094  18.078  1.00 95.69           C  
ATOM   2095  CB  LEU A 259     -27.297  11.852  15.719  1.00 95.69           C  
ATOM   2096  O   LEU A 259     -26.828  11.938  18.969  1.00 95.69           O  
ATOM   2097  CG  LEU A 259     -26.531  13.164  15.852  1.00 95.69           C  
ATOM   2098  CD1 LEU A 259     -25.141  12.906  16.453  1.00 95.69           C  
ATOM   2099  CD2 LEU A 259     -26.406  13.852  14.500  1.00 95.69           C  
ATOM   2100  N   MET A 260     -26.531   9.883  18.047  1.00 95.50           N  
ATOM   2101  CA  MET A 260     -25.453   9.477  18.938  1.00 95.50           C  
ATOM   2102  C   MET A 260     -24.141   9.336  18.172  1.00 95.50           C  
ATOM   2103  CB  MET A 260     -25.781   8.156  19.641  1.00 95.50           C  
ATOM   2104  O   MET A 260     -24.094   8.727  17.109  1.00 95.50           O  
ATOM   2105  CG  MET A 260     -24.859   7.820  20.797  1.00 95.50           C  
ATOM   2106  SD  MET A 260     -25.406   6.332  21.719  1.00 95.50           S  
ATOM   2107  CE  MET A 260     -24.125   6.266  23.000  1.00 95.50           C  
ATOM   2108  N   GLY A 261     -23.078   9.930  18.672  1.00 96.00           N  
ATOM   2109  CA  GLY A 261     -21.781   9.867  18.016  1.00 96.00           C  
ATOM   2110  C   GLY A 261     -20.734   9.125  18.828  1.00 96.00           C  
ATOM   2111  O   GLY A 261     -20.719   9.219  20.062  1.00 96.00           O  
ATOM   2112  N   PHE A 262     -19.984   8.344  18.109  1.00 96.31           N  
ATOM   2113  CA  PHE A 262     -18.844   7.637  18.688  1.00 96.31           C  
ATOM   2114  C   PHE A 262     -17.562   8.008  17.969  1.00 96.31           C  
ATOM   2115  CB  PHE A 262     -19.078   6.121  18.625  1.00 96.31           C  
ATOM   2116  O   PHE A 262     -17.547   8.148  16.750  1.00 96.31           O  
ATOM   2117  CG  PHE A 262     -20.375   5.676  19.234  1.00 96.31           C  
ATOM   2118  CD1 PHE A 262     -20.453   5.328  20.578  1.00 96.31           C  
ATOM   2119  CD2 PHE A 262     -21.531   5.598  18.469  1.00 96.31           C  
ATOM   2120  CE1 PHE A 262     -21.656   4.914  21.141  1.00 96.31           C  
ATOM   2121  CE2 PHE A 262     -22.734   5.184  19.016  1.00 96.31           C  
ATOM   2122  CZ  PHE A 262     -22.797   4.840  20.359  1.00 96.31           C  
ATOM   2123  N   GLY A 263     -16.531   8.211  18.781  1.00 96.62           N  
ATOM   2124  CA  GLY A 263     -15.234   8.508  18.188  1.00 96.62           C  
ATOM   2125  C   GLY A 263     -14.109   7.691  18.797  1.00 96.62           C  
ATOM   2126  O   GLY A 263     -13.898   7.723  20.000  1.00 96.62           O  
ATOM   2127  N   ARG A 264     -13.484   6.934  17.953  1.00 95.81           N  
ATOM   2128  CA  ARG A 264     -12.336   6.141  18.391  1.00 95.81           C  
ATOM   2129  C   ARG A 264     -11.023   6.781  17.938  1.00 95.81           C  
ATOM   2130  CB  ARG A 264     -12.438   4.715  17.859  1.00 95.81           C  
ATOM   2131  O   ARG A 264     -10.859   7.098  16.750  1.00 95.81           O  
ATOM   2132  CG  ARG A 264     -11.273   3.820  18.250  1.00 95.81           C  
ATOM   2133  CD  ARG A 264     -11.562   2.354  17.984  1.00 95.81           C  
ATOM   2134  NE  ARG A 264     -12.570   1.819  18.891  1.00 95.81           N  
ATOM   2135  NH1 ARG A 264     -12.562  -0.306  17.984  1.00 95.81           N  
ATOM   2136  NH2 ARG A 264     -13.938   0.189  19.766  1.00 95.81           N  
ATOM   2137  CZ  ARG A 264     -13.023   0.568  18.875  1.00 95.81           C  
ATOM   2138  N   ASP A 265     -10.125   6.949  18.844  1.00 94.94           N  
ATOM   2139  CA  ASP A 265      -8.805   7.488  18.531  1.00 94.94           C  
ATOM   2140  C   ASP A 265      -7.961   6.473  17.766  1.00 94.94           C  
ATOM   2141  CB  ASP A 265      -8.086   7.914  19.812  1.00 94.94           C  
ATOM   2142  O   ASP A 265      -7.578   5.438  18.312  1.00 94.94           O  
ATOM   2143  CG  ASP A 265      -6.820   8.719  19.547  1.00 94.94           C  
ATOM   2144  OD1 ASP A 265      -6.293   8.664  18.406  1.00 94.94           O  
ATOM   2145  OD2 ASP A 265      -6.348   9.406  20.469  1.00 94.94           O  
ATOM   2146  N   ILE A 266      -7.629   6.793  16.438  1.00 94.50           N  
ATOM   2147  CA  ILE A 266      -6.883   5.867  15.602  1.00 94.50           C  
ATOM   2148  C   ILE A 266      -5.543   6.492  15.211  1.00 94.50           C  
ATOM   2149  CB  ILE A 266      -7.684   5.484  14.336  1.00 94.50           C  
ATOM   2150  O   ILE A 266      -4.961   6.133  14.188  1.00 94.50           O  
ATOM   2151  CG1 ILE A 266      -8.086   6.738  13.555  1.00 94.50           C  
ATOM   2152  CG2 ILE A 266      -8.914   4.652  14.703  1.00 94.50           C  
ATOM   2153  CD1 ILE A 266      -8.578   6.461  12.141  1.00 94.50           C  
ATOM   2154  N   THR A 267      -5.086   7.438  16.000  1.00 93.44           N  
ATOM   2155  CA  THR A 267      -3.873   8.180  15.680  1.00 93.44           C  
ATOM   2156  C   THR A 267      -2.672   7.242  15.594  1.00 93.44           C  
ATOM   2157  CB  THR A 267      -3.598   9.281  16.719  1.00 93.44           C  
ATOM   2158  O   THR A 267      -1.908   7.289  14.633  1.00 93.44           O  
ATOM   2159  CG2 THR A 267      -2.445  10.180  16.281  1.00 93.44           C  
ATOM   2160  OG1 THR A 267      -4.777  10.078  16.891  1.00 93.44           O  
ATOM   2161  N   GLU A 268      -2.457   6.438  16.531  1.00 91.31           N  
ATOM   2162  CA  GLU A 268      -1.314   5.531  16.562  1.00 91.31           C  
ATOM   2163  C   GLU A 268      -1.355   4.555  15.391  1.00 91.31           C  
ATOM   2164  CB  GLU A 268      -1.270   4.766  17.891  1.00 91.31           C  
ATOM   2165  O   GLU A 268      -0.339   4.320  14.734  1.00 91.31           O  
ATOM   2166  CG  GLU A 268      -0.772   5.594  19.062  1.00 91.31           C  
ATOM   2167  CD  GLU A 268      -0.639   4.797  20.344  1.00 91.31           C  
ATOM   2168  OE1 GLU A 268      -0.207   5.367  21.375  1.00 91.31           O  
ATOM   2169  OE2 GLU A 268      -0.969   3.590  20.328  1.00 91.31           O  
ATOM   2170  N   ARG A 269      -2.559   4.047  15.203  1.00 90.50           N  
ATOM   2171  CA  ARG A 269      -2.734   3.092  14.109  1.00 90.50           C  
ATOM   2172  C   ARG A 269      -2.453   3.746  12.766  1.00 90.50           C  
ATOM   2173  CB  ARG A 269      -4.152   2.512  14.125  1.00 90.50           C  
ATOM   2174  O   ARG A 269      -1.812   3.146  11.898  1.00 90.50           O  
ATOM   2175  CG  ARG A 269      -4.395   1.454  13.062  1.00 90.50           C  
ATOM   2176  CD  ARG A 269      -5.820   0.925  13.109  1.00 90.50           C  
ATOM   2177  NE  ARG A 269      -6.109   0.048  11.977  1.00 90.50           N  
ATOM   2178  NH1 ARG A 269      -8.281  -0.407  12.617  1.00 90.50           N  
ATOM   2179  NH2 ARG A 269      -7.422  -1.341  10.703  1.00 90.50           N  
ATOM   2180  CZ  ARG A 269      -7.270  -0.564  11.773  1.00 90.50           C  
ATOM   2181  N   LYS A 270      -2.984   4.957  12.547  1.00 88.38           N  
ATOM   2182  CA  LYS A 270      -2.770   5.691  11.305  1.00 88.38           C  
ATOM   2183  C   LYS A 270      -1.292   6.027  11.109  1.00 88.38           C  
ATOM   2184  CB  LYS A 270      -3.604   6.973  11.281  1.00 88.38           C  
ATOM   2185  O   LYS A 270      -0.771   5.941  10.000  1.00 88.38           O  
ATOM   2186  CG  LYS A 270      -3.537   7.734   9.969  1.00 88.38           C  
ATOM   2187  CD  LYS A 270      -4.285   7.004   8.859  1.00 88.38           C  
ATOM   2188  CE  LYS A 270      -4.371   7.844   7.594  1.00 88.38           C  
ATOM   2189  NZ  LYS A 270      -4.973   7.074   6.461  1.00 88.38           N  
ATOM   2190  N   GLN A 271      -0.562   6.387  12.125  1.00 87.81           N  
ATOM   2191  CA  GLN A 271       0.865   6.680  12.047  1.00 87.81           C  
ATOM   2192  C   GLN A 271       1.661   5.438  11.664  1.00 87.81           C  
ATOM   2193  CB  GLN A 271       1.373   7.238  13.375  1.00 87.81           C  
ATOM   2194  O   GLN A 271       2.594   5.512  10.859  1.00 87.81           O  
ATOM   2195  CG  GLN A 271       0.892   8.656  13.672  1.00 87.81           C  
ATOM   2196  CD  GLN A 271       1.381   9.172  15.016  1.00 87.81           C  
ATOM   2197  NE2 GLN A 271       1.300  10.484  15.203  1.00 87.81           N  
ATOM   2198  OE1 GLN A 271       1.827   8.398  15.867  1.00 87.81           O  
ATOM   2199  N   TYR A 272       1.304   4.316  12.242  1.00 85.06           N  
ATOM   2200  CA  TYR A 272       1.977   3.064  11.906  1.00 85.06           C  
ATOM   2201  C   TYR A 272       1.702   2.672  10.461  1.00 85.06           C  
ATOM   2202  CB  TYR A 272       1.530   1.942  12.852  1.00 85.06           C  
ATOM   2203  O   TYR A 272       2.600   2.201   9.758  1.00 85.06           O  
ATOM   2204  CG  TYR A 272       2.180   1.997  14.211  1.00 85.06           C  
ATOM   2205  CD1 TYR A 272       3.564   1.938  14.344  1.00 85.06           C  
ATOM   2206  CD2 TYR A 272       1.410   2.107  15.359  1.00 85.06           C  
ATOM   2207  CE1 TYR A 272       4.168   1.985  15.594  1.00 85.06           C  
ATOM   2208  CE2 TYR A 272       2.002   2.156  16.625  1.00 85.06           C  
ATOM   2209  OH  TYR A 272       3.971   2.143  17.969  1.00 85.06           O  
ATOM   2210  CZ  TYR A 272       3.381   2.094  16.734  1.00 85.06           C  
ATOM   2211  N   GLN A 273       0.478   2.861  10.062  1.00 85.75           N  
ATOM   2212  CA  GLN A 273       0.115   2.562   8.680  1.00 85.75           C  
ATOM   2213  C   GLN A 273       0.875   3.455   7.707  1.00 85.75           C  
ATOM   2214  CB  GLN A 273      -1.392   2.723   8.477  1.00 85.75           C  
ATOM   2215  O   GLN A 273       1.393   2.979   6.691  1.00 85.75           O  
ATOM   2216  CG  GLN A 273      -1.876   2.273   7.102  1.00 85.75           C  
ATOM   2217  CD  GLN A 273      -3.381   2.383   6.945  1.00 85.75           C  
ATOM   2218  NE2 GLN A 273      -3.869   2.156   5.734  1.00 85.75           N  
ATOM   2219  OE1 GLN A 273      -4.098   2.666   7.910  1.00 85.75           O  
ATOM   2220  N   ASP A 274       0.891   4.715   8.000  1.00 84.94           N  
ATOM   2221  CA  ASP A 274       1.610   5.664   7.160  1.00 84.94           C  
ATOM   2222  C   ASP A 274       3.107   5.367   7.152  1.00 84.94           C  
ATOM   2223  CB  ASP A 274       1.360   7.098   7.637  1.00 84.94           C  
ATOM   2224  O   ASP A 274       3.758   5.453   6.109  1.00 84.94           O  
ATOM   2225  CG  ASP A 274      -0.028   7.605   7.289  1.00 84.94           C  
ATOM   2226  OD1 ASP A 274      -0.728   6.957   6.480  1.00 84.94           O  
ATOM   2227  OD2 ASP A 274      -0.425   8.656   7.828  1.00 84.94           O  
ATOM   2228  N   ALA A 275       3.627   5.047   8.281  1.00 80.62           N  
ATOM   2229  CA  ALA A 275       5.039   4.695   8.383  1.00 80.62           C  
ATOM   2230  C   ALA A 275       5.352   3.434   7.578  1.00 80.62           C  
ATOM   2231  CB  ALA A 275       5.441   4.500   9.844  1.00 80.62           C  
ATOM   2232  O   ALA A 275       6.371   3.363   6.895  1.00 80.62           O  
ATOM   2233  N   GLN A 276       4.461   2.461   7.707  1.00 78.06           N  
ATOM   2234  CA  GLN A 276       4.629   1.222   6.957  1.00 78.06           C  
ATOM   2235  C   GLN A 276       4.500   1.464   5.457  1.00 78.06           C  
ATOM   2236  CB  GLN A 276       3.611   0.175   7.414  1.00 78.06           C  
ATOM   2237  O   GLN A 276       5.266   0.914   4.664  1.00 78.06           O  
ATOM   2238  CG  GLN A 276       3.943  -0.465   8.750  1.00 78.06           C  
ATOM   2239  CD  GLN A 276       5.230  -1.267   8.719  1.00 78.06           C  
ATOM   2240  NE2 GLN A 276       5.973  -1.248   9.820  1.00 78.06           N  
ATOM   2241  OE1 GLN A 276       5.559  -1.897   7.707  1.00 78.06           O  
ATOM   2242  N   GLU A 277       3.523   2.256   5.074  1.00 78.69           N  
ATOM   2243  CA  GLU A 277       3.342   2.607   3.670  1.00 78.69           C  
ATOM   2244  C   GLU A 277       4.539   3.389   3.137  1.00 78.69           C  
ATOM   2245  CB  GLU A 277       2.057   3.420   3.480  1.00 78.69           C  
ATOM   2246  O   GLU A 277       5.004   3.139   2.021  1.00 78.69           O  
ATOM   2247  CG  GLU A 277       1.606   3.527   2.029  1.00 78.69           C  
ATOM   2248  CD  GLU A 277       0.271   4.238   1.868  1.00 78.69           C  
ATOM   2249  OE1 GLU A 277      -0.175   4.434   0.716  1.00 78.69           O  
ATOM   2250  OE2 GLU A 277      -0.333   4.598   2.902  1.00 78.69           O  
ATOM   2251  N   LYS A 278       4.938   4.301   3.949  1.00 76.94           N  
ATOM   2252  CA  LYS A 278       6.133   5.055   3.586  1.00 76.94           C  
ATOM   2253  C   LYS A 278       7.344   4.137   3.445  1.00 76.94           C  
ATOM   2254  CB  LYS A 278       6.418   6.145   4.625  1.00 76.94           C  
ATOM   2255  O   LYS A 278       8.125   4.270   2.502  1.00 76.94           O  
ATOM   2256  CG  LYS A 278       7.562   7.070   4.250  1.00 76.94           C  
ATOM   2257  CD  LYS A 278       7.727   8.195   5.266  1.00 76.94           C  
ATOM   2258  CE  LYS A 278       8.875   9.125   4.895  1.00 76.94           C  
ATOM   2259  NZ  LYS A 278       9.055  10.211   5.898  1.00 76.94           N  
ATOM   2260  N   ALA A 279       7.539   3.256   4.430  1.00 72.06           N  
ATOM   2261  CA  ALA A 279       8.648   2.301   4.387  1.00 72.06           C  
ATOM   2262  C   ALA A 279       8.547   1.403   3.156  1.00 72.06           C  
ATOM   2263  CB  ALA A 279       8.672   1.457   5.660  1.00 72.06           C  
ATOM   2264  O   ALA A 279       9.555   1.120   2.506  1.00 72.06           O  
ATOM   2265  N   SER A 280       7.355   0.959   2.855  1.00 72.25           N  
ATOM   2266  CA  SER A 280       7.129   0.106   1.692  1.00 72.25           C  
ATOM   2267  C   SER A 280       7.434   0.848   0.395  1.00 72.25           C  
ATOM   2268  CB  SER A 280       5.691  -0.405   1.671  1.00 72.25           C  
ATOM   2269  O   SER A 280       8.094   0.306  -0.496  1.00 72.25           O  
ATOM   2270  OG  SER A 280       5.465  -1.233   0.543  1.00 72.25           O  
ATOM   2271  N   ARG A 281       6.977   2.102   0.276  1.00 69.81           N  
ATOM   2272  CA  ARG A 281       7.230   2.939  -0.892  1.00 69.81           C  
ATOM   2273  C   ARG A 281       8.719   3.236  -1.038  1.00 69.81           C  
ATOM   2274  CB  ARG A 281       6.445   4.246  -0.799  1.00 69.81           C  
ATOM   2275  O   ARG A 281       9.258   3.230  -2.148  1.00 69.81           O  
ATOM   2276  CG  ARG A 281       4.965   4.102  -1.123  1.00 69.81           C  
ATOM   2277  CD  ARG A 281       4.242   5.441  -1.082  1.00 69.81           C  
ATOM   2278  NE  ARG A 281       2.803   5.281  -1.257  1.00 69.81           N  
ATOM   2279  NH1 ARG A 281       2.260   7.344  -0.367  1.00 69.81           N  
ATOM   2280  NH2 ARG A 281       0.607   5.941  -1.115  1.00 69.81           N  
ATOM   2281  CZ  ARG A 281       1.894   6.191  -0.913  1.00 69.81           C  
ATOM   2282  N   ASP A 282       9.328   3.541   0.078  1.00 67.25           N  
ATOM   2283  CA  ASP A 282      10.766   3.812   0.086  1.00 67.25           C  
ATOM   2284  C   ASP A 282      11.562   2.582  -0.349  1.00 67.25           C  
ATOM   2285  CB  ASP A 282      11.219   4.266   1.475  1.00 67.25           C  
ATOM   2286  O   ASP A 282      12.539   2.699  -1.086  1.00 67.25           O  
ATOM   2287  CG  ASP A 282      10.766   5.676   1.814  1.00 67.25           C  
ATOM   2288  OD1 ASP A 282      10.273   6.391   0.917  1.00 67.25           O  
ATOM   2289  OD2 ASP A 282      10.914   6.078   2.988  1.00 67.25           O  
ATOM   2290  N   LYS A 283      11.086   1.452   0.136  1.00 67.81           N  
ATOM   2291  CA  LYS A 283      11.727   0.197  -0.248  1.00 67.81           C  
ATOM   2292  C   LYS A 283      11.656  -0.014  -1.758  1.00 67.81           C  
ATOM   2293  CB  LYS A 283      11.070  -0.981   0.474  1.00 67.81           C  
ATOM   2294  O   LYS A 283      12.656  -0.393  -2.381  1.00 67.81           O  
ATOM   2295  CG  LYS A 283      11.797  -2.305   0.286  1.00 67.81           C  
ATOM   2296  CD  LYS A 283      11.109  -3.434   1.045  1.00 67.81           C  
ATOM   2297  CE  LYS A 283      11.750  -4.781   0.749  1.00 67.81           C  
ATOM   2298  NZ  LYS A 283      11.070  -5.895   1.473  1.00 67.81           N  
ATOM   2299  N   THR A 284      10.555   0.292  -2.400  1.00 62.72           N  
ATOM   2300  CA  THR A 284      10.336   0.130  -3.834  1.00 62.72           C  
ATOM   2301  C   THR A 284      11.188   1.122  -4.625  1.00 62.72           C  
ATOM   2302  CB  THR A 284       8.852   0.314  -4.199  1.00 62.72           C  
ATOM   2303  O   THR A 284      11.812   0.754  -5.621  1.00 62.72           O  
ATOM   2304  CG2 THR A 284       8.625   0.107  -5.691  1.00 62.72           C  
ATOM   2305  OG1 THR A 284       8.070  -0.637  -3.469  1.00 62.72           O  
ATOM   2306  N   ALA A 285      11.117   2.330  -4.199  1.00 63.97           N  
ATOM   2307  CA  ALA A 285      11.906   3.371  -4.855  1.00 63.97           C  
ATOM   2308  C   ALA A 285      13.398   3.061  -4.777  1.00 63.97           C  
ATOM   2309  CB  ALA A 285      11.617   4.730  -4.223  1.00 63.97           C  
ATOM   2310  O   ALA A 285      14.133   3.264  -5.746  1.00 63.97           O  
ATOM   2311  N   PHE A 286      13.812   2.512  -3.646  1.00 69.62           N  
ATOM   2312  CA  PHE A 286      15.219   2.178  -3.432  1.00 69.62           C  
ATOM   2313  C   PHE A 286      15.656   1.053  -4.363  1.00 69.62           C  
ATOM   2314  CB  PHE A 286      15.461   1.775  -1.973  1.00 69.62           C  
ATOM   2315  O   PHE A 286      16.703   1.144  -5.004  1.00 69.62           O  
ATOM   2316  CG  PHE A 286      16.875   1.335  -1.689  1.00 69.62           C  
ATOM   2317  CD1 PHE A 286      17.172  -0.012  -1.534  1.00 69.62           C  
ATOM   2318  CD2 PHE A 286      17.891   2.268  -1.579  1.00 69.62           C  
ATOM   2319  CE1 PHE A 286      18.484  -0.423  -1.272  1.00 69.62           C  
ATOM   2320  CE2 PHE A 286      19.203   1.865  -1.317  1.00 69.62           C  
ATOM   2321  CZ  PHE A 286      19.484   0.520  -1.164  1.00 69.62           C  
ATOM   2322  N   ILE A 287      14.773  -0.014  -4.438  1.00 66.62           N  
ATOM   2323  CA  ILE A 287      15.117  -1.162  -5.270  1.00 66.62           C  
ATOM   2324  C   ILE A 287      15.164  -0.738  -6.738  1.00 66.62           C  
ATOM   2325  CB  ILE A 287      14.109  -2.316  -5.078  1.00 66.62           C  
ATOM   2326  O   ILE A 287      16.047  -1.155  -7.480  1.00 66.62           O  
ATOM   2327  CG1 ILE A 287      14.227  -2.904  -3.666  1.00 66.62           C  
ATOM   2328  CG2 ILE A 287      14.312  -3.398  -6.141  1.00 66.62           C  
ATOM   2329  CD1 ILE A 287      15.586  -3.533  -3.375  1.00 66.62           C  
ATOM   2330  N   SER A 288      14.250   0.166  -7.145  1.00 65.62           N  
ATOM   2331  CA  SER A 288      14.242   0.677  -8.516  1.00 65.62           C  
ATOM   2332  C   SER A 288      15.500   1.494  -8.805  1.00 65.62           C  
ATOM   2333  CB  SER A 288      13.000   1.532  -8.758  1.00 65.62           C  
ATOM   2334  O   SER A 288      16.109   1.354  -9.867  1.00 65.62           O  
ATOM   2335  OG  SER A 288      12.969   1.995 -10.102  1.00 65.62           O  
ATOM   2336  N   THR A 289      15.844   2.326  -7.867  1.00 58.38           N  
ATOM   2337  CA  THR A 289      17.031   3.168  -8.031  1.00 58.38           C  
ATOM   2338  C   THR A 289      18.297   2.318  -8.102  1.00 58.38           C  
ATOM   2339  CB  THR A 289      17.156   4.180  -6.871  1.00 58.38           C  
ATOM   2340  O   THR A 289      19.156   2.553  -8.953  1.00 58.38           O  
ATOM   2341  CG2 THR A 289      18.344   5.109  -7.082  1.00 58.38           C  
ATOM   2342  OG1 THR A 289      15.953   4.961  -6.797  1.00 58.38           O  
ATOM   2343  N   ILE A 290      18.391   1.328  -7.234  1.00 68.62           N  
ATOM   2344  CA  ILE A 290      19.578   0.473  -7.203  1.00 68.62           C  
ATOM   2345  C   ILE A 290      19.672  -0.322  -8.508  1.00 68.62           C  
ATOM   2346  CB  ILE A 290      19.547  -0.483  -5.992  1.00 68.62           C  
ATOM   2347  O   ILE A 290      20.766  -0.514  -9.047  1.00 68.62           O  
ATOM   2348  CG1 ILE A 290      19.750   0.302  -4.688  1.00 68.62           C  
ATOM   2349  CG2 ILE A 290      20.625  -1.570  -6.141  1.00 68.62           C  
ATOM   2350  CD1 ILE A 290      19.703  -0.560  -3.434  1.00 68.62           C  
ATOM   2351  N   SER A 291      18.531  -0.756  -9.008  1.00 66.81           N  
ATOM   2352  CA  SER A 291      18.500  -1.495 -10.266  1.00 66.81           C  
ATOM   2353  C   SER A 291      19.062  -0.657 -11.414  1.00 66.81           C  
ATOM   2354  CB  SER A 291      17.078  -1.941 -10.594  1.00 66.81           C  
ATOM   2355  O   SER A 291      19.859  -1.146 -12.219  1.00 66.81           O  
ATOM   2356  OG  SER A 291      17.047  -2.674 -11.805  1.00 66.81           O  
ATOM   2357  N   HIS A 292      18.594   0.585 -11.430  1.00 65.44           N  
ATOM   2358  CA  HIS A 292      19.062   1.464 -12.492  1.00 65.44           C  
ATOM   2359  C   HIS A 292      20.562   1.719 -12.375  1.00 65.44           C  
ATOM   2360  CB  HIS A 292      18.297   2.789 -12.469  1.00 65.44           C  
ATOM   2361  O   HIS A 292      21.281   1.742 -13.375  1.00 65.44           O  
ATOM   2362  CG  HIS A 292      18.250   3.477 -13.797  1.00 65.44           C  
ATOM   2363  CD2 HIS A 292      17.266   3.551 -14.727  1.00 65.44           C  
ATOM   2364  ND1 HIS A 292      19.312   4.195 -14.305  1.00 65.44           N  
ATOM   2365  CE1 HIS A 292      18.984   4.684 -15.492  1.00 65.44           C  
ATOM   2366  NE2 HIS A 292      17.750   4.305 -15.766  1.00 65.44           N  
ATOM   2367  N   GLU A 293      21.031   1.783 -11.188  1.00 67.81           N  
ATOM   2368  CA  GLU A 293      22.438   2.125 -10.938  1.00 67.81           C  
ATOM   2369  C   GLU A 293      23.359   0.937 -11.211  1.00 67.81           C  
ATOM   2370  CB  GLU A 293      22.625   2.613  -9.500  1.00 67.81           C  
ATOM   2371  O   GLU A 293      24.500   1.114 -11.625  1.00 67.81           O  
ATOM   2372  CG  GLU A 293      21.938   3.941  -9.211  1.00 67.81           C  
ATOM   2373  CD  GLU A 293      22.688   5.137  -9.789  1.00 67.81           C  
ATOM   2374  OE1 GLU A 293      22.078   6.230  -9.898  1.00 67.81           O  
ATOM   2375  OE2 GLU A 293      23.875   4.977 -10.141  1.00 67.81           O  
ATOM   2376  N   LEU A 294      22.703  -0.269 -11.031  1.00 70.44           N  
ATOM   2377  CA  LEU A 294      23.531  -1.458 -11.258  1.00 70.44           C  
ATOM   2378  C   LEU A 294      23.484  -1.874 -12.719  1.00 70.44           C  
ATOM   2379  CB  LEU A 294      23.047  -2.613 -10.375  1.00 70.44           C  
ATOM   2380  O   LEU A 294      24.469  -2.426 -13.242  1.00 70.44           O  
ATOM   2381  CG  LEU A 294      23.359  -2.508  -8.883  1.00 70.44           C  
ATOM   2382  CD1 LEU A 294      22.688  -3.633  -8.109  1.00 70.44           C  
ATOM   2383  CD2 LEU A 294      24.875  -2.537  -8.656  1.00 70.44           C  
ATOM   2384  N   ARG A 295      22.297  -1.560 -13.391  1.00 65.62           N  
ATOM   2385  CA  ARG A 295      22.125  -1.895 -14.797  1.00 65.62           C  
ATOM   2386  C   ARG A 295      23.203  -1.225 -15.648  1.00 65.62           C  
ATOM   2387  CB  ARG A 295      20.734  -1.482 -15.297  1.00 65.62           C  
ATOM   2388  O   ARG A 295      23.781  -1.852 -16.547  1.00 65.62           O  
ATOM   2389  CG  ARG A 295      20.406  -1.990 -16.688  1.00 65.62           C  
ATOM   2390  CD  ARG A 295      18.953  -1.757 -17.031  1.00 65.62           C  
ATOM   2391  NE  ARG A 295      18.594  -0.344 -16.953  1.00 65.62           N  
ATOM   2392  NH1 ARG A 295      17.422  -0.304 -18.938  1.00 65.62           N  
ATOM   2393  NH2 ARG A 295      17.609   1.600 -17.688  1.00 65.62           N  
ATOM   2394  CZ  ARG A 295      17.875   0.314 -17.859  1.00 65.62           C  
ATOM   2395  N   THR A 296      23.547  -0.040 -15.305  1.00 61.47           N  
ATOM   2396  CA  THR A 296      24.453   0.744 -16.125  1.00 61.47           C  
ATOM   2397  C   THR A 296      25.859   0.121 -16.141  1.00 61.47           C  
ATOM   2398  CB  THR A 296      24.547   2.199 -15.641  1.00 61.47           C  
ATOM   2399  O   THR A 296      26.422  -0.113 -17.219  1.00 61.47           O  
ATOM   2400  CG2 THR A 296      25.375   3.053 -16.594  1.00 61.47           C  
ATOM   2401  OG1 THR A 296      23.234   2.750 -15.547  1.00 61.47           O  
ATOM   2402  N   PRO A 297      26.297  -0.238 -14.914  1.00 60.72           N  
ATOM   2403  CA  PRO A 297      27.625  -0.849 -14.984  1.00 60.72           C  
ATOM   2404  C   PRO A 297      27.594  -2.254 -15.578  1.00 60.72           C  
ATOM   2405  CB  PRO A 297      28.078  -0.884 -13.516  1.00 60.72           C  
ATOM   2406  O   PRO A 297      28.547  -2.652 -16.266  1.00 60.72           O  
ATOM   2407  CG  PRO A 297      26.812  -0.790 -12.727  1.00 60.72           C  
ATOM   2408  CD  PRO A 297      25.797  -0.034 -13.539  1.00 60.72           C  
ATOM   2409  N   LEU A 298      26.500  -2.889 -15.398  1.00 75.38           N  
ATOM   2410  CA  LEU A 298      26.375  -4.254 -15.891  1.00 75.38           C  
ATOM   2411  C   LEU A 298      26.328  -4.281 -17.422  1.00 75.38           C  
ATOM   2412  CB  LEU A 298      25.109  -4.906 -15.328  1.00 75.38           C  
ATOM   2413  O   LEU A 298      26.953  -5.145 -18.047  1.00 75.38           O  
ATOM   2414  CG  LEU A 298      24.938  -6.406 -15.578  1.00 75.38           C  
ATOM   2415  CD1 LEU A 298      26.000  -7.188 -14.805  1.00 75.38           C  
ATOM   2416  CD2 LEU A 298      23.547  -6.863 -15.188  1.00 75.38           C  
ATOM   2417  N   ASN A 299      25.500  -3.398 -18.016  1.00 69.44           N  
ATOM   2418  CA  ASN A 299      25.453  -3.287 -19.469  1.00 69.44           C  
ATOM   2419  C   ASN A 299      26.812  -2.963 -20.062  1.00 69.44           C  
ATOM   2420  CB  ASN A 299      24.422  -2.227 -19.875  1.00 69.44           C  
ATOM   2421  O   ASN A 299      27.172  -3.459 -21.125  1.00 69.44           O  
ATOM   2422  CG  ASN A 299      23.000  -2.717 -19.766  1.00 69.44           C  
ATOM   2423  ND2 ASN A 299      22.047  -1.796 -19.859  1.00 69.44           N  
ATOM   2424  OD1 ASN A 299      22.750  -3.912 -19.594  1.00 69.44           O  
ATOM   2425  N   GLY A 300      27.609  -2.203 -19.312  1.00 63.91           N  
ATOM   2426  CA  GLY A 300      29.000  -1.938 -19.688  1.00 63.91           C  
ATOM   2427  C   GLY A 300      29.859  -3.184 -19.703  1.00 63.91           C  
ATOM   2428  O   GLY A 300      30.641  -3.398 -20.625  1.00 63.91           O  
ATOM   2429  N   ILE A 301      29.781  -3.969 -18.641  1.00 72.50           N  
ATOM   2430  CA  ILE A 301      30.562  -5.195 -18.500  1.00 72.50           C  
ATOM   2431  C   ILE A 301      30.188  -6.168 -19.609  1.00 72.50           C  
ATOM   2432  CB  ILE A 301      30.328  -5.852 -17.125  1.00 72.50           C  
ATOM   2433  O   ILE A 301      31.078  -6.777 -20.234  1.00 72.50           O  
ATOM   2434  CG1 ILE A 301      30.875  -4.945 -16.000  1.00 72.50           C  
ATOM   2435  CG2 ILE A 301      30.984  -7.234 -17.062  1.00 72.50           C  
ATOM   2436  CD1 ILE A 301      30.562  -5.445 -14.602  1.00 72.50           C  
ATOM   2437  N   VAL A 302      28.891  -6.238 -19.906  1.00 69.88           N  
ATOM   2438  CA  VAL A 302      28.422  -7.129 -20.953  1.00 69.88           C  
ATOM   2439  C   VAL A 302      28.906  -6.633 -22.312  1.00 69.88           C  
ATOM   2440  CB  VAL A 302      26.875  -7.238 -20.953  1.00 69.88           C  
ATOM   2441  O   VAL A 302      29.391  -7.422 -23.125  1.00 69.88           O  
ATOM   2442  CG1 VAL A 302      26.391  -7.980 -22.203  1.00 69.88           C  
ATOM   2443  CG2 VAL A 302      26.391  -7.934 -19.688  1.00 69.88           C  
ATOM   2444  N   GLY A 303      28.750  -5.340 -22.531  1.00 62.34           N  
ATOM   2445  CA  GLY A 303      29.219  -4.742 -23.766  1.00 62.34           C  
ATOM   2446  C   GLY A 303      30.703  -4.965 -24.016  1.00 62.34           C  
ATOM   2447  O   GLY A 303      31.109  -5.375 -25.094  1.00 62.34           O  
ATOM   2448  N   LEU A 304      31.594  -4.684 -22.953  1.00 63.81           N  
ATOM   2449  CA  LEU A 304      33.031  -4.793 -23.062  1.00 63.81           C  
ATOM   2450  C   LEU A 304      33.469  -6.246 -23.266  1.00 63.81           C  
ATOM   2451  CB  LEU A 304      33.719  -4.215 -21.828  1.00 63.81           C  
ATOM   2452  O   LEU A 304      34.375  -6.531 -24.047  1.00 63.81           O  
ATOM   2453  CG  LEU A 304      33.688  -2.693 -21.672  1.00 63.81           C  
ATOM   2454  CD1 LEU A 304      34.156  -2.285 -20.281  1.00 63.81           C  
ATOM   2455  CD2 LEU A 304      34.531  -2.025 -22.750  1.00 63.81           C  
ATOM   2456  N   SER A 305      32.875  -6.980 -22.500  1.00 74.31           N  
ATOM   2457  CA  SER A 305      33.219  -8.391 -22.594  1.00 74.31           C  
ATOM   2458  C   SER A 305      32.938  -8.945 -23.984  1.00 74.31           C  
ATOM   2459  CB  SER A 305      32.469  -9.203 -21.531  1.00 74.31           C  
ATOM   2460  O   SER A 305      33.719  -9.719 -24.516  1.00 74.31           O  
ATOM   2461  OG  SER A 305      31.078  -9.234 -21.828  1.00 74.31           O  
ATOM   2462  N   ARG A 306      31.828  -8.484 -24.625  1.00 70.94           N  
ATOM   2463  CA  ARG A 306      31.469  -8.898 -25.984  1.00 70.94           C  
ATOM   2464  C   ARG A 306      32.469  -8.375 -27.000  1.00 70.94           C  
ATOM   2465  CB  ARG A 306      30.062  -8.422 -26.328  1.00 70.94           C  
ATOM   2466  O   ARG A 306      32.875  -9.102 -27.906  1.00 70.94           O  
ATOM   2467  CG  ARG A 306      29.547  -8.961 -27.656  1.00 70.94           C  
ATOM   2468  CD  ARG A 306      28.078  -8.602 -27.891  1.00 70.94           C  
ATOM   2469  NE  ARG A 306      27.688  -8.812 -29.266  1.00 70.94           N  
ATOM   2470  NH1 ARG A 306      25.422  -8.578 -28.875  1.00 70.94           N  
ATOM   2471  NH2 ARG A 306      26.172  -9.008 -30.984  1.00 70.94           N  
ATOM   2472  CZ  ARG A 306      26.422  -8.805 -29.703  1.00 70.94           C  
ATOM   2473  N   MET A 307      32.875  -7.195 -26.766  1.00 60.91           N  
ATOM   2474  CA  MET A 307      33.844  -6.570 -27.672  1.00 60.91           C  
ATOM   2475  C   MET A 307      35.188  -7.273 -27.578  1.00 60.91           C  
ATOM   2476  CB  MET A 307      34.000  -5.086 -27.344  1.00 60.91           C  
ATOM   2477  O   MET A 307      35.844  -7.512 -28.609  1.00 60.91           O  
ATOM   2478  CG  MET A 307      32.812  -4.230 -27.797  1.00 60.91           C  
ATOM   2479  SD  MET A 307      33.094  -2.443 -27.484  1.00 60.91           S  
ATOM   2480  CE  MET A 307      31.406  -1.817 -27.734  1.00 60.91           C  
ATOM   2481  N   LEU A 308      35.625  -7.602 -26.344  1.00 73.88           N  
ATOM   2482  CA  LEU A 308      36.906  -8.250 -26.141  1.00 73.88           C  
ATOM   2483  C   LEU A 308      36.906  -9.648 -26.734  1.00 73.88           C  
ATOM   2484  CB  LEU A 308      37.250  -8.312 -24.641  1.00 73.88           C  
ATOM   2485  O   LEU A 308      37.938 -10.117 -27.219  1.00 73.88           O  
ATOM   2486  CG  LEU A 308      37.781  -7.027 -24.016  1.00 73.88           C  
ATOM   2487  CD1 LEU A 308      37.875  -7.180 -22.500  1.00 73.88           C  
ATOM   2488  CD2 LEU A 308      39.156  -6.676 -24.609  1.00 73.88           C  
ATOM   2489  N   LEU A 309      35.750 -10.242 -26.688  1.00 79.19           N  
ATOM   2490  CA  LEU A 309      35.625 -11.570 -27.266  1.00 79.19           C  
ATOM   2491  C   LEU A 309      35.781 -11.531 -28.781  1.00 79.19           C  
ATOM   2492  CB  LEU A 309      34.250 -12.172 -26.922  1.00 79.19           C  
ATOM   2493  O   LEU A 309      36.125 -12.547 -29.406  1.00 79.19           O  
ATOM   2494  CG  LEU A 309      34.125 -12.820 -25.547  1.00 79.19           C  
ATOM   2495  CD1 LEU A 309      32.656 -13.039 -25.188  1.00 79.19           C  
ATOM   2496  CD2 LEU A 309      34.906 -14.141 -25.500  1.00 79.19           C  
ATOM   2497  N   GLU A 310      35.688 -10.273 -29.422  1.00 76.56           N  
ATOM   2498  CA  GLU A 310      35.812 -10.086 -30.875  1.00 76.56           C  
ATOM   2499  C   GLU A 310      37.250  -9.719 -31.250  1.00 76.56           C  
ATOM   2500  CB  GLU A 310      34.844  -9.016 -31.359  1.00 76.56           C  
ATOM   2501  O   GLU A 310      37.594  -9.625 -32.438  1.00 76.56           O  
ATOM   2502  CG  GLU A 310      33.406  -9.414 -31.266  1.00 76.56           C  
ATOM   2503  CD  GLU A 310      32.438  -8.375 -31.844  1.00 76.56           C  
ATOM   2504  OE1 GLU A 310      31.219  -8.625 -31.891  1.00 76.56           O  
ATOM   2505  OE2 GLU A 310      32.938  -7.297 -32.250  1.00 76.56           O  
ATOM   2506  N   THR A 311      38.156  -9.570 -30.266  1.00 77.50           N  
ATOM   2507  CA  THR A 311      39.562  -9.281 -30.484  1.00 77.50           C  
ATOM   2508  C   THR A 311      40.406 -10.562 -30.500  1.00 77.50           C  
ATOM   2509  CB  THR A 311      40.125  -8.328 -29.406  1.00 77.50           C  
ATOM   2510  O   THR A 311      39.906 -11.633 -30.141  1.00 77.50           O  
ATOM   2511  CG2 THR A 311      39.281  -7.066 -29.297  1.00 77.50           C  
ATOM   2512  OG1 THR A 311      40.125  -9.000 -28.141  1.00 77.50           O  
ATOM   2513  N   PRO A 312      41.562 -10.484 -31.031  1.00 77.31           N  
ATOM   2514  CA  PRO A 312      42.406 -11.695 -31.000  1.00 77.31           C  
ATOM   2515  C   PRO A 312      42.812 -12.102 -29.594  1.00 77.31           C  
ATOM   2516  CB  PRO A 312      43.625 -11.289 -31.828  1.00 77.31           C  
ATOM   2517  O   PRO A 312      43.562 -11.375 -28.938  1.00 77.31           O  
ATOM   2518  CG  PRO A 312      43.438  -9.836 -32.125  1.00 77.31           C  
ATOM   2519  CD  PRO A 312      42.125  -9.406 -31.531  1.00 77.31           C  
ATOM   2520  N   LEU A 313      42.125 -13.094 -28.906  1.00 85.44           N  
ATOM   2521  CA  LEU A 313      42.375 -13.617 -27.562  1.00 85.44           C  
ATOM   2522  C   LEU A 313      42.938 -15.039 -27.641  1.00 85.44           C  
ATOM   2523  CB  LEU A 313      41.094 -13.609 -26.719  1.00 85.44           C  
ATOM   2524  O   LEU A 313      42.625 -15.781 -28.578  1.00 85.44           O  
ATOM   2525  CG  LEU A 313      40.438 -12.242 -26.484  1.00 85.44           C  
ATOM   2526  CD1 LEU A 313      39.031 -12.414 -25.938  1.00 85.44           C  
ATOM   2527  CD2 LEU A 313      41.312 -11.406 -25.547  1.00 85.44           C  
ATOM   2528  N   ASN A 314      44.000 -15.336 -26.922  1.00 86.38           N  
ATOM   2529  CA  ASN A 314      44.406 -16.734 -26.828  1.00 86.38           C  
ATOM   2530  C   ASN A 314      43.344 -17.578 -26.125  1.00 86.38           C  
ATOM   2531  CB  ASN A 314      45.750 -16.859 -26.125  1.00 86.38           C  
ATOM   2532  O   ASN A 314      42.375 -17.047 -25.594  1.00 86.38           O  
ATOM   2533  CG  ASN A 314      45.688 -16.422 -24.672  1.00 86.38           C  
ATOM   2534  ND2 ASN A 314      46.781 -15.789 -24.203  1.00 86.38           N  
ATOM   2535  OD1 ASN A 314      44.688 -16.641 -23.984  1.00 86.38           O  
ATOM   2536  N   ASP A 315      43.406 -18.859 -26.250  1.00 73.12           N  
ATOM   2537  CA  ASP A 315      42.375 -19.781 -25.766  1.00 73.12           C  
ATOM   2538  C   ASP A 315      42.094 -19.547 -24.281  1.00 73.12           C  
ATOM   2539  CB  ASP A 315      42.812 -21.234 -25.984  1.00 73.12           C  
ATOM   2540  O   ASP A 315      40.938 -19.609 -23.859  1.00 73.12           O  
ATOM   2541  CG  ASP A 315      42.781 -21.641 -27.453  1.00 73.12           C  
ATOM   2542  OD1 ASP A 315      42.000 -21.031 -28.234  1.00 73.12           O  
ATOM   2543  OD2 ASP A 315      43.500 -22.578 -27.828  1.00 73.12           O  
ATOM   2544  N   GLU A 316      43.125 -19.234 -23.531  1.00 73.44           N  
ATOM   2545  CA  GLU A 316      42.969 -19.000 -22.094  1.00 73.44           C  
ATOM   2546  C   GLU A 316      42.219 -17.688 -21.844  1.00 73.44           C  
ATOM   2547  CB  GLU A 316      44.312 -18.969 -21.406  1.00 73.44           C  
ATOM   2548  O   GLU A 316      41.281 -17.656 -21.031  1.00 73.44           O  
ATOM   2549  CG  GLU A 316      44.250 -19.047 -19.891  1.00 73.44           C  
ATOM   2550  CD  GLU A 316      45.594 -19.062 -19.203  1.00 73.44           C  
ATOM   2551  OE1 GLU A 316      45.656 -19.172 -17.969  1.00 73.44           O  
ATOM   2552  OE2 GLU A 316      46.625 -18.984 -19.938  1.00 73.44           O  
ATOM   2553  N   GLN A 317      42.500 -16.594 -22.531  1.00 80.12           N  
ATOM   2554  CA  GLN A 317      41.875 -15.281 -22.422  1.00 80.12           C  
ATOM   2555  C   GLN A 317      40.406 -15.312 -22.891  1.00 80.12           C  
ATOM   2556  CB  GLN A 317      42.656 -14.258 -23.250  1.00 80.12           C  
ATOM   2557  O   GLN A 317      39.562 -14.695 -22.281  1.00 80.12           O  
ATOM   2558  CG  GLN A 317      44.031 -13.953 -22.688  1.00 80.12           C  
ATOM   2559  CD  GLN A 317      44.875 -13.078 -23.625  1.00 80.12           C  
ATOM   2560  NE2 GLN A 317      45.812 -12.328 -23.047  1.00 80.12           N  
ATOM   2561  OE1 GLN A 317      44.688 -13.086 -24.844  1.00 80.12           O  
ATOM   2562  N   ARG A 318      40.312 -16.016 -23.938  1.00 80.12           N  
ATOM   2563  CA  ARG A 318      38.938 -16.156 -24.453  1.00 80.12           C  
ATOM   2564  C   ARG A 318      38.062 -16.844 -23.422  1.00 80.12           C  
ATOM   2565  CB  ARG A 318      38.938 -16.953 -25.766  1.00 80.12           C  
ATOM   2566  O   ARG A 318      36.906 -16.453 -23.234  1.00 80.12           O  
ATOM   2567  CG  ARG A 318      37.594 -16.969 -26.469  1.00 80.12           C  
ATOM   2568  CD  ARG A 318      37.688 -17.672 -27.812  1.00 80.12           C  
ATOM   2569  NE  ARG A 318      38.062 -16.750 -28.891  1.00 80.12           N  
ATOM   2570  NH1 ARG A 318      36.156 -17.125 -30.156  1.00 80.12           N  
ATOM   2571  NH2 ARG A 318      37.781 -15.648 -30.875  1.00 80.12           N  
ATOM   2572  CZ  ARG A 318      37.344 -16.500 -29.969  1.00 80.12           C  
ATOM   2573  N   GLY A 319      38.656 -17.859 -22.812  1.00 60.72           N  
ATOM   2574  CA  GLY A 319      37.938 -18.531 -21.734  1.00 60.72           C  
ATOM   2575  C   GLY A 319      37.562 -17.594 -20.594  1.00 60.72           C  
ATOM   2576  O   GLY A 319      36.469 -17.625 -20.078  1.00 60.72           O  
ATOM   2577  N   TYR A 320      38.531 -16.750 -20.078  1.00 73.00           N  
ATOM   2578  CA  TYR A 320      38.312 -15.766 -19.016  1.00 73.00           C  
ATOM   2579  C   TYR A 320      37.219 -14.773 -19.422  1.00 73.00           C  
ATOM   2580  CB  TYR A 320      39.594 -15.016 -18.688  1.00 73.00           C  
ATOM   2581  O   TYR A 320      36.344 -14.445 -18.609  1.00 73.00           O  
ATOM   2582  CG  TYR A 320      40.656 -15.891 -18.062  1.00 73.00           C  
ATOM   2583  CD1 TYR A 320      40.312 -16.984 -17.281  1.00 73.00           C  
ATOM   2584  CD2 TYR A 320      42.000 -15.617 -18.266  1.00 73.00           C  
ATOM   2585  CE1 TYR A 320      41.281 -17.797 -16.703  1.00 73.00           C  
ATOM   2586  CE2 TYR A 320      43.000 -16.406 -17.688  1.00 73.00           C  
ATOM   2587  OH  TYR A 320      43.594 -18.281 -16.344  1.00 73.00           O  
ATOM   2588  CZ  TYR A 320      42.625 -17.500 -16.906  1.00 73.00           C  
ATOM   2589  N   MET A 321      37.250 -14.352 -20.672  1.00 80.12           N  
ATOM   2590  CA  MET A 321      36.344 -13.320 -21.156  1.00 80.12           C  
ATOM   2591  C   MET A 321      34.906 -13.875 -21.281  1.00 80.12           C  
ATOM   2592  CB  MET A 321      36.812 -12.781 -22.516  1.00 80.12           C  
ATOM   2593  O   MET A 321      33.938 -13.172 -21.000  1.00 80.12           O  
ATOM   2594  CG  MET A 321      36.156 -11.461 -22.891  1.00 80.12           C  
ATOM   2595  SD  MET A 321      36.469 -10.141 -21.641  1.00 80.12           S  
ATOM   2596  CE  MET A 321      38.250 -10.258 -21.469  1.00 80.12           C  
ATOM   2597  N   ARG A 322      34.812 -15.031 -21.703  1.00 73.62           N  
ATOM   2598  CA  ARG A 322      33.531 -15.695 -21.781  1.00 73.62           C  
ATOM   2599  C   ARG A 322      32.875 -15.812 -20.391  1.00 73.62           C  
ATOM   2600  CB  ARG A 322      33.656 -17.078 -22.406  1.00 73.62           C  
ATOM   2601  O   ARG A 322      31.688 -15.602 -20.234  1.00 73.62           O  
ATOM   2602  CG  ARG A 322      33.781 -17.062 -23.922  1.00 73.62           C  
ATOM   2603  CD  ARG A 322      33.812 -18.469 -24.516  1.00 73.62           C  
ATOM   2604  NE  ARG A 322      34.031 -18.453 -25.953  1.00 73.62           N  
ATOM   2605  NH1 ARG A 322      35.219 -20.422 -26.016  1.00 73.62           N  
ATOM   2606  NH2 ARG A 322      34.812 -19.266 -27.953  1.00 73.62           N  
ATOM   2607  CZ  ARG A 322      34.688 -19.375 -26.641  1.00 73.62           C  
ATOM   2608  N   THR A 323      33.750 -16.172 -19.438  1.00 62.69           N  
ATOM   2609  CA  THR A 323      33.281 -16.281 -18.062  1.00 62.69           C  
ATOM   2610  C   THR A 323      32.781 -14.922 -17.562  1.00 62.69           C  
ATOM   2611  CB  THR A 323      34.375 -16.812 -17.141  1.00 62.69           C  
ATOM   2612  O   THR A 323      31.734 -14.836 -16.922  1.00 62.69           O  
ATOM   2613  CG2 THR A 323      33.875 -16.969 -15.711  1.00 62.69           C  
ATOM   2614  OG1 THR A 323      34.812 -18.094 -17.609  1.00 62.69           O  
ATOM   2615  N   VAL A 324      33.469 -13.875 -17.828  1.00 72.69           N  
ATOM   2616  CA  VAL A 324      33.094 -12.531 -17.422  1.00 72.69           C  
ATOM   2617  C   VAL A 324      31.766 -12.148 -18.062  1.00 72.69           C  
ATOM   2618  CB  VAL A 324      34.188 -11.492 -17.797  1.00 72.69           C  
ATOM   2619  O   VAL A 324      30.891 -11.609 -17.391  1.00 72.69           O  
ATOM   2620  CG1 VAL A 324      33.688 -10.070 -17.594  1.00 72.69           C  
ATOM   2621  CG2 VAL A 324      35.469 -11.734 -16.969  1.00 72.69           C  
ATOM   2622  N   HIS A 325      31.672 -12.461 -19.328  1.00 75.19           N  
ATOM   2623  CA  HIS A 325      30.469 -12.125 -20.094  1.00 75.19           C  
ATOM   2624  C   HIS A 325      29.250 -12.852 -19.547  1.00 75.19           C  
ATOM   2625  CB  HIS A 325      30.672 -12.453 -21.578  1.00 75.19           C  
ATOM   2626  O   HIS A 325      28.203 -12.234 -19.312  1.00 75.19           O  
ATOM   2627  CG  HIS A 325      29.500 -12.070 -22.438  1.00 75.19           C  
ATOM   2628  CD2 HIS A 325      28.625 -12.820 -23.125  1.00 75.19           C  
ATOM   2629  ND1 HIS A 325      29.156 -10.758 -22.656  1.00 75.19           N  
ATOM   2630  CE1 HIS A 325      28.094 -10.719 -23.453  1.00 75.19           C  
ATOM   2631  NE2 HIS A 325      27.750 -11.961 -23.750  1.00 75.19           N  
ATOM   2632  N   VAL A 326      29.438 -14.070 -19.297  1.00 65.50           N  
ATOM   2633  CA  VAL A 326      28.344 -14.883 -18.797  1.00 65.50           C  
ATOM   2634  C   VAL A 326      27.969 -14.422 -17.391  1.00 65.50           C  
ATOM   2635  CB  VAL A 326      28.703 -16.391 -18.781  1.00 65.50           C  
ATOM   2636  O   VAL A 326      26.781 -14.312 -17.062  1.00 65.50           O  
ATOM   2637  CG1 VAL A 326      27.656 -17.188 -18.016  1.00 65.50           C  
ATOM   2638  CG2 VAL A 326      28.844 -16.906 -20.219  1.00 65.50           C  
ATOM   2639  N   SER A 327      28.922 -14.094 -16.609  1.00 61.53           N  
ATOM   2640  CA  SER A 327      28.688 -13.625 -15.242  1.00 61.53           C  
ATOM   2641  C   SER A 327      27.953 -12.297 -15.234  1.00 61.53           C  
ATOM   2642  CB  SER A 327      30.016 -13.484 -14.500  1.00 61.53           C  
ATOM   2643  O   SER A 327      27.047 -12.086 -14.414  1.00 61.53           O  
ATOM   2644  OG  SER A 327      30.641 -14.750 -14.352  1.00 61.53           O  
ATOM   2645  N   ALA A 328      28.281 -11.438 -16.141  1.00 72.62           N  
ATOM   2646  CA  ALA A 328      27.641 -10.133 -16.250  1.00 72.62           C  
ATOM   2647  C   ALA A 328      26.172 -10.266 -16.672  1.00 72.62           C  
ATOM   2648  CB  ALA A 328      28.391  -9.250 -17.234  1.00 72.62           C  
ATOM   2649  O   ALA A 328      25.297  -9.578 -16.141  1.00 72.62           O  
ATOM   2650  N   ILE A 329      25.984 -11.141 -17.594  1.00 70.06           N  
ATOM   2651  CA  ILE A 329      24.625 -11.406 -18.062  1.00 70.06           C  
ATOM   2652  C   ILE A 329      23.797 -11.984 -16.922  1.00 70.06           C  
ATOM   2653  CB  ILE A 329      24.625 -12.367 -19.266  1.00 70.06           C  
ATOM   2654  O   ILE A 329      22.641 -11.570 -16.719  1.00 70.06           O  
ATOM   2655  CG1 ILE A 329      25.219 -11.680 -20.500  1.00 70.06           C  
ATOM   2656  CG2 ILE A 329      23.203 -12.859 -19.562  1.00 70.06           C  
ATOM   2657  CD1 ILE A 329      25.375 -12.594 -21.703  1.00 70.06           C  
ATOM   2658  N   THR A 330      24.422 -12.906 -16.203  1.00 61.16           N  
ATOM   2659  CA  THR A 330      23.734 -13.539 -15.078  1.00 61.16           C  
ATOM   2660  C   THR A 330      23.391 -12.500 -14.008  1.00 61.16           C  
ATOM   2661  CB  THR A 330      24.594 -14.656 -14.453  1.00 61.16           C  
ATOM   2662  O   THR A 330      22.281 -12.508 -13.469  1.00 61.16           O  
ATOM   2663  CG2 THR A 330      23.828 -15.383 -13.352  1.00 61.16           C  
ATOM   2664  OG1 THR A 330      24.953 -15.594 -15.469  1.00 61.16           O  
ATOM   2665  N   LEU A 331      24.266 -11.680 -13.727  1.00 69.56           N  
ATOM   2666  CA  LEU A 331      24.031 -10.617 -12.758  1.00 69.56           C  
ATOM   2667  C   LEU A 331      22.891  -9.711 -13.219  1.00 69.56           C  
ATOM   2668  CB  LEU A 331      25.297  -9.789 -12.555  1.00 69.56           C  
ATOM   2669  O   LEU A 331      22.062  -9.289 -12.406  1.00 69.56           O  
ATOM   2670  CG  LEU A 331      25.250  -8.758 -11.422  1.00 69.56           C  
ATOM   2671  CD1 LEU A 331      24.984  -9.445 -10.086  1.00 69.56           C  
ATOM   2672  CD2 LEU A 331      26.562  -7.961 -11.375  1.00 69.56           C  
ATOM   2673  N   GLY A 332      22.891  -9.445 -14.500  1.00 69.31           N  
ATOM   2674  CA  GLY A 332      21.781  -8.672 -15.055  1.00 69.31           C  
ATOM   2675  C   GLY A 332      20.438  -9.336 -14.867  1.00 69.31           C  
ATOM   2676  O   GLY A 332      19.453  -8.680 -14.516  1.00 69.31           O  
ATOM   2677  N   ASN A 333      20.469 -10.570 -15.070  1.00 66.06           N  
ATOM   2678  CA  ASN A 333      19.234 -11.336 -14.914  1.00 66.06           C  
ATOM   2679  C   ASN A 333      18.781 -11.367 -13.453  1.00 66.06           C  
ATOM   2680  CB  ASN A 333      19.422 -12.766 -15.438  1.00 66.06           C  
ATOM   2681  O   ASN A 333      17.594 -11.281 -13.172  1.00 66.06           O  
ATOM   2682  CG  ASN A 333      19.469 -12.828 -16.953  1.00 66.06           C  
ATOM   2683  ND2 ASN A 333      20.031 -13.906 -17.484  1.00 66.06           N  
ATOM   2684  OD1 ASN A 333      18.984 -11.922 -17.641  1.00 66.06           O  
ATOM   2685  N   ILE A 334      19.688 -11.484 -12.492  1.00 64.06           N  
ATOM   2686  CA  ILE A 334      19.406 -11.477 -11.062  1.00 64.06           C  
ATOM   2687  C   ILE A 334      18.766 -10.148 -10.672  1.00 64.06           C  
ATOM   2688  CB  ILE A 334      20.688 -11.727 -10.234  1.00 64.06           C  
ATOM   2689  O   ILE A 334      17.766 -10.117  -9.945  1.00 64.06           O  
ATOM   2690  CG1 ILE A 334      21.203 -13.148 -10.461  1.00 64.06           C  
ATOM   2691  CG2 ILE A 334      20.406 -11.477  -8.742  1.00 64.06           C  
ATOM   2692  CD1 ILE A 334      22.516 -13.445  -9.766  1.00 64.06           C  
ATOM   2693  N   PHE A 335      19.281  -9.117 -11.180  1.00 65.94           N  
ATOM   2694  CA  PHE A 335      18.766  -7.789 -10.875  1.00 65.94           C  
ATOM   2695  C   PHE A 335      17.359  -7.613 -11.430  1.00 65.94           C  
ATOM   2696  CB  PHE A 335      19.703  -6.707 -11.438  1.00 65.94           C  
ATOM   2697  O   PHE A 335      16.484  -7.074 -10.750  1.00 65.94           O  
ATOM   2698  CG  PHE A 335      20.859  -6.379 -10.547  1.00 65.94           C  
ATOM   2699  CD1 PHE A 335      20.656  -5.777  -9.312  1.00 65.94           C  
ATOM   2700  CD2 PHE A 335      22.156  -6.672 -10.945  1.00 65.94           C  
ATOM   2701  CE1 PHE A 335      21.734  -5.473  -8.484  1.00 65.94           C  
ATOM   2702  CE2 PHE A 335      23.234  -6.371 -10.125  1.00 65.94           C  
ATOM   2703  CZ  PHE A 335      23.031  -5.770  -8.891  1.00 65.94           C  
ATOM   2704  N   ASN A 336      17.250  -8.070 -12.664  1.00 66.81           N  
ATOM   2705  CA  ASN A 336      15.906  -8.023 -13.258  1.00 66.81           C  
ATOM   2706  C   ASN A 336      14.906  -8.852 -12.445  1.00 66.81           C  
ATOM   2707  CB  ASN A 336      15.945  -8.508 -14.703  1.00 66.81           C  
ATOM   2708  O   ASN A 336      13.750  -8.453 -12.297  1.00 66.81           O  
ATOM   2709  CG  ASN A 336      16.391  -7.426 -15.672  1.00 66.81           C  
ATOM   2710  ND2 ASN A 336      16.891  -7.836 -16.828  1.00 66.81           N  
ATOM   2711  OD1 ASN A 336      16.281  -6.234 -15.375  1.00 66.81           O  
ATOM   2712  N   ASP A 337      15.438  -9.953 -11.883  1.00 62.88           N  
ATOM   2713  CA  ASP A 337      14.609 -10.836 -11.062  1.00 62.88           C  
ATOM   2714  C   ASP A 337      14.219 -10.164  -9.750  1.00 62.88           C  
ATOM   2715  CB  ASP A 337      15.352 -12.148 -10.781  1.00 62.88           C  
ATOM   2716  O   ASP A 337      13.078 -10.305  -9.297  1.00 62.88           O  
ATOM   2717  CG  ASP A 337      15.484 -13.031 -12.008  1.00 62.88           C  
ATOM   2718  OD1 ASP A 337      14.805 -12.766 -13.031  1.00 62.88           O  
ATOM   2719  OD2 ASP A 337      16.266 -14.008 -11.961  1.00 62.88           O  
ATOM   2720  N   ILE A 338      15.133  -9.359  -9.086  1.00 66.44           N  
ATOM   2721  CA  ILE A 338      14.867  -8.625  -7.855  1.00 66.44           C  
ATOM   2722  C   ILE A 338      13.797  -7.566  -8.102  1.00 66.44           C  
ATOM   2723  CB  ILE A 338      16.156  -7.973  -7.293  1.00 66.44           C  
ATOM   2724  O   ILE A 338      12.891  -7.383  -7.285  1.00 66.44           O  
ATOM   2725  CG1 ILE A 338      17.125  -9.047  -6.801  1.00 66.44           C  
ATOM   2726  CG2 ILE A 338      15.805  -6.988  -6.172  1.00 66.44           C  
ATOM   2727  CD1 ILE A 338      18.453  -8.492  -6.309  1.00 66.44           C  
ATOM   2728  N   ILE A 339      13.891  -7.039  -9.305  1.00 66.56           N  
ATOM   2729  CA  ILE A 339      12.914  -6.020  -9.672  1.00 66.56           C  
ATOM   2730  C   ILE A 339      11.555  -6.672  -9.906  1.00 66.56           C  
ATOM   2731  CB  ILE A 339      13.359  -5.234 -10.922  1.00 66.56           C  
ATOM   2732  O   ILE A 339      10.523  -6.152  -9.469  1.00 66.56           O  
ATOM   2733  CG1 ILE A 339      14.594  -4.379 -10.609  1.00 66.56           C  
ATOM   2734  CG2 ILE A 339      12.211  -4.367 -11.453  1.00 66.56           C  
ATOM   2735  CD1 ILE A 339      15.156  -3.639 -11.820  1.00 66.56           C  
ATOM   2736  N   ASP A 340      11.656  -7.742 -10.844  1.00 60.81           N  
ATOM   2737  CA  ASP A 340      10.414  -8.453 -11.117  1.00 60.81           C  
ATOM   2738  C   ASP A 340       9.750  -8.914  -9.820  1.00 60.81           C  
ATOM   2739  CB  ASP A 340      10.672  -9.656 -12.023  1.00 60.81           C  
ATOM   2740  O   ASP A 340       8.523  -8.891  -9.703  1.00 60.81           O  
ATOM   2741  CG  ASP A 340      10.961  -9.258 -13.461  1.00 60.81           C  
ATOM   2742  OD1 ASP A 340      10.664  -8.109 -13.852  1.00 60.81           O  
ATOM   2743  OD2 ASP A 340      11.492 -10.102 -14.211  1.00 60.81           O  
ATOM   2744  N   MET A 341      10.508  -9.242  -8.750  1.00 58.25           N  
ATOM   2745  CA  MET A 341      10.023  -9.617  -7.422  1.00 58.25           C  
ATOM   2746  C   MET A 341       9.258  -8.461  -6.781  1.00 58.25           C  
ATOM   2747  CB  MET A 341      11.180 -10.039  -6.523  1.00 58.25           C  
ATOM   2748  O   MET A 341       8.219  -8.672  -6.145  1.00 58.25           O  
ATOM   2749  CG  MET A 341      10.750 -10.492  -5.137  1.00 58.25           C  
ATOM   2750  SD  MET A 341      12.172 -10.711  -3.996  1.00 58.25           S  
ATOM   2751  CE  MET A 341      12.414  -8.992  -3.451  1.00 58.25           C  
ATOM   2752  N   ASP A 342       9.992  -7.227  -6.766  1.00 59.53           N  
ATOM   2753  CA  ASP A 342       9.305  -6.078  -6.180  1.00 59.53           C  
ATOM   2754  C   ASP A 342       8.000  -5.785  -6.910  1.00 59.53           C  
ATOM   2755  CB  ASP A 342      10.211  -4.844  -6.203  1.00 59.53           C  
ATOM   2756  O   ASP A 342       7.012  -5.387  -6.289  1.00 59.53           O  
ATOM   2757  CG  ASP A 342       9.703  -3.723  -5.309  1.00 59.53           C  
ATOM   2758  OD1 ASP A 342       9.602  -3.924  -4.082  1.00 59.53           O  
ATOM   2759  OD2 ASP A 342       9.414  -2.629  -5.840  1.00 59.53           O  
ATOM   2760  N   LYS A 343       7.980  -6.129  -8.195  1.00 58.47           N  
ATOM   2761  CA  LYS A 343       6.770  -5.836  -8.953  1.00 58.47           C  
ATOM   2762  C   LYS A 343       5.684  -6.871  -8.672  1.00 58.47           C  
ATOM   2763  CB  LYS A 343       7.070  -5.789 -10.453  1.00 58.47           C  
ATOM   2764  O   LYS A 343       4.492  -6.543  -8.672  1.00 58.47           O  
ATOM   2765  CG  LYS A 343       7.809  -4.531 -10.891  1.00 58.47           C  
ATOM   2766  CD  LYS A 343       7.910  -4.449 -12.414  1.00 58.47           C  
ATOM   2767  CE  LYS A 343       8.641  -3.191 -12.852  1.00 58.47           C  
ATOM   2768  NZ  LYS A 343       8.719  -3.092 -14.344  1.00 58.47           N  
ATOM   2769  N   SER A 344       6.105  -8.242  -8.523  1.00 50.94           N  
ATOM   2770  CA  SER A 344       5.152  -9.320  -8.273  1.00 50.94           C  
ATOM   2771  C   SER A 344       4.426  -9.125  -6.949  1.00 50.94           C  
ATOM   2772  CB  SER A 344       5.863 -10.672  -8.281  1.00 50.94           C  
ATOM   2773  O   SER A 344       3.270  -9.523  -6.805  1.00 50.94           O  
ATOM   2774  OG  SER A 344       4.945 -11.727  -8.039  1.00 50.94           O  
ATOM   2775  N   ASP A 345       5.141  -8.594  -5.887  1.00 57.34           N  
ATOM   2776  CA  ASP A 345       4.449  -8.320  -4.633  1.00 57.34           C  
ATOM   2777  C   ASP A 345       3.283  -7.355  -4.852  1.00 57.34           C  
ATOM   2778  CB  ASP A 345       5.418  -7.742  -3.600  1.00 57.34           C  
ATOM   2779  O   ASP A 345       2.266  -7.438  -4.160  1.00 57.34           O  
ATOM   2780  CG  ASP A 345       5.961  -8.789  -2.645  1.00 57.34           C  
ATOM   2781  OD1 ASP A 345       5.488  -9.945  -2.678  1.00 57.34           O  
ATOM   2782  OD2 ASP A 345       6.867  -8.461  -1.853  1.00 57.34           O  
ATOM   2783  N   ARG A 346       3.105  -6.754  -6.094  1.00 48.09           N  
ATOM   2784  CA  ARG A 346       2.002  -5.824  -6.320  1.00 48.09           C  
ATOM   2785  C   ARG A 346       1.199  -6.219  -7.555  1.00 48.09           C  
ATOM   2786  CB  ARG A 346       2.525  -4.395  -6.465  1.00 48.09           C  
ATOM   2787  O   ARG A 346       0.309  -5.480  -7.984  1.00 48.09           O  
ATOM   2788  CG  ARG A 346       2.967  -3.762  -5.156  1.00 48.09           C  
ATOM   2789  CD  ARG A 346       3.326  -2.293  -5.332  1.00 48.09           C  
ATOM   2790  NE  ARG A 346       4.172  -1.812  -4.242  1.00 48.09           N  
ATOM   2791  NH1 ARG A 346       3.932   0.425  -4.770  1.00 48.09           N  
ATOM   2792  NH2 ARG A 346       5.219  -0.203  -2.980  1.00 48.09           N  
ATOM   2793  CZ  ARG A 346       4.438  -0.531  -4.000  1.00 48.09           C  
ATOM   2794  N   ARG A 347       0.881  -7.621  -7.918  1.00 50.09           N  
ATOM   2795  CA  ARG A 347      -0.004  -8.039  -9.000  1.00 50.09           C  
ATOM   2796  C   ARG A 347       0.331  -7.301 -10.297  1.00 50.09           C  
ATOM   2797  CB  ARG A 347      -1.467  -7.793  -8.625  1.00 50.09           C  
ATOM   2798  O   ARG A 347      -0.345  -7.480 -11.312  1.00 50.09           O  
ATOM   2799  CG  ARG A 347      -2.088  -8.914  -7.809  1.00 50.09           C  
ATOM   2800  CD  ARG A 347      -3.562  -8.664  -7.527  1.00 50.09           C  
ATOM   2801  NE  ARG A 347      -4.059  -9.508  -6.445  1.00 50.09           N  
ATOM   2802  NH1 ARG A 347      -6.281  -8.977  -6.773  1.00 50.09           N  
ATOM   2803  NH2 ARG A 347      -5.680 -10.430  -5.109  1.00 50.09           N  
ATOM   2804  CZ  ARG A 347      -5.340  -9.641  -6.113  1.00 50.09           C  
ATOM   2805  N   ARG A 348       1.631  -7.020 -10.766  1.00 52.12           N  
ATOM   2806  CA  ARG A 348       1.906  -6.340 -12.023  1.00 52.12           C  
ATOM   2807  C   ARG A 348       2.789  -7.195 -12.930  1.00 52.12           C  
ATOM   2808  CB  ARG A 348       2.572  -4.984 -11.773  1.00 52.12           C  
ATOM   2809  O   ARG A 348       3.174  -6.766 -14.016  1.00 52.12           O  
ATOM   2810  CG  ARG A 348       1.592  -3.857 -11.492  1.00 52.12           C  
ATOM   2811  CD  ARG A 348       2.303  -2.525 -11.305  1.00 52.12           C  
ATOM   2812  NE  ARG A 348       1.651  -1.456 -12.055  1.00 52.12           N  
ATOM   2813  NH1 ARG A 348       3.023   0.222 -11.250  1.00 52.12           N  
ATOM   2814  NH2 ARG A 348       1.349   0.715 -12.734  1.00 52.12           N  
ATOM   2815  CZ  ARG A 348       2.010  -0.175 -12.008  1.00 52.12           C  
ATOM   2816  N   LEU A 349       3.205  -8.430 -12.578  1.00 61.47           N  
ATOM   2817  CA  LEU A 349       4.039  -9.070 -13.586  1.00 61.47           C  
ATOM   2818  C   LEU A 349       3.184  -9.641 -14.711  1.00 61.47           C  
ATOM   2819  CB  LEU A 349       4.879 -10.180 -12.961  1.00 61.47           C  
ATOM   2820  O   LEU A 349       2.301 -10.461 -14.477  1.00 61.47           O  
ATOM   2821  CG  LEU A 349       6.059 -10.695 -13.789  1.00 61.47           C  
ATOM   2822  CD1 LEU A 349       7.320  -9.906 -13.461  1.00 61.47           C  
ATOM   2823  CD2 LEU A 349       6.277 -12.180 -13.547  1.00 61.47           C  
ATOM   2824  N   GLU A 350       3.102  -8.938 -15.953  1.00 63.25           N  
ATOM   2825  CA  GLU A 350       2.326  -9.328 -17.125  1.00 63.25           C  
ATOM   2826  C   GLU A 350       3.182 -10.117 -18.109  1.00 63.25           C  
ATOM   2827  CB  GLU A 350       1.724  -8.102 -17.812  1.00 63.25           C  
ATOM   2828  O   GLU A 350       4.301  -9.711 -18.438  1.00 63.25           O  
ATOM   2829  CG  GLU A 350       0.495  -7.543 -17.109  1.00 63.25           C  
ATOM   2830  CD  GLU A 350      -0.146  -6.383 -17.844  1.00 63.25           C  
ATOM   2831  OE1 GLU A 350      -1.179  -5.855 -17.375  1.00 63.25           O  
ATOM   2832  OE2 GLU A 350       0.387  -5.996 -18.922  1.00 63.25           O  
ATOM   2833  N   LEU A 351       2.836 -11.398 -18.375  1.00 74.44           N  
ATOM   2834  CA  LEU A 351       3.479 -12.203 -19.406  1.00 74.44           C  
ATOM   2835  C   LEU A 351       3.123 -11.688 -20.797  1.00 74.44           C  
ATOM   2836  CB  LEU A 351       3.066 -13.672 -19.281  1.00 74.44           C  
ATOM   2837  O   LEU A 351       2.002 -11.227 -21.031  1.00 74.44           O  
ATOM   2838  CG  LEU A 351       3.500 -14.391 -18.000  1.00 74.44           C  
ATOM   2839  CD1 LEU A 351       2.869 -15.773 -17.922  1.00 74.44           C  
ATOM   2840  CD2 LEU A 351       5.020 -14.484 -17.922  1.00 74.44           C  
ATOM   2841  N   MET A 352       4.094 -11.500 -21.672  1.00 76.88           N  
ATOM   2842  CA  MET A 352       3.889 -11.117 -23.062  1.00 76.88           C  
ATOM   2843  C   MET A 352       4.172 -12.281 -24.000  1.00 76.88           C  
ATOM   2844  CB  MET A 352       4.781  -9.922 -23.438  1.00 76.88           C  
ATOM   2845  O   MET A 352       5.242 -12.352 -24.609  1.00 76.88           O  
ATOM   2846  CG  MET A 352       4.504  -8.680 -22.609  1.00 76.88           C  
ATOM   2847  SD  MET A 352       5.324  -7.184 -23.297  1.00 76.88           S  
ATOM   2848  CE  MET A 352       4.758  -7.273 -25.016  1.00 76.88           C  
ATOM   2849  N   PRO A 353       3.303 -13.281 -24.109  1.00 85.00           N  
ATOM   2850  CA  PRO A 353       3.545 -14.445 -24.969  1.00 85.00           C  
ATOM   2851  C   PRO A 353       3.574 -14.078 -26.453  1.00 85.00           C  
ATOM   2852  CB  PRO A 353       2.365 -15.367 -24.656  1.00 85.00           C  
ATOM   2853  O   PRO A 353       2.734 -13.305 -26.922  1.00 85.00           O  
ATOM   2854  CG  PRO A 353       1.312 -14.469 -24.094  1.00 85.00           C  
ATOM   2855  CD  PRO A 353       1.979 -13.242 -23.547  1.00 85.00           C  
ATOM   2856  N   LYS A 354       4.672 -14.391 -27.188  1.00 82.50           N  
ATOM   2857  CA  LYS A 354       4.855 -14.211 -28.625  1.00 82.50           C  
ATOM   2858  C   LYS A 354       5.180 -15.539 -29.312  1.00 82.50           C  
ATOM   2859  CB  LYS A 354       5.969 -13.195 -28.906  1.00 82.50           C  
ATOM   2860  O   LYS A 354       5.633 -16.484 -28.656  1.00 82.50           O  
ATOM   2861  CG  LYS A 354       5.656 -11.789 -28.422  1.00 82.50           C  
ATOM   2862  CD  LYS A 354       6.773 -10.812 -28.781  1.00 82.50           C  
ATOM   2863  CE  LYS A 354       6.461  -9.406 -28.281  1.00 82.50           C  
ATOM   2864  NZ  LYS A 354       7.570  -8.453 -28.594  1.00 82.50           N  
ATOM   2865  N   PRO A 355       4.805 -15.633 -30.641  1.00 86.06           N  
ATOM   2866  CA  PRO A 355       5.199 -16.828 -31.391  1.00 86.06           C  
ATOM   2867  C   PRO A 355       6.707 -17.078 -31.344  1.00 86.06           C  
ATOM   2868  CB  PRO A 355       4.730 -16.531 -32.812  1.00 86.06           C  
ATOM   2869  O   PRO A 355       7.492 -16.141 -31.531  1.00 86.06           O  
ATOM   2870  CG  PRO A 355       3.611 -15.562 -32.656  1.00 86.06           C  
ATOM   2871  CD  PRO A 355       3.908 -14.688 -31.469  1.00 86.06           C  
ATOM   2872  N   LEU A 356       7.090 -18.250 -30.938  1.00 84.69           N  
ATOM   2873  CA  LEU A 356       8.484 -18.625 -30.750  1.00 84.69           C  
ATOM   2874  C   LEU A 356       8.820 -19.875 -31.562  1.00 84.69           C  
ATOM   2875  CB  LEU A 356       8.789 -18.875 -29.281  1.00 84.69           C  
ATOM   2876  O   LEU A 356       8.094 -20.859 -31.516  1.00 84.69           O  
ATOM   2877  CG  LEU A 356      10.164 -19.453 -28.953  1.00 84.69           C  
ATOM   2878  CD1 LEU A 356      11.242 -18.391 -29.094  1.00 84.69           C  
ATOM   2879  CD2 LEU A 356      10.172 -20.047 -27.547  1.00 84.69           C  
ATOM   2880  N   ASP A 357       9.867 -19.703 -32.469  1.00 84.81           N  
ATOM   2881  CA  ASP A 357      10.422 -20.906 -33.094  1.00 84.81           C  
ATOM   2882  C   ASP A 357      11.086 -21.797 -32.031  1.00 84.81           C  
ATOM   2883  CB  ASP A 357      11.422 -20.547 -34.188  1.00 84.81           C  
ATOM   2884  O   ASP A 357      12.211 -21.531 -31.609  1.00 84.81           O  
ATOM   2885  CG  ASP A 357      11.898 -21.750 -34.969  1.00 84.81           C  
ATOM   2886  OD1 ASP A 357      11.805 -22.891 -34.469  1.00 84.81           O  
ATOM   2887  OD2 ASP A 357      12.359 -21.547 -36.125  1.00 84.81           O  
ATOM   2888  N   PHE A 358      10.383 -22.891 -31.734  1.00 91.56           N  
ATOM   2889  CA  PHE A 358      10.758 -23.688 -30.562  1.00 91.56           C  
ATOM   2890  C   PHE A 358      12.055 -24.453 -30.828  1.00 91.56           C  
ATOM   2891  CB  PHE A 358       9.641 -24.672 -30.203  1.00 91.56           C  
ATOM   2892  O   PHE A 358      12.906 -24.547 -29.953  1.00 91.56           O  
ATOM   2893  CG  PHE A 358       9.852 -25.359 -28.875  1.00 91.56           C  
ATOM   2894  CD1 PHE A 358       9.648 -26.719 -28.750  1.00 91.56           C  
ATOM   2895  CD2 PHE A 358      10.242 -24.625 -27.766  1.00 91.56           C  
ATOM   2896  CE1 PHE A 358       9.836 -27.359 -27.516  1.00 91.56           C  
ATOM   2897  CE2 PHE A 358      10.438 -25.250 -26.531  1.00 91.56           C  
ATOM   2898  CZ  PHE A 358      10.234 -26.625 -26.422  1.00 91.56           C  
ATOM   2899  N   ASN A 359      12.266 -24.844 -32.094  1.00 86.62           N  
ATOM   2900  CA  ASN A 359      13.492 -25.562 -32.406  1.00 86.62           C  
ATOM   2901  C   ASN A 359      14.719 -24.656 -32.312  1.00 86.62           C  
ATOM   2902  CB  ASN A 359      13.398 -26.156 -33.812  1.00 86.62           C  
ATOM   2903  O   ASN A 359      15.734 -25.062 -31.734  1.00 86.62           O  
ATOM   2904  CG  ASN A 359      12.586 -27.438 -33.875  1.00 86.62           C  
ATOM   2905  ND2 ASN A 359      11.500 -27.422 -34.625  1.00 86.62           N  
ATOM   2906  OD1 ASN A 359      12.938 -28.422 -33.219  1.00 86.62           O  
ATOM   2907  N   GLU A 360      14.555 -23.453 -32.812  1.00 80.81           N  
ATOM   2908  CA  GLU A 360      15.641 -22.484 -32.750  1.00 80.81           C  
ATOM   2909  C   GLU A 360      15.938 -22.094 -31.281  1.00 80.81           C  
ATOM   2910  CB  GLU A 360      15.305 -21.234 -33.562  1.00 80.81           C  
ATOM   2911  O   GLU A 360      17.094 -21.938 -30.906  1.00 80.81           O  
ATOM   2912  CG  GLU A 360      16.500 -20.312 -33.781  1.00 80.81           C  
ATOM   2913  CD  GLU A 360      16.172 -19.125 -34.688  1.00 80.81           C  
ATOM   2914  OE1 GLU A 360      17.062 -18.297 -34.938  1.00 80.81           O  
ATOM   2915  OE2 GLU A 360      15.000 -19.016 -35.125  1.00 80.81           O  
ATOM   2916  N   PHE A 361      14.898 -21.953 -30.562  1.00 85.75           N  
ATOM   2917  CA  PHE A 361      15.047 -21.578 -29.156  1.00 85.75           C  
ATOM   2918  C   PHE A 361      15.820 -22.641 -28.391  1.00 85.75           C  
ATOM   2919  CB  PHE A 361      13.672 -21.359 -28.516  1.00 85.75           C  
ATOM   2920  O   PHE A 361      16.734 -22.328 -27.641  1.00 85.75           O  
ATOM   2921  CG  PHE A 361      13.727 -21.062 -27.047  1.00 85.75           C  
ATOM   2922  CD1 PHE A 361      13.539 -22.078 -26.109  1.00 85.75           C  
ATOM   2923  CD2 PHE A 361      13.977 -19.766 -26.594  1.00 85.75           C  
ATOM   2924  CE1 PHE A 361      13.594 -21.797 -24.734  1.00 85.75           C  
ATOM   2925  CE2 PHE A 361      14.031 -19.484 -25.234  1.00 85.75           C  
ATOM   2926  CZ  PHE A 361      13.836 -20.500 -24.312  1.00 85.75           C  
ATOM   2927  N   VAL A 362      15.477 -23.906 -28.609  1.00 89.31           N  
ATOM   2928  CA  VAL A 362      16.125 -25.016 -27.922  1.00 89.31           C  
ATOM   2929  C   VAL A 362      17.594 -25.109 -28.359  1.00 89.31           C  
ATOM   2930  CB  VAL A 362      15.414 -26.359 -28.219  1.00 89.31           C  
ATOM   2931  O   VAL A 362      18.469 -25.344 -27.531  1.00 89.31           O  
ATOM   2932  CG1 VAL A 362      16.219 -27.531 -27.656  1.00 89.31           C  
ATOM   2933  CG2 VAL A 362      14.000 -26.344 -27.641  1.00 89.31           C  
ATOM   2934  N   THR A 363      17.844 -24.859 -29.656  1.00 83.31           N  
ATOM   2935  CA  THR A 363      19.219 -24.859 -30.156  1.00 83.31           C  
ATOM   2936  C   THR A 363      20.031 -23.750 -29.516  1.00 83.31           C  
ATOM   2937  CB  THR A 363      19.250 -24.703 -31.688  1.00 83.31           C  
ATOM   2938  O   THR A 363      21.188 -23.953 -29.156  1.00 83.31           O  
ATOM   2939  CG2 THR A 363      20.672 -24.766 -32.219  1.00 83.31           C  
ATOM   2940  OG1 THR A 363      18.469 -25.750 -32.281  1.00 83.31           O  
ATOM   2941  N   GLU A 364      19.406 -22.625 -29.406  1.00 79.06           N  
ATOM   2942  CA  GLU A 364      20.062 -21.500 -28.750  1.00 79.06           C  
ATOM   2943  C   GLU A 364      20.422 -21.844 -27.297  1.00 79.06           C  
ATOM   2944  CB  GLU A 364      19.172 -20.266 -28.797  1.00 79.06           C  
ATOM   2945  O   GLU A 364      21.516 -21.531 -26.844  1.00 79.06           O  
ATOM   2946  CG  GLU A 364      19.844 -19.000 -28.266  1.00 79.06           C  
ATOM   2947  CD  GLU A 364      18.953 -17.781 -28.344  1.00 79.06           C  
ATOM   2948  OE1 GLU A 364      19.375 -16.688 -27.891  1.00 79.06           O  
ATOM   2949  OE2 GLU A 364      17.812 -17.906 -28.828  1.00 79.06           O  
ATOM   2950  N   MET A 365      19.531 -22.516 -26.625  1.00 84.50           N  
ATOM   2951  CA  MET A 365      19.766 -22.906 -25.234  1.00 84.50           C  
ATOM   2952  C   MET A 365      20.906 -23.922 -25.141  1.00 84.50           C  
ATOM   2953  CB  MET A 365      18.500 -23.484 -24.609  1.00 84.50           C  
ATOM   2954  O   MET A 365      21.672 -23.906 -24.188  1.00 84.50           O  
ATOM   2955  CG  MET A 365      17.453 -22.438 -24.281  1.00 84.50           C  
ATOM   2956  SD  MET A 365      18.094 -21.125 -23.156  1.00 84.50           S  
ATOM   2957  CE  MET A 365      18.469 -19.828 -24.359  1.00 84.50           C  
ATOM   2958  N   GLU A 366      20.969 -24.750 -26.141  1.00 87.62           N  
ATOM   2959  CA  GLU A 366      22.062 -25.719 -26.188  1.00 87.62           C  
ATOM   2960  C   GLU A 366      23.406 -25.031 -26.297  1.00 87.62           C  
ATOM   2961  CB  GLU A 366      21.859 -26.688 -27.359  1.00 87.62           C  
ATOM   2962  O   GLU A 366      24.359 -25.391 -25.594  1.00 87.62           O  
ATOM   2963  CG  GLU A 366      22.938 -27.734 -27.484  1.00 87.62           C  
ATOM   2964  CD  GLU A 366      22.797 -28.625 -28.719  1.00 87.62           C  
ATOM   2965  OE1 GLU A 366      23.438 -29.703 -28.766  1.00 87.62           O  
ATOM   2966  OE2 GLU A 366      22.016 -28.234 -29.625  1.00 87.62           O  
ATOM   2967  N   ASN A 367      23.500 -24.047 -27.172  1.00 78.56           N  
ATOM   2968  CA  ASN A 367      24.766 -23.344 -27.422  1.00 78.56           C  
ATOM   2969  C   ASN A 367      25.250 -22.609 -26.172  1.00 78.56           C  
ATOM   2970  CB  ASN A 367      24.609 -22.375 -28.594  1.00 78.56           C  
ATOM   2971  O   ASN A 367      26.422 -22.719 -25.812  1.00 78.56           O  
ATOM   2972  CG  ASN A 367      24.438 -23.078 -29.922  1.00 78.56           C  
ATOM   2973  ND2 ASN A 367      23.859 -22.391 -30.891  1.00 78.56           N  
ATOM   2974  OD1 ASN A 367      24.844 -24.250 -30.078  1.00 78.56           O  
ATOM   2975  N   ILE A 368      24.266 -22.016 -25.531  1.00 77.25           N  
ATOM   2976  CA  ILE A 368      24.609 -21.219 -24.359  1.00 77.25           C  
ATOM   2977  C   ILE A 368      24.984 -22.141 -23.203  1.00 77.25           C  
ATOM   2978  CB  ILE A 368      23.453 -20.281 -23.953  1.00 77.25           C  
ATOM   2979  O   ILE A 368      25.984 -21.906 -22.500  1.00 77.25           O  
ATOM   2980  CG1 ILE A 368      23.219 -19.219 -25.047  1.00 77.25           C  
ATOM   2981  CG2 ILE A 368      23.750 -19.609 -22.609  1.00 77.25           C  
ATOM   2982  CD1 ILE A 368      21.938 -18.422 -24.859  1.00 77.25           C  
ATOM   2983  N   SER A 369      24.297 -23.141 -23.047  1.00 84.81           N  
ATOM   2984  CA  SER A 369      24.484 -24.078 -21.938  1.00 84.81           C  
ATOM   2985  C   SER A 369      25.766 -24.891 -22.141  1.00 84.81           C  
ATOM   2986  CB  SER A 369      23.297 -25.016 -21.812  1.00 84.81           C  
ATOM   2987  O   SER A 369      26.484 -25.188 -21.172  1.00 84.81           O  
ATOM   2988  OG  SER A 369      22.094 -24.281 -21.609  1.00 84.81           O  
ATOM   2989  N   SER A 370      26.016 -25.234 -23.359  1.00 83.19           N  
ATOM   2990  CA  SER A 370      27.234 -25.969 -23.672  1.00 83.19           C  
ATOM   2991  C   SER A 370      28.484 -25.156 -23.328  1.00 83.19           C  
ATOM   2992  CB  SER A 370      27.266 -26.375 -25.141  1.00 83.19           C  
ATOM   2993  O   SER A 370      29.453 -25.703 -22.781  1.00 83.19           O  
ATOM   2994  OG  SER A 370      28.438 -27.109 -25.453  1.00 83.19           O  
ATOM   2995  N   LEU A 371      28.391 -23.891 -23.625  1.00 77.75           N  
ATOM   2996  CA  LEU A 371      29.484 -23.000 -23.312  1.00 77.75           C  
ATOM   2997  C   LEU A 371      29.672 -22.875 -21.797  1.00 77.75           C  
ATOM   2998  CB  LEU A 371      29.250 -21.609 -23.922  1.00 77.75           C  
ATOM   2999  O   LEU A 371      30.797 -22.906 -21.297  1.00 77.75           O  
ATOM   3000  CG  LEU A 371      30.359 -20.578 -23.750  1.00 77.75           C  
ATOM   3001  CD1 LEU A 371      31.641 -21.047 -24.438  1.00 77.75           C  
ATOM   3002  CD2 LEU A 371      29.922 -19.219 -24.266  1.00 77.75           C  
ATOM   3003  N   MET A 372      28.578 -22.859 -21.016  1.00 78.56           N  
ATOM   3004  CA  MET A 372      28.609 -22.734 -19.562  1.00 78.56           C  
ATOM   3005  C   MET A 372      29.219 -23.969 -18.922  1.00 78.56           C  
ATOM   3006  CB  MET A 372      27.188 -22.516 -19.016  1.00 78.56           C  
ATOM   3007  O   MET A 372      30.031 -23.875 -18.000  1.00 78.56           O  
ATOM   3008  CG  MET A 372      26.609 -21.156 -19.359  1.00 78.56           C  
ATOM   3009  SD  MET A 372      24.875 -20.984 -18.781  1.00 78.56           S  
ATOM   3010  CE  MET A 372      25.156 -20.781 -17.000  1.00 78.56           C  
ATOM   3011  N   ALA A 373      28.828 -25.062 -19.422  1.00 86.94           N  
ATOM   3012  CA  ALA A 373      29.312 -26.344 -18.906  1.00 86.94           C  
ATOM   3013  C   ALA A 373      30.797 -26.547 -19.250  1.00 86.94           C  
ATOM   3014  CB  ALA A 373      28.484 -27.484 -19.453  1.00 86.94           C  
ATOM   3015  O   ALA A 373      31.562 -27.047 -18.422  1.00 86.94           O  
ATOM   3016  N   GLU A 374      31.156 -26.156 -20.516  1.00 82.00           N  
ATOM   3017  CA  GLU A 374      32.531 -26.281 -21.000  1.00 82.00           C  
ATOM   3018  C   GLU A 374      33.500 -25.453 -20.141  1.00 82.00           C  
ATOM   3019  CB  GLU A 374      32.625 -25.844 -22.469  1.00 82.00           C  
ATOM   3020  O   GLU A 374      34.594 -25.906 -19.844  1.00 82.00           O  
ATOM   3021  CG  GLU A 374      33.969 -26.141 -23.109  1.00 82.00           C  
ATOM   3022  CD  GLU A 374      34.062 -25.688 -24.562  1.00 82.00           C  
ATOM   3023  OE1 GLU A 374      35.156 -25.781 -25.172  1.00 82.00           O  
ATOM   3024  OE2 GLU A 374      33.031 -25.234 -25.094  1.00 82.00           O  
ATOM   3025  N   GLN A 375      33.062 -24.375 -19.656  1.00 74.94           N  
ATOM   3026  CA  GLN A 375      33.844 -23.484 -18.828  1.00 74.94           C  
ATOM   3027  C   GLN A 375      34.219 -24.141 -17.500  1.00 74.94           C  
ATOM   3028  CB  GLN A 375      33.125 -22.172 -18.594  1.00 74.94           C  
ATOM   3029  O   GLN A 375      35.281 -23.875 -16.938  1.00 74.94           O  
ATOM   3030  CG  GLN A 375      33.031 -21.281 -19.828  1.00 74.94           C  
ATOM   3031  CD  GLN A 375      32.312 -19.969 -19.562  1.00 74.94           C  
ATOM   3032  NE2 GLN A 375      32.531 -18.984 -20.406  1.00 74.94           N  
ATOM   3033  OE1 GLN A 375      31.547 -19.859 -18.594  1.00 74.94           O  
ATOM   3034  N   LYS A 376      33.469 -25.094 -17.094  1.00 79.25           N  
ATOM   3035  CA  LYS A 376      33.688 -25.781 -15.836  1.00 79.25           C  
ATOM   3036  C   LYS A 376      34.219 -27.203 -16.062  1.00 79.25           C  
ATOM   3037  CB  LYS A 376      32.406 -25.812 -15.008  1.00 79.25           C  
ATOM   3038  O   LYS A 376      34.281 -27.984 -15.125  1.00 79.25           O  
ATOM   3039  CG  LYS A 376      32.625 -25.859 -13.508  1.00 79.25           C  
ATOM   3040  CD  LYS A 376      31.312 -25.906 -12.742  1.00 79.25           C  
ATOM   3041  CE  LYS A 376      31.547 -26.078 -11.242  1.00 79.25           C  
ATOM   3042  NZ  LYS A 376      30.250 -26.047 -10.484  1.00 79.25           N  
ATOM   3043  N   GLY A 377      34.406 -27.469 -17.422  1.00 83.06           N  
ATOM   3044  CA  GLY A 377      34.906 -28.797 -17.750  1.00 83.06           C  
ATOM   3045  C   GLY A 377      33.844 -29.875 -17.609  1.00 83.06           C  
ATOM   3046  O   GLY A 377      34.156 -31.031 -17.297  1.00 83.06           O  
ATOM   3047  N   LEU A 378      32.562 -29.578 -17.656  1.00 91.06           N  
ATOM   3048  CA  LEU A 378      31.469 -30.516 -17.516  1.00 91.06           C  
ATOM   3049  C   LEU A 378      30.922 -30.906 -18.875  1.00 91.06           C  
ATOM   3050  CB  LEU A 378      30.359 -29.922 -16.641  1.00 91.06           C  
ATOM   3051  O   LEU A 378      31.000 -30.141 -19.828  1.00 91.06           O  
ATOM   3052  CG  LEU A 378      30.734 -29.578 -15.195  1.00 91.06           C  
ATOM   3053  CD1 LEU A 378      29.609 -28.828 -14.523  1.00 91.06           C  
ATOM   3054  CD2 LEU A 378      31.078 -30.844 -14.422  1.00 91.06           C  
ATOM   3055  N   ARG A 379      30.406 -32.094 -19.000  1.00 92.50           N  
ATOM   3056  CA  ARG A 379      29.703 -32.594 -20.188  1.00 92.50           C  
ATOM   3057  C   ARG A 379      28.281 -32.031 -20.234  1.00 92.50           C  
ATOM   3058  CB  ARG A 379      29.688 -34.125 -20.219  1.00 92.50           C  
ATOM   3059  O   ARG A 379      27.578 -32.031 -19.203  1.00 92.50           O  
ATOM   3060  CG  ARG A 379      28.984 -34.688 -21.438  1.00 92.50           C  
ATOM   3061  CD  ARG A 379      28.969 -36.219 -21.406  1.00 92.50           C  
ATOM   3062  NE  ARG A 379      27.953 -36.719 -20.500  1.00 92.50           N  
ATOM   3063  NH1 ARG A 379      28.688 -38.906 -20.578  1.00 92.50           N  
ATOM   3064  NH2 ARG A 379      26.875 -38.344 -19.281  1.00 92.50           N  
ATOM   3065  CZ  ARG A 379      27.844 -38.000 -20.125  1.00 92.50           C  
ATOM   3066  N   PHE A 380      27.828 -31.484 -21.312  1.00 94.00           N  
ATOM   3067  CA  PHE A 380      26.453 -31.031 -21.500  1.00 94.00           C  
ATOM   3068  C   PHE A 380      25.797 -31.766 -22.656  1.00 94.00           C  
ATOM   3069  CB  PHE A 380      26.422 -29.516 -21.750  1.00 94.00           C  
ATOM   3070  O   PHE A 380      26.359 -31.859 -23.750  1.00 94.00           O  
ATOM   3071  CG  PHE A 380      25.031 -28.969 -21.938  1.00 94.00           C  
ATOM   3072  CD1 PHE A 380      24.484 -28.844 -23.219  1.00 94.00           C  
ATOM   3073  CD2 PHE A 380      24.281 -28.562 -20.844  1.00 94.00           C  
ATOM   3074  CE1 PHE A 380      23.203 -28.344 -23.391  1.00 94.00           C  
ATOM   3075  CE2 PHE A 380      23.000 -28.047 -21.016  1.00 94.00           C  
ATOM   3076  CZ  PHE A 380      22.453 -27.938 -22.281  1.00 94.00           C  
ATOM   3077  N   ASP A 381      24.609 -32.344 -22.406  1.00 94.50           N  
ATOM   3078  CA  ASP A 381      23.859 -33.062 -23.438  1.00 94.50           C  
ATOM   3079  C   ASP A 381      22.438 -32.531 -23.562  1.00 94.50           C  
ATOM   3080  CB  ASP A 381      23.812 -34.562 -23.094  1.00 94.50           C  
ATOM   3081  O   ASP A 381      21.766 -32.250 -22.562  1.00 94.50           O  
ATOM   3082  CG  ASP A 381      25.188 -35.188 -23.109  1.00 94.50           C  
ATOM   3083  OD1 ASP A 381      25.875 -35.156 -24.156  1.00 94.50           O  
ATOM   3084  OD2 ASP A 381      25.594 -35.750 -22.078  1.00 94.50           O  
ATOM   3085  N   LEU A 382      22.016 -32.250 -24.781  1.00 94.06           N  
ATOM   3086  CA  LEU A 382      20.641 -31.891 -25.094  1.00 94.06           C  
ATOM   3087  C   LEU A 382      19.906 -33.062 -25.734  1.00 94.06           C  
ATOM   3088  CB  LEU A 382      20.578 -30.688 -26.031  1.00 94.06           C  
ATOM   3089  O   LEU A 382      20.375 -33.625 -26.734  1.00 94.06           O  
ATOM   3090  CG  LEU A 382      19.203 -30.250 -26.500  1.00 94.06           C  
ATOM   3091  CD1 LEU A 382      18.438 -29.578 -25.359  1.00 94.06           C  
ATOM   3092  CD2 LEU A 382      19.312 -29.312 -27.703  1.00 94.06           C  
ATOM   3093  N   GLU A 383      18.812 -33.500 -25.094  1.00 95.00           N  
ATOM   3094  CA  GLU A 383      18.016 -34.625 -25.594  1.00 95.00           C  
ATOM   3095  C   GLU A 383      16.609 -34.156 -25.984  1.00 95.00           C  
ATOM   3096  CB  GLU A 383      17.938 -35.750 -24.562  1.00 95.00           C  
ATOM   3097  O   GLU A 383      15.875 -33.625 -25.141  1.00 95.00           O  
ATOM   3098  CG  GLU A 383      19.281 -36.406 -24.297  1.00 95.00           C  
ATOM   3099  CD  GLU A 383      19.203 -37.531 -23.266  1.00 95.00           C  
ATOM   3100  OE1 GLU A 383      20.219 -38.219 -23.031  1.00 95.00           O  
ATOM   3101  OE2 GLU A 383      18.109 -37.719 -22.672  1.00 95.00           O  
ATOM   3102  N   ARG A 384      16.312 -34.438 -27.219  1.00 94.06           N  
ATOM   3103  CA  ARG A 384      14.938 -34.219 -27.672  1.00 94.06           C  
ATOM   3104  C   ARG A 384      14.156 -35.531 -27.672  1.00 94.06           C  
ATOM   3105  CB  ARG A 384      14.930 -33.625 -29.078  1.00 94.06           C  
ATOM   3106  O   ARG A 384      14.328 -36.375 -28.547  1.00 94.06           O  
ATOM   3107  CG  ARG A 384      15.664 -32.281 -29.188  1.00 94.06           C  
ATOM   3108  CD  ARG A 384      15.703 -31.766 -30.625  1.00 94.06           C  
ATOM   3109  NE  ARG A 384      16.594 -30.625 -30.750  1.00 94.06           N  
ATOM   3110  NH1 ARG A 384      14.891 -29.078 -31.031  1.00 94.06           N  
ATOM   3111  NH2 ARG A 384      17.078 -28.391 -31.062  1.00 94.06           N  
ATOM   3112  CZ  ARG A 384      16.188 -29.375 -30.953  1.00 94.06           C  
ATOM   3113  N   LEU A 385      13.297 -35.688 -26.672  1.00 92.31           N  
ATOM   3114  CA  LEU A 385      12.680 -37.000 -26.391  1.00 92.31           C  
ATOM   3115  C   LEU A 385      11.484 -37.250 -27.312  1.00 92.31           C  
ATOM   3116  CB  LEU A 385      12.242 -37.062 -24.922  1.00 92.31           C  
ATOM   3117  O   LEU A 385      11.141 -38.375 -27.594  1.00 92.31           O  
ATOM   3118  CG  LEU A 385      13.359 -37.000 -23.891  1.00 92.31           C  
ATOM   3119  CD1 LEU A 385      12.773 -37.000 -22.484  1.00 92.31           C  
ATOM   3120  CD2 LEU A 385      14.336 -38.156 -24.062  1.00 92.31           C  
ATOM   3121  N   THR A 386      10.859 -36.156 -27.781  1.00 90.69           N  
ATOM   3122  CA  THR A 386       9.719 -36.250 -28.688  1.00 90.69           C  
ATOM   3123  C   THR A 386       9.867 -35.281 -29.844  1.00 90.69           C  
ATOM   3124  CB  THR A 386       8.398 -35.969 -27.953  1.00 90.69           C  
ATOM   3125  O   THR A 386      10.820 -34.500 -29.891  1.00 90.69           O  
ATOM   3126  CG2 THR A 386       8.203 -36.938 -26.781  1.00 90.69           C  
ATOM   3127  OG1 THR A 386       8.414 -34.625 -27.438  1.00 90.69           O  
ATOM   3128  N   LYS A 387       9.031 -35.438 -30.844  1.00 88.12           N  
ATOM   3129  CA  LYS A 387       8.961 -34.438 -31.906  1.00 88.12           C  
ATOM   3130  C   LYS A 387       8.406 -33.125 -31.391  1.00 88.12           C  
ATOM   3131  CB  LYS A 387       8.109 -34.969 -33.062  1.00 88.12           C  
ATOM   3132  O   LYS A 387       7.293 -33.062 -30.859  1.00 88.12           O  
ATOM   3133  CG  LYS A 387       8.203 -34.094 -34.312  1.00 88.12           C  
ATOM   3134  CD  LYS A 387       7.395 -34.719 -35.469  1.00 88.12           C  
ATOM   3135  CE  LYS A 387       7.441 -33.844 -36.719  1.00 88.12           C  
ATOM   3136  NZ  LYS A 387       6.660 -34.438 -37.844  1.00 88.12           N  
ATOM   3137  N   LEU A 388       9.273 -32.062 -31.422  1.00 91.00           N  
ATOM   3138  CA  LEU A 388       8.906 -30.766 -30.875  1.00 91.00           C  
ATOM   3139  C   LEU A 388       8.070 -29.969 -31.875  1.00 91.00           C  
ATOM   3140  CB  LEU A 388      10.164 -29.969 -30.500  1.00 91.00           C  
ATOM   3141  O   LEU A 388       8.281 -30.062 -33.094  1.00 91.00           O  
ATOM   3142  CG  LEU A 388      11.141 -30.656 -29.547  1.00 91.00           C  
ATOM   3143  CD1 LEU A 388      12.352 -29.766 -29.297  1.00 91.00           C  
ATOM   3144  CD2 LEU A 388      10.453 -31.016 -28.234  1.00 91.00           C  
ATOM   3145  N   PRO A 389       7.090 -29.266 -31.328  1.00 89.75           N  
ATOM   3146  CA  PRO A 389       6.352 -28.375 -32.219  1.00 89.75           C  
ATOM   3147  C   PRO A 389       7.230 -27.266 -32.812  1.00 89.75           C  
ATOM   3148  CB  PRO A 389       5.270 -27.781 -31.328  1.00 89.75           C  
ATOM   3149  O   PRO A 389       8.180 -26.812 -32.156  1.00 89.75           O  
ATOM   3150  CG  PRO A 389       5.840 -27.859 -29.938  1.00 89.75           C  
ATOM   3151  CD  PRO A 389       6.781 -29.031 -29.891  1.00 89.75           C  
ATOM   3152  N   ALA A 390       7.000 -26.875 -34.000  1.00 86.94           N  
ATOM   3153  CA  ALA A 390       7.820 -25.906 -34.688  1.00 86.94           C  
ATOM   3154  C   ALA A 390       7.668 -24.516 -34.062  1.00 86.94           C  
ATOM   3155  CB  ALA A 390       7.445 -25.859 -36.188  1.00 86.94           C  
ATOM   3156  O   ALA A 390       8.664 -23.828 -33.844  1.00 86.94           O  
ATOM   3157  N   PHE A 391       6.395 -24.109 -33.750  1.00 89.75           N  
ATOM   3158  CA  PHE A 391       6.121 -22.781 -33.188  1.00 89.75           C  
ATOM   3159  C   PHE A 391       5.176 -22.875 -32.000  1.00 89.75           C  
ATOM   3160  CB  PHE A 391       5.520 -21.875 -34.281  1.00 89.75           C  
ATOM   3161  O   PHE A 391       4.152 -23.562 -32.062  1.00 89.75           O  
ATOM   3162  CG  PHE A 391       6.508 -21.438 -35.312  1.00 89.75           C  
ATOM   3163  CD1 PHE A 391       7.219 -20.266 -35.188  1.00 89.75           C  
ATOM   3164  CD2 PHE A 391       6.723 -22.234 -36.438  1.00 89.75           C  
ATOM   3165  CE1 PHE A 391       8.133 -19.859 -36.156  1.00 89.75           C  
ATOM   3166  CE2 PHE A 391       7.633 -21.844 -37.438  1.00 89.75           C  
ATOM   3167  CZ  PHE A 391       8.336 -20.656 -37.281  1.00 89.75           C  
ATOM   3168  N   ILE A 392       5.535 -22.188 -30.984  1.00 92.31           N  
ATOM   3169  CA  ILE A 392       4.703 -22.109 -29.781  1.00 92.31           C  
ATOM   3170  C   ILE A 392       4.555 -20.656 -29.359  1.00 92.31           C  
ATOM   3171  CB  ILE A 392       5.297 -22.953 -28.625  1.00 92.31           C  
ATOM   3172  O   ILE A 392       5.348 -19.797 -29.766  1.00 92.31           O  
ATOM   3173  CG1 ILE A 392       6.699 -22.453 -28.281  1.00 92.31           C  
ATOM   3174  CG2 ILE A 392       5.320 -24.438 -29.000  1.00 92.31           C  
ATOM   3175  CD1 ILE A 392       7.301 -23.109 -27.047  1.00 92.31           C  
ATOM   3176  N   GLU A 393       3.502 -20.359 -28.766  1.00 91.00           N  
ATOM   3177  CA  GLU A 393       3.281 -19.016 -28.219  1.00 91.00           C  
ATOM   3178  C   GLU A 393       3.639 -18.969 -26.734  1.00 91.00           C  
ATOM   3179  CB  GLU A 393       1.827 -18.594 -28.422  1.00 91.00           C  
ATOM   3180  O   GLU A 393       2.908 -19.500 -25.891  1.00 91.00           O  
ATOM   3181  CG  GLU A 393       1.590 -17.094 -28.203  1.00 91.00           C  
ATOM   3182  CD  GLU A 393       0.161 -16.672 -28.484  1.00 91.00           C  
ATOM   3183  OE1 GLU A 393      -0.059 -15.484 -28.828  1.00 91.00           O  
ATOM   3184  OE2 GLU A 393      -0.745 -17.531 -28.391  1.00 91.00           O  
ATOM   3185  N   VAL A 394       4.688 -18.312 -26.406  1.00 91.06           N  
ATOM   3186  CA  VAL A 394       5.188 -18.234 -25.047  1.00 91.06           C  
ATOM   3187  C   VAL A 394       6.039 -16.984 -24.875  1.00 91.06           C  
ATOM   3188  CB  VAL A 394       6.008 -19.484 -24.672  1.00 91.06           C  
ATOM   3189  O   VAL A 394       6.500 -16.391 -25.859  1.00 91.06           O  
ATOM   3190  CG1 VAL A 394       7.297 -19.562 -25.484  1.00 91.06           C  
ATOM   3191  CG2 VAL A 394       6.324 -19.500 -23.172  1.00 91.06           C  
ATOM   3192  N   ASP A 395       6.121 -16.500 -23.688  1.00 85.19           N  
ATOM   3193  CA  ASP A 395       7.066 -15.422 -23.391  1.00 85.19           C  
ATOM   3194  C   ASP A 395       8.500 -15.945 -23.375  1.00 85.19           C  
ATOM   3195  CB  ASP A 395       6.730 -14.766 -22.047  1.00 85.19           C  
ATOM   3196  O   ASP A 395       8.953 -16.500 -22.375  1.00 85.19           O  
ATOM   3197  CG  ASP A 395       7.480 -13.469 -21.828  1.00 85.19           C  
ATOM   3198  OD1 ASP A 395       8.586 -13.297 -22.375  1.00 85.19           O  
ATOM   3199  OD2 ASP A 395       6.961 -12.602 -21.078  1.00 85.19           O  
ATOM   3200  N   SER A 396       9.250 -15.766 -24.500  1.00 83.06           N  
ATOM   3201  CA  SER A 396      10.562 -16.359 -24.719  1.00 83.06           C  
ATOM   3202  C   SER A 396      11.586 -15.828 -23.719  1.00 83.06           C  
ATOM   3203  CB  SER A 396      11.047 -16.094 -26.141  1.00 83.06           C  
ATOM   3204  O   SER A 396      12.438 -16.578 -23.234  1.00 83.06           O  
ATOM   3205  OG  SER A 396      11.086 -14.703 -26.406  1.00 83.06           O  
ATOM   3206  N   THR A 397      11.445 -14.547 -23.312  1.00 75.75           N  
ATOM   3207  CA  THR A 397      12.383 -13.922 -22.391  1.00 75.75           C  
ATOM   3208  C   THR A 397      12.312 -14.570 -21.016  1.00 75.75           C  
ATOM   3209  CB  THR A 397      12.109 -12.406 -22.266  1.00 75.75           C  
ATOM   3210  O   THR A 397      13.336 -14.906 -20.422  1.00 75.75           O  
ATOM   3211  CG2 THR A 397      13.180 -11.727 -21.422  1.00 75.75           C  
ATOM   3212  OG1 THR A 397      12.102 -11.820 -23.562  1.00 75.75           O  
ATOM   3213  N   ARG A 398      11.133 -14.750 -20.516  1.00 82.94           N  
ATOM   3214  CA  ARG A 398      10.930 -15.320 -19.188  1.00 82.94           C  
ATOM   3215  C   ARG A 398      11.289 -16.797 -19.172  1.00 82.94           C  
ATOM   3216  CB  ARG A 398       9.484 -15.117 -18.734  1.00 82.94           C  
ATOM   3217  O   ARG A 398      11.891 -17.281 -18.219  1.00 82.94           O  
ATOM   3218  CG  ARG A 398       9.078 -13.656 -18.625  1.00 82.94           C  
ATOM   3219  CD  ARG A 398      10.039 -12.867 -17.750  1.00 82.94           C  
ATOM   3220  NE  ARG A 398       9.914 -11.430 -17.969  1.00 82.94           N  
ATOM   3221  NH1 ARG A 398      11.625 -10.844 -16.531  1.00 82.94           N  
ATOM   3222  NH2 ARG A 398      10.469  -9.219 -17.672  1.00 82.94           N  
ATOM   3223  CZ  ARG A 398      10.672 -10.500 -17.391  1.00 82.94           C  
ATOM   3224  N   LEU A 399      10.828 -17.516 -20.297  1.00 89.19           N  
ATOM   3225  CA  LEU A 399      11.180 -18.922 -20.406  1.00 89.19           C  
ATOM   3226  C   LEU A 399      12.695 -19.109 -20.438  1.00 89.19           C  
ATOM   3227  CB  LEU A 399      10.555 -19.531 -21.672  1.00 89.19           C  
ATOM   3228  O   LEU A 399      13.234 -20.000 -19.797  1.00 89.19           O  
ATOM   3229  CG  LEU A 399      10.812 -21.016 -21.906  1.00 89.19           C  
ATOM   3230  CD1 LEU A 399      10.344 -21.828 -20.703  1.00 89.19           C  
ATOM   3231  CD2 LEU A 399      10.109 -21.484 -23.172  1.00 89.19           C  
ATOM   3232  N   ARG A 400      13.398 -18.312 -21.172  1.00 86.19           N  
ATOM   3233  CA  ARG A 400      14.859 -18.312 -21.219  1.00 86.19           C  
ATOM   3234  C   ARG A 400      15.453 -18.109 -19.828  1.00 86.19           C  
ATOM   3235  CB  ARG A 400      15.367 -17.219 -22.156  1.00 86.19           C  
ATOM   3236  O   ARG A 400      16.406 -18.812 -19.453  1.00 86.19           O  
ATOM   3237  CG  ARG A 400      16.844 -17.328 -22.484  1.00 86.19           C  
ATOM   3238  CD  ARG A 400      17.312 -16.219 -23.406  1.00 86.19           C  
ATOM   3239  NE  ARG A 400      16.422 -16.062 -24.562  1.00 86.19           N  
ATOM   3240  NH1 ARG A 400      17.750 -17.266 -26.016  1.00 86.19           N  
ATOM   3241  NH2 ARG A 400      15.781 -16.359 -26.734  1.00 86.19           N  
ATOM   3242  CZ  ARG A 400      16.656 -16.562 -25.766  1.00 86.19           C  
ATOM   3243  N   GLN A 401      14.852 -17.266 -19.062  1.00 81.00           N  
ATOM   3244  CA  GLN A 401      15.305 -16.969 -17.703  1.00 81.00           C  
ATOM   3245  C   GLN A 401      15.188 -18.188 -16.812  1.00 81.00           C  
ATOM   3246  CB  GLN A 401      14.500 -15.805 -17.125  1.00 81.00           C  
ATOM   3247  O   GLN A 401      16.109 -18.500 -16.047  1.00 81.00           O  
ATOM   3248  CG  GLN A 401      15.008 -15.336 -15.766  1.00 81.00           C  
ATOM   3249  CD  GLN A 401      14.266 -14.117 -15.250  1.00 81.00           C  
ATOM   3250  NE2 GLN A 401      14.570 -13.711 -14.023  1.00 81.00           N  
ATOM   3251  OE1 GLN A 401      13.422 -13.547 -15.953  1.00 81.00           O  
ATOM   3252  N   VAL A 402      14.070 -18.781 -16.922  1.00 89.69           N  
ATOM   3253  CA  VAL A 402      13.812 -19.969 -16.109  1.00 89.69           C  
ATOM   3254  C   VAL A 402      14.852 -21.047 -16.438  1.00 89.69           C  
ATOM   3255  CB  VAL A 402      12.391 -20.516 -16.344  1.00 89.69           C  
ATOM   3256  O   VAL A 402      15.500 -21.578 -15.531  1.00 89.69           O  
ATOM   3257  CG1 VAL A 402      12.227 -21.891 -15.695  1.00 89.69           C  
ATOM   3258  CG2 VAL A 402      11.344 -19.547 -15.812  1.00 89.69           C  
ATOM   3259  N   LEU A 403      15.102 -21.328 -17.688  1.00 90.81           N  
ATOM   3260  CA  LEU A 403      16.016 -22.391 -18.109  1.00 90.81           C  
ATOM   3261  C   LEU A 403      17.453 -22.016 -17.797  1.00 90.81           C  
ATOM   3262  CB  LEU A 403      15.852 -22.672 -19.594  1.00 90.81           C  
ATOM   3263  O   LEU A 403      18.250 -22.875 -17.391  1.00 90.81           O  
ATOM   3264  CG  LEU A 403      14.531 -23.312 -20.031  1.00 90.81           C  
ATOM   3265  CD1 LEU A 403      14.492 -23.469 -21.547  1.00 90.81           C  
ATOM   3266  CD2 LEU A 403      14.336 -24.656 -19.344  1.00 90.81           C  
ATOM   3267  N   TRP A 404      17.703 -20.797 -18.000  1.00 86.06           N  
ATOM   3268  CA  TRP A 404      19.047 -20.312 -17.688  1.00 86.06           C  
ATOM   3269  C   TRP A 404      19.375 -20.531 -16.203  1.00 86.06           C  
ATOM   3270  CB  TRP A 404      19.172 -18.828 -18.031  1.00 86.06           C  
ATOM   3271  O   TRP A 404      20.469 -20.984 -15.867  1.00 86.06           O  
ATOM   3272  CG  TRP A 404      20.578 -18.297 -17.938  1.00 86.06           C  
ATOM   3273  CD1 TRP A 404      21.547 -18.344 -18.906  1.00 86.06           C  
ATOM   3274  CD2 TRP A 404      21.172 -17.641 -16.812  1.00 86.06           C  
ATOM   3275  CE2 TRP A 404      22.500 -17.312 -17.172  1.00 86.06           C  
ATOM   3276  CE3 TRP A 404      20.703 -17.281 -15.547  1.00 86.06           C  
ATOM   3277  NE1 TRP A 404      22.703 -17.766 -18.453  1.00 86.06           N  
ATOM   3278  CH2 TRP A 404      22.891 -16.328 -15.062  1.00 86.06           C  
ATOM   3279  CZ2 TRP A 404      23.375 -16.656 -16.297  1.00 86.06           C  
ATOM   3280  CZ3 TRP A 404      21.578 -16.641 -14.672  1.00 86.06           C  
ATOM   3281  N   ASN A 405      18.422 -20.125 -15.273  1.00 83.12           N  
ATOM   3282  CA  ASN A 405      18.609 -20.266 -13.828  1.00 83.12           C  
ATOM   3283  C   ASN A 405      18.781 -21.719 -13.430  1.00 83.12           C  
ATOM   3284  CB  ASN A 405      17.422 -19.656 -13.078  1.00 83.12           C  
ATOM   3285  O   ASN A 405      19.641 -22.047 -12.609  1.00 83.12           O  
ATOM   3286  CG  ASN A 405      17.469 -18.141 -13.055  1.00 83.12           C  
ATOM   3287  ND2 ASN A 405      16.375 -17.516 -12.625  1.00 83.12           N  
ATOM   3288  OD1 ASN A 405      18.484 -17.531 -13.414  1.00 83.12           O  
ATOM   3289  N   LEU A 406      18.031 -22.578 -14.062  1.00 90.88           N  
ATOM   3290  CA  LEU A 406      18.078 -24.000 -13.727  1.00 90.88           C  
ATOM   3291  C   LEU A 406      19.391 -24.625 -14.211  1.00 90.88           C  
ATOM   3292  CB  LEU A 406      16.891 -24.750 -14.336  1.00 90.88           C  
ATOM   3293  O   LEU A 406      20.031 -25.375 -13.469  1.00 90.88           O  
ATOM   3294  CG  LEU A 406      15.508 -24.375 -13.789  1.00 90.88           C  
ATOM   3295  CD1 LEU A 406      14.422 -25.172 -14.500  1.00 90.88           C  
ATOM   3296  CD2 LEU A 406      15.453 -24.609 -12.281  1.00 90.88           C  
ATOM   3297  N   ILE A 407      19.797 -24.344 -15.438  1.00 90.62           N  
ATOM   3298  CA  ILE A 407      21.016 -24.875 -16.016  1.00 90.62           C  
ATOM   3299  C   ILE A 407      22.234 -24.281 -15.320  1.00 90.62           C  
ATOM   3300  CB  ILE A 407      21.094 -24.609 -17.547  1.00 90.62           C  
ATOM   3301  O   ILE A 407      23.219 -24.984 -15.055  1.00 90.62           O  
ATOM   3302  CG1 ILE A 407      19.969 -25.359 -18.266  1.00 90.62           C  
ATOM   3303  CG2 ILE A 407      22.469 -24.984 -18.094  1.00 90.62           C  
ATOM   3304  CD1 ILE A 407      19.797 -24.953 -19.734  1.00 90.62           C  
ATOM   3305  N   GLY A 408      22.109 -23.000 -15.047  1.00 85.31           N  
ATOM   3306  CA  GLY A 408      23.156 -22.344 -14.281  1.00 85.31           C  
ATOM   3307  C   GLY A 408      23.406 -22.984 -12.930  1.00 85.31           C  
ATOM   3308  O   GLY A 408      24.547 -23.188 -12.523  1.00 85.31           O  
ATOM   3309  N   ASN A 409      22.281 -23.297 -12.227  1.00 85.44           N  
ATOM   3310  CA  ASN A 409      22.375 -23.984 -10.938  1.00 85.44           C  
ATOM   3311  C   ASN A 409      22.953 -25.391 -11.078  1.00 85.44           C  
ATOM   3312  CB  ASN A 409      21.000 -24.031 -10.258  1.00 85.44           C  
ATOM   3313  O   ASN A 409      23.766 -25.812 -10.258  1.00 85.44           O  
ATOM   3314  CG  ASN A 409      20.578 -22.688  -9.695  1.00 85.44           C  
ATOM   3315  ND2 ASN A 409      19.297 -22.578  -9.367  1.00 85.44           N  
ATOM   3316  OD1 ASN A 409      21.391 -21.781  -9.562  1.00 85.44           O  
ATOM   3317  N   ALA A 410      22.609 -26.047 -12.086  1.00 90.19           N  
ATOM   3318  CA  ALA A 410      23.078 -27.406 -12.352  1.00 90.19           C  
ATOM   3319  C   ALA A 410      24.578 -27.422 -12.602  1.00 90.19           C  
ATOM   3320  CB  ALA A 410      22.344 -28.000 -13.547  1.00 90.19           C  
ATOM   3321  O   ALA A 410      25.297 -28.312 -12.109  1.00 90.19           O  
ATOM   3322  N   THR A 411      25.031 -26.422 -13.352  1.00 86.50           N  
ATOM   3323  CA  THR A 411      26.453 -26.312 -13.672  1.00 86.50           C  
ATOM   3324  C   THR A 411      27.250 -25.875 -12.438  1.00 86.50           C  
ATOM   3325  CB  THR A 411      26.672 -25.297 -14.812  1.00 86.50           C  
ATOM   3326  O   THR A 411      28.344 -26.391 -12.195  1.00 86.50           O  
ATOM   3327  CG2 THR A 411      26.094 -25.812 -16.125  1.00 86.50           C  
ATOM   3328  OG1 THR A 411      26.062 -24.047 -14.477  1.00 86.50           O  
ATOM   3329  N   LYS A 412      26.656 -24.984 -11.664  1.00 82.69           N  
ATOM   3330  CA  LYS A 412      27.281 -24.422 -10.461  1.00 82.69           C  
ATOM   3331  C   LYS A 412      27.484 -25.500  -9.398  1.00 82.69           C  
ATOM   3332  CB  LYS A 412      26.422 -23.281  -9.898  1.00 82.69           C  
ATOM   3333  O   LYS A 412      28.531 -25.547  -8.750  1.00 82.69           O  
ATOM   3334  CG  LYS A 412      27.000 -22.656  -8.633  1.00 82.69           C  
ATOM   3335  CD  LYS A 412      26.078 -21.562  -8.094  1.00 82.69           C  
ATOM   3336  CE  LYS A 412      26.594 -21.016  -6.770  1.00 82.69           C  
ATOM   3337  NZ  LYS A 412      25.703 -19.938  -6.238  1.00 82.69           N  
ATOM   3338  N   PHE A 413      26.578 -26.484  -9.234  1.00 84.75           N  
ATOM   3339  CA  PHE A 413      26.594 -27.406  -8.109  1.00 84.75           C  
ATOM   3340  C   PHE A 413      27.109 -28.781  -8.547  1.00 84.75           C  
ATOM   3341  CB  PHE A 413      25.188 -27.547  -7.512  1.00 84.75           C  
ATOM   3342  O   PHE A 413      27.047 -29.734  -7.781  1.00 84.75           O  
ATOM   3343  CG  PHE A 413      24.688 -26.297  -6.848  1.00 84.75           C  
ATOM   3344  CD1 PHE A 413      25.250 -25.844  -5.660  1.00 84.75           C  
ATOM   3345  CD2 PHE A 413      23.656 -25.562  -7.414  1.00 84.75           C  
ATOM   3346  CE1 PHE A 413      24.781 -24.688  -5.043  1.00 84.75           C  
ATOM   3347  CE2 PHE A 413      23.188 -24.391  -6.805  1.00 84.75           C  
ATOM   3348  CZ  PHE A 413      23.750 -23.953  -5.621  1.00 84.75           C  
ATOM   3349  N   THR A 414      27.594 -28.797  -9.836  1.00 88.19           N  
ATOM   3350  CA  THR A 414      28.219 -30.016 -10.336  1.00 88.19           C  
ATOM   3351  C   THR A 414      29.719 -29.844 -10.477  1.00 88.19           C  
ATOM   3352  CB  THR A 414      27.609 -30.438 -11.688  1.00 88.19           C  
ATOM   3353  O   THR A 414      30.188 -28.969 -11.219  1.00 88.19           O  
ATOM   3354  CG2 THR A 414      28.188 -31.781 -12.156  1.00 88.19           C  
ATOM   3355  OG1 THR A 414      26.188 -30.562 -11.562  1.00 88.19           O  
ATOM   3356  N   LYS A 415      30.484 -30.484  -9.656  1.00 84.19           N  
ATOM   3357  CA  LYS A 415      31.938 -30.391  -9.680  1.00 84.19           C  
ATOM   3358  C   LYS A 415      32.531 -31.203 -10.828  1.00 84.19           C  
ATOM   3359  CB  LYS A 415      32.531 -30.844  -8.352  1.00 84.19           C  
ATOM   3360  O   LYS A 415      33.375 -30.719 -11.562  1.00 84.19           O  
ATOM   3361  CG  LYS A 415      32.312 -29.875  -7.203  1.00 84.19           C  
ATOM   3362  CD  LYS A 415      33.031 -30.328  -5.938  1.00 84.19           C  
ATOM   3363  CE  LYS A 415      32.750 -29.391  -4.770  1.00 84.19           C  
ATOM   3364  NZ  LYS A 415      33.469 -29.828  -3.531  1.00 84.19           N  
ATOM   3365  N   GLU A 416      32.188 -32.531 -10.898  1.00 85.00           N  
ATOM   3366  CA  GLU A 416      32.594 -33.469 -11.914  1.00 85.00           C  
ATOM   3367  C   GLU A 416      31.375 -34.250 -12.469  1.00 85.00           C  
ATOM   3368  CB  GLU A 416      33.594 -34.469 -11.352  1.00 85.00           C  
ATOM   3369  O   GLU A 416      30.406 -34.500 -11.750  1.00 85.00           O  
ATOM   3370  CG  GLU A 416      34.906 -33.812 -10.914  1.00 85.00           C  
ATOM   3371  CD  GLU A 416      35.938 -34.812 -10.383  1.00 85.00           C  
ATOM   3372  OE1 GLU A 416      37.062 -34.406 -10.023  1.00 85.00           O  
ATOM   3373  OE2 GLU A 416      35.594 -36.031 -10.320  1.00 85.00           O  
ATOM   3374  N   GLY A 417      31.297 -34.406 -13.773  1.00 91.44           N  
ATOM   3375  CA  GLY A 417      30.188 -35.031 -14.461  1.00 91.44           C  
ATOM   3376  C   GLY A 417      29.609 -34.188 -15.586  1.00 91.44           C  
ATOM   3377  O   GLY A 417      30.359 -33.656 -16.406  1.00 91.44           O  
ATOM   3378  N   GLY A 418      28.172 -34.062 -15.500  1.00 93.38           N  
ATOM   3379  CA  GLY A 418      27.594 -33.344 -16.609  1.00 93.38           C  
ATOM   3380  C   GLY A 418      26.156 -32.906 -16.344  1.00 93.38           C  
ATOM   3381  O   GLY A 418      25.594 -33.250 -15.305  1.00 93.38           O  
ATOM   3382  N   VAL A 419      25.688 -32.094 -17.172  1.00 94.94           N  
ATOM   3383  CA  VAL A 419      24.312 -31.594 -17.141  1.00 94.94           C  
ATOM   3384  C   VAL A 419      23.578 -32.031 -18.406  1.00 94.94           C  
ATOM   3385  CB  VAL A 419      24.281 -30.047 -17.016  1.00 94.94           C  
ATOM   3386  O   VAL A 419      24.109 -31.922 -19.516  1.00 94.94           O  
ATOM   3387  CG1 VAL A 419      22.828 -29.547 -16.969  1.00 94.94           C  
ATOM   3388  CG2 VAL A 419      25.031 -29.609 -15.758  1.00 94.94           C  
ATOM   3389  N   ILE A 420      22.406 -32.562 -18.219  1.00 96.44           N  
ATOM   3390  CA  ILE A 420      21.594 -33.000 -19.344  1.00 96.44           C  
ATOM   3391  C   ILE A 420      20.297 -32.188 -19.391  1.00 96.44           C  
ATOM   3392  CB  ILE A 420      21.266 -34.531 -19.250  1.00 96.44           C  
ATOM   3393  O   ILE A 420      19.562 -32.125 -18.406  1.00 96.44           O  
ATOM   3394  CG1 ILE A 420      22.562 -35.344 -19.172  1.00 96.44           C  
ATOM   3395  CG2 ILE A 420      20.422 -34.969 -20.453  1.00 96.44           C  
ATOM   3396  CD1 ILE A 420      22.359 -36.812 -18.797  1.00 96.44           C  
ATOM   3397  N   LEU A 421      20.031 -31.562 -20.500  1.00 96.31           N  
ATOM   3398  CA  LEU A 421      18.750 -30.922 -20.766  1.00 96.31           C  
ATOM   3399  C   LEU A 421      17.906 -31.766 -21.703  1.00 96.31           C  
ATOM   3400  CB  LEU A 421      18.953 -29.531 -21.359  1.00 96.31           C  
ATOM   3401  O   LEU A 421      18.281 -32.000 -22.859  1.00 96.31           O  
ATOM   3402  CG  LEU A 421      17.688 -28.781 -21.781  1.00 96.31           C  
ATOM   3403  CD1 LEU A 421      16.797 -28.516 -20.578  1.00 96.31           C  
ATOM   3404  CD2 LEU A 421      18.047 -27.469 -22.484  1.00 96.31           C  
ATOM   3405  N   SER A 422      16.812 -32.250 -21.156  1.00 96.94           N  
ATOM   3406  CA  SER A 422      15.875 -33.031 -21.953  1.00 96.94           C  
ATOM   3407  C   SER A 422      14.594 -32.250 -22.203  1.00 96.94           C  
ATOM   3408  CB  SER A 422      15.539 -34.344 -21.266  1.00 96.94           C  
ATOM   3409  O   SER A 422      14.031 -31.656 -21.281  1.00 96.94           O  
ATOM   3410  OG  SER A 422      16.719 -35.094 -21.000  1.00 96.94           O  
ATOM   3411  N   VAL A 423      14.195 -32.219 -23.484  1.00 96.44           N  
ATOM   3412  CA  VAL A 423      12.977 -31.500 -23.859  1.00 96.44           C  
ATOM   3413  C   VAL A 423      11.992 -32.469 -24.516  1.00 96.44           C  
ATOM   3414  CB  VAL A 423      13.273 -30.328 -24.797  1.00 96.44           C  
ATOM   3415  O   VAL A 423      12.367 -33.250 -25.375  1.00 96.44           O  
ATOM   3416  CG1 VAL A 423      12.008 -29.516 -25.078  1.00 96.44           C  
ATOM   3417  CG2 VAL A 423      14.367 -29.422 -24.219  1.00 96.44           C  
ATOM   3418  N   SER A 424      10.773 -32.469 -24.031  1.00 95.88           N  
ATOM   3419  CA  SER A 424       9.703 -33.281 -24.594  1.00 95.88           C  
ATOM   3420  C   SER A 424       8.414 -32.469 -24.734  1.00 95.88           C  
ATOM   3421  CB  SER A 424       9.461 -34.531 -23.734  1.00 95.88           C  
ATOM   3422  O   SER A 424       8.227 -31.484 -24.047  1.00 95.88           O  
ATOM   3423  OG  SER A 424       9.000 -34.156 -22.453  1.00 95.88           O  
ATOM   3424  N   SER A 425       7.656 -32.875 -25.766  1.00 94.00           N  
ATOM   3425  CA  SER A 425       6.391 -32.188 -26.016  1.00 94.00           C  
ATOM   3426  C   SER A 425       5.270 -33.188 -26.281  1.00 94.00           C  
ATOM   3427  CB  SER A 425       6.523 -31.234 -27.203  1.00 94.00           C  
ATOM   3428  O   SER A 425       5.484 -34.219 -26.938  1.00 94.00           O  
ATOM   3429  OG  SER A 425       5.312 -31.172 -27.938  1.00 94.00           O  
ATOM   3430  N   GLU A 426       4.160 -33.000 -25.641  1.00 93.56           N  
ATOM   3431  CA  GLU A 426       2.908 -33.688 -25.922  1.00 93.56           C  
ATOM   3432  C   GLU A 426       1.879 -32.750 -26.547  1.00 93.56           C  
ATOM   3433  CB  GLU A 426       2.344 -34.344 -24.656  1.00 93.56           C  
ATOM   3434  O   GLU A 426       1.454 -31.781 -25.891  1.00 93.56           O  
ATOM   3435  CG  GLU A 426       1.244 -35.344 -24.922  1.00 93.56           C  
ATOM   3436  CD  GLU A 426       0.807 -36.094 -23.672  1.00 93.56           C  
ATOM   3437  OE1 GLU A 426      -0.114 -36.938 -23.750  1.00 93.56           O  
ATOM   3438  OE2 GLU A 426       1.389 -35.844 -22.594  1.00 93.56           O  
ATOM   3439  N   ILE A 427       1.513 -32.969 -27.750  1.00 89.81           N  
ATOM   3440  CA  ILE A 427       0.653 -32.062 -28.500  1.00 89.81           C  
ATOM   3441  C   ILE A 427      -0.809 -32.469 -28.312  1.00 89.81           C  
ATOM   3442  CB  ILE A 427       1.019 -32.062 -30.016  1.00 89.81           C  
ATOM   3443  O   ILE A 427      -1.172 -33.625 -28.500  1.00 89.81           O  
ATOM   3444  CG1 ILE A 427       2.467 -31.609 -30.203  1.00 89.81           C  
ATOM   3445  CG2 ILE A 427       0.049 -31.203 -30.797  1.00 89.81           C  
ATOM   3446  CD1 ILE A 427       2.973 -31.750 -31.641  1.00 89.81           C  
ATOM   3447  N   PHE A 428      -1.588 -31.484 -27.828  1.00 87.06           N  
ATOM   3448  CA  PHE A 428      -3.033 -31.609 -27.672  1.00 87.06           C  
ATOM   3449  C   PHE A 428      -3.762 -30.688 -28.641  1.00 87.06           C  
ATOM   3450  CB  PHE A 428      -3.449 -31.281 -26.234  1.00 87.06           C  
ATOM   3451  O   PHE A 428      -3.484 -29.484 -28.703  1.00 87.06           O  
ATOM   3452  CG  PHE A 428      -2.773 -32.125 -25.188  1.00 87.06           C  
ATOM   3453  CD1 PHE A 428      -3.252 -33.406 -24.891  1.00 87.06           C  
ATOM   3454  CD2 PHE A 428      -1.654 -31.672 -24.516  1.00 87.06           C  
ATOM   3455  CE1 PHE A 428      -2.627 -34.188 -23.938  1.00 87.06           C  
ATOM   3456  CE2 PHE A 428      -1.024 -32.438 -23.547  1.00 87.06           C  
ATOM   3457  CZ  PHE A 428      -1.514 -33.719 -23.266  1.00 87.06           C  
ATOM   3458  N   GLU A 429      -4.348 -31.062 -29.766  1.00 79.94           N  
ATOM   3459  CA  GLU A 429      -5.000 -30.375 -30.891  1.00 79.94           C  
ATOM   3460  C   GLU A 429      -4.543 -28.922 -31.000  1.00 79.94           C  
ATOM   3461  CB  GLU A 429      -6.523 -30.438 -30.734  1.00 79.94           C  
ATOM   3462  O   GLU A 429      -3.908 -28.547 -31.984  1.00 79.94           O  
ATOM   3463  CG  GLU A 429      -7.277 -30.344 -32.062  1.00 79.94           C  
ATOM   3464  CD  GLU A 429      -8.781 -30.484 -31.891  1.00 79.94           C  
ATOM   3465  OE1 GLU A 429      -9.523 -30.312 -32.875  1.00 79.94           O  
ATOM   3466  OE2 GLU A 429      -9.227 -30.781 -30.766  1.00 79.94           O  
ATOM   3467  N   HIS A 430      -4.648 -27.969 -30.016  1.00 86.19           N  
ATOM   3468  CA  HIS A 430      -4.301 -26.562 -30.188  1.00 86.19           C  
ATOM   3469  C   HIS A 430      -3.248 -26.125 -29.172  1.00 86.19           C  
ATOM   3470  CB  HIS A 430      -5.551 -25.688 -30.047  1.00 86.19           C  
ATOM   3471  O   HIS A 430      -2.801 -24.984 -29.188  1.00 86.19           O  
ATOM   3472  CG  HIS A 430      -6.594 -25.969 -31.078  1.00 86.19           C  
ATOM   3473  CD2 HIS A 430      -7.875 -26.391 -30.953  1.00 86.19           C  
ATOM   3474  ND1 HIS A 430      -6.367 -25.828 -32.438  1.00 86.19           N  
ATOM   3475  CE1 HIS A 430      -7.465 -26.156 -33.094  1.00 86.19           C  
ATOM   3476  NE2 HIS A 430      -8.398 -26.500 -32.219  1.00 86.19           N  
ATOM   3477  N   GLU A 431      -2.842 -27.031 -28.312  1.00 90.81           N  
ATOM   3478  CA  GLU A 431      -1.852 -26.703 -27.297  1.00 90.81           C  
ATOM   3479  C   GLU A 431      -0.847 -27.844 -27.125  1.00 90.81           C  
ATOM   3480  CB  GLU A 431      -2.535 -26.391 -25.969  1.00 90.81           C  
ATOM   3481  O   GLU A 431      -1.104 -28.984 -27.531  1.00 90.81           O  
ATOM   3482  CG  GLU A 431      -3.416 -25.156 -26.000  1.00 90.81           C  
ATOM   3483  CD  GLU A 431      -3.986 -24.781 -24.641  1.00 90.81           C  
ATOM   3484  OE1 GLU A 431      -4.441 -23.641 -24.469  1.00 90.81           O  
ATOM   3485  OE2 GLU A 431      -3.980 -25.656 -23.734  1.00 90.81           O  
ATOM   3486  N   ALA A 432       0.259 -27.516 -26.703  1.00 92.00           N  
ATOM   3487  CA  ALA A 432       1.286 -28.500 -26.406  1.00 92.00           C  
ATOM   3488  C   ALA A 432       1.794 -28.375 -24.984  1.00 92.00           C  
ATOM   3489  CB  ALA A 432       2.445 -28.375 -27.391  1.00 92.00           C  
ATOM   3490  O   ALA A 432       1.895 -27.250 -24.453  1.00 92.00           O  
ATOM   3491  N   GLU A 433       1.857 -29.422 -24.344  1.00 94.56           N  
ATOM   3492  CA  GLU A 433       2.523 -29.469 -23.047  1.00 94.56           C  
ATOM   3493  C   GLU A 433       4.020 -29.734 -23.203  1.00 94.56           C  
ATOM   3494  CB  GLU A 433       1.891 -30.547 -22.156  1.00 94.56           C  
ATOM   3495  O   GLU A 433       4.422 -30.812 -23.656  1.00 94.56           O  
ATOM   3496  CG  GLU A 433       2.408 -30.531 -20.734  1.00 94.56           C  
ATOM   3497  CD  GLU A 433       1.729 -31.562 -19.844  1.00 94.56           C  
ATOM   3498  OE1 GLU A 433       2.033 -32.781 -19.969  1.00 94.56           O  
ATOM   3499  OE2 GLU A 433       0.888 -31.172 -19.016  1.00 94.56           O  
ATOM   3500  N   ILE A 434       4.793 -28.797 -22.859  1.00 95.62           N  
ATOM   3501  CA  ILE A 434       6.242 -28.875 -23.016  1.00 95.62           C  
ATOM   3502  C   ILE A 434       6.887 -29.172 -21.656  1.00 95.62           C  
ATOM   3503  CB  ILE A 434       6.820 -27.562 -23.609  1.00 95.62           C  
ATOM   3504  O   ILE A 434       6.547 -28.562 -20.656  1.00 95.62           O  
ATOM   3505  CG1 ILE A 434       6.109 -27.219 -24.906  1.00 95.62           C  
ATOM   3506  CG2 ILE A 434       8.328 -27.688 -23.812  1.00 95.62           C  
ATOM   3507  CD1 ILE A 434       6.359 -28.203 -26.047  1.00 95.62           C  
ATOM   3508  N   THR A 435       7.773 -30.078 -21.688  1.00 96.69           N  
ATOM   3509  CA  THR A 435       8.477 -30.453 -20.469  1.00 96.69           C  
ATOM   3510  C   THR A 435       9.984 -30.328 -20.641  1.00 96.69           C  
ATOM   3511  CB  THR A 435       8.125 -31.875 -20.016  1.00 96.69           C  
ATOM   3512  O   THR A 435      10.547 -30.859 -21.609  1.00 96.69           O  
ATOM   3513  CG2 THR A 435       8.789 -32.219 -18.688  1.00 96.69           C  
ATOM   3514  OG1 THR A 435       6.707 -32.000 -19.875  1.00 96.69           O  
ATOM   3515  N   PHE A 436      10.602 -29.562 -19.734  1.00 96.88           N  
ATOM   3516  CA  PHE A 436      12.055 -29.453 -19.672  1.00 96.88           C  
ATOM   3517  C   PHE A 436      12.602 -30.172 -18.438  1.00 96.88           C  
ATOM   3518  CB  PHE A 436      12.492 -27.984 -19.656  1.00 96.88           C  
ATOM   3519  O   PHE A 436      12.172 -29.891 -17.312  1.00 96.88           O  
ATOM   3520  CG  PHE A 436      12.141 -27.234 -20.922  1.00 96.88           C  
ATOM   3521  CD1 PHE A 436      12.992 -27.250 -22.016  1.00 96.88           C  
ATOM   3522  CD2 PHE A 436      10.953 -26.531 -21.000  1.00 96.88           C  
ATOM   3523  CE1 PHE A 436      12.664 -26.562 -23.188  1.00 96.88           C  
ATOM   3524  CE2 PHE A 436      10.617 -25.828 -22.156  1.00 96.88           C  
ATOM   3525  CZ  PHE A 436      11.477 -25.859 -23.250  1.00 96.88           C  
ATOM   3526  N   ASP A 437      13.500 -31.094 -18.688  1.00 97.00           N  
ATOM   3527  CA  ASP A 437      14.180 -31.766 -17.578  1.00 97.00           C  
ATOM   3528  C   ASP A 437      15.656 -31.375 -17.531  1.00 97.00           C  
ATOM   3529  CB  ASP A 437      14.039 -33.281 -17.719  1.00 97.00           C  
ATOM   3530  O   ASP A 437      16.406 -31.656 -18.469  1.00 97.00           O  
ATOM   3531  CG  ASP A 437      12.609 -33.750 -17.531  1.00 97.00           C  
ATOM   3532  OD1 ASP A 437      11.961 -33.375 -16.531  1.00 97.00           O  
ATOM   3533  OD2 ASP A 437      12.133 -34.531 -18.375  1.00 97.00           O  
ATOM   3534  N   VAL A 438      16.000 -30.688 -16.469  1.00 96.06           N  
ATOM   3535  CA  VAL A 438      17.406 -30.344 -16.266  1.00 96.06           C  
ATOM   3536  C   VAL A 438      18.016 -31.266 -15.211  1.00 96.06           C  
ATOM   3537  CB  VAL A 438      17.578 -28.859 -15.836  1.00 96.06           C  
ATOM   3538  O   VAL A 438      17.719 -31.141 -14.016  1.00 96.06           O  
ATOM   3539  CG1 VAL A 438      19.047 -28.500 -15.680  1.00 96.06           C  
ATOM   3540  CG2 VAL A 438      16.906 -27.938 -16.844  1.00 96.06           C  
ATOM   3541  N   GLU A 439      18.844 -32.156 -15.688  1.00 95.50           N  
ATOM   3542  CA  GLU A 439      19.453 -33.156 -14.828  1.00 95.50           C  
ATOM   3543  C   GLU A 439      20.938 -32.875 -14.609  1.00 95.50           C  
ATOM   3544  CB  GLU A 439      19.250 -34.562 -15.414  1.00 95.50           C  
ATOM   3545  O   GLU A 439      21.672 -32.656 -15.570  1.00 95.50           O  
ATOM   3546  CG  GLU A 439      19.766 -35.688 -14.516  1.00 95.50           C  
ATOM   3547  CD  GLU A 439      19.594 -37.062 -15.125  1.00 95.50           C  
ATOM   3548  OE1 GLU A 439      20.141 -38.031 -14.578  1.00 95.50           O  
ATOM   3549  OE2 GLU A 439      18.875 -37.156 -16.156  1.00 95.50           O  
ATOM   3550  N   ASP A 440      21.359 -32.906 -13.344  1.00 94.88           N  
ATOM   3551  CA  ASP A 440      22.766 -32.719 -13.023  1.00 94.88           C  
ATOM   3552  C   ASP A 440      23.312 -33.875 -12.180  1.00 94.88           C  
ATOM   3553  CB  ASP A 440      22.984 -31.406 -12.297  1.00 94.88           C  
ATOM   3554  O   ASP A 440      22.531 -34.562 -11.516  1.00 94.88           O  
ATOM   3555  CG  ASP A 440      22.469 -31.422 -10.867  1.00 94.88           C  
ATOM   3556  OD1 ASP A 440      21.250 -31.281 -10.656  1.00 94.88           O  
ATOM   3557  OD2 ASP A 440      23.297 -31.594  -9.945  1.00 94.88           O  
ATOM   3558  N   SER A 441      24.609 -34.156 -12.266  1.00 92.69           N  
ATOM   3559  CA  SER A 441      25.281 -35.188 -11.461  1.00 92.69           C  
ATOM   3560  C   SER A 441      25.984 -34.531 -10.266  1.00 92.69           C  
ATOM   3561  CB  SER A 441      26.297 -35.938 -12.312  1.00 92.69           C  
ATOM   3562  O   SER A 441      27.047 -35.031  -9.836  1.00 92.69           O  
ATOM   3563  OG  SER A 441      27.250 -35.062 -12.867  1.00 92.69           O  
ATOM   3564  N   GLY A 442      25.406 -33.469  -9.742  1.00 89.19           N  
ATOM   3565  CA  GLY A 442      26.031 -32.719  -8.672  1.00 89.19           C  
ATOM   3566  C   GLY A 442      25.781 -33.281  -7.297  1.00 89.19           C  
ATOM   3567  O   GLY A 442      25.672 -34.500  -7.141  1.00 89.19           O  
ATOM   3568  N   ILE A 443      25.812 -32.500  -6.230  1.00 89.31           N  
ATOM   3569  CA  ILE A 443      25.859 -32.875  -4.820  1.00 89.31           C  
ATOM   3570  C   ILE A 443      24.484 -33.406  -4.383  1.00 89.31           C  
ATOM   3571  CB  ILE A 443      26.281 -31.688  -3.932  1.00 89.31           C  
ATOM   3572  O   ILE A 443      24.391 -34.156  -3.398  1.00 89.31           O  
ATOM   3573  CG1 ILE A 443      25.328 -30.516  -4.121  1.00 89.31           C  
ATOM   3574  CG2 ILE A 443      27.719 -31.281  -4.234  1.00 89.31           C  
ATOM   3575  CD1 ILE A 443      25.516 -29.391  -3.117  1.00 89.31           C  
ATOM   3576  N   GLY A 444      23.484 -33.156  -5.117  1.00 88.38           N  
ATOM   3577  CA  GLY A 444      22.156 -33.562  -4.688  1.00 88.38           C  
ATOM   3578  C   GLY A 444      21.625 -32.719  -3.533  1.00 88.38           C  
ATOM   3579  O   GLY A 444      22.359 -31.922  -2.953  1.00 88.38           O  
ATOM   3580  N   ILE A 445      20.250 -32.812  -3.268  1.00 87.44           N  
ATOM   3581  CA  ILE A 445      19.547 -32.031  -2.262  1.00 87.44           C  
ATOM   3582  C   ILE A 445      18.922 -32.969  -1.227  1.00 87.44           C  
ATOM   3583  CB  ILE A 445      18.453 -31.156  -2.900  1.00 87.44           C  
ATOM   3584  O   ILE A 445      18.234 -33.938  -1.582  1.00 87.44           O  
ATOM   3585  CG1 ILE A 445      19.047 -30.312  -4.035  1.00 87.44           C  
ATOM   3586  CG2 ILE A 445      17.781 -30.266  -1.844  1.00 87.44           C  
ATOM   3587  CD1 ILE A 445      18.000 -29.641  -4.922  1.00 87.44           C  
ATOM   3588  N   PRO A 446      19.281 -32.719   0.029  1.00 86.31           N  
ATOM   3589  CA  PRO A 446      18.625 -33.531   1.062  1.00 86.31           C  
ATOM   3590  C   PRO A 446      17.094 -33.438   0.992  1.00 86.31           C  
ATOM   3591  CB  PRO A 446      19.141 -32.906   2.367  1.00 86.31           C  
ATOM   3592  O   PRO A 446      16.547 -32.375   0.688  1.00 86.31           O  
ATOM   3593  CG  PRO A 446      20.344 -32.125   1.967  1.00 86.31           C  
ATOM   3594  CD  PRO A 446      20.219 -31.750   0.515  1.00 86.31           C  
ATOM   3595  N   ALA A 447      16.422 -34.562   1.290  1.00 84.25           N  
ATOM   3596  CA  ALA A 447      14.961 -34.656   1.204  1.00 84.25           C  
ATOM   3597  C   ALA A 447      14.281 -33.625   2.082  1.00 84.25           C  
ATOM   3598  CB  ALA A 447      14.508 -36.062   1.602  1.00 84.25           C  
ATOM   3599  O   ALA A 447      13.227 -33.094   1.727  1.00 84.25           O  
ATOM   3600  N   SER A 448      14.922 -33.281   3.189  1.00 82.88           N  
ATOM   3601  CA  SER A 448      14.344 -32.312   4.133  1.00 82.88           C  
ATOM   3602  C   SER A 448      14.383 -30.906   3.586  1.00 82.88           C  
ATOM   3603  CB  SER A 448      15.078 -32.375   5.473  1.00 82.88           C  
ATOM   3604  O   SER A 448      13.586 -30.047   3.984  1.00 82.88           O  
ATOM   3605  OG  SER A 448      16.453 -32.125   5.301  1.00 82.88           O  
ATOM   3606  N   GLU A 449      15.203 -30.688   2.539  1.00 82.44           N  
ATOM   3607  CA  GLU A 449      15.430 -29.328   2.055  1.00 82.44           C  
ATOM   3608  C   GLU A 449      14.719 -29.094   0.725  1.00 82.44           C  
ATOM   3609  CB  GLU A 449      16.922 -29.047   1.909  1.00 82.44           C  
ATOM   3610  O   GLU A 449      14.656 -27.969   0.241  1.00 82.44           O  
ATOM   3611  CG  GLU A 449      17.688 -29.094   3.225  1.00 82.44           C  
ATOM   3612  CD  GLU A 449      17.312 -27.969   4.172  1.00 82.44           C  
ATOM   3613  OE1 GLU A 449      17.312 -28.188   5.406  1.00 82.44           O  
ATOM   3614  OE2 GLU A 449      17.016 -26.859   3.680  1.00 82.44           O  
ATOM   3615  N   VAL A 450      14.148 -30.109   0.070  1.00 83.56           N  
ATOM   3616  CA  VAL A 450      13.578 -30.062  -1.273  1.00 83.56           C  
ATOM   3617  C   VAL A 450      12.453 -29.031  -1.320  1.00 83.56           C  
ATOM   3618  CB  VAL A 450      13.055 -31.438  -1.721  1.00 83.56           C  
ATOM   3619  O   VAL A 450      12.383 -28.219  -2.246  1.00 83.56           O  
ATOM   3620  CG1 VAL A 450      12.281 -31.328  -3.031  1.00 83.56           C  
ATOM   3621  CG2 VAL A 450      14.219 -32.438  -1.866  1.00 83.56           C  
ATOM   3622  N   ASP A 451      11.617 -28.922  -0.293  1.00 79.69           N  
ATOM   3623  CA  ASP A 451      10.492 -28.000  -0.294  1.00 79.69           C  
ATOM   3624  C   ASP A 451      10.953 -26.578   0.022  1.00 79.69           C  
ATOM   3625  CB  ASP A 451       9.430 -28.438   0.712  1.00 79.69           C  
ATOM   3626  O   ASP A 451      10.391 -25.609  -0.483  1.00 79.69           O  
ATOM   3627  CG  ASP A 451       8.688 -29.688   0.280  1.00 79.69           C  
ATOM   3628  OD1 ASP A 451       8.555 -29.938  -0.940  1.00 79.69           O  
ATOM   3629  OD2 ASP A 451       8.227 -30.438   1.167  1.00 79.69           O  
ATOM   3630  N   LYS A 452      12.094 -26.484   0.634  1.00 79.12           N  
ATOM   3631  CA  LYS A 452      12.547 -25.188   1.129  1.00 79.12           C  
ATOM   3632  C   LYS A 452      13.367 -24.453   0.075  1.00 79.12           C  
ATOM   3633  CB  LYS A 452      13.359 -25.359   2.410  1.00 79.12           C  
ATOM   3634  O   LYS A 452      13.539 -23.234   0.149  1.00 79.12           O  
ATOM   3635  CG  LYS A 452      12.555 -25.844   3.602  1.00 79.12           C  
ATOM   3636  CD  LYS A 452      13.414 -25.953   4.855  1.00 79.12           C  
ATOM   3637  CE  LYS A 452      12.633 -26.531   6.023  1.00 79.12           C  
ATOM   3638  NZ  LYS A 452      13.484 -26.688   7.238  1.00 79.12           N  
ATOM   3639  N   ILE A 453      13.766 -25.156  -0.918  1.00 81.88           N  
ATOM   3640  CA  ILE A 453      14.711 -24.594  -1.879  1.00 81.88           C  
ATOM   3641  C   ILE A 453      14.016 -23.562  -2.752  1.00 81.88           C  
ATOM   3642  CB  ILE A 453      15.336 -25.703  -2.758  1.00 81.88           C  
ATOM   3643  O   ILE A 453      14.664 -22.703  -3.352  1.00 81.88           O  
ATOM   3644  CG1 ILE A 453      14.250 -26.484  -3.502  1.00 81.88           C  
ATOM   3645  CG2 ILE A 453      16.203 -26.641  -1.910  1.00 81.88           C  
ATOM   3646  CD1 ILE A 453      14.773 -27.406  -4.586  1.00 81.88           C  
ATOM   3647  N   PHE A 454      12.633 -23.609  -2.773  1.00 81.94           N  
ATOM   3648  CA  PHE A 454      11.898 -22.656  -3.586  1.00 81.94           C  
ATOM   3649  C   PHE A 454      11.555 -21.406  -2.771  1.00 81.94           C  
ATOM   3650  CB  PHE A 454      10.617 -23.281  -4.145  1.00 81.94           C  
ATOM   3651  O   PHE A 454      10.922 -20.484  -3.281  1.00 81.94           O  
ATOM   3652  CG  PHE A 454      10.875 -24.344  -5.188  1.00 81.94           C  
ATOM   3653  CD1 PHE A 454      11.297 -23.984  -6.465  1.00 81.94           C  
ATOM   3654  CD2 PHE A 454      10.688 -25.688  -4.887  1.00 81.94           C  
ATOM   3655  CE1 PHE A 454      11.531 -24.969  -7.430  1.00 81.94           C  
ATOM   3656  CE2 PHE A 454      10.922 -26.672  -5.848  1.00 81.94           C  
ATOM   3657  CZ  PHE A 454      11.344 -26.312  -7.117  1.00 81.94           C  
ATOM   3658  N   THR A 455      12.000 -21.484  -1.455  1.00 73.81           N  
ATOM   3659  CA  THR A 455      11.773 -20.328  -0.607  1.00 73.81           C  
ATOM   3660  C   THR A 455      12.805 -19.234  -0.889  1.00 73.81           C  
ATOM   3661  CB  THR A 455      11.812 -20.703   0.885  1.00 73.81           C  
ATOM   3662  O   THR A 455      13.977 -19.531  -1.113  1.00 73.81           O  
ATOM   3663  CG2 THR A 455      11.383 -19.531   1.762  1.00 73.81           C  
ATOM   3664  OG1 THR A 455      10.930 -21.812   1.117  1.00 73.81           O  
ATOM   3665  N   MET A 456      12.320 -17.984  -0.830  1.00 63.84           N  
ATOM   3666  CA  MET A 456      13.172 -16.844  -1.131  1.00 63.84           C  
ATOM   3667  C   MET A 456      14.328 -16.750  -0.139  1.00 63.84           C  
ATOM   3668  CB  MET A 456      12.367 -15.539  -1.110  1.00 63.84           C  
ATOM   3669  O   MET A 456      14.133 -16.906   1.066  1.00 63.84           O  
ATOM   3670  CG  MET A 456      11.461 -15.367  -2.316  1.00 63.84           C  
ATOM   3671  SD  MET A 456      12.375 -14.828  -3.812  1.00 63.84           S  
ATOM   3672  CE  MET A 456      12.078 -13.039  -3.740  1.00 63.84           C  
ATOM   3673  N   TYR A 457      15.562 -16.578  -0.575  1.00 58.44           N  
ATOM   3674  CA  TYR A 457      16.781 -16.297   0.188  1.00 58.44           C  
ATOM   3675  C   TYR A 457      17.250 -17.531   0.949  1.00 58.44           C  
ATOM   3676  CB  TYR A 457      16.547 -15.133   1.164  1.00 58.44           C  
ATOM   3677  O   TYR A 457      18.062 -17.422   1.862  1.00 58.44           O  
ATOM   3678  CG  TYR A 457      16.109 -13.852   0.493  1.00 58.44           C  
ATOM   3679  CD1 TYR A 457      16.984 -13.164  -0.348  1.00 58.44           C  
ATOM   3680  CD2 TYR A 457      14.844 -13.328   0.699  1.00 58.44           C  
ATOM   3681  CE1 TYR A 457      16.594 -11.977  -0.967  1.00 58.44           C  
ATOM   3682  CE2 TYR A 457      14.445 -12.148   0.086  1.00 58.44           C  
ATOM   3683  OH  TYR A 457      14.938 -10.305  -1.354  1.00 58.44           O  
ATOM   3684  CZ  TYR A 457      15.328 -11.477  -0.745  1.00 58.44           C  
ATOM   3685  N   TYR A 458      16.547 -18.641   0.656  1.00 64.25           N  
ATOM   3686  CA  TYR A 458      16.922 -19.844   1.371  1.00 64.25           C  
ATOM   3687  C   TYR A 458      18.094 -20.531   0.683  1.00 64.25           C  
ATOM   3688  CB  TYR A 458      15.742 -20.812   1.473  1.00 64.25           C  
ATOM   3689  O   TYR A 458      18.078 -20.734  -0.535  1.00 64.25           O  
ATOM   3690  CG  TYR A 458      16.062 -22.109   2.182  1.00 64.25           C  
ATOM   3691  CD1 TYR A 458      16.328 -23.266   1.464  1.00 64.25           C  
ATOM   3692  CD2 TYR A 458      16.109 -22.156   3.570  1.00 64.25           C  
ATOM   3693  CE1 TYR A 458      16.641 -24.453   2.113  1.00 64.25           C  
ATOM   3694  CE2 TYR A 458      16.406 -23.344   4.230  1.00 64.25           C  
ATOM   3695  OH  TYR A 458      16.969 -25.672   4.145  1.00 64.25           O  
ATOM   3696  CZ  TYR A 458      16.672 -24.484   3.494  1.00 64.25           C  
ATOM   3697  N   GLN A 459      19.219 -20.781   1.419  1.00 57.62           N  
ATOM   3698  CA  GLN A 459      20.375 -21.531   0.957  1.00 57.62           C  
ATOM   3699  C   GLN A 459      20.672 -22.703   1.881  1.00 57.62           C  
ATOM   3700  CB  GLN A 459      21.609 -20.625   0.857  1.00 57.62           C  
ATOM   3701  O   GLN A 459      20.562 -22.594   3.102  1.00 57.62           O  
ATOM   3702  CG  GLN A 459      21.500 -19.562  -0.229  1.00 57.62           C  
ATOM   3703  CD  GLN A 459      22.734 -18.688  -0.314  1.00 57.62           C  
ATOM   3704  NE2 GLN A 459      23.141 -18.344  -1.533  1.00 57.62           N  
ATOM   3705  OE1 GLN A 459      23.328 -18.328   0.708  1.00 57.62           O  
ATOM   3706  N   VAL A 460      20.859 -23.938   1.383  1.00 62.78           N  
ATOM   3707  CA  VAL A 460      21.156 -25.156   2.152  1.00 62.78           C  
ATOM   3708  C   VAL A 460      22.484 -24.984   2.879  1.00 62.78           C  
ATOM   3709  CB  VAL A 460      21.188 -26.406   1.253  1.00 62.78           C  
ATOM   3710  O   VAL A 460      23.484 -24.609   2.270  1.00 62.78           O  
ATOM   3711  CG1 VAL A 460      21.484 -27.656   2.078  1.00 62.78           C  
ATOM   3712  CG2 VAL A 460      19.859 -26.562   0.512  1.00 62.78           C  
ATOM   3713  N   LYS A 461      22.562 -24.797   4.246  1.00 55.88           N  
ATOM   3714  CA  LYS A 461      23.703 -24.656   5.137  1.00 55.88           C  
ATOM   3715  C   LYS A 461      24.438 -25.969   5.328  1.00 55.88           C  
ATOM   3716  CB  LYS A 461      23.250 -24.094   6.492  1.00 55.88           C  
ATOM   3717  O   LYS A 461      23.812 -26.984   5.688  1.00 55.88           O  
ATOM   3718  CG  LYS A 461      22.719 -22.672   6.434  1.00 55.88           C  
ATOM   3719  CD  LYS A 461      22.422 -22.125   7.824  1.00 55.88           C  
ATOM   3720  CE  LYS A 461      21.812 -20.734   7.766  1.00 55.88           C  
ATOM   3721  NZ  LYS A 461      21.547 -20.188   9.125  1.00 55.88           N  
ATOM   3722  N   GLN A 462      25.453 -26.469   4.492  1.00 48.53           N  
ATOM   3723  CA  GLN A 462      26.219 -27.625   4.953  1.00 48.53           C  
ATOM   3724  C   GLN A 462      27.719 -27.344   4.902  1.00 48.53           C  
ATOM   3725  CB  GLN A 462      25.891 -28.859   4.113  1.00 48.53           C  
ATOM   3726  O   GLN A 462      28.219 -26.766   3.934  1.00 48.53           O  
ATOM   3727  CG  GLN A 462      24.578 -29.516   4.477  1.00 48.53           C  
ATOM   3728  CD  GLN A 462      24.562 -31.016   4.227  1.00 48.53           C  
ATOM   3729  NE2 GLN A 462      23.609 -31.719   4.824  1.00 48.53           N  
ATOM   3730  OE1 GLN A 462      25.422 -31.531   3.498  1.00 48.53           O  
ATOM   3731  N   GLY A 463      28.547 -27.312   6.039  1.00 47.41           N  
ATOM   3732  CA  GLY A 463      29.875 -27.703   6.480  1.00 47.41           C  
ATOM   3733  C   GLY A 463      30.969 -27.188   5.570  1.00 47.41           C  
ATOM   3734  O   GLY A 463      30.703 -26.734   4.457  1.00 47.41           O  
ATOM   3735  N   SER A 464      32.094 -26.609   6.137  1.00 42.91           N  
ATOM   3736  CA  SER A 464      33.375 -25.953   5.945  1.00 42.91           C  
ATOM   3737  C   SER A 464      34.062 -26.453   4.684  1.00 42.91           C  
ATOM   3738  CB  SER A 464      34.281 -26.172   7.156  1.00 42.91           C  
ATOM   3739  O   SER A 464      34.844 -25.719   4.078  1.00 42.91           O  
ATOM   3740  OG  SER A 464      34.625 -27.531   7.281  1.00 42.91           O  
ATOM   3741  N   ASP A 465      33.375 -27.328   3.750  1.00 40.56           N  
ATOM   3742  CA  ASP A 465      34.031 -27.719   2.512  1.00 40.56           C  
ATOM   3743  C   ASP A 465      33.125 -27.547   1.310  1.00 40.56           C  
ATOM   3744  CB  ASP A 465      34.531 -29.156   2.594  1.00 40.56           C  
ATOM   3745  O   ASP A 465      33.469 -27.891   0.184  1.00 40.56           O  
ATOM   3746  CG  ASP A 465      36.031 -29.281   2.406  1.00 40.56           C  
ATOM   3747  OD1 ASP A 465      36.719 -28.250   2.211  1.00 40.56           O  
ATOM   3748  OD2 ASP A 465      36.531 -30.422   2.449  1.00 40.56           O  
ATOM   3749  N   ASN A 466      32.156 -26.500   1.263  1.00 43.69           N  
ATOM   3750  CA  ASN A 466      31.234 -26.469   0.142  1.00 43.69           C  
ATOM   3751  C   ASN A 466      31.359 -25.172  -0.648  1.00 43.69           C  
ATOM   3752  CB  ASN A 466      29.797 -26.656   0.633  1.00 43.69           C  
ATOM   3753  O   ASN A 466      31.656 -24.109  -0.079  1.00 43.69           O  
ATOM   3754  CG  ASN A 466      29.453 -28.109   0.897  1.00 43.69           C  
ATOM   3755  ND2 ASN A 466      28.266 -28.344   1.438  1.00 43.69           N  
ATOM   3756  OD1 ASN A 466      30.250 -29.000   0.620  1.00 43.69           O  
ATOM   3757  N   LEU A 467      32.062 -25.109  -1.772  1.00 43.41           N  
ATOM   3758  CA  LEU A 467      32.125 -24.078  -2.812  1.00 43.41           C  
ATOM   3759  C   LEU A 467      31.328 -22.844  -2.402  1.00 43.41           C  
ATOM   3760  CB  LEU A 467      31.578 -24.641  -4.133  1.00 43.41           C  
ATOM   3761  O   LEU A 467      30.172 -22.953  -1.991  1.00 43.41           O  
ATOM   3762  CG  LEU A 467      32.625 -25.141  -5.133  1.00 43.41           C  
ATOM   3763  CD1 LEU A 467      32.531 -26.672  -5.254  1.00 43.41           C  
ATOM   3764  CD2 LEU A 467      32.438 -24.484  -6.492  1.00 43.41           C  
ATOM   3765  N   HIS A 468      31.609 -22.156  -1.302  1.00 34.62           N  
ATOM   3766  CA  HIS A 468      31.109 -20.812  -1.097  1.00 34.62           C  
ATOM   3767  C   HIS A 468      30.047 -20.453  -2.135  1.00 34.62           C  
ATOM   3768  CB  HIS A 468      32.250 -19.797  -1.145  1.00 34.62           C  
ATOM   3769  O   HIS A 468      30.359 -20.266  -3.312  1.00 34.62           O  
ATOM   3770  CG  HIS A 468      33.219 -19.922  -0.009  1.00 34.62           C  
ATOM   3771  CD2 HIS A 468      34.531 -20.266   0.010  1.00 34.62           C  
ATOM   3772  ND1 HIS A 468      32.844 -19.703   1.303  1.00 34.62           N  
ATOM   3773  CE1 HIS A 468      33.906 -19.891   2.080  1.00 34.62           C  
ATOM   3774  NE2 HIS A 468      34.938 -20.234   1.321  1.00 34.62           N  
ATOM   3775  N   ALA A 469      29.062 -21.312  -2.471  1.00 44.69           N  
ATOM   3776  CA  ALA A 469      28.047 -20.984  -3.453  1.00 44.69           C  
ATOM   3777  C   ALA A 469      27.344 -19.672  -3.096  1.00 44.69           C  
ATOM   3778  CB  ALA A 469      27.016 -22.109  -3.557  1.00 44.69           C  
ATOM   3779  O   ALA A 469      26.719 -19.562  -2.043  1.00 44.69           O  
ATOM   3780  N   VAL A 470      27.969 -18.500  -3.129  1.00 41.09           N  
ATOM   3781  CA  VAL A 470      27.578 -17.109  -3.295  1.00 41.09           C  
ATOM   3782  C   VAL A 470      26.281 -17.031  -4.113  1.00 41.09           C  
ATOM   3783  CB  VAL A 470      28.688 -16.281  -3.969  1.00 41.09           C  
ATOM   3784  O   VAL A 470      26.281 -17.359  -5.305  1.00 41.09           O  
ATOM   3785  CG1 VAL A 470      28.250 -14.820  -4.129  1.00 41.09           C  
ATOM   3786  CG2 VAL A 470      29.984 -16.359  -3.162  1.00 41.09           C  
ATOM   3787  N   GLY A 471      25.188 -17.750  -3.805  1.00 51.75           N  
ATOM   3788  CA  GLY A 471      23.984 -17.500  -4.566  1.00 51.75           C  
ATOM   3789  C   GLY A 471      22.906 -16.781  -3.760  1.00 51.75           C  
ATOM   3790  O   GLY A 471      23.016 -16.672  -2.535  1.00 51.75           O  
ATOM   3791  N   THR A 472      22.203 -15.758  -4.383  1.00 55.03           N  
ATOM   3792  CA  THR A 472      21.203 -14.844  -3.850  1.00 55.03           C  
ATOM   3793  C   THR A 472      20.016 -15.609  -3.275  1.00 55.03           C  
ATOM   3794  CB  THR A 472      20.703 -13.859  -4.934  1.00 55.03           C  
ATOM   3795  O   THR A 472      19.344 -15.133  -2.357  1.00 55.03           O  
ATOM   3796  CG2 THR A 472      21.859 -13.023  -5.480  1.00 55.03           C  
ATOM   3797  OG1 THR A 472      20.109 -14.602  -6.008  1.00 55.03           O  
ATOM   3798  N   GLY A 473      19.875 -16.969  -3.529  1.00 62.88           N  
ATOM   3799  CA  GLY A 473      18.719 -17.734  -3.094  1.00 62.88           C  
ATOM   3800  C   GLY A 473      17.422 -17.234  -3.695  1.00 62.88           C  
ATOM   3801  O   GLY A 473      16.328 -17.547  -3.191  1.00 62.88           O  
ATOM   3802  N   ILE A 474      17.516 -16.469  -4.805  1.00 66.06           N  
ATOM   3803  CA  ILE A 474      16.328 -15.859  -5.395  1.00 66.06           C  
ATOM   3804  C   ILE A 474      15.961 -16.594  -6.691  1.00 66.06           C  
ATOM   3805  CB  ILE A 474      16.516 -14.352  -5.664  1.00 66.06           C  
ATOM   3806  O   ILE A 474      14.797 -16.656  -7.074  1.00 66.06           O  
ATOM   3807  CG1 ILE A 474      16.859 -13.617  -4.363  1.00 66.06           C  
ATOM   3808  CG2 ILE A 474      15.281 -13.750  -6.328  1.00 66.06           C  
ATOM   3809  CD1 ILE A 474      17.344 -12.188  -4.566  1.00 66.06           C  
ATOM   3810  N   GLY A 475      16.844 -17.219  -7.309  1.00 74.62           N  
ATOM   3811  CA  GLY A 475      16.703 -17.734  -8.656  1.00 74.62           C  
ATOM   3812  C   GLY A 475      15.602 -18.781  -8.789  1.00 74.62           C  
ATOM   3813  O   GLY A 475      14.695 -18.625  -9.609  1.00 74.62           O  
ATOM   3814  N   LEU A 476      15.570 -19.812  -7.914  1.00 84.19           N  
ATOM   3815  CA  LEU A 476      14.602 -20.906  -7.996  1.00 84.19           C  
ATOM   3816  C   LEU A 476      13.203 -20.422  -7.648  1.00 84.19           C  
ATOM   3817  CB  LEU A 476      15.008 -22.047  -7.059  1.00 84.19           C  
ATOM   3818  O   LEU A 476      12.219 -20.859  -8.258  1.00 84.19           O  
ATOM   3819  CG  LEU A 476      16.172 -22.938  -7.523  1.00 84.19           C  
ATOM   3820  CD1 LEU A 476      16.578 -23.906  -6.418  1.00 84.19           C  
ATOM   3821  CD2 LEU A 476      15.789 -23.688  -8.789  1.00 84.19           C  
ATOM   3822  N   ALA A 477      13.117 -19.547  -6.688  1.00 80.00           N  
ATOM   3823  CA  ALA A 477      11.828 -18.969  -6.309  1.00 80.00           C  
ATOM   3824  C   ALA A 477      11.211 -18.188  -7.473  1.00 80.00           C  
ATOM   3825  CB  ALA A 477      11.992 -18.047  -5.098  1.00 80.00           C  
ATOM   3826  O   ALA A 477      10.016 -18.328  -7.742  1.00 80.00           O  
ATOM   3827  N   VAL A 478      12.117 -17.406  -8.211  1.00 79.81           N  
ATOM   3828  CA  VAL A 478      11.664 -16.641  -9.359  1.00 79.81           C  
ATOM   3829  C   VAL A 478      11.234 -17.578 -10.484  1.00 79.81           C  
ATOM   3830  CB  VAL A 478      12.758 -15.664  -9.859  1.00 79.81           C  
ATOM   3831  O   VAL A 478      10.203 -17.359 -11.125  1.00 79.81           O  
ATOM   3832  CG1 VAL A 478      12.328 -15.000 -11.172  1.00 79.81           C  
ATOM   3833  CG2 VAL A 478      13.070 -14.617  -8.797  1.00 79.81           C  
ATOM   3834  N   SER A 479      11.984 -18.609 -10.664  1.00 88.50           N  
ATOM   3835  CA  SER A 479      11.664 -19.594 -11.695  1.00 88.50           C  
ATOM   3836  C   SER A 479      10.312 -20.234 -11.445  1.00 88.50           C  
ATOM   3837  CB  SER A 479      12.750 -20.656 -11.766  1.00 88.50           C  
ATOM   3838  O   SER A 479       9.508 -20.391 -12.375  1.00 88.50           O  
ATOM   3839  OG  SER A 479      13.992 -20.109 -12.164  1.00 88.50           O  
ATOM   3840  N   ARG A 480      10.055 -20.562 -10.133  1.00 87.88           N  
ATOM   3841  CA  ARG A 480       8.789 -21.172  -9.773  1.00 87.88           C  
ATOM   3842  C   ARG A 480       7.621 -20.219 -10.031  1.00 87.88           C  
ATOM   3843  CB  ARG A 480       8.789 -21.609  -8.297  1.00 87.88           C  
ATOM   3844  O   ARG A 480       6.598 -20.625 -10.578  1.00 87.88           O  
ATOM   3845  CG  ARG A 480       7.582 -22.422  -7.891  1.00 87.88           C  
ATOM   3846  CD  ARG A 480       7.746 -23.031  -6.500  1.00 87.88           C  
ATOM   3847  NE  ARG A 480       7.688 -22.000  -5.465  1.00 87.88           N  
ATOM   3848  NH1 ARG A 480       7.848 -23.484  -3.699  1.00 87.88           N  
ATOM   3849  NH2 ARG A 480       7.672 -21.234  -3.299  1.00 87.88           N  
ATOM   3850  CZ  ARG A 480       7.734 -22.234  -4.156  1.00 87.88           C  
ATOM   3851  N   GLN A 481       7.758 -19.031  -9.711  1.00 83.62           N  
ATOM   3852  CA  GLN A 481       6.723 -18.031  -9.906  1.00 83.62           C  
ATOM   3853  C   GLN A 481       6.430 -17.828 -11.391  1.00 83.62           C  
ATOM   3854  CB  GLN A 481       7.133 -16.703  -9.258  1.00 83.62           C  
ATOM   3855  O   GLN A 481       5.266 -17.750 -11.789  1.00 83.62           O  
ATOM   3856  CG  GLN A 481       6.977 -16.688  -7.746  1.00 83.62           C  
ATOM   3857  CD  GLN A 481       7.379 -15.352  -7.133  1.00 83.62           C  
ATOM   3858  NE2 GLN A 481       7.035 -15.156  -5.863  1.00 83.62           N  
ATOM   3859  OE1 GLN A 481       7.992 -14.508  -7.797  1.00 83.62           O  
ATOM   3860  N   LEU A 482       7.512 -17.625 -12.219  1.00 86.94           N  
ATOM   3861  CA  LEU A 482       7.367 -17.406 -13.656  1.00 86.94           C  
ATOM   3862  C   LEU A 482       6.672 -18.578 -14.320  1.00 86.94           C  
ATOM   3863  CB  LEU A 482       8.734 -17.172 -14.297  1.00 86.94           C  
ATOM   3864  O   LEU A 482       5.801 -18.391 -15.180  1.00 86.94           O  
ATOM   3865  CG  LEU A 482       9.398 -15.820 -14.000  1.00 86.94           C  
ATOM   3866  CD1 LEU A 482      10.812 -15.797 -14.570  1.00 86.94           C  
ATOM   3867  CD2 LEU A 482       8.570 -14.680 -14.570  1.00 86.94           C  
ATOM   3868  N   VAL A 483       7.027 -19.781 -13.906  1.00 91.06           N  
ATOM   3869  CA  VAL A 483       6.449 -20.984 -14.492  1.00 91.06           C  
ATOM   3870  C   VAL A 483       4.969 -21.078 -14.125  1.00 91.06           C  
ATOM   3871  CB  VAL A 483       7.191 -22.250 -14.023  1.00 91.06           C  
ATOM   3872  O   VAL A 483       4.137 -21.438 -14.961  1.00 91.06           O  
ATOM   3873  CG1 VAL A 483       6.438 -23.516 -14.453  1.00 91.06           C  
ATOM   3874  CG2 VAL A 483       8.617 -22.266 -14.570  1.00 91.06           C  
ATOM   3875  N   GLN A 484       4.652 -20.719 -12.859  1.00 89.31           N  
ATOM   3876  CA  GLN A 484       3.262 -20.703 -12.422  1.00 89.31           C  
ATOM   3877  C   GLN A 484       2.439 -19.703 -13.219  1.00 89.31           C  
ATOM   3878  CB  GLN A 484       3.174 -20.375 -10.922  1.00 89.31           C  
ATOM   3879  O   GLN A 484       1.299 -19.984 -13.594  1.00 89.31           O  
ATOM   3880  CG  GLN A 484       3.506 -21.562 -10.023  1.00 89.31           C  
ATOM   3881  CD  GLN A 484       3.512 -21.188  -8.555  1.00 89.31           C  
ATOM   3882  NE2 GLN A 484       3.545 -22.203  -7.688  1.00 89.31           N  
ATOM   3883  OE1 GLN A 484       3.486 -20.016  -8.195  1.00 89.31           O  
ATOM   3884  N   LEU A 485       3.068 -18.531 -13.461  1.00 86.62           N  
ATOM   3885  CA  LEU A 485       2.422 -17.500 -14.266  1.00 86.62           C  
ATOM   3886  C   LEU A 485       2.184 -18.000 -15.688  1.00 86.62           C  
ATOM   3887  CB  LEU A 485       3.268 -16.234 -14.289  1.00 86.62           C  
ATOM   3888  O   LEU A 485       1.229 -17.578 -16.344  1.00 86.62           O  
ATOM   3889  CG  LEU A 485       3.121 -15.297 -13.086  1.00 86.62           C  
ATOM   3890  CD1 LEU A 485       4.172 -14.195 -13.133  1.00 86.62           C  
ATOM   3891  CD2 LEU A 485       1.718 -14.703 -13.039  1.00 86.62           C  
ATOM   3892  N   MET A 486       3.010 -18.812 -16.188  1.00 89.00           N  
ATOM   3893  CA  MET A 486       2.867 -19.391 -17.516  1.00 89.00           C  
ATOM   3894  C   MET A 486       1.897 -20.562 -17.500  1.00 89.00           C  
ATOM   3895  CB  MET A 486       4.227 -19.828 -18.062  1.00 89.00           C  
ATOM   3896  O   MET A 486       1.705 -21.219 -18.531  1.00 89.00           O  
ATOM   3897  CG  MET A 486       5.180 -18.688 -18.344  1.00 89.00           C  
ATOM   3898  SD  MET A 486       6.770 -19.250 -19.062  1.00 89.00           S  
ATOM   3899  CE  MET A 486       7.930 -18.609 -17.812  1.00 89.00           C  
ATOM   3900  N   GLY A 487       1.323 -20.812 -16.312  1.00 84.81           N  
ATOM   3901  CA  GLY A 487       0.355 -21.891 -16.188  1.00 84.81           C  
ATOM   3902  C   GLY A 487       0.998 -23.266 -16.047  1.00 84.81           C  
ATOM   3903  O   GLY A 487       0.411 -24.281 -16.438  1.00 84.81           O  
ATOM   3904  N   GLY A 488       2.252 -23.328 -15.586  1.00 92.19           N  
ATOM   3905  CA  GLY A 488       2.967 -24.578 -15.445  1.00 92.19           C  
ATOM   3906  C   GLY A 488       3.416 -24.859 -14.023  1.00 92.19           C  
ATOM   3907  O   GLY A 488       2.852 -24.312 -13.070  1.00 92.19           O  
ATOM   3908  N   ASN A 489       4.379 -25.859 -13.930  1.00 94.12           N  
ATOM   3909  CA  ASN A 489       4.883 -26.266 -12.625  1.00 94.12           C  
ATOM   3910  C   ASN A 489       6.344 -26.703 -12.695  1.00 94.12           C  
ATOM   3911  CB  ASN A 489       4.027 -27.406 -12.055  1.00 94.12           C  
ATOM   3912  O   ASN A 489       6.832 -27.078 -13.766  1.00 94.12           O  
ATOM   3913  CG  ASN A 489       4.199 -27.578 -10.562  1.00 94.12           C  
ATOM   3914  ND2 ASN A 489       3.711 -28.703 -10.031  1.00 94.12           N  
ATOM   3915  OD1 ASN A 489       4.770 -26.719  -9.883  1.00 94.12           O  
ATOM   3916  N   ILE A 490       7.023 -26.484 -11.562  1.00 93.69           N  
ATOM   3917  CA  ILE A 490       8.406 -26.938 -11.445  1.00 93.69           C  
ATOM   3918  C   ILE A 490       8.531 -27.953 -10.320  1.00 93.69           C  
ATOM   3919  CB  ILE A 490       9.367 -25.750 -11.203  1.00 93.69           C  
ATOM   3920  O   ILE A 490       8.109 -27.688  -9.188  1.00 93.69           O  
ATOM   3921  CG1 ILE A 490      10.820 -26.203 -11.359  1.00 93.69           C  
ATOM   3922  CG2 ILE A 490       9.125 -25.141  -9.820  1.00 93.69           C  
ATOM   3923  CD1 ILE A 490      11.820 -25.047 -11.438  1.00 93.69           C  
ATOM   3924  N   LEU A 491       9.055 -29.141 -10.617  1.00 93.50           N  
ATOM   3925  CA  LEU A 491       9.266 -30.203  -9.641  1.00 93.50           C  
ATOM   3926  C   LEU A 491      10.742 -30.578  -9.555  1.00 93.50           C  
ATOM   3927  CB  LEU A 491       8.430 -31.438 -10.008  1.00 93.50           C  
ATOM   3928  O   LEU A 491      11.492 -30.375 -10.508  1.00 93.50           O  
ATOM   3929  CG  LEU A 491       6.914 -31.250 -10.031  1.00 93.50           C  
ATOM   3930  CD1 LEU A 491       6.242 -32.438 -10.703  1.00 93.50           C  
ATOM   3931  CD2 LEU A 491       6.379 -31.062  -8.617  1.00 93.50           C  
ATOM   3932  N   VAL A 492      11.086 -31.078  -8.375  1.00 93.44           N  
ATOM   3933  CA  VAL A 492      12.484 -31.453  -8.211  1.00 93.44           C  
ATOM   3934  C   VAL A 492      12.578 -32.844  -7.605  1.00 93.44           C  
ATOM   3935  CB  VAL A 492      13.242 -30.453  -7.320  1.00 93.44           C  
ATOM   3936  O   VAL A 492      11.805 -33.219  -6.707  1.00 93.44           O  
ATOM   3937  CG1 VAL A 492      12.625 -30.391  -5.926  1.00 93.44           C  
ATOM   3938  CG2 VAL A 492      14.727 -30.812  -7.238  1.00 93.44           C  
ATOM   3939  N   THR A 493      13.375 -33.688  -8.195  1.00 92.19           N  
ATOM   3940  CA  THR A 493      13.758 -35.000  -7.637  1.00 92.19           C  
ATOM   3941  C   THR A 493      15.273 -35.062  -7.441  1.00 92.19           C  
ATOM   3942  CB  THR A 493      13.297 -36.156  -8.531  1.00 92.19           C  
ATOM   3943  O   THR A 493      16.031 -34.750  -8.359  1.00 92.19           O  
ATOM   3944  CG2 THR A 493      11.773 -36.188  -8.633  1.00 92.19           C  
ATOM   3945  OG1 THR A 493      13.844 -35.969  -9.844  1.00 92.19           O  
ATOM   3946  N   SER A 494      15.688 -35.281  -6.203  1.00 92.69           N  
ATOM   3947  CA  SER A 494      17.125 -35.250  -5.934  1.00 92.69           C  
ATOM   3948  C   SER A 494      17.516 -36.219  -4.828  1.00 92.69           C  
ATOM   3949  CB  SER A 494      17.547 -33.812  -5.551  1.00 92.69           C  
ATOM   3950  O   SER A 494      16.719 -36.469  -3.920  1.00 92.69           O  
ATOM   3951  OG  SER A 494      18.953 -33.750  -5.352  1.00 92.69           O  
ATOM   3952  N   ASP A 495      18.656 -36.875  -4.969  1.00 89.56           N  
ATOM   3953  CA  ASP A 495      19.312 -37.688  -3.947  1.00 89.56           C  
ATOM   3954  C   ASP A 495      20.719 -37.156  -3.648  1.00 89.56           C  
ATOM   3955  CB  ASP A 495      19.375 -39.156  -4.387  1.00 89.56           C  
ATOM   3956  O   ASP A 495      21.453 -36.812  -4.566  1.00 89.56           O  
ATOM   3957  CG  ASP A 495      18.016 -39.812  -4.480  1.00 89.56           C  
ATOM   3958  OD1 ASP A 495      17.203 -39.656  -3.539  1.00 89.56           O  
ATOM   3959  OD2 ASP A 495      17.750 -40.469  -5.500  1.00 89.56           O  
ATOM   3960  N   ILE A 496      20.984 -37.094  -2.373  1.00 88.81           N  
ATOM   3961  CA  ILE A 496      22.281 -36.594  -1.970  1.00 88.81           C  
ATOM   3962  C   ILE A 496      23.391 -37.438  -2.613  1.00 88.81           C  
ATOM   3963  CB  ILE A 496      22.438 -36.594  -0.433  1.00 88.81           C  
ATOM   3964  O   ILE A 496      23.344 -38.656  -2.574  1.00 88.81           O  
ATOM   3965  CG1 ILE A 496      21.531 -35.531   0.197  1.00 88.81           C  
ATOM   3966  CG2 ILE A 496      23.906 -36.344  -0.040  1.00 88.81           C  
ATOM   3967  CD1 ILE A 496      21.453 -35.594   1.716  1.00 88.81           C  
ATOM   3968  N   GLY A 497      24.312 -36.750  -3.350  1.00 85.69           N  
ATOM   3969  CA  GLY A 497      25.469 -37.375  -3.965  1.00 85.69           C  
ATOM   3970  C   GLY A 497      25.188 -37.875  -5.371  1.00 85.69           C  
ATOM   3971  O   GLY A 497      26.109 -38.281  -6.090  1.00 85.69           O  
ATOM   3972  N   GLU A 498      23.938 -38.000  -5.781  1.00 88.88           N  
ATOM   3973  CA  GLU A 498      23.562 -38.562  -7.078  1.00 88.88           C  
ATOM   3974  C   GLU A 498      23.156 -37.438  -8.047  1.00 88.88           C  
ATOM   3975  CB  GLU A 498      22.422 -39.562  -6.922  1.00 88.88           C  
ATOM   3976  O   GLU A 498      23.172 -37.656  -9.266  1.00 88.88           O  
ATOM   3977  CG  GLU A 498      22.812 -40.812  -6.152  1.00 88.88           C  
ATOM   3978  CD  GLU A 498      21.781 -41.938  -6.258  1.00 88.88           C  
ATOM   3979  OE1 GLU A 498      22.047 -43.062  -5.797  1.00 88.88           O  
ATOM   3980  OE2 GLU A 498      20.688 -41.656  -6.809  1.00 88.88           O  
ATOM   3981  N   GLY A 499      22.906 -36.219  -7.535  1.00 92.00           N  
ATOM   3982  CA  GLY A 499      22.500 -35.062  -8.352  1.00 92.00           C  
ATOM   3983  C   GLY A 499      21.031 -34.719  -8.219  1.00 92.00           C  
ATOM   3984  O   GLY A 499      20.359 -35.188  -7.285  1.00 92.00           O  
ATOM   3985  N   SER A 500      20.547 -33.875  -9.078  1.00 94.81           N  
ATOM   3986  CA  SER A 500      19.172 -33.375  -9.031  1.00 94.81           C  
ATOM   3987  C   SER A 500      18.578 -33.250 -10.430  1.00 94.81           C  
ATOM   3988  CB  SER A 500      19.109 -32.031  -8.320  1.00 94.81           C  
ATOM   3989  O   SER A 500      19.312 -33.094 -11.406  1.00 94.81           O  
ATOM   3990  OG  SER A 500      19.672 -32.125  -7.023  1.00 94.81           O  
ATOM   3991  N   THR A 501      17.250 -33.500 -10.406  1.00 95.62           N  
ATOM   3992  CA  THR A 501      16.500 -33.281 -11.648  1.00 95.62           C  
ATOM   3993  C   THR A 501      15.367 -32.281 -11.422  1.00 95.62           C  
ATOM   3994  CB  THR A 501      15.945 -34.594 -12.211  1.00 95.62           C  
ATOM   3995  O   THR A 501      14.461 -32.562 -10.633  1.00 95.62           O  
ATOM   3996  CG2 THR A 501      15.219 -34.375 -13.531  1.00 95.62           C  
ATOM   3997  OG1 THR A 501      17.016 -35.531 -12.422  1.00 95.62           O  
ATOM   3998  N   PHE A 502      15.438 -31.172 -12.125  1.00 95.62           N  
ATOM   3999  CA  PHE A 502      14.359 -30.188 -12.117  1.00 95.62           C  
ATOM   4000  C   PHE A 502      13.484 -30.328 -13.359  1.00 95.62           C  
ATOM   4001  CB  PHE A 502      14.922 -28.766 -12.039  1.00 95.62           C  
ATOM   4002  O   PHE A 502      13.984 -30.266 -14.484  1.00 95.62           O  
ATOM   4003  CG  PHE A 502      15.602 -28.453 -10.727  1.00 95.62           C  
ATOM   4004  CD1 PHE A 502      14.906 -27.812  -9.711  1.00 95.62           C  
ATOM   4005  CD2 PHE A 502      16.922 -28.812 -10.516  1.00 95.62           C  
ATOM   4006  CE1 PHE A 502      15.531 -27.531  -8.500  1.00 95.62           C  
ATOM   4007  CE2 PHE A 502      17.547 -28.531  -9.305  1.00 95.62           C  
ATOM   4008  CZ  PHE A 502      16.859 -27.891  -8.297  1.00 95.62           C  
ATOM   4009  N   THR A 503      12.211 -30.484 -13.102  1.00 96.62           N  
ATOM   4010  CA  THR A 503      11.266 -30.703 -14.195  1.00 96.62           C  
ATOM   4011  C   THR A 503      10.312 -29.516 -14.320  1.00 96.62           C  
ATOM   4012  CB  THR A 503      10.453 -31.984 -13.984  1.00 96.62           C  
ATOM   4013  O   THR A 503       9.523 -29.234 -13.414  1.00 96.62           O  
ATOM   4014  CG2 THR A 503       9.562 -32.281 -15.195  1.00 96.62           C  
ATOM   4015  OG1 THR A 503      11.352 -33.094 -13.797  1.00 96.62           O  
ATOM   4016  N   VAL A 504      10.414 -28.812 -15.422  1.00 96.62           N  
ATOM   4017  CA  VAL A 504       9.547 -27.688 -15.727  1.00 96.62           C  
ATOM   4018  C   VAL A 504       8.500 -28.109 -16.766  1.00 96.62           C  
ATOM   4019  CB  VAL A 504      10.344 -26.469 -16.250  1.00 96.62           C  
ATOM   4020  O   VAL A 504       8.844 -28.609 -17.828  1.00 96.62           O  
ATOM   4021  CG1 VAL A 504       9.406 -25.328 -16.641  1.00 96.62           C  
ATOM   4022  CG2 VAL A 504      11.352 -26.016 -15.188  1.00 96.62           C  
ATOM   4023  N   THR A 505       7.227 -27.859 -16.359  1.00 96.12           N  
ATOM   4024  CA  THR A 505       6.129 -28.188 -17.266  1.00 96.12           C  
ATOM   4025  C   THR A 505       5.289 -26.938 -17.562  1.00 96.12           C  
ATOM   4026  CB  THR A 505       5.227 -29.281 -16.672  1.00 96.12           C  
ATOM   4027  O   THR A 505       4.848 -26.250 -16.656  1.00 96.12           O  
ATOM   4028  CG2 THR A 505       4.191 -29.750 -17.688  1.00 96.12           C  
ATOM   4029  OG1 THR A 505       6.039 -30.391 -16.281  1.00 96.12           O  
ATOM   4030  N   ILE A 506       5.098 -26.703 -18.922  1.00 95.31           N  
ATOM   4031  CA  ILE A 506       4.266 -25.578 -19.328  1.00 95.31           C  
ATOM   4032  C   ILE A 506       3.320 -26.016 -20.453  1.00 95.31           C  
ATOM   4033  CB  ILE A 506       5.121 -24.375 -19.797  1.00 95.31           C  
ATOM   4034  O   ILE A 506       3.666 -26.875 -21.266  1.00 95.31           O  
ATOM   4035  CG1 ILE A 506       6.055 -24.797 -20.938  1.00 95.31           C  
ATOM   4036  CG2 ILE A 506       5.918 -23.797 -18.609  1.00 95.31           C  
ATOM   4037  CD1 ILE A 506       6.801 -23.625 -21.578  1.00 95.31           C  
ATOM   4038  N   ARG A 507       2.143 -25.422 -20.312  1.00 92.44           N  
ATOM   4039  CA  ARG A 507       1.162 -25.625 -21.375  1.00 92.44           C  
ATOM   4040  C   ARG A 507       1.046 -24.391 -22.266  1.00 92.44           C  
ATOM   4041  CB  ARG A 507      -0.205 -25.969 -20.781  1.00 92.44           C  
ATOM   4042  O   ARG A 507       0.706 -23.297 -21.781  1.00 92.44           O  
ATOM   4043  CG  ARG A 507      -0.323 -27.422 -20.328  1.00 92.44           C  
ATOM   4044  CD  ARG A 507      -1.720 -27.734 -19.812  1.00 92.44           C  
ATOM   4045  NE  ARG A 507      -1.776 -29.047 -19.188  1.00 92.44           N  
ATOM   4046  NH1 ARG A 507      -4.059 -29.016 -18.828  1.00 92.44           N  
ATOM   4047  NH2 ARG A 507      -2.822 -30.828 -18.156  1.00 92.44           N  
ATOM   4048  CZ  ARG A 507      -2.885 -29.625 -18.719  1.00 92.44           C  
ATOM   4049  N   VAL A 508       1.360 -24.562 -23.609  1.00 92.56           N  
ATOM   4050  CA  VAL A 508       1.425 -23.406 -24.484  1.00 92.56           C  
ATOM   4051  C   VAL A 508       0.620 -23.672 -25.750  1.00 92.56           C  
ATOM   4052  CB  VAL A 508       2.885 -23.047 -24.844  1.00 92.56           C  
ATOM   4053  O   VAL A 508       0.499 -24.812 -26.188  1.00 92.56           O  
ATOM   4054  CG1 VAL A 508       3.637 -22.547 -23.609  1.00 92.56           C  
ATOM   4055  CG2 VAL A 508       3.594 -24.250 -25.453  1.00 92.56           C  
ATOM   4056  N   PRO A 509       0.016 -22.641 -26.266  1.00 92.12           N  
ATOM   4057  CA  PRO A 509      -0.704 -22.766 -27.531  1.00 92.12           C  
ATOM   4058  C   PRO A 509       0.230 -22.984 -28.719  1.00 92.12           C  
ATOM   4059  CB  PRO A 509      -1.450 -21.438 -27.656  1.00 92.12           C  
ATOM   4060  O   PRO A 509       1.330 -22.422 -28.750  1.00 92.12           O  
ATOM   4061  CG  PRO A 509      -1.348 -20.812 -26.297  1.00 92.12           C  
ATOM   4062  CD  PRO A 509      -0.153 -21.391 -25.594  1.00 92.12           C  
ATOM   4063  N   LEU A 510      -0.182 -23.938 -29.625  1.00 89.75           N  
ATOM   4064  CA  LEU A 510       0.531 -24.141 -30.875  1.00 89.75           C  
ATOM   4065  C   LEU A 510       0.149 -23.094 -31.906  1.00 89.75           C  
ATOM   4066  CB  LEU A 510       0.237 -25.547 -31.438  1.00 89.75           C  
ATOM   4067  O   LEU A 510      -1.022 -22.719 -32.000  1.00 89.75           O  
ATOM   4068  CG  LEU A 510       0.764 -26.719 -30.609  1.00 89.75           C  
ATOM   4069  CD1 LEU A 510       0.079 -28.016 -31.047  1.00 89.75           C  
ATOM   4070  CD2 LEU A 510       2.277 -26.844 -30.766  1.00 89.75           C  
ATOM   4071  N   VAL A 511       1.103 -22.453 -32.438  1.00 85.06           N  
ATOM   4072  CA  VAL A 511       0.836 -21.438 -33.438  1.00 85.06           C  
ATOM   4073  C   VAL A 511       1.467 -21.859 -34.781  1.00 85.06           C  
ATOM   4074  CB  VAL A 511       1.368 -20.062 -33.031  1.00 85.06           C  
ATOM   4075  O   VAL A 511       2.422 -22.641 -34.812  1.00 85.06           O  
ATOM   4076  CG1 VAL A 511       0.519 -19.484 -31.891  1.00 85.06           C  
ATOM   4077  CG2 VAL A 511       2.832 -20.156 -32.594  1.00 85.06           C  
ATOM   4078  N   GLU A 512       0.741 -21.797 -35.812  1.00 74.19           N  
ATOM   4079  CA  GLU A 512       1.221 -22.062 -37.156  1.00 74.19           C  
ATOM   4080  C   GLU A 512       2.336 -21.094 -37.562  1.00 74.19           C  
ATOM   4081  CB  GLU A 512       0.070 -21.969 -38.156  1.00 74.19           C  
ATOM   4082  O   GLU A 512       2.377 -19.969 -37.094  1.00 74.19           O  
ATOM   4083  CG  GLU A 512      -0.771 -23.234 -38.250  1.00 74.19           C  
ATOM   4084  CD  GLU A 512      -1.878 -23.156 -39.281  1.00 74.19           C  
ATOM   4085  OE1 GLU A 512      -2.631 -24.141 -39.469  1.00 74.19           O  
ATOM   4086  OE2 GLU A 512      -1.993 -22.094 -39.938  1.00 74.19           O  
ATOM   4087  N   ALA A 513       3.486 -21.656 -37.875  1.00 54.59           N  
ATOM   4088  CA  ALA A 513       4.633 -20.984 -38.500  1.00 54.59           C  
ATOM   4089  C   ALA A 513       4.227 -19.656 -39.094  1.00 54.59           C  
ATOM   4090  CB  ALA A 513       5.277 -21.875 -39.531  1.00 54.59           C  
ATOM   4091  O   ALA A 513       3.217 -19.562 -39.812  1.00 54.59           O  
ATOM   4092  N   VAL A 514       4.184 -18.641 -38.344  1.00 46.47           N  
ATOM   4093  CA  VAL A 514       4.172 -17.500 -39.250  1.00 46.47           C  
ATOM   4094  C   VAL A 514       5.234 -17.703 -40.312  1.00 46.47           C  
ATOM   4095  CB  VAL A 514       4.406 -16.172 -38.500  1.00 46.47           C  
ATOM   4096  O   VAL A 514       6.398 -17.969 -40.031  1.00 46.47           O  
ATOM   4097  CG1 VAL A 514       4.285 -14.984 -39.469  1.00 46.47           C  
ATOM   4098  CG2 VAL A 514       3.422 -16.031 -37.344  1.00 46.47           C  
ATOM   4099  N   VAL A 515       5.168 -18.719 -41.156  1.00 38.00           N  
ATOM   4100  CA  VAL A 515       5.965 -18.531 -42.375  1.00 38.00           C  
ATOM   4101  C   VAL A 515       6.340 -17.062 -42.531  1.00 38.00           C  
ATOM   4102  CB  VAL A 515       5.207 -19.031 -43.625  1.00 38.00           C  
ATOM   4103  O   VAL A 515       5.465 -16.203 -42.656  1.00 38.00           O  
ATOM   4104  CG1 VAL A 515       6.074 -18.875 -44.875  1.00 38.00           C  
ATOM   4105  CG2 VAL A 515       4.777 -20.484 -43.438  1.00 38.00           C  
ATOM   4106  N   GLU A 516       7.023 -16.531 -41.594  1.00 36.53           N  
ATOM   4107  CA  GLU A 516       7.797 -15.508 -42.312  1.00 36.53           C  
ATOM   4108  C   GLU A 516       8.781 -16.141 -43.281  1.00 36.53           C  
ATOM   4109  CB  GLU A 516       8.547 -14.633 -41.281  1.00 36.53           C  
ATOM   4110  O   GLU A 516       9.602 -16.969 -42.906  1.00 36.53           O  
ATOM   4111  CG  GLU A 516       7.961 -13.234 -41.125  1.00 36.53           C  
ATOM   4112  CD  GLU A 516       8.633 -12.430 -40.031  1.00 36.53           C  
ATOM   4113  OE1 GLU A 516       8.148 -11.312 -39.719  1.00 36.53           O  
ATOM   4114  OE2 GLU A 516       9.641 -12.906 -39.469  1.00 36.53           O  
ATOM   4115  N   GLU A 517       8.422 -17.156 -44.188  1.00 26.20           N  
ATOM   4116  CA  GLU A 517       9.359 -17.281 -45.281  1.00 26.20           C  
ATOM   4117  C   GLU A 517      10.531 -16.312 -45.125  1.00 26.20           C  
ATOM   4118  CB  GLU A 517       8.641 -17.031 -46.625  1.00 26.20           C  
ATOM   4119  O   GLU A 517      10.336 -15.117 -44.938  1.00 26.20           O  
ATOM   4120  CG  GLU A 517       8.375 -18.297 -47.406  1.00 26.20           C  
ATOM   4121  CD  GLU A 517       7.633 -18.047 -48.719  1.00 26.20           C  
ATOM   4122  OE1 GLU A 517       7.297 -19.016 -49.438  1.00 26.20           O  
ATOM   4123  OE2 GLU A 517       7.391 -16.859 -49.031  1.00 26.20           O  
ATOM   4124  N   GLU A 518      11.445 -16.547 -44.375  1.00 29.45           N  
ATOM   4125  CA  GLU A 518      12.812 -16.219 -44.750  1.00 29.45           C  
ATOM   4126  C   GLU A 518      12.984 -16.312 -46.281  1.00 29.45           C  
ATOM   4127  CB  GLU A 518      13.812 -17.141 -44.062  1.00 29.45           C  
ATOM   4128  O   GLU A 518      13.719 -17.172 -46.781  1.00 29.45           O  
ATOM   4129  CG  GLU A 518      14.484 -16.500 -42.844  1.00 29.45           C  
ATOM   4130  CD  GLU A 518      15.562 -17.375 -42.219  1.00 29.45           C  
ATOM   4131  OE1 GLU A 518      16.172 -16.969 -41.219  1.00 29.45           O  
ATOM   4132  OE2 GLU A 518      15.797 -18.484 -42.750  1.00 29.45           O  
ATOM   4133  N   ILE A 519      11.914 -16.094 -47.000  1.00 25.80           N  
ATOM   4134  CA  ILE A 519      12.375 -15.484 -48.250  1.00 25.80           C  
ATOM   4135  C   ILE A 519      12.695 -14.008 -48.000  1.00 25.80           C  
ATOM   4136  CB  ILE A 519      11.328 -15.625 -49.375  1.00 25.80           C  
ATOM   4137  O   ILE A 519      11.867 -13.266 -47.469  1.00 25.80           O  
ATOM   4138  CG1 ILE A 519      10.984 -17.109 -49.594  1.00 25.80           C  
ATOM   4139  CG2 ILE A 519      11.828 -14.977 -50.656  1.00 25.80           C  
ATOM   4140  CD1 ILE A 519       9.766 -17.328 -50.500  1.00 25.80           C  
ATOM   4141  N   MET A 520      13.648 -13.688 -47.188  1.00 25.95           N  
ATOM   4142  CA  MET A 520      13.984 -12.336 -47.625  1.00 25.95           C  
ATOM   4143  C   MET A 520      13.516 -12.094 -49.062  1.00 25.95           C  
ATOM   4144  CB  MET A 520      15.492 -12.094 -47.531  1.00 25.95           C  
ATOM   4145  O   MET A 520      14.016 -12.719 -50.000  1.00 25.95           O  
ATOM   4146  CG  MET A 520      15.930 -11.430 -46.219  1.00 25.95           C  
ATOM   4147  SD  MET A 520      17.734 -11.133 -46.156  1.00 25.95           S  
ATOM   4148  CE  MET A 520      17.859  -9.648 -47.188  1.00 25.95           C  
ATOM   4149  N   PRO A 521      12.180 -12.180 -49.406  1.00 27.39           N  
ATOM   4150  CA  PRO A 521      12.258 -11.500 -50.688  1.00 27.39           C  
ATOM   4151  C   PRO A 521      12.719 -10.047 -50.562  1.00 27.39           C  
ATOM   4152  CB  PRO A 521      10.820 -11.562 -51.219  1.00 27.39           C  
ATOM   4153  O   PRO A 521      12.469  -9.406 -49.531  1.00 27.39           O  
ATOM   4154  CG  PRO A 521       9.984 -11.805 -50.000  1.00 27.39           C  
ATOM   4155  CD  PRO A 521      10.891 -11.891 -48.781  1.00 27.39           C  
ATOM   4156  N   VAL A 522      13.961  -9.781 -50.281  1.00 30.73           N  
ATOM   4157  CA  VAL A 522      14.148  -8.406 -50.719  1.00 30.73           C  
ATOM   4158  C   VAL A 522      12.859  -7.863 -51.312  1.00 30.73           C  
ATOM   4159  CB  VAL A 522      15.305  -8.281 -51.750  1.00 30.73           C  
ATOM   4160  O   VAL A 522      12.414  -8.320 -52.375  1.00 30.73           O  
ATOM   4161  CG1 VAL A 522      15.516  -6.824 -52.156  1.00 30.73           C  
ATOM   4162  CG2 VAL A 522      16.594  -8.867 -51.156  1.00 30.73           C  
ATOM   4163  N   VAL A 523      11.578  -8.148 -50.719  1.00 32.69           N  
ATOM   4164  CA  VAL A 523      10.523  -7.270 -51.219  1.00 32.69           C  
ATOM   4165  C   VAL A 523      11.000  -5.820 -51.188  1.00 32.69           C  
ATOM   4166  CB  VAL A 523       9.219  -7.430 -50.438  1.00 32.69           C  
ATOM   4167  O   VAL A 523      11.555  -5.371 -50.156  1.00 32.69           O  
ATOM   4168  CG1 VAL A 523       8.086  -6.645 -51.062  1.00 32.69           C  
ATOM   4169  CG2 VAL A 523       8.844  -8.906 -50.312  1.00 32.69           C  
ATOM   4170  N   PRO A 524      11.625  -5.184 -52.156  1.00 37.09           N  
ATOM   4171  CA  PRO A 524      11.938  -3.764 -52.000  1.00 37.09           C  
ATOM   4172  C   PRO A 524      11.023  -3.068 -51.000  1.00 37.09           C  
ATOM   4173  CB  PRO A 524      11.742  -3.195 -53.406  1.00 37.09           C  
ATOM   4174  O   PRO A 524       9.812  -3.301 -51.000  1.00 37.09           O  
ATOM   4175  CG  PRO A 524      11.133  -4.316 -54.188  1.00 37.09           C  
ATOM   4176  CD  PRO A 524      10.859  -5.457 -53.250  1.00 37.09           C  
ATOM   4177  N   GLN A 525      11.070  -3.312 -49.656  1.00 45.06           N  
ATOM   4178  CA  GLN A 525      10.367  -2.393 -48.750  1.00 45.06           C  
ATOM   4179  C   GLN A 525       9.727  -1.253 -49.531  1.00 45.06           C  
ATOM   4180  CB  GLN A 525      11.320  -1.831 -47.688  1.00 45.06           C  
ATOM   4181  O   GLN A 525      10.391  -0.606 -50.344  1.00 45.06           O  
ATOM   4182  CG  GLN A 525      10.734  -1.811 -46.281  1.00 45.06           C  
ATOM   4183  CD  GLN A 525      11.727  -1.325 -45.250  1.00 45.06           C  
ATOM   4184  NE2 GLN A 525      11.266  -1.194 -44.000  1.00 45.06           N  
ATOM   4185  OE1 GLN A 525      12.891  -1.070 -45.562  1.00 45.06           O  
ATOM   4186  N   ALA A 526       8.570  -1.480 -50.125  1.00 54.47           N  
ATOM   4187  CA  ALA A 526       7.875  -0.321 -50.688  1.00 54.47           C  
ATOM   4188  C   ALA A 526       8.094   0.915 -49.812  1.00 54.47           C  
ATOM   4189  CB  ALA A 526       6.383  -0.612 -50.844  1.00 54.47           C  
ATOM   4190  O   ALA A 526       8.117   0.821 -48.594  1.00 54.47           O  
ATOM   4191  N   SER A 527       8.992   1.617 -50.125  1.00 73.12           N  
ATOM   4192  CA  SER A 527       9.164   2.957 -49.594  1.00 73.12           C  
ATOM   4193  C   SER A 527       7.840   3.527 -49.094  1.00 73.12           C  
ATOM   4194  CB  SER A 527       9.773   3.893 -50.625  1.00 73.12           C  
ATOM   4195  O   SER A 527       6.887   3.648 -49.875  1.00 73.12           O  
ATOM   4196  OG  SER A 527       9.852   5.219 -50.125  1.00 73.12           O  
ATOM   4197  N   LEU A 528       7.598   3.406 -47.719  1.00 83.44           N  
ATOM   4198  CA  LEU A 528       6.414   4.020 -47.125  1.00 83.44           C  
ATOM   4199  C   LEU A 528       6.559   5.535 -47.094  1.00 83.44           C  
ATOM   4200  CB  LEU A 528       6.172   3.465 -45.719  1.00 83.44           C  
ATOM   4201  O   LEU A 528       7.668   6.055 -46.969  1.00 83.44           O  
ATOM   4202  CG  LEU A 528       5.910   1.962 -45.625  1.00 83.44           C  
ATOM   4203  CD1 LEU A 528       5.965   1.511 -44.156  1.00 83.44           C  
ATOM   4204  CD2 LEU A 528       4.562   1.611 -46.250  1.00 83.44           C  
ATOM   4205  N   SER A 529       5.473   6.184 -47.375  1.00 88.06           N  
ATOM   4206  CA  SER A 529       5.391   7.617 -47.125  1.00 88.06           C  
ATOM   4207  C   SER A 529       4.938   7.895 -45.688  1.00 88.06           C  
ATOM   4208  CB  SER A 529       4.430   8.289 -48.125  1.00 88.06           C  
ATOM   4209  O   SER A 529       3.777   7.660 -45.344  1.00 88.06           O  
ATOM   4210  OG  SER A 529       4.914   8.164 -49.438  1.00 88.06           O  
ATOM   4211  N   ILE A 530       5.887   8.312 -44.875  1.00 91.56           N  
ATOM   4212  CA  ILE A 530       5.648   8.469 -43.438  1.00 91.56           C  
ATOM   4213  C   ILE A 530       5.566   9.953 -43.094  1.00 91.56           C  
ATOM   4214  CB  ILE A 530       6.750   7.781 -42.625  1.00 91.56           C  
ATOM   4215  O   ILE A 530       6.441  10.734 -43.500  1.00 91.56           O  
ATOM   4216  CG1 ILE A 530       6.816   6.285 -42.938  1.00 91.56           C  
ATOM   4217  CG2 ILE A 530       6.512   8.000 -41.125  1.00 91.56           C  
ATOM   4218  CD1 ILE A 530       7.984   5.559 -42.281  1.00 91.56           C  
ATOM   4219  N   LEU A 531       4.422  10.328 -42.500  1.00 93.62           N  
ATOM   4220  CA  LEU A 531       4.348  11.664 -41.906  1.00 93.62           C  
ATOM   4221  C   LEU A 531       4.816  11.656 -40.469  1.00 93.62           C  
ATOM   4222  CB  LEU A 531       2.918  12.211 -42.000  1.00 93.62           C  
ATOM   4223  O   LEU A 531       4.230  10.977 -39.625  1.00 93.62           O  
ATOM   4224  CG  LEU A 531       2.680  13.586 -41.406  1.00 93.62           C  
ATOM   4225  CD1 LEU A 531       3.434  14.656 -42.188  1.00 93.62           C  
ATOM   4226  CD2 LEU A 531       1.188  13.906 -41.344  1.00 93.62           C  
ATOM   4227  N   MET A 532       5.863  12.359 -40.250  1.00 92.75           N  
ATOM   4228  CA  MET A 532       6.398  12.484 -38.875  1.00 92.75           C  
ATOM   4229  C   MET A 532       6.105  13.867 -38.312  1.00 92.75           C  
ATOM   4230  CB  MET A 532       7.906  12.219 -38.875  1.00 92.75           C  
ATOM   4231  O   MET A 532       6.457  14.883 -38.906  1.00 92.75           O  
ATOM   4232  CG  MET A 532       8.523  12.281 -37.500  1.00 92.75           C  
ATOM   4233  SD  MET A 532      10.336  11.977 -37.531  1.00 92.75           S  
ATOM   4234  CE  MET A 532      10.367  10.258 -38.094  1.00 92.75           C  
ATOM   4235  N   VAL A 533       5.414  13.883 -37.188  1.00 93.56           N  
ATOM   4236  CA  VAL A 533       5.094  15.141 -36.500  1.00 93.56           C  
ATOM   4237  C   VAL A 533       5.914  15.266 -35.219  1.00 93.56           C  
ATOM   4238  CB  VAL A 533       3.584  15.242 -36.188  1.00 93.56           C  
ATOM   4239  O   VAL A 533       5.648  14.578 -34.250  1.00 93.56           O  
ATOM   4240  CG1 VAL A 533       3.234  16.641 -35.688  1.00 93.56           C  
ATOM   4241  CG2 VAL A 533       2.752  14.898 -37.406  1.00 93.56           C  
ATOM   4242  N   GLU A 534       6.926  16.109 -35.312  1.00 90.19           N  
ATOM   4243  CA  GLU A 534       7.867  16.297 -34.219  1.00 90.19           C  
ATOM   4244  C   GLU A 534       8.398  17.734 -34.188  1.00 90.19           C  
ATOM   4245  CB  GLU A 534       9.031  15.312 -34.312  1.00 90.19           C  
ATOM   4246  O   GLU A 534       8.672  18.312 -35.250  1.00 90.19           O  
ATOM   4247  CG  GLU A 534      10.078  15.477 -33.219  1.00 90.19           C  
ATOM   4248  CD  GLU A 534       9.562  15.156 -31.844  1.00 90.19           C  
ATOM   4249  OE1 GLU A 534       9.375  16.094 -31.031  1.00 90.19           O  
ATOM   4250  OE2 GLU A 534       9.336  13.961 -31.547  1.00 90.19           O  
ATOM   4251  N   ASP A 535       8.438  18.344 -32.938  1.00 85.75           N  
ATOM   4252  CA  ASP A 535       8.781  19.766 -32.844  1.00 85.75           C  
ATOM   4253  C   ASP A 535      10.281  19.969 -32.656  1.00 85.75           C  
ATOM   4254  CB  ASP A 535       8.008  20.438 -31.703  1.00 85.75           C  
ATOM   4255  O   ASP A 535      10.828  21.000 -33.031  1.00 85.75           O  
ATOM   4256  CG  ASP A 535       8.305  19.812 -30.344  1.00 85.75           C  
ATOM   4257  OD1 ASP A 535       8.688  18.625 -30.281  1.00 85.75           O  
ATOM   4258  OD2 ASP A 535       8.156  20.531 -29.328  1.00 85.75           O  
ATOM   4259  N   ILE A 536      10.891  18.906 -32.219  1.00 82.88           N  
ATOM   4260  CA  ILE A 536      12.320  19.062 -31.938  1.00 82.88           C  
ATOM   4261  C   ILE A 536      13.125  18.641 -33.156  1.00 82.88           C  
ATOM   4262  CB  ILE A 536      12.742  18.219 -30.703  1.00 82.88           C  
ATOM   4263  O   ILE A 536      13.055  17.484 -33.594  1.00 82.88           O  
ATOM   4264  CG1 ILE A 536      11.992  18.703 -29.453  1.00 82.88           C  
ATOM   4265  CG2 ILE A 536      14.258  18.297 -30.500  1.00 82.88           C  
ATOM   4266  CD1 ILE A 536      12.234  17.828 -28.219  1.00 82.88           C  
ATOM   4267  N   GLU A 537      13.836  19.578 -33.750  1.00 82.06           N  
ATOM   4268  CA  GLU A 537      14.555  19.422 -35.000  1.00 82.06           C  
ATOM   4269  C   GLU A 537      15.531  18.250 -34.969  1.00 82.06           C  
ATOM   4270  CB  GLU A 537      15.305  20.719 -35.375  1.00 82.06           C  
ATOM   4271  O   GLU A 537      15.648  17.500 -35.938  1.00 82.06           O  
ATOM   4272  CG  GLU A 537      15.750  20.797 -36.812  1.00 82.06           C  
ATOM   4273  CD  GLU A 537      16.297  22.172 -37.188  1.00 82.06           C  
ATOM   4274  OE1 GLU A 537      16.734  22.344 -38.344  1.00 82.06           O  
ATOM   4275  OE2 GLU A 537      16.297  23.062 -36.312  1.00 82.06           O  
ATOM   4276  N   LEU A 538      16.203  18.172 -33.844  1.00 75.56           N  
ATOM   4277  CA  LEU A 538      17.188  17.094 -33.719  1.00 75.56           C  
ATOM   4278  C   LEU A 538      16.516  15.734 -33.750  1.00 75.56           C  
ATOM   4279  CB  LEU A 538      17.969  17.250 -32.406  1.00 75.56           C  
ATOM   4280  O   LEU A 538      17.016  14.812 -34.406  1.00 75.56           O  
ATOM   4281  CG  LEU A 538      19.203  16.375 -32.219  1.00 75.56           C  
ATOM   4282  CD1 LEU A 538      20.266  16.750 -33.250  1.00 75.56           C  
ATOM   4283  CD2 LEU A 538      19.750  16.484 -30.812  1.00 75.56           C  
ATOM   4284  N   ASN A 539      15.453  15.578 -33.062  1.00 80.19           N  
ATOM   4285  CA  ASN A 539      14.695  14.336 -33.125  1.00 80.19           C  
ATOM   4286  C   ASN A 539      14.227  14.008 -34.531  1.00 80.19           C  
ATOM   4287  CB  ASN A 539      13.500  14.406 -32.156  1.00 80.19           C  
ATOM   4288  O   ASN A 539      14.242  12.844 -34.938  1.00 80.19           O  
ATOM   4289  CG  ASN A 539      13.914  14.344 -30.703  1.00 80.19           C  
ATOM   4290  ND2 ASN A 539      12.953  14.555 -29.812  1.00 80.19           N  
ATOM   4291  OD1 ASN A 539      15.078  14.109 -30.391  1.00 80.19           O  
ATOM   4292  N   ILE A 540      13.898  15.008 -35.281  1.00 84.31           N  
ATOM   4293  CA  ILE A 540      13.445  14.875 -36.656  1.00 84.31           C  
ATOM   4294  C   ILE A 540      14.594  14.359 -37.531  1.00 84.31           C  
ATOM   4295  CB  ILE A 540      12.914  16.219 -37.219  1.00 84.31           C  
ATOM   4296  O   ILE A 540      14.406  13.430 -38.312  1.00 84.31           O  
ATOM   4297  CG1 ILE A 540      11.625  16.625 -36.469  1.00 84.31           C  
ATOM   4298  CG2 ILE A 540      12.672  16.125 -38.719  1.00 84.31           C  
ATOM   4299  CD1 ILE A 540      11.141  18.016 -36.812  1.00 84.31           C  
ATOM   4300  N   THR A 541      15.703  14.953 -37.344  1.00 79.81           N  
ATOM   4301  CA  THR A 541      16.859  14.625 -38.156  1.00 79.81           C  
ATOM   4302  C   THR A 541      17.281  13.172 -37.938  1.00 79.81           C  
ATOM   4303  CB  THR A 541      18.047  15.555 -37.844  1.00 79.81           C  
ATOM   4304  O   THR A 541      17.531  12.445 -38.906  1.00 79.81           O  
ATOM   4305  CG2 THR A 541      19.234  15.273 -38.750  1.00 79.81           C  
ATOM   4306  OG1 THR A 541      17.641  16.922 -38.000  1.00 79.81           O  
ATOM   4307  N   VAL A 542      17.344  12.789 -36.688  1.00 77.56           N  
ATOM   4308  CA  VAL A 542      17.781  11.438 -36.375  1.00 77.56           C  
ATOM   4309  C   VAL A 542      16.750  10.422 -36.844  1.00 77.56           C  
ATOM   4310  CB  VAL A 542      18.016  11.289 -34.844  1.00 77.56           C  
ATOM   4311  O   VAL A 542      17.109   9.422 -37.469  1.00 77.56           O  
ATOM   4312  CG1 VAL A 542      18.328   9.836 -34.500  1.00 77.56           C  
ATOM   4313  CG2 VAL A 542      19.141  12.211 -34.375  1.00 77.56           C  
ATOM   4314  N   ALA A 543      15.555  10.641 -36.562  1.00 82.38           N  
ATOM   4315  CA  ALA A 543      14.484   9.727 -36.938  1.00 82.38           C  
ATOM   4316  C   ALA A 543      14.352   9.648 -38.469  1.00 82.38           C  
ATOM   4317  CB  ALA A 543      13.164  10.164 -36.312  1.00 82.38           C  
ATOM   4318  O   ALA A 543      14.156   8.570 -39.031  1.00 82.38           O  
ATOM   4319  N   LYS A 544      14.383  10.789 -39.094  1.00 85.00           N  
ATOM   4320  CA  LYS A 544      14.328  10.859 -40.531  1.00 85.00           C  
ATOM   4321  C   LYS A 544      15.477  10.078 -41.188  1.00 85.00           C  
ATOM   4322  CB  LYS A 544      14.359  12.312 -41.031  1.00 85.00           C  
ATOM   4323  O   LYS A 544      15.273   9.312 -42.125  1.00 85.00           O  
ATOM   4324  CG  LYS A 544      14.195  12.477 -42.531  1.00 85.00           C  
ATOM   4325  CD  LYS A 544      14.188  13.945 -42.938  1.00 85.00           C  
ATOM   4326  CE  LYS A 544      14.062  14.109 -44.438  1.00 85.00           C  
ATOM   4327  NZ  LYS A 544      14.078  15.547 -44.844  1.00 85.00           N  
ATOM   4328  N   ALA A 545      16.672  10.273 -40.688  1.00 77.12           N  
ATOM   4329  CA  ALA A 545      17.844   9.555 -41.188  1.00 77.12           C  
ATOM   4330  C   ALA A 545      17.656   8.047 -41.031  1.00 77.12           C  
ATOM   4331  CB  ALA A 545      19.109  10.008 -40.438  1.00 77.12           C  
ATOM   4332  O   ALA A 545      18.000   7.281 -41.938  1.00 77.12           O  
ATOM   4333  N   LEU A 546      17.156   7.684 -39.906  1.00 78.00           N  
ATOM   4334  CA  LEU A 546      16.938   6.270 -39.625  1.00 78.00           C  
ATOM   4335  C   LEU A 546      15.883   5.688 -40.562  1.00 78.00           C  
ATOM   4336  CB  LEU A 546      16.500   6.070 -38.156  1.00 78.00           C  
ATOM   4337  O   LEU A 546      16.094   4.629 -41.156  1.00 78.00           O  
ATOM   4338  CG  LEU A 546      17.609   6.094 -37.125  1.00 78.00           C  
ATOM   4339  CD1 LEU A 546      17.016   6.137 -35.719  1.00 78.00           C  
ATOM   4340  CD2 LEU A 546      18.531   4.883 -37.281  1.00 78.00           C  
ATOM   4341  N   LEU A 547      14.758   6.336 -40.719  1.00 83.94           N  
ATOM   4342  CA  LEU A 547      13.648   5.859 -41.531  1.00 83.94           C  
ATOM   4343  C   LEU A 547      14.016   5.883 -43.031  1.00 83.94           C  
ATOM   4344  CB  LEU A 547      12.398   6.707 -41.312  1.00 83.94           C  
ATOM   4345  O   LEU A 547      13.672   4.961 -43.750  1.00 83.94           O  
ATOM   4346  CG  LEU A 547      11.695   6.508 -39.969  1.00 83.94           C  
ATOM   4347  CD1 LEU A 547      10.672   7.621 -39.719  1.00 83.94           C  
ATOM   4348  CD2 LEU A 547      11.023   5.141 -39.906  1.00 83.94           C  
ATOM   4349  N   GLU A 548      14.773   6.883 -43.438  1.00 81.94           N  
ATOM   4350  CA  GLU A 548      15.211   6.977 -44.812  1.00 81.94           C  
ATOM   4351  C   GLU A 548      16.250   5.910 -45.156  1.00 81.94           C  
ATOM   4352  CB  GLU A 548      15.773   8.367 -45.125  1.00 81.94           C  
ATOM   4353  O   GLU A 548      16.266   5.375 -46.250  1.00 81.94           O  
ATOM   4354  CG  GLU A 548      14.719   9.453 -45.219  1.00 81.94           C  
ATOM   4355  CD  GLU A 548      15.289  10.820 -45.594  1.00 81.94           C  
ATOM   4356  OE1 GLU A 548      14.523  11.695 -46.031  1.00 81.94           O  
ATOM   4357  OE2 GLU A 548      16.516  11.008 -45.406  1.00 81.94           O  
ATOM   4358  N   SER A 549      17.094   5.648 -44.125  1.00 71.94           N  
ATOM   4359  CA  SER A 549      18.078   4.578 -44.312  1.00 71.94           C  
ATOM   4360  C   SER A 549      17.391   3.221 -44.469  1.00 71.94           C  
ATOM   4361  CB  SER A 549      19.062   4.543 -43.156  1.00 71.94           C  
ATOM   4362  O   SER A 549      17.922   2.316 -45.094  1.00 71.94           O  
ATOM   4363  OG  SER A 549      18.422   4.082 -41.969  1.00 71.94           O  
ATOM   4364  N   LEU A 550      16.203   3.145 -43.875  1.00 75.94           N  
ATOM   4365  CA  LEU A 550      15.438   1.906 -44.000  1.00 75.94           C  
ATOM   4366  C   LEU A 550      14.648   1.862 -45.281  1.00 75.94           C  
ATOM   4367  CB  LEU A 550      14.492   1.758 -42.781  1.00 75.94           C  
ATOM   4368  O   LEU A 550      13.945   0.887 -45.562  1.00 75.94           O  
ATOM   4369  CG  LEU A 550      15.148   1.498 -41.438  1.00 75.94           C  
ATOM   4370  CD1 LEU A 550      14.102   1.568 -40.312  1.00 75.94           C  
ATOM   4371  CD2 LEU A 550      15.852   0.145 -41.438  1.00 75.94           C  
ATOM   4372  N   GLY A 551      14.750   2.959 -46.094  1.00 73.19           N  
ATOM   4373  CA  GLY A 551      14.180   2.973 -47.438  1.00 73.19           C  
ATOM   4374  C   GLY A 551      12.836   3.674 -47.500  1.00 73.19           C  
ATOM   4375  O   GLY A 551      12.117   3.568 -48.500  1.00 73.19           O  
ATOM   4376  N   HIS A 552      12.383   4.449 -46.469  1.00 84.12           N  
ATOM   4377  CA  HIS A 552      11.078   5.098 -46.438  1.00 84.12           C  
ATOM   4378  C   HIS A 552      11.195   6.594 -46.719  1.00 84.12           C  
ATOM   4379  CB  HIS A 552      10.406   4.879 -45.062  1.00 84.12           C  
ATOM   4380  O   HIS A 552      12.266   7.176 -46.562  1.00 84.12           O  
ATOM   4381  CG  HIS A 552      10.328   3.439 -44.656  1.00 84.12           C  
ATOM   4382  CD2 HIS A 552      10.859   2.779 -43.625  1.00 84.12           C  
ATOM   4383  ND1 HIS A 552       9.633   2.500 -45.406  1.00 84.12           N  
ATOM   4384  CE1 HIS A 552       9.742   1.322 -44.812  1.00 84.12           C  
ATOM   4385  NE2 HIS A 552      10.477   1.465 -43.719  1.00 84.12           N  
ATOM   4386  N   GLU A 553      10.133   7.180 -47.281  1.00 85.31           N  
ATOM   4387  CA  GLU A 553      10.016   8.617 -47.500  1.00 85.31           C  
ATOM   4388  C   GLU A 553       9.336   9.297 -46.312  1.00 85.31           C  
ATOM   4389  CB  GLU A 553       9.250   8.922 -48.781  1.00 85.31           C  
ATOM   4390  O   GLU A 553       8.227   8.922 -45.906  1.00 85.31           O  
ATOM   4391  CG  GLU A 553       9.352  10.367 -49.219  1.00 85.31           C  
ATOM   4392  CD  GLU A 553       8.609  10.648 -50.531  1.00 85.31           C  
ATOM   4393  OE1 GLU A 553       8.562  11.820 -50.969  1.00 85.31           O  
ATOM   4394  OE2 GLU A 553       8.062   9.688 -51.094  1.00 85.31           O  
ATOM   4395  N   VAL A 554      10.055  10.273 -45.719  1.00 89.69           N  
ATOM   4396  CA  VAL A 554       9.547  10.875 -44.500  1.00 89.69           C  
ATOM   4397  C   VAL A 554       9.227  12.344 -44.719  1.00 89.69           C  
ATOM   4398  CB  VAL A 554      10.562  10.727 -43.344  1.00 89.69           C  
ATOM   4399  O   VAL A 554      10.070  13.102 -45.219  1.00 89.69           O  
ATOM   4400  CG1 VAL A 554       9.992  11.320 -42.062  1.00 89.69           C  
ATOM   4401  CG2 VAL A 554      10.938   9.258 -43.125  1.00 89.69           C  
ATOM   4402  N   THR A 555       7.984  12.734 -44.625  1.00 92.12           N  
ATOM   4403  CA  THR A 555       7.543  14.125 -44.594  1.00 92.12           C  
ATOM   4404  C   THR A 555       7.379  14.617 -43.156  1.00 92.12           C  
ATOM   4405  CB  THR A 555       6.215  14.305 -45.375  1.00 92.12           C  
ATOM   4406  O   THR A 555       6.754  13.945 -42.344  1.00 92.12           O  
ATOM   4407  CG2 THR A 555       5.824  15.773 -45.438  1.00 92.12           C  
ATOM   4408  OG1 THR A 555       6.359  13.773 -46.688  1.00 92.12           O  
ATOM   4409  N   VAL A 556       7.906  15.859 -42.844  1.00 91.75           N  
ATOM   4410  CA  VAL A 556       8.008  16.297 -41.469  1.00 91.75           C  
ATOM   4411  C   VAL A 556       7.090  17.484 -41.219  1.00 91.75           C  
ATOM   4412  CB  VAL A 556       9.461  16.656 -41.094  1.00 91.75           C  
ATOM   4413  O   VAL A 556       7.016  18.391 -42.062  1.00 91.75           O  
ATOM   4414  CG1 VAL A 556       9.539  17.156 -39.656  1.00 91.75           C  
ATOM   4415  CG2 VAL A 556      10.375  15.445 -41.281  1.00 91.75           C  
ATOM   4416  N   ALA A 557       6.379  17.453 -40.219  1.00 92.31           N  
ATOM   4417  CA  ALA A 557       5.633  18.578 -39.688  1.00 92.31           C  
ATOM   4418  C   ALA A 557       6.105  18.938 -38.281  1.00 92.31           C  
ATOM   4419  CB  ALA A 557       4.137  18.281 -39.688  1.00 92.31           C  
ATOM   4420  O   ALA A 557       6.207  18.062 -37.406  1.00 92.31           O  
ATOM   4421  N   MET A 558       6.391  20.234 -38.031  1.00 91.50           N  
ATOM   4422  CA  MET A 558       6.973  20.625 -36.750  1.00 91.50           C  
ATOM   4423  C   MET A 558       5.895  21.109 -35.781  1.00 91.50           C  
ATOM   4424  CB  MET A 558       8.016  21.734 -36.938  1.00 91.50           C  
ATOM   4425  O   MET A 558       6.109  21.125 -34.562  1.00 91.50           O  
ATOM   4426  CG  MET A 558       9.258  21.266 -37.688  1.00 91.50           C  
ATOM   4427  SD  MET A 558      10.578  22.547 -37.719  1.00 91.50           S  
ATOM   4428  CE  MET A 558      11.219  22.375 -36.031  1.00 91.50           C  
ATOM   4429  N   ARG A 559       4.688  21.359 -36.312  1.00 89.69           N  
ATOM   4430  CA  ARG A 559       3.559  21.781 -35.500  1.00 89.69           C  
ATOM   4431  C   ARG A 559       2.309  20.984 -35.812  1.00 89.69           C  
ATOM   4432  CB  ARG A 559       3.287  23.281 -35.656  1.00 89.69           C  
ATOM   4433  O   ARG A 559       2.162  20.484 -36.938  1.00 89.69           O  
ATOM   4434  CG  ARG A 559       4.410  24.172 -35.188  1.00 89.69           C  
ATOM   4435  CD  ARG A 559       4.129  25.641 -35.469  1.00 89.69           C  
ATOM   4436  NE  ARG A 559       3.115  26.188 -34.562  1.00 89.69           N  
ATOM   4437  NH1 ARG A 559       3.814  28.375 -34.750  1.00 89.69           N  
ATOM   4438  NH2 ARG A 559       2.031  27.859 -33.406  1.00 89.69           N  
ATOM   4439  CZ  ARG A 559       2.988  27.469 -34.250  1.00 89.69           C  
ATOM   4440  N   GLY A 560       1.438  20.906 -34.812  1.00 88.06           N  
ATOM   4441  CA  GLY A 560       0.209  20.172 -35.031  1.00 88.06           C  
ATOM   4442  C   GLY A 560      -0.657  20.766 -36.125  1.00 88.06           C  
ATOM   4443  O   GLY A 560      -1.219  20.031 -36.938  1.00 88.06           O  
ATOM   4444  N   ASP A 561      -0.796  22.094 -36.188  1.00 89.56           N  
ATOM   4445  CA  ASP A 561      -1.619  22.750 -37.188  1.00 89.56           C  
ATOM   4446  C   ASP A 561      -1.054  22.547 -38.594  1.00 89.56           C  
ATOM   4447  CB  ASP A 561      -1.729  24.250 -36.875  1.00 89.56           C  
ATOM   4448  O   ASP A 561      -1.808  22.359 -39.562  1.00 89.56           O  
ATOM   4449  CG  ASP A 561      -0.377  24.938 -36.750  1.00 89.56           C  
ATOM   4450  OD1 ASP A 561       0.654  24.234 -36.688  1.00 89.56           O  
ATOM   4451  OD2 ASP A 561      -0.343  26.188 -36.750  1.00 89.56           O  
ATOM   4452  N   GLU A 562       0.277  22.516 -38.719  1.00 91.38           N  
ATOM   4453  CA  GLU A 562       0.947  22.234 -40.000  1.00 91.38           C  
ATOM   4454  C   GLU A 562       0.629  20.828 -40.469  1.00 91.38           C  
ATOM   4455  CB  GLU A 562       2.461  22.406 -39.844  1.00 91.38           C  
ATOM   4456  O   GLU A 562       0.403  20.609 -41.688  1.00 91.38           O  
ATOM   4457  CG  GLU A 562       2.893  23.859 -39.656  1.00 91.38           C  
ATOM   4458  CD  GLU A 562       4.395  24.016 -39.500  1.00 91.38           C  
ATOM   4459  OE1 GLU A 562       4.867  25.156 -39.281  1.00 91.38           O  
ATOM   4460  OE2 GLU A 562       5.109  23.000 -39.562  1.00 91.38           O  
ATOM   4461  N   ALA A 563       0.648  19.922 -39.406  1.00 90.62           N  
ATOM   4462  CA  ALA A 563       0.356  18.531 -39.750  1.00 90.62           C  
ATOM   4463  C   ALA A 563      -1.062  18.375 -40.281  1.00 90.62           C  
ATOM   4464  CB  ALA A 563       0.552  17.656 -38.500  1.00 90.62           C  
ATOM   4465  O   ALA A 563      -1.287  17.656 -41.250  1.00 90.62           O  
ATOM   4466  N   LEU A 564      -2.010  19.047 -39.688  1.00 90.56           N  
ATOM   4467  CA  LEU A 564      -3.408  18.969 -40.094  1.00 90.56           C  
ATOM   4468  C   LEU A 564      -3.611  19.609 -41.469  1.00 90.56           C  
ATOM   4469  CB  LEU A 564      -4.305  19.672 -39.062  1.00 90.56           C  
ATOM   4470  O   LEU A 564      -4.434  19.141 -42.250  1.00 90.56           O  
ATOM   4471  CG  LEU A 564      -4.453  18.953 -37.719  1.00 90.56           C  
ATOM   4472  CD1 LEU A 564      -5.223  19.844 -36.719  1.00 90.56           C  
ATOM   4473  CD2 LEU A 564      -5.145  17.609 -37.875  1.00 90.56           C  
ATOM   4474  N   ALA A 565      -2.848  20.672 -41.781  1.00 89.50           N  
ATOM   4475  CA  ALA A 565      -2.961  21.391 -43.062  1.00 89.50           C  
ATOM   4476  C   ALA A 565      -2.393  20.562 -44.219  1.00 89.50           C  
ATOM   4477  CB  ALA A 565      -2.250  22.734 -42.969  1.00 89.50           C  
ATOM   4478  O   ALA A 565      -2.943  20.562 -45.312  1.00 89.50           O  
ATOM   4479  N   MET A 566      -1.370  19.703 -43.938  1.00 89.25           N  
ATOM   4480  CA  MET A 566      -0.690  19.016 -45.031  1.00 89.25           C  
ATOM   4481  C   MET A 566      -1.133  17.562 -45.125  1.00 89.25           C  
ATOM   4482  CB  MET A 566       0.827  19.094 -44.875  1.00 89.25           C  
ATOM   4483  O   MET A 566      -0.849  16.891 -46.125  1.00 89.25           O  
ATOM   4484  CG  MET A 566       1.344  18.344 -43.656  1.00 89.25           C  
ATOM   4485  SD  MET A 566       3.166  18.453 -43.469  1.00 89.25           S  
ATOM   4486  CE  MET A 566       3.658  18.484 -45.219  1.00 89.25           C  
ATOM   4487  N   PHE A 567      -1.940  17.156 -44.094  1.00 90.44           N  
ATOM   4488  CA  PHE A 567      -2.262  15.734 -44.000  1.00 90.44           C  
ATOM   4489  C   PHE A 567      -3.359  15.375 -45.000  1.00 90.44           C  
ATOM   4490  CB  PHE A 567      -2.693  15.359 -42.594  1.00 90.44           C  
ATOM   4491  O   PHE A 567      -4.406  16.031 -45.031  1.00 90.44           O  
ATOM   4492  CG  PHE A 567      -2.986  13.891 -42.406  1.00 90.44           C  
ATOM   4493  CD1 PHE A 567      -4.297  13.430 -42.375  1.00 90.44           C  
ATOM   4494  CD2 PHE A 567      -1.950  12.977 -42.281  1.00 90.44           C  
ATOM   4495  CE1 PHE A 567      -4.570  12.070 -42.219  1.00 90.44           C  
ATOM   4496  CE2 PHE A 567      -2.217  11.617 -42.094  1.00 90.44           C  
ATOM   4497  CZ  PHE A 567      -3.527  11.172 -42.062  1.00 90.44           C  
ATOM   4498  N   ASP A 568      -3.031  14.422 -45.781  1.00 87.19           N  
ATOM   4499  CA  ASP A 568      -3.943  13.734 -46.688  1.00 87.19           C  
ATOM   4500  C   ASP A 568      -3.812  12.219 -46.562  1.00 87.19           C  
ATOM   4501  CB  ASP A 568      -3.680  14.164 -48.156  1.00 87.19           C  
ATOM   4502  O   ASP A 568      -2.725  11.664 -46.750  1.00 87.19           O  
ATOM   4503  CG  ASP A 568      -4.730  13.656 -49.125  1.00 87.19           C  
ATOM   4504  OD1 ASP A 568      -5.691  12.984 -48.688  1.00 87.19           O  
ATOM   4505  OD2 ASP A 568      -4.594  13.922 -50.344  1.00 87.19           O  
ATOM   4506  N   PRO A 569      -4.965  11.508 -46.125  1.00 84.12           N  
ATOM   4507  CA  PRO A 569      -4.906  10.078 -45.812  1.00 84.12           C  
ATOM   4508  C   PRO A 569      -4.332   9.242 -46.969  1.00 84.12           C  
ATOM   4509  CB  PRO A 569      -6.371   9.711 -45.562  1.00 84.12           C  
ATOM   4510  O   PRO A 569      -3.670   8.234 -46.719  1.00 84.12           O  
ATOM   4511  CG  PRO A 569      -7.141  10.938 -45.938  1.00 84.12           C  
ATOM   4512  CD  PRO A 569      -6.176  12.070 -46.125  1.00 84.12           C  
ATOM   4513  N   GLU A 570      -4.484   9.719 -48.219  1.00 82.19           N  
ATOM   4514  CA  GLU A 570      -4.016   8.953 -49.375  1.00 82.19           C  
ATOM   4515  C   GLU A 570      -2.539   9.211 -49.625  1.00 82.19           C  
ATOM   4516  CB  GLU A 570      -4.848   9.281 -50.594  1.00 82.19           C  
ATOM   4517  O   GLU A 570      -1.891   8.445 -50.344  1.00 82.19           O  
ATOM   4518  CG  GLU A 570      -6.297   8.820 -50.531  1.00 82.19           C  
ATOM   4519  CD  GLU A 570      -7.066   9.008 -51.812  1.00 82.19           C  
ATOM   4520  OE1 GLU A 570      -8.250   8.617 -51.875  1.00 82.19           O  
ATOM   4521  OE2 GLU A 570      -6.480   9.555 -52.781  1.00 82.19           O  
ATOM   4522  N   ALA A 571      -1.970  10.250 -49.031  1.00 85.25           N  
ATOM   4523  CA  ALA A 571      -0.592  10.664 -49.281  1.00 85.25           C  
ATOM   4524  C   ALA A 571       0.378   9.938 -48.344  1.00 85.25           C  
ATOM   4525  CB  ALA A 571      -0.453  12.172 -49.125  1.00 85.25           C  
ATOM   4526  O   ALA A 571       1.571   9.836 -48.625  1.00 85.25           O  
ATOM   4527  N   PHE A 572      -0.207   9.391 -47.250  1.00 88.88           N  
ATOM   4528  CA  PHE A 572       0.713   8.820 -46.281  1.00 88.88           C  
ATOM   4529  C   PHE A 572       0.284   7.406 -45.875  1.00 88.88           C  
ATOM   4530  CB  PHE A 572       0.793   9.703 -45.031  1.00 88.88           C  
ATOM   4531  O   PHE A 572      -0.906   7.086 -45.906  1.00 88.88           O  
ATOM   4532  CG  PHE A 572       1.287  11.094 -45.312  1.00 88.88           C  
ATOM   4533  CD1 PHE A 572       2.635  11.336 -45.531  1.00 88.88           C  
ATOM   4534  CD2 PHE A 572       0.403  12.164 -45.312  1.00 88.88           C  
ATOM   4535  CE1 PHE A 572       3.094  12.625 -45.781  1.00 88.88           C  
ATOM   4536  CE2 PHE A 572       0.855  13.461 -45.594  1.00 88.88           C  
ATOM   4537  CZ  PHE A 572       2.201  13.688 -45.812  1.00 88.88           C  
ATOM   4538  N   ASP A 573       1.280   6.566 -45.500  1.00 85.38           N  
ATOM   4539  CA  ASP A 573       1.055   5.176 -45.125  1.00 85.38           C  
ATOM   4540  C   ASP A 573       1.165   5.004 -43.625  1.00 85.38           C  
ATOM   4541  CB  ASP A 573       2.049   4.254 -45.844  1.00 85.38           C  
ATOM   4542  O   ASP A 573       0.580   4.082 -43.031  1.00 85.38           O  
ATOM   4543  CG  ASP A 573       1.947   4.320 -47.344  1.00 85.38           C  
ATOM   4544  OD1 ASP A 573       0.822   4.242 -47.875  1.00 85.38           O  
ATOM   4545  OD2 ASP A 573       3.000   4.453 -48.000  1.00 85.38           O  
ATOM   4546  N   LEU A 574       1.851   5.887 -42.969  1.00 90.38           N  
ATOM   4547  CA  LEU A 574       2.094   5.855 -41.531  1.00 90.38           C  
ATOM   4548  C   LEU A 574       2.303   7.266 -40.969  1.00 90.38           C  
ATOM   4549  CB  LEU A 574       3.311   4.984 -41.219  1.00 90.38           C  
ATOM   4550  O   LEU A 574       2.994   8.078 -41.594  1.00 90.38           O  
ATOM   4551  CG  LEU A 574       3.678   4.848 -39.719  1.00 90.38           C  
ATOM   4552  CD1 LEU A 574       2.621   4.031 -39.000  1.00 90.38           C  
ATOM   4553  CD2 LEU A 574       5.055   4.215 -39.562  1.00 90.38           C  
ATOM   4554  N   VAL A 575       1.671   7.500 -39.812  1.00 92.75           N  
ATOM   4555  CA  VAL A 575       1.862   8.789 -39.188  1.00 92.75           C  
ATOM   4556  C   VAL A 575       2.500   8.586 -37.812  1.00 92.75           C  
ATOM   4557  CB  VAL A 575       0.529   9.555 -39.031  1.00 92.75           C  
ATOM   4558  O   VAL A 575       1.961   7.867 -36.969  1.00 92.75           O  
ATOM   4559  CG1 VAL A 575       0.752  10.906 -38.344  1.00 92.75           C  
ATOM   4560  CG2 VAL A 575      -0.125   9.750 -40.406  1.00 92.75           C  
ATOM   4561  N   LEU A 576       3.678   9.117 -37.625  1.00 92.75           N  
ATOM   4562  CA  LEU A 576       4.328   9.156 -36.344  1.00 92.75           C  
ATOM   4563  C   LEU A 576       4.098  10.500 -35.656  1.00 92.75           C  
ATOM   4564  CB  LEU A 576       5.832   8.898 -36.469  1.00 92.75           C  
ATOM   4565  O   LEU A 576       4.480  11.547 -36.188  1.00 92.75           O  
ATOM   4566  CG  LEU A 576       6.230   7.574 -37.125  1.00 92.75           C  
ATOM   4567  CD1 LEU A 576       7.742   7.508 -37.312  1.00 92.75           C  
ATOM   4568  CD2 LEU A 576       5.727   6.391 -36.312  1.00 92.75           C  
ATOM   4569  N   LEU A 577       3.482  10.359 -34.438  1.00 93.12           N  
ATOM   4570  CA  LEU A 577       3.006  11.594 -33.844  1.00 93.12           C  
ATOM   4571  C   LEU A 577       3.584  11.766 -32.438  1.00 93.12           C  
ATOM   4572  CB  LEU A 577       1.477  11.609 -33.781  1.00 93.12           C  
ATOM   4573  O   LEU A 577       3.330  10.945 -31.547  1.00 93.12           O  
ATOM   4574  CG  LEU A 577       0.806  12.977 -33.844  1.00 93.12           C  
ATOM   4575  CD1 LEU A 577       0.038  13.109 -35.156  1.00 93.12           C  
ATOM   4576  CD2 LEU A 577      -0.119  13.195 -32.656  1.00 93.12           C  
ATOM   4577  N   ASP A 578       4.297  12.844 -32.312  1.00 90.56           N  
ATOM   4578  CA  ASP A 578       4.723  13.195 -30.969  1.00 90.56           C  
ATOM   4579  C   ASP A 578       3.541  13.664 -30.125  1.00 90.56           C  
ATOM   4580  CB  ASP A 578       5.801  14.281 -31.016  1.00 90.56           C  
ATOM   4581  O   ASP A 578       2.699  14.430 -30.594  1.00 90.56           O  
ATOM   4582  CG  ASP A 578       6.484  14.492 -29.672  1.00 90.56           C  
ATOM   4583  OD1 ASP A 578       6.105  13.836 -28.688  1.00 90.56           O  
ATOM   4584  OD2 ASP A 578       7.406  15.336 -29.609  1.00 90.56           O  
ATOM   4585  N   ILE A 579       3.398  13.180 -28.875  1.00 87.75           N  
ATOM   4586  CA  ILE A 579       2.246  13.484 -28.031  1.00 87.75           C  
ATOM   4587  C   ILE A 579       2.322  14.930 -27.547  1.00 87.75           C  
ATOM   4588  CB  ILE A 579       2.158  12.516 -26.828  1.00 87.75           C  
ATOM   4589  O   ILE A 579       1.305  15.625 -27.500  1.00 87.75           O  
ATOM   4590  CG1 ILE A 579       1.916  11.078 -27.312  1.00 87.75           C  
ATOM   4591  CG2 ILE A 579       1.061  12.961 -25.859  1.00 87.75           C  
ATOM   4592  CD1 ILE A 579       0.614  10.898 -28.078  1.00 87.75           C  
ATOM   4593  N   GLN A 580       3.525  15.391 -27.344  1.00 83.12           N  
ATOM   4594  CA  GLN A 580       3.689  16.766 -26.891  1.00 83.12           C  
ATOM   4595  C   GLN A 580       4.152  17.672 -28.016  1.00 83.12           C  
ATOM   4596  CB  GLN A 580       4.684  16.828 -25.719  1.00 83.12           C  
ATOM   4597  O   GLN A 580       5.305  17.594 -28.453  1.00 83.12           O  
ATOM   4598  CG  GLN A 580       4.121  16.328 -24.406  1.00 83.12           C  
ATOM   4599  CD  GLN A 580       5.125  16.406 -23.266  1.00 83.12           C  
ATOM   4600  NE2 GLN A 580       4.684  16.062 -22.062  1.00 83.12           N  
ATOM   4601  OE1 GLN A 580       6.289  16.766 -23.469  1.00 83.12           O  
ATOM   4602  N   LEU A 581       3.230  18.531 -28.500  1.00 87.06           N  
ATOM   4603  CA  LEU A 581       3.527  19.484 -29.562  1.00 87.06           C  
ATOM   4604  C   LEU A 581       3.363  20.906 -29.078  1.00 87.06           C  
ATOM   4605  CB  LEU A 581       2.619  19.234 -30.781  1.00 87.06           C  
ATOM   4606  O   LEU A 581       2.646  21.156 -28.109  1.00 87.06           O  
ATOM   4607  CG  LEU A 581       2.795  17.906 -31.500  1.00 87.06           C  
ATOM   4608  CD1 LEU A 581       1.635  17.656 -32.469  1.00 87.06           C  
ATOM   4609  CD2 LEU A 581       4.125  17.875 -32.250  1.00 87.06           C  
ATOM   4610  N   PRO A 582       4.020  21.922 -29.625  1.00 81.75           N  
ATOM   4611  CA  PRO A 582       3.982  23.297 -29.141  1.00 81.75           C  
ATOM   4612  C   PRO A 582       2.582  23.906 -29.188  1.00 81.75           C  
ATOM   4613  CB  PRO A 582       4.926  24.031 -30.094  1.00 81.75           C  
ATOM   4614  O   PRO A 582       2.217  24.688 -28.297  1.00 81.75           O  
ATOM   4615  CG  PRO A 582       5.168  23.078 -31.219  1.00 81.75           C  
ATOM   4616  CD  PRO A 582       4.746  21.703 -30.766  1.00 81.75           C  
ATOM   4617  N   ASP A 583       1.756  23.562 -30.109  1.00 86.00           N  
ATOM   4618  CA  ASP A 583       0.481  24.250 -30.297  1.00 86.00           C  
ATOM   4619  C   ASP A 583      -0.680  23.406 -29.781  1.00 86.00           C  
ATOM   4620  CB  ASP A 583       0.271  24.594 -31.781  1.00 86.00           C  
ATOM   4621  O   ASP A 583      -1.691  23.938 -29.328  1.00 86.00           O  
ATOM   4622  CG  ASP A 583       0.419  23.375 -32.688  1.00 86.00           C  
ATOM   4623  OD1 ASP A 583       1.213  22.469 -32.375  1.00 86.00           O  
ATOM   4624  OD2 ASP A 583      -0.263  23.344 -33.750  1.00 86.00           O  
ATOM   4625  N   MET A 584      -0.562  22.172 -29.891  1.00 87.38           N  
ATOM   4626  CA  MET A 584      -1.596  21.234 -29.453  1.00 87.38           C  
ATOM   4627  C   MET A 584      -0.992  19.875 -29.109  1.00 87.38           C  
ATOM   4628  CB  MET A 584      -2.664  21.062 -30.547  1.00 87.38           C  
ATOM   4629  O   MET A 584       0.199  19.641 -29.328  1.00 87.38           O  
ATOM   4630  CG  MET A 584      -2.133  20.484 -31.844  1.00 87.38           C  
ATOM   4631  SD  MET A 584      -3.402  20.453 -33.156  1.00 87.38           S  
ATOM   4632  CE  MET A 584      -3.453  22.203 -33.594  1.00 87.38           C  
ATOM   4633  N   THR A 585      -1.796  18.984 -28.438  1.00 87.94           N  
ATOM   4634  CA  THR A 585      -1.301  17.656 -28.094  1.00 87.94           C  
ATOM   4635  C   THR A 585      -1.465  16.703 -29.266  1.00 87.94           C  
ATOM   4636  CB  THR A 585      -2.029  17.078 -26.859  1.00 87.94           C  
ATOM   4637  O   THR A 585      -2.324  16.906 -30.125  1.00 87.94           O  
ATOM   4638  CG2 THR A 585      -2.100  18.109 -25.734  1.00 87.94           C  
ATOM   4639  OG1 THR A 585      -3.359  16.703 -27.234  1.00 87.94           O  
ATOM   4640  N   GLY A 586      -0.513  15.680 -29.344  1.00 86.44           N  
ATOM   4641  CA  GLY A 586      -0.645  14.672 -30.391  1.00 86.44           C  
ATOM   4642  C   GLY A 586      -2.008  14.008 -30.406  1.00 86.44           C  
ATOM   4643  O   GLY A 586      -2.500  13.617 -31.469  1.00 86.44           O  
ATOM   4644  N   PHE A 587      -2.660  13.938 -29.219  1.00 90.19           N  
ATOM   4645  CA  PHE A 587      -3.996  13.359 -29.125  1.00 90.19           C  
ATOM   4646  C   PHE A 587      -5.016  14.250 -29.828  1.00 90.19           C  
ATOM   4647  CB  PHE A 587      -4.395  13.156 -27.656  1.00 90.19           C  
ATOM   4648  O   PHE A 587      -5.945  13.750 -30.469  1.00 90.19           O  
ATOM   4649  CG  PHE A 587      -3.572  12.117 -26.953  1.00 90.19           C  
ATOM   4650  CD1 PHE A 587      -3.527  10.812 -27.406  1.00 90.19           C  
ATOM   4651  CD2 PHE A 587      -2.846  12.453 -25.812  1.00 90.19           C  
ATOM   4652  CE1 PHE A 587      -2.766   9.852 -26.750  1.00 90.19           C  
ATOM   4653  CE2 PHE A 587      -2.082  11.500 -25.156  1.00 90.19           C  
ATOM   4654  CZ  PHE A 587      -2.045  10.195 -25.625  1.00 90.19           C  
ATOM   4655  N   ASP A 588      -4.824  15.555 -29.703  1.00 91.31           N  
ATOM   4656  CA  ASP A 588      -5.699  16.516 -30.375  1.00 91.31           C  
ATOM   4657  C   ASP A 588      -5.633  16.375 -31.891  1.00 91.31           C  
ATOM   4658  CB  ASP A 588      -5.328  17.938 -29.969  1.00 91.31           C  
ATOM   4659  O   ASP A 588      -6.656  16.438 -32.562  1.00 91.31           O  
ATOM   4660  CG  ASP A 588      -5.578  18.234 -28.484  1.00 91.31           C  
ATOM   4661  OD1 ASP A 588      -6.492  17.609 -27.906  1.00 91.31           O  
ATOM   4662  OD2 ASP A 588      -4.859  19.078 -27.922  1.00 91.31           O  
ATOM   4663  N   VAL A 589      -4.414  16.141 -32.375  1.00 91.62           N  
ATOM   4664  CA  VAL A 589      -4.219  15.945 -33.812  1.00 91.62           C  
ATOM   4665  C   VAL A 589      -4.922  14.664 -34.281  1.00 91.62           C  
ATOM   4666  CB  VAL A 589      -2.719  15.891 -34.188  1.00 91.62           C  
ATOM   4667  O   VAL A 589      -5.617  14.656 -35.281  1.00 91.62           O  
ATOM   4668  CG1 VAL A 589      -2.537  15.578 -35.688  1.00 91.62           C  
ATOM   4669  CG2 VAL A 589      -2.029  17.203 -33.812  1.00 91.62           C  
ATOM   4670  N   ALA A 590      -4.742  13.602 -33.469  1.00 92.00           N  
ATOM   4671  CA  ALA A 590      -5.359  12.320 -33.812  1.00 92.00           C  
ATOM   4672  C   ALA A 590      -6.879  12.438 -33.844  1.00 92.00           C  
ATOM   4673  CB  ALA A 590      -4.938  11.250 -32.781  1.00 92.00           C  
ATOM   4674  O   ALA A 590      -7.523  11.922 -34.750  1.00 92.00           O  
ATOM   4675  N   GLN A 591      -7.410  13.117 -32.875  1.00 91.25           N  
ATOM   4676  CA  GLN A 591      -8.852  13.320 -32.781  1.00 91.25           C  
ATOM   4677  C   GLN A 591      -9.367  14.133 -33.969  1.00 91.25           C  
ATOM   4678  CB  GLN A 591      -9.219  14.023 -31.469  1.00 91.25           C  
ATOM   4679  O   GLN A 591     -10.406  13.805 -34.562  1.00 91.25           O  
ATOM   4680  CG  GLN A 591     -10.719  14.102 -31.219  1.00 91.25           C  
ATOM   4681  CD  GLN A 591     -11.047  14.742 -29.875  1.00 91.25           C  
ATOM   4682  NE2 GLN A 591     -12.242  14.453 -29.359  1.00 91.25           N  
ATOM   4683  OE1 GLN A 591     -10.242  15.484 -29.312  1.00 91.25           O  
ATOM   4684  N   ALA A 592      -8.688  15.195 -34.312  1.00 90.75           N  
ATOM   4685  CA  ALA A 592      -9.062  16.047 -35.438  1.00 90.75           C  
ATOM   4686  C   ALA A 592      -9.055  15.258 -36.750  1.00 90.75           C  
ATOM   4687  CB  ALA A 592      -8.125  17.250 -35.531  1.00 90.75           C  
ATOM   4688  O   ALA A 592      -9.953  15.414 -37.562  1.00 90.75           O  
ATOM   4689  N   LEU A 593      -8.062  14.383 -36.906  1.00 90.88           N  
ATOM   4690  CA  LEU A 593      -7.949  13.594 -38.156  1.00 90.88           C  
ATOM   4691  C   LEU A 593      -9.055  12.539 -38.219  1.00 90.88           C  
ATOM   4692  CB  LEU A 593      -6.578  12.914 -38.219  1.00 90.88           C  
ATOM   4693  O   LEU A 593      -9.625  12.305 -39.281  1.00 90.88           O  
ATOM   4694  CG  LEU A 593      -5.383  13.828 -38.469  1.00 90.88           C  
ATOM   4695  CD1 LEU A 593      -4.086  13.031 -38.438  1.00 90.88           C  
ATOM   4696  CD2 LEU A 593      -5.539  14.570 -39.781  1.00 90.88           C  
ATOM   4697  N   ARG A 594      -9.422  11.961 -37.031  1.00 89.38           N  
ATOM   4698  CA  ARG A 594     -10.430  10.906 -37.000  1.00 89.38           C  
ATOM   4699  C   ARG A 594     -11.828  11.477 -37.250  1.00 89.38           C  
ATOM   4700  CB  ARG A 594     -10.398  10.164 -35.656  1.00 89.38           C  
ATOM   4701  O   ARG A 594     -12.695  10.797 -37.781  1.00 89.38           O  
ATOM   4702  CG  ARG A 594      -9.211   9.219 -35.500  1.00 89.38           C  
ATOM   4703  CD  ARG A 594      -9.406   8.250 -34.344  1.00 89.38           C  
ATOM   4704  NE  ARG A 594      -8.266   7.352 -34.219  1.00 89.38           N  
ATOM   4705  NH1 ARG A 594      -9.188   5.648 -35.469  1.00 89.38           N  
ATOM   4706  NH2 ARG A 594      -7.105   5.398 -34.531  1.00 89.38           N  
ATOM   4707  CZ  ARG A 594      -8.188   6.137 -34.750  1.00 89.38           C  
ATOM   4708  N   LYS A 595     -12.016  12.773 -36.844  1.00 90.00           N  
ATOM   4709  CA  LYS A 595     -13.289  13.453 -37.062  1.00 90.00           C  
ATOM   4710  C   LYS A 595     -13.461  13.844 -38.531  1.00 90.00           C  
ATOM   4711  CB  LYS A 595     -13.391  14.695 -36.156  1.00 90.00           C  
ATOM   4712  O   LYS A 595     -14.562  13.742 -39.062  1.00 90.00           O  
ATOM   4713  CG  LYS A 595     -14.797  15.266 -36.062  1.00 90.00           C  
ATOM   4714  CD  LYS A 595     -14.859  16.438 -35.094  1.00 90.00           C  
ATOM   4715  CE  LYS A 595     -16.234  17.062 -35.062  1.00 90.00           C  
ATOM   4716  NZ  LYS A 595     -16.312  18.203 -34.094  1.00 90.00           N  
ATOM   4717  N   LYS A 596     -12.391  14.195 -39.156  1.00 88.94           N  
ATOM   4718  CA  LYS A 596     -12.406  14.727 -40.531  1.00 88.94           C  
ATOM   4719  C   LYS A 596     -12.391  13.602 -41.562  1.00 88.94           C  
ATOM   4720  CB  LYS A 596     -11.219  15.656 -40.750  1.00 88.94           C  
ATOM   4721  O   LYS A 596     -13.055  13.703 -42.594  1.00 88.94           O  
ATOM   4722  CG  LYS A 596     -11.250  16.406 -42.094  1.00 88.94           C  
ATOM   4723  CD  LYS A 596     -10.156  17.453 -42.156  1.00 88.94           C  
ATOM   4724  CE  LYS A 596     -10.195  18.203 -43.500  1.00 88.94           C  
ATOM   4725  NZ  LYS A 596      -9.117  19.234 -43.562  1.00 88.94           N  
ATOM   4726  N   TYR A 597     -11.703  12.484 -41.312  1.00 88.25           N  
ATOM   4727  CA  TYR A 597     -11.547  11.445 -42.312  1.00 88.25           C  
ATOM   4728  C   TYR A 597     -12.117  10.125 -41.844  1.00 88.25           C  
ATOM   4729  CB  TYR A 597     -10.070  11.273 -42.688  1.00 88.25           C  
ATOM   4730  O   TYR A 597     -12.094   9.836 -40.625  1.00 88.25           O  
ATOM   4731  CG  TYR A 597      -9.453  12.500 -43.312  1.00 88.25           C  
ATOM   4732  CD1 TYR A 597      -9.672  12.812 -44.656  1.00 88.25           C  
ATOM   4733  CD2 TYR A 597      -8.648  13.352 -42.562  1.00 88.25           C  
ATOM   4734  CE1 TYR A 597      -9.102  13.938 -45.250  1.00 88.25           C  
ATOM   4735  CE2 TYR A 597      -8.070  14.484 -43.125  1.00 88.25           C  
ATOM   4736  OH  TYR A 597      -7.738  15.891 -45.031  1.00 88.25           O  
ATOM   4737  CZ  TYR A 597      -8.305  14.766 -44.469  1.00 88.25           C  
ATOM   4738  N   ASP A 598     -12.695   9.336 -42.656  1.00 82.81           N  
ATOM   4739  CA  ASP A 598     -13.297   8.039 -42.344  1.00 82.81           C  
ATOM   4740  C   ASP A 598     -12.242   6.938 -42.312  1.00 82.81           C  
ATOM   4741  CB  ASP A 598     -14.375   7.699 -43.375  1.00 82.81           C  
ATOM   4742  O   ASP A 598     -12.375   5.969 -41.562  1.00 82.81           O  
ATOM   4743  CG  ASP A 598     -15.594   8.602 -43.281  1.00 82.81           C  
ATOM   4744  OD1 ASP A 598     -15.945   9.031 -42.188  1.00 82.81           O  
ATOM   4745  OD2 ASP A 598     -16.203   8.883 -44.344  1.00 82.81           O  
ATOM   4746  N   TYR A 599     -11.234   7.160 -43.125  1.00 85.12           N  
ATOM   4747  CA  TYR A 599     -10.109   6.230 -43.188  1.00 85.12           C  
ATOM   4748  C   TYR A 599      -8.797   6.961 -42.938  1.00 85.12           C  
ATOM   4749  CB  TYR A 599     -10.070   5.496 -44.500  1.00 85.12           C  
ATOM   4750  O   TYR A 599      -8.500   7.957 -43.594  1.00 85.12           O  
ATOM   4751  CG  TYR A 599      -8.844   4.637 -44.688  1.00 85.12           C  
ATOM   4752  CD1 TYR A 599      -7.742   5.102 -45.406  1.00 85.12           C  
ATOM   4753  CD2 TYR A 599      -8.781   3.355 -44.156  1.00 85.12           C  
ATOM   4754  CE1 TYR A 599      -6.609   4.312 -45.594  1.00 85.12           C  
ATOM   4755  CE2 TYR A 599      -7.656   2.557 -44.312  1.00 85.12           C  
ATOM   4756  OH  TYR A 599      -5.457   2.256 -45.219  1.00 85.12           O  
ATOM   4757  CZ  TYR A 599      -6.574   3.043 -45.031  1.00 85.12           C  
ATOM   4758  N   LEU A 600      -7.969   6.363 -41.938  1.00 87.81           N  
ATOM   4759  CA  LEU A 600      -6.680   6.969 -41.594  1.00 87.81           C  
ATOM   4760  C   LEU A 600      -5.566   5.922 -41.625  1.00 87.81           C  
ATOM   4761  CB  LEU A 600      -6.727   7.645 -40.250  1.00 87.81           C  
ATOM   4762  O   LEU A 600      -5.805   4.750 -41.344  1.00 87.81           O  
ATOM   4763  CG  LEU A 600      -7.582   8.906 -40.125  1.00 87.81           C  
ATOM   4764  CD1 LEU A 600      -7.840   9.258 -38.656  1.00 87.81           C  
ATOM   4765  CD2 LEU A 600      -6.906  10.070 -40.844  1.00 87.81           C  
ATOM   4766  N   PRO A 601      -4.438   6.379 -42.125  1.00 88.00           N  
ATOM   4767  CA  PRO A 601      -3.287   5.500 -41.906  1.00 88.00           C  
ATOM   4768  C   PRO A 601      -2.994   5.289 -40.406  1.00 88.00           C  
ATOM   4769  CB  PRO A 601      -2.135   6.238 -42.594  1.00 88.00           C  
ATOM   4770  O   PRO A 601      -3.541   6.000 -39.562  1.00 88.00           O  
ATOM   4771  CG  PRO A 601      -2.545   7.676 -42.562  1.00 88.00           C  
ATOM   4772  CD  PRO A 601      -4.047   7.746 -42.562  1.00 88.00           C  
ATOM   4773  N   ALA A 602      -2.154   4.207 -40.094  1.00 90.38           N  
ATOM   4774  CA  ALA A 602      -1.836   3.910 -38.719  1.00 90.38           C  
ATOM   4775  C   ALA A 602      -1.197   5.117 -38.031  1.00 90.38           C  
ATOM   4776  CB  ALA A 602      -0.909   2.699 -38.625  1.00 90.38           C  
ATOM   4777  O   ALA A 602      -0.258   5.715 -38.562  1.00 90.38           O  
ATOM   4778  N   LEU A 603      -1.877   5.488 -36.906  1.00 91.56           N  
ATOM   4779  CA  LEU A 603      -1.363   6.586 -36.094  1.00 91.56           C  
ATOM   4780  C   LEU A 603      -0.551   6.055 -34.906  1.00 91.56           C  
ATOM   4781  CB  LEU A 603      -2.512   7.461 -35.594  1.00 91.56           C  
ATOM   4782  O   LEU A 603      -1.100   5.414 -34.000  1.00 91.56           O  
ATOM   4783  CG  LEU A 603      -3.404   8.094 -36.656  1.00 91.56           C  
ATOM   4784  CD1 LEU A 603      -4.609   8.766 -36.000  1.00 91.56           C  
ATOM   4785  CD2 LEU A 603      -2.611   9.094 -37.469  1.00 91.56           C  
ATOM   4786  N   VAL A 604       0.740   6.297 -34.938  1.00 92.25           N  
ATOM   4787  CA  VAL A 604       1.621   5.785 -33.906  1.00 92.25           C  
ATOM   4788  C   VAL A 604       2.133   6.938 -33.031  1.00 92.25           C  
ATOM   4789  CB  VAL A 604       2.811   5.000 -34.500  1.00 92.25           C  
ATOM   4790  O   VAL A 604       2.701   7.902 -33.562  1.00 92.25           O  
ATOM   4791  CG1 VAL A 604       3.744   4.508 -33.375  1.00 92.25           C  
ATOM   4792  CG2 VAL A 604       2.307   3.826 -35.344  1.00 92.25           C  
ATOM   4793  N   ALA A 605       1.905   6.746 -31.703  1.00 91.50           N  
ATOM   4794  CA  ALA A 605       2.326   7.781 -30.766  1.00 91.50           C  
ATOM   4795  C   ALA A 605       3.809   7.645 -30.422  1.00 91.50           C  
ATOM   4796  CB  ALA A 605       1.483   7.723 -29.500  1.00 91.50           C  
ATOM   4797  O   ALA A 605       4.309   6.531 -30.234  1.00 91.50           O  
ATOM   4798  N   LEU A 606       4.500   8.844 -30.422  1.00 89.00           N  
ATOM   4799  CA  LEU A 606       5.863   8.914 -29.906  1.00 89.00           C  
ATOM   4800  C   LEU A 606       5.887   9.562 -28.516  1.00 89.00           C  
ATOM   4801  CB  LEU A 606       6.758   9.703 -30.859  1.00 89.00           C  
ATOM   4802  O   LEU A 606       5.480  10.711 -28.359  1.00 89.00           O  
ATOM   4803  CG  LEU A 606       6.840   9.188 -32.281  1.00 89.00           C  
ATOM   4804  CD1 LEU A 606       7.660  10.133 -33.156  1.00 89.00           C  
ATOM   4805  CD2 LEU A 606       7.438   7.781 -32.312  1.00 89.00           C  
ATOM   4806  N   THR A 607       6.301   8.727 -27.500  1.00 82.12           N  
ATOM   4807  CA  THR A 607       6.242   9.250 -26.141  1.00 82.12           C  
ATOM   4808  C   THR A 607       7.578   9.062 -25.438  1.00 82.12           C  
ATOM   4809  CB  THR A 607       5.125   8.570 -25.328  1.00 82.12           C  
ATOM   4810  O   THR A 607       8.320   8.125 -25.734  1.00 82.12           O  
ATOM   4811  CG2 THR A 607       5.332   7.059 -25.266  1.00 82.12           C  
ATOM   4812  OG1 THR A 607       5.129   9.094 -24.000  1.00 82.12           O  
ATOM   4813  N   ALA A 608       7.863  10.055 -24.484  1.00 68.88           N  
ATOM   4814  CA  ALA A 608       9.062   9.969 -23.641  1.00 68.88           C  
ATOM   4815  C   ALA A 608       8.820   9.062 -22.438  1.00 68.88           C  
ATOM   4816  CB  ALA A 608       9.500  11.352 -23.188  1.00 68.88           C  
ATOM   4817  O   ALA A 608       9.766   8.641 -21.766  1.00 68.88           O  
ATOM   4818  N   ASN A 609       7.551   8.641 -22.219  1.00 63.56           N  
ATOM   4819  CA  ASN A 609       7.207   7.816 -21.062  1.00 63.56           C  
ATOM   4820  C   ASN A 609       7.340   6.332 -21.375  1.00 63.56           C  
ATOM   4821  CB  ASN A 609       5.789   8.133 -20.578  1.00 63.56           C  
ATOM   4822  O   ASN A 609       7.168   5.918 -22.531  1.00 63.56           O  
ATOM   4823  CG  ASN A 609       5.758   9.273 -19.578  1.00 63.56           C  
ATOM   4824  ND2 ASN A 609       4.562   9.617 -19.109  1.00 63.56           N  
ATOM   4825  OD1 ASN A 609       6.793   9.844 -19.234  1.00 63.56           O  
ATOM   4826  N   VAL A 610       7.816   5.543 -20.344  1.00 57.19           N  
ATOM   4827  CA  VAL A 610       7.816   4.090 -20.469  1.00 57.19           C  
ATOM   4828  C   VAL A 610       6.391   3.586 -20.672  1.00 57.19           C  
ATOM   4829  CB  VAL A 610       8.453   3.418 -19.234  1.00 57.19           C  
ATOM   4830  O   VAL A 610       5.477   3.992 -19.938  1.00 57.19           O  
ATOM   4831  CG1 VAL A 610       8.438   1.897 -19.375  1.00 57.19           C  
ATOM   4832  CG2 VAL A 610       9.875   3.926 -19.016  1.00 57.19           C  
ATOM   4833  N   ILE A 611       6.172   3.025 -21.750  1.00 57.12           N  
ATOM   4834  CA  ILE A 611       4.852   2.568 -22.156  1.00 57.12           C  
ATOM   4835  C   ILE A 611       4.469   1.316 -21.375  1.00 57.12           C  
ATOM   4836  CB  ILE A 611       4.801   2.287 -23.688  1.00 57.12           C  
ATOM   4837  O   ILE A 611       5.102   0.267 -21.531  1.00 57.12           O  
ATOM   4838  CG1 ILE A 611       5.230   3.529 -24.469  1.00 57.12           C  
ATOM   4839  CG2 ILE A 611       3.398   1.832 -24.094  1.00 57.12           C  
ATOM   4840  CD1 ILE A 611       5.516   3.260 -25.938  1.00 57.12           C  
ATOM   4841  N   SER A 612       3.848   1.385 -20.266  1.00 50.72           N  
ATOM   4842  CA  SER A 612       3.469   0.217 -19.469  1.00 50.72           C  
ATOM   4843  C   SER A 612       2.121  -0.337 -19.922  1.00 50.72           C  
ATOM   4844  CB  SER A 612       3.414   0.569 -17.984  1.00 50.72           C  
ATOM   4845  O   SER A 612       1.924  -1.554 -19.953  1.00 50.72           O  
ATOM   4846  OG  SER A 612       2.652   1.745 -17.766  1.00 50.72           O  
ATOM   4847  N   ASP A 613       1.271   0.618 -20.500  1.00 63.34           N  
ATOM   4848  CA  ASP A 613      -0.071   0.228 -20.922  1.00 63.34           C  
ATOM   4849  C   ASP A 613      -0.450   0.901 -22.250  1.00 63.34           C  
ATOM   4850  CB  ASP A 613      -1.096   0.575 -19.844  1.00 63.34           C  
ATOM   4851  O   ASP A 613      -0.692   2.109 -22.281  1.00 63.34           O  
ATOM   4852  CG  ASP A 613      -2.471  -0.007 -20.125  1.00 63.34           C  
ATOM   4853  OD1 ASP A 613      -2.631  -0.746 -21.125  1.00 63.34           O  
ATOM   4854  OD2 ASP A 613      -3.404   0.280 -19.344  1.00 63.34           O  
ATOM   4855  N   LYS A 614      -0.448   0.218 -23.281  1.00 71.25           N  
ATOM   4856  CA  LYS A 614      -0.712   0.729 -24.625  1.00 71.25           C  
ATOM   4857  C   LYS A 614      -2.189   1.062 -24.812  1.00 71.25           C  
ATOM   4858  CB  LYS A 614      -0.270  -0.285 -25.688  1.00 71.25           C  
ATOM   4859  O   LYS A 614      -2.555   1.833 -25.703  1.00 71.25           O  
ATOM   4860  CG  LYS A 614       1.237  -0.467 -25.781  1.00 71.25           C  
ATOM   4861  CD  LYS A 614       1.615  -1.479 -26.844  1.00 71.25           C  
ATOM   4862  CE  LYS A 614       3.121  -1.700 -26.906  1.00 71.25           C  
ATOM   4863  NZ  LYS A 614       3.490  -2.734 -27.922  1.00 71.25           N  
ATOM   4864  N   ASN A 615      -3.064   0.556 -23.922  1.00 75.31           N  
ATOM   4865  CA  ASN A 615      -4.512   0.728 -24.031  1.00 75.31           C  
ATOM   4866  C   ASN A 615      -4.914   2.191 -23.875  1.00 75.31           C  
ATOM   4867  CB  ASN A 615      -5.230  -0.139 -23.000  1.00 75.31           C  
ATOM   4868  O   ASN A 615      -5.863   2.650 -24.500  1.00 75.31           O  
ATOM   4869  CG  ASN A 615      -5.227  -1.610 -23.359  1.00 75.31           C  
ATOM   4870  ND2 ASN A 615      -5.305  -2.473 -22.359  1.00 75.31           N  
ATOM   4871  OD1 ASN A 615      -5.156  -1.969 -24.531  1.00 75.31           O  
ATOM   4872  N   GLU A 616      -4.160   2.857 -23.109  1.00 78.06           N  
ATOM   4873  CA  GLU A 616      -4.449   4.270 -22.875  1.00 78.06           C  
ATOM   4874  C   GLU A 616      -4.301   5.078 -24.172  1.00 78.06           C  
ATOM   4875  CB  GLU A 616      -3.533   4.840 -21.797  1.00 78.06           C  
ATOM   4876  O   GLU A 616      -5.121   5.949 -24.453  1.00 78.06           O  
ATOM   4877  CG  GLU A 616      -3.832   6.285 -21.438  1.00 78.06           C  
ATOM   4878  CD  GLU A 616      -2.904   6.840 -20.359  1.00 78.06           C  
ATOM   4879  OE1 GLU A 616      -2.979   8.055 -20.062  1.00 78.06           O  
ATOM   4880  OE2 GLU A 616      -2.098   6.055 -19.812  1.00 78.06           O  
ATOM   4881  N   TYR A 617      -3.365   4.766 -24.969  1.00 84.81           N  
ATOM   4882  CA  TYR A 617      -3.104   5.484 -26.203  1.00 84.81           C  
ATOM   4883  C   TYR A 617      -4.129   5.121 -27.281  1.00 84.81           C  
ATOM   4884  CB  TYR A 617      -1.690   5.184 -26.719  1.00 84.81           C  
ATOM   4885  O   TYR A 617      -4.605   5.988 -28.000  1.00 84.81           O  
ATOM   4886  CG  TYR A 617      -0.597   5.719 -25.828  1.00 84.81           C  
ATOM   4887  CD1 TYR A 617      -0.086   7.004 -26.016  1.00 84.81           C  
ATOM   4888  CD2 TYR A 617      -0.071   4.945 -24.797  1.00 84.81           C  
ATOM   4889  CE1 TYR A 617       0.923   7.500 -25.188  1.00 84.81           C  
ATOM   4890  CE2 TYR A 617       0.938   5.434 -23.969  1.00 84.81           C  
ATOM   4891  OH  TYR A 617       2.426   7.199 -23.359  1.00 84.81           O  
ATOM   4892  CZ  TYR A 617       1.428   6.711 -24.172  1.00 84.81           C  
ATOM   4893  N   ILE A 618      -4.434   3.867 -27.250  1.00 84.12           N  
ATOM   4894  CA  ILE A 618      -5.406   3.373 -28.219  1.00 84.12           C  
ATOM   4895  C   ILE A 618      -6.773   4.004 -27.938  1.00 84.12           C  
ATOM   4896  CB  ILE A 618      -5.512   1.832 -28.172  1.00 84.12           C  
ATOM   4897  O   ILE A 618      -7.473   4.406 -28.875  1.00 84.12           O  
ATOM   4898  CG1 ILE A 618      -4.199   1.196 -28.641  1.00 84.12           C  
ATOM   4899  CG2 ILE A 618      -6.691   1.348 -29.016  1.00 84.12           C  
ATOM   4900  CD1 ILE A 618      -4.156  -0.319 -28.500  1.00 84.12           C  
ATOM   4901  N   GLU A 619      -7.168   4.102 -26.656  1.00 83.56           N  
ATOM   4902  CA  GLU A 619      -8.438   4.695 -26.250  1.00 83.56           C  
ATOM   4903  C   GLU A 619      -8.508   6.172 -26.641  1.00 83.56           C  
ATOM   4904  CB  GLU A 619      -8.648   4.535 -24.750  1.00 83.56           C  
ATOM   4905  O   GLU A 619      -9.586   6.695 -26.922  1.00 83.56           O  
ATOM   4906  CG  GLU A 619      -9.125   3.150 -24.344  1.00 83.56           C  
ATOM   4907  CD  GLU A 619      -9.352   3.010 -22.844  1.00 83.56           C  
ATOM   4908  OE1 GLU A 619      -9.750   1.914 -22.391  1.00 83.56           O  
ATOM   4909  OE2 GLU A 619      -9.133   4.008 -22.125  1.00 83.56           O  
ATOM   4910  N   LYS A 620      -7.375   6.730 -26.781  1.00 85.00           N  
ATOM   4911  CA  LYS A 620      -7.340   8.164 -27.047  1.00 85.00           C  
ATOM   4912  C   LYS A 620      -7.180   8.430 -28.547  1.00 85.00           C  
ATOM   4913  CB  LYS A 620      -6.211   8.836 -26.266  1.00 85.00           C  
ATOM   4914  O   LYS A 620      -6.934   9.570 -28.953  1.00 85.00           O  
ATOM   4915  CG  LYS A 620      -6.488   8.984 -24.781  1.00 85.00           C  
ATOM   4916  CD  LYS A 620      -5.465   9.891 -24.109  1.00 85.00           C  
ATOM   4917  CE  LYS A 620      -5.797  10.125 -22.641  1.00 85.00           C  
ATOM   4918  NZ  LYS A 620      -4.809  11.023 -21.984  1.00 85.00           N  
ATOM   4919  N   GLY A 621      -7.281   7.363 -29.297  1.00 83.44           N  
ATOM   4920  CA  GLY A 621      -7.402   7.551 -30.734  1.00 83.44           C  
ATOM   4921  C   GLY A 621      -6.172   7.109 -31.500  1.00 83.44           C  
ATOM   4922  O   GLY A 621      -6.090   7.305 -32.719  1.00 83.44           O  
ATOM   4923  N   MET A 622      -5.113   6.523 -30.797  1.00 89.06           N  
ATOM   4924  CA  MET A 622      -3.895   6.070 -31.453  1.00 89.06           C  
ATOM   4925  C   MET A 622      -3.963   4.574 -31.750  1.00 89.06           C  
ATOM   4926  CB  MET A 622      -2.666   6.375 -30.594  1.00 89.06           C  
ATOM   4927  O   MET A 622      -4.758   3.854 -31.141  1.00 89.06           O  
ATOM   4928  CG  MET A 622      -2.477   7.852 -30.297  1.00 89.06           C  
ATOM   4929  SD  MET A 622      -2.066   8.820 -31.812  1.00 89.06           S  
ATOM   4930  CE  MET A 622      -1.971  10.492 -31.094  1.00 89.06           C  
ATOM   4931  N   ASP A 623      -3.115   4.051 -32.719  1.00 88.44           N  
ATOM   4932  CA  ASP A 623      -3.084   2.639 -33.094  1.00 88.44           C  
ATOM   4933  C   ASP A 623      -1.930   1.912 -32.406  1.00 88.44           C  
ATOM   4934  CB  ASP A 623      -2.971   2.492 -34.625  1.00 88.44           C  
ATOM   4935  O   ASP A 623      -2.004   0.705 -32.188  1.00 88.44           O  
ATOM   4936  CG  ASP A 623      -4.168   3.062 -35.344  1.00 88.44           C  
ATOM   4937  OD1 ASP A 623      -5.312   2.650 -35.094  1.00 88.44           O
[truncated: 112,834 more chars]
