# Supplementary material for: Theoretical study of ArcB and its dimerization, interaction with anaerobic metabolites, and activation of ArcA
Source: PeerJ. 2023 Oct 13;11:e16309. doi: 10.7717/peerj.16309 (PMC10578306; doi:10.7717/peerj.16309)
Supplement: Supplemental Information 2 [file peerj-11-16309-s002.zip › Supplementary Files/Type 1 and 2 ArcB sensor kinases models/Type 1/US812665897Alingment.pdb]

ATOM      1  N   MET A   1      62.148  -4.786-140.091  1.00 53.53           N  
ATOM      2  CA  MET A   1      62.921  -4.684-138.826  1.00 53.53           C  
ATOM      3  C   MET A   1      63.620  -5.978-138.394  1.00 53.53           C  
ATOM      4  CB  MET A   1      62.107  -4.079-137.674  1.00 53.53           C  
ATOM      5  O   MET A   1      64.793  -5.886-138.061  1.00 53.53           O  
ATOM      6  CG  MET A   1      62.065  -2.551-137.795  1.00 53.53           C  
ATOM      7  SD  MET A   1      61.704  -1.721-136.230  1.00 53.53           S  
ATOM      8  CE  MET A   1      59.895  -1.625-136.275  1.00 53.53           C  
ATOM      9  N   LYS A   2      62.982  -7.167-138.400  1.00 66.64           N  
ATOM     10  CA  LYS A   2      63.640  -8.430-137.975  1.00 66.64           C  
ATOM     11  C   LYS A   2      64.950  -8.741-138.723  1.00 66.64           C  
ATOM     12  CB  LYS A   2      62.675  -9.635-138.061  1.00 66.64           C  
ATOM     13  O   LYS A   2      65.937  -9.025-138.061  1.00 66.64           O  
ATOM     14  CG  LYS A   2      61.915  -9.913-136.749  1.00 66.64           C  
ATOM     15  CD  LYS A   2      61.050 -11.185-136.862  1.00 66.64           C  
ATOM     16  CE  LYS A   2      60.360 -11.533-135.532  1.00 66.64           C  
ATOM     17  NZ  LYS A   2      59.522 -12.762-135.631  1.00 66.64           N  
ATOM     18  N   GLN A   3      64.989  -8.625-140.057  1.00 70.24           N  
ATOM     19  CA  GLN A   3      66.217  -8.872-140.837  1.00 70.24           C  
ATOM     20  C   GLN A   3      67.351  -7.888-140.503  1.00 70.24           C  
ATOM     21  CB  GLN A   3      65.910  -8.824-142.341  1.00 70.24           C  
ATOM     22  O   GLN A   3      68.481  -8.315-140.310  1.00 70.24           O  
ATOM     23  CG  GLN A   3      65.236 -10.105-142.862  1.00 70.24           C  
ATOM     24  CD  GLN A   3      64.941 -10.025-144.360  1.00 70.24           C  
ATOM     25  NE2 GLN A   3      64.713 -11.133-145.028  1.00 70.24           N  
ATOM     26  OE1 GLN A   3      64.872  -8.957-144.937  1.00 70.24           O  
ATOM     27  N   ILE A   4      67.043  -6.593-140.352  1.00 60.96           N  
ATOM     28  CA  ILE A   4      68.023  -5.564-139.951  1.00 60.96           C  
ATOM     29  C   ILE A   4      68.558  -5.846-138.539  1.00 60.96           C  
ATOM     30  CB  ILE A   4      67.410  -4.145-140.051  1.00 60.96           C  
ATOM     31  O   ILE A   4      69.757  -5.741-138.315  1.00 60.96           O  
ATOM     32  CG1 ILE A   4      66.943  -3.838-141.495  1.00 60.96           C  
ATOM     33  CG2 ILE A   4      68.417  -3.075-139.586  1.00 60.96           C  
ATOM     34  CD1 ILE A   4      66.094  -2.567-141.620  1.00 60.96           C  
ATOM     35  N   ARG A   5      67.697  -6.266-137.594  1.00 62.22           N  
ATOM     36  CA  ARG A   5      68.130  -6.697-136.250  1.00 62.22           C  
ATOM     37  C   ARG A   5      69.038  -7.921-136.297  1.00 62.22           C  
ATOM     38  CB  ARG A   5      66.935  -7.000-135.331  1.00 62.22           C  
ATOM     39  O   ARG A   5      70.006  -7.951-135.555  1.00 62.22           O  
ATOM     40  CG  ARG A   5      66.458  -5.766-134.559  1.00 62.22           C  
ATOM     41  CD  ARG A   5      65.385  -6.181-133.543  1.00 62.22           C  
ATOM     42  NE  ARG A   5      64.872  -5.023-132.786  1.00 62.22           N  
ATOM     43  NH1 ARG A   5      63.221  -6.120-131.621  1.00 62.22           N  
ATOM     44  NH2 ARG A   5      63.505  -3.928-131.327  1.00 62.22           N  
ATOM     45  CZ  ARG A   5      63.872  -5.029-131.919  1.00 62.22           C  
ATOM     46  N   LEU A   6      68.733  -8.900-137.152  1.00 72.94           N  
ATOM     47  CA  LEU A   6      69.535 -10.116-137.280  1.00 72.94           C  
ATOM     48  C   LEU A   6      70.907  -9.809-137.891  1.00 72.94           C  
ATOM     49  CB  LEU A   6      68.757 -11.159-138.103  1.00 72.94           C  
ATOM     50  O   LEU A   6      71.910 -10.285-137.379  1.00 72.94           O  
ATOM     51  CG  LEU A   6      69.138 -12.607-137.720  1.00 72.94           C  
ATOM     52  CD1 LEU A   6      67.929 -13.318-137.107  1.00 72.94           C  
ATOM     53  CD2 LEU A   6      69.598 -13.405-138.937  1.00 72.94           C  
ATOM     54  N   LEU A   7      70.958  -8.956-138.923  1.00 64.96           N  
ATOM     55  CA  LEU A   7      72.204  -8.444-139.501  1.00 64.96           C  
ATOM     56  C   LEU A   7      73.013  -7.633-138.485  1.00 64.96           C  
ATOM     57  CB  LEU A   7      71.886  -7.585-140.741  1.00 64.96           C  
ATOM     58  O   LEU A   7      74.215  -7.832-138.391  1.00 64.96           O  
ATOM     59  CG  LEU A   7      71.718  -8.408-142.027  1.00 64.96           C  
ATOM     60  CD1 LEU A   7      70.956  -7.595-143.074  1.00 64.96           C  
ATOM     61  CD2 LEU A   7      73.076  -8.800-142.617  1.00 64.96           C  
ATOM     62  N   ALA A   8      72.371  -6.763-137.700  1.00 65.61           N  
ATOM     63  CA  ALA A   8      73.035  -5.996-136.648  1.00 65.61           C  
ATOM     64  C   ALA A   8      73.548  -6.894-135.509  1.00 65.61           C  
ATOM     65  CB  ALA A   8      72.070  -4.926-136.131  1.00 65.61           C  
ATOM     66  O   ALA A   8      74.655  -6.690-135.031  1.00 65.61           O  
ATOM     67  N   GLN A   9      72.791  -7.920-135.105  1.00 67.61           N  
ATOM     68  CA  GLN A   9      73.275  -8.935-134.164  1.00 67.61           C  
ATOM     69  C   GLN A   9      74.462  -9.697-134.738  1.00 67.61           C  
ATOM     70  CB  GLN A   9      72.161  -9.927-133.795  1.00 67.61           C  
ATOM     71  O   GLN A   9      75.463  -9.836-134.052  1.00 67.61           O  
ATOM     72  CG  GLN A   9      71.495  -9.528-132.478  1.00 67.61           C  
ATOM     73  CD  GLN A   9      70.365 -10.475-132.092  1.00 67.61           C  
ATOM     74  NE2 GLN A   9      70.254 -10.836-130.833  1.00 67.61           N  
ATOM     75  OE1 GLN A   9      69.533 -10.877-132.892  1.00 67.61           O  
ATOM     76  N   TYR A  10      74.386 -10.123-136.001  1.00 73.63           N  
ATOM     77  CA  TYR A  10      75.498 -10.791-136.670  1.00 73.63           C  
ATOM     78  C   TYR A  10      76.728  -9.879-136.753  1.00 73.63           C  
ATOM     79  CB  TYR A  10      75.053 -11.256-138.063  1.00 73.63           C  
ATOM     80  O   TYR A  10      77.847 -10.345-136.586  1.00 73.63           O  
ATOM     81  CG  TYR A  10      75.778 -12.494-138.536  1.00 73.63           C  
ATOM     82  CD1 TYR A  10      76.968 -12.392-139.281  1.00 73.63           C  
ATOM     83  CD2 TYR A  10      75.255 -13.758-138.206  1.00 73.63           C  
ATOM     84  CE1 TYR A  10      77.629 -13.559-139.710  1.00 73.63           C  
ATOM     85  CE2 TYR A  10      75.914 -14.926-138.629  1.00 73.63           C  
ATOM     86  OH  TYR A  10      77.731 -15.959-139.794  1.00 73.63           O  
ATOM     87  CZ  TYR A  10      77.099 -14.827-139.385  1.00 73.63           C  
ATOM     88  N   TYR A  11      76.521  -8.575-136.961  1.00 70.48           N  
ATOM     89  CA  TYR A  11      77.565  -7.552-136.969  1.00 70.48           C  
ATOM     90  C   TYR A  11      78.262  -7.437-135.609  1.00 70.48           C  
ATOM     91  CB  TYR A  11      76.942  -6.207-137.379  1.00 70.48           C  
ATOM     92  O   TYR A  11      79.488  -7.502-135.537  1.00 70.48           O  
ATOM     93  CG  TYR A  11      77.961  -5.183-137.797  1.00 70.48           C  
ATOM     94  CD1 TYR A  11      78.522  -4.289-136.862  1.00 70.48           C  
ATOM     95  CD2 TYR A  11      78.374  -5.171-139.139  1.00 70.48           C  
ATOM     96  CE1 TYR A  11      79.549  -3.414-137.269  1.00 70.48           C  
ATOM     97  CE2 TYR A  11      79.387  -4.298-139.550  1.00 70.48           C  
ATOM     98  OH  TYR A  11      81.126  -2.826-139.024  1.00 70.48           O  
ATOM     99  CZ  TYR A  11      80.001  -3.455-138.612  1.00 70.48           C  
ATOM    100  N   VAL A  12      77.482  -7.316-134.531  1.00 67.86           N  
ATOM    101  CA  VAL A  12      77.994  -7.242-133.155  1.00 67.86           C  
ATOM    102  C   VAL A  12      78.675  -8.553-132.754  1.00 67.86           C  
ATOM    103  CB  VAL A  12      76.864  -6.855-132.179  1.00 67.86           C  
ATOM    104  O   VAL A  12      79.777  -8.521-132.213  1.00 67.86           O  
ATOM    105  CG1 VAL A  12      77.321  -6.881-130.715  1.00 67.86           C  
ATOM    106  CG2 VAL A  12      76.364  -5.431-132.464  1.00 67.86           C  
ATOM    107  N   ASP A  13      78.100  -9.707-133.102  1.00 72.84           N  
ATOM    108  CA  ASP A  13      78.703 -11.024-132.858  1.00 72.84           C  
ATOM    109  C   ASP A  13      80.024 -11.200-133.617  1.00 72.84           C  
ATOM    110  CB  ASP A  13      77.741 -12.152-133.282  1.00 72.84           C  
ATOM    111  O   ASP A  13      80.987 -11.738-133.067  1.00 72.84           O  
ATOM    112  CG  ASP A  13      76.764 -12.623-132.200  1.00 72.84           C  
ATOM    113  OD1 ASP A  13      76.807 -12.102-131.065  1.00 72.84           O  
ATOM    114  OD2 ASP A  13      76.017 -13.578-132.513  1.00 72.84           O  
ATOM    115  N   LEU A  14      80.102 -10.747-134.875  1.00 71.33           N  
ATOM    116  CA  LEU A  14      81.340 -10.800-135.654  1.00 71.33           C  
ATOM    117  C   LEU A  14      82.411  -9.890-135.041  1.00 71.33           C  
ATOM    118  CB  LEU A  14      81.081 -10.423-137.129  1.00 71.33           C  
ATOM    119  O   LEU A  14      83.571 -10.294-134.954  1.00 71.33           O  
ATOM    120  CG  LEU A  14      82.106 -11.077-138.074  1.00 71.33           C  
ATOM    121  CD1 LEU A  14      81.640 -12.470-138.498  1.00 71.33           C  
ATOM    122  CD2 LEU A  14      82.339 -10.262-139.346  1.00 71.33           C  
ATOM    123  N   MET A  15      82.022  -8.697-134.576  1.00 69.91           N  
ATOM    124  CA  MET A  15      82.910  -7.759-133.887  1.00 69.91           C  
ATOM    125  C   MET A  15      83.442  -8.351-132.574  1.00 69.91           C  
ATOM    126  CB  MET A  15      82.159  -6.441-133.642  1.00 69.91           C  
ATOM    127  O   MET A  15      84.649  -8.317-132.333  1.00 69.91           O  
ATOM    128  CG  MET A  15      83.095  -5.351-133.111  1.00 69.91           C  
ATOM    129  SD  MET A  15      82.259  -3.829-132.597  1.00 69.91           S  
ATOM    130  CE  MET A  15      81.558  -4.391-131.013  1.00 69.91           C  
ATOM    131  N   MET A  16      82.568  -8.957-131.768  1.00 67.83           N  
ATOM    132  CA  MET A  16      82.926  -9.648-130.524  1.00 67.83           C  
ATOM    133  C   MET A  16      83.855 -10.844-130.776  1.00 67.83           C  
ATOM    134  CB  MET A  16      81.635 -10.091-129.813  1.00 67.83           C  
ATOM    135  O   MET A  16      84.816 -11.040-130.036  1.00 67.83           O  
ATOM    136  CG  MET A  16      80.971  -8.933-129.056  1.00 67.83           C  
ATOM    137  SD  MET A  16      81.576  -8.752-127.355  1.00 67.83           S  
ATOM    138  CE  MET A  16      80.431  -9.879-126.513  1.00 67.83           C  
ATOM    139  N   LYS A  17      83.623 -11.626-131.842  1.00 75.75           N  
ATOM    140  CA  LYS A  17      84.459 -12.792-132.189  1.00 75.75           C  
ATOM    141  C   LYS A  17      85.830 -12.430-132.752  1.00 75.75           C  
ATOM    142  CB  LYS A  17      83.727 -13.699-133.191  1.00 75.75           C  
ATOM    143  O   LYS A  17      86.815 -13.086-132.420  1.00 75.75           O  
ATOM    144  CG  LYS A  17      82.745 -14.644-132.496  1.00 75.75           C  
ATOM    145  CD  LYS A  17      82.062 -15.543-133.531  1.00 75.75           C  
ATOM    146  CE  LYS A  17      81.132 -16.528-132.819  1.00 75.75           C  
ATOM    147  NZ  LYS A  17      80.339 -17.324-133.787  1.00 75.75           N  
ATOM    148  N   LEU A  18      85.906 -11.452-133.653  1.00 71.60           N  
ATOM    149  CA  LEU A  18      87.165 -11.074-134.308  1.00 71.60           C  
ATOM    150  C   LEU A  18      88.014 -10.142-133.435  1.00 71.60           C  
ATOM    151  CB  LEU A  18      86.854 -10.443-135.676  1.00 71.60           C  
ATOM    152  O   LEU A  18      89.235 -10.097-133.601  1.00 71.60           O  
ATOM    153  CG  LEU A  18      86.370 -11.454-136.733  1.00 71.60           C  
ATOM    154  CD1 LEU A  18      85.791 -10.698-137.922  1.00 71.60           C  
ATOM    155  CD2 LEU A  18      87.512 -12.330-137.256  1.00 71.60           C  
ATOM    156  N   GLY A  19      87.384  -9.426-132.506  1.00 70.39           N  
ATOM    157  CA  GLY A  19      87.992  -8.334-131.764  1.00 70.39           C  
ATOM    158  C   GLY A  19      88.012  -7.041-132.580  1.00 70.39           C  
ATOM    159  O   GLY A  19      88.138  -7.044-133.809  1.00 70.39           O  
ATOM    160  N   LEU A  20      87.926  -5.917-131.868  1.00 68.51           N  
ATOM    161  CA  LEU A  20      87.746  -4.569-132.420  1.00 68.51           C  
ATOM    162  C   LEU A  20      88.784  -4.230-133.513  1.00 68.51           C  
ATOM    163  CB  LEU A  20      87.774  -3.588-131.222  1.00 68.51           C  
ATOM    164  O   LEU A  20      88.434  -3.700-134.566  1.00 68.51           O  
ATOM    165  CG  LEU A  20      86.692  -2.492-131.254  1.00 68.51           C  
ATOM    166  CD1 LEU A  20      86.465  -1.950-129.844  1.00 68.51           C  
ATOM    167  CD2 LEU A  20      87.094  -1.332-132.161  1.00 68.51           C  
ATOM    168  N   VAL A  21      90.050  -4.620-133.312  1.00 70.62           N  
ATOM    169  CA  VAL A  21      91.175  -4.332-134.230  1.00 70.62           C  
ATOM    170  C   VAL A  21      91.135  -5.169-135.518  1.00 70.62           C  
ATOM    171  CB  VAL A  21      92.527  -4.528-133.516  1.00 70.62           C  
ATOM    172  O   VAL A  21      91.379  -4.655-136.607  1.00 70.62           O  
ATOM    173  CG1 VAL A  21      93.709  -4.148-134.419  1.00 70.62           C  
ATOM    174  CG2 VAL A  21      92.632  -3.674-132.244  1.00 70.62           C  
ATOM    175  N   ARG A  22      90.821  -6.469-135.443  1.00 74.78           N  
ATOM    176  CA  ARG A  22      90.766  -7.313-136.654  1.00 74.78           C  
ATOM    177  C   ARG A  22      89.525  -7.016-137.477  1.00 74.78           C  
ATOM    178  CB  ARG A  22      90.787  -8.801-136.311  1.00 74.78           C  
ATOM    179  O   ARG A  22      89.585  -7.017-138.702  1.00 74.78           O  
ATOM    180  CG  ARG A  22      92.116  -9.263-135.711  1.00 74.78           C  
ATOM    181  CD  ARG A  22      92.062 -10.778-135.501  1.00 74.78           C  
ATOM    182  NE  ARG A  22      93.347 -11.306-135.006  1.00 74.78           N  
ATOM    183  NH1 ARG A  22      92.513 -13.212-134.034  1.00 74.78           N  
ATOM    184  NH2 ARG A  22      94.709 -12.816-133.984  1.00 74.78           N  
ATOM    185  CZ  ARG A  22      93.516 -12.438-134.347  1.00 74.78           C  
ATOM    186  N   PHE A  23      88.410  -6.756-136.801  1.00 76.32           N  
ATOM    187  CA  PHE A  23      87.162  -6.397-137.450  1.00 76.32           C  
ATOM    188  C   PHE A  23      87.260  -5.051-138.173  1.00 76.32           C  
ATOM    189  CB  PHE A  23      86.069  -6.379-136.391  1.00 76.32           C  
ATOM    190  O   PHE A  23      86.875  -4.956-139.335  1.00 76.32           O  
ATOM    191  CG  PHE A  23      84.718  -6.096-136.983  1.00 76.32           C  
ATOM    192  CD1 PHE A  23      84.106  -4.853-136.766  1.00 76.32           C  
ATOM    193  CD2 PHE A  23      84.073  -7.086-137.744  1.00 76.32           C  
ATOM    194  CE1 PHE A  23      82.803  -4.645-137.226  1.00 76.32           C  
ATOM    195  CE2 PHE A  23      82.780  -6.860-138.227  1.00 76.32           C  
ATOM    196  CZ  PHE A  23      82.139  -5.661-137.933  1.00 76.32           C  
ATOM    197  N   SER A  24      87.858  -4.044-137.528  1.00 73.08           N  
ATOM    198  CA  SER A  24      88.158  -2.759-138.172  1.00 73.08           C  
ATOM    199  C   SER A  24      89.055  -2.917-139.396  1.00 73.08           C  
ATOM    200  CB  SER A  24      88.811  -1.770-137.207  1.00 73.08           C  
ATOM    201  O   SER A  24      88.751  -2.328-140.429  1.00 73.08           O  
ATOM    202  OG  SER A  24      89.806  -2.347-136.414  1.00 73.08           O  
ATOM    203  N   MET A  25      90.104  -3.748-139.331  1.00 75.88           N  
ATOM    204  CA  MET A  25      90.941  -4.062-140.497  1.00 75.88           C  
ATOM    205  C   MET A  25      90.161  -4.729-141.639  1.00 75.88           C  
ATOM    206  CB  MET A  25      92.111  -4.977-140.100  1.00 75.88           C  
ATOM    207  O   MET A  25      90.353  -4.372-142.797  1.00 75.88           O  
ATOM    208  CG  MET A  25      93.395  -4.203-139.815  1.00 75.88           C  
ATOM    209  SD  MET A  25      94.840  -5.294-139.714  1.00 75.88           S  
ATOM    210  CE  MET A  25      96.158  -4.054-139.625  1.00 75.88           C  
ATOM    211  N   LEU A  26      89.284  -5.689-141.334  1.00 78.22           N  
ATOM    212  CA  LEU A  26      88.464  -6.384-142.332  1.00 78.22           C  
ATOM    213  C   LEU A  26      87.463  -5.442-143.006  1.00 78.22           C  
ATOM    214  CB  LEU A  26      87.735  -7.564-141.655  1.00 78.22           C  
ATOM    215  O   LEU A  26      87.336  -5.447-144.230  1.00 78.22           O  
ATOM    216  CG  LEU A  26      88.277  -8.927-142.108  1.00 78.22           C  
ATOM    217  CD1 LEU A  26      87.868 -10.008-141.108  1.00 78.22           C  
ATOM    218  CD2 LEU A  26      87.731  -9.304-143.487  1.00 78.22           C  
ATOM    219  N   LEU A  27      86.785  -4.609-142.213  1.00 77.25           N  
ATOM    220  CA  LEU A  27      85.878  -3.583-142.716  1.00 77.25           C  
ATOM    221  C   LEU A  27      86.639  -2.563-143.567  1.00 77.25           C  
ATOM    222  CB  LEU A  27      85.200  -2.891-141.519  1.00 77.25           C  
ATOM    223  O   LEU A  27      86.168  -2.169-144.631  1.00 77.25           O  
ATOM    224  CG  LEU A  27      84.011  -2.007-141.941  1.00 77.25           C  
ATOM    225  CD1 LEU A  27      82.768  -2.860-142.204  1.00 77.25           C  
ATOM    226  CD2 LEU A  27      83.680  -0.996-140.846  1.00 77.25           C  
ATOM    227  N   ALA A  28      87.834  -2.183-143.117  1.00 77.71           N  
ATOM    228  CA  ALA A  28      88.697  -1.267-143.830  1.00 77.71           C  
ATOM    229  C   ALA A  28      89.111  -1.807-145.200  1.00 77.71           C  
ATOM    230  CB  ALA A  28      89.917  -0.943-142.952  1.00 77.71           C  
ATOM    231  O   ALA A  28      88.965  -1.125-146.213  1.00 77.71           O  
ATOM    232  N   LEU A  29      89.560  -3.062-145.238  1.00 80.32           N  
ATOM    233  CA  LEU A  29      89.883  -3.766-146.471  1.00 80.32           C  
ATOM    234  C   LEU A  29      88.667  -3.822-147.407  1.00 80.32           C  
ATOM    235  CB  LEU A  29      90.362  -5.178-146.098  1.00 80.32           C  
ATOM    236  O   LEU A  29      88.787  -3.506-148.587  1.00 80.32           O  
ATOM    237  CG  LEU A  29      90.954  -5.947-147.291  1.00 80.32           C  
ATOM    238  CD1 LEU A  29      92.442  -5.634-147.454  1.00 80.32           C  
ATOM    239  CD2 LEU A  29      90.787  -7.450-147.079  1.00 80.32           C  
ATOM    240  N   ALA A  30      87.491  -4.177-146.880  1.00 79.19           N  
ATOM    241  CA  ALA A  30      86.260  -4.261-147.658  1.00 79.19           C  
ATOM    242  C   ALA A  30      85.844  -2.900-148.245  1.00 79.19           C  
ATOM    243  CB  ALA A  30      85.160  -4.857-146.771  1.00 79.19           C  
ATOM    244  O   ALA A  30      85.442  -2.844-149.405  1.00 79.19           O  
ATOM    245  N   LEU A  31      85.986  -1.806-147.487  1.00 80.47           N  
ATOM    246  CA  LEU A  31      85.712  -0.442-147.952  1.00 80.47           C  
ATOM    247  C   LEU A  31      86.665  -0.013-149.069  1.00 80.47           C  
ATOM    248  CB  LEU A  31      85.809   0.537-146.768  1.00 80.47           C  
ATOM    249  O   LEU A  31      86.214   0.541-150.070  1.00 80.47           O  
ATOM    250  CG  LEU A  31      84.534   0.600-145.912  1.00 80.47           C  
ATOM    251  CD1 LEU A  31      84.838   1.286-144.579  1.00 80.47           C  
ATOM    252  CD2 LEU A  31      83.430   1.397-146.616  1.00 80.47           C  
ATOM    253  N   VAL A  32      87.963  -0.298-148.932  1.00 81.20           N  
ATOM    254  CA  VAL A  32      88.959   0.015-149.968  1.00 81.20           C  
ATOM    255  C   VAL A  32      88.696  -0.794-151.240  1.00 81.20           C  
ATOM    256  CB  VAL A  32      90.390  -0.207-149.439  1.00 81.20           C  
ATOM    257  O   VAL A  32      88.682  -0.226-152.329  1.00 81.20           O  
ATOM    258  CG1 VAL A  32      91.449  -0.039-150.538  1.00 81.20           C  
ATOM    259  CG2 VAL A  32      90.729   0.804-148.335  1.00 81.20           C  
ATOM    260  N   VAL A  33      88.428  -2.099-151.120  1.00 81.06           N  
ATOM    261  CA  VAL A  33      88.081  -2.961-152.265  1.00 81.06           C  
ATOM    262  C   VAL A  33      86.808  -2.466-152.949  1.00 81.06           C  
ATOM    263  CB  VAL A  33      87.942  -4.432-151.824  1.00 81.06           C  
ATOM    264  O   VAL A  33      86.776  -2.354-154.173  1.00 81.06           O  
ATOM    265  CG1 VAL A  33      87.367  -5.332-152.928  1.00 81.06           C  
ATOM    266  CG2 VAL A  33      89.311  -5.011-151.444  1.00 81.06           C  
ATOM    267  N   LEU A  34      85.777  -2.114-152.179  1.00 81.04           N  
ATOM    268  CA  LEU A  34      84.533  -1.571-152.715  1.00 81.04           C  
ATOM    269  C   LEU A  34      84.766  -0.241-153.443  1.00 81.04           C  
ATOM    270  CB  LEU A  34      83.525  -1.415-151.565  1.00 81.04           C  
ATOM    271  O   LEU A  34      84.245  -0.060-154.540  1.00 81.04           O  
ATOM    272  CG  LEU A  34      82.128  -0.955-152.018  1.00 81.04           C  
ATOM    273  CD1 LEU A  34      81.402  -2.046-152.807  1.00 81.04           C  
ATOM    274  CD2 LEU A  34      81.287  -0.601-150.791  1.00 81.04           C  
ATOM    275  N   ALA A  35      85.569   0.662-152.873  1.00 78.40           N  
ATOM    276  CA  ALA A  35      85.908   1.937-153.499  1.00 78.40           C  
ATOM    277  C   ALA A  35      86.610   1.737-154.852  1.00 78.40           C  
ATOM    278  CB  ALA A  35      86.767   2.758-152.526  1.00 78.40           C  
ATOM    279  O   ALA A  35      86.241   2.384-155.829  1.00 78.40           O  
ATOM    280  N   ILE A  36      87.553   0.790-154.936  1.00 81.39           N  
ATOM    281  CA  ILE A  36      88.229   0.426-156.192  1.00 81.39           C  
ATOM    282  C   ILE A  36      87.224  -0.116-157.216  1.00 81.39           C  
ATOM    283  CB  ILE A  36      89.362  -0.592-155.927  1.00 81.39           C  
ATOM    284  O   ILE A  36      87.221   0.334-158.358  1.00 81.39           O  
ATOM    285  CG1 ILE A  36      90.486   0.033-155.069  1.00 81.39           C  
ATOM    286  CG2 ILE A  36      89.961  -1.119-157.246  1.00 81.39           C  
ATOM    287  CD1 ILE A  36      91.385  -1.025-154.416  1.00 81.39           C  
ATOM    288  N   VAL A  37      86.353  -1.051-156.820  1.00 81.03           N  
ATOM    289  CA  VAL A  37      85.357  -1.661-157.720  1.00 81.03           C  
ATOM    290  C   VAL A  37      84.367  -0.622-158.244  1.00 81.03           C  
ATOM    291  CB  VAL A  37      84.614  -2.815-157.017  1.00 81.03           C  
ATOM    292  O   VAL A  37      84.094  -0.591-159.442  1.00 81.03           O  
ATOM    293  CG1 VAL A  37      83.418  -3.341-157.825  1.00 81.03           C  
ATOM    294  CG2 VAL A  37      85.556  -4.006-156.792  1.00 81.03           C  
ATOM    295  N   VAL A  38      83.847   0.247-157.373  1.00 79.72           N  
ATOM    296  CA  VAL A  38      82.913   1.314-157.761  1.00 79.72           C  
ATOM    297  C   VAL A  38      83.589   2.284-158.719  1.00 79.72           C  
ATOM    298  CB  VAL A  38      82.370   2.053-156.521  1.00 79.72           C  
ATOM    299  O   VAL A  38      83.013   2.629-159.747  1.00 79.72           O  
ATOM    300  CG1 VAL A  38      81.574   3.316-156.883  1.00 79.72           C  
ATOM    301  CG2 VAL A  38      81.426   1.140-155.727  1.00 79.72           C  
ATOM    302  N   GLN A  39      84.821   2.697-158.426  1.00 79.26           N  
ATOM    303  CA  GLN A  39      85.517   3.657-159.267  1.00 79.26           C  
ATOM    304  C   GLN A  39      85.912   3.057-160.620  1.00 79.26           C  
ATOM    305  CB  GLN A  39      86.690   4.219-158.473  1.00 79.26           C  
ATOM    306  O   GLN A  39      85.708   3.722-161.632  1.00 79.26           O  
ATOM    307  CG  GLN A  39      87.271   5.492-159.115  1.00 79.26           C  
ATOM    308  CD  GLN A  39      87.868   6.470-158.098  1.00 79.26           C  
ATOM    309  NE2 GLN A  39      88.729   7.364-158.532  1.00 79.26           N  
ATOM    310  OE1 GLN A  39      87.566   6.503-156.915  1.00 79.26           O  
ATOM    311  N   MET A  40      86.353   1.791-160.663  1.00 79.41           N  
ATOM    312  CA  MET A  40      86.558   1.044-161.913  1.00 79.41           C  
ATOM    313  C   MET A  40      85.267   0.920-162.726  1.00 79.41           C  
ATOM    314  CB  MET A  40      87.089  -0.372-161.634  1.00 79.41           C  
ATOM    315  O   MET A  40      85.289   1.105-163.939  1.00 79.41           O  
ATOM    316  CG  MET A  40      88.591  -0.407-161.345  1.00 79.41           C  
ATOM    317  SD  MET A  40      89.265  -2.077-161.088  1.00 79.41           S  
ATOM    318  CE  MET A  40      89.178  -2.755-162.771  1.00 79.41           C  
ATOM    319  N   ALA A  41      84.135   0.622-162.082  1.00 79.82           N  
ATOM    320  CA  ALA A  41      82.851   0.537-162.769  1.00 79.82           C  
ATOM    321  C   ALA A  41      82.439   1.896-163.364  1.00 79.82           C  
ATOM    322  CB  ALA A  41      81.802  -0.009-161.792  1.00 79.82           C  
ATOM    323  O   ALA A  41      81.989   1.960-164.505  1.00 79.82           O  
ATOM    324  N   VAL A  42      82.640   2.991-162.624  1.00 78.77           N  
ATOM    325  CA  VAL A  42      82.317   4.354-163.075  1.00 78.77           C  
ATOM    326  C   VAL A  42      83.202   4.790-164.247  1.00 78.77           C  
ATOM    327  CB  VAL A  42      82.405   5.338-161.890  1.00 78.77           C  
ATOM    328  O   VAL A  42      82.686   5.316-165.233  1.00 78.77           O  
ATOM    329  CG1 VAL A  42      82.326   6.807-162.318  1.00 78.77           C  
ATOM    330  CG2 VAL A  42      81.247   5.103-160.907  1.00 78.77           C  
ATOM    331  N   THR A  43      84.515   4.557-164.189  1.00 78.85           N  
ATOM    332  CA  THR A  43      85.430   4.936-165.280  1.00 78.85           C  
ATOM    333  C   THR A  43      85.224   4.084-166.525  1.00 78.85           C  
ATOM    334  CB  THR A  43      86.899   4.891-164.846  1.00 78.85           C  
ATOM    335  O   THR A  43      85.204   4.626-167.631  1.00 78.85           O  
ATOM    336  CG2 THR A  43      87.198   6.056-163.910  1.00 78.85           C  
ATOM    337  OG1 THR A  43      87.205   3.709-164.150  1.00 78.85           O  
ATOM    338  N   MET A  44      84.955   2.786-166.358  1.00 78.94           N  
ATOM    339  CA  MET A  44      84.614   1.888-167.463  1.00 78.94           C  
ATOM    340  C   MET A  44      83.330   2.319-168.187  1.00 78.94           C  
ATOM    341  CB  MET A  44      84.515   0.458-166.916  1.00 78.94           C  
ATOM    342  O   MET A  44      83.275   2.251-169.413  1.00 78.94           O  
ATOM    343  CG  MET A  44      84.446  -0.598-168.019  1.00 78.94           C  
ATOM    344  SD  MET A  44      84.607  -2.287-167.377  1.00 78.94           S  
ATOM    345  CE  MET A  44      84.783  -3.185-168.938  1.00 78.94           C  
ATOM    346  N   VAL A  45      82.324   2.814-167.457  1.00 80.30           N  
ATOM    347  CA  VAL A  45      81.075   3.338-168.041  1.00 80.30           C  
ATOM    348  C   VAL A  45      81.276   4.690-168.741  1.00 80.30           C  
ATOM    349  CB  VAL A  45      79.977   3.408-166.956  1.00 80.30           C  
ATOM    350  O   VAL A  45      80.635   4.938-169.758  1.00 80.30           O  
ATOM    351  CG1 VAL A  45      78.718   4.168-167.395  1.00 80.30           C  
ATOM    352  CG2 VAL A  45      79.519   1.994-166.569  1.00 80.30           C  
ATOM    353  N   LEU A  46      82.149   5.563-168.226  1.00 78.72           N  
ATOM    354  CA  LEU A  46      82.319   6.929-168.745  1.00 78.72           C  
ATOM    355  C   LEU A  46      83.308   7.052-169.913  1.00 78.72           C  
ATOM    356  CB  LEU A  46      82.739   7.860-167.592  1.00 78.72           C  
ATOM    357  O   LEU A  46      83.024   7.775-170.862  1.00 78.72           O  
ATOM    358  CG  LEU A  46      81.579   8.270-166.668  1.00 78.72           C  
ATOM    359  CD1 LEU A  46      82.141   8.867-165.378  1.00 78.72           C  
ATOM    360  CD2 LEU A  46      80.687   9.333-167.319  1.00 78.72           C  
ATOM    361  N   HIS A  47      84.470   6.396-169.841  1.00 72.90           N  
ATOM    362  CA  HIS A  47      85.575   6.594-170.795  1.00 72.90           C  
ATOM    363  C   HIS A  47      85.882   5.349-171.643  1.00 72.90           C  
ATOM    364  CB  HIS A  47      86.817   7.109-170.043  1.00 72.90           C  
ATOM    365  O   HIS A  47      86.712   5.413-172.547  1.00 72.90           O  
ATOM    366  CG  HIS A  47      86.670   8.533-169.560  1.00 72.90           C  
ATOM    367  CD2 HIS A  47      87.165   9.661-170.160  1.00 72.90           C  
ATOM    368  ND1 HIS A  47      85.992   8.945-168.436  1.00 72.90           N  
ATOM    369  CE1 HIS A  47      86.064  10.284-168.370  1.00 72.90           C  
ATOM    370  NE2 HIS A  47      86.767  10.769-169.402  1.00 72.90           N  
ATOM    371  N   GLY A  48      85.246   4.204-171.363  1.00 74.56           N  
ATOM    372  CA  GLY A  48      85.482   2.931-172.063  1.00 74.56           C  
ATOM    373  C   GLY A  48      86.867   2.311-171.827  1.00 74.56           C  
ATOM    374  O   GLY A  48      87.119   1.187-172.257  1.00 74.56           O  
ATOM    375  N   GLN A  49      87.759   3.015-171.131  1.00 75.05           N  
ATOM    376  CA  GLN A  49      89.106   2.596-170.765  1.00 75.05           C  
ATOM    377  C   GLN A  49      89.363   3.008-169.315  1.00 75.05           C  
ATOM    378  CB  GLN A  49      90.147   3.218-171.716  1.00 75.05           C  
ATOM    379  O   GLN A  49      88.901   4.060-168.874  1.00 75.05           O  
ATOM    380  CG  GLN A  49      89.838   2.915-173.193  1.00 75.05           C  
ATOM    381  CD  GLN A  49      90.945   3.310-174.161  1.00 75.05           C  
ATOM    382  NE2 GLN A  49      90.805   2.969-175.424  1.00 75.05           N  
ATOM    383  OE1 GLN A  49      91.956   3.901-173.832  1.00 75.05           O  
ATOM    384  N   VAL A  50      90.074   2.165-168.569  1.00 71.69           N  
ATOM    385  CA  VAL A  50      90.475   2.448-167.187  1.00 71.69           C  
ATOM    386  C   VAL A  50      91.949   2.827-167.211  1.00 71.69           C  
ATOM    387  CB  VAL A  50      90.204   1.246-166.260  1.00 71.69           C  
ATOM    388  O   VAL A  50      92.795   1.987-167.521  1.00 71.69           O  
ATOM    389  CG1 VAL A  50      90.615   1.549-164.812  1.00 71.69           C  
ATOM    390  CG2 VAL A  50      88.715   0.865-166.258  1.00 71.69           C  
ATOM    391  N   GLU A  51      92.264   4.079-166.897  1.00 74.88           N  
ATOM    392  CA  GLU A  51      93.650   4.506-166.741  1.00 74.88           C  
ATOM    393  C   GLU A  51      94.182   4.084-165.366  1.00 74.88           C  
ATOM    394  CB  GLU A  51      93.797   6.021-166.947  1.00 74.88           C  
ATOM    395  O   GLU A  51      93.480   4.138-164.353  1.00 74.88           O  
ATOM    396  CG  GLU A  51      93.585   6.444-168.412  1.00 74.88           C  
ATOM    397  CD  GLU A  51      93.912   7.927-168.665  1.00 74.88           C  
ATOM    398  OE1 GLU A  51      93.910   8.319-169.853  1.00 74.88           O  
ATOM    399  OE2 GLU A  51      94.224   8.649-167.687  1.00 74.88           O  
ATOM    400  N   SER A  52      95.464   3.715-165.290  1.00 73.76           N  
ATOM    401  CA  SER A  52      96.121   3.346-164.023  1.00 73.76           C  
ATOM    402  C   SER A  52      96.011   4.438-162.946  1.00 73.76           C  
ATOM    403  CB  SER A  52      97.604   3.050-164.273  1.00 73.76           C  
ATOM    404  O   SER A  52      96.076   4.146-161.751  1.00 73.76           O  
ATOM    405  OG  SER A  52      97.749   2.044-165.258  1.00 73.76           O  
ATOM    406  N   ILE A  53      95.820   5.698-163.352  1.00 78.70           N  
ATOM    407  CA  ILE A  53      95.698   6.844-162.449  1.00 78.70           C  
ATOM    408  C   ILE A  53      94.380   6.839-161.658  1.00 78.70           C  
ATOM    409  CB  ILE A  53      95.952   8.143-163.260  1.00 78.70           C  
ATOM    410  O   ILE A  53      94.346   7.318-160.519  1.00 78.70           O  
ATOM    411  CG1 ILE A  53      96.921   9.075-162.503  1.00 78.70           C  
ATOM    412  CG2 ILE A  53      94.663   8.877-163.676  1.00 78.70           C  
ATOM    413  CD1 ILE A  53      97.751   9.946-163.454  1.00 78.70           C  
ATOM    414  N   ASP A  54      93.322   6.234-162.205  1.00 74.35           N  
ATOM    415  CA  ASP A  54      92.013   6.145-161.553  1.00 74.35           C  
ATOM    416  C   ASP A  54      92.028   5.141-160.399  1.00 74.35           C  
ATOM    417  CB  ASP A  54      90.942   5.754-162.576  1.00 74.35           C  
ATOM    418  O   ASP A  54      91.493   5.409-159.319  1.00 74.35           O  
ATOM    419  CG  ASP A  54      90.696   6.848-163.613  1.00 74.35           C  
ATOM    420  OD1 ASP A  54      90.732   8.034-163.204  1.00 74.35           O  
ATOM    421  OD2 ASP A  54      90.408   6.468-164.766  1.00 74.35           O  
ATOM    422  N   VAL A  55      92.718   4.013-160.586  1.00 74.73           N  
ATOM    423  CA  VAL A  55      92.915   3.005-159.534  1.00 74.73           C  
ATOM    424  C   VAL A  55      93.707   3.605-158.367  1.00 74.73           C  
ATOM    425  CB  VAL A  55      93.608   1.748-160.098  1.00 74.73           C  
ATOM    426  O   VAL A  55      93.329   3.431-157.209  1.00 74.73           O  
ATOM    427  CG1 VAL A  55      93.773   0.670-159.019  1.00 74.73           C  
ATOM    428  CG2 VAL A  55      92.801   1.138-161.254  1.00 74.73           C  
ATOM    429  N   ILE A  56      94.753   4.388-158.657  1.00 79.03           N  
ATOM    430  CA  ILE A  56      95.575   5.048-157.630  1.00 79.03           C  
ATOM    431  C   ILE A  56      94.756   6.075-156.832  1.00 79.03           C  
ATOM    432  CB  ILE A  56      96.841   5.670-158.267  1.00 79.03           C  
ATOM    433  O   ILE A  56      94.835   6.085-155.600  1.00 79.03           O  
ATOM    434  CG1 ILE A  56      97.765   4.551-158.806  1.00 79.03           C  
ATOM    435  CG2 ILE A  56      97.609   6.538-157.250  1.00 79.03           C  
ATOM    436  CD1 ILE A  56      98.891   5.059-159.716  1.00 79.03           C  
ATOM    437  N   ARG A  57      93.925   6.902-157.489  1.00 78.33           N  
ATOM    438  CA  ARG A  57      93.021   7.834-156.783  1.00 78.33           C  
ATOM    439  C   ARG A  57      92.041   7.102-155.875  1.00 78.33           C  
ATOM    440  CB  ARG A  57      92.235   8.716-157.763  1.00 78.33           C  
ATOM    441  O   ARG A  57      91.844   7.543-154.746  1.00 78.33           O  
ATOM    442  CG  ARG A  57      92.995   9.993-158.125  1.00 78.33           C  
ATOM    443  CD  ARG A  57      92.104  10.895-158.987  1.00 78.33           C  
ATOM    444  NE  ARG A  57      92.913  11.737-159.884  1.00 78.33           N  
ATOM    445  NH1 ARG A  57      91.172  12.708-161.025  1.00 78.33           N  
ATOM    446  NH2 ARG A  57      93.265  13.012-161.732  1.00 78.33           N  
ATOM    447  CZ  ARG A  57      92.446  12.484-160.868  1.00 78.33           C  
ATOM    448  N   SER A  58      91.473   5.992-156.343  1.00 74.97           N  
ATOM    449  CA  SER A  58      90.529   5.168-155.571  1.00 74.97           C  
ATOM    450  C   SER A  58      91.167   4.632-154.292  1.00 74.97           C  
ATOM    451  CB  SER A  58      90.059   3.953-156.376  1.00 74.97           C  
ATOM    452  O   SER A  58      90.587   4.730-153.211  1.00 74.97           O  
ATOM    453  OG  SER A  58      89.678   4.293-157.685  1.00 74.97           O  
ATOM    454  N   ILE A  59      92.393   4.108-154.406  1.00 79.24           N  
ATOM    455  CA  ILE A  59      93.164   3.602-153.265  1.00 79.24           C  
ATOM    456  C   ILE A  59      93.453   4.733-152.278  1.00 79.24           C  
ATOM    457  CB  ILE A  59      94.464   2.915-153.749  1.00 79.24           C  
ATOM    458  O   ILE A  59      93.257   4.549-151.080  1.00 79.24           O  
ATOM    459  CG1 ILE A  59      94.125   1.614-154.510  1.00 79.24           C  
ATOM    460  CG2 ILE A  59      95.394   2.591-152.561  1.00 79.24           C  
ATOM    461  CD1 ILE A  59      95.300   1.035-155.306  1.00 79.24           C  
ATOM    462  N   PHE A  60      93.873   5.907-152.759  1.00 81.85           N  
ATOM    463  CA  PHE A  60      94.179   7.051-151.898  1.00 81.85           C  
ATOM    464  C   PHE A  60      92.938   7.561-151.152  1.00 81.85           C  
ATOM    465  CB  PHE A  60      94.822   8.161-152.739  1.00 81.85           C  
ATOM    466  O   PHE A  60      92.985   7.766-149.940  1.00 81.85           O  
ATOM    467  CG  PHE A  60      95.388   9.288-151.898  1.00 81.85           C  
ATOM    468  CD1 PHE A  60      94.622  10.439-151.632  1.00 81.85           C  
ATOM    469  CD2 PHE A  60      96.680   9.167-151.354  1.00 81.85           C  
ATOM    470  CE1 PHE A  60      95.151  11.467-150.830  1.00 81.85           C  
ATOM    471  CE2 PHE A  60      97.208  10.195-150.552  1.00 81.85           C  
ATOM    472  CZ  PHE A  60      96.444  11.345-150.291  1.00 81.85           C  
ATOM    473  N   PHE A  61      91.810   7.711-151.853  1.00 78.87           N  
ATOM    474  CA  PHE A  61      90.543   8.138-151.251  1.00 78.87           C  
ATOM    475  C   PHE A  61      90.020   7.104-150.244  1.00 78.87           C  
ATOM    476  CB  PHE A  61      89.512   8.423-152.358  1.00 78.87           C  
ATOM    477  O   PHE A  61      89.585   7.462-149.149  1.00 78.87           O  
ATOM    478  CG  PHE A  61      88.778   9.733-152.177  1.00 78.87           C  
ATOM    479  CD1 PHE A  61      87.493   9.761-151.611  1.00 78.87           C  
ATOM    480  CD2 PHE A  61      89.380  10.932-152.600  1.00 78.87           C  
ATOM    481  CE1 PHE A  61      86.817  10.985-151.461  1.00 78.87           C  
ATOM    482  CE2 PHE A  61      88.707  12.156-152.443  1.00 78.87           C  
ATOM    483  CZ  PHE A  61      87.427  12.184-151.864  1.00 78.87           C  
ATOM    484  N   GLY A  62      90.141   5.816-150.582  1.00 77.29           N  
ATOM    485  CA  GLY A  62      89.852   4.704-149.684  1.00 77.29           C  
ATOM    486  C   GLY A  62      90.705   4.765-148.418  1.00 77.29           C  
ATOM    487  O   GLY A  62      90.151   4.762-147.321  1.00 77.29           O  
ATOM    488  N   LEU A  63      92.030   4.893-148.538  1.00 79.86           N  
ATOM    489  CA  LEU A  63      92.935   4.971-147.383  1.00 79.86           C  
ATOM    490  C   LEU A  63      92.653   6.185-146.487  1.00 79.86           C  
ATOM    491  CB  LEU A  63      94.412   5.002-147.842  1.00 79.86           C  
ATOM    492  O   LEU A  63      92.808   6.088-145.272  1.00 79.86           O  
ATOM    493  CG  LEU A  63      95.233   3.791-147.349  1.00 79.86           C  
ATOM    494  CD1 LEU A  63      95.447   2.780-148.475  1.00 79.86           C  
ATOM    495  CD2 LEU A  63      96.598   4.236-146.823  1.00 79.86           C  
ATOM    496  N   LEU A  64      92.228   7.309-147.072  1.00 82.60           N  
ATOM    497  CA  LEU A  64      91.924   8.535-146.337  1.00 82.60           C  
ATOM    498  C   LEU A  64      90.613   8.430-145.540  1.00 82.60           C  
ATOM    499  CB  LEU A  64      91.878   9.701-147.344  1.00 82.60           C  
ATOM    500  O   LEU A  64      90.562   8.842-144.383  1.00 82.60           O  
ATOM    501  CG  LEU A  64      91.885  11.088-146.674  1.00 82.60           C  
ATOM    502  CD1 LEU A  64      93.304  11.502-146.273  1.00 82.60           C  
ATOM    503  CD2 LEU A  64      91.331  12.138-147.636  1.00 82.60           C  
ATOM    504  N   ILE A  65      89.550   7.883-146.141  1.00 81.59           N  
ATOM    505  CA  ILE A  65      88.205   7.844-145.535  1.00 81.59           C  
ATOM    506  C   ILE A  65      88.039   6.674-144.565  1.00 81.59           C  
ATOM    507  CB  ILE A  65      87.133   7.814-146.650  1.00 81.59           C  
ATOM    508  O   ILE A  65      87.343   6.781-143.555  1.00 81.59           O  
ATOM    509  CG1 ILE A  65      87.138   9.188-147.355  1.00 81.59           C  
ATOM    510  CG2 ILE A  65      85.726   7.481-146.110  1.00 81.59           C  
ATOM    511  CD1 ILE A  65      86.154   9.295-148.518  1.00 81.59           C  
ATOM    512  N   THR A  66      88.674   5.545-144.857  1.00 82.01           N  
ATOM    513  CA  THR A  66      88.425   4.288-144.152  1.00 82.01           C  
ATOM    514  C   THR A  66      88.643   4.347-142.628  1.00 82.01           C  
ATOM    515  CB  THR A  66      89.253   3.187-144.802  1.00 82.01           C  
ATOM    516  O   THR A  66      87.771   3.855-141.906  1.00 82.01           O  
ATOM    517  CG2 THR A  66      89.093   1.878-144.090  1.00 82.01           C  
ATOM    518  OG1 THR A  66      88.782   2.950-146.102  1.00 82.01           O  
ATOM    519  N   PRO A  67      89.716   4.969-142.093  1.00 81.75           N  
ATOM    520  CA  PRO A  67      89.905   5.091-140.645  1.00 81.75           C  
ATOM    521  C   PRO A  67      88.756   5.833-139.949  1.00 81.75           C  
ATOM    522  CB  PRO A  67      91.233   5.837-140.463  1.00 81.75           C  
ATOM    523  O   PRO A  67      88.317   5.426-138.873  1.00 81.75           O  
ATOM    524  CG  PRO A  67      91.992   5.549-141.757  1.00 81.75           C  
ATOM    525  CD  PRO A  67      90.875   5.504-142.792  1.00 81.75           C  
ATOM    526  N   TRP A  68      88.223   6.880-140.586  1.00 84.49           N  
ATOM    527  CA  TRP A  68      87.102   7.662-140.060  1.00 84.49           C  
ATOM    528  C   TRP A  68      85.799   6.863-140.060  1.00 84.49           C  
ATOM    529  CB  TRP A  68      86.951   8.950-140.877  1.00 84.49           C  
ATOM    530  O   TRP A  68      85.064   6.894-139.074  1.00 84.49           O  
ATOM    531  CG  TRP A  68      88.064   9.931-140.699  1.00 84.49           C  
ATOM    532  CD1 TRP A  68      89.168  10.044-141.471  1.00 84.49           C  
ATOM    533  CD2 TRP A  68      88.191  10.954-139.667  1.00 84.49           C  
ATOM    534  CE2 TRP A  68      89.412  11.660-139.877  1.00 84.49           C  
ATOM    535  CE3 TRP A  68      87.388  11.354-138.576  1.00 84.49           C  
ATOM    536  NE1 TRP A  68      89.969  11.060-140.987  1.00 84.49           N  
ATOM    537  CH2 TRP A  68      88.997  13.091-137.971  1.00 84.49           C  
ATOM    538  CZ2 TRP A  68      89.818  12.715-139.048  1.00 84.49           C  
ATOM    539  CZ3 TRP A  68      87.787  12.412-137.737  1.00 84.49           C  
ATOM    540  N   ALA A  69      85.532   6.109-141.130  1.00 81.35           N  
ATOM    541  CA  ALA A  69      84.340   5.267-141.236  1.00 81.35           C  
ATOM    542  C   ALA A  69      84.328   4.151-140.181  1.00 81.35           C  
ATOM    543  CB  ALA A  69      84.279   4.694-142.658  1.00 81.35           C  
ATOM    544  O   ALA A  69      83.315   3.928-139.517  1.00 81.35           O  
ATOM    545  N   VAL A  70      85.470   3.485-139.994  1.00 80.04           N  
ATOM    546  CA  VAL A  70      85.660   2.465-138.956  1.00 80.04           C  
ATOM    547  C   VAL A  70      85.443   3.059-137.564  1.00 80.04           C  
ATOM    548  CB  VAL A  70      87.070   1.875-139.080  1.00 80.04           C  
ATOM    549  O   VAL A  70      84.668   2.507-136.788  1.00 80.04           O  
ATOM    550  CG1 VAL A  70      87.484   1.061-137.857  1.00 80.04           C  
ATOM    551  CG2 VAL A  70      87.203   0.961-140.307  1.00 80.04           C  
ATOM    552  N   TYR A  71      86.100   4.183-137.253  1.00 83.09           N  
ATOM    553  CA  TYR A  71      85.991   4.828-135.945  1.00 83.09           C  
ATOM    554  C   TYR A  71      84.546   5.220-135.625  1.00 83.09           C  
ATOM    555  CB  TYR A  71      86.907   6.056-135.901  1.00 83.09           C  
ATOM    556  O   TYR A  71      84.029   4.861-134.568  1.00 83.09           O  
ATOM    557  CG  TYR A  71      86.745   6.869-134.630  1.00 83.09           C  
ATOM    558  CD1 TYR A  71      85.979   8.052-134.640  1.00 83.09           C  
ATOM    559  CD2 TYR A  71      87.315   6.408-133.429  1.00 83.09           C  
ATOM    560  CE1 TYR A  71      85.790   8.777-133.448  1.00 83.09           C  
ATOM    561  CE2 TYR A  71      87.125   7.129-132.234  1.00 83.09           C  
ATOM    562  OH  TYR A  71      86.169   9.014-131.095  1.00 83.09           O  
ATOM    563  CZ  TYR A  71      86.362   8.316-132.244  1.00 83.09           C  
ATOM    564  N   PHE A  72      83.874   5.899-136.562  1.00 82.43           N  
ATOM    565  CA  PHE A  72      82.479   6.306-136.401  1.00 82.43           C  
ATOM    566  C   PHE A  72      81.580   5.110-136.076  1.00 82.43           C  
ATOM    567  CB  PHE A  72      82.010   7.000-137.687  1.00 82.43           C  
ATOM    568  O   PHE A  72      80.754   5.168-135.167  1.00 82.43           O  
ATOM    569  CG  PHE A  72      80.557   7.429-137.640  1.00 82.43           C  
ATOM    570  CD1 PHE A  72      79.562   6.649-138.261  1.00 82.43           C  
ATOM    571  CD2 PHE A  72      80.196   8.590-136.933  1.00 82.43           C  
ATOM    572  CE1 PHE A  72      78.212   7.036-138.180  1.00 82.43           C  
ATOM    573  CE2 PHE A  72      78.847   8.977-136.854  1.00 82.43           C  
ATOM    574  CZ  PHE A  72      77.855   8.200-137.477  1.00 82.43           C  
ATOM    575  N   LEU A  73      81.770   3.998-136.783  1.00 77.99           N  
ATOM    576  CA  LEU A  73      80.941   2.825-136.585  1.00 77.99           C  
ATOM    577  C   LEU A  73      81.243   2.092-135.267  1.00 77.99           C  
ATOM    578  CB  LEU A  73      81.121   1.921-137.797  1.00 77.99           C  
ATOM    579  O   LEU A  73      80.312   1.629-134.611  1.00 77.99           O  
ATOM    580  CG  LEU A  73      79.875   1.048-137.953  1.00 77.99           C  
ATOM    581  CD1 LEU A  73      78.851   1.652-138.910  1.00 77.99           C  
ATOM    582  CD2 LEU A  73      80.320  -0.264-138.512  1.00 77.99           C  
ATOM    583  N   SER A  74      82.512   2.018-134.853  1.00 76.08           N  
ATOM    584  CA  SER A  74      82.892   1.478-133.541  1.00 76.08           C  
ATOM    585  C   SER A  74      82.225   2.248-132.399  1.00 76.08           C  
ATOM    586  CB  SER A  74      84.413   1.496-133.366  1.00 76.08           C  
ATOM    587  O   SER A  74      81.645   1.621-131.517  1.00 76.08           O  
ATOM    588  OG  SER A  74      84.999   0.491-134.174  1.00 76.08           O  
ATOM    589  N   VAL A  75      82.208   3.585-132.469  1.00 81.26           N  
ATOM    590  CA  VAL A  75      81.536   4.436-131.470  1.00 81.26           C  
ATOM    591  C   VAL A  75      80.027   4.168-131.423  1.00 81.26           C  
ATOM    592  CB  VAL A  75      81.825   5.925-131.756  1.00 81.26           C  
ATOM    593  O   VAL A  75      79.447   4.066-130.344  1.00 81.26           O  
ATOM    594  CG1 VAL A  75      81.014   6.869-130.855  1.00 81.26           C  
ATOM    595  CG2 VAL A  75      83.308   6.251-131.534  1.00 81.26           C  
ATOM    596  N   VAL A  76      79.373   4.012-132.579  1.00 79.81           N  
ATOM    597  CA  VAL A  76      77.928   3.722-132.639  1.00 79.81           C  
ATOM    598  C   VAL A  76      77.593   2.362-132.014  1.00 79.81           C  
ATOM    599  CB  VAL A  76      77.416   3.811-134.092  1.00 79.81           C  
ATOM    600  O   VAL A  76      76.588   2.242-131.311  1.00 79.81           O  
ATOM    601  CG1 VAL A  76      75.968   3.318-134.250  1.00 79.81           C  
ATOM    602  CG2 VAL A  76      77.444   5.262-134.590  1.00 79.81           C  
ATOM    603  N   VAL A  77      78.414   1.332-132.245  1.00 75.39           N  
ATOM    604  CA  VAL A  77      78.183  -0.002-131.666  1.00 75.39           C  
ATOM    605  C   VAL A  77      78.389   0.008-130.153  1.00 75.39           C  
ATOM    606  CB  VAL A  77      79.055  -1.076-132.338  1.00 75.39           C  
ATOM    607  O   VAL A  77      77.543  -0.514-129.427  1.00 75.39           O  
ATOM    608  CG1 VAL A  77      78.859  -2.434-131.658  1.00 75.39           C  
ATOM    609  CG2 VAL A  77      78.658  -1.261-133.810  1.00 75.39           C  
ATOM    610  N   GLU A  78      79.453   0.651-129.674  1.00 78.88           N  
ATOM    611  CA  GLU A  78      79.733   0.792-128.243  1.00 78.88           C  
ATOM    612  C   GLU A  78      78.572   1.494-127.516  1.00 78.88           C  
ATOM    613  CB  GLU A  78      81.069   1.537-128.103  1.00 78.88           C  
ATOM    614  O   GLU A  78      78.065   0.994-126.509  1.00 78.88           O  
ATOM    615  CG  GLU A  78      81.625   1.548-126.673  1.00 78.88           C  
ATOM    616  CD  GLU A  78      83.071   2.078-126.613  1.00 78.88           C  
ATOM    617  OE1 GLU A  78      83.751   1.786-125.603  1.00 78.88           O  
ATOM    618  OE2 GLU A  78      83.506   2.749-127.579  1.00 78.88           O  
ATOM    619  N   GLN A  79      78.031   2.571-128.100  1.00 81.31           N  
ATOM    620  CA  GLN A  79      76.847   3.250-127.561  1.00 81.31           C  
ATOM    621  C   GLN A  79      75.593   2.361-127.521  1.00 81.31           C  
ATOM    622  CB  GLN A  79      76.535   4.503-128.391  1.00 81.31           C  
ATOM    623  O   GLN A  79      74.813   2.424-126.562  1.00 81.31           O  
ATOM    624  CG  GLN A  79      77.479   5.668-128.072  1.00 81.31           C  
ATOM    625  CD  GLN A  79      77.048   6.970-128.739  1.00 81.31           C  
ATOM    626  NE2 GLN A  79      77.713   8.063-128.438  1.00 81.31           N  
ATOM    627  OE1 GLN A  79      76.101   7.055-129.506  1.00 81.31           O  
ATOM    628  N   LEU A  80      75.365   1.535-128.547  1.00 79.83           N  
ATOM    629  CA  LEU A  80      74.225   0.614-128.585  1.00 79.83           C  
ATOM    630  C   LEU A  80      74.337  -0.476-127.516  1.00 79.83           C  
ATOM    631  CB  LEU A  80      74.107  -0.013-129.986  1.00 79.83           C  
ATOM    632  O   LEU A  80      73.334  -0.823-126.884  1.00 79.83           O  
ATOM    633  CG  LEU A  80      73.464   0.910-131.033  1.00 79.83           C  
ATOM    634  CD1 LEU A  80      73.650   0.311-132.428  1.00 79.83           C  
ATOM    635  CD2 LEU A  80      71.956   1.070-130.793  1.00 79.83           C  
ATOM    636  N   GLU A  81      75.538  -0.996-127.284  1.00 78.46           N  
ATOM    637  CA  GLU A  81      75.787  -2.041-126.297  1.00 78.46           C  
ATOM    638  C   GLU A  81      75.660  -1.510-124.863  1.00 78.46           C  
ATOM    639  CB  GLU A  81      77.143  -2.685-126.606  1.00 78.46           C  
ATOM    640  O   GLU A  81      74.953  -2.109-124.043  1.00 78.46           O  
ATOM    641  CG  GLU A  81      77.324  -4.005-125.848  1.00 78.46           C  
ATOM    642  CD  GLU A  81      78.331  -4.958-126.513  1.00 78.46           C  
ATOM    643  OE1 GLU A  81      78.295  -6.142-126.106  1.00 78.46           O  
ATOM    644  OE2 GLU A  81      79.071  -4.532-127.426  1.00 78.46           O  
ATOM    645  N   GLU A  82      76.203  -0.321-124.583  1.00 81.24           N  
ATOM    646  CA  GLU A  82      75.978   0.380-123.315  1.00 81.24           C  
ATOM    647  C   GLU A  82      74.493   0.658-123.056  1.00 81.24           C  
ATOM    648  CB  GLU A  82      76.667   1.743-123.320  1.00 81.24           C  
ATOM    649  O   GLU A  82      74.007   0.510-121.930  1.00 81.24           O  
ATOM    650  CG  GLU A  82      78.178   1.712-123.088  1.00 81.24           C  
ATOM    651  CD  GLU A  82      78.700   3.132-122.813  1.00 81.24           C  
ATOM    652  OE1 GLU A  82      79.827   3.231-122.292  1.00 81.24           O  
ATOM    653  OE2 GLU A  82      77.909   4.097-122.994  1.00 81.24           O  
ATOM    654  N   SER A  83      73.755   1.083-124.084  1.00 78.96           N  
ATOM    655  CA  SER A  83      72.313   1.330-123.987  1.00 78.96           C  
ATOM    656  C   SER A  83      71.553   0.041-123.657  1.00 78.96           C  
ATOM    657  CB  SER A  83      71.817   1.949-125.296  1.00 78.96           C  
ATOM    658  O   SER A  83      70.715   0.012-122.750  1.00 78.96           O  
ATOM    659  OG  SER A  83      70.451   2.292-125.183  1.00 78.96           O  
ATOM    660  N   ARG A  84      71.906  -1.068-124.317  1.00 82.36           N  
ATOM    661  CA  ARG A  84      71.275  -2.377-124.104  1.00 82.36           C  
ATOM    662  C   ARG A  84      71.561  -2.931-122.705  1.00 82.36           C  
ATOM    663  CB  ARG A  84      71.708  -3.305-125.255  1.00 82.36           C  
ATOM    664  O   ARG A  84      70.654  -3.477-122.073  1.00 82.36           O  
ATOM    665  CG  ARG A  84      70.757  -4.492-125.469  1.00 82.36           C  
ATOM    666  CD  ARG A  84      71.283  -5.784-124.841  1.00 82.36           C  
ATOM    667  NE  ARG A  84      70.202  -6.774-124.672  1.00 82.36           N  
ATOM    668  NH1 ARG A  84      71.463  -8.379-123.625  1.00 82.36           N  
ATOM    669  NH2 ARG A  84      69.251  -8.633-123.757  1.00 82.36           N  
ATOM    670  CZ  ARG A  84      70.310  -7.922-124.026  1.00 82.36           C  
ATOM    671  N   GLN A  85      72.776  -2.745-122.186  1.00 82.32           N  
ATOM    672  CA  GLN A  85      73.118  -3.108-120.808  1.00 82.32           C  
ATOM    673  C   GLN A  85      72.391  -2.237-119.775  1.00 82.32           C  
ATOM    674  CB  GLN A  85      74.627  -2.992-120.582  1.00 82.32           C  
ATOM    675  O   GLN A  85      71.859  -2.769-118.797  1.00 82.32           O  
ATOM    676  CG  GLN A  85      75.452  -4.084-121.283  1.00 82.32           C  
ATOM    677  CD  GLN A  85      76.927  -3.993-120.900  1.00 82.32           C  
ATOM    678  NE2 GLN A  85      77.796  -4.741-121.542  1.00 82.32           N  
ATOM    679  OE1 GLN A  85      77.303  -3.285-119.974  1.00 82.32           O  
ATOM    680  N   ARG A  86      72.328  -0.913-119.987  1.00 84.62           N  
ATOM    681  CA  ARG A  86      71.581   0.007-119.111  1.00 84.62           C  
ATOM    682  C   ARG A  86      70.108  -0.377-119.017  1.00 84.62           C  
ATOM    683  CB  ARG A  86      71.719   1.459-119.602  1.00 84.62           C  
ATOM    684  O   ARG A  86      69.576  -0.454-117.913  1.00 84.62           O  
ATOM    685  CG  ARG A  86      73.011   2.111-119.094  1.00 84.62           C  
ATOM    686  CD  ARG A  86      73.091   3.589-119.493  1.00 84.62           C  
ATOM    687  NE  ARG A  86      73.546   3.772-120.883  1.00 84.62           N  
ATOM    688  NH1 ARG A  86      73.317   6.059-120.971  1.00 84.62           N  
ATOM    689  NH2 ARG A  86      74.363   4.992-122.628  1.00 84.62           N  
ATOM    690  CZ  ARG A  86      73.731   4.934-121.491  1.00 84.62           C  
ATOM    691  N   LEU A  87      69.479  -0.677-120.152  1.00 85.58           N  
ATOM    692  CA  LEU A  87      68.077  -1.082-120.192  1.00 85.58           C  
ATOM    693  C   LEU A  87      67.837  -2.392-119.428  1.00 85.58           C  
ATOM    694  CB  LEU A  87      67.636  -1.180-121.661  1.00 85.58           C  
ATOM    695  O   LEU A  87      66.899  -2.471-118.642  1.00 85.58           O  
ATOM    696  CG  LEU A  87      66.123  -1.407-121.835  1.00 85.58           C  
ATOM    697  CD1 LEU A  87      65.299  -0.224-121.321  1.00 85.58           C  
ATOM    698  CD2 LEU A  87      65.812  -1.602-123.320  1.00 85.58           C  
ATOM    699  N   SER A  88      68.711  -3.390-119.591  1.00 85.62           N  
ATOM    700  CA  SER A  88      68.596  -4.662-118.866  1.00 85.62           C  
ATOM    701  C   SER A  88      68.669  -4.476-117.347  1.00 85.62           C  
ATOM    702  CB  SER A  88      69.701  -5.618-119.317  1.00 85.62           C  
ATOM    703  O   SER A  88      67.872  -5.064-116.622  1.00 85.62           O  
ATOM    704  OG  SER A  88      69.416  -6.941-118.914  1.00 85.62           O  
ATOM    705  N   ARG A  89      69.586  -3.626-116.859  1.00 86.25           N  
ATOM    706  CA  ARG A  89      69.696  -3.324-115.420  1.00 86.25           C  
ATOM    707  C   ARG A  89      68.472  -2.575-114.889  1.00 86.25           C  
ATOM    708  CB  ARG A  89      70.962  -2.508-115.127  1.00 86.25           C  
ATOM    709  O   ARG A  89      68.082  -2.792-113.747  1.00 86.25           O  
ATOM    710  CG  ARG A  89      72.268  -3.282-115.353  1.00 86.25           C  
ATOM    711  CD  ARG A  89      73.470  -2.404-114.966  1.00 86.25           C  
ATOM    712  NE  ARG A  89      74.623  -2.607-115.869  1.00 86.25           N  
ATOM    713  NH1 ARG A  89      75.685  -0.606-115.479  1.00 86.25           N  
ATOM    714  NH2 ARG A  89      76.487  -1.976-117.041  1.00 86.25           N  
ATOM    715  CZ  ARG A  89      75.590  -1.738-116.124  1.00 86.25           C  
ATOM    716  N   LEU A  90      67.878  -1.686-115.690  1.00 89.05           N  
ATOM    717  CA  LEU A  90      66.663  -0.963-115.306  1.00 89.05           C  
ATOM    718  C   LEU A  90      65.461  -1.901-115.178  1.00 89.05           C  
ATOM    719  CB  LEU A  90      66.369   0.160-116.316  1.00 89.05           C  
ATOM    720  O   LEU A  90      64.730  -1.795-114.199  1.00 89.05           O  
ATOM    721  CG  LEU A  90      67.275   1.393-116.168  1.00 89.05           C  
ATOM    722  CD1 LEU A  90      67.058   2.327-117.359  1.00 89.05           C  
ATOM    723  CD2 LEU A  90      66.977   2.175-114.886  1.00 89.05           C  
ATOM    724  N   VAL A  91      65.284  -2.831-116.121  1.00 88.70           N  
ATOM    725  CA  VAL A  91      64.194  -3.821-116.072  1.00 88.70           C  
ATOM    726  C   VAL A  91      64.312  -4.706-114.831  1.00 88.70           C  
ATOM    727  CB  VAL A  91      64.151  -4.661-117.362  1.00 88.70           C  
ATOM    728  O   VAL A  91      63.339  -4.843-114.101  1.00 88.70           O  
ATOM    729  CG1 VAL A  91      63.144  -5.815-117.280  1.00 88.70           C  
ATOM    730  CG2 VAL A  91      63.742  -3.784-118.556  1.00 88.70           C  
ATOM    731  N   GLN A  92      65.511  -5.213-114.530  1.00 87.34           N  
ATOM    732  CA  GLN A  92      65.734  -6.019-113.326  1.00 87.34           C  
ATOM    733  C   GLN A  92      65.428  -5.234-112.037  1.00 87.34           C  
ATOM    734  CB  GLN A  92      67.181  -6.524-113.353  1.00 87.34           C  
ATOM    735  O   GLN A  92      64.751  -5.737-111.147  1.00 87.34           O  
ATOM    736  CG  GLN A  92      67.464  -7.497-112.202  1.00 87.34           C  
ATOM    737  CD  GLN A  92      68.882  -8.055-112.228  1.00 87.34           C  
ATOM    738  NE2 GLN A  92      69.240  -8.825-111.225  1.00 87.34           N  
ATOM    739  OE1 GLN A  92      69.688  -7.799-113.115  1.00 87.34           O  
ATOM    740  N   LYS A  93      65.856  -3.965-111.951  1.00 88.52           N  
ATOM    741  CA  LYS A  93      65.516  -3.096-110.810  1.00 88.52           C  
ATOM    742  C   LYS A  93      64.012  -2.843-110.676  1.00 88.52           C  
ATOM    743  CB  LYS A  93      66.243  -1.751-110.924  1.00 88.52           C  
ATOM    744  O   LYS A  93      63.522  -2.721-109.559  1.00 88.52           O  
ATOM    745  CG  LYS A  93      67.690  -1.840-110.436  1.00 88.52           C  
ATOM    746  CD  LYS A  93      68.319  -0.444-110.457  1.00 88.52           C  
ATOM    747  CE  LYS A  93      69.726  -0.510-109.861  1.00 88.52           C  
ATOM    748  NZ  LYS A  93      70.306   0.846-109.703  1.00 88.52           N  
ATOM    749  N   LEU A  94      63.294  -2.725-111.792  1.00 89.71           N  
ATOM    750  CA  LEU A  94      61.839  -2.554-111.807  1.00 89.71           C  
ATOM    751  C   LEU A  94      61.116  -3.803-111.288  1.00 89.71           C  
ATOM    752  CB  LEU A  94      61.390  -2.202-113.240  1.00 89.71           C  
ATOM    753  O   LEU A  94      60.143  -3.664-110.552  1.00 89.71           O  
ATOM    754  CG  LEU A  94      61.362  -0.687-113.500  1.00 89.71           C  
ATOM    755  CD1 LEU A  94      61.642  -0.371-114.970  1.00 89.71           C  
ATOM    756  CD2 LEU A  94      59.987  -0.113-113.152  1.00 89.71           C  
ATOM    757  N   GLU A  95      61.591  -4.999-111.635  1.00 88.65           N  
ATOM    758  CA  GLU A  95      61.044  -6.259-111.113  1.00 88.65           C  
ATOM    759  C   GLU A  95      61.256  -6.385-109.599  1.00 88.65           C  
ATOM    760  CB  GLU A  95      61.637  -7.454-111.878  1.00 88.65           C  
ATOM    761  O   GLU A  95      60.286  -6.589-108.871  1.00 88.65           O  
ATOM    762  CG  GLU A  95      61.006  -7.578-113.276  1.00 88.65           C  
ATOM    763  CD  GLU A  95      61.609  -8.691-114.150  1.00 88.65           C  
ATOM    764  OE1 GLU A  95      60.975  -8.993-115.190  1.00 88.65           O  
ATOM    765  OE2 GLU A  95      62.718  -9.181-113.840  1.00 88.65           O  
ATOM    766  N   GLU A  96      62.475  -6.141-109.104  1.00 89.47           N  
ATOM    767  CA  GLU A  96      62.767  -6.144-107.660  1.00 89.47           C  
ATOM    768  C   GLU A  96      61.928  -5.112-106.888  1.00 89.47           C  
ATOM    769  CB  GLU A  96      64.252  -5.817-107.423  1.00 89.47           C  
ATOM    770  O   GLU A  96      61.443  -5.379-105.784  1.00 89.47           O  
ATOM    771  CG  GLU A  96      65.216  -6.961-107.768  1.00 89.47           C  
ATOM    772  CD  GLU A  96      66.696  -6.574-107.569  1.00 89.47           C  
ATOM    773  OE1 GLU A  96      67.569  -7.384-107.962  1.00 89.47           O  
ATOM    774  OE2 GLU A  96      66.975  -5.461-107.055  1.00 89.47           O  
ATOM    775  N   MET A  97      61.747  -3.915-107.456  1.00 88.16           N  
ATOM    776  CA  MET A  97      60.941  -2.858-106.841  1.00 88.16           C  
ATOM    777  C   MET A  97      59.461  -3.258-106.783  1.00 88.16           C  
ATOM    778  CB  MET A  97      61.174  -1.542-107.598  1.00 88.16           C  
ATOM    779  O   MET A  97      58.820  -3.075-105.753  1.00 88.16           O  
ATOM    780  CG  MET A  97      60.661  -0.317-106.837  1.00 88.16           C  
ATOM    781  SD  MET A  97      60.960   1.266-107.688  1.00 88.16           S  
ATOM    782  CE  MET A  97      62.708   1.556-107.314  1.00 88.16           C  
ATOM    783  N   ARG A  98      58.942  -3.893-107.840  1.00 89.89           N  
ATOM    784  CA  ARG A  98      57.559  -4.383-107.891  1.00 89.89           C  
ATOM    785  C   ARG A  98      57.290  -5.492-106.873  1.00 89.89           C  
ATOM    786  CB  ARG A  98      57.265  -4.845-109.322  1.00 89.89           C  
ATOM    787  O   ARG A  98      56.225  -5.497-106.257  1.00 89.89           O  
ATOM    788  CG  ARG A  98      55.782  -5.175-109.515  1.00 89.89           C  
ATOM    789  CD  ARG A  98      55.554  -5.672-110.941  1.00 89.89           C  
ATOM    790  NE  ARG A  98      54.121  -5.915-111.186  1.00 89.89           N  
ATOM    791  NH1 ARG A  98      54.308  -6.439-113.406  1.00 89.89           N  
ATOM    792  NH2 ARG A  98      52.290  -6.417-112.438  1.00 89.89           N  
ATOM    793  CZ  ARG A  98      53.580  -6.254-112.340  1.00 89.89           C  
ATOM    794  N   GLU A  99      58.224  -6.424-106.688  1.00 90.33           N  
ATOM    795  CA  GLU A  99      58.106  -7.469-105.661  1.00 90.33           C  
ATOM    796  C   GLU A  99      58.124  -6.879-104.247  1.00 90.33           C  
ATOM    797  CB  GLU A  99      59.240  -8.492-105.800  1.00 90.33           C  
ATOM    798  O   GLU A  99      57.308  -7.262-103.402  1.00 90.33           O  
ATOM    799  CG  GLU A  99      59.038  -9.423-107.002  1.00 90.33           C  
ATOM    800  CD  GLU A  99      60.100 -10.531-107.082  1.00 90.33           C  
ATOM    801  OE1 GLU A  99      59.913 -11.422-107.941  1.00 90.33           O  
ATOM    802  OE2 GLU A  99      61.063 -10.501-106.282  1.00 90.33           O  
ATOM    803  N   ARG A 100      59.001  -5.897-103.999  1.00 90.29           N  
ATOM    804  CA  ARG A 100      59.017  -5.155-102.733  1.00 90.29           C  
ATOM    805  C   ARG A 100      57.708  -4.428-102.477  1.00 90.29           C  
ATOM    806  CB  ARG A 100      60.181  -4.162-102.689  1.00 90.29           C  
ATOM    807  O   ARG A 100      57.170  -4.577-101.386  1.00 90.29           O  
ATOM    808  CG  ARG A 100      61.429  -4.828-102.114  1.00 90.29           C  
ATOM    809  CD  ARG A 100      62.556  -3.801-102.047  1.00 90.29           C  
ATOM    810  NE  ARG A 100      63.753  -4.376-101.408  1.00 90.29           N  
ATOM    811  NH1 ARG A 100      65.288  -2.950-102.333  1.00 90.29           N  
ATOM    812  NH2 ARG A 100      65.975  -4.595-100.988  1.00 90.29           N  
ATOM    813  CZ  ARG A 100      64.995  -3.970-101.576  1.00 90.29           C  
ATOM    814  N   ASP A 101      57.185  -3.699-103.458  1.00 91.75           N  
ATOM    815  CA  ASP A 101      55.927  -2.960-103.319  1.00 91.75           C  
ATOM    816  C   ASP A 101      54.755  -3.896-103.007  1.00 91.75           C  
ATOM    817  CB  ASP A 101      55.629  -2.167-104.602  1.00 91.75           C  
ATOM    818  O   ASP A 101      53.928  -3.586-102.149  1.00 91.75           O  
ATOM    819  CG  ASP A 101      56.473  -0.899-104.775  1.00 91.75           C  
ATOM    820  OD1 ASP A 101      57.083  -0.443-103.781  1.00 91.75           O  
ATOM    821  OD2 ASP A 101      56.451  -0.368-105.908  1.00 91.75           O  
ATOM    822  N   LEU A 102      54.693  -5.067-103.653  1.00 91.72           N  
ATOM    823  CA  LEU A 102      53.664  -6.068-103.372  1.00 91.72           C  
ATOM    824  C   LEU A 102      53.759  -6.582-101.928  1.00 91.72           C  
ATOM    825  CB  LEU A 102      53.783  -7.218-104.388  1.00 91.72           C  
ATOM    826  O   LEU A 102      52.749  -6.616-101.226  1.00 91.72           O  
ATOM    827  CG  LEU A 102      52.650  -8.256-104.274  1.00 91.72           C  
ATOM    828  CD1 LEU A 102      51.319  -7.700-104.790  1.00 91.72           C  
ATOM    829  CD2 LEU A 102      52.999  -9.499-105.090  1.00 91.72           C  
ATOM    830  N   SER A 103      54.965  -6.942-101.481  1.00 92.04           N  
ATOM    831  CA  SER A 103      55.222  -7.411-100.114  1.00 92.04           C  
ATOM    832  C   SER A 103      54.858  -6.350 -99.069  1.00 92.04           C  
ATOM    833  CB  SER A 103      56.696  -7.802 -99.995  1.00 92.04           C  
ATOM    834  O   SER A 103      54.129  -6.635 -98.117  1.00 92.04           O  
ATOM    835  OG  SER A 103      56.990  -8.248 -98.687  1.00 92.04           O  
ATOM    836  N   LEU A 104      55.280  -5.101 -99.292  1.00 91.43           N  
ATOM    837  CA  LEU A 104      54.983  -3.981 -98.398  1.00 91.43           C  
ATOM    838  C   LEU A 104      53.477  -3.724 -98.298  1.00 91.43           C  
ATOM    839  CB  LEU A 104      55.701  -2.708 -98.901  1.00 91.43           C  
ATOM    840  O   LEU A 104      52.965  -3.443 -97.219  1.00 91.43           O  
ATOM    841  CG  LEU A 104      56.513  -1.996 -97.801  1.00 91.43           C  
ATOM    842  CD1 LEU A 104      58.013  -2.123 -98.077  1.00 91.43           C  
ATOM    843  CD2 LEU A 104      56.158  -0.512 -97.732  1.00 91.43           C  
ATOM    844  N   ASN A 105      52.752  -3.832 -99.412  1.00 92.82           N  
ATOM    845  CA  ASN A 105      51.312  -3.591 -99.452  1.00 92.82           C  
ATOM    846  C   ASN A 105      50.526  -4.685 -98.709  1.00 92.82           C  
ATOM    847  CB  ASN A 105      50.918  -3.450-100.930  1.00 92.82           C  
ATOM    848  O   ASN A 105      49.563  -4.378 -98.010  1.00 92.82           O  
ATOM    849  CG  ASN A 105      49.624  -2.701-101.179  1.00 92.82           C  
ATOM    850  ND2 ASN A 105      49.506  -2.107-102.342  1.00 92.82           N  
ATOM    851  OD1 ASN A 105      48.700  -2.636-100.388  1.00 92.82           O  
ATOM    852  N   VAL A 106      50.958  -5.950 -98.803  1.00 91.87           N  
ATOM    853  CA  VAL A 106      50.386  -7.046 -97.999  1.00 91.87           C  
ATOM    854  C   VAL A 106      50.631  -6.798 -96.509  1.00 91.87           C  
ATOM    855  CB  VAL A 106      50.922  -8.419 -98.450  1.00 91.87           C  
ATOM    856  O   VAL A 106      49.674  -6.768 -95.742  1.00 91.87           O  
ATOM    857  CG1 VAL A 106      50.458  -9.557 -97.532  1.00 91.87           C  
ATOM    858  CG2 VAL A 106      50.422  -8.750 -99.864  1.00 91.87           C  
ATOM    859  N   GLN A 107      51.874  -6.499 -96.113  1.00 92.53           N  
ATOM    860  CA  GLN A 107      52.205  -6.187 -94.715  1.00 92.53           C  
ATOM    861  C   GLN A 107      51.422  -4.987 -94.171  1.00 92.53           C  
ATOM    862  CB  GLN A 107      53.706  -5.893 -94.584  1.00 92.53           C  
ATOM    863  O   GLN A 107      50.939  -5.018 -93.043  1.00 92.53           O  
ATOM    864  CG  GLN A 107      54.558  -7.160 -94.690  1.00 92.53           C  
ATOM    865  CD  GLN A 107      56.044  -6.869 -94.513  1.00 92.53           C  
ATOM    866  NE2 GLN A 107      56.841  -7.885 -94.270  1.00 92.53           N  
ATOM    867  OE1 GLN A 107      56.528  -5.750 -94.577  1.00 92.53           O  
ATOM    868  N   LEU A 108      51.269  -3.925 -94.967  1.00 92.32           N  
ATOM    869  CA  LEU A 108      50.485  -2.754 -94.578  1.00 92.32           C  
ATOM    870  C   LEU A 108      49.013  -3.106 -94.362  1.00 92.32           C  
ATOM    871  CB  LEU A 108      50.625  -1.650 -95.640  1.00 92.32           C  
ATOM    872  O   LEU A 108      48.425  -2.636 -93.392  1.00 92.32           O  
ATOM    873  CG  LEU A 108      51.938  -0.854 -95.542  1.00 92.32           C  
ATOM    874  CD1 LEU A 108      52.101   0.002 -96.799  1.00 92.32           C  
ATOM    875  CD2 LEU A 108      51.946   0.082 -94.329  1.00 92.32           C  
ATOM    876  N   LYS A 109      48.416  -3.933 -95.226  1.00 91.91           N  
ATOM    877  CA  LYS A 109      47.026  -4.380 -95.055  1.00 91.91           C  
ATOM    878  C   LYS A 109      46.840  -5.205 -93.788  1.00 91.91           C  
ATOM    879  CB  LYS A 109      46.569  -5.184 -96.271  1.00 91.91           C  
ATOM    880  O   LYS A 109      45.879  -4.953 -93.064  1.00 91.91           O  
ATOM    881  CG  LYS A 109      46.232  -4.263 -97.444  1.00 91.91           C  
ATOM    882  CD  LYS A 109      45.800  -5.117 -98.632  1.00 91.91           C  
ATOM    883  CE  LYS A 109      45.494  -4.209 -99.818  1.00 91.91           C  
ATOM    884  NZ  LYS A 109      45.045  -5.014-100.975  1.00 91.91           N  
ATOM    885  N   ASP A 110      47.757  -6.125 -93.507  1.00 92.81           N  
ATOM    886  CA  ASP A 110      47.704  -6.953 -92.299  1.00 92.81           C  
ATOM    887  C   ASP A 110      47.859  -6.091 -91.038  1.00 92.81           C  
ATOM    888  CB  ASP A 110      48.776  -8.053 -92.371  1.00 92.81           C  
ATOM    889  O   ASP A 110      47.057  -6.197 -90.110  1.00 92.81           O  
ATOM    890  CG  ASP A 110      48.504  -9.115 -93.448  1.00 92.81           C  
ATOM    891  OD1 ASP A 110      47.353  -9.195 -93.940  1.00 92.81           O  
ATOM    892  OD2 ASP A 110      49.462  -9.852 -93.774  1.00 92.81           O  
ATOM    893  N   ASN A 111      48.807  -5.147 -91.043  1.00 93.88           N  
ATOM    894  CA  ASN A 111      48.991  -4.196 -89.946  1.00 93.88           C  
ATOM    895  C   ASN A 111      47.753  -3.315 -89.730  1.00 93.88           C  
ATOM    896  CB  ASN A 111      50.221  -3.316 -90.228  1.00 93.88           C  
ATOM    897  O   ASN A 111      47.356  -3.094 -88.591  1.00 93.88           O  
ATOM    898  CG  ASN A 111      51.545  -4.036 -90.054  1.00 93.88           C  
ATOM    899  ND2 ASN A 111      52.622  -3.444 -90.514  1.00 93.88           N  
ATOM    900  OD1 ASN A 111      51.664  -5.099 -89.479  1.00 93.88           O  
ATOM    901  N   ILE A 112      47.124  -2.821 -90.803  1.00 93.42           N  
ATOM    902  CA  ILE A 112      45.890  -2.024 -90.712  1.00 93.42           C  
ATOM    903  C   ILE A 112      44.749  -2.864 -90.126  1.00 93.42           C  
ATOM    904  CB  ILE A 112      45.522  -1.428 -92.094  1.00 93.42           C  
ATOM    905  O   ILE A 112      44.008  -2.373 -89.276  1.00 93.42           O  
ATOM    906  CG1 ILE A 112      46.507  -0.297 -92.471  1.00 93.42           C  
ATOM    907  CG2 ILE A 112      44.083  -0.874 -92.114  1.00 93.42           C  
ATOM    908  CD1 ILE A 112      46.463   0.089 -93.957  1.00 93.42           C  
ATOM    909  N   ALA A 113      44.607  -4.123 -90.547  1.00 92.96           N  
ATOM    910  CA  ALA A 113      43.586  -5.019 -90.013  1.00 92.96           C  
ATOM    911  C   ALA A 113      43.793  -5.284 -88.513  1.00 92.96           C  
ATOM    912  CB  ALA A 113      43.588  -6.313 -90.835  1.00 92.96           C  
ATOM    913  O   ALA A 113      42.839  -5.176 -87.740  1.00 92.96           O  
ATOM    914  N   GLN A 114      45.033  -5.552 -88.095  1.00 93.37           N  
ATOM    915  CA  GLN A 114      45.375  -5.747 -86.686  1.00 93.37           C  
ATOM    916  C   GLN A 114      45.133  -4.478 -85.857  1.00 93.37           C  
ATOM    917  CB  GLN A 114      46.831  -6.225 -86.578  1.00 93.37           C  
ATOM    918  O   GLN A 114      44.498  -4.553 -84.806  1.00 93.37           O  
ATOM    919  CG  GLN A 114      47.174  -6.594 -85.129  1.00 93.37           C  
ATOM    920  CD  GLN A 114      48.605  -7.074 -84.937  1.00 93.37           C  
ATOM    921  NE2 GLN A 114      49.048  -7.149 -83.703  1.00 93.37           N  
ATOM    922  OE1 GLN A 114      49.346  -7.377 -85.861  1.00 93.37           O  
ATOM    923  N   LEU A 115      45.566  -3.308 -86.344  1.00 93.52           N  
ATOM    924  CA  LEU A 115      45.323  -2.032 -85.662  1.00 93.52           C  
ATOM    925  C   LEU A 115      43.830  -1.757 -85.490  1.00 93.52           C  
ATOM    926  CB  LEU A 115      45.974  -0.858 -86.423  1.00 93.52           C  
ATOM    927  O   LEU A 115      43.408  -1.359 -84.410  1.00 93.52           O  
ATOM    928  CG  LEU A 115      47.249  -0.316 -85.746  1.00 93.52           C  
ATOM    929  CD1 LEU A 115      48.506  -0.695 -86.528  1.00 93.52           C  
ATOM    930  CD2 LEU A 115      47.188   1.210 -85.645  1.00 93.52           C  
ATOM    931  N   ASN A 116      43.018  -1.986 -86.523  1.00 94.03           N  
ATOM    932  CA  ASN A 116      41.573  -1.778 -86.436  1.00 94.03           C  
ATOM    933  C   ASN A 116      40.925  -2.703 -85.397  1.00 94.03           C  
ATOM    934  CB  ASN A 116      40.950  -1.993 -87.822  1.00 94.03           C  
ATOM    935  O   ASN A 116      40.026  -2.279 -84.673  1.00 94.03           O  
ATOM    936  CG  ASN A 116      41.227  -0.856 -88.786  1.00 94.03           C  
ATOM    937  ND2 ASN A 116      41.111  -1.108 -90.068  1.00 94.03           N  
ATOM    938  OD1 ASN A 116      41.507   0.275 -88.430  1.00 94.03           O  
ATOM    939  N   GLN A 117      41.393  -3.950 -85.291  1.00 93.11           N  
ATOM    940  CA  GLN A 117      40.921  -4.879 -84.269  1.00 93.11           C  
ATOM    941  C   GLN A 117      41.322  -4.417 -82.859  1.00 93.11           C  
ATOM    942  CB  GLN A 117      41.443  -6.283 -84.594  1.00 93.11           C  
ATOM    943  O   GLN A 117      40.489  -4.439 -81.954  1.00 93.11           O  
ATOM    944  CG  GLN A 117      40.824  -7.343 -83.671  1.00 93.11           C  
ATOM    945  CD  GLN A 117      41.282  -8.761 -83.995  1.00 93.11           C  
ATOM    946  NE2 GLN A 117      40.869  -9.736 -83.215  1.00 93.11           N  
ATOM    947  OE1 GLN A 117      41.998  -9.043 -84.939  1.00 93.11           O  
ATOM    948  N   GLU A 118      42.563  -3.959 -82.665  1.00 93.50           N  
ATOM    949  CA  GLU A 118      43.019  -3.406 -81.384  1.00 93.50           C  
ATOM    950  C   GLU A 118      42.247  -2.138 -80.988  1.00 93.50           C  
ATOM    951  CB  GLU A 118      44.527  -3.105 -81.430  1.00 93.50           C  
ATOM    952  O   GLU A 118      41.874  -1.994 -79.824  1.00 93.50           O  
ATOM    953  CG  GLU A 118      45.389  -4.375 -81.328  1.00 93.50           C  
ATOM    954  CD  GLU A 118      46.902  -4.088 -81.338  1.00 93.50           C  
ATOM    955  OE1 GLU A 118      47.668  -5.056 -81.571  1.00 93.50           O  
ATOM    956  OE2 GLU A 118      47.294  -2.925 -81.079  1.00 93.50           O  
ATOM    957  N   ILE A 119      41.963  -1.246 -81.945  1.00 93.81           N  
ATOM    958  CA  ILE A 119      41.150  -0.041 -81.727  1.00 93.81           C  
ATOM    959  C   ILE A 119      39.735  -0.432 -81.294  1.00 93.81           C  
ATOM    960  CB  ILE A 119      41.153   0.869 -82.979  1.00 93.81           C  
ATOM    961  O   ILE A 119      39.277   0.043 -80.260  1.00 93.81           O  
ATOM    962  CG1 ILE A 119      42.552   1.500 -83.177  1.00 93.81           C  
ATOM    963  CG2 ILE A 119      40.100   1.990 -82.860  1.00 93.81           C  
ATOM    964  CD1 ILE A 119      42.766   2.106 -84.570  1.00 93.81           C  
ATOM    965  N   ALA A 120      39.079  -1.357 -82.001  1.00 93.70           N  
ATOM    966  CA  ALA A 120      37.726  -1.796 -81.657  1.00 93.70           C  
ATOM    967  C   ALA A 120      37.647  -2.440 -80.258  1.00 93.70           C  
ATOM    968  CB  ALA A 120      37.255  -2.770 -82.743  1.00 93.70           C  
ATOM    969  O   ALA A 120      36.691  -2.216 -79.514  1.00 93.70           O  
ATOM    970  N   VAL A 121      38.664  -3.221 -79.869  1.00 92.82           N  
ATOM    971  CA  VAL A 121      38.756  -3.791 -78.513  1.00 92.82           C  
ATOM    972  C   VAL A 121      38.953  -2.693 -77.466  1.00 92.82           C  
ATOM    973  CB  VAL A 121      39.873  -4.851 -78.434  1.00 92.82           C  
ATOM    974  O   VAL A 121      38.315  -2.742 -76.415  1.00 92.82           O  
ATOM    975  CG1 VAL A 121      40.148  -5.322 -76.997  1.00 92.82           C  
ATOM    976  CG2 VAL A 121      39.490  -6.099 -79.242  1.00 92.82           C  
ATOM    977  N   ARG A 122      39.800  -1.691 -77.742  1.00 93.64           N  
ATOM    978  CA  ARG A 122      40.012  -0.551 -76.837  1.00 93.64           C  
ATOM    979  C   ARG A 122      38.761   0.300 -76.668  1.00 93.64           C  
ATOM    980  CB  ARG A 122      41.171   0.328 -77.314  1.00 93.64           C  
ATOM    981  O   ARG A 122      38.428   0.617 -75.534  1.00 93.64           O  
ATOM    982  CG  ARG A 122      42.532  -0.260 -76.938  1.00 93.64           C  
ATOM    983  CD  ARG A 122      43.616   0.750 -77.314  1.00 93.64           C  
ATOM    984  NE  ARG A 122      44.962   0.247 -76.989  1.00 93.64           N  
ATOM    985  NH1 ARG A 122      46.066   2.242 -77.218  1.00 93.64           N  
ATOM    986  NH2 ARG A 122      47.218   0.387 -76.738  1.00 93.64           N  
ATOM    987  CZ  ARG A 122      46.071   0.959 -76.979  1.00 93.64           C  
ATOM    988  N   GLU A 123      38.058   0.621 -77.750  1.00 93.61           N  
ATOM    989  CA  GLU A 123      36.805   1.387 -77.700  1.00 93.61           C  
ATOM    990  C   GLU A 123      35.745   0.662 -76.866  1.00 93.61           C  
ATOM    991  CB  GLU A 123      36.268   1.606 -79.121  1.00 93.61           C  
ATOM    992  O   GLU A 123      35.093   1.271 -76.019  1.00 93.61           O  
ATOM    993  CG  GLU A 123      37.065   2.660 -79.904  1.00 93.61           C  
ATOM    994  CD  GLU A 123      36.536   2.875 -81.333  1.00 93.61           C  
ATOM    995  OE1 GLU A 123      36.981   3.861 -81.964  1.00 93.61           O  
ATOM    996  OE2 GLU A 123      35.714   2.055 -81.806  1.00 93.61           O  
ATOM    997  N   LYS A 124      35.617  -0.659 -77.045  1.00 93.05           N  
ATOM    998  CA  LYS A 124      34.708  -1.476 -76.235  1.00 93.05           C  
ATOM    999  C   LYS A 124      35.091  -1.454 -74.750  1.00 93.05           C  
ATOM   1000  CB  LYS A 124      34.663  -2.897 -76.810  1.00 93.05           C  
ATOM   1001  O   LYS A 124      34.225  -1.246 -73.908  1.00 93.05           O  
ATOM   1002  CG  LYS A 124      33.625  -3.731 -76.055  1.00 93.05           C  
ATOM   1003  CD  LYS A 124      33.530  -5.158 -76.594  1.00 93.05           C  
ATOM   1004  CE  LYS A 124      32.582  -5.882 -75.642  1.00 93.05           C  
ATOM   1005  NZ  LYS A 124      32.482  -7.328 -75.911  1.00 93.05           N  
ATOM   1006  N   ALA A 125      36.373  -1.637 -74.435  1.00 92.83           N  
ATOM   1007  CA  ALA A 125      36.858  -1.606 -73.057  1.00 92.83           C  
ATOM   1008  C   ALA A 125      36.681  -0.221 -72.406  1.00 92.83           C  
ATOM   1009  CB  ALA A 125      38.327  -2.045 -73.051  1.00 92.83           C  
ATOM   1010  O   ALA A 125      36.355  -0.135 -71.225  1.00 92.83           O  
ATOM   1011  N   GLU A 126      36.867   0.866 -73.161  1.00 93.20           N  
ATOM   1012  CA  GLU A 126      36.645   2.230 -72.675  1.00 93.20           C  
ATOM   1013  C   GLU A 126      35.159   2.502 -72.404  1.00 93.20           C  
ATOM   1014  CB  GLU A 126      37.247   3.237 -73.670  1.00 93.20           C  
ATOM   1015  O   GLU A 126      34.830   3.094 -71.375  1.00 93.20           O  
ATOM   1016  CG  GLU A 126      37.250   4.661 -73.090  1.00 93.20           C  
ATOM   1017  CD  GLU A 126      37.937   5.708 -73.982  1.00 93.20           C  
ATOM   1018  OE1 GLU A 126      37.842   6.901 -73.605  1.00 93.20           O  
ATOM   1019  OE2 GLU A 126      38.578   5.332 -74.990  1.00 93.20           O  
ATOM   1020  N   ALA A 127      34.258   2.016 -73.262  1.00 93.50           N  
ATOM   1021  CA  ALA A 127      32.815   2.117 -73.046  1.00 93.50           C  
ATOM   1022  C   ALA A 127      32.359   1.347 -71.790  1.00 93.50           C  
ATOM   1023  CB  ALA A 127      32.098   1.635 -74.312  1.00 93.50           C  
ATOM   1024  O   ALA A 127      31.652   1.909 -70.952  1.00 93.50           O  
ATOM   1025  N   GLU A 128      32.816   0.103 -71.608  1.00 93.44           N  
ATOM   1026  CA  GLU A 128      32.535  -0.708 -70.407  1.00 93.44           C  
ATOM   1027  C   GLU A 128      33.089  -0.047 -69.132  1.00 93.44           C  
ATOM   1028  CB  GLU A 128      33.159  -2.109 -70.572  1.00 93.44           C  
ATOM   1029  O   GLU A 128      32.438  -0.022 -68.081  1.00 93.44           O  
ATOM   1030  CG  GLU A 128      32.410  -3.001 -71.581  1.00 93.44           C  
ATOM   1031  CD  GLU A 128      33.095  -4.357 -71.858  1.00 93.44           C  
ATOM   1032  OE1 GLU A 128      32.546  -5.135 -72.684  1.00 93.44           O  
ATOM   1033  OE2 GLU A 128      34.179  -4.635 -71.298  1.00 93.44           O  
ATOM   1034  N   LEU A 129      34.284   0.542 -69.222  1.00 93.68           N  
ATOM   1035  CA  LEU A 129      34.902   1.273 -68.121  1.00 93.68           C  
ATOM   1036  C   LEU A 129      34.094   2.529 -67.757  1.00 93.68           C  
ATOM   1037  CB  LEU A 129      36.353   1.596 -68.517  1.00 93.68           C  
ATOM   1038  O   LEU A 129      33.867   2.784 -66.574  1.00 93.68           O  
ATOM   1039  CG  LEU A 129      37.164   2.298 -67.424  1.00 93.68           C  
ATOM   1040  CD1 LEU A 129      37.343   1.416 -66.185  1.00 93.68           C  
ATOM   1041  CD2 LEU A 129      38.544   2.682 -67.959  1.00 93.68           C  
ATOM   1042  N   GLN A 130      33.636   3.301 -68.747  1.00 92.99           N  
ATOM   1043  CA  GLN A 130      32.792   4.480 -68.525  1.00 92.99           C  
ATOM   1044  C   GLN A 130      31.450   4.116 -67.881  1.00 92.99           C  
ATOM   1045  CB  GLN A 130      32.556   5.227 -69.847  1.00 92.99           C  
ATOM   1046  O   GLN A 130      31.018   4.809 -66.956  1.00 92.99           O  
ATOM   1047  CG  GLN A 130      33.769   6.064 -70.284  1.00 92.99           C  
ATOM   1048  CD  GLN A 130      33.541   6.790 -71.610  1.00 92.99           C  
ATOM   1049  NE2 GLN A 130      34.522   7.501 -72.119  1.00 92.99           N  
ATOM   1050  OE1 GLN A 130      32.477   6.770 -72.205  1.00 92.99           O  
ATOM   1051  N   GLU A 131      30.819   3.023 -68.312  1.00 92.85           N  
ATOM   1052  CA  GLU A 131      29.583   2.516 -67.708  1.00 92.85           C  
ATOM   1053  C   GLU A 131      29.801   2.112 -66.242  1.00 92.85           C  
ATOM   1054  CB  GLU A 131      29.052   1.346 -68.549  1.00 92.85           C  
ATOM   1055  O   GLU A 131      29.069   2.559 -65.355  1.00 92.85           O  
ATOM   1056  CG  GLU A 131      27.671   0.884 -68.057  1.00 92.85           C  
ATOM   1057  CD  GLU A 131      27.061  -0.251 -68.892  1.00 92.85           C  
ATOM   1058  OE1 GLU A 131      25.874  -0.556 -68.625  1.00 92.85           O  
ATOM   1059  OE2 GLU A 131      27.753  -0.801 -69.776  1.00 92.85           O  
ATOM   1060  N   THR A 132      30.866   1.353 -65.966  1.00 92.79           N  
ATOM   1061  CA  THR A 132      31.227   0.920 -64.605  1.00 92.79           C  
ATOM   1062  C   THR A 132      31.526   2.115 -63.697  1.00 92.79           C  
ATOM   1063  CB  THR A 132      32.447  -0.014 -64.631  1.00 92.79           C  
ATOM   1064  O   THR A 132      31.055   2.172 -62.561  1.00 92.79           O  
ATOM   1065  CG2 THR A 132      32.730  -0.627 -63.258  1.00 92.79           C  
ATOM   1066  OG1 THR A 132      32.242  -1.095 -65.511  1.00 92.79           O  
ATOM   1067  N   PHE A 133      32.259   3.120 -64.192  1.00 94.16           N  
ATOM   1068  CA  PHE A 133      32.487   4.362 -63.450  1.00 94.16           C  
ATOM   1069  C   PHE A 133      31.190   5.135 -63.188  1.00 94.16           C  
ATOM   1070  CB  PHE A 133      33.473   5.267 -64.203  1.00 94.16           C  
ATOM   1071  O   PHE A 133      31.063   5.763 -62.135  1.00 94.16           O  
ATOM   1072  CG  PHE A 133      34.937   4.983 -63.935  1.00 94.16           C  
ATOM   1073  CD1 PHE A 133      35.439   5.058 -62.621  1.00 94.16           C  
ATOM   1074  CD2 PHE A 133      35.815   4.715 -64.997  1.00 94.16           C  
ATOM   1075  CE1 PHE A 133      36.802   4.828 -62.370  1.00 94.16           C  
ATOM   1076  CE2 PHE A 133      37.181   4.500 -64.745  1.00 94.16           C  
ATOM   1077  CZ  PHE A 133      37.673   4.537 -63.431  1.00 94.16           C  
ATOM   1078  N   GLY A 134      30.241   5.107 -64.125  1.00 93.29           N  
ATOM   1079  CA  GLY A 134      28.909   5.680 -63.944  1.00 93.29           C  
ATOM   1080  C   GLY A 134      28.151   5.019 -62.792  1.00 93.29           C  
ATOM   1081  O   GLY A 134      27.672   5.720 -61.902  1.00 93.29           O  
ATOM   1082  N   GLN A 135      28.108   3.685 -62.766  1.00 94.10           N  
ATOM   1083  CA  GLN A 135      27.441   2.911 -61.711  1.00 94.10           C  
ATOM   1084  C   GLN A 135      28.105   3.103 -60.342  1.00 94.10           C  
ATOM   1085  CB  GLN A 135      27.423   1.423 -62.090  1.00 94.10           C  
ATOM   1086  O   GLN A 135      27.420   3.390 -59.361  1.00 94.10           O  
ATOM   1087  CG  GLN A 135      26.520   1.134 -63.300  1.00 94.10           C  
ATOM   1088  CD  GLN A 135      26.492  -0.345 -63.680  1.00 94.10           C  
ATOM   1089  NE2 GLN A 135      25.834  -0.705 -64.760  1.00 94.10           N  
ATOM   1090  OE1 GLN A 135      27.056  -1.206 -63.027  1.00 94.10           O  
ATOM   1091  N   LEU A 136      29.440   3.051 -60.280  1.00 93.46           N  
ATOM   1092  CA  LEU A 136      30.179   3.222 -59.028  1.00 93.46           C  
ATOM   1093  C   LEU A 136      29.953   4.609 -58.405  1.00 93.46           C  
ATOM   1094  CB  LEU A 136      31.671   2.968 -59.308  1.00 93.46           C  
ATOM   1095  O   LEU A 136      29.860   4.737 -57.187  1.00 93.46           O  
ATOM   1096  CG  LEU A 136      32.548   2.966 -58.042  1.00 93.46           C  
ATOM   1097  CD1 LEU A 136      32.232   1.790 -57.117  1.00 93.46           C  
ATOM   1098  CD2 LEU A 136      34.022   2.883 -58.441  1.00 93.46           C  
ATOM   1099  N   LYS A 137      29.832   5.663 -59.223  1.00 93.67           N  
ATOM   1100  CA  LYS A 137      29.501   7.010 -58.727  1.00 93.67           C  
ATOM   1101  C   LYS A 137      28.117   7.071 -58.082  1.00 93.67           C  
ATOM   1102  CB  LYS A 137      29.573   8.033 -59.864  1.00 93.67           C  
ATOM   1103  O   LYS A 137      27.957   7.788 -57.098  1.00 93.67           O  
ATOM   1104  CG  LYS A 137      31.011   8.463 -60.161  1.00 93.67           C  
ATOM   1105  CD  LYS A 137      31.005   9.438 -61.340  1.00 93.67           C  
ATOM   1106  CE  LYS A 137      32.435   9.861 -61.672  1.00 93.67           C  
ATOM   1107  NZ  LYS A 137      32.457  10.768 -62.844  1.00 93.67           N  
ATOM   1108  N   ILE A 138      27.138   6.354 -58.635  1.00 93.88           N  
ATOM   1109  CA  ILE A 138      25.784   6.280 -58.073  1.00 93.88           C  
ATOM   1110  C   ILE A 138      25.830   5.543 -56.730  1.00 93.88           C  
ATOM   1111  CB  ILE A 138      24.803   5.637 -59.083  1.00 93.88           C  
ATOM   1112  O   ILE A 138      25.361   6.087 -55.735  1.00 93.88           O  
ATOM   1113  CG1 ILE A 138      24.660   6.535 -60.336  1.00 93.88           C  
ATOM   1114  CG2 ILE A 138      23.424   5.408 -58.437  1.00 93.88           C  
ATOM   1115  CD1 ILE A 138      23.962   5.850 -61.518  1.00 93.88           C  
ATOM   1116  N   GLU A 139      26.487   4.382 -56.673  1.00 94.10           N  
ATOM   1117  CA  GLU A 139      26.604   3.578 -55.448  1.00 94.10           C  
ATOM   1118  C   GLU A 139      27.335   4.327 -54.317  1.00 94.10           C  
ATOM   1119  CB  GLU A 139      27.327   2.266 -55.795  1.00 94.10           C  
ATOM   1120  O   GLU A 139      26.892   4.314 -53.168  1.00 94.10           O  
ATOM   1121  CG  GLU A 139      27.275   1.245 -54.646  1.00 94.10           C  
ATOM   1122  CD  GLU A 139      28.059  -0.047 -54.930  1.00 94.10           C  
ATOM   1123  OE1 GLU A 139      28.123  -0.888 -54.001  1.00 94.10           O  
ATOM   1124  OE2 GLU A 139      28.645  -0.175 -56.030  1.00 94.10           O  
ATOM   1125  N   ILE A 140      28.432   5.036 -54.628  1.00 93.46           N  
ATOM   1126  CA  ILE A 140      29.149   5.864 -53.643  1.00 93.46           C  
ATOM   1127  C   ILE A 140      28.232   6.960 -53.097  1.00 93.46           C  
ATOM   1128  CB  ILE A 140      30.451   6.449 -54.242  1.00 93.46           C  
ATOM   1129  O   ILE A 140      28.174   7.149 -51.882  1.00 93.46           O  
ATOM   1130  CG1 ILE A 140      31.494   5.320 -54.407  1.00 93.46           C  
ATOM   1131  CG2 ILE A 140      31.035   7.573 -53.357  1.00 93.46           C  
ATOM   1132  CD1 ILE A 140      32.734   5.725 -55.214  1.00 93.46           C  
ATOM   1133  N   LYS A 141      27.489   7.650 -53.970  1.00 94.46           N  
ATOM   1134  CA  LYS A 141      26.577   8.722 -53.562  1.00 94.46           C  
ATOM   1135  C   LYS A 141      25.452   8.199 -52.663  1.00 94.46           C  
ATOM   1136  CB  LYS A 141      26.031   9.409 -54.818  1.00 94.46           C  
ATOM   1137  O   LYS A 141      25.182   8.792 -51.623  1.00 94.46           O  
ATOM   1138  CG  LYS A 141      25.261  10.674 -54.436  1.00 94.46           C  
ATOM   1139  CD  LYS A 141      24.541  11.268 -55.643  1.00 94.46           C  
ATOM   1140  CE  LYS A 141      23.797  12.499 -55.128  1.00 94.46           C  
ATOM   1141  NZ  LYS A 141      22.499  12.681 -55.802  1.00 94.46           N  
ATOM   1142  N   GLU A 142      24.828   7.080 -53.025  1.00 93.50           N  
ATOM   1143  CA  GLU A 142      23.782   6.443 -52.211  1.00 93.50           C  
ATOM   1144  C   GLU A 142      24.313   6.012 -50.837  1.00 93.50           C  
ATOM   1145  CB  GLU A 142      23.226   5.216 -52.948  1.00 93.50           C  
ATOM   1146  O   GLU A 142      23.646   6.195 -49.812  1.00 93.50           O  
ATOM   1147  CG  GLU A 142      22.332   5.601 -54.136  1.00 93.50           C  
ATOM   1148  CD  GLU A 142      21.785   4.387 -54.907  1.00 93.50           C  
ATOM   1149  OE1 GLU A 142      20.992   4.626 -55.848  1.00 93.50           O  
ATOM   1150  OE2 GLU A 142      22.147   3.237 -54.567  1.00 93.50           O  
ATOM   1151  N   ARG A 143      25.540   5.481 -50.788  1.00 94.11           N  
ATOM   1152  CA  ARG A 143      26.193   5.095 -49.534  1.00 94.11           C  
ATOM   1153  C   ARG A 143      26.516   6.303 -48.655  1.00 94.11           C  
ATOM   1154  CB  ARG A 143      27.434   4.260 -49.864  1.00 94.11           C  
ATOM   1155  O   ARG A 143      26.316   6.222 -47.444  1.00 94.11           O  
ATOM   1156  CG  ARG A 143      28.056   3.666 -48.597  1.00 94.11           C  
ATOM   1157  CD  ARG A 143      29.254   2.797 -48.973  1.00 94.11           C  
ATOM   1158  NE  ARG A 143      29.900   2.246 -47.768  1.00 94.11           N  
ATOM   1159  NH1 ARG A 143      31.546   1.085 -48.853  1.00 94.11           N  
ATOM   1160  NH2 ARG A 143      31.444   1.044 -46.615  1.00 94.11           N  
ATOM   1161  CZ  ARG A 143      30.959   1.463 -47.752  1.00 94.11           C  
ATOM   1162  N   GLU A 144      26.991   7.403 -49.237  1.00 93.90           N  
ATOM   1163  CA  GLU A 144      27.227   8.665 -48.523  1.00 93.90           C  
ATOM   1164  C   GLU A 144      25.924   9.245 -47.954  1.00 93.90           C  
ATOM   1165  CB  GLU A 144      27.905   9.693 -49.448  1.00 93.90           C  
ATOM   1166  O   GLU A 144      25.871   9.578 -46.771  1.00 93.90           O  
ATOM   1167  CG  GLU A 144      29.401   9.412 -49.669  1.00 93.90           C  
ATOM   1168  CD  GLU A 144      30.080  10.399 -50.641  1.00 93.90           C  
ATOM   1169  OE1 GLU A 144      31.311  10.254 -50.830  1.00 93.90           O  
ATOM   1170  OE2 GLU A 144      29.396  11.298 -51.185  1.00 93.90           O  
ATOM   1171  N   GLU A 145      24.851   9.300 -48.749  1.00 94.10           N  
ATOM   1172  CA  GLU A 145      23.530   9.769 -48.300  1.00 94.10           C  
ATOM   1173  C   GLU A 145      22.979   8.897 -47.159  1.00 94.10           C  
ATOM   1174  CB  GLU A 145      22.547   9.810 -49.491  1.00 94.10           C  
ATOM   1175  O   GLU A 145      22.539   9.419 -46.131  1.00 94.10           O  
ATOM   1176  CG  GLU A 145      22.822  10.977 -50.465  1.00 94.10           C  
ATOM   1177  CD  GLU A 145      21.902  11.011 -51.708  1.00 94.10           C  
ATOM   1178  OE1 GLU A 145      22.102  11.903 -52.579  1.00 94.10           O  
ATOM   1179  OE2 GLU A 145      20.981  10.175 -51.812  1.00 94.10           O  
ATOM   1180  N   THR A 146      23.085   7.569 -47.286  1.00 93.83           N  
ATOM   1181  CA  THR A 146      22.662   6.617 -46.244  1.00 93.83           C  
ATOM   1182  C   THR A 146      23.475   6.786 -44.958  1.00 93.83           C  
ATOM   1183  CB  THR A 146      22.790   5.167 -46.738  1.00 93.83           C  
ATOM   1184  O   THR A 146      22.917   6.738 -43.860  1.00 93.83           O  
ATOM   1185  CG2 THR A 146      22.231   4.153 -45.739  1.00 93.83           C  
ATOM   1186  OG1 THR A 146      22.063   4.972 -47.927  1.00 93.83           O  
ATOM   1187  N   GLN A 147      24.788   7.014 -45.070  1.00 94.07           N  
ATOM   1188  CA  GLN A 147      25.668   7.248 -43.923  1.00 94.07           C  
ATOM   1189  C   GLN A 147      25.311   8.553 -43.199  1.00 94.07           C  
ATOM   1190  CB  GLN A 147      27.128   7.236 -44.404  1.00 94.07           C  
ATOM   1191  O   GLN A 147      25.164   8.550 -41.977  1.00 94.07           O  
ATOM   1192  CG  GLN A 147      28.148   7.442 -43.273  1.00 94.07           C  
ATOM   1193  CD  GLN A 147      28.119   6.345 -42.213  1.00 94.07           C  
ATOM   1194  NE2 GLN A 147      28.317   6.689 -40.962  1.00 94.07           N  
ATOM   1195  OE1 GLN A 147      27.948   5.163 -42.488  1.00 94.07           O  
ATOM   1196  N   ILE A 148      25.101   9.647 -43.940  1.00 93.63           N  
ATOM   1197  CA  ILE A 148      24.682  10.937 -43.373  1.00 93.63           C  
ATOM   1198  C   ILE A 148      23.327  10.799 -42.674  1.00 93.63           C  
ATOM   1199  CB  ILE A 148      24.643  12.021 -44.477  1.00 93.63           C  
ATOM   1200  O   ILE A 148      23.154  11.288 -41.558  1.00 93.63           O  
ATOM   1201  CG1 ILE A 148      26.075  12.348 -44.956  1.00 93.63           C  
ATOM   1202  CG2 ILE A 148      23.957  13.309 -43.974  1.00 93.63           C  
ATOM   1203  CD1 ILE A 148      26.120  13.155 -46.261  1.00 93.63           C  
ATOM   1204  N   GLN A 149      22.366  10.110 -43.294  1.00 93.78           N  
ATOM   1205  CA  GLN A 149      21.048   9.891 -42.699  1.00 93.78           C  
ATOM   1206  C   GLN A 149      21.139   9.071 -41.404  1.00 93.78           C  
ATOM   1207  CB  GLN A 149      20.142   9.214 -43.737  1.00 93.78           C  
ATOM   1208  O   GLN A 149      20.480   9.404 -40.416  1.00 93.78           O  
ATOM   1209  CG  GLN A 149      18.697   9.103 -43.230  1.00 93.78           C  
ATOM   1210  CD  GLN A 149      17.742   8.517 -44.264  1.00 93.78           C  
ATOM   1211  NE2 GLN A 149      16.470   8.422 -43.947  1.00 93.78           N  
ATOM   1212  OE1 GLN A 149      18.090   8.126 -45.360  1.00 93.78           O  
ATOM   1213  N   LEU A 150      21.980   8.033 -41.379  1.00 93.49           N  
ATOM   1214  CA  LEU A 150      22.211   7.217 -40.188  1.00 93.49           C  
ATOM   1215  C   LEU A 150      22.859   8.030 -39.056  1.00 93.49           C  
ATOM   1216  CB  LEU A 150      23.069   6.005 -40.592  1.00 93.49           C  
ATOM   1217  O   LEU A 150      22.436   7.923 -37.904  1.00 93.49           O  
ATOM   1218  CG  LEU A 150      23.319   5.003 -39.451  1.00 93.49           C  
ATOM   1219  CD1 LEU A 150      22.023   4.339 -38.974  1.00 93.49           C  
ATOM   1220  CD2 LEU A 150      24.270   3.907 -39.930  1.00 93.49           C  
ATOM   1221  N   GLU A 151      23.845   8.871 -39.373  1.00 92.06           N  
ATOM   1222  CA  GLU A 151      24.492   9.770 -38.408  1.00 92.06           C  
ATOM   1223  C   GLU A 151      23.518  10.809 -37.849  1.00 92.06           C  
ATOM   1224  CB  GLU A 151      25.688  10.475 -39.064  1.00 92.06           C  
ATOM   1225  O   GLU A 151      23.457  11.004 -36.633  1.00 92.06           O  
ATOM   1226  CG  GLU A 151      26.887   9.529 -39.185  1.00 92.06           C  
ATOM   1227  CD  GLU A 151      28.075  10.144 -39.936  1.00 92.06           C  
ATOM   1228  OE1 GLU A 151      28.987   9.345 -40.260  1.00 92.06           O  
ATOM   1229  OE2 GLU A 151      28.088  11.376 -40.154  1.00 92.06           O  
ATOM   1230  N   GLN A 152      22.704  11.430 -38.708  1.00 93.25           N  
ATOM   1231  CA  GLN A 152      21.665  12.376 -38.293  1.00 93.25           C  
ATOM   1232  C   GLN A 152      20.624  11.709 -37.394  1.00 93.25           C  
ATOM   1233  CB  GLN A 152      20.972  12.975 -39.523  1.00 93.25           C  
ATOM   1234  O   GLN A 152      20.280  12.253 -36.345  1.00 93.25           O  
ATOM   1235  CG  GLN A 152      21.841  14.016 -40.238  1.00 93.25           C  
ATOM   1236  CD  GLN A 152      21.155  14.598 -41.471  1.00 93.25           C  
ATOM   1237  NE2 GLN A 152      21.805  15.497 -42.176  1.00 93.25           N  
ATOM   1238  OE1 GLN A 152      20.027  14.292 -41.819  1.00 93.25           O  
ATOM   1239  N   GLN A 153      20.151  10.516 -37.760  1.00 94.04           N  
ATOM   1240  CA  GLN A 153      19.187   9.768 -36.957  1.00 94.04           C  
ATOM   1241  C   GLN A 153      19.778   9.363 -35.599  1.00 94.04           C  
ATOM   1242  CB  GLN A 153      18.703   8.554 -37.763  1.00 94.04           C  
ATOM   1243  O   GLN A 153      19.114   9.512 -34.573  1.00 94.04           O  
ATOM   1244  CG  GLN A 153      17.598   7.788 -37.021  1.00 94.04           C  
ATOM   1245  CD  GLN A 153      17.014   6.636 -37.833  1.00 94.04           C  
ATOM   1246  NE2 GLN A 153      16.263   5.758 -37.204  1.00 94.04           N  
ATOM   1247  OE1 GLN A 153      17.188   6.491 -39.028  1.00 94.04           O  
ATOM   1248  N   SER A 154      21.029   8.899 -35.571  1.00 90.32           N  
ATOM   1249  CA  SER A 154      21.743   8.562 -34.335  1.00 90.32           C  
ATOM   1250  C   SER A 154      21.915   9.787 -33.426  1.00 90.32           C  
ATOM   1251  CB  SER A 154      23.100   7.950 -34.697  1.00 90.32           C  
ATOM   1252  O   SER A 154      21.585   9.742 -32.239  1.00 90.32           O  
ATOM   1253  OG  SER A 154      23.763   7.502 -33.534  1.00 90.32           O  
ATOM   1254  N   SER A 155      22.338  10.923 -33.992  1.00 91.11           N  
ATOM   1255  CA  SER A 155      22.489  12.193 -33.272  1.00 91.11           C  
ATOM   1256  C   SER A 155      21.157  12.726 -32.727  1.00 91.11           C  
ATOM   1257  CB  SER A 155      23.126  13.223 -34.210  1.00 91.11           C  
ATOM   1258  O   SER A 155      21.089  13.184 -31.581  1.00 91.11           O  
ATOM   1259  OG  SER A 155      23.352  14.440 -33.527  1.00 91.11           O  
ATOM   1260  N   PHE A 156      20.076  12.617 -33.505  1.00 92.43           N  
ATOM   1261  CA  PHE A 156      18.735  13.016 -33.084  1.00 92.43           C  
ATOM   1262  C   PHE A 156      18.219  12.159 -31.922  1.00 92.43           C  
ATOM   1263  CB  PHE A 156      17.783  12.951 -34.285  1.00 92.43           C  
ATOM   1264  O   PHE A 156      17.773  12.702 -30.911  1.00 92.43           O  
ATOM   1265  CG  PHE A 156      16.355  13.308 -33.926  1.00 92.43           C  
ATOM   1266  CD1 PHE A 156      15.389  12.297 -33.756  1.00 92.43           C  
ATOM   1267  CD2 PHE A 156      16.003  14.653 -33.713  1.00 92.43           C  
ATOM   1268  CE1 PHE A 156      14.076  12.632 -33.383  1.00 92.43           C  
ATOM   1269  CE2 PHE A 156      14.690  14.988 -33.339  1.00 92.43           C  
ATOM   1270  CZ  PHE A 156      13.727  13.979 -33.175  1.00 92.43           C  
ATOM   1271  N   LEU A 157      18.332  10.828 -32.025  1.00 90.55           N  
ATOM   1272  CA  LEU A 157      17.949   9.908 -30.947  1.00 90.55           C  
ATOM   1273  C   LEU A 157      18.744  10.186 -29.670  1.00 90.55           C  
ATOM   1274  CB  LEU A 157      18.167   8.453 -31.396  1.00 90.55           C  
ATOM   1275  O   LEU A 157      18.167  10.219 -28.582  1.00 90.55           O  
ATOM   1276  CG  LEU A 157      17.151   7.941 -32.432  1.00 90.55           C  
ATOM   1277  CD1 LEU A 157      17.579   6.553 -32.913  1.00 90.55           C  
ATOM   1278  CD2 LEU A 157      15.737   7.832 -31.856  1.00 90.55           C  
ATOM   1279  N   ARG A 158      20.050  10.450 -29.795  1.00 89.30           N  
ATOM   1280  CA  ARG A 158      20.886  10.828 -28.655  1.00 89.30           C  
ATOM   1281  C   ARG A 158      20.404  12.120 -27.998  1.00 89.30           C  
ATOM   1282  CB  ARG A 158      22.355  10.937 -29.104  1.00 89.30           C  
ATOM   1283  O   ARG A 158      20.223  12.152 -26.784  1.00 89.30           O  
ATOM   1284  CG  ARG A 158      23.299  11.311 -27.951  1.00 89.30           C  
ATOM   1285  CD  ARG A 158      23.332  10.195 -26.912  1.00 89.30           C  
ATOM   1286  NE  ARG A 158      23.933  10.629 -25.653  1.00 89.30           N  
ATOM   1287  NH1 ARG A 158      24.058   8.526 -24.799  1.00 89.30           N  
ATOM   1288  NH2 ARG A 158      24.599  10.274 -23.519  1.00 89.30           N  
ATOM   1289  CZ  ARG A 158      24.217   9.810 -24.664  1.00 89.30           C  
ATOM   1290  N   SER A 159      20.147  13.150 -28.800  1.00 91.98           N  
ATOM   1291  CA  SER A 159      19.661  14.448 -28.316  1.00 91.98           C  
ATOM   1292  C   SER A 159      18.317  14.319 -27.593  1.00 91.98           C  
ATOM   1293  CB  SER A 159      19.517  15.434 -29.478  1.00 91.98           C  
ATOM   1294  O   SER A 159      18.109  14.957 -26.565  1.00 91.98           O  
ATOM   1295  OG  SER A 159      20.756  15.616 -30.137  1.00 91.98           O  
ATOM   1296  N   PHE A 160      17.422  13.459 -28.087  1.00 92.98           N  
ATOM   1297  CA  PHE A 160      16.145  13.172 -27.436  1.00 92.98           C  
ATOM   1298  C   PHE A 160      16.329  12.511 -26.062  1.00 92.98           C  
ATOM   1299  CB  PHE A 160      15.301  12.294 -28.369  1.00 92.98           C  
ATOM   1300  O   PHE A 160      15.700  12.927 -25.090  1.00 92.98           O  
ATOM   1301  CG  PHE A 160      13.930  11.976 -27.812  1.00 92.98           C  
ATOM   1302  CD1 PHE A 160      13.718  10.793 -27.079  1.00 92.98           C  
ATOM   1303  CD2 PHE A 160      12.873  12.886 -27.995  1.00 92.98           C  
ATOM   1304  CE1 PHE A 160      12.452  10.521 -26.532  1.00 92.98           C  
ATOM   1305  CE2 PHE A 160      11.606  12.613 -27.450  1.00 92.98           C  
ATOM   1306  CZ  PHE A 160      11.396  11.431 -26.717  1.00 92.98           C  
ATOM   1307  N   LEU A 161      17.215  11.514 -25.959  1.00 92.02           N  
ATOM   1308  CA  LEU A 161      17.523  10.855 -24.687  1.00 92.02           C  
ATOM   1309  C   LEU A 161      18.156  11.826 -23.681  1.00 92.02           C  
ATOM   1310  CB  LEU A 161      18.450   9.652 -24.943  1.00 92.02           C  
ATOM   1311  O   LEU A 161      17.766  11.833 -22.513  1.00 92.02           O  
ATOM   1312  CG  LEU A 161      17.800   8.488 -25.711  1.00 92.02           C  
ATOM   1313  CD1 LEU A 161      18.869   7.444 -26.039  1.00 92.02           C  
ATOM   1314  CD2 LEU A 161      16.691   7.817 -24.901  1.00 92.02           C  
ATOM   1315  N   ASP A 162      19.097  12.659 -24.126  1.00 94.44           N  
ATOM   1316  CA  ASP A 162      19.805  13.628 -23.279  1.00 94.44           C  
ATOM   1317  C   ASP A 162      18.930  14.813 -22.844  1.00 94.44           C  
ATOM   1318  CB  ASP A 162      21.074  14.119 -24.000  1.00 94.44           C  
ATOM   1319  O   ASP A 162      19.186  15.402 -21.794  1.00 94.44           O  
ATOM   1320  CG  ASP A 162      22.208  13.084 -24.017  1.00 94.44           C  
ATOM   1321  OD1 ASP A 162      22.245  12.207 -23.122  1.00 94.44           O  
ATOM   1322  OD2 ASP A 162      23.108  13.187 -24.881  1.00 94.44           O  
ATOM   1323  N   ALA A 163      17.885  15.145 -23.606  1.00 93.56           N  
ATOM   1324  CA  ALA A 163      16.895  16.151 -23.225  1.00 93.56           C  
ATOM   1325  C   ALA A 163      15.902  15.655 -22.156  1.00 93.56           C  
ATOM   1326  CB  ALA A 163      16.167  16.613 -24.493  1.00 93.56           C  
ATOM   1327  O   ALA A 163      15.230  16.470 -21.521  1.00 93.56           O  
ATOM   1328  N   SER A 164      15.792  14.338 -21.951  1.00 93.30           N  
ATOM   1329  CA  SER A 164      14.914  13.767 -20.928  1.00 93.30           C  
ATOM   1330  C   SER A 164      15.444  14.060 -19.517  1.00 93.30           C  
ATOM   1331  CB  SER A 164      14.756  12.259 -21.121  1.00 93.30           C  
ATOM   1332  O   SER A 164      16.596  13.730 -19.227  1.00 93.30           O  
ATOM   1333  OG  SER A 164      13.989  11.702 -20.069  1.00 93.30           O  
ATOM   1334  N   PRO A 165      14.610  14.599 -18.606  1.00 91.50           N  
ATOM   1335  CA  PRO A 165      14.986  14.771 -17.202  1.00 91.50           C  
ATOM   1336  C   PRO A 165      15.003  13.441 -16.433  1.00 91.50           C  
ATOM   1337  CB  PRO A 165      13.937  15.730 -16.637  1.00 91.50           C  
ATOM   1338  O   PRO A 165      15.685  13.333 -15.416  1.00 91.50           O  
ATOM   1339  CG  PRO A 165      12.685  15.408 -17.454  1.00 91.50           C  
ATOM   1340  CD  PRO A 165      13.247  15.069 -18.834  1.00 91.50           C  
ATOM   1341  N   ASP A 166      14.271  12.432 -16.915  1.00 96.63           N  
ATOM   1342  CA  ASP A 166      14.272  11.087 -16.340  1.00 96.63           C  
ATOM   1343  C   ASP A 166      15.615  10.397 -16.647  1.00 96.63           C  
ATOM   1344  CB  ASP A 166      13.058  10.264 -16.843  1.00 96.63           C  
ATOM   1345  O   ASP A 166      16.172  10.539 -17.741  1.00 96.63           O  
ATOM   1346  CG  ASP A 166      11.676  10.739 -16.335  1.00 96.63           C  
ATOM   1347  OD1 ASP A 166      11.611  11.509 -15.355  1.00 96.63           O  
ATOM   1348  OD2 ASP A 166      10.624  10.295 -16.871  1.00 96.63           O  
ATOM   1349  N   LEU A 167      16.124   9.618 -15.691  1.00 97.26           N  
ATOM   1350  CA  LEU A 167      17.286   8.752 -15.882  1.00 97.26           C  
ATOM   1351  C   LEU A 167      16.963   7.732 -16.970  1.00 97.26           C  
ATOM   1352  CB  LEU A 167      17.633   7.997 -14.586  1.00 97.26           C  
ATOM   1353  O   LEU A 167      15.951   7.042 -16.871  1.00 97.26           O  
ATOM   1354  CG  LEU A 167      17.793   8.849 -13.318  1.00 97.26           C  
ATOM   1355  CD1 LEU A 167      17.994   7.904 -12.134  1.00 97.26           C  
ATOM   1356  CD2 LEU A 167      18.985   9.795 -13.413  1.00 97.26           C  
ATOM   1357  N   VAL A 168      17.837   7.580 -17.961  1.00 97.16           N  
ATOM   1358  CA  VAL A 168      17.733   6.515 -18.961  1.00 97.16           C  
ATOM   1359  C   VAL A 168      19.060   5.783 -19.038  1.00 97.16           C  
ATOM   1360  CB  VAL A 168      17.294   7.031 -20.343  1.00 97.16           C  
ATOM   1361  O   VAL A 168      20.108   6.404 -19.215  1.00 97.16           O  
ATOM   1362  CG1 VAL A 168      17.038   5.842 -21.280  1.00 97.16           C  
ATOM   1363  CG2 VAL A 168      16.004   7.857 -20.269  1.00 97.16           C  
ATOM   1364  N   PHE A 169      19.026   4.461 -18.906  1.00 95.52           N  
ATOM   1365  CA  PHE A 169      20.215   3.620 -19.007  1.00 95.52           C  
ATOM   1366  C   PHE A 169      19.915   2.280 -19.671  1.00 95.52           C  
ATOM   1367  CB  PHE A 169      20.858   3.434 -17.626  1.00 95.52           C  
ATOM   1368  O   PHE A 169      18.799   1.760 -19.613  1.00 95.52           O  
ATOM   1369  CG  PHE A 169      20.007   2.695 -16.606  1.00 95.52           C  
ATOM   1370  CD1 PHE A 169      19.162   3.414 -15.741  1.00 95.52           C  
ATOM   1371  CD2 PHE A 169      20.063   1.291 -16.518  1.00 95.52           C  
ATOM   1372  CE1 PHE A 169      18.390   2.735 -14.782  1.00 95.52           C  
ATOM   1373  CE2 PHE A 169      19.288   0.608 -15.562  1.00 95.52           C  
ATOM   1374  CZ  PHE A 169      18.462   1.334 -14.683  1.00 95.52           C  
ATOM   1375  N   TYR A 170      20.952   1.696 -20.259  1.00 94.74           N  
ATOM   1376  CA  TYR A 170      20.907   0.417 -20.954  1.00 94.74           C  
ATOM   1377  C   TYR A 170      21.933  -0.519 -20.333  1.00 94.74           C  
ATOM   1378  CB  TYR A 170      21.187   0.639 -22.445  1.00 94.74           C  
ATOM   1379  O   TYR A 170      23.062  -0.098 -20.065  1.00 94.74           O  
ATOM   1380  CG  TYR A 170      20.296   1.694 -23.071  1.00 94.74           C  
ATOM   1381  CD1 TYR A 170      19.026   1.341 -23.553  1.00 94.74           C  
ATOM   1382  CD2 TYR A 170      20.717   3.035 -23.126  1.00 94.74           C  
ATOM   1383  CE1 TYR A 170      18.162   2.332 -24.056  1.00 94.74           C  
ATOM   1384  CE2 TYR A 170      19.862   4.029 -23.633  1.00 94.74           C  
ATOM   1385  OH  TYR A 170      17.747   4.631 -24.579  1.00 94.74           O  
ATOM   1386  CZ  TYR A 170      18.579   3.678 -24.094  1.00 94.74           C  
ATOM   1387  N   ARG A 171      21.558  -1.781 -20.113  1.00 94.15           N  
ATOM   1388  CA  ARG A 171      22.488  -2.835 -19.686  1.00 94.15           C  
ATOM   1389  C   ARG A 171      22.464  -4.010 -20.644  1.00 94.15           C  
ATOM   1390  CB  ARG A 171      22.217  -3.305 -18.253  1.00 94.15           C  
ATOM   1391  O   ARG A 171      21.382  -4.378 -21.101  1.00 94.15           O  
ATOM   1392  CG  ARG A 171      22.511  -2.200 -17.241  1.00 94.15           C  
ATOM   1393  CD  ARG A 171      22.273  -2.685 -15.813  1.00 94.15           C  
ATOM   1394  NE  ARG A 171      22.448  -1.553 -14.890  1.00 94.15           N  
ATOM   1395  NH1 ARG A 171      20.858  -2.129 -13.351  1.00 94.15           N  
ATOM   1396  NH2 ARG A 171      21.912  -0.204 -13.158  1.00 94.15           N  
ATOM   1397  CZ  ARG A 171      21.744  -1.315 -13.809  1.00 94.15           C  
ATOM   1398  N   ASN A 172      23.630  -4.589 -20.911  1.00 92.59           N  
ATOM   1399  CA  ASN A 172      23.787  -5.770 -21.761  1.00 92.59           C  
ATOM   1400  C   ASN A 172      23.441  -7.072 -21.010  1.00 92.59           C  
ATOM   1401  CB  ASN A 172      25.213  -5.784 -22.368  1.00 92.59           C  
ATOM   1402  O   ASN A 172      23.068  -7.062 -19.834  1.00 92.59           O  
ATOM   1403  CG  ASN A 172      26.338  -5.879 -21.346  1.00 92.59           C  
ATOM   1404  ND2 ASN A 172      27.560  -5.621 -21.744  1.00 92.59           N  
ATOM   1405  OD1 ASN A 172      26.123  -6.188 -20.188  1.00 92.59           O  
ATOM   1406  N   GLU A 173      23.570  -8.205 -21.703  1.00 88.26           N  
ATOM   1407  CA  GLU A 173      23.383  -9.550 -21.139  1.00 88.26           C  
ATOM   1408  C   GLU A 173      24.333  -9.845 -19.959  1.00 88.26           C  
ATOM   1409  CB  GLU A 173      23.547 -10.612 -22.250  1.00 88.26           C  
ATOM   1410  O   GLU A 173      23.941 -10.550 -19.028  1.00 88.26           O  
ATOM   1411  CG  GLU A 173      22.509 -10.493 -23.389  1.00 88.26           C  
ATOM   1412  CD  GLU A 173      22.636 -11.569 -24.493  1.00 88.26           C  
ATOM   1413  OE1 GLU A 173      22.083 -11.365 -25.602  1.00 88.26           O  
ATOM   1414  OE2 GLU A 173      23.265 -12.618 -24.250  1.00 88.26           O  
ATOM   1415  N   ASP A 174      25.524  -9.235 -19.938  1.00 90.78           N  
ATOM   1416  CA  ASP A 174      26.533  -9.367 -18.872  1.00 90.78           C  
ATOM   1417  C   ASP A 174      26.272  -8.462 -17.650  1.00 90.78           C  
ATOM   1418  CB  ASP A 174      27.935  -9.141 -19.458  1.00 90.78           C  
ATOM   1419  O   ASP A 174      27.065  -8.422 -16.701  1.00 90.78           O  
ATOM   1420  CG  ASP A 174      28.264 -10.170 -20.542  1.00 90.78           C  
ATOM   1421  OD1 ASP A 174      28.112 -11.378 -20.249  1.00 90.78           O  
ATOM   1422  OD2 ASP A 174      28.629  -9.739 -21.658  1.00 90.78           O  
ATOM   1423  N   LYS A 175      25.120  -7.772 -17.634  1.00 91.07           N  
ATOM   1424  CA  LYS A 175      24.677  -6.832 -16.588  1.00 91.07           C  
ATOM   1425  C   LYS A 175      25.564  -5.583 -16.463  1.00 91.07           C  
ATOM   1426  CB  LYS A 175      24.481  -7.546 -15.231  1.00 91.07           C  
ATOM   1427  O   LYS A 175      25.549  -4.912 -15.429  1.00 91.07           O  
ATOM   1428  CG  LYS A 175      23.699  -8.873 -15.272  1.00 91.07           C  
ATOM   1429  CD  LYS A 175      23.661  -9.503 -13.868  1.00 91.07           C  
ATOM   1430  CE  LYS A 175      22.932 -10.854 -13.862  1.00 91.07           C  
ATOM   1431  NZ  LYS A 175      23.020 -11.533 -12.535  1.00 91.07           N  
ATOM   1432  N   GLU A 176      26.312  -5.249 -17.507  1.00 94.85           N  
ATOM   1433  CA  GLU A 176      27.144  -4.051 -17.594  1.00 94.85           C  
ATOM   1434  C   GLU A 176      26.395  -2.923 -18.299  1.00 94.85           C  
ATOM   1435  CB  GLU A 176      28.437  -4.334 -18.360  1.00 94.85           C  
ATOM   1436  O   GLU A 176      25.553  -3.165 -19.167  1.00 94.85           O  
ATOM   1437  CG  GLU A 176      29.294  -5.432 -17.724  1.00 94.85           C  
ATOM   1438  CD  GLU A 176      30.500  -5.824 -18.587  1.00 94.85           C  
ATOM   1439  OE1 GLU A 176      31.283  -6.653 -18.063  1.00 94.85           O  
ATOM   1440  OE2 GLU A 176      30.602  -5.332 -19.742  1.00 94.85           O  
ATOM   1441  N   PHE A 177      26.712  -1.672 -17.966  1.00 95.47           N  
ATOM   1442  CA  PHE A 177      26.163  -0.529 -18.691  1.00 95.47           C  
ATOM   1443  C   PHE A 177      26.622  -0.542 -20.157  1.00 95.47           C  
ATOM   1444  CB  PHE A 177      26.547   0.776 -17.993  1.00 95.47           C  
ATOM   1445  O   PHE A 177      27.800  -0.709 -20.459  1.00 95.47           O  
ATOM   1446  CG  PHE A 177      25.798   1.055 -16.705  1.00 95.47           C  
ATOM   1447  CD1 PHE A 177      24.568   1.737 -16.741  1.00 95.47           C  
ATOM   1448  CD2 PHE A 177      26.344   0.678 -15.464  1.00 95.47           C  
ATOM   1449  CE1 PHE A 177      23.901   2.058 -15.543  1.00 95.47           C  
ATOM   1450  CE2 PHE A 177      25.674   0.981 -14.267  1.00 95.47           C  
ATOM   1451  CZ  PHE A 177      24.463   1.693 -14.306  1.00 95.47           C  
ATOM   1452  N   SER A 178      25.681  -0.345 -21.077  1.00 93.80           N  
ATOM   1453  CA  SER A 178      25.933  -0.193 -22.520  1.00 93.80           C  
ATOM   1454  C   SER A 178      25.747   1.242 -23.005  1.00 93.80           C  
ATOM   1455  CB  SER A 178      25.006  -1.104 -23.321  1.00 93.80           C  
ATOM   1456  O   SER A 178      26.245   1.598 -24.065  1.00 93.80           O  
ATOM   1457  OG  SER A 178      25.122  -2.427 -22.853  1.00 93.80           O  
ATOM   1458  N   GLY A 179      25.037   2.061 -22.232  1.00 93.34           N  
ATOM   1459  CA  GLY A 179      24.824   3.472 -22.520  1.00 93.34           C  
ATOM   1460  C   GLY A 179      23.892   4.114 -21.501  1.00 93.34           C  
ATOM   1461  O   GLY A 179      23.215   3.418 -20.733  1.00 93.34           O  
ATOM   1462  N   CYS A 180      23.847   5.440 -21.496  1.00 95.37           N  
ATOM   1463  CA  CYS A 180      22.944   6.213 -20.653  1.00 95.37           C  
ATOM   1464  C   CYS A 180      22.794   7.657 -21.135  1.00 95.37           C  
ATOM   1465  CB  CYS A 180      23.432   6.181 -19.200  1.00 95.37           C  
ATOM   1466  O   CYS A 180      23.658   8.179 -21.839  1.00 95.37           O  
ATOM   1467  SG  CYS A 180      24.992   7.091 -19.003  1.00 95.37           S  
ATOM   1468  N   ASN A 181      21.720   8.319 -20.711  1.00 96.19           N  
ATOM   1469  CA  ASN A 181      21.508   9.733 -20.997  1.00 96.19           C  
ATOM   1470  C   ASN A 181      22.226  10.664 -20.010  1.00 96.19           C  
ATOM   1471  CB  ASN A 181      20.005  10.026 -21.071  1.00 96.19           C  
ATOM   1472  O   ASN A 181      22.750  10.245 -18.974  1.00 96.19           O  
ATOM   1473  CG  ASN A 181      19.293  10.151 -19.734  1.00 96.19           C  
ATOM   1474  ND2 ASN A 181      18.182  10.842 -19.733  1.00 96.19           N  
ATOM   1475  OD1 ASN A 181      19.717   9.651 -18.699  1.00 96.19           O  
ATOM   1476  N   ARG A 182      22.184  11.963 -20.311  1.00 96.29           N  
ATOM   1477  CA  ARG A 182      22.772  13.029 -19.495  1.00 96.29           C  
ATOM   1478  C   ARG A 182      22.321  13.029 -18.029  1.00 96.29           C  
ATOM   1479  CB  ARG A 182      22.453  14.372 -20.174  1.00 96.29           C  
ATOM   1480  O   ARG A 182      23.143  13.285 -17.152  1.00 96.29           O  
ATOM   1481  CG  ARG A 182      23.138  15.576 -19.516  1.00 96.29           C  
ATOM   1482  CD  ARG A 182      24.658  15.384 -19.472  1.00 96.29           C  
ATOM   1483  NE  ARG A 182      25.347  16.578 -18.967  1.00 96.29           N  
ATOM   1484  NH1 ARG A 182      27.429  15.607 -18.847  1.00 96.29           N  
ATOM   1485  NH2 ARG A 182      27.148  17.725 -18.204  1.00 96.29           N  
ATOM   1486  CZ  ARG A 182      26.632  16.625 -18.679  1.00 96.29           C  
ATOM   1487  N   ALA A 183      21.053  12.738 -17.738  1.00 96.34           N  
ATOM   1488  CA  ALA A 183      20.549  12.703 -16.363  1.00 96.34           C  
ATOM   1489  C   ALA A 183      21.264  11.632 -15.514  1.00 96.34           C  
ATOM   1490  CB  ALA A 183      19.032  12.486 -16.411  1.00 96.34           C  
ATOM   1491  O   ALA A 183      21.637  11.879 -14.366  1.00 96.34           O  
ATOM   1492  N   MET A 184      21.537  10.468 -16.110  1.00 96.25           N  
ATOM   1493  CA  MET A 184      22.290   9.388 -15.474  1.00 96.25           C  
ATOM   1494  C   MET A 184      23.773   9.737 -15.263  1.00 96.25           C  
ATOM   1495  CB  MET A 184      22.117   8.137 -16.339  1.00 96.25           C  
ATOM   1496  O   MET A 184      24.355   9.388 -14.231  1.00 96.25           O  
ATOM   1497  CG  MET A 184      22.734   6.899 -15.699  1.00 96.25           C  
ATOM   1498  SD  MET A 184      22.025   6.476 -14.090  1.00 96.25           S  
ATOM   1499  CE  MET A 184      23.252   5.244 -13.628  1.00 96.25           C  
ATOM   1500  N   GLU A 185      24.380  10.475 -16.195  1.00 95.76           N  
ATOM   1501  CA  GLU A 185      25.747  10.980 -16.013  1.00 95.76           C  
ATOM   1502  C   GLU A 185      25.848  11.926 -14.811  1.00 95.76           C  
ATOM   1503  CB  GLU A 185      26.239  11.749 -17.244  1.00 95.76           C  
ATOM   1504  O   GLU A 185      26.790  11.848 -14.026  1.00 95.76           O  
ATOM   1505  CG  GLU A 185      26.287  10.952 -18.550  1.00 95.76           C  
ATOM   1506  CD  GLU A 185      26.955  11.775 -19.662  1.00 95.76           C  
ATOM   1507  OE1 GLU A 185      27.597  11.159 -20.537  1.00 95.76           O  
ATOM   1508  OE2 GLU A 185      26.900  13.033 -19.607  1.00 95.76           O  
ATOM   1509  N   LEU A 186      24.859  12.810 -14.640  1.00 94.44           N  
ATOM   1510  CA  LEU A 186      24.808  13.749 -13.517  1.00 94.44           C  
ATOM   1511  C   LEU A 186      24.604  13.037 -12.177  1.00 94.44           C  
ATOM   1512  CB  LEU A 186      23.687  14.773 -13.758  1.00 94.44           C  
ATOM   1513  O   LEU A 186      25.217  13.429 -11.185  1.00 94.44           O  
ATOM   1514  CG  LEU A 186      23.941  15.739 -14.927  1.00 94.44           C  
ATOM   1515  CD1 LEU A 186      22.684  16.574 -15.176  1.00 94.44           C  
ATOM   1516  CD2 LEU A 186      25.103  16.696 -14.649  1.00 94.44           C  
ATOM   1517  N   LEU A 187      23.775  11.989 -12.148  1.00 94.31           N  
ATOM   1518  CA  LEU A 187      23.545  11.190 -10.944  1.00 94.31           C  
ATOM   1519  C   LEU A 187      24.798  10.424 -10.506  1.00 94.31           C  
ATOM   1520  CB  LEU A 187      22.380  10.226 -11.202  1.00 94.31           C  
ATOM   1521  O   LEU A 187      25.092  10.345  -9.321  1.00 94.31           O  
ATOM   1522  CG  LEU A 187      22.066   9.328  -9.991  1.00 94.31           C  
ATOM   1523  CD1 LEU A 187      21.534  10.120  -8.794  1.00 94.31           C  
ATOM   1524  CD2 LEU A 187      21.009   8.317 -10.395  1.00 94.31           C  
ATOM   1525  N   THR A 188      25.532   9.848 -11.452  1.00 93.39           N  
ATOM   1526  CA  THR A 188      26.714   9.023 -11.144  1.00 93.39           C  
ATOM   1527  C   THR A 188      28.012   9.821 -11.073  1.00 93.39           C  
ATOM   1528  CB  THR A 188      26.880   7.909 -12.175  1.00 93.39           C  
ATOM   1529  O   THR A 188      29.014   9.320 -10.565  1.00 93.39           O  
ATOM   1530  CG2 THR A 188      25.696   6.951 -12.189  1.00 93.39           C  
ATOM   1531  OG1 THR A 188      27.002   8.470 -13.458  1.00 93.39           O  
ATOM   1532  N   GLY A 189      28.029  11.041 -11.614  1.00 92.46           N  
ATOM   1533  CA  GLY A 189      29.239  11.846 -11.781  1.00 92.46           C  
ATOM   1534  C   GLY A 189      30.208  11.297 -12.831  1.00 92.46           C  
ATOM   1535  O   GLY A 189      31.346  11.761 -12.907  1.00 92.46           O  
ATOM   1536  N   LYS A 190      29.788  10.310 -13.630  1.00 94.17           N  
ATOM   1537  CA  LYS A 190      30.589   9.666 -14.675  1.00 94.17           C  
ATOM   1538  C   LYS A 190      29.940   9.926 -16.031  1.00 94.17           C  
ATOM   1539  CB  LYS A 190      30.707   8.158 -14.394  1.00 94.17           C  
ATOM   1540  O   LYS A 190      28.731   9.795 -16.175  1.00 94.17           O  
ATOM   1541  CG  LYS A 190      31.492   7.820 -13.115  1.00 94.17           C  
ATOM   1542  CD  LYS A 190      31.630   6.298 -12.929  1.00 94.17           C  
ATOM   1543  CE  LYS A 190      32.366   5.966 -11.621  1.00 94.17           C  
ATOM   1544  NZ  LYS A 190      32.620   4.505 -11.461  1.00 94.17           N  
ATOM   1545  N   SER A 191      30.741  10.273 -17.033  1.00 95.20           N  
ATOM   1546  CA  SER A 191      30.245  10.321 -18.415  1.00 95.20           C  
ATOM   1547  C   SER A 191      29.827   8.927 -18.886  1.00 95.20           C  
ATOM   1548  CB  SER A 191      31.286  10.921 -19.365  1.00 95.20           C  
ATOM   1549  O   SER A 191      30.347   7.924 -18.393  1.00 95.20           O  
ATOM   1550  OG  SER A 191      32.464  10.135 -19.408  1.00 95.20           O  
ATOM   1551  N   GLU A 192      28.954   8.846 -19.887  1.00 94.38           N  
ATOM   1552  CA  GLU A 192      28.528   7.582 -20.487  1.00 94.38           C  
ATOM   1553  C   GLU A 192      29.737   6.723 -20.872  1.00 94.38           C  
ATOM   1554  CB  GLU A 192      27.670   7.889 -21.716  1.00 94.38           C  
ATOM   1555  O   GLU A 192      29.810   5.556 -20.505  1.00 94.38           O  
ATOM   1556  CG  GLU A 192      27.270   6.605 -22.454  1.00 94.38           C  
ATOM   1557  CD  GLU A 192      26.414   6.918 -23.673  1.00 94.38           C  
ATOM   1558  OE1 GLU A 192      25.359   6.265 -23.831  1.00 94.38           O  
ATOM   1559  OE2 GLU A 192      26.757   7.854 -24.422  1.00 94.38           O  
ATOM   1560  N   LYS A 193      30.748   7.322 -21.513  1.00 94.34           N  
ATOM   1561  CA  LYS A 193      31.982   6.625 -21.919  1.00 94.34           C  
ATOM   1562  C   LYS A 193      32.731   5.972 -20.753  1.00 94.34           C  
ATOM   1563  CB  LYS A 193      32.928   7.602 -22.630  1.00 94.34           C  
ATOM   1564  O   LYS A 193      33.432   4.994 -20.970  1.00 94.34           O  
ATOM   1565  CG  LYS A 193      32.356   8.119 -23.954  1.00 94.34           C  
ATOM   1566  CD  LYS A 193      33.389   8.996 -24.669  1.00 94.34           C  
ATOM   1567  CE  LYS A 193      32.793   9.513 -25.981  1.00 94.34           C  
ATOM   1568  NZ  LYS A 193      33.758  10.358 -26.726  1.00 94.34           N  
ATOM   1569  N   GLN A 194      32.622   6.525 -19.546  1.00 95.23           N  
ATOM   1570  CA  GLN A 194      33.225   5.965 -18.333  1.00 95.23           C  
ATOM   1571  C   GLN A 194      32.320   4.943 -17.642  1.00 95.23           C  
ATOM   1572  CB  GLN A 194      33.517   7.098 -17.340  1.00 95.23           C  
ATOM   1573  O   GLN A 194      32.816   4.147 -16.851  1.00 95.23           O  
ATOM   1574  CG  GLN A 194      34.609   8.063 -17.810  1.00 95.23           C  
ATOM   1575  CD  GLN A 194      34.628   9.313 -16.940  1.00 95.23           C  
ATOM   1576  NE2 GLN A 194      35.744   9.661 -16.340  1.00 95.23           N  
ATOM   1577  OE1 GLN A 194      33.633  10.010 -16.803  1.00 95.23           O  
ATOM   1578  N   LEU A 195      31.006   5.005 -17.875  1.00 93.98           N  
ATOM   1579  CA  LEU A 195      30.034   4.064 -17.326  1.00 93.98           C  
ATOM   1580  C   LEU A 195      29.968   2.771 -18.127  1.00 93.98           C  
ATOM   1581  CB  LEU A 195      28.643   4.715 -17.288  1.00 93.98           C  
ATOM   1582  O   LEU A 195      29.764   1.715 -17.537  1.00 93.98           O  
ATOM   1583  CG  LEU A 195      28.476   5.744 -16.164  1.00 93.98           C  
ATOM   1584  CD1 LEU A 195      27.181   6.513 -16.390  1.00 93.98           C  
ATOM   1585  CD2 LEU A 195      28.412   5.072 -14.789  1.00 93.98           C  
ATOM   1586  N   VAL A 196      30.114   2.848 -19.450  1.00 94.66           N  
ATOM   1587  CA  VAL A 196      30.053   1.677 -20.327  1.00 94.66           C  
ATOM   1588  C   VAL A 196      31.062   0.613 -19.865  1.00 94.66           C  
ATOM   1589  CB  VAL A 196      30.231   2.092 -21.802  1.00 94.66           C  
ATOM   1590  O   VAL A 196      32.195   0.939 -19.520  1.00 94.66           O  
ATOM   1591  CG1 VAL A 196      30.302   0.895 -22.749  1.00 94.66           C  
ATOM   1592  CG2 VAL A 196      29.031   2.915 -22.291  1.00 94.66           C  
ATOM   1593  N   HIS A 197      30.630  -0.653 -19.837  1.00 93.38           N  
ATOM   1594  CA  HIS A 197      31.346  -1.825 -19.296  1.00 93.38           C  
ATOM   1595  C   HIS A 197      31.487  -1.910 -17.768  1.00 93.38           C  
ATOM   1596  CB  HIS A 197      32.690  -2.047 -20.007  1.00 93.38           C  
ATOM   1597  O   HIS A 197      32.030  -2.887 -17.259  1.00 93.38           O  
ATOM   1598  CG  HIS A 197      32.540  -2.139 -21.495  1.00 93.38           C  
ATOM   1599  CD2 HIS A 197      33.091  -1.316 -22.438  1.00 93.38           C  
ATOM   1600  ND1 HIS A 197      31.780  -3.076 -22.147  1.00 93.38           N  
ATOM   1601  CE1 HIS A 197      31.854  -2.812 -23.462  1.00 93.38           C  
ATOM   1602  NE2 HIS A 197      32.639  -1.744 -23.693  1.00 93.38           N  
ATOM   1603  N   LEU A 198      30.974  -0.941 -17.005  1.00 95.74           N  
ATOM   1604  CA  LEU A 198      30.914  -1.059 -15.546  1.00 95.74           C  
ATOM   1605  C   LEU A 198      29.666  -1.816 -15.093  1.00 95.74           C  
ATOM   1606  CB  LEU A 198      31.002   0.320 -14.877  1.00 95.74           C  
ATOM   1607  O   LEU A 198      28.615  -1.764 -15.740  1.00 95.74           O  
ATOM   1608  CG  LEU A 198      32.297   1.101 -15.165  1.00 95.74           C  
ATOM   1609  CD1 LEU A 198      32.301   2.364 -14.298  1.00 95.74           C  
ATOM   1610  CD2 LEU A 198      33.558   0.305 -14.815  1.00 95.74           C  
ATOM   1611  N   LYS A 199      29.752  -2.470 -13.932  1.00 94.05           N  
ATOM   1612  CA  LYS A 199      28.604  -3.100 -13.270  1.00 94.05           C  
ATOM   1613  C   LYS A 199      27.982  -2.151 -12.244  1.00 94.05           C  
ATOM   1614  CB  LYS A 199      29.036  -4.443 -12.659  1.00 94.05           C  
ATOM   1615  O   LYS A 199      28.635  -1.216 -11.783  1.00 94.05           O  
ATOM   1616  CG  LYS A 199      29.351  -5.429 -13.788  1.00 94.05           C  
ATOM   1617  CD  LYS A 199      29.726  -6.821 -13.282  1.00 94.05           C  
ATOM   1618  CE  LYS A 199      29.979  -7.664 -14.536  1.00 94.05           C  
ATOM   1619  NZ  LYS A 199      30.405  -9.044 -14.221  1.00 94.05           N  
ATOM   1620  N   PRO A 200      26.727  -2.386 -11.815  1.00 93.21           N  
ATOM   1621  CA  PRO A 200      26.084  -1.568 -10.784  1.00 93.21           C  
ATOM   1622  C   PRO A 200      26.903  -1.423  -9.491  1.00 93.21           C  
ATOM   1623  CB  PRO A 200      24.743  -2.260 -10.518  1.00 93.21           C  
ATOM   1624  O   PRO A 200      26.869  -0.362  -8.874  1.00 93.21           O  
ATOM   1625  CG  PRO A 200      24.415  -2.905 -11.863  1.00 93.21           C  
ATOM   1626  CD  PRO A 200      25.783  -3.348 -12.369  1.00 93.21           C  
ATOM   1627  N   ALA A 201      27.659  -2.457  -9.109  1.00 93.23           N  
ATOM   1628  CA  ALA A 201      28.529  -2.442  -7.932  1.00 93.23           C  
ATOM   1629  C   ALA A 201      29.720  -1.467  -8.047  1.00 93.23           C  
ATOM   1630  CB  ALA A 201      29.005  -3.879  -7.687  1.00 93.23           C  
ATOM   1631  O   ALA A 201      30.216  -1.007  -7.026  1.00 93.23           O  
ATOM   1632  N   ASP A 202      30.139  -1.107  -9.265  1.00 93.25           N  
ATOM   1633  CA  ASP A 202      31.248  -0.171  -9.523  1.00 93.25           C  
ATOM   1634  C   ASP A 202      30.778   1.296  -9.620  1.00 93.25           C  
ATOM   1635  CB  ASP A 202      31.952  -0.555 -10.833  1.00 93.25           C  
ATOM   1636  O   ASP A 202      31.570   2.221  -9.862  1.00 93.25           O  
ATOM   1637  CG  ASP A 202      32.324  -2.034 -10.929  1.00 93.25           C  
ATOM   1638  OD1 ASP A 202      32.959  -2.542  -9.981  1.00 93.25           O  
ATOM   1639  OD2 ASP A 202      31.935  -2.643 -11.955  1.00 93.25           O  
ATOM   1640  N   VAL A 203      29.463   1.513  -9.525  1.00 92.70           N  
ATOM   1641  CA  VAL A 203      28.806   2.800  -9.787  1.00 92.70           C  
ATOM   1642  C   VAL A 203      28.027   3.291  -8.573  1.00 92.70           C  
ATOM   1643  CB  VAL A 203      27.907   2.704 -11.037  1.00 92.70           C  
ATOM   1644  O   VAL A 203      28.152   4.458  -8.216  1.00 92.70           O  
ATOM   1645  CG1 VAL A 203      27.214   4.037 -11.341  1.00 92.70           C  
ATOM   1646  CG2 VAL A 203      28.718   2.323 -12.287  1.00 92.70           C  
ATOM   1647  N   TYR A 204      27.234   2.428  -7.939  1.00 92.88           N  
ATOM   1648  CA  TYR A 204      26.376   2.804  -6.816  1.00 92.88           C  
ATOM   1649  C   TYR A 204      26.985   2.423  -5.465  1.00 92.88           C  
ATOM   1650  CB  TYR A 204      24.993   2.171  -6.992  1.00 92.88           C  
ATOM   1651  O   TYR A 204      27.882   1.587  -5.379  1.00 92.88           O  
ATOM   1652  CG  TYR A 204      24.314   2.481  -8.308  1.00 92.88           C  
ATOM   1653  CD1 TYR A 204      23.881   3.791  -8.592  1.00 92.88           C  
ATOM   1654  CD2 TYR A 204      24.097   1.449  -9.236  1.00 92.88           C  
ATOM   1655  CE1 TYR A 204      23.185   4.055  -9.784  1.00 92.88           C  
ATOM   1656  CE2 TYR A 204      23.408   1.707 -10.433  1.00 92.88           C  
ATOM   1657  OH  TYR A 204      22.150   3.237 -11.778  1.00 92.88           O  
ATOM   1658  CZ  TYR A 204      22.922   3.008 -10.688  1.00 92.88           C  
ATOM   1659  N   SER A 205      26.445   2.996  -4.385  1.00 90.41           N  
ATOM   1660  CA  SER A 205      26.756   2.552  -3.024  1.00 90.41           C  
ATOM   1661  C   SER A 205      26.379   1.071  -2.827  1.00 90.41           C  
ATOM   1662  CB  SER A 205      26.054   3.455  -2.000  1.00 90.41           C  
ATOM   1663  O   SER A 205      25.465   0.587  -3.501  1.00 90.41           O  
ATOM   1664  OG  SER A 205      24.648   3.417  -2.146  1.00 90.41           O  
ATOM   1665  N   PRO A 206      27.031   0.326  -1.909  1.00 91.25           N  
ATOM   1666  CA  PRO A 206      26.805  -1.116  -1.750  1.00 91.25           C  
ATOM   1667  C   PRO A 206      25.333  -1.498  -1.535  1.00 91.25           C  
ATOM   1668  CB  PRO A 206      27.670  -1.527  -0.552  1.00 91.25           C  
ATOM   1669  O   PRO A 206      24.840  -2.446  -2.145  1.00 91.25           O  
ATOM   1670  CG  PRO A 206      28.819  -0.522  -0.589  1.00 91.25           C  
ATOM   1671  CD  PRO A 206      28.146   0.759  -1.075  1.00 91.25           C  
ATOM   1672  N   GLU A 207      24.613  -0.724  -0.721  1.00 89.93           N  
ATOM   1673  CA  GLU A 207      23.184  -0.922  -0.455  1.00 89.93           C  
ATOM   1674  C   GLU A 207      22.336  -0.685  -1.714  1.00 89.93           C  
ATOM   1675  CB  GLU A 207      22.777   0.034   0.675  1.00 89.93           C  
ATOM   1676  O   GLU A 207      21.481  -1.502  -2.072  1.00 89.93           O  
ATOM   1677  CG  GLU A 207      21.342  -0.208   1.166  1.00 89.93           C  
ATOM   1678  CD  GLU A 207      20.891   0.800   2.235  1.00 89.93           C  
ATOM   1679  OE1 GLU A 207      19.712   0.694   2.640  1.00 89.93           O  
ATOM   1680  OE2 GLU A 207      21.691   1.691   2.601  1.00 89.93           O  
ATOM   1681  N   ALA A 208      22.605   0.405  -2.439  1.00 92.69           N  
ATOM   1682  CA  ALA A 208      21.874   0.718  -3.656  1.00 92.69           C  
ATOM   1683  C   ALA A 208      22.163  -0.299  -4.773  1.00 92.69           C  
ATOM   1684  CB  ALA A 208      22.191   2.155  -4.080  1.00 92.69           C  
ATOM   1685  O   ALA A 208      21.235  -0.741  -5.458  1.00 92.69           O  
ATOM   1686  N   ALA A 209      23.424  -0.710  -4.924  1.00 94.24           N  
ATOM   1687  CA  ALA A 209      23.860  -1.709  -5.889  1.00 94.24           C  
ATOM   1688  C   ALA A 209      23.190  -3.066  -5.647  1.00 94.24           C  
ATOM   1689  CB  ALA A 209      25.386  -1.834  -5.824  1.00 94.24           C  
ATOM   1690  O   ALA A 209      22.698  -3.662  -6.604  1.00 94.24           O  
ATOM   1691  N   ALA A 210      23.102  -3.526  -4.393  1.00 94.31           N  
ATOM   1692  CA  ALA A 210      22.465  -4.798  -4.050  1.00 94.31           C  
ATOM   1693  C   ALA A 210      21.011  -4.859  -4.544  1.00 94.31           C  
ATOM   1694  CB  ALA A 210      22.558  -4.997  -2.533  1.00 94.31           C  
ATOM   1695  O   ALA A 210      20.634  -5.782  -5.269  1.00 94.31           O  
ATOM   1696  N   LYS A 211      20.217  -3.819  -4.256  1.00 93.10           N  
ATOM   1697  CA  LYS A 211      18.827  -3.718  -4.730  1.00 93.10           C  
ATOM   1698  C   LYS A 211      18.741  -3.623  -6.255  1.00 93.10           C  
ATOM   1699  CB  LYS A 211      18.166  -2.527  -4.026  1.00 93.10           C  
ATOM   1700  O   LYS A 211      17.850  -4.208  -6.872  1.00 93.10           O  
ATOM   1701  CG  LYS A 211      16.679  -2.379  -4.381  1.00 93.10           C  
ATOM   1702  CD  LYS A 211      16.016  -1.344  -3.465  1.00 93.10           C  
ATOM   1703  CE  LYS A 211      14.547  -1.152  -3.852  1.00 93.10           C  
ATOM   1704  NZ  LYS A 211      13.873  -0.174  -2.962  1.00 93.10           N  
ATOM   1705  N   VAL A 212      19.665  -2.908  -6.898  1.00 94.58           N  
ATOM   1706  CA  VAL A 212      19.714  -2.806  -8.363  1.00 94.58           C  
ATOM   1707  C   VAL A 212      20.013  -4.162  -9.011  1.00 94.58           C  
ATOM   1708  CB  VAL A 212      20.728  -1.734  -8.800  1.00 94.58           C  
ATOM   1709  O   VAL A 212      19.378  -4.488 -10.012  1.00 94.58           O  
ATOM   1710  CG1 VAL A 212      20.978  -1.742 -10.306  1.00 94.58           C  
ATOM   1711  CG2 VAL A 212      20.202  -0.328  -8.491  1.00 94.58           C  
ATOM   1712  N   ILE A 213      20.933  -4.943  -8.444  1.00 94.32           N  
ATOM   1713  CA  ILE A 213      21.300  -6.281  -8.931  1.00 94.32           C  
ATOM   1714  C   ILE A 213      20.132  -7.253  -8.748  1.00 94.32           C  
ATOM   1715  CB  ILE A 213      22.585  -6.772  -8.222  1.00 94.32           C  
ATOM   1716  O   ILE A 213      19.753  -7.926  -9.703  1.00 94.32           O  
ATOM   1717  CG1 ILE A 213      23.797  -5.918  -8.667  1.00 94.32           C  
ATOM   1718  CG2 ILE A 213      22.862  -8.258  -8.524  1.00 94.32           C  
ATOM   1719  CD1 ILE A 213      25.017  -6.055  -7.747  1.00 94.32           C  
ATOM   1720  N   GLU A 214      19.504  -7.274  -7.570  1.00 94.45           N  
ATOM   1721  CA  GLU A 214      18.342  -8.129  -7.293  1.00 94.45           C  
ATOM   1722  C   GLU A 214      17.196  -7.861  -8.284  1.00 94.45           C  
ATOM   1723  CB  GLU A 214      17.860  -7.840  -5.861  1.00 94.45           C  
ATOM   1724  O   GLU A 214      16.572  -8.770  -8.834  1.00 94.45           O  
ATOM   1725  CG  GLU A 214      16.775  -8.824  -5.393  1.00 94.45           C  
ATOM   1726  CD  GLU A 214      15.902  -8.276  -4.257  1.00 94.45           C  
ATOM   1727  OE1 GLU A 214      14.753  -8.780  -4.149  1.00 94.45           O  
ATOM   1728  OE2 GLU A 214      16.295  -7.293  -3.598  1.00 94.45           O  
ATOM   1729  N   THR A 215      16.918  -6.584  -8.543  1.00 94.03           N  
ATOM   1730  CA  THR A 215      15.840  -6.177  -9.451  1.00 94.03           C  
ATOM   1731  C   THR A 215      16.182  -6.434 -10.921  1.00 94.03           C  
ATOM   1732  CB  THR A 215      15.437  -4.718  -9.217  1.00 94.03           C  
ATOM   1733  O   THR A 215      15.290  -6.812 -11.678  1.00 94.03           O  
ATOM   1734  CG2 THR A 215      14.752  -4.511  -7.868  1.00 94.03           C  
ATOM   1735  OG1 THR A 215      16.557  -3.880  -9.204  1.00 94.03           O  
ATOM   1736  N   ASP A 216      17.449  -6.298 -11.330  1.00 93.82           N  
ATOM   1737  CA  ASP A 216      17.912  -6.732 -12.657  1.00 93.82           C  
ATOM   1738  C   ASP A 216      17.716  -8.236 -12.840  1.00 93.82           C  
ATOM   1739  CB  ASP A 216      19.405  -6.429 -12.846  1.00 93.82           C  
ATOM   1740  O   ASP A 216      17.188  -8.673 -13.859  1.00 93.82           O  
ATOM   1741  CG  ASP A 216      19.703  -5.000 -13.260  1.00 93.82           C  
ATOM   1742  OD1 ASP A 216      18.819  -4.118 -13.189  1.00 93.82           O  
ATOM   1743  OD2 ASP A 216      20.852  -4.743 -13.670  1.00 93.82           O  
ATOM   1744  N   GLU A 217      18.097  -9.035 -11.844  1.00 92.39           N  
ATOM   1745  CA  GLU A 217      17.941 -10.487 -11.894  1.00 92.39           C  
ATOM   1746  C   GLU A 217      16.485 -10.908 -12.024  1.00 92.39           C  
ATOM   1747  CB  GLU A 217      18.571 -11.137 -10.661  1.00 92.39           C  
ATOM   1748  O   GLU A 217      16.185 -11.811 -12.803  1.00 92.39           O  
ATOM   1749  CG  GLU A 217      20.090 -11.120 -10.818  1.00 92.39           C  
ATOM   1750  CD  GLU A 217      20.835 -11.862  -9.714  1.00 92.39           C  
ATOM   1751  OE1 GLU A 217      22.049 -12.051  -9.977  1.00 92.39           O  
ATOM   1752  OE2 GLU A 217      20.210 -12.272  -8.714  1.00 92.39           O  
ATOM   1753  N   LYS A 218      15.559 -10.225 -11.343  1.00 92.27           N  
ATOM   1754  CA  LYS A 218      14.120 -10.472 -11.514  1.00 92.27           C  
ATOM   1755  C   LYS A 218      13.669 -10.229 -12.954  1.00 92.27           C  
ATOM   1756  CB  LYS A 218      13.305  -9.626 -10.525  1.00 92.27           C  
ATOM   1757  O   LYS A 218      12.964 -11.077 -13.500  1.00 92.27           O  
ATOM   1758  CG  LYS A 218      13.421 -10.181  -9.098  1.00 92.27           C  
ATOM   1759  CD  LYS A 218      12.686  -9.304  -8.076  1.00 92.27           C  
ATOM   1760  CE  LYS A 218      13.007  -9.835  -6.673  1.00 92.27           C  
ATOM   1761  NZ  LYS A 218      12.523  -8.957  -5.581  1.00 92.27           N  
ATOM   1762  N   VAL A 219      14.104  -9.127 -13.571  1.00 92.93           N  
ATOM   1763  CA  VAL A 219      13.782  -8.790 -14.969  1.00 92.93           C  
ATOM   1764  C   VAL A 219      14.396  -9.810 -15.927  1.00 92.93           C  
ATOM   1765  CB  VAL A 219      14.252  -7.361 -15.307  1.00 92.93           C  
ATOM   1766  O   VAL A 219      13.698 -10.336 -16.790  1.00 92.93           O  
ATOM   1767  CG1 VAL A 219      14.080  -7.006 -16.791  1.00 92.93           C  
ATOM   1768  CG2 VAL A 219      13.466  -6.329 -14.492  1.00 92.93           C  
ATOM   1769  N   PHE A 220      15.672 -10.155 -15.746  1.00 90.74           N  
ATOM   1770  CA  PHE A 220      16.371 -11.118 -16.599  1.00 90.74           C  
ATOM   1771  C   PHE A 220      15.841 -12.549 -16.459  1.00 90.74           C  
ATOM   1772  CB  PHE A 220      17.874 -11.093 -16.284  1.00 90.74           C  
ATOM   1773  O   PHE A 220      15.817 -13.283 -17.446  1.00 90.74           O  
ATOM   1774  CG  PHE A 220      18.629  -9.910 -16.856  1.00 90.74           C  
ATOM   1775  CD1 PHE A 220      18.630  -9.692 -18.246  1.00 90.74           C  
ATOM   1776  CD2 PHE A 220      19.383  -9.061 -16.025  1.00 90.74           C  
ATOM   1777  CE1 PHE A 220      19.384  -8.649 -18.804  1.00 90.74           C  
ATOM   1778  CE2 PHE A 220      20.122  -8.002 -16.580  1.00 90.74           C  
ATOM   1779  CZ  PHE A 220      20.134  -7.803 -17.971  1.00 90.74           C  
ATOM   1780  N   ARG A 221      15.440 -12.968 -15.256  1.00 88.50           N  
ATOM   1781  CA  ARG A 221      14.979 -14.336 -14.990  1.00 88.50           C  
ATOM   1782  C   ARG A 221      13.550 -14.571 -15.466  1.00 88.50           C  
ATOM   1783  CB  ARG A 221      15.150 -14.639 -13.496  1.00 88.50           C  
ATOM   1784  O   ARG A 221      13.263 -15.645 -15.979  1.00 88.50           O  
ATOM   1785  CG  ARG A 221      14.873 -16.109 -13.156  1.00 88.50           C  
ATOM   1786  CD  ARG A 221      15.207 -16.371 -11.685  1.00 88.50           C  
ATOM   1787  NE  ARG A 221      15.038 -17.794 -11.340  1.00 88.50           N  
ATOM   1788  NH1 ARG A 221      15.803 -17.665  -9.176  1.00 88.50           N  
ATOM   1789  NH2 ARG A 221      15.127 -19.628  -9.994  1.00 88.50           N  
ATOM   1790  CZ  ARG A 221      15.322 -18.353 -10.176  1.00 88.50           C  
ATOM   1791  N   HIS A 222      12.672 -13.584 -15.300  1.00 89.24           N  
ATOM   1792  CA  HIS A 222      11.247 -13.733 -15.610  1.00 89.24           C  
ATOM   1793  C   HIS A 222      10.841 -13.072 -16.931  1.00 89.24           C  
ATOM   1794  CB  HIS A 222      10.410 -13.210 -14.438  1.00 89.24           C  
ATOM   1795  O   HIS A 222       9.721 -13.286 -17.381  1.00 89.24           O  
ATOM   1796  CG  HIS A 222      10.755 -13.849 -13.121  1.00 89.24           C  
ATOM   1797  CD2 HIS A 222      10.279 -15.027 -12.614  1.00 89.24           C  
ATOM   1798  ND1 HIS A 222      11.652 -13.343 -12.214  1.00 89.24           N  
ATOM   1799  CE1 HIS A 222      11.714 -14.188 -11.174  1.00 89.24           C  
ATOM   1800  NE2 HIS A 222      10.907 -15.240 -11.379  1.00 89.24           N  
ATOM   1801  N   ASN A 223      11.723 -12.283 -17.560  1.00 86.70           N  
ATOM   1802  CA  ASN A 223      11.423 -11.507 -18.768  1.00 86.70           C  
ATOM   1803  C   ASN A 223      10.189 -10.594 -18.605  1.00 86.70           C  
ATOM   1804  CB  ASN A 223      11.362 -12.444 -19.986  1.00 86.70           C  
ATOM   1805  O   ASN A 223       9.395 -10.426 -19.527  1.00 86.70           O  
ATOM   1806  CG  ASN A 223      12.710 -13.003 -20.404  1.00 86.70           C  
ATOM   1807  ND2 ASN A 223      12.704 -14.182 -20.979  1.00 86.70           N  
ATOM   1808  OD1 ASN A 223      13.765 -12.392 -20.286  1.00 86.70           O  
ATOM   1809  N   VAL A 224      10.038  -9.984 -17.427  1.00 90.24           N  
ATOM   1810  CA  VAL A 224       8.945  -9.049 -17.115  1.00 90.24           C  
ATOM   1811  C   VAL A 224       9.488  -7.667 -16.790  1.00 90.24           C  
ATOM   1812  CB  VAL A 224       8.030  -9.548 -15.980  1.00 90.24           C  
ATOM   1813  O   VAL A 224      10.610  -7.526 -16.301  1.00 90.24           O  
ATOM   1814  CG1 VAL A 224       7.358 -10.873 -16.347  1.00 90.24           C  
ATOM   1815  CG2 VAL A 224       8.763  -9.682 -14.639  1.00 90.24           C  
ATOM   1816  N   SER A 225       8.679  -6.635 -17.030  1.00 93.41           N  
ATOM   1817  CA  SER A 225       8.995  -5.298 -16.539  1.00 93.41           C  
ATOM   1818  C   SER A 225       8.784  -5.201 -15.030  1.00 93.41           C  
ATOM   1819  CB  SER A 225       8.180  -4.223 -17.256  1.00 93.41           C  
ATOM   1820  O   SER A 225       7.827  -5.770 -14.508  1.00 93.41           O  
ATOM   1821  OG  SER A 225       6.793  -4.377 -17.013  1.00 93.41           O  
ATOM   1822  N   LEU A 226       9.618  -4.421 -14.350  1.00 94.83           N  
ATOM   1823  CA  LEU A 226       9.539  -4.191 -12.910  1.00 94.83           C  
ATOM   1824  C   LEU A 226       9.609  -2.692 -12.618  1.00 94.83           C  
ATOM   1825  CB  LEU A 226      10.688  -4.962 -12.238  1.00 94.83           C  
ATOM   1826  O   LEU A 226      10.481  -2.013 -13.157  1.00 94.83           O  
ATOM   1827  CG  LEU A 226      10.717  -4.850 -10.705  1.00 94.83           C  
ATOM   1828  CD1 LEU A 226       9.536  -5.556 -10.040  1.00 94.83           C  
ATOM   1829  CD2 LEU A 226      12.000  -5.488 -10.186  1.00 94.83           C  
ATOM   1830  N   THR A 227       8.738  -2.199 -11.738  1.00 97.07           N  
ATOM   1831  CA  THR A 227       8.740  -0.808 -11.266  1.00 97.07           C  
ATOM   1832  C   THR A 227       8.909  -0.783  -9.752  1.00 97.07           C  
ATOM   1833  CB  THR A 227       7.462  -0.058 -11.667  1.00 97.07           C  
ATOM   1834  O   THR A 227       8.248  -1.551  -9.057  1.00 97.07           O  
ATOM   1835  CG2 THR A 227       7.543   1.436 -11.355  1.00 97.07           C  
ATOM   1836  OG1 THR A 227       7.233  -0.149 -13.057  1.00 97.07           O  
ATOM   1837  N   TYR A 228       9.795   0.066  -9.232  1.00 96.19           N  
ATOM   1838  CA  TYR A 228      10.054   0.179  -7.795  1.00 96.19           C  
ATOM   1839  C   TYR A 228      10.647   1.544  -7.423  1.00 96.19           C  
ATOM   1840  CB  TYR A 228      10.991  -0.960  -7.361  1.00 96.19           C  
ATOM   1841  O   TYR A 228      11.300   2.187  -8.238  1.00 96.19           O  
ATOM   1842  CG  TYR A 228      12.387  -0.906  -7.958  1.00 96.19           C  
ATOM   1843  CD1 TYR A 228      12.660  -1.461  -9.226  1.00 96.19           C  
ATOM   1844  CD2 TYR A 228      13.412  -0.268  -7.242  1.00 96.19           C  
ATOM   1845  CE1 TYR A 228      13.959  -1.387  -9.771  1.00 96.19           C  
ATOM   1846  CE2 TYR A 228      14.705  -0.203  -7.778  1.00 96.19           C  
ATOM   1847  OH  TYR A 228      16.255  -0.644  -9.527  1.00 96.19           O  
ATOM   1848  CZ  TYR A 228      14.989  -0.756  -9.040  1.00 96.19           C  
ATOM   1849  N   GLU A 229      10.468   1.968  -6.172  1.00 95.00           N  
ATOM   1850  CA  GLU A 229      11.087   3.190  -5.641  1.00 95.00           C  
ATOM   1851  C   GLU A 229      12.458   2.884  -5.019  1.00 95.00           C  
ATOM   1852  CB  GLU A 229      10.167   3.888  -4.625  1.00 95.00           C  
ATOM   1853  O   GLU A 229      12.636   1.875  -4.318  1.00 95.00           O  
ATOM   1854  CG  GLU A 229       8.815   4.320  -5.219  1.00 95.00           C  
ATOM   1855  CD  GLU A 229       7.919   5.109  -4.235  1.00 95.00           C  
ATOM   1856  OE1 GLU A 229       6.908   5.675  -4.705  1.00 95.00           O  
ATOM   1857  OE2 GLU A 229       8.208   5.159  -3.008  1.00 95.00           O  
ATOM   1858  N   GLN A 230      13.446   3.750  -5.246  1.00 94.57           N  
ATOM   1859  CA  GLN A 230      14.773   3.638  -4.646  1.00 94.57           C  
ATOM   1860  C   GLN A 230      15.421   5.007  -4.434  1.00 94.57           C  
ATOM   1861  CB  GLN A 230      15.648   2.721  -5.515  1.00 94.57           C  
ATOM   1862  O   GLN A 230      15.386   5.869  -5.305  1.00 94.57           O  
ATOM   1863  CG  GLN A 230      17.076   2.576  -4.969  1.00 94.57           C  
ATOM   1864  CD  GLN A 230      17.890   1.475  -5.641  1.00 94.57           C  
ATOM   1865  NE2 GLN A 230      18.881   0.970  -4.952  1.00 94.57           N  
ATOM   1866  OE1 GLN A 230      17.644   1.033  -6.752  1.00 94.57           O  
ATOM   1867  N   TRP A 231      16.062   5.175  -3.278  1.00 93.17           N  
ATOM   1868  CA  TRP A 231      16.927   6.316  -3.010  1.00 93.17           C  
ATOM   1869  C   TRP A 231      18.302   6.103  -3.637  1.00 93.17           C  
ATOM   1870  CB  TRP A 231      17.023   6.551  -1.504  1.00 93.17           C  
ATOM   1871  O   TRP A 231      18.896   5.037  -3.473  1.00 93.17           O  
ATOM   1872  CG  TRP A 231      15.756   7.066  -0.902  1.00 93.17           C  
ATOM   1873  CD1 TRP A 231      14.752   6.321  -0.384  1.00 93.17           C  
ATOM   1874  CD2 TRP A 231      15.340   8.456  -0.758  1.00 93.17           C  
ATOM   1875  CE2 TRP A 231      14.061   8.481  -0.124  1.00 93.17           C  
ATOM   1876  CE3 TRP A 231      15.917   9.697  -1.098  1.00 93.17           C  
ATOM   1877  NE1 TRP A 231      13.746   7.154   0.068  1.00 93.17           N  
ATOM   1878  CH2 TRP A 231      13.998  10.898  -0.176  1.00 93.17           C  
ATOM   1879  CZ2 TRP A 231      13.394   9.677   0.171  1.00 93.17           C  
ATOM   1880  CZ3 TRP A 231      15.256  10.907  -0.810  1.00 93.17           C  
ATOM   1881  N   LEU A 232      18.786   7.118  -4.345  1.00 94.17           N  
ATOM   1882  CA  LEU A 232      20.111   7.160  -4.951  1.00 94.17           C  
ATOM   1883  C   LEU A 232      20.828   8.442  -4.526  1.00 94.17           C  
ATOM   1884  CB  LEU A 232      20.004   7.029  -6.484  1.00 94.17           C  
ATOM   1885  O   LEU A 232      20.198   9.467  -4.247  1.00 94.17           O  
ATOM   1886  CG  LEU A 232      19.383   5.703  -6.971  1.00 94.17           C  
ATOM   1887  CD1 LEU A 232      19.216   5.700  -8.489  1.00 94.17           C  
ATOM   1888  CD2 LEU A 232      20.249   4.489  -6.621  1.00 94.17           C  
ATOM   1889  N   ASP A 233      22.150   8.353  -4.464  1.00 92.10           N  
ATOM   1890  CA  ASP A 233      23.022   9.424  -3.998  1.00 92.10           C  
ATOM   1891  C   ASP A 233      23.684  10.104  -5.205  1.00 92.10           C  
ATOM   1892  CB  ASP A 233      24.057   8.855  -3.007  1.00 92.10           C  
ATOM   1893  O   ASP A 233      24.296   9.438  -6.041  1.00 92.10           O  
ATOM   1894  CG  ASP A 233      23.450   8.026  -1.859  1.00 92.10           C  
ATOM   1895  OD1 ASP A 233      22.588   8.536  -1.104  1.00 92.10           O  
ATOM   1896  OD2 ASP A 233      23.861   6.859  -1.670  1.00 92.10           O  
ATOM   1897  N   TYR A 234      23.569  11.429  -5.289  1.00 92.90           N  
ATOM   1898  CA  TYR A 234      24.362  12.251  -6.196  1.00 92.90           C  
ATOM   1899  C   TYR A 234      25.807  12.374  -5.686  1.00 92.90           C  
ATOM   1900  CB  TYR A 234      23.728  13.644  -6.346  1.00 92.90           C  
ATOM   1901  O   TYR A 234      26.054  12.235  -4.483  1.00 92.90           O  
ATOM   1902  CG  TYR A 234      22.549  13.698  -7.292  1.00 92.90           C  
ATOM   1903  CD1 TYR A 234      22.763  13.976  -8.657  1.00 92.90           C  
ATOM   1904  CD2 TYR A 234      21.244  13.474  -6.816  1.00 92.90           C  
ATOM   1905  CE1 TYR A 234      21.677  14.017  -9.552  1.00 92.90           C  
ATOM   1906  CE2 TYR A 234      20.156  13.532  -7.708  1.00 92.90           C  
ATOM   1907  OH  TYR A 234      19.313  13.823  -9.923  1.00 92.90           O  
ATOM   1908  CZ  TYR A 234      20.370  13.793  -9.074  1.00 92.90           C  
ATOM   1909  N   PRO A 235      26.776  12.727  -6.552  1.00 89.86           N  
ATOM   1910  CA  PRO A 235      28.186  12.816  -6.164  1.00 89.86           C  
ATOM   1911  C   PRO A 235      28.473  13.912  -5.128  1.00 89.86           C  
ATOM   1912  CB  PRO A 235      28.948  13.084  -7.468  1.00 89.86           C  
ATOM   1913  O   PRO A 235      29.473  13.850  -4.421  1.00 89.86           O  
ATOM   1914  CG  PRO A 235      27.994  12.610  -8.561  1.00 89.86           C  
ATOM   1915  CD  PRO A 235      26.637  12.970  -7.978  1.00 89.86           C  
ATOM   1916  N   ASP A 236      27.601  14.918  -5.029  1.00 89.00           N  
ATOM   1917  CA  ASP A 236      27.678  15.988  -4.029  1.00 89.00           C  
ATOM   1918  C   ASP A 236      27.055  15.610  -2.670  1.00 89.00           C  
ATOM   1919  CB  ASP A 236      27.062  17.268  -4.615  1.00 89.00           C  
ATOM   1920  O   ASP A 236      27.025  16.431  -1.754  1.00 89.00           O  
ATOM   1921  CG  ASP A 236      25.578  17.149  -4.974  1.00 89.00           C  
ATOM   1922  OD1 ASP A 236      24.888  16.193  -4.564  1.00 89.00           O  
ATOM   1923  OD2 ASP A 236      25.092  18.038  -5.706  1.00 89.00           O  
ATOM   1924  N   GLY A 237      26.559  14.377  -2.531  1.00 85.89           N  
ATOM   1925  CA  GLY A 237      25.929  13.855  -1.321  1.00 85.89           C  
ATOM   1926  C   GLY A 237      24.421  14.101  -1.227  1.00 85.89           C  
ATOM   1927  O   GLY A 237      23.794  13.630  -0.272  1.00 85.89           O  
ATOM   1928  N   ARG A 238      23.798  14.802  -2.188  1.00 89.53           N  
ATOM   1929  CA  ARG A 238      22.334  14.933  -2.222  1.00 89.53           C  
ATOM   1930  C   ARG A 238      21.694  13.574  -2.486  1.00 89.53           C  
ATOM   1931  CB  ARG A 238      21.880  15.951  -3.278  1.00 89.53           C  
ATOM   1932  O   ARG A 238      22.086  12.865  -3.404  1.00 89.53           O  
ATOM   1933  CG  ARG A 238      22.226  17.391  -2.877  1.00 89.53           C  
ATOM   1934  CD  ARG A 238      21.684  18.396  -3.900  1.00 89.53           C  
ATOM   1935  NE  ARG A 238      22.434  18.332  -5.160  1.00 89.53           N  
ATOM   1936  NH1 ARG A 238      21.148  19.713  -6.468  1.00 89.53           N  
ATOM   1937  NH2 ARG A 238      23.052  18.853  -7.261  1.00 89.53           N  
ATOM   1938  CZ  ARG A 238      22.200  18.963  -6.290  1.00 89.53           C  
ATOM   1939  N   LYS A 239      20.655  13.236  -1.722  1.00 90.66           N  
ATOM   1940  CA  LYS A 239      19.843  12.035  -1.955  1.00 90.66           C  
ATOM   1941  C   LYS A 239      18.558  12.388  -2.685  1.00 90.66           C  
ATOM   1942  CB  LYS A 239      19.543  11.293  -0.649  1.00 90.66           C  
ATOM   1943  O   LYS A 239      17.859  13.318  -2.272  1.00 90.66           O  
ATOM   1944  CG  LYS A 239      20.817  10.950   0.132  1.00 90.66           C  
ATOM   1945  CD  LYS A 239      20.564   9.763   1.068  1.00 90.66           C  
ATOM   1946  CE  LYS A 239      21.867   9.330   1.751  1.00 90.66           C  
ATOM   1947  NZ  LYS A 239      22.112   7.887   1.541  1.00 90.66           N  
ATOM   1948  N   ALA A 240      18.229  11.606  -3.704  1.00 93.83           N  
ATOM   1949  CA  ALA A 240      16.972  11.701  -4.432  1.00 93.83           C  
ATOM   1950  C   ALA A 240      16.281  10.337  -4.497  1.00 93.83           C  
ATOM   1951  CB  ALA A 240      17.235  12.300  -5.811  1.00 93.83           C  
ATOM   1952  O   ALA A 240      16.931   9.291  -4.542  1.00 93.83           O  
ATOM   1953  N   CYS A 241      14.953  10.352  -4.458  1.00 95.17           N  
ATOM   1954  CA  CYS A 241      14.115   9.173  -4.576  1.00 95.17           C  
ATOM   1955  C   CYS A 241      13.647   9.043  -6.022  1.00 95.17           C  
ATOM   1956  CB  CYS A 241      12.937   9.291  -3.605  1.00 95.17           C  
ATOM   1957  O   CYS A 241      12.984   9.942  -6.539  1.00 95.17           O  
ATOM   1958  SG  CYS A 241      12.118   7.680  -3.452  1.00 95.17           S  
ATOM   1959  N   PHE A 242      13.966   7.920  -6.654  1.00 96.94           N  
ATOM   1960  CA  PHE A 242      13.578   7.629  -8.025  1.00 96.94           C  
ATOM   1961  C   PHE A 242      12.547   6.507  -8.080  1.00 96.94           C  
ATOM   1962  CB  PHE A 242      14.813   7.306  -8.872  1.00 96.94           C  
ATOM   1963  O   PHE A 242      12.718   5.462  -7.449  1.00 96.94           O  
ATOM   1964  CG  PHE A 242      15.721   8.500  -9.081  1.00 96.94           C  
ATOM   1965  CD1 PHE A 242      15.494   9.374 -10.159  1.00 96.94           C  
ATOM   1966  CD2 PHE A 242      16.781   8.750  -8.188  1.00 96.94           C  
ATOM   1967  CE1 PHE A 242      16.314  10.500 -10.342  1.00 96.94           C  
ATOM   1968  CE2 PHE A 242      17.617   9.861  -8.387  1.00 96.94           C  
ATOM   1969  CZ  PHE A 242      17.376  10.743  -9.455  1.00 96.94           C  
ATOM   1970  N   GLU A 243      11.513   6.701  -8.890  1.00 97.82           N  
ATOM   1971  CA  GLU A 243      10.643   5.635  -9.375  1.00 97.82           C  
ATOM   1972  C   GLU A 243      11.314   5.012 -10.604  1.00 97.82           C  
ATOM   1973  CB  GLU A 243       9.254   6.208  -9.686  1.00 97.82           C  
ATOM   1974  O   GLU A 243      11.375   5.617 -11.676  1.00 97.82           O  
ATOM   1975  CG  GLU A 243       8.222   5.130 -10.042  1.00 97.82           C  
ATOM   1976  CD  GLU A 243       6.886   5.790 -10.418  1.00 97.82           C  
ATOM   1977  OE1 GLU A 243       6.718   6.119 -11.614  1.00 97.82           O  
ATOM   1978  OE2 GLU A 243       6.044   6.018  -9.513  1.00 97.82           O  
ATOM   1979  N   ILE A 244      11.885   3.822 -10.426  1.00 97.69           N  
ATOM   1980  CA  ILE A 244      12.676   3.133 -11.443  1.00 97.69           C  
ATOM   1981  C   ILE A 244      11.823   2.058 -12.101  1.00 97.69           C  
ATOM   1982  CB  ILE A 244      13.987   2.561 -10.868  1.00 97.69           C  
ATOM   1983  O   ILE A 244      11.357   1.135 -11.435  1.00 97.69           O  
ATOM   1984  CG1 ILE A 244      14.830   3.692 -10.236  1.00 97.69           C  
ATOM   1985  CG2 ILE A 244      14.784   1.839 -11.977  1.00 97.69           C  
ATOM   1986  CD1 ILE A 244      16.118   3.211  -9.561  1.00 97.69           C  
ATOM   1987  N   ARG A 245      11.687   2.130 -13.424  1.00 97.53           N  
ATOM   1988  CA  ARG A 245      11.071   1.107 -14.267  1.00 97.53           C  
ATOM   1989  C   ARG A 245      12.121   0.436 -15.138  1.00 97.53           C  
ATOM   1990  CB  ARG A 245       9.947   1.734 -15.094  1.00 97.53           C  
ATOM   1991  O   ARG A 245      12.806   1.097 -15.910  1.00 97.53           O  
ATOM   1992  CG  ARG A 245       9.203   0.664 -15.901  1.00 97.53           C  
ATOM   1993  CD  ARG A 245       8.026   1.295 -16.642  1.00 97.53           C  
ATOM   1994  NE  ARG A 245       7.214   0.265 -17.317  1.00 97.53           N  
ATOM   1995  NH1 ARG A 245       5.982   1.682 -18.636  1.00 97.53           N  
ATOM   1996  NH2 ARG A 245       5.604  -0.520 -18.716  1.00 97.53           N  
ATOM   1997  CZ  ARG A 245       6.275   0.481 -18.218  1.00 97.53           C  
ATOM   1998  N   LYS A 246      12.205  -0.888 -15.066  1.00 97.17           N  
ATOM   1999  CA  LYS A 246      13.083  -1.720 -15.893  1.00 97.17           C  
ATOM   2000  C   LYS A 246      12.260  -2.553 -16.859  1.00 97.17           C  
ATOM   2001  CB  LYS A 246      13.959  -2.603 -15.006  1.00 97.17           C  
ATOM   2002  O   LYS A 246      11.234  -3.108 -16.469  1.00 97.17           O  
ATOM   2003  CG  LYS A 246      14.917  -1.774 -14.150  1.00 97.17           C  
ATOM   2004  CD  LYS A 246      15.752  -2.692 -13.260  1.00 97.17           C  
ATOM   2005  CE  LYS A 246      16.666  -1.826 -12.398  1.00 97.17           C  
ATOM   2006  NZ  LYS A 246      17.436  -2.659 -11.460  1.00 97.17           N  
ATOM   2007  N   VAL A 247      12.706  -2.644 -18.107  1.00 94.89           N  
ATOM   2008  CA  VAL A 247      12.021  -3.364 -19.188  1.00 94.89           C  
ATOM   2009  C   VAL A 247      13.051  -4.191 -19.962  1.00 94.89           C  
ATOM   2010  CB  VAL A 247      11.285  -2.385 -20.128  1.00 94.89           C  
ATOM   2011  O   VAL A 247      14.105  -3.652 -20.299  1.00 94.89           O  
ATOM   2012  CG1 VAL A 247      10.413  -3.134 -21.143  1.00 94.89           C  
ATOM   2013  CG2 VAL A 247      10.357  -1.426 -19.362  1.00 94.89           C  
ATOM   2014  N   PRO A 248      12.799  -5.482 -20.247  1.00 94.52           N  
ATOM   2015  CA  PRO A 248      13.693  -6.271 -21.091  1.00 94.52           C  
ATOM   2016  C   PRO A 248      13.731  -5.713 -22.523  1.00 94.52           C  
ATOM   2017  CB  PRO A 248      13.154  -7.702 -21.027  1.00 94.52           C  
ATOM   2018  O   PRO A 248      12.707  -5.302 -23.069  1.00 94.52           O  
ATOM   2019  CG  PRO A 248      11.664  -7.514 -20.737  1.00 94.52           C  
ATOM   2020  CD  PRO A 248      11.628  -6.262 -19.867  1.00 94.52           C  
ATOM   2021  N   TYR A 249      14.918  -5.701 -23.131  1.00 90.82           N  
ATOM   2022  CA  TYR A 249      15.140  -5.222 -24.497  1.00 90.82           C  
ATOM   2023  C   TYR A 249      15.424  -6.381 -25.451  1.00 90.82           C  
ATOM   2024  CB  TYR A 249      16.289  -4.212 -24.522  1.00 90.82           C  
ATOM   2025  O   TYR A 249      16.314  -7.196 -25.192  1.00 90.82           O  
ATOM   2026  CG  TYR A 249      16.696  -3.775 -25.918  1.00 90.82           C  
ATOM   2027  CD1 TYR A 249      18.024  -3.954 -26.349  1.00 90.82           C  
ATOM   2028  CD2 TYR A 249      15.742  -3.233 -26.802  1.00 90.82           C  
ATOM   2029  CE1 TYR A 249      18.401  -3.590 -27.656  1.00 90.82           C  
ATOM   2030  CE2 TYR A 249      16.118  -2.851 -28.104  1.00 90.82           C  
ATOM   2031  OH  TYR A 249      17.809  -2.666 -29.792  1.00 90.82           O  
ATOM   2032  CZ  TYR A 249      17.447  -3.033 -28.535  1.00 90.82           C  
ATOM   2033  N   TYR A 250      14.698  -6.411 -26.569  1.00 88.90           N  
ATOM   2034  CA  TYR A 250      14.790  -7.433 -27.608  1.00 88.90           C  
ATOM   2035  C   TYR A 250      15.195  -6.812 -28.947  1.00 88.90           C  
ATOM   2036  CB  TYR A 250      13.456  -8.182 -27.728  1.00 88.90           C  
ATOM   2037  O   TYR A 250      14.804  -5.685 -29.253  1.00 88.90           O  
ATOM   2038  CG  TYR A 250      12.963  -8.799 -26.431  1.00 88.90           C  
ATOM   2039  CD1 TYR A 250      13.343 -10.108 -26.084  1.00 88.90           C  
ATOM   2040  CD2 TYR A 250      12.119  -8.065 -25.576  1.00 88.90           C  
ATOM   2041  CE1 TYR A 250      12.887 -10.685 -24.885  1.00 88.90           C  
ATOM   2042  CE2 TYR A 250      11.669  -8.634 -24.372  1.00 88.90           C  
ATOM   2043  OH  TYR A 250      11.651 -10.479 -22.847  1.00 88.90           O  
ATOM   2044  CZ  TYR A 250      12.061  -9.939 -24.020  1.00 88.90           C  
ATOM   2045  N   ASP A 251      15.957  -7.551 -29.752  1.00 85.87           N  
ATOM   2046  CA  ASP A 251      16.189  -7.203 -31.154  1.00 85.87           C  
ATOM   2047  C   ASP A 251      14.974  -7.523 -32.041  1.00 85.87           C  
ATOM   2048  CB  ASP A 251      17.473  -7.865 -31.697  1.00 85.87           C  
ATOM   2049  O   ASP A 251      13.924  -7.990 -31.596  1.00 85.87           O  
ATOM   2050  CG  ASP A 251      17.422  -9.394 -31.849  1.00 85.87           C  
ATOM   2051  OD1 ASP A 251      16.311  -9.962 -31.750  1.00 85.87           O  
ATOM   2052  OD2 ASP A 251      18.451  -9.995 -32.206  1.00 85.87           O  
ATOM   2053  N   ARG A 252      15.143  -7.297 -33.349  1.00 84.40           N  
ATOM   2054  CA  ARG A 252      14.129  -7.581 -34.373  1.00 84.40           C  
ATOM   2055  C   ARG A 252      13.815  -9.074 -34.534  1.00 84.40           C  
ATOM   2056  CB  ARG A 252      14.576  -7.000 -35.722  1.00 84.40           C  
ATOM   2057  O   ARG A 252      12.773  -9.395 -35.094  1.00 84.40           O  
ATOM   2058  CG  ARG A 252      14.750  -5.475 -35.696  1.00 84.40           C  
ATOM   2059  CD  ARG A 252      15.087  -4.974 -37.104  1.00 84.40           C  
ATOM   2060  NE  ARG A 252      15.331  -3.519 -37.123  1.00 84.40           N  
ATOM   2061  NH1 ARG A 252      15.590  -3.300 -39.396  1.00 84.40           N  
ATOM   2062  NH2 ARG A 252      15.800  -1.507 -38.086  1.00 84.40           N  
ATOM   2063  CZ  ARG A 252      15.570  -2.785 -38.198  1.00 84.40           C  
ATOM   2064  N   VAL A 253      14.697  -9.967 -34.086  1.00 84.78           N  
ATOM   2065  CA  VAL A 253      14.534 -11.431 -34.151  1.00 84.78           C  
ATOM   2066  C   VAL A 253      13.890 -11.962 -32.855  1.00 84.78           C  
ATOM   2067  CB  VAL A 253      15.887 -12.111 -34.484  1.00 84.78           C  
ATOM   2068  O   VAL A 253      13.579 -13.144 -32.750  1.00 84.78           O  
ATOM   2069  CG1 VAL A 253      15.754 -13.598 -34.854  1.00 84.78           C  
ATOM   2070  CG2 VAL A 253      16.563 -11.445 -35.698  1.00 84.78           C  
ATOM   2071  N   GLY A 254      13.644 -11.093 -31.867  1.00 82.19           N  
ATOM   2072  CA  GLY A 254      13.108 -11.459 -30.558  1.00 82.19           C  
ATOM   2073  C   GLY A 254      14.172 -11.974 -29.583  1.00 82.19           C  
ATOM   2074  O   GLY A 254      13.828 -12.459 -28.504  1.00 82.19           O  
ATOM   2075  N   LYS A 255      15.465 -11.864 -29.914  1.00 87.13           N  
ATOM   2076  CA  LYS A 255      16.562 -12.185 -28.999  1.00 87.13           C  
ATOM   2077  C   LYS A 255      16.738 -11.044 -27.999  1.00 87.13           C  
ATOM   2078  CB  LYS A 255      17.852 -12.447 -29.790  1.00 87.13           C  
ATOM   2079  O   LYS A 255      16.874  -9.880 -28.370  1.00 87.13           O  
ATOM   2080  CG  LYS A 255      18.967 -12.950 -28.865  1.00 87.13           C  
ATOM   2081  CD  LYS A 255      20.309 -13.071 -29.589  1.00 87.13           C  
ATOM   2082  CE  LYS A 255      21.356 -13.441 -28.532  1.00 87.13           C  
ATOM   2083  NZ  LYS A 255      22.733 -13.416 -29.067  1.00 87.13           N  
ATOM   2084  N   ARG A 256      16.750 -11.373 -26.706  1.00 84.18           N  
ATOM   2085  CA  ARG A 256      16.947 -10.395 -25.629  1.00 84.18           C  
ATOM   2086  C   ARG A 256      18.417  -9.987 -25.528  1.00 84.18           C  
ATOM   2087  CB  ARG A 256      16.463 -10.984 -24.301  1.00 84.18           C  
ATOM   2088  O   ARG A 256      19.213 -10.786 -25.058  1.00 84.18           O  
ATOM   2089  CG  ARG A 256      16.487  -9.927 -23.181  1.00 84.18           C  
ATOM   2090  CD  ARG A 256      16.517 -10.587 -21.805  1.00 84.18           C  
ATOM   2091  NE  ARG A 256      17.776 -11.334 -21.595  1.00 84.18           N  
ATOM   2092  NH1 ARG A 256      17.002 -12.642 -19.895  1.00 84.18           N  
ATOM   2093  NH2 ARG A 256      19.149 -12.810 -20.542  1.00 84.18           N  
ATOM   2094  CZ  ARG A 256      17.974 -12.265 -20.681  1.00 84.18           C  
ATOM   2095  N   HIS A 257      18.735  -8.734 -25.837  1.00 86.03           N  
ATOM   2096  CA  HIS A 257      20.093  -8.181 -25.714  1.00 86.03           C  
ATOM   2097  C   HIS A 257      20.417  -7.604 -24.335  1.00 86.03           C  
ATOM   2098  CB  HIS A 257      20.273  -7.092 -26.775  1.00 86.03           C  
ATOM   2099  O   HIS A 257      21.573  -7.285 -24.055  1.00 86.03           O  
ATOM   2100  CG  HIS A 257      20.647  -7.674 -28.100  1.00 86.03           C  
ATOM   2101  CD2 HIS A 257      19.794  -8.073 -29.084  1.00 86.03           C  
ATOM   2102  ND1 HIS A 257      21.924  -7.973 -28.512  1.00 86.03           N  
ATOM   2103  CE1 HIS A 257      21.846  -8.501 -29.742  1.00 86.03           C  
ATOM   2104  NE2 HIS A 257      20.570  -8.577 -30.133  1.00 86.03           N  
ATOM   2105  N   GLY A 258      19.410  -7.398 -23.487  1.00 92.56           N  
ATOM   2106  CA  GLY A 258      19.626  -6.686 -22.237  1.00 92.56           C  
ATOM   2107  C   GLY A 258      18.353  -6.173 -21.584  1.00 92.56           C  
ATOM   2108  O   GLY A 258      17.265  -6.724 -21.779  1.00 92.56           O  
ATOM   2109  N   LEU A 259      18.497  -5.085 -20.832  1.00 95.07           N  
ATOM   2110  CA  LEU A 259      17.383  -4.326 -20.269  1.00 95.07           C  
ATOM   2111  C   LEU A 259      17.574  -2.820 -20.450  1.00 95.07           C  
ATOM   2112  CB  LEU A 259      17.115  -4.754 -18.810  1.00 95.07           C  
ATOM   2113  O   LEU A 259      18.696  -2.317 -20.541  1.00 95.07           O  
ATOM   2114  CG  LEU A 259      18.212  -4.437 -17.771  1.00 95.07           C  
ATOM   2115  CD1 LEU A 259      18.197  -2.984 -17.274  1.00 95.07           C  
ATOM   2116  CD2 LEU A 259      17.997  -5.308 -16.534  1.00 95.07           C  
ATOM   2117  N   MET A 260      16.452  -2.111 -20.467  1.00 95.30           N  
ATOM   2118  CA  MET A 260      16.371  -0.657 -20.392  1.00 95.30           C  
ATOM   2119  C   MET A 260      15.826  -0.260 -19.029  1.00 95.30           C  
ATOM   2120  CB  MET A 260      15.463  -0.087 -21.487  1.00 95.30           C  
ATOM   2121  O   MET A 260      14.884  -0.880 -18.531  1.00 95.30           O  
ATOM   2122  CG  MET A 260      15.863  -0.565 -22.878  1.00 95.30           C  
ATOM   2123  SD  MET A 260      15.067   0.349 -24.221  1.00 95.30           S  
ATOM   2124  CE  MET A 260      16.039  -0.213 -25.645  1.00 95.30           C  
ATOM   2125  N   GLY A 261      16.401   0.777 -18.437  1.00 96.15           N  
ATOM   2126  CA  GLY A 261      15.929   1.369 -17.199  1.00 96.15           C  
ATOM   2127  C   GLY A 261      15.559   2.831 -17.385  1.00 96.15           C  
ATOM   2128  O   GLY A 261      16.291   3.582 -18.027  1.00 96.15           O  
ATOM   2129  N   PHE A 262      14.438   3.213 -16.785  1.00 97.09           N  
ATOM   2130  CA  PHE A 262      13.927   4.575 -16.705  1.00 97.09           C  
ATOM   2131  C   PHE A 262      13.802   4.944 -15.230  1.00 97.09           C  
ATOM   2132  CB  PHE A 262      12.573   4.679 -17.414  1.00 97.09           C  
ATOM   2133  O   PHE A 262      13.281   4.136 -14.467  1.00 97.09           O  
ATOM   2134  CG  PHE A 262      12.598   4.167 -18.838  1.00 97.09           C  
ATOM   2135  CD1 PHE A 262      12.944   5.030 -19.892  1.00 97.09           C  
ATOM   2136  CD2 PHE A 262      12.327   2.810 -19.099  1.00 97.09           C  
ATOM   2137  CE1 PHE A 262      13.018   4.537 -21.206  1.00 97.09           C  
ATOM   2138  CE2 PHE A 262      12.406   2.315 -20.413  1.00 97.09           C  
ATOM   2139  CZ  PHE A 262      12.752   3.180 -21.466  1.00 97.09           C  
ATOM   2140  N   GLY A 263      14.265   6.116 -14.809  1.00 96.83           N  
ATOM   2141  CA  GLY A 263      14.175   6.564 -13.419  1.00 96.83           C  
ATOM   2142  C   GLY A 263      13.618   7.971 -13.326  1.00 96.83           C  
ATOM   2143  O   GLY A 263      14.297   8.919 -13.709  1.00 96.83           O  
ATOM   2144  N   ARG A 264      12.405   8.119 -12.798  1.00 97.19           N  
ATOM   2145  CA  ARG A 264      11.780   9.426 -12.584  1.00 97.19           C  
ATOM   2146  C   ARG A 264      12.055   9.929 -11.179  1.00 97.19           C  
ATOM   2147  CB  ARG A 264      10.283   9.321 -12.864  1.00 97.19           C  
ATOM   2148  O   ARG A 264      11.791   9.205 -10.224  1.00 97.19           O  
ATOM   2149  CG  ARG A 264       9.580  10.665 -12.611  1.00 97.19           C  
ATOM   2150  CD  ARG A 264       8.194  10.677 -13.244  1.00 97.19           C  
ATOM   2151  NE  ARG A 264       8.320  10.622 -14.707  1.00 97.19           N  
ATOM   2152  NH1 ARG A 264       6.151  10.089 -15.219  1.00 97.19           N  
ATOM   2153  NH2 ARG A 264       7.737  10.220 -16.824  1.00 97.19           N  
ATOM   2154  CZ  ARG A 264       7.390  10.312 -15.576  1.00 97.19           C  
ATOM   2155  N   ASP A 265      12.537  11.158 -11.049  1.00 95.50           N  
ATOM   2156  CA  ASP A 265      12.708  11.788  -9.739  1.00 95.50           C  
ATOM   2157  C   ASP A 265      11.333  12.092  -9.117  1.00 95.50           C  
ATOM   2158  CB  ASP A 265      13.593  13.039  -9.856  1.00 95.50           C  
ATOM   2159  O   ASP A 265      10.532  12.851  -9.665  1.00 95.50           O  
ATOM   2160  CG  ASP A 265      14.054  13.574  -8.491  1.00 95.50           C  
ATOM   2161  OD1 ASP A 265      13.418  13.247  -7.456  1.00 95.50           O  
ATOM   2162  OD2 ASP A 265      15.055  14.313  -8.455  1.00 95.50           O  
ATOM   2163  N   ILE A 266      11.048  11.466  -7.975  1.00 96.00           N  
ATOM   2164  CA  ILE A 266       9.823  11.644  -7.185  1.00 96.00           C  
ATOM   2165  C   ILE A 266      10.127  12.201  -5.787  1.00 96.00           C  
ATOM   2166  CB  ILE A 266       8.984  10.345  -7.132  1.00 96.00           C  
ATOM   2167  O   ILE A 266       9.285  12.118  -4.891  1.00 96.00           O  
ATOM   2168  CG1 ILE A 266       9.768   9.187  -6.475  1.00 96.00           C  
ATOM   2169  CG2 ILE A 266       8.484   9.963  -8.537  1.00 96.00           C  
ATOM   2170  CD1 ILE A 266       8.867   8.057  -5.971  1.00 96.00           C  
ATOM   2171  N   THR A 267      11.319  12.766  -5.574  1.00 93.56           N  
ATOM   2172  CA  THR A 267      11.807  13.195  -4.253  1.00 93.56           C  
ATOM   2173  C   THR A 267      10.859  14.173  -3.573  1.00 93.56           C  
ATOM   2174  CB  THR A 267      13.184  13.864  -4.366  1.00 93.56           C  
ATOM   2175  O   THR A 267      10.523  14.002  -2.402  1.00 93.56           O  
ATOM   2176  CG2 THR A 267      13.798  14.179  -3.000  1.00 93.56           C  
ATOM   2177  OG1 THR A 267      14.080  12.991  -4.986  1.00 93.56           O  
ATOM   2178  N   GLU A 268      10.406  15.195  -4.297  1.00 91.34           N  
ATOM   2179  CA  GLU A 268       9.499  16.204  -3.748  1.00 91.34           C  
ATOM   2180  C   GLU A 268       8.139  15.588  -3.383  1.00 91.34           C  
ATOM   2181  CB  GLU A 268       9.383  17.358  -4.751  1.00 91.34           C  
ATOM   2182  O   GLU A 268       7.665  15.760  -2.257  1.00 91.34           O  
ATOM   2183  CG  GLU A 268       8.601  18.512  -4.124  1.00 91.34           C  
ATOM   2184  CD  GLU A 268       8.447  19.744  -5.025  1.00 91.34           C  
ATOM   2185  OE1 GLU A 268       7.950  20.764  -4.490  1.00 91.34           O  
ATOM   2186  OE2 GLU A 268       8.805  19.651  -6.219  1.00 91.34           O  
ATOM   2187  N   ARG A 269       7.570  14.771  -4.283  1.00 91.03           N  
ATOM   2188  CA  ARG A 269       6.323  14.024  -4.040  1.00 91.03           C  
ATOM   2189  C   ARG A 269       6.434  13.159  -2.784  1.00 91.03           C  
ATOM   2190  CB  ARG A 269       5.964  13.173  -5.276  1.00 91.03           C  
ATOM   2191  O   ARG A 269       5.540  13.192  -1.942  1.00 91.03           O  
ATOM   2192  CG  ARG A 269       4.580  12.507  -5.146  1.00 91.03           C  
ATOM   2193  CD  ARG A 269       4.181  11.674  -6.381  1.00 91.03           C  
ATOM   2194  NE  ARG A 269       4.698  10.283  -6.352  1.00 91.03           N  
ATOM   2195  NH1 ARG A 269       4.086   9.666  -8.484  1.00 91.03           N  
ATOM   2196  NH2 ARG A 269       5.116   8.179  -7.199  1.00 91.03           N  
ATOM   2197  CZ  ARG A 269       4.630   9.386  -7.332  1.00 91.03           C  
ATOM   2198  N   LYS A 270       7.541  12.423  -2.639  1.00 88.79           N  
ATOM   2199  CA  LYS A 270       7.778  11.542  -1.492  1.00 88.79           C  
ATOM   2200  C   LYS A 270       7.910  12.325  -0.187  1.00 88.79           C  
ATOM   2201  CB  LYS A 270       9.010  10.658  -1.759  1.00 88.79           C  
ATOM   2202  O   LYS A 270       7.301  11.951   0.806  1.00 88.79           O  
ATOM   2203  CG  LYS A 270       9.143   9.502  -0.753  1.00 88.79           C  
ATOM   2204  CD  LYS A 270       8.013   8.480  -0.934  1.00 88.79           C  
ATOM   2205  CE  LYS A 270       8.152   7.294   0.013  1.00 88.79           C  
ATOM   2206  NZ  LYS A 270       7.317   6.175  -0.490  1.00 88.79           N  
ATOM   2207  N   ARG A 271       8.625  13.456  -0.191  1.00 84.72           N  
ATOM   2208  CA  ARG A 271       8.761  14.321   0.995  1.00 84.72           C  
ATOM   2209  C   ARG A 271       7.421  14.876   1.469  1.00 84.72           C  
ATOM   2210  CB  ARG A 271       9.729  15.473   0.711  1.00 84.72           C  
ATOM   2211  O   ARG A 271       7.182  14.874   2.674  1.00 84.72           O  
ATOM   2212  CG  ARG A 271      11.189  15.011   0.715  1.00 84.72           C  
ATOM   2213  CD  ARG A 271      12.088  16.203   0.379  1.00 84.72           C  
ATOM   2214  NE  ARG A 271      13.507  15.811   0.317  1.00 84.72           N  
ATOM   2215  NH1 ARG A 271      14.359  17.908  -0.053  1.00 84.72           N  
ATOM   2216  NH2 ARG A 271      15.731  16.143  -0.035  1.00 84.72           N  
ATOM   2217  CZ  ARG A 271      14.523  16.620   0.082  1.00 84.72           C  
ATOM   2218  N   TYR A 272       6.559  15.328   0.554  1.00 84.90           N  
ATOM   2219  CA  TYR A 272       5.218  15.793   0.921  1.00 84.90           C  
ATOM   2220  C   TYR A 272       4.347  14.661   1.458  1.00 84.90           C  
ATOM   2221  CB  TYR A 272       4.517  16.454  -0.271  1.00 84.90           C  
ATOM   2222  O   TYR A 272       3.672  14.849   2.466  1.00 84.90           O  
ATOM   2223  CG  TYR A 272       5.052  17.819  -0.645  1.00 84.90           C  
ATOM   2224  CD1 TYR A 272       5.121  18.851   0.316  1.00 84.90           C  
ATOM   2225  CD2 TYR A 272       5.422  18.078  -1.975  1.00 84.90           C  
ATOM   2226  CE1 TYR A 272       5.626  20.118  -0.044  1.00 84.90           C  
ATOM   2227  CE2 TYR A 272       5.879  19.354  -2.340  1.00 84.90           C  
ATOM   2228  OH  TYR A 272       6.572  21.553  -1.736  1.00 84.90           O  
ATOM   2229  CZ  TYR A 272       6.028  20.362  -1.373  1.00 84.90           C  
ATOM   2230  N   GLN A 273       4.395  13.485   0.828  1.00 85.37           N  
ATOM   2231  CA  GLN A 273       3.659  12.313   1.292  1.00 85.37           C  
ATOM   2232  C   GLN A 273       4.090  11.900   2.705  1.00 85.37           C  
ATOM   2233  CB  GLN A 273       3.846  11.181   0.277  1.00 85.37           C  
ATOM   2234  O   GLN A 273       3.244  11.784   3.588  1.00 85.37           O  
ATOM   2235  CG  GLN A 273       3.030   9.938   0.654  1.00 85.37           C  
ATOM   2236  CD  GLN A 273       3.150   8.817  -0.370  1.00 85.37           C  
ATOM   2237  NE2 GLN A 273       2.491   7.704  -0.139  1.00 85.37           N  
ATOM   2238  OE1 GLN A 273       3.822   8.905  -1.388  1.00 85.37           O  
ATOM   2239  N   ASP A 274       5.395  11.760   2.946  1.00 81.58           N  
ATOM   2240  CA  ASP A 274       5.928  11.371   4.253  1.00 81.58           C  
ATOM   2241  C   ASP A 274       5.646  12.440   5.324  1.00 81.58           C  
ATOM   2242  CB  ASP A 274       7.448  11.157   4.163  1.00 81.58           C  
ATOM   2243  O   ASP A 274       5.424  12.114   6.489  1.00 81.58           O  
ATOM   2244  CG  ASP A 274       7.932   9.989   3.291  1.00 81.58           C  
ATOM   2245  OD1 ASP A 274       7.124   9.133   2.873  1.00 81.58           O  
ATOM   2246  OD2 ASP A 274       9.165   9.959   3.072  1.00 81.58           O  
ATOM   2247  N   ALA A 275       5.666  13.728   4.956  1.00 75.79           N  
ATOM   2248  CA  ALA A 275       5.326  14.823   5.865  1.00 75.79           C  
ATOM   2249  C   ALA A 275       3.835  14.826   6.228  1.00 75.79           C  
ATOM   2250  CB  ALA A 275       5.750  16.155   5.237  1.00 75.79           C  
ATOM   2251  O   ALA A 275       3.499  15.013   7.396  1.00 75.79           O  
ATOM   2252  N   LEU A 276       2.954  14.582   5.255  1.00 77.97           N  
ATOM   2253  CA  LEU A 276       1.513  14.475   5.474  1.00 77.97           C  
ATOM   2254  C   LEU A 276       1.175  13.257   6.338  1.00 77.97           C  
ATOM   2255  CB  LEU A 276       0.814  14.405   4.105  1.00 77.97           C  
ATOM   2256  O   LEU A 276       0.374  13.361   7.265  1.00 77.97           O  
ATOM   2257  CG  LEU A 276      -0.724  14.380   4.188  1.00 77.97           C  
ATOM   2258  CD1 LEU A 276      -1.284  15.700   4.724  1.00 77.97           C  
ATOM   2259  CD2 LEU A 276      -1.308  14.137   2.798  1.00 77.97           C  
ATOM   2260  N   GLU A 277       1.809  12.115   6.071  1.00 76.73           N  
ATOM   2261  CA  GLU A 277       1.625  10.903   6.867  1.00 76.73           C  
ATOM   2262  C   GLU A 277       2.113  11.100   8.306  1.00 76.73           C  
ATOM   2263  CB  GLU A 277       2.325   9.720   6.184  1.00 76.73           C  
ATOM   2264  O   GLU A 277       1.399  10.745   9.244  1.00 76.73           O  
ATOM   2265  CG  GLU A 277       1.967   8.415   6.907  1.00 76.73           C  
ATOM   2266  CD  GLU A 277       2.537   7.154   6.254  1.00 76.73           C  
ATOM   2267  OE1 GLU A 277       2.198   6.070   6.790  1.00 76.73           O  
ATOM   2268  OE2 GLU A 277       3.325   7.251   5.294  1.00 76.73           O  
ATOM   2269  N   ARG A 278       3.282  11.730   8.501  1.00 68.65           N  
ATOM   2270  CA  ARG A 278       3.772  12.107   9.836  1.00 68.65           C  
ATOM   2271  C   ARG A 278       2.810  13.052  10.549  1.00 68.65           C  
ATOM   2272  CB  ARG A 278       5.185  12.701   9.755  1.00 68.65           C  
ATOM   2273  O   ARG A 278       2.381  12.729  11.648  1.00 68.65           O  
ATOM   2274  CG  ARG A 278       6.234  11.582   9.717  1.00 68.65           C  
ATOM   2275  CD  ARG A 278       7.670  12.120   9.677  1.00 68.65           C  
ATOM   2276  NE  ARG A 278       8.189  12.206   8.296  1.00 68.65           N  
ATOM   2277  NH1 ARG A 278       8.411  14.484   8.112  1.00 68.65           N  
ATOM   2278  NH2 ARG A 278       9.037  13.166   6.422  1.00 68.65           N  
ATOM   2279  CZ  ARG A 278       8.542  13.282   7.622  1.00 68.65           C  
ATOM   2280  N   ALA A 279       2.379  14.136   9.907  1.00 67.85           N  
ATOM   2281  CA  ALA A 279       1.419  15.071  10.496  1.00 67.85           C  
ATOM   2282  C   ALA A 279       0.091  14.390  10.876  1.00 67.85           C  
ATOM   2283  CB  ALA A 279       1.189  16.214   9.501  1.00 67.85           C  
ATOM   2284  O   ALA A 279      -0.484  14.689  11.921  1.00 67.85           O  
ATOM   2285  N   SER A 280      -0.379  13.444  10.060  1.00 74.40           N  
ATOM   2286  CA  SER A 280      -1.580  12.652  10.342  1.00 74.40           C  
ATOM   2287  C   SER A 280      -1.397  11.728  11.555  1.00 74.40           C  
ATOM   2288  CB  SER A 280      -1.952  11.850   9.093  1.00 74.40           C  
ATOM   2289  O   SER A 280      -2.255  11.688  12.444  1.00 74.40           O  
ATOM   2290  OG  SER A 280      -3.178  11.180   9.297  1.00 74.40           O  
ATOM   2291  N   ARG A 281      -0.254  11.031  11.645  1.00 66.94           N  
ATOM   2292  CA  ARG A 281       0.110  10.188  12.798  1.00 66.94           C  
ATOM   2293  C   ARG A 281       0.318  11.009  14.076  1.00 66.94           C  
ATOM   2294  CB  ARG A 281       1.372   9.375  12.480  1.00 66.94           C  
ATOM   2295  O   ARG A 281      -0.111  10.581  15.143  1.00 66.94           O  
ATOM   2296  CG  ARG A 281       1.135   8.249  11.458  1.00 66.94           C  
ATOM   2297  CD  ARG A 281       2.470   7.550  11.174  1.00 66.94           C  
ATOM   2298  NE  ARG A 281       2.368   6.506  10.132  1.00 66.94           N  
ATOM   2299  NH1 ARG A 281       4.375   5.481  10.555  1.00 66.94           N  
ATOM   2300  NH2 ARG A 281       3.107   4.741   8.892  1.00 66.94           N  
ATOM   2301  CZ  ARG A 281       3.274   5.581   9.866  1.00 66.94           C  
ATOM   2302  N   ASP A 282       0.899  12.197  13.973  1.00 65.21           N  
ATOM   2303  CA  ASP A 282       1.133  13.088  15.112  1.00 65.21           C  
ATOM   2304  C   ASP A 282      -0.179  13.678  15.635  1.00 65.21           C  
ATOM   2305  CB  ASP A 282       2.114  14.204  14.719  1.00 65.21           C  
ATOM   2306  O   ASP A 282      -0.446  13.600  16.835  1.00 65.21           O  
ATOM   2307  CG  ASP A 282       3.540  13.712  14.435  1.00 65.21           C  
ATOM   2308  OD1 ASP A 282       3.877  12.580  14.851  1.00 65.21           O  
ATOM   2309  OD2 ASP A 282       4.290  14.488  13.799  1.00 65.21           O  
ATOM   2310  N   LYS A 283      -1.054  14.168  14.736  1.00 69.14           N  
ATOM   2311  CA  LYS A 283      -2.440  14.562  15.069  1.00 69.14           C  
ATOM   2312  C   LYS A 283      -3.141  13.417  15.795  1.00 69.14           C  
ATOM   2313  CB  LYS A 283      -3.203  14.949  13.780  1.00 69.14           C  
ATOM   2314  O   LYS A 283      -3.823  13.624  16.794  1.00 69.14           O  
ATOM   2315  CG  LYS A 283      -4.637  15.464  14.038  1.00 69.14           C  
ATOM   2316  CD  LYS A 283      -5.458  15.634  12.742  1.00 69.14           C  
ATOM   2317  CE  LYS A 283      -6.897  16.103  13.051  1.00 69.14           C  
ATOM   2318  NZ  LYS A 283      -7.852  15.937  11.910  1.00 69.14           N  
ATOM   2319  N   THR A 284      -2.914  12.200  15.313  1.00 62.72           N  
ATOM   2320  CA  THR A 284      -3.539  10.997  15.835  1.00 62.72           C  
ATOM   2321  C   THR A 284      -3.123  10.687  17.277  1.00 62.72           C  
ATOM   2322  CB  THR A 284      -3.244   9.825  14.880  1.00 62.72           C  
ATOM   2323  O   THR A 284      -3.964  10.505  18.168  1.00 62.72           O  
ATOM   2324  CG2 THR A 284      -3.205   8.406  15.448  1.00 62.72           C  
ATOM   2325  OG1 THR A 284      -4.107   9.870  13.774  1.00 62.72           O  
ATOM   2326  N   THR A 285      -1.815  10.619  17.509  1.00 59.78           N  
ATOM   2327  CA  THR A 285      -1.246  10.362  18.833  1.00 59.78           C  
ATOM   2328  C   THR A 285      -1.650  11.467  19.802  1.00 59.78           C  
ATOM   2329  CB  THR A 285       0.278  10.247  18.728  1.00 59.78           C  
ATOM   2330  O   THR A 285      -2.094  11.175  20.907  1.00 59.78           O  
ATOM   2331  CG2 THR A 285       0.936   9.895  20.059  1.00 59.78           C  
ATOM   2332  OG1 THR A 285       0.601   9.214  17.826  1.00 59.78           O  
ATOM   2333  N   PHE A 286      -1.614  12.725  19.359  1.00 63.97           N  
ATOM   2334  CA  PHE A 286      -1.999  13.884  20.158  1.00 63.97           C  
ATOM   2335  C   PHE A 286      -3.444  13.808  20.670  1.00 63.97           C  
ATOM   2336  CB  PHE A 286      -1.770  15.135  19.307  1.00 63.97           C  
ATOM   2337  O   PHE A 286      -3.666  13.957  21.872  1.00 63.97           O  
ATOM   2338  CG  PHE A 286      -2.143  16.432  19.985  1.00 63.97           C  
ATOM   2339  CD1 PHE A 286      -3.334  17.095  19.635  1.00 63.97           C  
ATOM   2340  CD2 PHE A 286      -1.273  16.997  20.934  1.00 63.97           C  
ATOM   2341  CE1 PHE A 286      -3.627  18.351  20.195  1.00 63.97           C  
ATOM   2342  CE2 PHE A 286      -1.568  18.250  21.495  1.00 63.97           C  
ATOM   2343  CZ  PHE A 286      -2.732  18.937  21.106  1.00 63.97           C  
ATOM   2344  N   ILE A 287      -4.420  13.522  19.798  1.00 69.78           N  
ATOM   2345  CA  ILE A 287      -5.830  13.393  20.209  1.00 69.78           C  
ATOM   2346  C   ILE A 287      -6.018  12.232  21.195  1.00 69.78           C  
ATOM   2347  CB  ILE A 287      -6.755  13.260  18.972  1.00 69.78           C  
ATOM   2348  O   ILE A 287      -6.711  12.388  22.201  1.00 69.78           O  
ATOM   2349  CG1 ILE A 287      -6.766  14.541  18.104  1.00 69.78           C  
ATOM   2350  CG2 ILE A 287      -8.197  12.893  19.372  1.00 69.78           C  
ATOM   2351  CD1 ILE A 287      -7.314  15.808  18.775  1.00 69.78           C  
ATOM   2352  N   SER A 288      -5.360  11.091  20.958  1.00 65.42           N  
ATOM   2353  CA  SER A 288      -5.443   9.937  21.861  1.00 65.42           C  
ATOM   2354  C   SER A 288      -4.829  10.222  23.234  1.00 65.42           C  
ATOM   2355  CB  SER A 288      -4.746   8.727  21.238  1.00 65.42           C  
ATOM   2356  O   SER A 288      -5.399   9.831  24.252  1.00 65.42           O  
ATOM   2357  OG  SER A 288      -5.038   7.562  21.985  1.00 65.42           O  
ATOM   2358  N   THR A 289      -3.680  10.901  23.280  1.00 58.38           N  
ATOM   2359  CA  THR A 289      -3.023  11.277  24.537  1.00 58.38           C  
ATOM   2360  C   THR A 289      -3.876  12.280  25.306  1.00 58.38           C  
ATOM   2361  CB  THR A 289      -1.617  11.834  24.274  1.00 58.38           C  
ATOM   2362  O   THR A 289      -4.180  12.042  26.469  1.00 58.38           O  
ATOM   2363  CG2 THR A 289      -0.877  12.209  25.556  1.00 58.38           C  
ATOM   2364  OG1 THR A 289      -0.825  10.858  23.639  1.00 58.38           O  
ATOM   2365  N   ILE A 290      -4.351  13.350  24.657  1.00 73.80           N  
ATOM   2366  CA  ILE A 290      -5.201  14.360  25.307  1.00 73.80           C  
ATOM   2367  C   ILE A 290      -6.482  13.746  25.862  1.00 73.80           C  
ATOM   2368  CB  ILE A 290      -5.501  15.515  24.329  1.00 73.80           C  
ATOM   2369  O   ILE A 290      -6.882  14.072  26.977  1.00 73.80           O  
ATOM   2370  CG1 ILE A 290      -4.218  16.361  24.226  1.00 73.80           C  
ATOM   2371  CG2 ILE A 290      -6.684  16.388  24.787  1.00 73.80           C  
ATOM   2372  CD1 ILE A 290      -4.381  17.648  23.426  1.00 73.80           C  
ATOM   2373  N   SER A 291      -7.112  12.842  25.114  1.00 69.13           N  
ATOM   2374  CA  SER A 291      -8.283  12.103  25.584  1.00 69.13           C  
ATOM   2375  C   SER A 291      -8.018  11.409  26.922  1.00 69.13           C  
ATOM   2376  CB  SER A 291      -8.663  11.072  24.525  1.00 69.13           C  
ATOM   2377  O   SER A 291      -8.778  11.595  27.874  1.00 69.13           O  
ATOM   2378  OG  SER A 291      -9.518  10.099  25.081  1.00 69.13           O  
ATOM   2379  N   HIS A 292      -6.930  10.639  27.019  1.00 70.30           N  
ATOM   2380  CA  HIS A 292      -6.596   9.906  28.237  1.00 70.30           C  
ATOM   2381  C   HIS A 292      -6.256  10.848  29.404  1.00 70.30           C  
ATOM   2382  CB  HIS A 292      -5.440   8.945  27.936  1.00 70.30           C  
ATOM   2383  O   HIS A 292      -6.763  10.675  30.519  1.00 70.30           O  
ATOM   2384  CG  HIS A 292      -5.220   7.985  29.071  1.00 70.30           C  
ATOM   2385  CD2 HIS A 292      -5.826   6.769  29.219  1.00 70.30           C  
ATOM   2386  ND1 HIS A 292      -4.470   8.212  30.204  1.00 70.30           N  
ATOM   2387  CE1 HIS A 292      -4.642   7.161  31.024  1.00 70.30           C  
ATOM   2388  NE2 HIS A 292      -5.480   6.262  30.472  1.00 70.30           N  
ATOM   2389  N   GLU A 293      -5.446  11.870  29.124  1.00 74.10           N  
ATOM   2390  CA  GLU A 293      -4.985  12.862  30.100  1.00 74.10           C  
ATOM   2391  C   GLU A 293      -6.115  13.761  30.621  1.00 74.10           C  
ATOM   2392  CB  GLU A 293      -3.878  13.724  29.467  1.00 74.10           C  
ATOM   2393  O   GLU A 293      -6.047  14.223  31.754  1.00 74.10           O  
ATOM   2394  CG  GLU A 293      -2.570  12.962  29.185  1.00 74.10           C  
ATOM   2395  CD  GLU A 293      -1.956  12.329  30.438  1.00 74.10           C  
ATOM   2396  OE1 GLU A 293      -1.487  11.174  30.324  1.00 74.10           O  
ATOM   2397  OE2 GLU A 293      -1.996  12.983  31.502  1.00 74.10           O  
ATOM   2398  N   LEU A 294      -7.180  13.988  29.842  1.00 79.02           N  
ATOM   2399  CA  LEU A 294      -8.326  14.803  30.269  1.00 79.02           C  
ATOM   2400  C   LEU A 294      -9.475  13.980  30.850  1.00 79.02           C  
ATOM   2401  CB  LEU A 294      -8.783  15.709  29.116  1.00 79.02           C  
ATOM   2402  O   LEU A 294     -10.140  14.438  31.777  1.00 79.02           O  
ATOM   2403  CG  LEU A 294      -7.722  16.769  28.761  1.00 79.02           C  
ATOM   2404  CD1 LEU A 294      -8.202  17.646  27.622  1.00 79.02           C  
ATOM   2405  CD2 LEU A 294      -7.436  17.733  29.917  1.00 79.02           C  
ATOM   2406  N   ARG A 295      -9.679  12.742  30.391  1.00 73.13           N  
ATOM   2407  CA  ARG A 295     -10.688  11.834  30.962  1.00 73.13           C  
ATOM   2408  C   ARG A 295     -10.414  11.531  32.434  1.00 73.13           C  
ATOM   2409  CB  ARG A 295     -10.717  10.556  30.119  1.00 73.13           C  
ATOM   2410  O   ARG A 295     -11.334  11.532  33.246  1.00 73.13           O  
ATOM   2411  CG  ARG A 295     -11.765   9.543  30.606  1.00 73.13           C  
ATOM   2412  CD  ARG A 295     -11.770   8.290  29.726  1.00 73.13           C  
ATOM   2413  NE  ARG A 295     -10.499   7.541  29.840  1.00 73.13           N  
ATOM   2414  NH1 ARG A 295     -11.327   5.423  29.525  1.00 73.13           N  
ATOM   2415  NH2 ARG A 295      -9.149   5.710  29.941  1.00 73.13           N  
ATOM   2416  CZ  ARG A 295     -10.332   6.233  29.765  1.00 73.13           C  
ATOM   2417  N   THR A 296      -9.156  11.283  32.781  1.00 68.21           N  
ATOM   2418  CA  THR A 296      -8.751  10.907  34.144  1.00 68.21           C  
ATOM   2419  C   THR A 296      -9.116  11.970  35.198  1.00 68.21           C  
ATOM   2420  CB  THR A 296      -7.262  10.533  34.185  1.00 68.21           C  
ATOM   2421  O   THR A 296      -9.846  11.637  36.135  1.00 68.21           O  
ATOM   2422  CG2 THR A 296      -6.867   9.930  35.532  1.00 68.21           C  
ATOM   2423  OG1 THR A 296      -7.011   9.557  33.196  1.00 68.21           O  
ATOM   2424  N   PRO A 297      -8.710  13.251  35.063  1.00 74.82           N  
ATOM   2425  CA  PRO A 297      -9.102  14.290  36.014  1.00 74.82           C  
ATOM   2426  C   PRO A 297     -10.605  14.561  35.976  1.00 74.82           C  
ATOM   2427  CB  PRO A 297      -8.295  15.536  35.628  1.00 74.82           C  
ATOM   2428  O   PRO A 297     -11.201  14.838  37.016  1.00 74.82           O  
ATOM   2429  CG  PRO A 297      -8.002  15.336  34.146  1.00 74.82           C  
ATOM   2430  CD  PRO A 297      -7.834  13.822  34.051  1.00 74.82           C  
ATOM   2431  N   LEU A 298     -11.240  14.442  34.809  1.00 81.86           N  
ATOM   2432  CA  LEU A 298     -12.670  14.667  34.682  1.00 81.86           C  
ATOM   2433  C   LEU A 298     -13.496  13.643  35.462  1.00 81.86           C  
ATOM   2434  CB  LEU A 298     -13.029  14.629  33.203  1.00 81.86           C  
ATOM   2435  O   LEU A 298     -14.405  14.031  36.191  1.00 81.86           O  
ATOM   2436  CG  LEU A 298     -14.439  15.161  32.983  1.00 81.86           C  
ATOM   2437  CD1 LEU A 298     -14.453  16.677  33.188  1.00 81.86           C  
ATOM   2438  CD2 LEU A 298     -14.846  14.815  31.572  1.00 81.86           C  
ATOM   2439  N   ASN A 299     -13.142  12.361  35.370  1.00 77.15           N  
ATOM   2440  CA  ASN A 299     -13.761  11.306  36.171  1.00 77.15           C  
ATOM   2441  C   ASN A 299     -13.574  11.570  37.672  1.00 77.15           C  
ATOM   2442  CB  ASN A 299     -13.162   9.950  35.767  1.00 77.15           C  
ATOM   2443  O   ASN A 299     -14.496  11.342  38.451  1.00 77.15           O  
ATOM   2444  CG  ASN A 299     -13.656   9.447  34.423  1.00 77.15           C  
ATOM   2445  ND2 ASN A 299     -13.135   8.332  33.967  1.00 77.15           N  
ATOM   2446  OD1 ASN A 299     -14.529   9.999  33.779  1.00 77.15           O  
ATOM   2447  N   GLY A 300     -12.423  12.126  38.067  1.00 76.48           N  
ATOM   2448  CA  GLY A 300     -12.193  12.614  39.425  1.00 76.48           C  
ATOM   2449  C   GLY A 300     -13.160  13.733  39.827  1.00 76.48           C  
ATOM   2450  O   GLY A 300     -13.783  13.648  40.881  1.00 76.48           O  
ATOM   2451  N   ILE A 301     -13.348  14.753  38.983  1.00 81.47           N  
ATOM   2452  CA  ILE A 301     -14.284  15.865  39.242  1.00 81.47           C  
ATOM   2453  C   ILE A 301     -15.731  15.360  39.312  1.00 81.47           C  
ATOM   2454  CB  ILE A 301     -14.128  16.982  38.180  1.00 81.47           C  
ATOM   2455  O   ILE A 301     -16.471  15.737  40.222  1.00 81.47           O  
ATOM   2456  CG1 ILE A 301     -12.723  17.625  38.249  1.00 81.47           C  
ATOM   2457  CG2 ILE A 301     -15.193  18.082  38.379  1.00 81.47           C  
ATOM   2458  CD1 ILE A 301     -12.376  18.481  37.024  1.00 81.47           C  
ATOM   2459  N   VAL A 302     -16.148  14.491  38.386  1.00 75.39           N  
ATOM   2460  CA  VAL A 302     -17.491  13.886  38.372  1.00 75.39           C  
ATOM   2461  C   VAL A 302     -17.712  13.037  39.626  1.00 75.39           C  
ATOM   2462  CB  VAL A 302     -17.712  13.056  37.089  1.00 75.39           C  
ATOM   2463  O   VAL A 302     -18.740  13.192  40.283  1.00 75.39           O  
ATOM   2464  CG1 VAL A 302     -19.042  12.293  37.098  1.00 75.39           C  
ATOM   2465  CG2 VAL A 302     -17.747  13.961  35.850  1.00 75.39           C  
ATOM   2466  N   GLY A 303     -16.740  12.200  39.997  1.00 70.61           N  
ATOM   2467  CA  GLY A 303     -16.803  11.355  41.190  1.00 70.61           C  
ATOM   2468  C   GLY A 303     -16.864  12.168  42.484  1.00 70.61           C  
ATOM   2469  O   GLY A 303     -17.786  11.992  43.274  1.00 70.61           O  
ATOM   2470  N   LEU A 304     -15.936  13.109  42.678  1.00 82.51           N  
ATOM   2471  CA  LEU A 304     -15.888  13.958  43.873  1.00 82.51           C  
ATOM   2472  C   LEU A 304     -17.113  14.869  43.988  1.00 82.51           C  
ATOM   2473  CB  LEU A 304     -14.607  14.811  43.859  1.00 82.51           C  
ATOM   2474  O   LEU A 304     -17.657  15.023  45.078  1.00 82.51           O  
ATOM   2475  CG  LEU A 304     -13.306  14.020  44.082  1.00 82.51           C  
ATOM   2476  CD1 LEU A 304     -12.110  14.938  43.820  1.00 82.51           C  
ATOM   2477  CD2 LEU A 304     -13.196  13.486  45.512  1.00 82.51           C  
ATOM   2478  N   SER A 305     -17.576  15.455  42.878  1.00 82.12           N  
ATOM   2479  CA  SER A 305     -18.789  16.283  42.893  1.00 82.12           C  
ATOM   2480  C   SER A 305     -20.022  15.470  43.270  1.00 82.12           C  
ATOM   2481  CB  SER A 305     -19.030  17.008  41.565  1.00 82.12           C  
ATOM   2482  O   SER A 305     -20.843  15.962  44.037  1.00 82.12           O  
ATOM   2483  OG  SER A 305     -19.151  16.108  40.481  1.00 82.12           O  
ATOM   2484  N   ARG A 306     -20.131  14.225  42.790  1.00 73.62           N  
ATOM   2485  CA  ARG A 306     -21.229  13.327  43.156  1.00 73.62           C  
ATOM   2486  C   ARG A 306     -21.178  12.929  44.630  1.00 73.62           C  
ATOM   2487  CB  ARG A 306     -21.254  12.130  42.204  1.00 73.62           C  
ATOM   2488  O   ARG A 306     -22.185  13.075  45.302  1.00 73.62           O  
ATOM   2489  CG  ARG A 306     -22.493  11.260  42.453  1.00 73.62           C  
ATOM   2490  CD  ARG A 306     -22.892  10.538  41.165  1.00 73.62           C  
ATOM   2491  NE  ARG A 306     -24.078   9.696  41.382  1.00 73.62           N  
ATOM   2492  NH1 ARG A 306     -24.748   9.509  39.189  1.00 73.62           N  
ATOM   2493  NH2 ARG A 306     -25.858   8.418  40.790  1.00 73.62           N  
ATOM   2494  CZ  ARG A 306     -24.885   9.216  40.454  1.00 73.62           C  
ATOM   2495  N   ILE A 307     -20.005  12.550  45.144  1.00 77.92           N  
ATOM   2496  CA  ILE A 307     -19.826  12.237  46.572  1.00 77.92           C  
ATOM   2497  C   ILE A 307     -20.218  13.433  47.447  1.00 77.92           C  
ATOM   2498  CB  ILE A 307     -18.370  11.792  46.854  1.00 77.92           C  
ATOM   2499  O   ILE A 307     -20.899  13.260  48.449  1.00 77.92           O  
ATOM   2500  CG1 ILE A 307     -18.082  10.429  46.185  1.00 77.92           C  
ATOM   2501  CG2 ILE A 307     -18.089  11.690  48.368  1.00 77.92           C  
ATOM   2502  CD1 ILE A 307     -16.588  10.090  46.098  1.00 77.92           C  
ATOM   2503  N   LEU A 308     -19.814  14.654  47.074  1.00 83.52           N  
ATOM   2504  CA  LEU A 308     -20.170  15.853  47.834  1.00 83.52           C  
ATOM   2505  C   LEU A 308     -21.670  16.168  47.770  1.00 83.52           C  
ATOM   2506  CB  LEU A 308     -19.341  17.049  47.343  1.00 83.52           C  
ATOM   2507  O   LEU A 308     -22.216  16.618  48.772  1.00 83.52           O  
ATOM   2508  CG  LEU A 308     -17.860  17.025  47.754  1.00 83.52           C  
ATOM   2509  CD1 LEU A 308     -17.109  18.141  47.025  1.00 83.52           C  
ATOM   2510  CD2 LEU A 308     -17.679  17.247  49.257  1.00 83.52           C  
ATOM   2511  N   LEU A 309     -22.339  15.921  46.637  1.00 81.98           N  
ATOM   2512  CA  LEU A 309     -23.793  16.098  46.503  1.00 81.98           C  
ATOM   2513  C   LEU A 309     -24.603  15.187  47.435  1.00 81.98           C  
ATOM   2514  CB  LEU A 309     -24.226  15.883  45.040  1.00 81.98           C  
ATOM   2515  O   LEU A 309     -25.722  15.553  47.781  1.00 81.98           O  
ATOM   2516  CG  LEU A 309     -23.922  17.076  44.125  1.00 81.98           C  
ATOM   2517  CD1 LEU A 309     -24.091  16.688  42.653  1.00 81.98           C  
ATOM   2518  CD2 LEU A 309     -24.845  18.264  44.408  1.00 81.98           C  
ATOM   2519  N   ASP A 310     -24.029  14.066  47.870  1.00 84.06           N  
ATOM   2520  CA  ASP A 310     -24.652  13.131  48.813  1.00 84.06           C  
ATOM   2521  C   ASP A 310     -24.416  13.519  50.297  1.00 84.06           C  
ATOM   2522  CB  ASP A 310     -24.180  11.695  48.495  1.00 84.06           C  
ATOM   2523  O   ASP A 310     -24.810  12.785  51.203  1.00 84.06           O  
ATOM   2524  CG  ASP A 310     -24.577  11.178  47.097  1.00 84.06           C  
ATOM   2525  OD1 ASP A 310     -25.604  11.634  46.543  1.00 84.06           O  
ATOM   2526  OD2 ASP A 310     -23.859  10.288  46.579  1.00 84.06           O  
ATOM   2527  N   THR A 311     -23.773  14.664  50.575  1.00 87.73           N  
ATOM   2528  CA  THR A 311     -23.506  15.170  51.941  1.00 87.73           C  
ATOM   2529  C   THR A 311     -24.476  16.279  52.369  1.00 87.73           C  
ATOM   2530  CB  THR A 311     -22.046  15.626  52.128  1.00 87.73           C  
ATOM   2531  O   THR A 311     -25.257  16.788  51.568  1.00 87.73           O  
ATOM   2532  CG2 THR A 311     -21.028  14.555  51.746  1.00 87.73           C  
ATOM   2533  OG1 THR A 311     -21.730  16.787  51.397  1.00 87.73           O  
ATOM   2534  N   GLU A 312     -24.436  16.688  53.645  1.00 87.30           N  
ATOM   2535  CA  GLU A 312     -25.194  17.854  54.113  1.00 87.30           C  
ATOM   2536  C   GLU A 312     -24.624  19.153  53.521  1.00 87.30           C  
ATOM   2537  CB  GLU A 312     -25.224  17.938  55.647  1.00 87.30           C  
ATOM   2538  O   GLU A 312     -23.523  19.591  53.861  1.00 87.30           O  
ATOM   2539  CG  GLU A 312     -26.107  16.857  56.292  1.00 87.30           C  
ATOM   2540  CD  GLU A 312     -26.290  17.051  57.810  1.00 87.30           C  
ATOM   2541  OE1 GLU A 312     -27.053  16.254  58.401  1.00 87.30           O  
ATOM   2542  OE2 GLU A 312     -25.684  17.987  58.381  1.00 87.30           O  
ATOM   2543  N   LEU A 313     -25.399  19.789  52.639  1.00 90.64           N  
ATOM   2544  CA  LEU A 313     -25.019  21.004  51.923  1.00 90.64           C  
ATOM   2545  C   LEU A 313     -26.030  22.126  52.164  1.00 90.64           C  
ATOM   2546  CB  LEU A 313     -24.921  20.697  50.420  1.00 90.64           C  
ATOM   2547  O   LEU A 313     -27.234  21.908  52.279  1.00 90.64           O  
ATOM   2548  CG  LEU A 313     -23.847  19.671  50.016  1.00 90.64           C  
ATOM   2549  CD1 LEU A 313     -24.062  19.362  48.537  1.00 90.64           C  
ATOM   2550  CD2 LEU A 313     -22.422  20.195  50.213  1.00 90.64           C  
ATOM   2551  N   THR A 314     -25.551  23.368  52.161  1.00 92.89           N  
ATOM   2552  CA  THR A 314     -26.433  24.530  51.994  1.00 92.89           C  
ATOM   2553  C   THR A 314     -26.983  24.578  50.564  1.00 92.89           C  
ATOM   2554  CB  THR A 314     -25.724  25.851  52.323  1.00 92.89           C  
ATOM   2555  O   THR A 314     -26.333  24.118  49.623  1.00 92.89           O  
ATOM   2556  CG2 THR A 314     -25.163  25.892  53.745  1.00 92.89           C  
ATOM   2557  OG1 THR A 314     -24.651  26.058  51.442  1.00 92.89           O  
ATOM   2558  N   ALA A 315     -28.144  25.213  50.365  1.00 88.09           N  
ATOM   2559  CA  ALA A 315     -28.756  25.356  49.038  1.00 88.09           C  
ATOM   2560  C   ALA A 315     -27.816  26.010  47.999  1.00 88.09           C  
ATOM   2561  CB  ALA A 315     -30.038  26.183  49.199  1.00 88.09           C  
ATOM   2562  O   ALA A 315     -27.869  25.700  46.808  1.00 88.09           O  
ATOM   2563  N   GLU A 316     -26.932  26.910  48.442  1.00 88.43           N  
ATOM   2564  CA  GLU A 316     -25.944  27.547  47.570  1.00 88.43           C  
ATOM   2565  C   GLU A 316     -24.824  26.573  47.164  1.00 88.43           C  
ATOM   2566  CB  GLU A 316     -25.395  28.809  48.256  1.00 88.43           C  
ATOM   2567  O   GLU A 316     -24.477  26.487  45.985  1.00 88.43           O  
ATOM   2568  CG  GLU A 316     -24.959  29.842  47.212  1.00 88.43           C  
ATOM   2569  CD  GLU A 316     -24.266  31.074  47.814  1.00 88.43           C  
ATOM   2570  OE1 GLU A 316     -23.544  31.747  47.038  1.00 88.43           O  
ATOM   2571  OE2 GLU A 316     -24.466  31.346  49.015  1.00 88.43           O  
ATOM   2572  N   GLN A 317     -24.309  25.776  48.109  1.00 90.60           N  
ATOM   2573  CA  GLN A 317     -23.295  24.749  47.837  1.00 90.60           C  
ATOM   2574  C   GLN A 317     -23.824  23.647  46.918  1.00 90.60           C  
ATOM   2575  CB  GLN A 317     -22.830  24.109  49.147  1.00 90.60           C  
ATOM   2576  O   GLN A 317     -23.137  23.268  45.970  1.00 90.60           O  
ATOM   2577  CG  GLN A 317     -21.941  25.026  49.994  1.00 90.60           C  
ATOM   2578  CD  GLN A 317     -21.790  24.482  51.411  1.00 90.60           C  
ATOM   2579  NE2 GLN A 317     -20.618  24.521  51.998  1.00 90.60           N  
ATOM   2580  OE1 GLN A 317     -22.747  24.051  52.031  1.00 90.60           O  
ATOM   2581  N   GLU A 318     -25.047  23.172  47.153  1.00 85.05           N  
ATOM   2582  CA  GLU A 318     -25.701  22.182  46.295  1.00 85.05           C  
ATOM   2583  C   GLU A 318     -25.826  22.705  44.858  1.00 85.05           C  
ATOM   2584  CB  GLU A 318     -27.079  21.857  46.883  1.00 85.05           C  
ATOM   2585  O   GLU A 318     -25.482  22.008  43.900  1.00 85.05           O  
ATOM   2586  CG  GLU A 318     -27.719  20.642  46.195  1.00 85.05           C  
ATOM   2587  CD  GLU A 318     -29.218  20.518  46.491  1.00 85.05           C  
ATOM   2588  OE1 GLU A 318     -29.900  19.915  45.627  1.00 85.05           O  
ATOM   2589  OE2 GLU A 318     -29.707  21.129  47.459  1.00 85.05           O  
ATOM   2590  N   LYS A 319     -26.230  23.971  44.688  1.00 77.51           N  
ATOM   2591  CA  LYS A 319     -26.302  24.622  43.375  1.00 77.51           C  
ATOM   2592  C   LYS A 319     -24.934  24.697  42.689  1.00 77.51           C  
ATOM   2593  CB  LYS A 319     -26.934  26.008  43.552  1.00 77.51           C  
ATOM   2594  O   LYS A 319     -24.839  24.409  41.490  1.00 77.51           O  
ATOM   2595  CG  LYS A 319     -27.149  26.720  42.211  1.00 77.51           C  
ATOM   2596  CD  LYS A 319     -27.747  28.104  42.458  1.00 77.51           C  
ATOM   2597  CE  LYS A 319     -27.951  28.828  41.127  1.00 77.51           C  
ATOM   2598  NZ  LYS A 319     -28.486  30.190  41.358  1.00 77.51           N  
ATOM   2599  N   TYR A 320     -23.878  25.069  43.414  1.00 84.35           N  
ATOM   2600  CA  TYR A 320     -22.520  25.101  42.862  1.00 84.35           C  
ATOM   2601  C   TYR A 320     -22.035  23.705  42.467  1.00 84.35           C  
ATOM   2602  CB  TYR A 320     -21.543  25.766  43.845  1.00 84.35           C  
ATOM   2603  O   TYR A 320     -21.540  23.531  41.354  1.00 84.35           O  
ATOM   2604  CG  TYR A 320     -21.756  27.254  44.074  1.00 84.35           C  
ATOM   2605  CD1 TYR A 320     -22.015  28.114  42.986  1.00 84.35           C  
ATOM   2606  CD2 TYR A 320     -21.659  27.788  45.376  1.00 84.35           C  
ATOM   2607  CE1 TYR A 320     -22.228  29.486  43.206  1.00 84.35           C  
ATOM   2608  CE2 TYR A 320     -21.867  29.164  45.595  1.00 84.35           C  
ATOM   2609  OH  TYR A 320     -22.461  31.328  44.694  1.00 84.35           O  
ATOM   2610  CZ  TYR A 320     -22.177  30.012  44.511  1.00 84.35           C  
ATOM   2611  N   LEU A 321     -22.242  22.698  43.315  1.00 82.41           N  
ATOM   2612  CA  LEU A 321     -21.840  21.320  43.037  1.00 82.41           C  
ATOM   2613  C   LEU A 321     -22.599  20.711  41.861  1.00 82.41           C  
ATOM   2614  CB  LEU A 321     -22.019  20.473  44.300  1.00 82.41           C  
ATOM   2615  O   LEU A 321     -21.969  20.119  40.986  1.00 82.41           O  
ATOM   2616  CG  LEU A 321     -20.829  20.591  45.258  1.00 82.41           C  
ATOM   2617  CD1 LEU A 321     -21.225  20.054  46.625  1.00 82.41           C  
ATOM   2618  CD2 LEU A 321     -19.632  19.788  44.743  1.00 82.41           C  
ATOM   2619  N   LYS A 322     -23.917  20.933  41.765  1.00 78.69           N  
ATOM   2620  CA  LYS A 322     -24.713  20.548  40.589  1.00 78.69           C  
ATOM   2621  C   LYS A 322     -24.152  21.179  39.317  1.00 78.69           C  
ATOM   2622  CB  LYS A 322     -26.189  20.938  40.794  1.00 78.69           C  
ATOM   2623  O   LYS A 322     -24.021  20.505  38.299  1.00 78.69           O  
ATOM   2624  CG  LYS A 322     -26.919  19.932  41.695  1.00 78.69           C  
ATOM   2625  CD  LYS A 322     -28.385  20.307  41.953  1.00 78.69           C  
ATOM   2626  CE  LYS A 322     -29.072  19.123  42.648  1.00 78.69           C  
ATOM   2627  NZ  LYS A 322     -30.440  19.434  43.124  1.00 78.69           N  
ATOM   2628  N   THR A 323     -23.754  22.449  39.379  1.00 72.37           N  
ATOM   2629  CA  THR A 323     -23.158  23.148  38.230  1.00 72.37           C  
ATOM   2630  C   THR A 323     -21.796  22.561  37.843  1.00 72.37           C  
ATOM   2631  CB  THR A 323     -23.031  24.653  38.505  1.00 72.37           C  
ATOM   2632  O   THR A 323     -21.546  22.349  36.655  1.00 72.37           O  
ATOM   2633  CG2 THR A 323     -22.567  25.427  37.271  1.00 72.37           C  
ATOM   2634  OG1 THR A 323     -24.283  25.194  38.873  1.00 72.37           O  
ATOM   2635  N   ILE A 324     -20.928  22.258  38.818  1.00 81.35           N  
ATOM   2636  CA  ILE A 324     -19.629  21.602  38.586  1.00 81.35           C  
ATOM   2637  C   ILE A 324     -19.838  20.226  37.954  1.00 81.35           C  
ATOM   2638  CB  ILE A 324     -18.819  21.494  39.902  1.00 81.35           C  
ATOM   2639  O   ILE A 324     -19.219  19.924  36.936  1.00 81.35           O  
ATOM   2640  CG1 ILE A 324     -18.358  22.896  40.357  1.00 81.35           C  
ATOM   2641  CG2 ILE A 324     -17.595  20.567  39.741  1.00 81.35           C  
ATOM   2642  CD1 ILE A 324     -17.838  22.939  41.801  1.00 81.35           C  
ATOM   2643  N   HIS A 325     -20.742  19.423  38.518  1.00 78.43           N  
ATOM   2644  CA  HIS A 325     -21.052  18.083  38.036  1.00 78.43           C  
ATOM   2645  C   HIS A 325     -21.540  18.112  36.584  1.00 78.43           C  
ATOM   2646  CB  HIS A 325     -22.098  17.449  38.959  1.00 78.43           C  
ATOM   2647  O   HIS A 325     -20.969  17.444  35.725  1.00 78.43           O  
ATOM   2648  CG  HIS A 325     -22.369  16.019  38.592  1.00 78.43           C  
ATOM   2649  CD2 HIS A 325     -23.421  15.536  37.858  1.00 78.43           C  
ATOM   2650  ND1 HIS A 325     -21.565  14.952  38.912  1.00 78.43           N  
ATOM   2651  CE1 HIS A 325     -22.124  13.849  38.391  1.00 78.43           C  
ATOM   2652  NE2 HIS A 325     -23.256  14.153  37.736  1.00 78.43           N  
ATOM   2653  N   VAL A 326     -22.533  18.957  36.280  1.00 73.09           N  
ATOM   2654  CA  VAL A 326     -23.059  19.120  34.915  1.00 73.09           C  
ATOM   2655  C   VAL A 326     -21.971  19.600  33.956  1.00 73.09           C  
ATOM   2656  CB  VAL A 326     -24.269  20.077  34.910  1.00 73.09           C  
ATOM   2657  O   VAL A 326     -21.872  19.088  32.842  1.00 73.09           O  
ATOM   2658  CG1 VAL A 326     -24.719  20.471  33.495  1.00 73.09           C  
ATOM   2659  CG2 VAL A 326     -25.473  19.421  35.598  1.00 73.09           C  
ATOM   2660  N   SER A 327     -21.124  20.544  34.373  1.00 74.11           N  
ATOM   2661  CA  SER A 327     -20.029  21.053  33.533  1.00 74.11           C  
ATOM   2662  C   SER A 327     -18.994  19.970  33.231  1.00 74.11           C  
ATOM   2663  CB  SER A 327     -19.328  22.240  34.200  1.00 74.11           C  
ATOM   2664  O   SER A 327     -18.540  19.854  32.094  1.00 74.11           O  
ATOM   2665  OG  SER A 327     -20.251  23.281  34.451  1.00 74.11           O  
ATOM   2666  N   ALA A 328     -18.659  19.148  34.227  1.00 79.12           N  
ATOM   2667  CA  ALA A 328     -17.720  18.048  34.077  1.00 79.12           C  
ATOM   2668  C   ALA A 328     -18.286  16.944  33.169  1.00 79.12           C  
ATOM   2669  CB  ALA A 328     -17.347  17.536  35.472  1.00 79.12           C  
ATOM   2670  O   ALA A 328     -17.635  16.551  32.207  1.00 79.12           O  
ATOM   2671  N   VAL A 329     -19.529  16.513  33.392  1.00 72.72           N  
ATOM   2672  CA  VAL A 329     -20.204  15.541  32.512  1.00 72.72           C  
ATOM   2673  C   VAL A 329     -20.287  16.071  31.078  1.00 72.72           C  
ATOM   2674  CB  VAL A 329     -21.605  15.198  33.055  1.00 72.72           C  
ATOM   2675  O   VAL A 329     -19.954  15.356  30.136  1.00 72.72           O  
ATOM   2676  CG1 VAL A 329     -22.409  14.327  32.079  1.00 72.72           C  
ATOM   2677  CG2 VAL A 329     -21.500  14.431  34.380  1.00 72.72           C  
ATOM   2678  N   THR A 330     -20.645  17.349  30.908  1.00 65.73           N  
ATOM   2679  CA  THR A 330     -20.689  17.987  29.586  1.00 65.73           C  
ATOM   2680  C   THR A 330     -19.327  17.917  28.912  1.00 65.73           C  
ATOM   2681  CB  THR A 330     -21.158  19.448  29.653  1.00 65.73           C  
ATOM   2682  O   THR A 330     -19.247  17.428  27.793  1.00 65.73           O  
ATOM   2683  CG2 THR A 330     -21.295  20.084  28.270  1.00 65.73           C  
ATOM   2684  OG1 THR A 330     -22.434  19.523  30.241  1.00 65.73           O  
ATOM   2685  N   LEU A 331     -18.254  18.336  29.595  1.00 76.14           N  
ATOM   2686  CA  LEU A 331     -16.889  18.294  29.065  1.00 76.14           C  
ATOM   2687  C   LEU A 331     -16.462  16.868  28.668  1.00 76.14           C  
ATOM   2688  CB  LEU A 331     -15.958  18.922  30.118  1.00 76.14           C  
ATOM   2689  O   LEU A 331     -15.789  16.693  27.655  1.00 76.14           O  
ATOM   2690  CG  LEU A 331     -14.485  19.033  29.694  1.00 76.14           C  
ATOM   2691  CD1 LEU A 331     -14.322  19.908  28.447  1.00 76.14           C  
ATOM   2692  CD2 LEU A 331     -13.654  19.665  30.812  1.00 76.14           C  
ATOM   2693  N   GLY A 332     -16.902  15.851  29.408  1.00 73.20           N  
ATOM   2694  CA  GLY A 332     -16.639  14.443  29.092  1.00 73.20           C  
ATOM   2695  C   GLY A 332     -17.298  14.004  27.800  1.00 73.20           C  
ATOM   2696  O   GLY A 332     -16.654  13.370  26.967  1.00 73.20           O  
ATOM   2697  N   ASN A 333     -18.544  14.425  27.595  1.00 68.40           N  
ATOM   2698  CA  ASN A 333     -19.253  14.187  26.344  1.00 68.40           C  
ATOM   2699  C   ASN A 333     -18.558  14.894  25.170  1.00 68.40           C  
ATOM   2700  CB  ASN A 333     -20.725  14.596  26.507  1.00 68.40           C  
ATOM   2701  O   ASN A 333     -18.360  14.266  24.137  1.00 68.40           O  
ATOM   2702  CG  ASN A 333     -21.470  13.746  27.527  1.00 68.40           C  
ATOM   2703  ND2 ASN A 333     -22.613  14.198  27.984  1.00 68.40           N  
ATOM   2704  OD1 ASN A 333     -21.060  12.667  27.917  1.00 68.40           O  
ATOM   2705  N   ILE A 334     -18.077  16.139  25.343  1.00 65.75           N  
ATOM   2706  CA  ILE A 334     -17.288  16.839  24.305  1.00 65.75           C  
ATOM   2707  C   ILE A 334     -16.048  16.027  23.916  1.00 65.75           C  
ATOM   2708  CB  ILE A 334     -16.844  18.262  24.743  1.00 65.75           C  
ATOM   2709  O   ILE A 334     -15.743  15.887  22.733  1.00 65.75           O  
ATOM   2710  CG1 ILE A 334     -18.034  19.105  25.246  1.00 65.75           C  
ATOM   2711  CG2 ILE A 334     -16.050  18.957  23.617  1.00 65.75           C  
ATOM   2712  CD1 ILE A 334     -17.825  20.615  25.418  1.00 65.75           C  
ATOM   2713  N   PHE A 335     -15.320  15.492  24.898  1.00 72.60           N  
ATOM   2714  CA  PHE A 335     -14.130  14.693  24.613  1.00 72.60           C  
ATOM   2715  C   PHE A 335     -14.461  13.390  23.901  1.00 72.60           C  
ATOM   2716  CB  PHE A 335     -13.320  14.440  25.890  1.00 72.60           C  
ATOM   2717  O   PHE A 335     -13.785  13.060  22.928  1.00 72.60           O  
ATOM   2718  CG  PHE A 335     -12.450  15.625  26.233  1.00 72.60           C  
ATOM   2719  CD1 PHE A 335     -11.468  16.034  25.312  1.00 72.60           C  
ATOM   2720  CD2 PHE A 335     -12.658  16.357  27.412  1.00 72.60           C  
ATOM   2721  CE1 PHE A 335     -10.794  17.247  25.503  1.00 72.60           C  
ATOM   2722  CE2 PHE A 335     -11.945  17.547  27.625  1.00 72.60           C  
ATOM   2723  CZ  PHE A 335     -11.076  18.027  26.635  1.00 72.60           C  
ATOM   2724  N   ASN A 336     -15.500  12.683  24.341  1.00 69.88           N  
ATOM   2725  CA  ASN A 336     -15.965  11.473  23.668  1.00 69.88           C  
ATOM   2726  C   ASN A 336     -16.369  11.758  22.215  1.00 69.88           C  
ATOM   2727  CB  ASN A 336     -17.083  10.830  24.497  1.00 69.88           C  
ATOM   2728  O   ASN A 336     -15.926  11.033  21.328  1.00 69.88           O  
ATOM   2729  CG  ASN A 336     -16.572  10.155  25.761  1.00 69.88           C  
ATOM   2730  ND2 ASN A 336     -17.441   9.939  26.720  1.00 69.88           N  
ATOM   2731  OD1 ASN A 336     -15.413   9.784  25.906  1.00 69.88           O  
ATOM   2732  N   ASP A 337     -17.076  12.860  21.952  1.00 68.46           N  
ATOM   2733  CA  ASP A 337     -17.443  13.287  20.596  1.00 68.46           C  
ATOM   2734  C   ASP A 337     -16.209  13.567  19.718  1.00 68.46           C  
ATOM   2735  CB  ASP A 337     -18.305  14.563  20.651  1.00 68.46           C  
ATOM   2736  O   ASP A 337     -16.167  13.162  18.555  1.00 68.46           O  
ATOM   2737  CG  ASP A 337     -19.737  14.403  21.174  1.00 68.46           C  
ATOM   2738  OD1 ASP A 337     -20.201  13.254  21.337  1.00 68.46           O  
ATOM   2739  OD2 ASP A 337     -20.378  15.474  21.332  1.00 68.46           O  
ATOM   2740  N   ILE A 338     -15.180  14.241  20.254  1.00 71.93           N  
ATOM   2741  CA  ILE A 338     -13.927  14.522  19.525  1.00 71.93           C  
ATOM   2742  C   ILE A 338     -13.174  13.225  19.201  1.00 71.93           C  
ATOM   2743  CB  ILE A 338     -13.036  15.513  20.319  1.00 71.93           C  
ATOM   2744  O   ILE A 338     -12.615  13.092  18.110  1.00 71.93           O  
ATOM   2745  CG1 ILE A 338     -13.680  16.919  20.329  1.00 71.93           C  
ATOM   2746  CG2 ILE A 338     -11.610  15.604  19.730  1.00 71.93           C  
ATOM   2747  CD1 ILE A 338     -13.017  17.902  21.303  1.00 71.93           C  
ATOM   2748  N   ILE A 339     -13.153  12.266  20.130  1.00 73.03           N  
ATOM   2749  CA  ILE A 339     -12.513  10.959  19.928  1.00 73.03           C  
ATOM   2750  C   ILE A 339     -13.272  10.153  18.882  1.00 73.03           C  
ATOM   2751  CB  ILE A 339     -12.466  10.167  21.246  1.00 73.03           C  
ATOM   2752  O   ILE A 339     -12.648   9.576  17.992  1.00 73.03           O  
ATOM   2753  CG1 ILE A 339     -11.577  10.868  22.289  1.00 73.03           C  
ATOM   2754  CG2 ILE A 339     -11.959   8.725  21.036  1.00 73.03           C  
ATOM   2755  CD1 ILE A 339     -12.021  10.481  23.702  1.00 73.03           C  
ATOM   2756  N   ASP A 340     -14.599  10.100  18.983  1.00 67.66           N  
ATOM   2757  CA  ASP A 340     -15.434   9.411  18.007  1.00 67.66           C  
ATOM   2758  C   ASP A 340     -15.223  10.040  16.623  1.00 67.66           C  
ATOM   2759  CB  ASP A 340     -16.908   9.402  18.461  1.00 67.66           C  
ATOM   2760  O   ASP A 340     -14.921   9.317  15.676  1.00 67.66           O  
ATOM   2761  CG  ASP A 340     -17.248   8.296  19.482  1.00 67.66           C  
ATOM   2762  OD1 ASP A 340     -16.367   7.448  19.785  1.00 67.66           O  
ATOM   2763  OD2 ASP A 340     -18.440   8.211  19.866  1.00 67.66           O  
ATOM   2764  N   MET A 341     -15.222  11.373  16.508  1.00 65.73           N  
ATOM   2765  CA  MET A 341     -14.906  12.085  15.263  1.00 65.73           C  
ATOM   2766  C   MET A 341     -13.542  11.681  14.683  1.00 65.73           C  
ATOM   2767  CB  MET A 341     -14.945  13.600  15.523  1.00 65.73           C  
ATOM   2768  O   MET A 341     -13.439  11.362  13.496  1.00 65.73           O  
ATOM   2769  CG  MET A 341     -14.654  14.439  14.269  1.00 65.73           C  
ATOM   2770  SD  MET A 341     -14.161  16.154  14.604  1.00 65.73           S  
ATOM   2771  CE  MET A 341     -12.466  15.875  15.192  1.00 65.73           C  
ATOM   2772  N   ASP A 342     -12.493  11.681  15.501  1.00 70.55           N  
ATOM   2773  CA  ASP A 342     -11.142  11.317  15.075  1.00 70.55           C  
ATOM   2774  C   ASP A 342     -11.045   9.831  14.663  1.00 70.55           C  
ATOM   2775  CB  ASP A 342     -10.184  11.728  16.195  1.00 70.55           C  
ATOM   2776  O   ASP A 342     -10.457   9.513  13.624  1.00 70.55           O  
ATOM   2777  CG  ASP A 342      -8.827  11.070  16.052  1.00 70.55           C  
ATOM   2778  OD1 ASP A 342      -7.908  11.592  15.379  1.00 70.55           O  
ATOM   2779  OD2 ASP A 342      -8.675   9.988  16.647  1.00 70.55           O  
ATOM   2780  N   LYS A 343     -11.718   8.916  15.373  1.00 67.98           N  
ATOM   2781  CA  LYS A 343     -11.844   7.509  14.955  1.00 67.98           C  
ATOM   2782  C   LYS A 343     -12.538   7.383  13.596  1.00 67.98           C  
ATOM   2783  CB  LYS A 343     -12.601   6.700  16.016  1.00 67.98           C  
ATOM   2784  O   LYS A 343     -12.069   6.618  12.751  1.00 67.98           O  
ATOM   2785  CG  LYS A 343     -11.759   6.400  17.264  1.00 67.98           C  
ATOM   2786  CD  LYS A 343     -12.632   5.658  18.282  1.00 67.98           C  
ATOM   2787  CE  LYS A 343     -11.855   5.328  19.558  1.00 67.98           C  
ATOM   2788  NZ  LYS A 343     -12.763   4.721  20.564  1.00 67.98           N  
ATOM   2789  N   MET A 344     -13.607   8.152  13.367  1.00 64.56           N  
ATOM   2790  CA  MET A 344     -14.341   8.173  12.097  1.00 64.56           C  
ATOM   2791  C   MET A 344     -13.517   8.743  10.932  1.00 64.56           C  
ATOM   2792  CB  MET A 344     -15.623   9.016  12.220  1.00 64.56           C  
ATOM   2793  O   MET A 344     -13.742   8.362   9.784  1.00 64.56           O  
ATOM   2794  CG  MET A 344     -16.688   8.473  13.169  1.00 64.56           C  
ATOM   2795  SD  MET A 344     -18.235   9.406  13.156  1.00 64.56           S  
ATOM   2796  CE  MET A 344     -19.057   8.565  11.790  1.00 64.56           C  
ATOM   2797  N   GLU A 345     -12.602   9.690  11.170  1.00 65.28           N  
ATOM   2798  CA  GLU A 345     -11.687  10.192  10.128  1.00 65.28           C  
ATOM   2799  C   GLU A 345     -10.665   9.129   9.703  1.00 65.28           C  
ATOM   2800  CB  GLU A 345     -10.947  11.469  10.579  1.00 65.28           C  
ATOM   2801  O   GLU A 345     -10.338   9.028   8.521  1.00 65.28           O  
ATOM   2802  CG  GLU A 345     -11.822  12.732  10.543  1.00 65.28           C  
ATOM   2803  CD  GLU A 345     -11.029  14.057  10.675  1.00 65.28           C  
ATOM   2804  OE1 GLU A 345     -11.612  15.097  10.307  1.00 65.28           O  
ATOM   2805  OE2 GLU A 345      -9.845  14.078  11.113  1.00 65.28           O  
ATOM   2806  N   ARG A 346     -10.170   8.318  10.647  1.00 63.73           N  
ATOM   2807  CA  ARG A 346      -9.076   7.364  10.401  1.00 63.73           C  
ATOM   2808  C   ARG A 346      -9.513   6.080   9.711  1.00 63.73           C  
ATOM   2809  CB  ARG A 346      -8.430   6.997  11.735  1.00 63.73           C  
ATOM   2810  O   ARG A 346      -8.731   5.481   8.972  1.00 63.73           O  
ATOM   2811  CG  ARG A 346      -7.706   8.174  12.392  1.00 63.73           C  
ATOM   2812  CD  ARG A 346      -7.306   7.701  13.783  1.00 63.73           C  
ATOM   2813  NE  ARG A 346      -6.846   8.792  14.632  1.00 63.73           N  
ATOM   2814  NH1 ARG A 346      -5.945   7.475  16.285  1.00 63.73           N  
ATOM   2815  NH2 ARG A 346      -6.070   9.673  16.543  1.00 63.73           N  
ATOM   2816  CZ  ARG A 346      -6.279   8.640  15.805  1.00 63.73           C  
ATOM   2817  N   ARG A 347     -10.715   5.596  10.016  1.00 54.55           N  
ATOM   2818  CA  ARG A 347     -11.242   4.314   9.539  1.00 54.55           C  
ATOM   2819  C   ARG A 347     -12.706   4.526   9.183  1.00 54.55           C  
ATOM   2820  CB  ARG A 347     -11.049   3.227  10.623  1.00 54.55           C  
ATOM   2821  O   ARG A 347     -13.427   5.162   9.947  1.00 54.55           O  
ATOM   2822  CG  ARG A 347      -9.560   2.950  10.921  1.00 54.55           C  
ATOM   2823  CD  ARG A 347      -9.354   1.849  11.970  1.00 54.55           C  
ATOM   2824  NE  ARG A 347      -7.914   1.621  12.231  1.00 54.55           N  
ATOM   2825  NH1 ARG A 347      -8.142  -0.025  13.820  1.00 54.55           N  
ATOM   2826  NH2 ARG A 347      -6.102   0.636  13.209  1.00 54.55           N  
ATOM   2827  CZ  ARG A 347      -7.396   0.750  13.083  1.00 54.55           C  
ATOM   2828  N   LYS A 348     -13.171   3.978   8.050  1.00 57.83           N  
ATOM   2829  CA  LYS A 348     -14.613   3.728   7.890  1.00 57.83           C  
ATOM   2830  C   LYS A 348     -15.033   2.998   9.166  1.00 57.83           C  
ATOM   2831  CB  LYS A 348     -14.909   2.845   6.665  1.00 57.83           C  
ATOM   2832  O   LYS A 348     -14.440   1.961   9.455  1.00 57.83           O  
ATOM   2833  CG  LYS A 348     -14.769   3.569   5.318  1.00 57.83           C  
ATOM   2834  CD  LYS A 348     -15.205   2.629   4.184  1.00 57.83           C  
ATOM   2835  CE  LYS A 348     -15.141   3.314   2.815  1.00 57.83           C  
ATOM   2836  NZ  LYS A 348     -15.665   2.422   1.747  1.00 57.83           N  
ATOM   2837  N   VAL A 349     -15.911   3.600   9.968  1.00 62.22           N  
ATOM   2838  CA  VAL A 349     -16.373   3.010  11.230  1.00 62.22           C  
ATOM   2839  C   VAL A 349     -16.790   1.584  10.922  1.00 62.22           C  
ATOM   2840  CB  VAL A 349     -17.569   3.790  11.799  1.00 62.22           C  
ATOM   2841  O   VAL A 349     -17.682   1.384  10.102  1.00 62.22           O  
ATOM   2842  CG1 VAL A 349     -18.112   3.201  13.104  1.00 62.22           C  
ATOM   2843  CG2 VAL A 349     -17.157   5.224  12.092  1.00 62.22           C  
ATOM   2844  N   GLN A 350     -16.084   0.608  11.492  1.00 67.99           N  
ATOM   2845  CA  GLN A 350     -16.547  -0.769  11.452  1.00 67.99           C  
ATOM   2846  C   GLN A 350     -17.757  -0.813  12.369  1.00 67.99           C  
ATOM   2847  CB  GLN A 350     -15.434  -1.739  11.877  1.00 67.99           C  
ATOM   2848  O   GLN A 350     -17.623  -0.579  13.569  1.00 67.99           O  
ATOM   2849  CG  GLN A 350     -14.568  -2.124  10.668  1.00 67.99           C  
ATOM   2850  CD  GLN A 350     -13.339  -2.954  11.029  1.00 67.99           C  
ATOM   2851  NE2 GLN A 350     -12.682  -3.547  10.059  1.00 67.99           N  
ATOM   2852  OE1 GLN A 350     -12.890  -3.043  12.157  1.00 67.99           O  
ATOM   2853  N   LEU A 351     -18.927  -0.983  11.763  1.00 79.21           N  
ATOM   2854  CA  LEU A 351     -20.161  -1.235  12.482  1.00 79.21           C  
ATOM   2855  C   LEU A 351     -20.116  -2.663  13.001  1.00 79.21           C  
ATOM   2856  CB  LEU A 351     -21.358  -1.038  11.546  1.00 79.21           C  
ATOM   2857  O   LEU A 351     -19.778  -3.579  12.247  1.00 79.21           O  
ATOM   2858  CG  LEU A 351     -21.550   0.408  11.076  1.00 79.21           C  
ATOM   2859  CD1 LEU A 351     -22.669   0.425  10.051  1.00 79.21           C  
ATOM   2860  CD2 LEU A 351     -21.928   1.359  12.216  1.00 79.21           C  
ATOM   2861  N   ASP A 352     -20.441  -2.823  14.274  1.00 80.60           N  
ATOM   2862  CA  ASP A 352     -20.590  -4.130  14.895  1.00 80.60           C  
ATOM   2863  C   ASP A 352     -22.048  -4.569  14.751  1.00 80.60           C  
ATOM   2864  CB  ASP A 352     -20.090  -4.051  16.340  1.00 80.60           C  
ATOM   2865  O   ASP A 352     -22.865  -4.398  15.651  1.00 80.60           O  
ATOM   2866  CG  ASP A 352     -19.980  -5.424  17.003  1.00 80.60           C  
ATOM   2867  OD1 ASP A 352     -20.038  -6.455  16.293  1.00 80.60           O  
ATOM   2868  OD2 ASP A 352     -19.726  -5.434  18.226  1.00 80.60           O  
ATOM   2869  N   ASN A 353     -22.402  -5.015  13.544  1.00 86.10           N  
ATOM   2870  CA  ASN A 353     -23.760  -5.448  13.241  1.00 86.10           C  
ATOM   2871  C   ASN A 353     -24.012  -6.819  13.868  1.00 86.10           C  
ATOM   2872  CB  ASN A 353     -23.978  -5.465  11.724  1.00 86.10           C  
ATOM   2873  O   ASN A 353     -23.502  -7.827  13.378  1.00 86.10           O  
ATOM   2874  CG  ASN A 353     -24.045  -4.090  11.093  1.00 86.10           C  
ATOM   2875  ND2 ASN A 353     -23.664  -3.979   9.844  1.00 86.10           N  
ATOM   2876  OD1 ASN A 353     -24.467  -3.099  11.664  1.00 86.10           O  
ATOM   2877  N   GLN A 354     -24.815  -6.838  14.926  1.00 83.51           N  
ATOM   2878  CA  GLN A 354     -25.203  -8.044  15.652  1.00 83.51           C  
ATOM   2879  C   GLN A 354     -26.731  -8.153  15.701  1.00 83.51           C  
ATOM   2880  CB  GLN A 354     -24.587  -8.026  17.061  1.00 83.51           C  
ATOM   2881  O   GLN A 354     -27.412  -7.140  15.511  1.00 83.51           O  
ATOM   2882  CG  GLN A 354     -23.053  -8.041  17.004  1.00 83.51           C  
ATOM   2883  CD  GLN A 354     -22.389  -8.127  18.373  1.00 83.51           C  
ATOM   2884  NE2 GLN A 354     -21.080  -8.084  18.418  1.00 83.51           N  
ATOM   2885  OE1 GLN A 354     -23.011  -8.209  19.421  1.00 83.51           O  
ATOM   2886  N   PRO A 355     -27.294  -9.350  15.934  1.00 86.02           N  
ATOM   2887  CA  PRO A 355     -28.706  -9.483  16.264  1.00 86.02           C  
ATOM   2888  C   PRO A 355     -29.028  -8.670  17.523  1.00 86.02           C  
ATOM   2889  CB  PRO A 355     -28.958 -10.985  16.452  1.00 86.02           C  
ATOM   2890  O   PRO A 355     -28.426  -8.858  18.579  1.00 86.02           O  
ATOM   2891  CG  PRO A 355     -27.810 -11.640  15.684  1.00 86.02           C  
ATOM   2892  CD  PRO A 355     -26.659 -10.659  15.894  1.00 86.02           C  
ATOM   2893  N   VAL A 356     -29.958  -7.730  17.398  1.00 82.11           N  
ATOM   2894  CA  VAL A 356     -30.471  -6.903  18.489  1.00 82.11           C  
ATOM   2895  C   VAL A 356     -31.929  -7.275  18.698  1.00 82.11           C  
ATOM   2896  CB  VAL A 356     -30.321  -5.400  18.165  1.00 82.11           C  
ATOM   2897  O   VAL A 356     -32.725  -7.128  17.771  1.00 82.11           O  
ATOM   2898  CG1 VAL A 356     -30.909  -4.510  19.271  1.00 82.11           C  
ATOM   2899  CG2 VAL A 356     -28.850  -4.994  17.997  1.00 82.11           C  
ATOM   2900  N   ASP A 357     -32.284  -7.698  19.915  1.00 81.28           N  
ATOM   2901  CA  ASP A 357     -33.682  -7.789  20.351  1.00 81.28           C  
ATOM   2902  C   ASP A 357     -34.295  -6.387  20.311  1.00 81.28           C  
ATOM   2903  CB  ASP A 357     -33.784  -8.425  21.744  1.00 81.28           C  
ATOM   2904  O   ASP A 357     -34.039  -5.523  21.159  1.00 81.28           O  
ATOM   2905  CG  ASP A 357     -35.220  -8.484  22.299  1.00 81.28           C  
ATOM   2906  OD1 ASP A 357     -36.160  -7.923  21.682  1.00 81.28           O  
ATOM   2907  OD2 ASP A 357     -35.363  -9.011  23.421  1.00 81.28           O  
ATOM   2908  N   PHE A 358     -35.070  -6.151  19.260  1.00 87.08           N  
ATOM   2909  CA  PHE A 358     -35.634  -4.853  18.959  1.00 87.08           C  
ATOM   2910  C   PHE A 358     -36.768  -4.502  19.924  1.00 87.08           C  
ATOM   2911  CB  PHE A 358     -36.094  -4.849  17.501  1.00 87.08           C  
ATOM   2912  O   PHE A 358     -36.965  -3.328  20.245  1.00 87.08           O  
ATOM   2913  CG  PHE A 358     -36.390  -3.460  16.988  1.00 87.08           C  
ATOM   2914  CD1 PHE A 358     -37.681  -3.107  16.557  1.00 87.08           C  
ATOM   2915  CD2 PHE A 358     -35.359  -2.505  16.972  1.00 87.08           C  
ATOM   2916  CE1 PHE A 358     -37.937  -1.797  16.118  1.00 87.08           C  
ATOM   2917  CE2 PHE A 358     -35.620  -1.194  16.554  1.00 87.08           C  
ATOM   2918  CZ  PHE A 358     -36.913  -0.834  16.136  1.00 87.08           C  
ATOM   2919  N   THR A 359     -37.461  -5.513  20.447  1.00 80.72           N  
ATOM   2920  CA  THR A 359     -38.536  -5.343  21.431  1.00 80.72           C  
ATOM   2921  C   THR A 359     -37.966  -4.801  22.738  1.00 80.72           C  
ATOM   2922  CB  THR A 359     -39.260  -6.674  21.696  1.00 80.72           C  
ATOM   2923  O   THR A 359     -38.427  -3.777  23.245  1.00 80.72           O  
ATOM   2924  CG2 THR A 359     -40.594  -6.447  22.404  1.00 80.72           C  
ATOM   2925  OG1 THR A 359     -39.536  -7.340  20.486  1.00 80.72           O  
ATOM   2926  N   SER A 360     -36.903  -5.436  23.240  1.00 76.62           N  
ATOM   2927  CA  SER A 360     -36.173  -4.972  24.426  1.00 76.62           C  
ATOM   2928  C   SER A 360     -35.528  -3.600  24.198  1.00 76.62           C  
ATOM   2929  CB  SER A 360     -35.127  -6.027  24.790  1.00 76.62           C  
ATOM   2930  O   SER A 360     -35.644  -2.695  25.028  1.00 76.62           O  
ATOM   2931  OG  SER A 360     -34.404  -5.637  25.936  1.00 76.62           O  
ATOM   2932  N   PHE A 361     -34.935  -3.384  23.017  1.00 84.79           N  
ATOM   2933  CA  PHE A 361     -34.341  -2.099  22.649  1.00 84.79           C  
ATOM   2934  C   PHE A 361     -35.343  -0.932  22.698  1.00 84.79           C  
ATOM   2935  CB  PHE A 361     -33.724  -2.220  21.251  1.00 84.79           C  
ATOM   2936  O   PHE A 361     -35.000   0.150  23.183  1.00 84.79           O  
ATOM   2937  CG  PHE A 361     -33.060  -0.948  20.777  1.00 84.79           C  
ATOM   2938  CD1 PHE A 361     -33.798   0.023  20.074  1.00 84.79           C  
ATOM   2939  CD2 PHE A 361     -31.707  -0.721  21.074  1.00 84.79           C  
ATOM   2940  CE1 PHE A 361     -33.192   1.236  19.707  1.00 84.79           C  
ATOM   2941  CE2 PHE A 361     -31.096   0.483  20.695  1.00 84.79           C  
ATOM   2942  CZ  PHE A 361     -31.844   1.471  20.034  1.00 84.79           C  
ATOM   2943  N   LEU A 362     -36.568  -1.128  22.198  1.00 84.72           N  
ATOM   2944  CA  LEU A 362     -37.613  -0.101  22.233  1.00 84.72           C  
ATOM   2945  C   LEU A 362     -38.114   0.174  23.654  1.00 84.72           C  
ATOM   2946  CB  LEU A 362     -38.779  -0.501  21.314  1.00 84.72           C  
ATOM   2947  O   LEU A 362     -38.292   1.341  24.002  1.00 84.72           O  
ATOM   2948  CG  LEU A 362     -38.496  -0.353  19.810  1.00 84.72           C  
ATOM   2949  CD1 LEU A 362     -39.748  -0.754  19.031  1.00 84.72           C  
ATOM   2950  CD2 LEU A 362     -38.139   1.085  19.417  1.00 84.72           C  
ATOM   2951  N   ALA A 363     -38.268  -0.861  24.481  1.00 78.20           N  
ATOM   2952  CA  ALA A 363     -38.657  -0.702  25.881  1.00 78.20           C  
ATOM   2953  C   ALA A 363     -37.608   0.095  26.681  1.00 78.20           C  
ATOM   2954  CB  ALA A 363     -38.886  -2.097  26.474  1.00 78.20           C  
ATOM   2955  O   ALA A 363     -37.944   1.020  27.426  1.00 78.20           O  
ATOM   2956  N   ASP A 364     -36.318  -0.199  26.488  1.00 77.58           N  
ATOM   2957  CA  ASP A 364     -35.219   0.583  27.069  1.00 77.58           C  
ATOM   2958  C   ASP A 364     -35.272   2.051  26.633  1.00 77.58           C  
ATOM   2959  CB  ASP A 364     -33.871   0.052  26.572  1.00 77.58           C  
ATOM   2960  O   ASP A 364     -35.080   2.968  27.441  1.00 77.58           O  
ATOM   2961  CG  ASP A 364     -33.311  -1.174  27.271  1.00 77.58           C  
ATOM   2962  OD1 ASP A 364     -33.823  -1.545  28.348  1.00 77.58           O  
ATOM   2963  OD2 ASP A 364     -32.239  -1.583  26.751  1.00 77.58           O  
ATOM   2964  N   LEU A 365     -35.487   2.276  25.333  1.00 84.18           N  
ATOM   2965  CA  LEU A 365     -35.544   3.608  24.749  1.00 84.18           C  
ATOM   2966  C   LEU A 365     -36.692   4.416  25.356  1.00 84.18           C  
ATOM   2967  CB  LEU A 365     -35.681   3.485  23.222  1.00 84.18           C  
ATOM   2968  O   LEU A 365     -36.474   5.568  25.735  1.00 84.18           O  
ATOM   2969  CG  LEU A 365     -35.645   4.832  22.483  1.00 84.18           C  
ATOM   2970  CD1 LEU A 365     -34.245   5.453  22.524  1.00 84.18           C  
ATOM   2971  CD2 LEU A 365     -36.049   4.618  21.025  1.00 84.18           C  
ATOM   2972  N   GLU A 366     -37.880   3.824  25.481  1.00 84.10           N  
ATOM   2973  CA  GLU A 366     -39.051   4.452  26.093  1.00 84.10           C  
ATOM   2974  C   GLU A 366     -38.780   4.847  27.544  1.00 84.10           C  
ATOM   2975  CB  GLU A 366     -40.251   3.502  26.005  1.00 84.10           C  
ATOM   2976  O   GLU A 366     -38.904   6.021  27.892  1.00 84.10           O  
ATOM   2977  CG  GLU A 366     -41.529   4.138  26.572  1.00 84.10           C  
ATOM   2978  CD  GLU A 366     -42.797   3.365  26.193  1.00 84.10           C  
ATOM   2979  OE1 GLU A 366     -43.858   4.028  26.159  1.00 84.10           O  
ATOM   2980  OE2 GLU A 366     -42.694   2.153  25.908  1.00 84.10           O  
ATOM   2981  N   ASN A 367     -38.321   3.899  28.365  1.00 75.70           N  
ATOM   2982  CA  ASN A 367     -38.071   4.117  29.788  1.00 75.70           C  
ATOM   2983  C   ASN A 367     -37.069   5.254  30.034  1.00 75.70           C  
ATOM   2984  CB  ASN A 367     -37.563   2.795  30.389  1.00 75.70           C  
ATOM   2985  O   ASN A 367     -37.304   6.153  30.850  1.00 75.70           O  
ATOM   2986  CG  ASN A 367     -38.679   1.789  30.593  1.00 75.70           C  
ATOM   2987  ND2 ASN A 367     -38.425   0.519  30.400  1.00 75.70           N  
ATOM   2988  OD1 ASN A 367     -39.778   2.132  30.984  1.00 75.70           O  
ATOM   2989  N   LEU A 368     -35.949   5.246  29.306  1.00 76.50           N  
ATOM   2990  CA  LEU A 368     -34.915   6.272  29.450  1.00 76.50           C  
ATOM   2991  C   LEU A 368     -35.402   7.643  28.968  1.00 76.50           C  
ATOM   2992  CB  LEU A 368     -33.656   5.834  28.684  1.00 76.50           C  
ATOM   2993  O   LEU A 368     -35.123   8.660  29.609  1.00 76.50           O  
ATOM   2994  CG  LEU A 368     -32.925   4.629  29.305  1.00 76.50           C  
ATOM   2995  CD1 LEU A 368     -31.791   4.193  28.375  1.00 76.50           C  
ATOM   2996  CD2 LEU A 368     -32.317   4.968  30.670  1.00 76.50           C  
ATOM   2997  N   SER A 369     -36.143   7.676  27.864  1.00 84.09           N  
ATOM   2998  CA  SER A 369     -36.631   8.920  27.263  1.00 84.09           C  
ATOM   2999  C   SER A 369     -37.760   9.548  28.077  1.00 84.09           C  
ATOM   3000  CB  SER A 369     -37.110   8.653  25.843  1.00 84.09           C  
ATOM   3001  O   SER A 369     -37.757  10.764  28.297  1.00 84.09           O  
ATOM   3002  OG  SER A 369     -36.070   8.069  25.088  1.00 84.09           O  
ATOM   3003  N   ALA A 370     -38.675   8.730  28.602  1.00 78.78           N  
ATOM   3004  CA  ALA A 370     -39.732   9.155  29.510  1.00 78.78           C  
ATOM   3005  C   ALA A 370     -39.145   9.800  30.771  1.00 78.78           C  
ATOM   3006  CB  ALA A 370     -40.605   7.941  29.845  1.00 78.78           C  
ATOM   3007  O   ALA A 370     -39.555  10.899  31.155  1.00 78.78           O  
ATOM   3008  N   LEU A 371     -38.109   9.190  31.357  1.00 73.34           N  
ATOM   3009  CA  LEU A 371     -37.418   9.739  32.524  1.00 73.34           C  
ATOM   3010  C   LEU A 371     -36.754  11.094  32.219  1.00 73.34           C  
ATOM   3011  CB  LEU A 371     -36.446   8.663  33.037  1.00 73.34           C  
ATOM   3012  O   LEU A 371     -36.831  12.017  33.035  1.00 73.34           O  
ATOM   3013  CG  LEU A 371     -35.760   9.018  34.371  1.00 73.34           C  
ATOM   3014  CD1 LEU A 371     -35.574   7.766  35.229  1.00 73.34           C  
ATOM   3015  CD2 LEU A 371     -34.372   9.625  34.149  1.00 73.34           C  
ATOM   3016  N   GLN A 372     -36.146  11.263  31.040  1.00 79.47           N  
ATOM   3017  CA  GLN A 372     -35.566  12.547  30.616  1.00 79.47           C  
ATOM   3018  C   GLN A 372     -36.625  13.640  30.419  1.00 79.47           C  
ATOM   3019  CB  GLN A 372     -34.774  12.372  29.312  1.00 79.47           C  
ATOM   3020  O   GLN A 372     -36.431  14.778  30.855  1.00 79.47           O  
ATOM   3021  CG  GLN A 372     -33.455  11.623  29.518  1.00 79.47           C  
ATOM   3022  CD  GLN A 372     -32.673  11.508  28.214  1.00 79.47           C  
ATOM   3023  NE2 GLN A 372     -31.490  12.078  28.131  1.00 79.47           N  
ATOM   3024  OE1 GLN A 372     -33.091  10.925  27.235  1.00 79.47           O  
ATOM   3025  N   ALA A 373     -37.745  13.309  29.776  1.00 83.11           N  
ATOM   3026  CA  ALA A 373     -38.850  14.240  29.572  1.00 83.11           C  
ATOM   3027  C   ALA A 373     -39.497  14.646  30.907  1.00 83.11           C  
ATOM   3028  CB  ALA A 373     -39.849  13.572  28.627  1.00 83.11           C  
ATOM   3029  O   ALA A 373     -39.703  15.838  31.158  1.00 83.11           O  
ATOM   3030  N   GLN A 374     -39.719  13.681  31.806  1.00 79.47           N  
ATOM   3031  CA  GLN A 374     -40.302  13.904  33.130  1.00 79.47           C  
ATOM   3032  C   GLN A 374     -39.450  14.846  33.988  1.00 79.47           C  
ATOM   3033  CB  GLN A 374     -40.487  12.551  33.829  1.00 79.47           C  
ATOM   3034  O   GLN A 374     -39.999  15.717  34.664  1.00 79.47           O  
ATOM   3035  CG  GLN A 374     -41.223  12.685  35.174  1.00 79.47           C  
ATOM   3036  CD  GLN A 374     -41.348  11.360  35.917  1.00 79.47           C  
ATOM   3037  NE2 GLN A 374     -41.887  11.357  37.115  1.00 79.47           N  
ATOM   3038  OE1 GLN A 374     -40.942  10.308  35.466  1.00 79.47           O  
ATOM   3039  N   GLN A 375     -38.115  14.753  33.924  1.00 75.75           N  
ATOM   3040  CA  GLN A 375     -37.211  15.678  34.628  1.00 75.75           C  
ATOM   3041  C   GLN A 375     -37.407  17.146  34.226  1.00 75.75           C  
ATOM   3042  CB  GLN A 375     -35.753  15.284  34.360  1.00 75.75           C  
ATOM   3043  O   GLN A 375     -37.103  18.048  35.009  1.00 75.75           O  
ATOM   3044  CG  GLN A 375     -35.321  14.059  35.171  1.00 75.75           C  
ATOM   3045  CD  GLN A 375     -33.905  13.608  34.833  1.00 75.75           C  
ATOM   3046  NE2 GLN A 375     -33.471  12.494  35.375  1.00 75.75           N  
ATOM   3047  OE1 GLN A 375     -33.143  14.248  34.121  1.00 75.75           O  
ATOM   3048  N   LYS A 376     -37.927  17.398  33.020  1.00 78.91           N  
ATOM   3049  CA  LYS A 376     -38.301  18.730  32.534  1.00 78.91           C  
ATOM   3050  C   LYS A 376     -39.803  19.024  32.607  1.00 78.91           C  
ATOM   3051  CB  LYS A 376     -37.777  18.904  31.108  1.00 78.91           C  
ATOM   3052  O   LYS A 376     -40.214  20.113  32.212  1.00 78.91           O  
ATOM   3053  CG  LYS A 376     -36.271  19.195  31.074  1.00 78.91           C  
ATOM   3054  CD  LYS A 376     -36.009  19.883  29.741  1.00 78.91           C  
ATOM   3055  CE  LYS A 376     -34.575  20.345  29.534  1.00 78.91           C  
ATOM   3056  NZ  LYS A 376     -34.582  21.214  28.338  1.00 78.91           N  
ATOM   3057  N   GLY A 377     -40.617  18.093  33.102  1.00 84.93           N  
ATOM   3058  CA  GLY A 377     -42.076  18.217  33.125  1.00 84.93           C  
ATOM   3059  C   GLY A 377     -42.727  18.149  31.737  1.00 84.93           C  
ATOM   3060  O   GLY A 377     -43.802  18.713  31.545  1.00 84.93           O  
ATOM   3061  N   LEU A 378     -42.074  17.501  30.770  1.00 89.55           N  
ATOM   3062  CA  LEU A 378     -42.600  17.266  29.424  1.00 89.55           C  
ATOM   3063  C   LEU A 378     -43.325  15.919  29.360  1.00 89.55           C  
ATOM   3064  CB  LEU A 378     -41.452  17.310  28.400  1.00 89.55           C  
ATOM   3065  O   LEU A 378     -42.998  14.996  30.107  1.00 89.55           O  
ATOM   3066  CG  LEU A 378     -40.666  18.629  28.355  1.00 89.55           C  
ATOM   3067  CD1 LEU A 378     -39.511  18.482  27.365  1.00 89.55           C  
ATOM   3068  CD2 LEU A 378     -41.543  19.807  27.934  1.00 89.55           C  
ATOM   3069  N   ARG A 379     -44.281  15.791  28.435  1.00 89.40           N  
ATOM   3070  CA  ARG A 379     -44.873  14.488  28.092  1.00 89.40           C  
ATOM   3071  C   ARG A 379     -43.995  13.764  27.070  1.00 89.40           C  
ATOM   3072  CB  ARG A 379     -46.308  14.655  27.584  1.00 89.40           C  
ATOM   3073  O   ARG A 379     -43.433  14.407  26.187  1.00 89.40           O  
ATOM   3074  CG  ARG A 379     -47.246  15.174  28.679  1.00 89.40           C  
ATOM   3075  CD  ARG A 379     -48.664  15.308  28.120  1.00 89.40           C  
ATOM   3076  NE  ARG A 379     -49.585  15.860  29.131  1.00 89.40           N  
ATOM   3077  NH1 ARG A 379     -51.389  16.099  27.740  1.00 89.40           N  
ATOM   3078  NH2 ARG A 379     -51.573  16.657  29.899  1.00 89.40           N  
ATOM   3079  CZ  ARG A 379     -50.840  16.204  28.919  1.00 89.40           C  
ATOM   3080  N   PHE A 380     -43.891  12.446  27.191  1.00 91.27           N  
ATOM   3081  CA  PHE A 380     -43.172  11.595  26.248  1.00 91.27           C  
ATOM   3082  C   PHE A 380     -44.104  10.500  25.742  1.00 91.27           C  
ATOM   3083  CB  PHE A 380     -41.935  10.992  26.914  1.00 91.27           C  
ATOM   3084  O   PHE A 380     -44.740   9.846  26.563  1.00 91.27           O  
ATOM   3085  CG  PHE A 380     -41.151  10.097  25.981  1.00 91.27           C  
ATOM   3086  CD1 PHE A 380     -41.381   8.708  25.970  1.00 91.27           C  
ATOM   3087  CD2 PHE A 380     -40.253  10.665  25.059  1.00 91.27           C  
ATOM   3088  CE1 PHE A 380     -40.730   7.899  25.026  1.00 91.27           C  
ATOM   3089  CE2 PHE A 380     -39.599   9.851  24.119  1.00 91.27           C  
ATOM   3090  CZ  PHE A 380     -39.842   8.466  24.098  1.00 91.27           C  
ATOM   3091  N   ASN A 381     -44.153  10.306  24.424  1.00 90.63           N  
ATOM   3092  CA  ASN A 381     -44.953   9.259  23.790  1.00 90.63           C  
ATOM   3093  C   ASN A 381     -44.077   8.443  22.831  1.00 90.63           C  
ATOM   3094  CB  ASN A 381     -46.128   9.893  23.022  1.00 90.63           C  
ATOM   3095  O   ASN A 381     -43.383   9.029  21.993  1.00 90.63           O  
ATOM   3096  CG  ASN A 381     -47.118  10.705  23.844  1.00 90.63           C  
ATOM   3097  ND2 ASN A 381     -47.961  11.446  23.168  1.00 90.63           N  
ATOM   3098  OD1 ASN A 381     -47.172  10.722  25.061  1.00 90.63           O  
ATOM   3099  N   LEU A 382     -44.148   7.114  22.907  1.00 89.21           N  
ATOM   3100  CA  LEU A 382     -43.606   6.206  21.896  1.00 89.21           C  
ATOM   3101  C   LEU A 382     -44.768   5.629  21.072  1.00 89.21           C  
ATOM   3102  CB  LEU A 382     -42.757   5.121  22.588  1.00 89.21           C  
ATOM   3103  O   LEU A 382     -45.675   5.008  21.615  1.00 89.21           O  
ATOM   3104  CG  LEU A 382     -42.056   4.158  21.608  1.00 89.21           C  
ATOM   3105  CD1 LEU A 382     -40.957   4.849  20.794  1.00 89.21           C  
ATOM   3106  CD2 LEU A 382     -41.383   3.001  22.337  1.00 89.21           C  
ATOM   3107  N   GLU A 383     -44.750   5.842  19.758  1.00 92.11           N  
ATOM   3108  CA  GLU A 383     -45.809   5.431  18.826  1.00 92.11           C  
ATOM   3109  C   GLU A 383     -45.242   4.439  17.786  1.00 92.11           C  
ATOM   3110  CB  GLU A 383     -46.434   6.676  18.161  1.00 92.11           C  
ATOM   3111  O   GLU A 383     -44.827   4.843  16.691  1.00 92.11           O  
ATOM   3112  CG  GLU A 383     -47.245   7.577  19.114  1.00 92.11           C  
ATOM   3113  CD  GLU A 383     -47.731   8.900  18.474  1.00 92.11           C  
ATOM   3114  OE1 GLU A 383     -48.188   9.781  19.244  1.00 92.11           O  
ATOM   3115  OE2 GLU A 383     -47.602   9.101  17.239  1.00 92.11           O  
ATOM   3116  N   PRO A 384     -45.166   3.133  18.104  1.00 88.70           N  
ATOM   3117  CA  PRO A 384     -44.739   2.118  17.148  1.00 88.70           C  
ATOM   3118  C   PRO A 384     -45.843   1.813  16.121  1.00 88.70           C  
ATOM   3119  CB  PRO A 384     -44.375   0.898  17.997  1.00 88.70           C  
ATOM   3120  O   PRO A 384     -47.000   1.586  16.469  1.00 88.70           O  
ATOM   3121  CG  PRO A 384     -45.290   1.019  19.214  1.00 88.70           C  
ATOM   3122  CD  PRO A 384     -45.449   2.527  19.401  1.00 88.70           C  
ATOM   3123  N   THR A 385     -45.480   1.757  14.840  1.00 88.11           N  
ATOM   3124  CA  THR A 385     -46.339   1.280  13.749  1.00 88.11           C  
ATOM   3125  C   THR A 385     -46.048  -0.194  13.501  1.00 88.11           C  
ATOM   3126  CB  THR A 385     -46.113   2.082  12.463  1.00 88.11           C  
ATOM   3127  O   THR A 385     -44.963  -0.545  13.041  1.00 88.11           O  
ATOM   3128  CG2 THR A 385     -47.097   1.701  11.357  1.00 88.11           C  
ATOM   3129  OG1 THR A 385     -46.295   3.456  12.721  1.00 88.11           O  
ATOM   3130  N   LEU A 386     -47.014  -1.054  13.819  1.00 83.80           N  
ATOM   3131  CA  LEU A 386     -46.909  -2.501  13.633  1.00 83.80           C  
ATOM   3132  C   LEU A 386     -47.171  -2.909  12.166  1.00 83.80           C  
ATOM   3133  CB  LEU A 386     -47.884  -3.202  14.600  1.00 83.80           C  
ATOM   3134  O   LEU A 386     -47.973  -2.253  11.496  1.00 83.80           O  
ATOM   3135  CG  LEU A 386     -47.588  -2.972  16.096  1.00 83.80           C  
ATOM   3136  CD1 LEU A 386     -48.692  -3.617  16.933  1.00 83.80           C  
ATOM   3137  CD2 LEU A 386     -46.246  -3.573  16.521  1.00 83.80           C  
ATOM   3138  N   PRO A 387     -46.575  -4.018  11.679  1.00 82.93           N  
ATOM   3139  CA  PRO A 387     -45.689  -4.935  12.404  1.00 82.93           C  
ATOM   3140  C   PRO A 387     -44.249  -4.408  12.525  1.00 82.93           C  
ATOM   3141  CB  PRO A 387     -45.750  -6.241  11.606  1.00 82.93           C  
ATOM   3142  O   PRO A 387     -43.719  -3.808  11.596  1.00 82.93           O  
ATOM   3143  CG  PRO A 387     -45.949  -5.763  10.168  1.00 82.93           C  
ATOM   3144  CD  PRO A 387     -46.807  -4.506  10.326  1.00 82.93           C  
ATOM   3145  N   LEU A 388     -43.606  -4.676  13.667  1.00 85.82           N  
ATOM   3146  CA  LEU A 388     -42.174  -4.448  13.876  1.00 85.82           C  
ATOM   3147  C   LEU A 388     -41.448  -5.796  14.031  1.00 85.82           C  
ATOM   3148  CB  LEU A 388     -41.934  -3.542  15.099  1.00 85.82           C  
ATOM   3149  O   LEU A 388     -42.020  -6.728  14.606  1.00 85.82           O  
ATOM   3150  CG  LEU A 388     -42.422  -2.091  14.936  1.00 85.82           C  
ATOM   3151  CD1 LEU A 388     -42.201  -1.331  16.242  1.00 85.82           C  
ATOM   3152  CD2 LEU A 388     -41.682  -1.337  13.829  1.00 85.82           C  
ATOM   3153  N   PRO A 389     -40.207  -5.918  13.531  1.00 83.47           N  
ATOM   3154  CA  PRO A 389     -39.404  -7.123  13.710  1.00 83.47           C  
ATOM   3155  C   PRO A 389     -39.046  -7.319  15.187  1.00 83.47           C  
ATOM   3156  CB  PRO A 389     -38.168  -6.909  12.834  1.00 83.47           C  
ATOM   3157  O   PRO A 389     -38.819  -6.349  15.907  1.00 83.47           O  
ATOM   3158  CG  PRO A 389     -38.005  -5.392  12.816  1.00 83.47           C  
ATOM   3159  CD  PRO A 389     -39.445  -4.897  12.825  1.00 83.47           C  
ATOM   3160  N   HIS A 390     -38.983  -8.575  15.637  1.00 79.64           N  
ATOM   3161  CA  HIS A 390     -38.583  -8.892  17.015  1.00 79.64           C  
ATOM   3162  C   HIS A 390     -37.067  -8.774  17.187  1.00 79.64           C  
ATOM   3163  CB  HIS A 390     -39.066 -10.299  17.399  1.00 79.64           C  
ATOM   3164  O   HIS A 390     -36.595  -8.310  18.222  1.00 79.64           O  
ATOM   3165  CG  HIS A 390     -40.564 -10.406  17.552  1.00 79.64           C  
ATOM   3166  CD2 HIS A 390     -41.238 -11.002  18.586  1.00 79.64           C  
ATOM   3167  ND1 HIS A 390     -41.514  -9.908  16.689  1.00 79.64           N  
ATOM   3168  CE1 HIS A 390     -42.724 -10.200  17.187  1.00 79.64           C  
ATOM   3169  NE2 HIS A 390     -42.611 -10.865  18.344  1.00 79.64           N  
ATOM   3170  N   GLN A 391     -36.307  -9.138  16.150  1.00 82.80           N  
ATOM   3171  CA  GLN A 391     -34.856  -9.015  16.103  1.00 82.80           C  
ATOM   3172  C   GLN A 391     -34.404  -8.356  14.803  1.00 82.80           C  
ATOM   3173  CB  GLN A 391     -34.185 -10.385  16.239  1.00 82.80           C  
ATOM   3174  O   GLN A 391     -34.916  -8.670  13.727  1.00 82.80           O  
ATOM   3175  CG  GLN A 391     -34.405 -11.042  17.609  1.00 82.80           C  
ATOM   3176  CD  GLN A 391     -33.514 -12.269  17.777  1.00 82.80           C  
ATOM   3177  NE2 GLN A 391     -34.035 -13.388  18.228  1.00 82.80           N  
ATOM   3178  OE1 GLN A 391     -32.327 -12.229  17.493  1.00 82.80           O  
ATOM   3179  N   VAL A 392     -33.406  -7.478  14.898  1.00 90.33           N  
ATOM   3180  CA  VAL A 392     -32.788  -6.818  13.741  1.00 90.33           C  
ATOM   3181  C   VAL A 392     -31.273  -6.902  13.803  1.00 90.33           C  
ATOM   3182  CB  VAL A 392     -33.232  -5.354  13.588  1.00 90.33           C  
ATOM   3183  O   VAL A 392     -30.681  -6.800  14.872  1.00 90.33           O  
ATOM   3184  CG1 VAL A 392     -34.733  -5.267  13.318  1.00 90.33           C  
ATOM   3185  CG2 VAL A 392     -32.884  -4.474  14.801  1.00 90.33           C  
ATOM   3186  N   ILE A 393     -30.625  -7.042  12.652  1.00 91.26           N  
ATOM   3187  CA  ILE A 393     -29.167  -7.048  12.546  1.00 91.26           C  
ATOM   3188  C   ILE A 393     -28.679  -5.611  12.389  1.00 91.26           C  
ATOM   3189  CB  ILE A 393     -28.696  -7.973  11.408  1.00 91.26           C  
ATOM   3190  O   ILE A 393     -28.813  -5.003  11.324  1.00 91.26           O  
ATOM   3191  CG1 ILE A 393     -29.162  -9.422  11.673  1.00 91.26           C  
ATOM   3192  CG2 ILE A 393     -27.162  -7.896  11.282  1.00 91.26           C  
ATOM   3193  CD1 ILE A 393     -28.799 -10.412  10.560  1.00 91.26           C  
ATOM   3194  N   THR A 394     -28.095  -5.050  13.446  1.00 93.06           N  
ATOM   3195  CA  THR A 394     -27.538  -3.693  13.422  1.00 93.06           C  
ATOM   3196  C   THR A 394     -26.555  -3.461  14.571  1.00 93.06           C  
ATOM   3197  CB  THR A 394     -28.677  -2.657  13.435  1.00 93.06           C  
ATOM   3198  O   THR A 394     -26.423  -4.282  15.474  1.00 93.06           O  
ATOM   3199  CG2 THR A 394     -29.329  -2.437  14.800  1.00 93.06           C  
ATOM   3200  OG1 THR A 394     -28.200  -1.422  12.945  1.00 93.06           O  
ATOM   3201  N   ASP A 395     -25.855  -2.329  14.562  1.00 89.47           N  
ATOM   3202  CA  ASP A 395     -25.043  -1.891  15.699  1.00 89.47           C  
ATOM   3203  C   ASP A 395     -25.941  -1.186  16.726  1.00 89.47           C  
ATOM   3204  CB  ASP A 395     -23.869  -1.036  15.207  1.00 89.47           C  
ATOM   3205  O   ASP A 395     -26.171   0.030  16.673  1.00 89.47           O  
ATOM   3206  CG  ASP A 395     -22.861  -0.676  16.310  1.00 89.47           C  
ATOM   3207  OD1 ASP A 395     -23.268  -0.493  17.487  1.00 89.47           O  
ATOM   3208  OD2 ASP A 395     -21.687  -0.422  15.938  1.00 89.47           O  
ATOM   3209  N   GLY A 396     -26.474  -1.967  17.668  1.00 86.69           N  
ATOM   3210  CA  GLY A 396     -27.390  -1.477  18.701  1.00 86.69           C  
ATOM   3211  C   GLY A 396     -26.791  -0.371  19.573  1.00 86.69           C  
ATOM   3212  O   GLY A 396     -27.512   0.518  20.031  1.00 86.69           O  
ATOM   3213  N   THR A 397     -25.467  -0.355  19.759  1.00 82.08           N  
ATOM   3214  CA  THR A 397     -24.782   0.695  20.528  1.00 82.08           C  
ATOM   3215  C   THR A 397     -24.805   2.021  19.774  1.00 82.08           C  
ATOM   3216  CB  THR A 397     -23.336   0.296  20.858  1.00 82.08           C  
ATOM   3217  O   THR A 397     -25.134   3.061  20.354  1.00 82.08           O  
ATOM   3218  CG2 THR A 397     -22.629   1.341  21.725  1.00 82.08           C  
ATOM   3219  OG1 THR A 397     -23.334  -0.891  21.611  1.00 82.08           O  
ATOM   3220  N   ARG A 398     -24.496   2.007  18.471  1.00 87.96           N  
ATOM   3221  CA  ARG A 398     -24.530   3.221  17.637  1.00 87.96           C  
ATOM   3222  C   ARG A 398     -25.944   3.712  17.389  1.00 87.96           C  
ATOM   3223  CB  ARG A 398     -23.799   2.985  16.308  1.00 87.96           C  
ATOM   3224  O   ARG A 398     -26.162   4.921  17.465  1.00 87.96           O  
ATOM   3225  CG  ARG A 398     -22.318   2.647  16.500  1.00 87.96           C  
ATOM   3226  CD  ARG A 398     -21.528   3.743  17.213  1.00 87.96           C  
ATOM   3227  NE  ARG A 398     -20.206   3.232  17.588  1.00 87.96           N  
ATOM   3228  NH1 ARG A 398     -19.636   4.938  19.029  1.00 87.96           N  
ATOM   3229  NH2 ARG A 398     -18.255   3.210  18.734  1.00 87.96           N  
ATOM   3230  CZ  ARG A 398     -19.379   3.800  18.443  1.00 87.96           C  
ATOM   3231  N   LEU A 399     -26.900   2.808  17.185  1.00 92.63           N  
ATOM   3232  CA  LEU A 399     -28.314   3.171  17.094  1.00 92.63           C  
ATOM   3233  C   LEU A 399     -28.772   3.910  18.356  1.00 92.63           C  
ATOM   3234  CB  LEU A 399     -29.160   1.907  16.862  1.00 92.63           C  
ATOM   3235  O   LEU A 399     -29.328   5.006  18.271  1.00 92.63           O  
ATOM   3236  CG  LEU A 399     -30.659   2.200  16.658  1.00 92.63           C  
ATOM   3237  CD1 LEU A 399     -30.914   3.289  15.610  1.00 92.63           C  
ATOM   3238  CD2 LEU A 399     -31.372   0.905  16.281  1.00 92.63           C  
ATOM   3239  N   ARG A 400     -28.453   3.360  19.535  1.00 87.97           N  
ATOM   3240  CA  ARG A 400     -28.766   3.987  20.825  1.00 87.97           C  
ATOM   3241  C   ARG A 400     -28.121   5.362  20.962  1.00 87.97           C  
ATOM   3242  CB  ARG A 400     -28.330   3.049  21.958  1.00 87.97           C  
ATOM   3243  O   ARG A 400     -28.788   6.300  21.379  1.00 87.97           O  
ATOM   3244  CG  ARG A 400     -29.083   3.317  23.268  1.00 87.97           C  
ATOM   3245  CD  ARG A 400     -28.673   2.319  24.363  1.00 87.97           C  
ATOM   3246  NE  ARG A 400     -28.865   0.908  23.956  1.00 87.97           N  
ATOM   3247  NH1 ARG A 400     -30.840   0.406  25.072  1.00 87.97           N  
ATOM   3248  NH2 ARG A 400     -29.772  -1.189  24.008  1.00 87.97           N  
ATOM   3249  CZ  ARG A 400     -29.822   0.067  24.337  1.00 87.97           C  
ATOM   3250  N   GLN A 401     -26.855   5.507  20.563  1.00 85.70           N  
ATOM   3251  CA  GLN A 401     -26.137   6.787  20.590  1.00 85.70           C  
ATOM   3252  C   GLN A 401     -26.827   7.852  19.723  1.00 85.70           C  
ATOM   3253  CB  GLN A 401     -24.684   6.557  20.136  1.00 85.70           C  
ATOM   3254  O   GLN A 401     -26.965   9.000  20.149  1.00 85.70           O  
ATOM   3255  CG  GLN A 401     -23.798   7.818  20.202  1.00 85.70           C  
ATOM   3256  CD  GLN A 401     -22.346   7.562  19.780  1.00 85.70           C  
ATOM   3257  NE2 GLN A 401     -21.467   8.535  19.926  1.00 85.70           N  
ATOM   3258  OE1 GLN A 401     -21.971   6.494  19.310  1.00 85.70           O  
ATOM   3259  N   ILE A 402     -27.269   7.484  18.516  1.00 91.88           N  
ATOM   3260  CA  ILE A 402     -27.987   8.397  17.622  1.00 91.88           C  
ATOM   3261  C   ILE A 402     -29.315   8.821  18.253  1.00 91.88           C  
ATOM   3262  CB  ILE A 402     -28.207   7.757  16.234  1.00 91.88           C  
ATOM   3263  O   ILE A 402     -29.554  10.020  18.406  1.00 91.88           O  
ATOM   3264  CG1 ILE A 402     -26.875   7.501  15.493  1.00 91.88           C  
ATOM   3265  CG2 ILE A 402     -29.096   8.680  15.384  1.00 91.88           C  
ATOM   3266  CD1 ILE A 402     -27.039   6.533  14.314  1.00 91.88           C  
ATOM   3267  N   LEU A 403     -30.155   7.857  18.637  1.00 93.26           N  
ATOM   3268  CA  LEU A 403     -31.490   8.128  19.172  1.00 93.26           C  
ATOM   3269  C   LEU A 403     -31.424   8.934  20.466  1.00 93.26           C  
ATOM   3270  CB  LEU A 403     -32.234   6.803  19.398  1.00 93.26           C  
ATOM   3271  O   LEU A 403     -32.142   9.920  20.612  1.00 93.26           O  
ATOM   3272  CG  LEU A 403     -32.608   6.081  18.095  1.00 93.26           C  
ATOM   3273  CD1 LEU A 403     -33.196   4.714  18.419  1.00 93.26           C  
ATOM   3274  CD2 LEU A 403     -33.641   6.865  17.288  1.00 93.26           C  
ATOM   3275  N   TRP A 404     -30.494   8.591  21.356  1.00 85.86           N  
ATOM   3276  CA  TRP A 404     -30.289   9.329  22.596  1.00 85.86           C  
ATOM   3277  C   TRP A 404     -29.895  10.786  22.338  1.00 85.86           C  
ATOM   3278  CB  TRP A 404     -29.241   8.610  23.446  1.00 85.86           C  
ATOM   3279  O   TRP A 404     -30.401  11.689  23.001  1.00 85.86           O  
ATOM   3280  CG  TRP A 404     -29.168   9.116  24.846  1.00 85.86           C  
ATOM   3281  CD1 TRP A 404     -30.109   8.887  25.788  1.00 85.86           C  
ATOM   3282  CD2 TRP A 404     -28.159   9.961  25.477  1.00 85.86           C  
ATOM   3283  CE2 TRP A 404     -28.553  10.183  26.832  1.00 85.86           C  
ATOM   3284  CE3 TRP A 404     -26.958  10.565  25.045  1.00 85.86           C  
ATOM   3285  NE1 TRP A 404     -29.751   9.514  26.962  1.00 85.86           N  
ATOM   3286  CH2 TRP A 404     -26.589  11.530  27.261  1.00 85.86           C  
ATOM   3287  CZ2 TRP A 404     -27.787  10.954  27.718  1.00 85.86           C  
ATOM   3288  CZ3 TRP A 404     -26.179  11.340  25.928  1.00 85.86           C  
ATOM   3289  N   ASN A 405     -29.047  11.050  21.337  1.00 84.56           N  
ATOM   3290  CA  ASN A 405     -28.698  12.418  20.958  1.00 84.56           C  
ATOM   3291  C   ASN A 405     -29.903  13.185  20.378  1.00 84.56           C  
ATOM   3292  CB  ASN A 405     -27.503  12.380  19.995  1.00 84.56           C  
ATOM   3293  O   ASN A 405     -30.108  14.349  20.721  1.00 84.56           O  
ATOM   3294  CG  ASN A 405     -27.017  13.771  19.630  1.00 84.56           C  
ATOM   3295  ND2 ASN A 405     -26.681  13.996  18.386  1.00 84.56           N  
ATOM   3296  OD1 ASN A 405     -26.942  14.692  20.427  1.00 84.56           O  
ATOM   3297  N   LEU A 406     -30.727  12.554  19.536  1.00 92.87           N  
ATOM   3298  CA  LEU A 406     -31.924  13.193  18.968  1.00 92.87           C  
ATOM   3299  C   LEU A 406     -32.967  13.516  20.046  1.00 92.87           C  
ATOM   3300  CB  LEU A 406     -32.529  12.305  17.865  1.00 92.87           C  
ATOM   3301  O   LEU A 406     -33.420  14.657  20.135  1.00 92.87           O  
ATOM   3302  CG  LEU A 406     -31.652  12.114  16.615  1.00 92.87           C  
ATOM   3303  CD1 LEU A 406     -32.391  11.233  15.607  1.00 92.87           C  
ATOM   3304  CD2 LEU A 406     -31.286  13.437  15.938  1.00 92.87           C  
ATOM   3305  N   ILE A 407     -33.283  12.553  20.913  1.00 91.47           N  
ATOM   3306  CA  ILE A 407     -34.263  12.713  21.996  1.00 91.47           C  
ATOM   3307  C   ILE A 407     -33.770  13.731  23.025  1.00 91.47           C  
ATOM   3308  CB  ILE A 407     -34.561  11.342  22.638  1.00 91.47           C  
ATOM   3309  O   ILE A 407     -34.520  14.615  23.438  1.00 91.47           O  
ATOM   3310  CG1 ILE A 407     -35.244  10.425  21.594  1.00 91.47           C  
ATOM   3311  CG2 ILE A 407     -35.447  11.498  23.885  1.00 91.47           C  
ATOM   3312  CD1 ILE A 407     -35.394   8.973  22.048  1.00 91.47           C  
ATOM   3313  N   SER A 408     -32.487  13.681  23.390  1.00 85.27           N  
ATOM   3314  CA  SER A 408     -31.883  14.674  24.283  1.00 85.27           C  
ATOM   3315  C   SER A 408     -31.980  16.087  23.700  1.00 85.27           C  
ATOM   3316  CB  SER A 408     -30.429  14.292  24.553  1.00 85.27           C  
ATOM   3317  O   SER A 408     -32.300  17.027  24.429  1.00 85.27           O  
ATOM   3318  OG  SER A 408     -29.815  15.182  25.465  1.00 85.27           O  
ATOM   3319  N   ASN A 409     -31.793  16.258  22.385  1.00 87.71           N  
ATOM   3320  CA  ASN A 409     -32.004  17.548  21.724  1.00 87.71           C  
ATOM   3321  C   ASN A 409     -33.482  17.970  21.748  1.00 87.71           C  
ATOM   3322  CB  ASN A 409     -31.412  17.521  20.304  1.00 87.71           C  
ATOM   3323  O   ASN A 409     -33.766  19.104  22.135  1.00 87.71           O  
ATOM   3324  CG  ASN A 409     -29.893  17.564  20.313  1.00 87.71           C  
ATOM   3325  ND2 ASN A 409     -29.251  16.815  19.452  1.00 87.71           N  
ATOM   3326  OD1 ASN A 409     -29.263  18.285  21.078  1.00 87.71           O  
ATOM   3327  N   ALA A 410     -34.418  17.072  21.437  1.00 91.24           N  
ATOM   3328  CA  ALA A 410     -35.857  17.345  21.506  1.00 91.24           C  
ATOM   3329  C   ALA A 410     -36.287  17.820  22.908  1.00 91.24           C  
ATOM   3330  CB  ALA A 410     -36.596  16.069  21.086  1.00 91.24           C  
ATOM   3331  O   ALA A 410     -36.888  18.886  23.067  1.00 91.24           O  
ATOM   3332  N   VAL A 411     -35.874  17.096  23.954  1.00 87.49           N  
ATOM   3333  CA  VAL A 411     -36.098  17.466  25.361  1.00 87.49           C  
ATOM   3334  C   VAL A 411     -35.385  18.777  25.703  1.00 87.49           C  
ATOM   3335  CB  VAL A 411     -35.627  16.324  26.289  1.00 87.49           C  
ATOM   3336  O   VAL A 411     -35.896  19.609  26.455  1.00 87.49           O  
ATOM   3337  CG1 VAL A 411     -35.656  16.701  27.776  1.00 87.49           C  
ATOM   3338  CG2 VAL A 411     -36.512  15.082  26.125  1.00 87.49           C  
ATOM   3339  N   LYS A 412     -34.184  19.013  25.165  1.00 84.22           N  
ATOM   3340  CA  LYS A 412     -33.414  20.235  25.417  1.00 84.22           C  
ATOM   3341  C   LYS A 412     -34.120  21.487  24.889  1.00 84.22           C  
ATOM   3342  CB  LYS A 412     -31.999  20.089  24.861  1.00 84.22           C  
ATOM   3343  O   LYS A 412     -34.152  22.475  25.627  1.00 84.22           O  
ATOM   3344  CG  LYS A 412     -31.144  21.329  25.132  1.00 84.22           C  
ATOM   3345  CD  LYS A 412     -29.753  21.092  24.554  1.00 84.22           C  
ATOM   3346  CE  LYS A 412     -29.008  22.418  24.456  1.00 84.22           C  
ATOM   3347  NZ  LYS A 412     -27.849  22.254  23.558  1.00 84.22           N  
ATOM   3348  N   PHE A 413     -34.656  21.439  23.671  1.00 86.49           N  
ATOM   3349  CA  PHE A 413     -35.250  22.583  22.965  1.00 86.49           C  
ATOM   3350  C   PHE A 413     -36.761  22.750  23.187  1.00 86.49           C  
ATOM   3351  CB  PHE A 413     -34.884  22.496  21.478  1.00 86.49           C  
ATOM   3352  O   PHE A 413     -37.313  23.797  22.840  1.00 86.49           O  
ATOM   3353  CG  PHE A 413     -33.395  22.652  21.218  1.00 86.49           C  
ATOM   3354  CD1 PHE A 413     -32.767  23.884  21.466  1.00 86.49           C  
ATOM   3355  CD2 PHE A 413     -32.637  21.580  20.712  1.00 86.49           C  
ATOM   3356  CE1 PHE A 413     -31.392  24.040  21.219  1.00 86.49           C  
ATOM   3357  CE2 PHE A 413     -31.253  21.719  20.503  1.00 86.49           C  
ATOM   3358  CZ  PHE A 413     -30.630  22.955  20.750  1.00 86.49           C  
ATOM   3359  N   THR A 414     -37.405  21.784  23.842  1.00 88.19           N  
ATOM   3360  CA  THR A 414     -38.794  21.897  24.305  1.00 88.19           C  
ATOM   3361  C   THR A 414     -38.836  22.443  25.735  1.00 88.19           C  
ATOM   3362  CB  THR A 414     -39.525  20.554  24.188  1.00 88.19           C  
ATOM   3363  O   THR A 414     -38.224  21.887  26.649  1.00 88.19           O  
ATOM   3364  CG2 THR A 414     -41.031  20.702  24.403  1.00 88.19           C  
ATOM   3365  OG1 THR A 414     -39.383  20.053  22.888  1.00 88.19           O  
ATOM   3366  N   GLN A 415     -39.536  23.564  25.940  1.00 84.65           N  
ATOM   3367  CA  GLN A 415     -39.733  24.156  27.275  1.00 84.65           C  
ATOM   3368  C   GLN A 415     -41.015  23.659  27.950  1.00 84.65           C  
ATOM   3369  CB  GLN A 415     -39.771  25.690  27.195  1.00 84.65           C  
ATOM   3370  O   GLN A 415     -41.008  23.371  29.142  1.00 84.65           O  
ATOM   3371  CG  GLN A 415     -38.426  26.317  26.802  1.00 84.65           C  
ATOM   3372  CD  GLN A 415     -38.442  27.844  26.891  1.00 84.65           C  
ATOM   3373  NE2 GLN A 415     -37.439  28.508  26.364  1.00 84.65           N  
ATOM   3374  OE1 GLN A 415     -39.327  28.474  27.444  1.00 84.65           O  
ATOM   3375  N   GLN A 416     -42.106  23.582  27.189  1.00 85.91           N  
ATOM   3376  CA  GLN A 416     -43.401  23.037  27.588  1.00 85.91           C  
ATOM   3377  C   GLN A 416     -43.984  22.302  26.385  1.00 85.91           C  
ATOM   3378  CB  GLN A 416     -44.373  24.154  28.005  1.00 85.91           C  
ATOM   3379  O   GLN A 416     -43.802  22.759  25.260  1.00 85.91           O  
ATOM   3380  CG  GLN A 416     -43.942  24.885  29.282  1.00 85.91           C  
ATOM   3381  CD  GLN A 416     -44.936  25.955  29.726  1.00 85.91           C  
ATOM   3382  NE2 GLN A 416     -44.666  26.623  30.826  1.00 85.91           N  
ATOM   3383  OE1 GLN A 416     -45.960  26.225  29.123  1.00 85.91           O  
ATOM   3384  N   GLY A 417     -44.681  21.194  26.624  1.00 90.77           N  
ATOM   3385  CA  GLY A 417     -45.271  20.380  25.567  1.00 90.77           C  
ATOM   3386  C   GLY A 417     -44.871  18.918  25.697  1.00 90.77           C  
ATOM   3387  O   GLY A 417     -44.824  18.370  26.803  1.00 90.77           O  
ATOM   3388  N   GLN A 418     -44.606  18.297  24.556  1.00 93.15           N  
ATOM   3389  CA  GLN A 418     -44.296  16.881  24.449  1.00 93.15           C  
ATOM   3390  C   GLN A 418     -43.180  16.591  23.445  1.00 93.15           C  
ATOM   3391  CB  GLN A 418     -45.582  16.099  24.139  1.00 93.15           C  
ATOM   3392  O   GLN A 418     -42.896  17.404  22.560  1.00 93.15           O  
ATOM   3393  CG  GLN A 418     -46.102  16.264  22.702  1.00 93.15           C  
ATOM   3394  CD  GLN A 418     -47.471  15.618  22.499  1.00 93.15           C  
ATOM   3395  NE2 GLN A 418     -47.883  15.423  21.268  1.00 93.15           N  
ATOM   3396  OE1 GLN A 418     -48.211  15.323  23.430  1.00 93.15           O  
ATOM   3397  N   VAL A 419     -42.583  15.415  23.609  1.00 94.50           N  
ATOM   3398  CA  VAL A 419     -41.683  14.776  22.651  1.00 94.50           C  
ATOM   3399  C   VAL A 419     -42.309  13.443  22.259  1.00 94.50           C  
ATOM   3400  CB  VAL A 419     -40.275  14.590  23.247  1.00 94.50           C  
ATOM   3401  O   VAL A 419     -42.634  12.639  23.132  1.00 94.50           O  
ATOM   3402  CG1 VAL A 419     -39.335  13.855  22.284  1.00 94.50           C  
ATOM   3403  CG2 VAL A 419     -39.644  15.948  23.594  1.00 94.50           C  
ATOM   3404  N   THR A 420     -42.478  13.211  20.964  1.00 95.24           N  
ATOM   3405  CA  THR A 420     -43.051  11.973  20.429  1.00 95.24           C  
ATOM   3406  C   THR A 420     -42.002  11.261  19.591  1.00 95.24           C  
ATOM   3407  CB  THR A 420     -44.322  12.243  19.614  1.00 95.24           C  
ATOM   3408  O   THR A 420     -41.376  11.875  18.731  1.00 95.24           O  
ATOM   3409  CG2 THR A 420     -44.947  10.961  19.064  1.00 95.24           C  
ATOM   3410  OG1 THR A 420     -45.319  12.830  20.423  1.00 95.24           O  
ATOM   3411  N   VAL A 421     -41.811   9.965  19.823  1.00 95.22           N  
ATOM   3412  CA  VAL A 421     -40.963   9.110  18.992  1.00 95.22           C  
ATOM   3413  C   VAL A 421     -41.858   8.147  18.228  1.00 95.22           C  
ATOM   3414  CB  VAL A 421     -39.891   8.379  19.817  1.00 95.22           C  
ATOM   3415  O   VAL A 421     -42.546   7.341  18.845  1.00 95.22           O  
ATOM   3416  CG1 VAL A 421     -39.001   7.507  18.917  1.00 95.22           C  
ATOM   3417  CG2 VAL A 421     -38.983   9.381  20.541  1.00 95.22           C  
ATOM   3418  N   ARG A 422     -41.856   8.208  16.896  1.00 95.52           N  
ATOM   3419  CA  ARG A 422     -42.544   7.221  16.050  1.00 95.52           C  
ATOM   3420  C   ARG A 422     -41.547   6.238  15.483  1.00 95.52           C  
ATOM   3421  CB  ARG A 422     -43.376   7.856  14.932  1.00 95.52           C  
ATOM   3422  O   ARG A 422     -40.463   6.638  15.062  1.00 95.52           O  
ATOM   3423  CG  ARG A 422     -44.269   8.973  15.462  1.00 95.52           C  
ATOM   3424  CD  ARG A 422     -45.359   9.342  14.461  1.00 95.52           C  
ATOM   3425  NE  ARG A 422     -46.230  10.352  15.068  1.00 95.52           N  
ATOM   3426  NH1 ARG A 422     -45.000  12.194  14.434  1.00 95.52           N  
ATOM   3427  NH2 ARG A 422     -46.674  12.433  15.852  1.00 95.52           N  
ATOM   3428  CZ  ARG A 422     -45.974  11.644  15.101  1.00 95.52           C  
ATOM   3429  N   VAL A 423     -41.923   4.966  15.454  1.00 94.16           N  
ATOM   3430  CA  VAL A 423     -41.071   3.892  14.935  1.00 94.16           C  
ATOM   3431  C   VAL A 423     -41.855   3.104  13.905  1.00 94.16           C  
ATOM   3432  CB  VAL A 423     -40.546   2.978  16.055  1.00 94.16           C  
ATOM   3433  O   VAL A 423     -42.977   2.693  14.184  1.00 94.16           O  
ATOM   3434  CG1 VAL A 423     -39.484   2.015  15.508  1.00 94.16           C  
ATOM   3435  CG2 VAL A 423     -39.924   3.801  17.189  1.00 94.16           C  
ATOM   3436  N   ARG A 424     -41.288   2.882  12.723  1.00 93.28           N  
ATOM   3437  CA  ARG A 424     -41.886   2.019  11.695  1.00 93.28           C  
ATOM   3438  C   ARG A 424     -40.810   1.222  10.966  1.00 93.28           C  
ATOM   3439  CB  ARG A 424     -42.797   2.833  10.753  1.00 93.28           C  
ATOM   3440  O   ARG A 424     -39.666   1.672  10.869  1.00 93.28           O  
ATOM   3441  CG  ARG A 424     -42.056   3.837   9.865  1.00 93.28           C  
ATOM   3442  CD  ARG A 424     -43.027   4.718   9.070  1.00 93.28           C  
ATOM   3443  NE  ARG A 424     -42.296   5.564   8.103  1.00 93.28           N  
ATOM   3444  NH1 ARG A 424     -43.053   4.572   6.173  1.00 93.28           N  
ATOM   3445  NH2 ARG A 424     -41.207   5.764   6.112  1.00 93.28           N  
ATOM   3446  CZ  ARG A 424     -42.212   5.327   6.806  1.00 93.28           C  
ATOM   3447  N   TYR A 425     -41.190   0.055  10.466  1.00 91.02           N  
ATOM   3448  CA  TYR A 425     -40.339  -0.808   9.654  1.00 91.02           C  
ATOM   3449  C   TYR A 425     -40.951  -0.919   8.259  1.00 91.02           C  
ATOM   3450  CB  TYR A 425     -40.196  -2.164  10.350  1.00 91.02           C  
ATOM   3451  O   TYR A 425     -42.096  -1.349   8.121  1.00 91.02           O  
ATOM   3452  CG  TYR A 425     -39.177  -3.079   9.705  1.00 91.02           C  
ATOM   3453  CD1 TYR A 425     -39.584  -4.236   9.016  1.00 91.02           C  
ATOM   3454  CD2 TYR A 425     -37.808  -2.782   9.821  1.00 91.02           C  
ATOM   3455  CE1 TYR A 425     -38.618  -5.110   8.472  1.00 91.02           C  
ATOM   3456  CE2 TYR A 425     -36.843  -3.667   9.316  1.00 91.02           C  
ATOM   3457  OH  TYR A 425     -36.291  -5.688   8.180  1.00 91.02           O  
ATOM   3458  CZ  TYR A 425     -37.244  -4.839   8.646  1.00 91.02           C  
ATOM   3459  N   ASP A 426     -40.212  -0.468   7.249  1.00 86.94           N  
ATOM   3460  CA  ASP A 426     -40.670  -0.431   5.858  1.00 86.94           C  
ATOM   3461  C   ASP A 426     -40.119  -1.627   5.060  1.00 86.94           C  
ATOM   3462  CB  ASP A 426     -40.280   0.913   5.203  1.00 86.94           C  
ATOM   3463  O   ASP A 426     -39.176  -2.307   5.470  1.00 86.94           O  
ATOM   3464  CG  ASP A 426     -41.184   2.105   5.558  1.00 86.94           C  
ATOM   3465  OD1 ASP A 426     -42.190   1.961   6.286  1.00 86.94           O  
ATOM   3466  OD2 ASP A 426     -40.938   3.232   5.051  1.00 86.94           O  
ATOM   3467  N   GLU A 427     -40.688  -1.862   3.875  1.00 77.51           N  
ATOM   3468  CA  GLU A 427     -40.140  -2.815   2.907  1.00 77.51           C  
ATOM   3469  C   GLU A 427     -38.689  -2.455   2.534  1.00 77.51           C  
ATOM   3470  CB  GLU A 427     -41.011  -2.867   1.638  1.00 77.51           C  
ATOM   3471  O   GLU A 427     -38.364  -1.292   2.281  1.00 77.51           O  
ATOM   3472  CG  GLU A 427     -42.426  -3.427   1.879  1.00 77.51           C  
ATOM   3473  CD  GLU A 427     -43.282  -3.504   0.597  1.00 77.51           C  
ATOM   3474  OE1 GLU A 427     -44.442  -3.964   0.704  1.00 77.51           O  
ATOM   3475  OE2 GLU A 427     -42.799  -3.098  -0.487  1.00 77.51           O  
ATOM   3476  N   GLY A 428     -37.815  -3.465   2.461  1.00 78.87           N  
ATOM   3477  CA  GLY A 428     -36.393  -3.287   2.140  1.00 78.87           C  
ATOM   3478  C   GLY A 428     -35.469  -3.168   3.352  1.00 78.87           C  
ATOM   3479  O   GLY A 428     -34.398  -2.582   3.229  1.00 78.87           O  
ATOM   3480  N   ASP A 429     -35.872  -3.722   4.497  1.00 88.03           N  
ATOM   3481  CA  ASP A 429     -35.037  -3.839   5.693  1.00 88.03           C  
ATOM   3482  C   ASP A 429     -34.630  -2.499   6.321  1.00 88.03           C  
ATOM   3483  CB  ASP A 429     -33.876  -4.813   5.432  1.00 88.03           C  
ATOM   3484  O   ASP A 429     -33.541  -2.343   6.879  1.00 88.03           O  
ATOM   3485  CG  ASP A 429     -34.344  -6.250   5.166  1.00 88.03           C  
ATOM   3486  OD1 ASP A 429     -35.444  -6.621   5.652  1.00 88.03           O  
ATOM   3487  OD2 ASP A 429     -33.587  -6.972   4.482  1.00 88.03           O  
ATOM   3488  N   MET A 430     -35.519  -1.507   6.230  1.00 93.13           N  
ATOM   3489  CA  MET A 430     -35.272  -0.151   6.713  1.00 93.13           C  
ATOM   3490  C   MET A 430     -36.072   0.146   7.981  1.00 93.13           C  
ATOM   3491  CB  MET A 430     -35.557   0.877   5.611  1.00 93.13           C  
ATOM   3492  O   MET A 430     -37.304   0.144   7.985  1.00 93.13           O  
ATOM   3493  CG  MET A 430     -34.588   0.768   4.424  1.00 93.13           C  
ATOM   3494  SD  MET A 430     -32.824   1.086   4.753  1.00 93.13           S  
ATOM   3495  CE  MET A 430     -32.858   2.837   5.202  1.00 93.13           C  
ATOM   3496  N   LEU A 431     -35.354   0.488   9.052  1.00 94.32           N  
ATOM   3497  CA  LEU A 431     -35.937   1.036  10.272  1.00 94.32           C  
ATOM   3498  C   LEU A 431     -35.991   2.558  10.194  1.00 94.32           C  
ATOM   3499  CB  LEU A 431     -35.148   0.586  11.511  1.00 94.32           C  
ATOM   3500  O   LEU A 431     -34.992   3.228   9.910  1.00 94.32           O  
ATOM   3501  CG  LEU A 431     -35.531  -0.785  12.082  1.00 94.32           C  
ATOM   3502  CD1 LEU A 431     -34.558  -1.122  13.212  1.00 94.32           C  
ATOM   3503  CD2 LEU A 431     -36.935  -0.766  12.698  1.00 94.32           C  
ATOM   3504  N   HIS A 432     -37.163   3.098  10.512  1.00 96.38           N  
ATOM   3505  CA  HIS A 432     -37.436   4.524  10.538  1.00 96.38           C  
ATOM   3506  C   HIS A 432     -37.794   4.963  11.956  1.00 96.38           C  
ATOM   3507  CB  HIS A 432     -38.578   4.833   9.570  1.00 96.38           C  
ATOM   3508  O   HIS A 432     -38.701   4.408  12.576  1.00 96.38           O  
ATOM   3509  CG  HIS A 432     -38.228   4.622   8.123  1.00 96.38           C  
ATOM   3510  CD2 HIS A 432     -38.196   3.431   7.447  1.00 96.38           C  
ATOM   3511  ND1 HIS A 432     -37.857   5.606   7.240  1.00 96.38           N  
ATOM   3512  CE1 HIS A 432     -37.573   5.020   6.065  1.00 96.38           C  
ATOM   3513  NE2 HIS A 432     -37.755   3.701   6.148  1.00 96.38           N  
ATOM   3514  N   PHE A 433     -37.111   6.001  12.432  1.00 97.21           N  
ATOM   3515  CA  PHE A 433     -37.409   6.678  13.686  1.00 97.21           C  
ATOM   3516  C   PHE A 433     -37.690   8.150  13.414  1.00 97.21           C  
ATOM   3517  CB  PHE A 433     -36.245   6.536  14.667  1.00 97.21           C  
ATOM   3518  O   PHE A 433     -36.866   8.837  12.815  1.00 97.21           O  
ATOM   3519  CG  PHE A 433     -36.001   5.131  15.160  1.00 97.21           C  
ATOM   3520  CD1 PHE A 433     -36.520   4.739  16.405  1.00 97.21           C  
ATOM   3521  CD2 PHE A 433     -35.219   4.236  14.405  1.00 97.21           C  
ATOM   3522  CE1 PHE A 433     -36.269   3.449  16.894  1.00 97.21           C  
ATOM   3523  CE2 PHE A 433     -34.962   2.946  14.898  1.00 97.21           C  
ATOM   3524  CZ  PHE A 433     -35.486   2.559  16.143  1.00 97.21           C  
ATOM   3525  N   GLU A 434     -38.820   8.652  13.888  1.00 97.50           N  
ATOM   3526  CA  GLU A 434     -39.152  10.073  13.845  1.00 97.50           C  
ATOM   3527  C   GLU A 434     -39.200  10.612  15.266  1.00 97.50           C  
ATOM   3528  CB  GLU A 434     -40.481  10.313  13.127  1.00 97.50           C  
ATOM   3529  O   GLU A 434     -40.042  10.199  16.053  1.00 97.50           O  
ATOM   3530  CG  GLU A 434     -40.419   9.894  11.654  1.00 97.50           C  
ATOM   3531  CD  GLU A 434     -41.737  10.131  10.906  1.00 97.50           C  
ATOM   3532  OE1 GLU A 434     -41.716   9.883   9.678  1.00 97.50           O  
ATOM   3533  OE2 GLU A 434     -42.728  10.566  11.539  1.00 97.50           O  
ATOM   3534  N   VAL A 435     -38.295  11.527  15.599  1.00 96.85           N  
ATOM   3535  CA  VAL A 435     -38.290  12.230  16.884  1.00 96.85           C  
ATOM   3536  C   VAL A 435     -38.893  13.608  16.659  1.00 96.85           C  
ATOM   3537  CB  VAL A 435     -36.875  12.298  17.487  1.00 96.85           C  
ATOM   3538  O   VAL A 435     -38.242  14.486  16.090  1.00 96.85           O  
ATOM   3539  CG1 VAL A 435     -36.912  12.946  18.878  1.00 96.85           C  
ATOM   3540  CG2 VAL A 435     -36.244  10.904  17.626  1.00 96.85           C  
ATOM   3541  N   GLU A 436     -40.142  13.775  17.077  1.00 96.77           N  
ATOM   3542  CA  GLU A 436     -40.896  15.024  17.019  1.00 96.77           C  
ATOM   3543  C   GLU A 436     -40.831  15.747  18.366  1.00 96.77           C  
ATOM   3544  CB  GLU A 436     -42.340  14.740  16.579  1.00 96.77           C  
ATOM   3545  O   GLU A 436     -41.119  15.182  19.422  1.00 96.77           O  
ATOM   3546  CG  GLU A 436     -43.190  16.020  16.459  1.00 96.77           C  
ATOM   3547  CD  GLU A 436     -44.628  15.755  15.980  1.00 96.77           C  
ATOM   3548  OE1 GLU A 436     -45.426  16.714  15.929  1.00 96.77           O  
ATOM   3549  OE2 GLU A 436     -44.966  14.588  15.668  1.00 96.77           O  
ATOM   3550  N   ASP A 437     -40.471  17.024  18.326  1.00 94.31           N  
ATOM   3551  CA  ASP A 437     -40.469  17.942  19.456  1.00 94.31           C  
ATOM   3552  C   ASP A 437     -41.457  19.084  19.204  1.00 94.31           C  
ATOM   3553  CB  ASP A 437     -39.029  18.415  19.730  1.00 94.31           C  
ATOM   3554  O   ASP A 437     -41.623  19.524  18.071  1.00 94.31           O  
ATOM   3555  CG  ASP A 437     -38.546  19.612  18.897  1.00 94.31           C  
ATOM   3556  OD1 ASP A 437     -37.761  19.428  17.942  1.00 94.31           O  
ATOM   3557  OD2 ASP A 437     -38.868  20.763  19.271  1.00 94.31           O  
ATOM   3558  N   SER A 438     -42.089  19.589  20.265  1.00 92.36           N  
ATOM   3559  CA  SER A 438     -43.000  20.752  20.224  1.00 92.36           C  
ATOM   3560  C   SER A 438     -42.314  22.048  20.678  1.00 92.36           C  
ATOM   3561  CB  SER A 438     -44.285  20.454  21.002  1.00 92.36           C  
ATOM   3562  O   SER A 438     -42.938  22.952  21.235  1.00 92.36           O  
ATOM   3563  OG  SER A 438     -43.991  19.944  22.290  1.00 92.36           O  
ATOM   3564  N   GLY A 439     -40.992  22.113  20.516  1.00 88.50           N  
ATOM   3565  CA  GLY A 439     -40.149  23.190  21.003  1.00 88.50           C  
ATOM   3566  C   GLY A 439     -40.122  24.421  20.100  1.00 88.50           C  
ATOM   3567  O   GLY A 439     -41.052  24.743  19.363  1.00 88.50           O  
ATOM   3568  N   ILE A 440     -39.014  25.158  20.176  1.00 88.40           N  
ATOM   3569  CA  ILE A 440     -38.846  26.447  19.483  1.00 88.40           C  
ATOM   3570  C   ILE A 440     -38.807  26.339  17.952  1.00 88.40           C  
ATOM   3571  CB  ILE A 440     -37.586  27.174  20.000  1.00 88.40           C  
ATOM   3572  O   ILE A 440     -38.979  27.351  17.272  1.00 88.40           O  
ATOM   3573  CG1 ILE A 440     -36.305  26.329  19.799  1.00 88.40           C  
ATOM   3574  CG2 ILE A 440     -37.780  27.561  21.478  1.00 88.40           C  
ATOM   3575  CD1 ILE A 440     -35.009  27.094  20.079  1.00 88.40           C  
ATOM   3576  N   GLY A 441     -38.575  25.142  17.410  1.00 88.99           N  
ATOM   3577  CA  GLY A 441     -38.331  24.927  15.987  1.00 88.99           C  
ATOM   3578  C   GLY A 441     -37.062  25.615  15.464  1.00 88.99           C  
ATOM   3579  O   GLY A 441     -36.356  26.339  16.171  1.00 88.99           O  
ATOM   3580  N   ILE A 442     -36.765  25.375  14.192  1.00 88.73           N  
ATOM   3581  CA  ILE A 442     -35.542  25.791  13.506  1.00 88.73           C  
ATOM   3582  C   ILE A 442     -35.930  26.654  12.292  1.00 88.73           C  
ATOM   3583  CB  ILE A 442     -34.695  24.558  13.103  1.00 88.73           C  
ATOM   3584  O   ILE A 442     -36.815  26.265  11.526  1.00 88.73           O  
ATOM   3585  CG1 ILE A 442     -34.399  23.653  14.325  1.00 88.73           C  
ATOM   3586  CG2 ILE A 442     -33.379  25.013  12.442  1.00 88.73           C  
ATOM   3587  CD1 ILE A 442     -33.719  22.325  13.977  1.00 88.73           C  
ATOM   3588  N   PRO A 443     -35.294  27.824  12.085  1.00 88.18           N  
ATOM   3589  CA  PRO A 443     -35.499  28.630  10.881  1.00 88.18           C  
ATOM   3590  C   PRO A 443     -35.182  27.848   9.597  1.00 88.18           C  
ATOM   3591  CB  PRO A 443     -34.563  29.834  11.021  1.00 88.18           C  
ATOM   3592  O   PRO A 443     -34.219  27.083   9.553  1.00 88.18           O  
ATOM   3593  CG  PRO A 443     -34.281  29.925  12.516  1.00 88.18           C  
ATOM   3594  CD  PRO A 443     -34.353  28.476  12.983  1.00 88.18           C  
ATOM   3595  N   GLN A 444     -35.948  28.063   8.523  1.00 88.14           N  
ATOM   3596  CA  GLN A 444     -35.752  27.312   7.275  1.00 88.14           C  
ATOM   3597  C   GLN A 444     -34.369  27.521   6.643  1.00 88.14           C  
ATOM   3598  CB  GLN A 444     -36.836  27.652   6.244  1.00 88.14           C  
ATOM   3599  O   GLN A 444     -33.809  26.588   6.075  1.00 88.14           O  
ATOM   3600  CG  GLN A 444     -38.189  27.011   6.585  1.00 88.14           C  
ATOM   3601  CD  GLN A 444     -39.066  26.788   5.353  1.00 88.14           C  
ATOM   3602  NE2 GLN A 444     -40.097  25.982   5.473  1.00 88.14           N  
ATOM   3603  OE1 GLN A 444     -38.853  27.313   4.273  1.00 88.14           O  
ATOM   3604  N   ASP A 445     -33.784  28.711   6.779  1.00 85.92           N  
ATOM   3605  CA  ASP A 445     -32.445  29.047   6.282  1.00 85.92           C  
ATOM   3606  C   ASP A 445     -31.301  28.401   7.088  1.00 85.92           C  
ATOM   3607  CB  ASP A 445     -32.310  30.577   6.230  1.00 85.92           C  
ATOM   3608  O   ASP A 445     -30.126  28.501   6.718  1.00 85.92           O  
ATOM   3609  CG  ASP A 445     -32.420  31.253   7.603  1.00 85.92           C  
ATOM   3610  OD1 ASP A 445     -33.455  31.035   8.276  1.00 85.92           O  
ATOM   3611  OD2 ASP A 445     -31.490  32.024   7.928  1.00 85.92           O  
ATOM   3612  N   GLU A 446     -31.639  27.725   8.186  1.00 85.57           N  
ATOM   3613  CA  GLU A 446     -30.705  27.092   9.111  1.00 85.57           C  
ATOM   3614  C   GLU A 446     -30.729  25.555   9.023  1.00 85.57           C  
ATOM   3615  CB  GLU A 446     -31.022  27.594  10.529  1.00 85.57           C  
ATOM   3616  O   GLU A 446     -29.755  24.922   9.433  1.00 85.57           O  
ATOM   3617  CG  GLU A 446     -30.808  29.113  10.690  1.00 85.57           C  
ATOM   3618  CD  GLU A 446     -29.320  29.442  10.743  1.00 85.57           C  
ATOM   3619  OE1 GLU A 446     -28.757  30.129   9.856  1.00 85.57           O  
ATOM   3620  OE2 GLU A 446     -28.675  28.919  11.674  1.00 85.57           O  
ATOM   3621  N   LEU A 447     -31.775  24.950   8.439  1.00 87.60           N  
ATOM   3622  CA  LEU A 447     -31.984  23.490   8.392  1.00 87.60           C  
ATOM   3623  C   LEU A 447     -30.827  22.712   7.755  1.00 87.60           C  
ATOM   3624  CB  LEU A 447     -33.278  23.168   7.620  1.00 87.60           C  
ATOM   3625  O   LEU A 447     -30.453  21.653   8.250  1.00 87.60           O  
ATOM   3626  CG  LEU A 447     -34.582  23.600   8.307  1.00 87.60           C  
ATOM   3627  CD1 LEU A 447     -35.775  23.294   7.400  1.00 87.60           C  
ATOM   3628  CD2 LEU A 447     -34.816  22.880   9.632  1.00 87.60           C  
ATOM   3629  N   ASP A 448     -30.211  23.236   6.696  1.00 81.72           N  
ATOM   3630  CA  ASP A 448     -29.059  22.567   6.076  1.00 81.72           C  
ATOM   3631  C   ASP A 448     -27.788  22.699   6.926  1.00 81.72           C  
ATOM   3632  CB  ASP A 448     -28.818  23.143   4.675  1.00 81.72           C  
ATOM   3633  O   ASP A 448     -26.908  21.833   6.908  1.00 81.72           O  
ATOM   3634  CG  ASP A 448     -29.877  22.715   3.657  1.00 81.72           C  
ATOM   3635  OD1 ASP A 448     -30.402  21.588   3.794  1.00 81.72           O  
ATOM   3636  OD2 ASP A 448     -30.096  23.507   2.715  1.00 81.72           O  
ATOM   3637  N   LYS A 449     -27.681  23.787   7.697  1.00 79.65           N  
ATOM   3638  CA  LYS A 449     -26.476  24.140   8.453  1.00 79.65           C  
ATOM   3639  C   LYS A 449     -26.370  23.397   9.778  1.00 79.65           C  
ATOM   3640  CB  LYS A 449     -26.425  25.647   8.713  1.00 79.65           C  
ATOM   3641  O   LYS A 449     -25.253  23.187  10.240  1.00 79.65           O  
ATOM   3642  CG  LYS A 449     -26.457  26.532   7.458  1.00 79.65           C  
ATOM   3643  CD  LYS A 449     -26.426  27.986   7.938  1.00 79.65           C  
ATOM   3644  CE  LYS A 449     -26.689  29.022   6.842  1.00 79.65           C  
ATOM   3645  NZ  LYS A 449     -27.759  29.953   7.290  1.00 79.65           N  
ATOM   3646  N   ILE A 450     -27.478  22.959  10.386  1.00 82.49           N  
ATOM   3647  CA  ILE A 450     -27.442  22.281  11.699  1.00 82.49           C  
ATOM   3648  C   ILE A 450     -26.621  20.983  11.699  1.00 82.49           C  
ATOM   3649  CB  ILE A 450     -28.855  22.025  12.265  1.00 82.49           C  
ATOM   3650  O   ILE A 450     -26.126  20.569  12.744  1.00 82.49           O  
ATOM   3651  CG1 ILE A 450     -29.600  20.937  11.465  1.00 82.49           C  
ATOM   3652  CG2 ILE A 450     -29.662  23.329  12.377  1.00 82.49           C  
ATOM   3653  CD1 ILE A 450     -30.994  20.618  11.998  1.00 82.49           C  
ATOM   3654  N   PHE A 451     -26.446  20.350  10.534  1.00 83.63           N  
ATOM   3655  CA  PHE A 451     -25.609  19.158  10.380  1.00 83.63           C  
ATOM   3656  C   PHE A 451     -24.124  19.475  10.160  1.00 83.63           C  
ATOM   3657  CB  PHE A 451     -26.155  18.310   9.229  1.00 83.63           C  
ATOM   3658  O   PHE A 451     -23.307  18.554  10.118  1.00 83.63           O  
ATOM   3659  CG  PHE A 451     -27.550  17.784   9.475  1.00 83.63           C  
ATOM   3660  CD1 PHE A 451     -27.754  16.758  10.416  1.00 83.63           C  
ATOM   3661  CD2 PHE A 451     -28.641  18.310   8.762  1.00 83.63           C  
ATOM   3662  CE1 PHE A 451     -29.043  16.233  10.620  1.00 83.63           C  
ATOM   3663  CE2 PHE A 451     -29.923  17.771   8.952  1.00 83.63           C  
ATOM   3664  CZ  PHE A 451     -30.127  16.734   9.879  1.00 83.63           C  
ATOM   3665  N   ALA A 452     -23.759  20.748   9.992  1.00 73.13           N  
ATOM   3666  CA  ALA A 452     -22.369  21.159   9.884  1.00 73.13           C  
ATOM   3667  C   ALA A 452     -21.690  21.119  11.260  1.00 73.13           C  
ATOM   3668  CB  ALA A 452     -22.275  22.538   9.219  1.00 73.13           C  
ATOM   3669  O   ALA A 452     -22.258  21.509  12.279  1.00 73.13           O  
ATOM   3670  N   MET A 453     -20.437  20.666  11.282  1.00 67.89           N  
ATOM   3671  CA  MET A 453     -19.662  20.595  12.519  1.00 67.89           C  
ATOM   3672  C   MET A 453     -19.453  21.990  13.116  1.00 67.89           C  
ATOM   3673  CB  MET A 453     -18.309  19.917  12.276  1.00 67.89           C  
ATOM   3674  O   MET A 453     -19.145  22.939  12.393  1.00 67.89           O  
ATOM   3675  CG  MET A 453     -18.466  18.444  11.885  1.00 67.89           C  
ATOM   3676  SD  MET A 453     -16.900  17.539  11.738  1.00 67.89           S  
ATOM   3677  CE  MET A 453     -16.175  18.321  10.272  1.00 67.89           C  
ATOM   3678  N   TYR A 454     -19.575  22.085  14.442  1.00 63.13           N  
ATOM   3679  CA  TYR A 454     -19.445  23.318  15.234  1.00 63.13           C  
ATOM   3680  C   TYR A 454     -20.527  24.369  14.964  1.00 63.13           C  
ATOM   3681  CB  TYR A 454     -18.030  23.907  15.110  1.00 63.13           C  
ATOM   3682  O   TYR A 454     -20.426  25.500  15.446  1.00 63.13           O  
ATOM   3683  CG  TYR A 454     -16.926  22.890  15.283  1.00 63.13           C  
ATOM   3684  CD1 TYR A 454     -16.633  22.407  16.571  1.00 63.13           C  
ATOM   3685  CD2 TYR A 454     -16.221  22.405  14.164  1.00 63.13           C  
ATOM   3686  CE1 TYR A 454     -15.617  21.451  16.744  1.00 63.13           C  
ATOM   3687  CE2 TYR A 454     -15.222  21.427  14.332  1.00 63.13           C  
ATOM   3688  OH  TYR A 454     -13.961  20.005  15.805  1.00 63.13           O  
ATOM   3689  CZ  TYR A 454     -14.918  20.952  15.626  1.00 63.13           C  
ATOM   3690  N   TYR A 455     -21.569  24.013  14.212  1.00 66.34           N  
ATOM   3691  CA  TYR A 455     -22.657  24.924  13.917  1.00 66.34           C  
ATOM   3692  C   TYR A 455     -23.713  24.912  15.021  1.00 66.34           C  
ATOM   3693  CB  TYR A 455     -23.262  24.602  12.555  1.00 66.34           C  
ATOM   3694  O   TYR A 455     -24.124  23.858  15.506  1.00 66.34           O  
ATOM   3695  CG  TYR A 455     -24.134  25.736  12.086  1.00 66.34           C  
ATOM   3696  CD1 TYR A 455     -25.529  25.706  12.281  1.00 66.34           C  
ATOM   3697  CD2 TYR A 455     -23.509  26.869  11.543  1.00 66.34           C  
ATOM   3698  CE1 TYR A 455     -26.309  26.822  11.917  1.00 66.34           C  
ATOM   3699  CE2 TYR A 455     -24.280  27.979  11.185  1.00 66.34           C  
ATOM   3700  OH  TYR A 455     -26.312  29.082  11.002  1.00 66.34           O  
ATOM   3701  CZ  TYR A 455     -25.668  27.958  11.373  1.00 66.34           C  
ATOM   3702  N   GLN A 456     -24.165  26.103  15.410  1.00 65.45           N  
ATOM   3703  CA  GLN A 456     -25.284  26.299  16.325  1.00 65.45           C  
ATOM   3704  C   GLN A 456     -26.108  27.491  15.862  1.00 65.45           C  
ATOM   3705  CB  GLN A 456     -24.797  26.540  17.759  1.00 65.45           C  
ATOM   3706  O   GLN A 456     -25.558  28.561  15.591  1.00 65.45           O  
ATOM   3707  CG  GLN A 456     -24.065  25.320  18.315  1.00 65.45           C  
ATOM   3708  CD  GLN A 456     -23.803  25.438  19.802  1.00 65.45           C  
ATOM   3709  NE2 GLN A 456     -23.843  24.324  20.483  1.00 65.45           N  
ATOM   3710  OE1 GLN A 456     -23.563  26.493  20.369  1.00 65.45           O  
ATOM   3711  N   VAL A 457     -27.427  27.308  15.818  1.00 68.22           N  
ATOM   3712  CA  VAL A 457     -28.366  28.385  15.504  1.00 68.22           C  
ATOM   3713  C   VAL A 457     -28.247  29.452  16.590  1.00 68.22           C  
ATOM   3714  CB  VAL A 457     -29.808  27.858  15.383  1.00 68.22           C  
ATOM   3715  O   VAL A 457     -28.363  29.162  17.784  1.00 68.22           O  
ATOM   3716  CG1 VAL A 457     -30.766  28.970  14.943  1.00 68.22           C  
ATOM   3717  CG2 VAL A 457     -29.889  26.720  14.356  1.00 68.22           C  
ATOM   3718  N   LYS A 458     -27.963  30.691  16.184  1.00 61.91           N  
ATOM   3719  CA  LYS A 458     -27.919  31.825  17.111  1.00 61.91           C  
ATOM   3720  C   LYS A 458     -29.344  32.214  17.472  1.00 61.91           C  
ATOM   3721  CB  LYS A 458     -27.163  33.015  16.511  1.00 61.91           C  
ATOM   3722  O   LYS A 458     -30.173  32.417  16.593  1.00 61.91           O  
ATOM   3723  CG  LYS A 458     -25.673  32.709  16.336  1.00 61.91           C  
ATOM   3724  CD  LYS A 458     -24.940  33.952  15.829  1.00 61.91           C  
ATOM   3725  CE  LYS A 458     -23.462  33.619  15.622  1.00 61.91           C  
ATOM   3726  NZ  LYS A 458     -22.724  34.787  15.085  1.00 61.91           N  
ATOM   3727  N   ASP A 459     -29.603  32.350  18.762  1.00 53.29           N  
ATOM   3728  CA  ASP A 459     -30.905  32.768  19.257  1.00 53.29           C  
ATOM   3729  C   ASP A 459     -31.198  34.212  18.804  1.00 53.29           C  
ATOM   3730  CB  ASP A 459     -30.895  32.625  20.793  1.00 53.29           C  
ATOM   3731  O   ASP A 459     -30.395  35.116  19.063  1.00 53.29           O  
ATOM   3732  CG  ASP A 459     -32.166  32.020  21.382  1.00 53.29           C  
ATOM   3733  OD1 ASP A 459     -33.172  31.944  20.646  1.00 53.29           O  
ATOM   3734  OD2 ASP A 459     -32.121  31.712  22.593  1.00 53.29           O  
ATOM   3735  N   SER A 460     -32.346  34.464  18.162  1.00 48.92           N  
ATOM   3736  CA  SER A 460     -32.745  35.817  17.721  1.00 48.92           C  
ATOM   3737  C   SER A 460     -32.863  36.811  18.885  1.00 48.92           C  
ATOM   3738  CB  SER A 460     -34.081  35.776  16.969  1.00 48.92           C  
ATOM   3739  O   SER A 460     -32.814  38.022  18.679  1.00 48.92           O  
ATOM   3740  OG  SER A 460     -33.980  34.935  15.839  1.00 48.92           O  
ATOM   3741  N   HIS A 461     -32.979  36.311  20.118  1.00 45.11           N  
ATOM   3742  CA  HIS A 461     -33.088  37.112  21.338  1.00 45.11           C  
ATOM   3743  C   HIS A 461     -31.754  37.340  22.064  1.00 45.11           C  
ATOM   3744  CB  HIS A 461     -34.170  36.496  22.236  1.00 45.11           C  
ATOM   3745  O   HIS A 461     -31.752  37.791  23.209  1.00 45.11           O  
ATOM   3746  CG  HIS A 461     -35.543  36.710  21.661  1.00 45.11           C  
ATOM   3747  CD2 HIS A 461     -36.323  37.822  21.831  1.00 45.11           C  
ATOM   3748  ND1 HIS A 461     -36.218  35.863  20.812  1.00 45.11           N  
ATOM   3749  CE1 HIS A 461     -37.380  36.453  20.482  1.00 45.11           C  
ATOM   3750  NE2 HIS A 461     -37.488  37.650  21.079  1.00 45.11           N  
ATOM   3751  N   GLY A 462     -30.607  37.023  21.447  1.00 40.22           N  
ATOM   3752  CA  GLY A 462     -29.311  37.137  22.130  1.00 40.22           C  
ATOM   3753  C   GLY A 462     -29.192  36.201  23.341  1.00 40.22           C  
ATOM   3754  O   GLY A 462     -28.373  36.435  24.232  1.00 40.22           O  
ATOM   3755  N   GLY A 463     -30.022  35.153  23.377  1.00 36.69           N  
ATOM   3756  CA  GLY A 463     -29.933  34.065  24.338  1.00 36.69           C  
ATOM   3757  C   GLY A 463     -28.563  33.400  24.265  1.00 36.69           C  
ATOM   3758  O   GLY A 463     -27.912  33.370  23.217  1.00 36.69           O  
ATOM   3759  N   LYS A 464     -28.088  32.900  25.412  1.00 40.23           N  
ATOM   3760  CA  LYS A 464     -26.835  32.140  25.487  1.00 40.23           C  
ATOM   3761  C   LYS A 464     -26.874  31.025  24.430  1.00 40.23           C  
ATOM   3762  CB  LYS A 464     -26.654  31.521  26.879  1.00 40.23           C  
ATOM   3763  O   LYS A 464     -27.896  30.343  24.364  1.00 40.23           O  
ATOM   3764  CG  LYS A 464     -26.280  32.565  27.937  1.00 40.23           C  
ATOM   3765  CD  LYS A 464     -26.158  31.900  29.312  1.00 40.23           C  
ATOM   3766  CE  LYS A 464     -25.735  32.933  30.361  1.00 40.23           C  
ATOM   3767  NZ  LYS A 464     -25.651  32.324  31.711  1.00 40.23           N  
ATOM   3768  N   PRO A 465     -25.788  30.805  23.662  1.00 43.19           N  
ATOM   3769  CA  PRO A 465     -25.692  29.660  22.765  1.00 43.19           C  
ATOM   3770  C   PRO A 465     -26.139  28.404  23.507  1.00 43.19           C  
ATOM   3771  CB  PRO A 465     -24.223  29.568  22.341  1.00 43.19           C  
ATOM   3772  O   PRO A 465     -25.695  28.160  24.635  1.00 43.19           O  
ATOM   3773  CG  PRO A 465     -23.708  30.993  22.533  1.00 43.19           C  
ATOM   3774  CD  PRO A 465     -24.533  31.531  23.699  1.00 43.19           C  
ATOM   3775  N   ALA A 466     -27.069  27.656  22.918  1.00 49.27           N  
ATOM   3776  CA  ALA A 466     -27.603  26.459  23.538  1.00 49.27           C  
ATOM   3777  C   ALA A 466     -26.441  25.516  23.882  1.00 49.27           C  
ATOM   3778  CB  ALA A 466     -28.614  25.827  22.577  1.00 49.27           C  
ATOM   3779  O   ALA A 466     -25.717  25.075  22.999  1.00 49.27           O  
ATOM   3780  N   THR A 467     -26.278  25.190  25.163  1.00 49.10           N  
ATOM   3781  CA  THR A 467     -25.188  24.373  25.726  1.00 49.10           C  
ATOM   3782  C   THR A 467     -24.915  23.106  24.907  1.00 49.10           C  
ATOM   3783  CB  THR A 467     -25.547  23.976  27.171  1.00 49.10           C  
ATOM   3784  O   THR A 467     -25.636  22.118  25.003  1.00 49.10           O  
ATOM   3785  CG2 THR A 467     -25.407  25.159  28.128  1.00 49.10           C  
ATOM   3786  OG1 THR A 467     -26.895  23.554  27.254  1.00 49.10           O  
ATOM   3787  N   GLY A 468     -23.913  23.125  24.037  1.00 55.87           N  
ATOM   3788  CA  GLY A 468     -23.617  22.016  23.133  1.00 55.87           C  
ATOM   3789  C   GLY A 468     -22.377  22.307  22.302  1.00 55.87           C  
ATOM   3790  O   GLY A 468     -21.923  23.445  22.247  1.00 55.87           O  
ATOM   3791  N   THR A 469     -21.829  21.284  21.657  1.00 58.71           N  
ATOM   3792  CA  THR A 469     -20.596  21.383  20.857  1.00 58.71           C  
ATOM   3793  C   THR A 469     -20.846  21.726  19.393  1.00 58.71           C  
ATOM   3794  CB  THR A 469     -19.858  20.042  20.906  1.00 58.71           C  
ATOM   3795  O   THR A 469     -19.933  22.161  18.701  1.00 58.71           O  
ATOM   3796  CG2 THR A 469     -19.359  19.759  22.304  1.00 58.71           C  
ATOM   3797  OG1 THR A 469     -20.747  18.999  20.558  1.00 58.71           O  
ATOM   3798  N   GLY A 470     -22.064  21.474  18.899  1.00 63.58           N  
ATOM   3799  CA  GLY A 470     -22.336  21.439  17.458  1.00 63.58           C  
ATOM   3800  C   GLY A 470     -21.688  20.234  16.760  1.00 63.58           C  
ATOM   3801  O   GLY A 470     -21.552  20.239  15.541  1.00 63.58           O  
ATOM   3802  N   ILE A 471     -21.241  19.218  17.513  1.00 64.33           N  
ATOM   3803  CA  ILE A 471     -20.627  17.998  16.964  1.00 64.33           C  
ATOM   3804  C   ILE A 471     -21.645  16.854  16.932  1.00 64.33           C  
ATOM   3805  CB  ILE A 471     -19.346  17.619  17.746  1.00 64.33           C  
ATOM   3806  O   ILE A 471     -21.736  16.155  15.927  1.00 64.33           O  
ATOM   3807  CG1 ILE A 471     -18.305  18.763  17.725  1.00 64.33           C  
ATOM   3808  CG2 ILE A 471     -18.731  16.340  17.157  1.00 64.33           C  
ATOM   3809  CD1 ILE A 471     -17.126  18.521  18.680  1.00 64.33           C  
ATOM   3810  N   GLY A 472     -22.454  16.706  17.989  1.00 73.91           N  
ATOM   3811  CA  GLY A 472     -23.345  15.556  18.172  1.00 73.91           C  
ATOM   3812  C   GLY A 472     -24.223  15.242  16.958  1.00 73.91           C  
ATOM   3813  O   GLY A 472     -24.204  14.119  16.471  1.00 73.91           O  
ATOM   3814  N   LEU A 473     -24.957  16.223  16.414  1.00 83.23           N  
ATOM   3815  CA  LEU A 473     -25.854  15.980  15.272  1.00 83.23           C  
ATOM   3816  C   LEU A 473     -25.091  15.615  13.982  1.00 83.23           C  
ATOM   3817  CB  LEU A 473     -26.763  17.209  15.075  1.00 83.23           C  
ATOM   3818  O   LEU A 473     -25.537  14.754  13.221  1.00 83.23           O  
ATOM   3819  CG  LEU A 473     -27.902  16.978  14.062  1.00 83.23           C  
ATOM   3820  CD1 LEU A 473     -28.907  15.924  14.531  1.00 83.23           C  
ATOM   3821  CD2 LEU A 473     -28.664  18.275  13.819  1.00 83.23           C  
ATOM   3822  N   ALA A 474     -23.917  16.214  13.762  1.00 78.27           N  
ATOM   3823  CA  ALA A 474     -23.044  15.876  12.639  1.00 78.27           C  
ATOM   3824  C   ALA A 474     -22.510  14.435  12.758  1.00 78.27           C  
ATOM   3825  CB  ALA A 474     -21.905  16.903  12.580  1.00 78.27           C  
ATOM   3826  O   ALA A 474     -22.499  13.693  11.771  1.00 78.27           O  
ATOM   3827  N   VAL A 475     -22.123  14.017  13.971  1.00 80.88           N  
ATOM   3828  CA  VAL A 475     -21.698  12.640  14.272  1.00 80.88           C  
ATOM   3829  C   VAL A 475     -22.859  11.669  14.089  1.00 80.88           C  
ATOM   3830  CB  VAL A 475     -21.088  12.532  15.686  1.00 80.88           C  
ATOM   3831  O   VAL A 475     -22.708  10.692  13.358  1.00 80.88           O  
ATOM   3832  CG1 VAL A 475     -20.819  11.081  16.107  1.00 80.88           C  
ATOM   3833  CG2 VAL A 475     -19.747  13.270  15.725  1.00 80.88           C  
ATOM   3834  N   SER A 476     -24.031  11.962  14.655  1.00 87.88           N  
ATOM   3835  CA  SER A 476     -25.234  11.138  14.510  1.00 87.88           C  
ATOM   3836  C   SER A 476     -25.605  10.915  13.046  1.00 87.88           C  
ATOM   3837  CB  SER A 476     -26.414  11.791  15.235  1.00 87.88           C  
ATOM   3838  O   SER A 476     -25.815   9.775  12.638  1.00 87.88           O  
ATOM   3839  OG  SER A 476     -26.215  11.771  16.634  1.00 87.88           O  
ATOM   3840  N   ARG A 477     -25.610  11.972  12.221  1.00 89.96           N  
ATOM   3841  CA  ARG A 477     -25.918  11.847  10.789  1.00 89.96           C  
ATOM   3842  C   ARG A 477     -24.876  11.012  10.050  1.00 89.96           C  
ATOM   3843  CB  ARG A 477     -26.080  13.246  10.180  1.00 89.96           C  
ATOM   3844  O   ARG A 477     -25.215  10.216   9.179  1.00 89.96           O  
ATOM   3845  CG  ARG A 477     -26.575  13.136   8.735  1.00 89.96           C  
ATOM   3846  CD  ARG A 477     -26.962  14.493   8.157  1.00 89.96           C  
ATOM   3847  NE  ARG A 477     -27.478  14.340   6.796  1.00 89.96           N  
ATOM   3848  NH1 ARG A 477     -27.793  16.563   6.311  1.00 89.96           N  
ATOM   3849  NH2 ARG A 477     -28.477  14.968   4.882  1.00 89.96           N  
ATOM   3850  CZ  ARG A 477     -27.915  15.298   6.008  1.00 89.96           C  
ATOM   3851  N   ARG A 478     -23.595  11.167  10.391  1.00 84.18           N  
ATOM   3852  CA  ARG A 478     -22.516  10.380   9.782  1.00 84.18           C  
ATOM   3853  C   ARG A 478     -22.574   8.906  10.199  1.00 84.18           C  
ATOM   3854  CB  ARG A 478     -21.179  11.056  10.103  1.00 84.18           C  
ATOM   3855  O   ARG A 478     -22.289   8.048   9.367  1.00 84.18           O  
ATOM   3856  CG  ARG A 478     -20.040  10.524   9.223  1.00 84.18           C  
ATOM   3857  CD  ARG A 478     -18.723  11.213   9.601  1.00 84.18           C  
ATOM   3858  NE  ARG A 478     -17.588  10.645   8.849  1.00 84.18           N  
ATOM   3859  NH1 ARG A 478     -15.899  11.754   9.957  1.00 84.18           N  
ATOM   3860  NH2 ARG A 478     -15.406  10.243   8.389  1.00 84.18           N  
ATOM   3861  CZ  ARG A 478     -16.307  10.894   9.064  1.00 84.18           C  
ATOM   3862  N   LEU A 479     -22.960   8.608  11.442  1.00 88.06           N  
ATOM   3863  CA  LEU A 479     -23.220   7.243  11.903  1.00 88.06           C  
ATOM   3864  C   LEU A 479     -24.410   6.631  11.154  1.00 88.06           C  
ATOM   3865  CB  LEU A 479     -23.439   7.211  13.427  1.00 88.06           C  
ATOM   3866  O   LEU A 479     -24.250   5.552  10.596  1.00 88.06           O  
ATOM   3867  CG  LEU A 479     -22.183   7.439  14.286  1.00 88.06           C  
ATOM   3868  CD1 LEU A 479     -22.587   7.542  15.757  1.00 88.06           C  
ATOM   3869  CD2 LEU A 479     -21.179   6.290  14.139  1.00 88.06           C  
ATOM   3870  N   ALA A 480     -25.529   7.350  11.024  1.00 92.11           N  
ATOM   3871  CA  ALA A 480     -26.690   6.897  10.251  1.00 92.11           C  
ATOM   3872  C   ALA A 480     -26.328   6.556   8.793  1.00 92.11           C  
ATOM   3873  CB  ALA A 480     -27.767   7.982  10.310  1.00 92.11           C  
ATOM   3874  O   ALA A 480     -26.689   5.492   8.294  1.00 92.11           O  
ATOM   3875  N   LYS A 481     -25.511   7.398   8.139  1.00 91.67           N  
ATOM   3876  CA  LYS A 481     -24.984   7.125   6.788  1.00 91.67           C  
ATOM   3877  C   LYS A 481     -24.123   5.876   6.704  1.00 91.67           C  
ATOM   3878  CB  LYS A 481     -24.220   8.335   6.245  1.00 91.67           C  
ATOM   3879  O   LYS A 481     -24.207   5.140   5.725  1.00 91.67           O  
ATOM   3880  CG  LYS A 481     -25.198   9.433   5.826  1.00 91.67           C  
ATOM   3881  CD  LYS A 481     -24.471  10.593   5.148  1.00 91.67           C  
ATOM   3882  CE  LYS A 481     -25.549  11.604   4.761  1.00 91.67           C  
ATOM   3883  NZ  LYS A 481     -25.030  12.707   3.925  1.00 91.67           N  
ATOM   3884  N   ASN A 482     -23.291   5.627   7.713  1.00 87.85           N  
ATOM   3885  CA  ASN A 482     -22.514   4.392   7.762  1.00 87.85           C  
ATOM   3886  C   ASN A 482     -23.421   3.172   7.977  1.00 87.85           C  
ATOM   3887  CB  ASN A 482     -21.433   4.502   8.845  1.00 87.85           C  
ATOM   3888  O   ASN A 482     -23.115   2.113   7.440  1.00 87.85           O  
ATOM   3889  CG  ASN A 482     -20.308   5.466   8.508  1.00 87.85           C  
ATOM   3890  ND2 ASN A 482     -19.493   5.779   9.488  1.00 87.85           N  
ATOM   3891  OD1 ASN A 482     -20.090   5.926   7.397  1.00 87.85           O  
ATOM   3892  N   MET A 483     -24.532   3.333   8.704  1.00 92.20           N  
ATOM   3893  CA  MET A 483     -25.566   2.312   8.942  1.00 92.20           C  
ATOM   3894  C   MET A 483     -26.560   2.165   7.775  1.00 92.20           C  
ATOM   3895  CB  MET A 483     -26.297   2.612  10.264  1.00 92.20           C  
ATOM   3896  O   MET A 483     -27.612   1.556   7.932  1.00 92.20           O  
ATOM   3897  CG  MET A 483     -25.374   2.565  11.487  1.00 92.20           C  
ATOM   3898  SD  MET A 483     -26.168   3.067  13.036  1.00 92.20           S  
ATOM   3899  CE  MET A 483     -27.114   1.554  13.358  1.00 92.20           C  
ATOM   3900  N   GLY A 484     -26.254   2.725   6.599  1.00 89.96           N  
ATOM   3901  CA  GLY A 484     -27.065   2.552   5.391  1.00 89.96           C  
ATOM   3902  C   GLY A 484     -28.286   3.467   5.270  1.00 89.96           C  
ATOM   3903  O   GLY A 484     -29.084   3.259   4.362  1.00 89.96           O  
ATOM   3904  N   GLY A 485     -28.435   4.486   6.122  1.00 93.10           N  
ATOM   3905  CA  GLY A 485     -29.521   5.466   6.010  1.00 93.10           C  
ATOM   3906  C   GLY A 485     -29.057   6.920   6.116  1.00 93.10           C  
ATOM   3907  O   GLY A 485     -27.994   7.280   5.610  1.00 93.10           O  
ATOM   3908  N   ASP A 486     -29.864   7.799   6.706  1.00 95.29           N  
ATOM   3909  CA  ASP A 486     -29.526   9.214   6.917  1.00 95.29           C  
ATOM   3910  C   ASP A 486     -30.338   9.801   8.084  1.00 95.29           C  
ATOM   3911  CB  ASP A 486     -29.740  10.039   5.613  1.00 95.29           C  
ATOM   3912  O   ASP A 486     -31.254   9.171   8.609  1.00 95.29           O  
ATOM   3913  CG  ASP A 486     -28.947  11.366   5.559  1.00 95.29           C  
ATOM   3914  OD1 ASP A 486     -28.106  11.633   6.447  1.00 95.29           O  
ATOM   3915  OD2 ASP A 486     -29.069  12.177   4.609  1.00 95.29           O  
ATOM   3916  N   ILE A 487     -30.005  11.030   8.479  1.00 96.23           N  
ATOM   3917  CA  ILE A 487     -30.859  11.861   9.330  1.00 96.23           C  
ATOM   3918  C   ILE A 487     -31.304  13.076   8.527  1.00 96.23           C  
ATOM   3919  CB  ILE A 487     -30.181  12.260  10.656  1.00 96.23           C  
ATOM   3920  O   ILE A 487     -30.470  13.845   8.038  1.00 96.23           O  
ATOM   3921  CG1 ILE A 487     -29.751  10.994  11.419  1.00 96.23           C  
ATOM   3922  CG2 ILE A 487     -31.142  13.101  11.521  1.00 96.23           C  
ATOM   3923  CD1 ILE A 487     -29.029  11.269  12.739  1.00 96.23           C  
ATOM   3924  N   THR A 488     -32.614  13.265   8.427  1.00 94.83           N  
ATOM   3925  CA  THR A 488     -33.246  14.451   7.847  1.00 94.83           C  
ATOM   3926  C   THR A 488     -34.050  15.192   8.910  1.00 94.83           C  
ATOM   3927  CB  THR A 488     -34.106  14.098   6.625  1.00 94.83           C  
ATOM   3928  O   THR A 488     -34.273  14.691  10.011  1.00 94.83           O  
ATOM   3929  CG2 THR A 488     -33.293  13.402   5.531  1.00 94.83           C  
ATOM   3930  OG1 THR A 488     -35.146  13.238   6.993  1.00 94.83           O  
ATOM   3931  N   VAL A 489     -34.421  16.435   8.611  1.00 94.99           N  
ATOM   3932  CA  VAL A 489     -35.159  17.294   9.537  1.00 94.99           C  
ATOM   3933  C   VAL A 489     -36.223  18.075   8.782  1.00 94.99           C  
ATOM   3934  CB  VAL A 489     -34.205  18.215  10.325  1.00 94.99           C  
ATOM   3935  O   VAL A 489     -35.973  18.599   7.694  1.00 94.99           O  
ATOM   3936  CG1 VAL A 489     -33.442  19.182   9.407  1.00 94.99           C  
ATOM   3937  CG2 VAL A 489     -34.934  19.013  11.412  1.00 94.99           C  
ATOM   3938  N   THR A 490     -37.397  18.187   9.383  1.00 94.01           N  
ATOM   3939  CA  THR A 490     -38.424  19.162   9.024  1.00 94.01           C  
ATOM   3940  C   THR A 490     -38.743  19.980  10.268  1.00 94.01           C  
ATOM   3941  CB  THR A 490     -39.676  18.488   8.444  1.00 94.01           C  
ATOM   3942  O   THR A 490     -38.733  19.468  11.383  1.00 94.01           O  
ATOM   3943  CG2 THR A 490     -39.375  17.747   7.141  1.00 94.01           C  
ATOM   3944  OG1 THR A 490     -40.197  17.553   9.348  1.00 94.01           O  
ATOM   3945  N   SER A 491     -38.937  21.287  10.129  1.00 95.23           N  
ATOM   3946  CA  SER A 491     -39.203  22.143  11.284  1.00 95.23           C  
ATOM   3947  C   SER A 491     -39.938  23.407  10.874  1.00 95.23           C  
ATOM   3948  CB  SER A 491     -37.893  22.504  11.984  1.00 95.23           C  
ATOM   3949  O   SER A 491     -39.752  23.918   9.766  1.00 95.23           O  
ATOM   3950  OG  SER A 491     -38.143  23.164  13.200  1.00 95.23           O  
ATOM   3951  N   GLU A 492     -40.763  23.914  11.787  1.00 90.75           N  
ATOM   3952  CA  GLU A 492     -41.406  25.214  11.676  1.00 90.75           C  
ATOM   3953  C   GLU A 492     -41.146  26.010  12.959  1.00 90.75           C  
ATOM   3954  CB  GLU A 492     -42.902  25.048  11.357  1.00 90.75           C  
ATOM   3955  O   GLU A 492     -41.390  25.544  14.076  1.00 90.75           O  
ATOM   3956  CG  GLU A 492     -43.558  26.393  11.004  1.00 90.75           C  
ATOM   3957  CD  GLU A 492     -45.065  26.300  10.717  1.00 90.75           C  
ATOM   3958  OE1 GLU A 492     -45.763  27.336  10.805  1.00 90.75           O  
ATOM   3959  OE2 GLU A 492     -45.626  25.208  10.478  1.00 90.75           O  
ATOM   3960  N   GLN A 493     -40.634  27.230  12.802  1.00 87.72           N  
ATOM   3961  CA  GLN A 493     -40.282  28.083  13.931  1.00 87.72           C  
ATOM   3962  C   GLN A 493     -41.513  28.361  14.812  1.00 87.72           C  
ATOM   3963  CB  GLN A 493     -39.622  29.364  13.407  1.00 87.72           C  
ATOM   3964  O   GLN A 493     -42.548  28.825  14.339  1.00 87.72           O  
ATOM   3965  CG  GLN A 493     -38.993  30.177  14.544  1.00 87.72           C  
ATOM   3966  CD  GLN A 493     -38.219  31.379  14.017  1.00 87.72           C  
ATOM   3967  NE2 GLN A 493     -36.958  31.513  14.360  1.00 87.72           N  
ATOM   3968  OE1 GLN A 493     -38.719  32.225  13.298  1.00 87.72           O  
ATOM   3969  N   GLY A 494     -41.385  28.075  16.105  1.00 85.33           N  
ATOM   3970  CA  GLY A 494     -42.434  28.197  17.116  1.00 85.33           C  
ATOM   3971  C   GLY A 494     -43.394  27.008  17.216  1.00 85.33           C  
ATOM   3972  O   GLY A 494     -44.239  27.021  18.109  1.00 85.33           O  
ATOM   3973  N   LYS A 495     -43.287  26.004  16.334  1.00 89.83           N  
ATOM   3974  CA  LYS A 495     -44.097  24.774  16.399  1.00 89.83           C  
ATOM   3975  C   LYS A 495     -43.294  23.519  16.738  1.00 89.83           C  
ATOM   3976  CB  LYS A 495     -44.862  24.558  15.092  1.00 89.83           C  
ATOM   3977  O   LYS A 495     -43.900  22.538  17.151  1.00 89.83           O  
ATOM   3978  CG  LYS A 495     -45.830  25.700  14.759  1.00 89.83           C  
ATOM   3979  CD  LYS A 495     -46.733  25.234  13.618  1.00 89.83           C  
ATOM   3980  CE  LYS A 495     -47.562  26.384  13.048  1.00 89.83           C  
ATOM   3981  NZ  LYS A 495     -47.999  26.043  11.677  1.00 89.83           N  
ATOM   3982  N   GLY A 496     -41.972  23.563  16.567  1.00 91.56           N  
ATOM   3983  CA  GLY A 496     -41.072  22.460  16.887  1.00 91.56           C  
ATOM   3984  C   GLY A 496     -40.406  21.845  15.659  1.00 91.56           C  
ATOM   3985  O   GLY A 496     -40.348  22.465  14.589  1.00 91.56           O  
ATOM   3986  N   SER A 497     -39.836  20.655  15.820  1.00 95.10           N  
ATOM   3987  CA  SER A 497     -39.038  19.988  14.786  1.00 95.10           C  
ATOM   3988  C   SER A 497     -39.273  18.484  14.791  1.00 95.10           C  
ATOM   3989  CB  SER A 497     -37.528  20.241  14.945  1.00 95.10           C  
ATOM   3990  O   SER A 497     -39.480  17.882  15.838  1.00 95.10           O  
ATOM   3991  OG  SER A 497     -37.242  21.413  15.683  1.00 95.10           O  
ATOM   3992  N   THR A 498     -39.159  17.870  13.621  1.00 96.91           N  
ATOM   3993  CA  THR A 498     -39.189  16.421  13.446  1.00 96.91           C  
ATOM   3994  C   THR A 498     -37.887  15.981  12.800  1.00 96.91           C  
ATOM   3995  CB  THR A 498     -40.400  15.974  12.619  1.00 96.91           C  
ATOM   3996  O   THR A 498     -37.575  16.367  11.671  1.00 96.91           O  
ATOM   3997  CG2 THR A 498     -40.534  14.453  12.584  1.00 96.91           C  
ATOM   3998  OG1 THR A 498     -41.580  16.482  13.196  1.00 96.91           O  
ATOM   3999  N   PHE A 499     -37.115  15.175  13.521  1.00 96.99           N  
ATOM   4000  CA  PHE A 499     -35.912  14.531  13.006  1.00 96.99           C  
ATOM   4001  C   PHE A 499     -36.236  13.105  12.587  1.00 96.99           C  
ATOM   4002  CB  PHE A 499     -34.799  14.556  14.057  1.00 96.99           C  
ATOM   4003  O   PHE A 499     -36.641  12.297  13.419  1.00 96.99           O  
ATOM   4004  CG  PHE A 499     -34.196  15.928  14.255  1.00 96.99           C  
ATOM   4005  CD1 PHE A 499     -33.047  16.297  13.532  1.00 96.99           C  
ATOM   4006  CD2 PHE A 499     -34.795  16.845  15.138  1.00 96.99           C  
ATOM   4007  CE1 PHE A 499     -32.490  17.576  13.702  1.00 96.99           C  
ATOM   4008  CE2 PHE A 499     -34.240  18.126  15.304  1.00 96.99           C  
ATOM   4009  CZ  PHE A 499     -33.085  18.489  14.590  1.00 96.99           C  
ATOM   4010  N   THR A 500     -36.011  12.786  11.318  1.00 97.30           N  
ATOM   4011  CA  THR A 500     -36.231  11.446  10.772  1.00 97.30           C  
ATOM   4012  C   THR A 500     -34.887  10.755  10.598  1.00 97.30           C  
ATOM   4013  CB  THR A 500     -37.005  11.497   9.451  1.00 97.30           C  
ATOM   4014  O   THR A 500     -34.078  11.156   9.763  1.00 97.30           O  
ATOM   4015  CG2 THR A 500     -37.385  10.105   8.949  1.00 97.30           C  
ATOM   4016  OG1 THR A 500     -38.195  12.238   9.595  1.00 97.30           O  
ATOM   4017  N   LEU A 501     -34.645   9.720  11.394  1.00 97.43           N  
ATOM   4018  CA  LEU A 501     -33.536   8.787  11.245  1.00 97.43           C  
ATOM   4019  C   LEU A 501     -34.001   7.587  10.423  1.00 97.43           C  
ATOM   4020  CB  LEU A 501     -33.043   8.366  12.640  1.00 97.43           C  
ATOM   4021  O   LEU A 501     -35.029   6.981  10.719  1.00 97.43           O  
ATOM   4022  CG  LEU A 501     -32.082   7.159  12.656  1.00 97.43           C  
ATOM   4023  CD1 LEU A 501     -30.738   7.519  12.028  1.00 97.43           C  
ATOM   4024  CD2 LEU A 501     -31.859   6.692  14.090  1.00 97.43           C  
ATOM   4025  N   THR A 502     -33.197   7.207   9.441  1.00 96.85           N  
ATOM   4026  CA  THR A 502     -33.324   5.936   8.735  1.00 96.85           C  
ATOM   4027  C   THR A 502     -32.042   5.136   8.898  1.00 96.85           C  
ATOM   4028  CB  THR A 502     -33.695   6.137   7.259  1.00 96.85           C  
ATOM   4029  O   THR A 502     -30.949   5.709   8.893  1.00 96.85           O  
ATOM   4030  CG2 THR A 502     -34.920   7.038   7.110  1.00 96.85           C  
ATOM   4031  OG1 THR A 502     -32.668   6.765   6.526  1.00 96.85           O  
ATOM   4032  N   ILE A 503     -32.164   3.821   9.056  1.00 95.38           N  
ATOM   4033  CA  ILE A 503     -31.037   2.882   9.043  1.00 95.38           C  
ATOM   4034  C   ILE A 503     -31.444   1.597   8.326  1.00 95.38           C  
ATOM   4035  CB  ILE A 503     -30.500   2.568  10.461  1.00 95.38           C  
ATOM   4036  O   ILE A 503     -32.613   1.215   8.353  1.00 95.38           O  
ATOM   4037  CG1 ILE A 503     -31.570   1.924  11.366  1.00 95.38           C  
ATOM   4038  CG2 ILE A 503     -29.906   3.824  11.125  1.00 95.38           C  
ATOM   4039  CD1 ILE A 503     -30.986   1.196  12.574  1.00 95.38           C  
ATOM   4040  N   HIS A 504     -30.471   0.924   7.724  1.00 94.04           N  
ATOM   4041  CA  HIS A 504     -30.651  -0.421   7.199  1.00 94.04           C  
ATOM   4042  C   HIS A 504     -30.396  -1.426   8.327  1.00 94.04           C  
ATOM   4043  CB  HIS A 504     -29.708  -0.606   6.011  1.00 94.04           C  
ATOM   4044  O   HIS A 504     -29.296  -1.480   8.885  1.00 94.04           O  
ATOM   4045  CG  HIS A 504     -29.818  -1.961   5.375  1.00 94.04           C  
ATOM   4046  CD2 HIS A 504     -30.682  -2.336   4.380  1.00 94.04           C  
ATOM   4047  ND1 HIS A 504     -29.040  -3.053   5.681  1.00 94.04           N  
ATOM   4048  CE1 HIS A 504     -29.404  -4.055   4.865  1.00 94.04           C  
ATOM   4049  NE2 HIS A 504     -30.372  -3.653   4.035  1.00 94.04           N  
ATOM   4050  N   ALA A 505     -31.421  -2.190   8.682  1.00 92.77           N  
ATOM   4051  CA  ALA A 505     -31.423  -3.130   9.791  1.00 92.77           C  
ATOM   4052  C   ALA A 505     -32.291  -4.346   9.425  1.00 92.77           C  
ATOM   4053  CB  ALA A 505     -31.930  -2.386  11.028  1.00 92.77           C  
ATOM   4054  O   ALA A 505     -33.475  -4.367   9.762  1.00 92.77           O  
ATOM   4055  N   PRO A 506     -31.717  -5.341   8.726  1.00 90.72           N  
ATOM   4056  CA  PRO A 506     -32.430  -6.545   8.325  1.00 90.72           C  
ATOM   4057  C   PRO A 506     -33.053  -7.246   9.515  1.00 90.72           C  
ATOM   4058  CB  PRO A 506     -31.409  -7.432   7.609  1.00 90.72           C  
ATOM   4059  O   PRO A 506     -32.368  -7.513  10.504  1.00 90.72           O  
ATOM   4060  CG  PRO A 506     -30.387  -6.423   7.101  1.00 90.72           C  
ATOM   4061  CD  PRO A 506     -30.361  -5.373   8.208  1.00 90.72           C  
ATOM   4062  N   SER A 507     -34.340  -7.560   9.403  1.00 84.96           N  
ATOM   4063  CA  SER A 507     -34.986  -8.480  10.325  1.00 84.96           C  
ATOM   4064  C   SER A 507     -34.270  -9.817  10.234  1.00 84.96           C  
ATOM   4065  CB  SER A 507     -36.469  -8.654   9.991  1.00 84.96           C  
ATOM   4066  O   SER A 507     -34.039 -10.331   9.138  1.00 84.96           O  
ATOM   4067  OG  SER A 507     -37.128  -9.420  10.985  1.00 84.96           O  
ATOM   4068  N   VAL A 508     -33.957 -10.411  11.381  1.00 75.05           N  
ATOM   4069  CA  VAL A 508     -33.673 -11.844  11.400  1.00 75.05           C  
ATOM   4070  C   VAL A 508     -35.020 -12.494  11.119  1.00 75.05           C  
ATOM   4071  CB  VAL A 508     -33.045 -12.306  12.727  1.00 75.05           C  
ATOM   4072  O   VAL A 508     -35.928 -12.424  11.945  1.00 75.05           O  
ATOM   4073  CG1 VAL A 508     -32.642 -13.782  12.649  1.00 75.05           C  
ATOM   4074  CG2 VAL A 508     -31.783 -11.496  13.052  1.00 75.05           C  
ATOM   4075  N   ALA A 509     -35.209 -12.997   9.900  1.00 59.98           N  
ATOM   4076  CA  ALA A 509     -36.247 -13.981   9.676  1.00 59.98           C  
ATOM   4077  C   ALA A 509     -35.814 -15.155  10.540  1.00 59.98           C  
ATOM   4078  CB  ALA A 509     -36.339 -14.329   8.182  1.00 59.98           C  
ATOM   4079  O   ALA A 509     -34.842 -15.833  10.208  1.00 59.98           O  
ATOM   4080  N   GLU A 510     -36.445 -15.334  11.696  1.00 48.67           N  
ATOM   4081  CA  GLU A 510     -36.446 -16.662  12.265  1.00 48.67           C  
ATOM   4082  C   GLU A 510     -37.054 -17.529  11.149  1.00 48.67           C  
ATOM   4083  CB  GLU A 510     -37.210 -16.711  13.605  1.00 48.67           C  
ATOM   4084  O   GLU A 510     -38.263 -17.529  10.915  1.00 48.67           O  
ATOM   4085  CG  GLU A 510     -36.472 -16.063  14.789  1.00 48.67           C  
ATOM   4086  CD  GLU A 510     -37.226 -16.168  16.134  1.00 48.67           C  
ATOM   4087  OE1 GLU A 510     -36.568 -15.942  17.180  1.00 48.67           O  
ATOM   4088  OE2 GLU A 510     -38.466 -16.344  16.129  1.00 48.67           O  
ATOM   4089  N   GLU A 511     -36.198 -18.283  10.457  1.00 37.93           N  
ATOM   4090  CA  GLU A 511     -36.404 -19.721  10.409  1.00 37.93           C  
ATOM   4091  C   GLU A 511     -36.558 -20.135  11.880  1.00 37.93           C  
ATOM   4092  CB  GLU A 511     -35.225 -20.434   9.699  1.00 37.93           C  
ATOM   4093  O   GLU A 511     -35.650 -20.663  12.515  1.00 37.93           O  
ATOM   4094  CG  GLU A 511     -35.160 -20.149   8.183  1.00 37.93           C  
ATOM   4095  CD  GLU A 511     -33.947 -20.767   7.447  1.00 37.93           C  
ATOM   4096  OE1 GLU A 511     -33.839 -20.527   6.217  1.00 37.93           O  
ATOM   4097  OE2 GLU A 511     -33.090 -21.420   8.081  1.00 37.93           O  
ATOM   4098  N   VAL A 512     -37.728 -19.821  12.460  1.00 40.00           N  
ATOM   4099  CA  VAL A 512     -38.366 -20.758  13.349  1.00 40.00           C  
ATOM   4100  C   VAL A 512     -38.517 -21.904  12.385  1.00 40.00           C  
ATOM   4101  CB  VAL A 512     -39.735 -20.296  13.885  1.00 40.00           C  
ATOM   4102  O   VAL A 512     -39.393 -21.891  11.520  1.00 40.00           O  
ATOM   4103  CG1 VAL A 512     -40.287 -21.330  14.878  1.00 40.00           C  
ATOM   4104  CG2 VAL A 512     -39.689 -18.937  14.584  1.00 40.00           C  
ATOM   4105  N   ASP A 513     -37.502 -22.766  12.416  1.00 34.95           N  
ATOM   4106  CA  ASP A 513     -37.562 -24.083  11.852  1.00 34.95           C  
ATOM   4107  C   ASP A 513     -38.985 -24.532  12.136  1.00 34.95           C  
ATOM   4108  CB  ASP A 513     -36.522 -24.987  12.554  1.00 34.95           C  
ATOM   4109  O   ASP A 513     -39.476 -24.401  13.268  1.00 34.95           O  
ATOM   4110  CG  ASP A 513     -35.506 -25.635  11.608  1.00 34.95           C  
ATOM   4111  OD1 ASP A 513     -35.854 -25.869  10.427  1.00 34.95           O  
ATOM   4112  OD2 ASP A 513     -34.387 -25.937  12.086  1.00 34.95           O  
ATOM   4113  N   ASP A 514     -39.649 -25.031  11.110  1.00 30.03           N  
ATOM   4114  CA  ASP A 514     -40.920 -25.724  11.221  1.00 30.03           C  
ATOM   4115  C   ASP A 514     -40.786 -26.984  12.123  1.00 30.03           C  
ATOM   4116  CB  ASP A 514     -41.452 -26.025   9.804  1.00 30.03           C  
ATOM   4117  O   ASP A 514     -41.539 -27.932  11.995  1.00 30.03           O  
ATOM   4118  CG  ASP A 514     -41.977 -24.802   9.028  1.00 30.03           C  
ATOM   4119  OD1 ASP A 514     -42.771 -24.020   9.601  1.00 30.03           O  
ATOM   4120  OD2 ASP A 514     -41.656 -24.694   7.817  1.00 30.03           O  
ATOM   4121  N   ALA A 515     -39.895 -26.989  13.122  1.00 31.70           N  
ATOM   4122  CA  ALA A 515     -39.881 -27.803  14.329  1.00 31.70           C  
ATOM   4123  C   ALA A 515     -41.087 -27.528  15.258  1.00 31.70           C  
ATOM   4124  CB  ALA A 515     -38.539 -27.565  15.035  1.00 31.70           C  
ATOM   4125  O   ALA A 515     -41.062 -27.874  16.439  1.00 31.70           O  
ATOM   4126  N   PHE A 516     -42.169 -26.946  14.729  1.00 33.62           N  
ATOM   4127  CA  PHE A 516     -43.510 -27.321  15.176  1.00 33.62           C  
ATOM   4128  C   PHE A 516     -43.919 -28.718  14.668  1.00 33.62           C  
ATOM   4129  CB  PHE A 516     -44.523 -26.234  14.802  1.00 33.62           C  
ATOM   4130  O   PHE A 516     -44.954 -29.233  15.083  1.00 33.62           O  
ATOM   4131  CG  PHE A 516     -44.391 -24.973  15.636  1.00 33.62           C  
ATOM   4132  CD1 PHE A 516     -44.815 -24.976  16.980  1.00 33.62           C  
ATOM   4133  CD2 PHE A 516     -43.847 -23.801  15.080  1.00 33.62           C  
ATOM   4134  CE1 PHE A 516     -44.694 -23.814  17.765  1.00 33.62           C  
ATOM   4135  CE2 PHE A 516     -43.745 -22.634  15.860  1.00 33.62           C  
ATOM   4136  CZ  PHE A 516     -44.159 -22.641  17.204  1.00 33.62           C  
ATOM   4137  N   ASP A 517     -43.096 -29.381  13.854  1.00 31.79           N  
ATOM   4138  CA  ASP A 517     -43.209 -30.805  13.557  1.00 31.79           C  
ATOM   4139  C   ASP A 517     -42.700 -31.636  14.752  1.00 31.79           C  
ATOM   4140  CB  ASP A 517     -42.470 -31.132  12.243  1.00 31.79           C  
ATOM   4141  O   ASP A 517     -41.541 -32.035  14.804  1.00 31.79           O  
ATOM   4142  CG  ASP A 517     -43.199 -30.684  10.963  1.00 31.79           C  
ATOM   4143  OD1 ASP A 517     -44.443 -30.530  10.993  1.00 31.79           O  
ATOM   4144  OD2 ASP A 517     -42.531 -30.641   9.900  1.00 31.79           O  
ATOM   4145  N   GLU A 518     -43.565 -31.848  15.750  1.00 34.14           N  
ATOM   4146  CA  GLU A 518     -44.013 -33.199  16.163  1.00 34.14           C  
ATOM   4147  C   GLU A 518     -44.880 -33.225  17.438  1.00 34.14           C  
ATOM   4148  CB  GLU A 518     -42.902 -34.284  16.218  1.00 34.14           C  
ATOM   4149  O   GLU A 518     -45.534 -34.236  17.673  1.00 34.14           O  
ATOM   4150  CG  GLU A 518     -42.845 -35.028  14.862  1.00 34.14           C  
ATOM   4151  CD  GLU A 518     -41.837 -36.191  14.760  1.00 34.14           C  
ATOM   4152  OE1 GLU A 518     -41.838 -36.853  13.689  1.00 34.14           O  
ATOM   4153  OE2 GLU A 518     -41.110 -36.488  15.734  1.00 34.14           O  
ATOM   4154  N   ASP A 519     -45.040 -32.122  18.177  1.00 38.08           N  
ATOM   4155  CA  ASP A 519     -46.006 -32.050  19.292  1.00 38.08           C  
ATOM   4156  C   ASP A 519     -47.095 -31.006  19.031  1.00 38.08           C  
ATOM   4157  CB  ASP A 519     -45.307 -31.884  20.646  1.00 38.08           C  
ATOM   4158  O   ASP A 519     -47.257 -30.020  19.757  1.00 38.08           O  
ATOM   4159  CG  ASP A 519     -44.673 -33.172  21.181  1.00 38.08           C  
ATOM   4160  OD1 ASP A 519     -45.235 -34.265  20.952  1.00 38.08           O  
ATOM   4161  OD2 ASP A 519     -43.675 -33.011  21.920  1.00 38.08           O  
ATOM   4162  N   ASP A 520     -47.877 -31.248  17.982  1.00 36.50           N  
ATOM   4163  CA  ASP A 520     -49.101 -30.519  17.637  1.00 36.50           C  
ATOM   4164  C   ASP A 520     -50.252 -30.886  18.600  1.00 36.50           C  
ATOM   4165  CB  ASP A 520     -49.413 -30.760  16.144  1.00 36.50           C  
ATOM   4166  O   ASP A 520     -51.372 -31.216  18.199  1.00 36.50           O  
ATOM   4167  CG  ASP A 520     -50.149 -29.615  15.436  1.00 36.50           C  
ATOM   4168  OD1 ASP A 520     -50.137 -28.472  15.951  1.00 36.50           O  
ATOM   4169  OD2 ASP A 520     -50.728 -29.892  14.358  1.00 36.50           O  
ATOM   4170  N   MET A 521     -49.982 -30.871  19.913  1.00 39.78           N  
ATOM   4171  CA  MET A 521     -51.062 -30.720  20.875  1.00 39.78           C  
ATOM   4172  C   MET A 521     -51.355 -29.218  20.939  1.00 39.78           C  
ATOM   4173  CB  MET A 521     -50.754 -31.359  22.237  1.00 39.78           C  
ATOM   4174  O   MET A 521     -50.505 -28.464  21.422  1.00 39.78           O  
ATOM   4175  CG  MET A 521     -52.058 -31.436  23.051  1.00 39.78           C  
ATOM   4176  SD  MET A 521     -51.995 -32.361  24.612  1.00 39.78           S  
ATOM   4177  CE  MET A 521     -52.083 -34.072  24.024  1.00 39.78           C  
ATOM   4178  N   PRO A 522     -52.514 -28.750  20.435  1.00 50.53           N  
ATOM   4179  CA  PRO A 522     -52.875 -27.347  20.550  1.00 50.53           C  
ATOM   4180  C   PRO A 522     -52.778 -26.968  22.025  1.00 50.53           C  
ATOM   4181  CB  PRO A 522     -54.299 -27.228  19.992  1.00 50.53           C  
ATOM   4182  O   PRO A 522     -53.399 -27.622  22.867  1.00 50.53           O  
ATOM   4183  CG  PRO A 522     -54.854 -28.649  20.081  1.00 50.53           C  
ATOM   4184  CD  PRO A 522     -53.619 -29.520  19.894  1.00 50.53           C  
ATOM   4185  N   LEU A 523     -51.970 -25.947  22.335  1.00 56.28           N  
ATOM   4186  CA  LEU A 523     -51.950 -25.369  23.675  1.00 56.28           C  
ATOM   4187  C   LEU A 523     -53.411 -25.131  24.088  1.00 56.28           C  
ATOM   4188  CB  LEU A 523     -51.157 -24.052  23.694  1.00 56.28           C  
ATOM   4189  O   LEU A 523     -54.199 -24.654  23.261  1.00 56.28           O  
ATOM   4190  CG  LEU A 523     -49.634 -24.245  23.601  1.00 56.28           C  
ATOM   4191  CD1 LEU A 523     -48.985 -22.942  23.137  1.00 56.28           C  
ATOM   4192  CD2 LEU A 523     -49.024 -24.633  24.951  1.00 56.28           C  
ATOM   4193  N   PRO A 524     -53.807 -25.520  25.311  1.00 63.30           N  
ATOM   4194  CA  PRO A 524     -55.185 -25.356  25.742  1.00 63.30           C  
ATOM   4195  C   PRO A 524     -55.591 -23.889  25.575  1.00 63.30           C  
ATOM   4196  CB  PRO A 524     -55.227 -25.844  27.195  1.00 63.30           C  
ATOM   4197  O   PRO A 524     -54.819 -22.989  25.889  1.00 63.30           O  
ATOM   4198  CG  PRO A 524     -53.772 -25.762  27.661  1.00 63.30           C  
ATOM   4199  CD  PRO A 524     -52.975 -26.025  26.389  1.00 63.30           C  
ATOM   4200  N   ALA A 525     -56.793 -23.647  25.051  1.00 74.29           N  
ATOM   4201  CA  ALA A 525     -57.344 -22.301  24.965  1.00 74.29           C  
ATOM   4202  C   ALA A 525     -57.721 -21.842  26.380  1.00 74.29           C  
ATOM   4203  CB  ALA A 525     -58.532 -22.311  23.993  1.00 74.29           C  
ATOM   4204  O   ALA A 525     -58.794 -22.193  26.874  1.00 74.29           O  
ATOM   4205  N   LEU A 526     -56.815 -21.119  27.040  1.00 83.49           N  
ATOM   4206  CA  LEU A 526     -56.987 -20.650  28.414  1.00 83.49           C  
ATOM   4207  C   LEU A 526     -57.723 -19.308  28.444  1.00 83.49           C  
ATOM   4208  CB  LEU A 526     -55.612 -20.534  29.109  1.00 83.49           C  
ATOM   4209  O   LEU A 526     -57.553 -18.467  27.555  1.00 83.49           O  
ATOM   4210  CG  LEU A 526     -54.785 -21.834  29.173  1.00 83.49           C  
ATOM   4211  CD1 LEU A 526     -53.378 -21.530  29.685  1.00 83.49           C  
ATOM   4212  CD2 LEU A 526     -55.401 -22.896  30.083  1.00 83.49           C  
ATOM   4213  N   ASN A 527     -58.482 -19.073  29.510  1.00 87.77           N  
ATOM   4214  CA  ASN A 527     -58.974 -17.747  29.872  1.00 87.77           C  
ATOM   4215  C   ASN A 527     -57.966 -17.065  30.801  1.00 87.77           C  
ATOM   4216  CB  ASN A 527     -60.361 -17.874  30.514  1.00 87.77           C  
ATOM   4217  O   ASN A 527     -57.797 -17.462  31.956  1.00 87.77           O  
ATOM   4218  CG  ASN A 527     -61.438 -18.393  29.580  1.00 87.77           C  
ATOM   4219  ND2 ASN A 527     -62.508 -18.888  30.153  1.00 87.77           N  
ATOM   4220  OD1 ASN A 527     -61.380 -18.330  28.358  1.00 87.77           O  
ATOM   4221  N   VAL A 528     -57.285 -16.037  30.302  1.00 90.87           N  
ATOM   4222  CA  VAL A 528     -56.177 -15.366  30.987  1.00 90.87           C  
ATOM   4223  C   VAL A 528     -56.614 -14.000  31.504  1.00 90.87           C  
ATOM   4224  CB  VAL A 528     -54.938 -15.253  30.074  1.00 90.87           C  
ATOM   4225  O   VAL A 528     -57.101 -13.167  30.743  1.00 90.87           O  
ATOM   4226  CG1 VAL A 528     -53.732 -14.700  30.848  1.00 90.87           C  
ATOM   4227  CG2 VAL A 528     -54.560 -16.619  29.484  1.00 90.87           C  
ATOM   4228  N   LEU A 529     -56.381 -13.732  32.788  1.00 93.77           N  
ATOM   4229  CA  LEU A 529     -56.489 -12.386  33.350  1.00 93.77           C  
ATOM   4230  C   LEU A 529     -55.111 -11.719  33.337  1.00 93.77           C  
ATOM   4231  CB  LEU A 529     -57.105 -12.465  34.756  1.00 93.77           C  
ATOM   4232  O   LEU A 529     -54.219 -12.110  34.089  1.00 93.77           O  
ATOM   4233  CG  LEU A 529     -57.269 -11.104  35.458  1.00 93.77           C  
ATOM   4234  CD1 LEU A 529     -58.251 -10.183  34.730  1.00 93.77           C  
ATOM   4235  CD2 LEU A 529     -57.786 -11.319  36.882  1.00 93.77           C  
ATOM   4236  N   LEU A 530     -54.937 -10.703  32.494  1.00 90.65           N  
ATOM   4237  CA  LEU A 530     -53.728  -9.887  32.413  1.00 90.65           C  
ATOM   4238  C   LEU A 530     -53.888  -8.615  33.251  1.00 90.65           C  
ATOM   4239  CB  LEU A 530     -53.440  -9.572  30.935  1.00 90.65           C  
ATOM   4240  O   LEU A 530     -54.788  -7.811  33.010  1.00 90.65           O  
ATOM   4241  CG  LEU A 530     -52.235  -8.638  30.720  1.00 90.65           C  
ATOM   4242  CD1 LEU A 530     -50.913  -9.283  31.138  1.00 90.65           C  
ATOM   4243  CD2 LEU A 530     -52.143  -8.257  29.247  1.00 90.65           C  
ATOM   4244  N   VAL A 531     -52.983  -8.402  34.204  1.00 92.59           N  
ATOM   4245  CA  VAL A 531     -52.960  -7.210  35.057  1.00 92.59           C  
ATOM   4246  C   VAL A 531     -51.722  -6.378  34.750  1.00 92.59           C  
ATOM   4247  CB  VAL A 531     -53.046  -7.565  36.550  1.00 92.59           C  
ATOM   4248  O   VAL A 531     -50.611  -6.789  35.074  1.00 92.59           O  
ATOM   4249  CG1 VAL A 531     -53.325  -6.298  37.364  1.00 92.59           C  
ATOM   4250  CG2 VAL A 531     -54.162  -8.579  36.840  1.00 92.59           C  
ATOM   4251  N   GLU A 532     -51.919  -5.221  34.123  1.00 83.13           N  
ATOM   4252  CA  GLU A 532     -50.853  -4.368  33.584  1.00 83.13           C  
ATOM   4253  C   GLU A 532     -51.351  -2.921  33.461  1.00 83.13           C  
ATOM   4254  CB  GLU A 532     -50.479  -4.914  32.202  1.00 83.13           C  
ATOM   4255  O   GLU A 532     -52.429  -2.689  32.911  1.00 83.13           O  
ATOM   4256  CG  GLU A 532     -49.399  -4.104  31.480  1.00 83.13           C  
ATOM   4257  CD  GLU A 532     -48.016  -4.310  32.089  1.00 83.13           C  
ATOM   4258  OE1 GLU A 532     -47.237  -3.340  32.203  1.00 83.13           O  
ATOM   4259  OE2 GLU A 532     -47.637  -5.481  32.300  1.00 83.13           O  
ATOM   4260  N   ASP A 533     -50.587  -1.943  33.951  1.00 79.21           N  
ATOM   4261  CA  ASP A 533     -50.996  -0.532  33.948  1.00 79.21           C  
ATOM   4262  C   ASP A 533     -50.637   0.209  32.648  1.00 79.21           C  
ATOM   4263  CB  ASP A 533     -50.429   0.171  35.192  1.00 79.21           C  
ATOM   4264  O   ASP A 533     -51.325   1.164  32.269  1.00 79.21           O  
ATOM   4265  CG  ASP A 533     -48.915   0.412  35.164  1.00 79.21           C  
ATOM   4266  OD1 ASP A 533     -48.215  -0.395  34.523  1.00 79.21           O  
ATOM   4267  OD2 ASP A 533     -48.492   1.419  35.781  1.00 79.21           O  
ATOM   4268  N   ILE A 534     -49.601  -0.246  31.939  1.00 69.32           N  
ATOM   4269  CA  ILE A 534     -49.143   0.342  30.678  1.00 69.32           C  
ATOM   4270  C   ILE A 534     -49.909  -0.258  29.490  1.00 69.32           C  
ATOM   4271  CB  ILE A 534     -47.609   0.214  30.538  1.00 69.32           C  
ATOM   4272  O   ILE A 534     -49.794  -1.438  29.160  1.00 69.32           O  
ATOM   4273  CG1 ILE A 534     -46.884   1.004  31.652  1.00 69.32           C  
ATOM   4274  CG2 ILE A 534     -47.144   0.741  29.164  1.00 69.32           C  
ATOM   4275  CD1 ILE A 534     -45.376   0.738  31.744  1.00 69.32           C  
ATOM   4276  N   GLU A 535     -50.638   0.596  28.769  1.00 66.01           N  
ATOM   4277  CA  GLU A 535     -51.489   0.218  27.631  1.00 66.01           C  
ATOM   4278  C   GLU A 535     -50.717  -0.474  26.487  1.00 66.01           C  
ATOM   4279  CB  GLU A 535     -52.218   1.489  27.156  1.00 66.01           C  
ATOM   4280  O   GLU A 535     -51.236  -1.401  25.868  1.00 66.01           O  
ATOM   4281  CG  GLU A 535     -53.376   1.228  26.179  1.00 66.01           C  
ATOM   4282  CD  GLU A 535     -54.245   2.479  25.923  1.00 66.01           C  
ATOM   4283  OE1 GLU A 535     -55.372   2.304  25.402  1.00 66.01           O  
ATOM   4284  OE2 GLU A 535     -53.798   3.606  26.239  1.00 66.01           O  
ATOM   4285  N   LEU A 536     -49.455  -0.104  26.234  1.00 53.01           N  
ATOM   4286  CA  LEU A 536     -48.618  -0.791  25.240  1.00 53.01           C  
ATOM   4287  C   LEU A 536     -48.283  -2.227  25.663  1.00 53.01           C  
ATOM   4288  CB  LEU A 536     -47.334   0.020  24.978  1.00 53.01           C  
ATOM   4289  O   LEU A 536     -48.414  -3.145  24.853  1.00 53.01           O  
ATOM   4290  CG  LEU A 536     -46.402  -0.615  23.922  1.00 53.01           C  
ATOM   4291  CD1 LEU A 536     -47.053  -0.681  22.535  1.00 53.01           C  
ATOM   4292  CD2 LEU A 536     -45.116   0.198  23.803  1.00 53.01           C  
ATOM   4293  N   ASN A 537     -47.898  -2.433  26.925  1.00 63.48           N  
ATOM   4294  CA  ASN A 537     -47.620  -3.766  27.460  1.00 63.48           C  
ATOM   4295  C   ASN A 537     -48.872  -4.642  27.378  1.00 63.48           C  
ATOM   4296  CB  ASN A 537     -47.124  -3.659  28.909  1.00 63.48           C  
ATOM   4297  O   ASN A 537     -48.768  -5.801  26.981  1.00 63.48           O  
ATOM   4298  CG  ASN A 537     -45.728  -3.098  29.064  1.00 63.48           C  
ATOM   4299  ND2 ASN A 537     -45.349  -2.763  30.273  1.00 63.48           N  
ATOM   4300  OD1 ASN A 537     -44.964  -2.966  28.123  1.00 63.48           O  
ATOM   4301  N   VAL A 538     -50.053  -4.069  27.648  1.00 70.34           N  
ATOM   4302  CA  VAL A 538     -51.348  -4.729  27.430  1.00 70.34           C  
ATOM   4303  C   VAL A 538     -51.516  -5.137  25.970  1.00 70.34           C  
ATOM   4304  CB  VAL A 538     -52.523  -3.832  27.864  1.00 70.34           C  
ATOM   4305  O   VAL A 538     -51.819  -6.296  25.709  1.00 70.34           O  
ATOM   4306  CG1 VAL A 538     -53.877  -4.395  27.419  1.00 70.34           C  
ATOM   4307  CG2 VAL A 538     -52.558  -3.657  29.382  1.00 70.34           C  
ATOM   4308  N   ILE A 539     -51.331  -4.221  25.016  1.00 63.43           N  
ATOM   4309  CA  ILE A 539     -51.525  -4.500  23.584  1.00 63.43           C  
ATOM   4310  C   ILE A 539     -50.582  -5.613  23.114  1.00 63.43           C  
ATOM   4311  CB  ILE A 539     -51.345  -3.206  22.754  1.00 63.43           C  
ATOM   4312  O   ILE A 539     -51.024  -6.543  22.437  1.00 63.43           O  
ATOM   4313  CG1 ILE A 539     -52.529  -2.245  23.001  1.00 63.43           C  
ATOM   4314  CG2 ILE A 539     -51.237  -3.508  21.244  1.00 63.43           C  
ATOM   4315  CD1 ILE A 539     -52.249  -0.804  22.555  1.00 63.43           C  
ATOM   4316  N   VAL A 540     -49.302  -5.540  23.489  1.00 60.19           N  
ATOM   4317  CA  VAL A 540     -48.292  -6.541  23.120  1.00 60.19           C  
ATOM   4318  C   VAL A 540     -48.626  -7.888  23.754  1.00 60.19           C  
ATOM   4319  CB  VAL A 540     -46.875  -6.067  23.503  1.00 60.19           C  
ATOM   4320  O   VAL A 540     -48.766  -8.879  23.041  1.00 60.19           O  
ATOM   4321  CG1 VAL A 540     -45.817  -7.154  23.264  1.00 60.19           C  
ATOM   4322  CG2 VAL A 540     -46.469  -4.843  22.671  1.00 60.19           C  
ATOM   4323  N   ALA A 541     -48.819  -7.928  25.073  1.00 69.05           N  
ATOM   4324  CA  ALA A 541     -49.116  -9.158  25.798  1.00 69.05           C  
ATOM   4325  C   ALA A 541     -50.416  -9.807  25.310  1.00 69.05           C  
ATOM   4326  CB  ALA A 541     -49.200  -8.825  27.288  1.00 69.05           C  
ATOM   4327  O   ALA A 541     -50.435 -11.003  25.023  1.00 69.05           O  
ATOM   4328  N   ARG A 542     -51.482  -9.016  25.139  1.00 71.20           N  
ATOM   4329  CA  ARG A 542     -52.765  -9.470  24.596  1.00 71.20           C  
ATOM   4330  C   ARG A 542     -52.602 -10.031  23.190  1.00 71.20           C  
ATOM   4331  CB  ARG A 542     -53.772  -8.315  24.629  1.00 71.20           C  
ATOM   4332  O   ARG A 542     -53.083 -11.126  22.930  1.00 71.20           O  
ATOM   4333  CG  ARG A 542     -55.137  -8.761  24.114  1.00 71.20           C  
ATOM   4334  CD  ARG A 542     -56.168  -7.647  24.259  1.00 71.20           C  
ATOM   4335  NE  ARG A 542     -57.455  -8.163  23.798  1.00 71.20           N  
ATOM   4336  NH1 ARG A 542     -58.536  -6.234  23.207  1.00 71.20           N  
ATOM   4337  NH2 ARG A 542     -59.457  -8.258  22.844  1.00 71.20           N  
ATOM   4338  CZ  ARG A 542     -58.481  -7.533  23.293  1.00 71.20           C  
ATOM   4339  N   SER A 543     -51.883  -9.336  22.307  1.00 61.77           N  
ATOM   4340  CA  SER A 543     -51.634  -9.834  20.953  1.00 61.77           C  
ATOM   4341  C   SER A 543     -50.862 -11.154  20.949  1.00 61.77           C  
ATOM   4342  CB  SER A 543     -50.855  -8.806  20.128  1.00 61.77           C  
ATOM   4343  O   SER A 543     -51.121 -11.983  20.078  1.00 61.77           O  
ATOM   4344  OG  SER A 543     -50.639  -9.335  18.827  1.00 61.77           O  
ATOM   4345  N   VAL A 544     -49.905 -11.342  21.863  1.00 66.05           N  
ATOM   4346  CA  VAL A 544     -49.123 -12.583  21.989  1.00 66.05           C  
ATOM   4347  C   VAL A 544     -50.004 -13.725  22.507  1.00 66.05           C  
ATOM   4348  CB  VAL A 544     -47.891 -12.343  22.890  1.00 66.05           C  
ATOM   4349  O   VAL A 544     -50.022 -14.805  21.922  1.00 66.05           O  
ATOM   4350  CG1 VAL A 544     -47.159 -13.636  23.256  1.00 66.05           C  
ATOM   4351  CG2 VAL A 544     -46.868 -11.429  22.197  1.00 66.05           C  
ATOM   4352  N   LEU A 545     -50.784 -13.476  23.560  1.00 74.40           N  
ATOM   4353  CA  LEU A 545     -51.677 -14.456  24.187  1.00 74.40           C  
ATOM   4354  C   LEU A 545     -52.840 -14.877  23.275  1.00 74.40           C  
ATOM   4355  CB  LEU A 545     -52.215 -13.836  25.483  1.00 74.40           C  
ATOM   4356  O   LEU A 545     -53.101 -16.074  23.149  1.00 74.40           O  
ATOM   4357  CG  LEU A 545     -51.211 -13.822  26.644  1.00 74.40           C  
ATOM   4358  CD1 LEU A 545     -51.598 -12.757  27.670  1.00 74.40           C  
ATOM   4359  CD2 LEU A 545     -51.207 -15.171  27.362  1.00 74.40           C  
ATOM   4360  N   GLU A 546     -53.500 -13.924  22.608  1.00 76.25           N  
ATOM   4361  CA  GLU A 546     -54.594 -14.194  21.663  1.00 76.25           C  
ATOM   4362  C   GLU A 546     -54.094 -14.951  20.424  1.00 76.25           C  
ATOM   4363  CB  GLU A 546     -55.296 -12.888  21.234  1.00 76.25           C  
ATOM   4364  O   GLU A 546     -54.788 -15.834  19.919  1.00 76.25           O  
ATOM   4365  CG  GLU A 546     -56.177 -12.259  22.332  1.00 76.25           C  
ATOM   4366  CD  GLU A 546     -56.902 -10.971  21.888  1.00 76.25           C  
ATOM   4367  OE1 GLU A 546     -57.888 -10.567  22.562  1.00 76.25           O  
ATOM   4368  OE2 GLU A 546     -56.474 -10.316  20.912  1.00 76.25           O  
ATOM   4369  N   LYS A 547     -52.865 -14.676  19.960  1.00 64.62           N  
ATOM   4370  CA  LYS A 547     -52.229 -15.463  18.887  1.00 64.62           C  
ATOM   4371  C   LYS A 547     -52.007 -16.924  19.272  1.00 64.62           C  
ATOM   4372  CB  LYS A 547     -50.883 -14.851  18.481  1.00 64.62           C  
ATOM   4373  O   LYS A 547     -52.065 -17.779  18.397  1.00 64.62           O  
ATOM   4374  CG  LYS A 547     -51.027 -13.816  17.361  1.00 64.62           C  
ATOM   4375  CD  LYS A 547     -49.626 -13.344  16.962  1.00 64.62           C  
ATOM   4376  CE  LYS A 547     -49.680 -12.402  15.760  1.00 64.62           C  
ATOM   4377  NZ  LYS A 547     -48.305 -12.071  15.311  1.00 64.62           N  
ATOM   4378  N   LEU A 548     -51.778 -17.205  20.553  1.00 68.53           N  
ATOM   4379  CA  LEU A 548     -51.656 -18.565  21.086  1.00 68.53           C  
ATOM   4380  C   LEU A 548     -53.016 -19.242  21.343  1.00 68.53           C  
ATOM   4381  CB  LEU A 548     -50.767 -18.531  22.342  1.00 68.53           C  
ATOM   4382  O   LEU A 548     -53.047 -20.335  21.894  1.00 68.53           O  
ATOM   4383  CG  LEU A 548     -49.281 -18.256  22.060  1.00 68.53           C  
ATOM   4384  CD1 LEU A 548     -48.574 -18.022  23.391  1.00 68.53           C  
ATOM   4385  CD2 LEU A 548     -48.620 -19.434  21.348  1.00 68.53           C  
ATOM   4386  N   GLY A 549     -54.132 -18.615  20.950  1.00 72.71           N  
ATOM   4387  CA  GLY A 549     -55.479 -19.180  21.079  1.00 72.71           C  
ATOM   4388  C   GLY A 549     -56.158 -18.930  22.429  1.00 72.71           C  
ATOM   4389  O   GLY A 549     -57.232 -19.475  22.673  1.00 72.71           O  
ATOM   4390  N   ASN A 550     -55.567 -18.102  23.292  1.00 80.97           N  
ATOM   4391  CA  ASN A 550     -56.110 -17.789  24.614  1.00 80.97           C  
ATOM   4392  C   ASN A 550     -57.071 -16.595  24.557  1.00 80.97           C  
ATOM   4393  CB  ASN A 550     -54.959 -17.548  25.600  1.00 80.97           C  
ATOM   4394  O   ASN A 550     -56.893 -15.682  23.748  1.00 80.97           O  
ATOM   4395  CG  ASN A 550     -54.005 -18.722  25.634  1.00 80.97           C  
ATOM   4396  ND2 ASN A 550     -52.867 -18.604  24.995  1.00 80.97           N  
ATOM   4397  OD1 ASN A 550     -54.290 -19.765  26.185  1.00 80.97           O  
ATOM   4398  N   SER A 551     -58.063 -16.564  25.444  1.00 83.15           N  
ATOM   4399  CA  SER A 551     -58.870 -15.362  25.673  1.00 83.15           C  
ATOM   4400  C   SER A 551     -58.214 -14.511  26.765  1.00 83.15           C  
ATOM   4401  CB  SER A 551     -60.328 -15.729  25.971  1.00 83.15           C  
ATOM   4402  O   SER A 551     -57.648 -15.056  27.712  1.00 83.15           O  
ATOM   4403  OG  SER A 551     -60.522 -16.054  27.323  1.00 83.15           O  
ATOM   4404  N   VAL A 552     -58.224 -13.181  26.624  1.00 85.89           N  
ATOM   4405  CA  VAL A 552     -57.520 -12.281  27.552  1.00 85.89           C  
ATOM   4406  C   VAL A 552     -58.443 -11.174  28.037  1.00 85.89           C  
ATOM   4407  CB  VAL A 552     -56.248 -11.672  26.936  1.00 85.89           C  
ATOM   4408  O   VAL A 552     -58.831 -10.299  27.260  1.00 85.89           O  
ATOM   4409  CG1 VAL A 552     -55.427 -10.902  27.984  1.00 85.89           C  
ATOM   4410  CG2 VAL A 552     -55.327 -12.730  26.329  1.00 85.89           C  
ATOM   4411  N   ASP A 553     -58.717 -11.173  29.337  1.00 91.01           N  
ATOM   4412  CA  ASP A 553     -59.305 -10.037  30.040  1.00 91.01           C  
ATOM   4413  C   ASP A 553     -58.199  -9.177  30.649  1.00 91.01           C  
ATOM   4414  CB  ASP A 553     -60.276 -10.506  31.127  1.00 91.01           C  
ATOM   4415  O   ASP A 553     -57.193  -9.687  31.140  1.00 91.01           O  
ATOM   4416  CG  ASP A 553     -61.666 -10.889  30.616  1.00 91.01           C  
ATOM   4417  OD1 ASP A 553     -62.023 -10.518  29.475  1.00 91.01           O  
ATOM   4418  OD2 ASP A 553     -62.411 -11.457  31.449  1.00 91.01           O  
ATOM   4419  N   VAL A 554     -58.383  -7.856  30.633  1.00 89.61           N  
ATOM   4420  CA  VAL A 554     -57.359  -6.901  31.069  1.00 89.61           C  
ATOM   4421  C   VAL A 554     -57.848  -6.093  32.264  1.00 89.61           C  
ATOM   4422  CB  VAL A 554     -56.922  -5.970  29.927  1.00 89.61           C  
ATOM   4423  O   VAL A 554     -58.893  -5.447  32.197  1.00 89.61           O  
ATOM   4424  CG1 VAL A 554     -55.806  -5.026  30.398  1.00 89.61           C  
ATOM   4425  CG2 VAL A 554     -56.418  -6.760  28.710  1.00 89.61           C  
ATOM   4426  N   ALA A 555     -57.037  -6.047  33.318  1.00 89.41           N  
ATOM   4427  CA  ALA A 555     -57.214  -5.146  34.446  1.00 89.41           C  
ATOM   4428  C   ALA A 555     -56.035  -4.167  34.552  1.00 89.41           C  
ATOM   4429  CB  ALA A 555     -57.388  -5.978  35.715  1.00 89.41           C  
ATOM   4430  O   ALA A 555     -54.900  -4.566  34.783  1.00 89.41           O  
ATOM   4431  N   MET A 556     -56.307  -2.863  34.448  1.00 83.66           N  
ATOM   4432  CA  MET A 556     -55.250  -1.834  34.484  1.00 83.66           C  
ATOM   4433  C   MET A 556     -54.870  -1.348  35.892  1.00 83.66           C  
ATOM   4434  CB  MET A 556     -55.618  -0.655  33.578  1.00 83.66           C  
ATOM   4435  O   MET A 556     -54.012  -0.486  36.055  1.00 83.66           O  
ATOM   4436  CG  MET A 556     -55.793  -1.067  32.113  1.00 83.66           C  
ATOM   4437  SD  MET A 556     -56.016   0.343  30.997  1.00 83.66           S  
ATOM   4438  CE  MET A 556     -54.294   0.916  30.895  1.00 83.66           C  
ATOM   4439  N   THR A 557     -55.545  -1.848  36.928  1.00 84.02           N  
ATOM   4440  CA  THR A 557     -55.260  -1.526  38.336  1.00 84.02           C  
ATOM   4441  C   THR A 557     -55.466  -2.769  39.187  1.00 84.02           C  
ATOM   4442  CB  THR A 557     -56.140  -0.386  38.884  1.00 84.02           C  
ATOM   4443  O   THR A 557     -56.290  -3.623  38.845  1.00 84.02           O  
ATOM   4444  CG2 THR A 557     -55.982   0.932  38.126  1.00 84.02           C  
ATOM   4445  OG1 THR A 557     -57.509  -0.724  38.822  1.00 84.02           O  
ATOM   4446  N   GLY A 558     -54.776  -2.865  40.321  1.00 85.47           N  
ATOM   4447  CA  GLY A 558     -54.923  -3.999  41.229  1.00 85.47           C  
ATOM   4448  C   GLY A 558     -56.322  -4.109  41.834  1.00 85.47           C  
ATOM   4449  O   GLY A 558     -56.841  -5.213  41.988  1.00 85.47           O  
ATOM   4450  N   LYS A 559     -57.004  -2.985  42.095  1.00 88.18           N  
ATOM   4451  CA  LYS A 559     -58.424  -2.989  42.490  1.00 88.18           C  
ATOM   4452  C   LYS A 559     -59.322  -3.585  41.413  1.00 88.18           C  
ATOM   4453  CB  LYS A 559     -58.903  -1.575  42.817  1.00 88.18           C  
ATOM   4454  O   LYS A 559     -60.137  -4.442  41.740  1.00 88.18           O  
ATOM   4455  CG  LYS A 559     -58.384  -1.116  44.178  1.00 88.18           C  
ATOM   4456  CD  LYS A 559     -58.831   0.321  44.418  1.00 88.18           C  
ATOM   4457  CE  LYS A 559     -58.158   0.835  45.686  1.00 88.18           C  
ATOM   4458  NZ  LYS A 559     -58.487   2.260  45.895  1.00 88.18           N  
ATOM   4459  N   ALA A 560     -59.158  -3.169  40.155  1.00 88.34           N  
ATOM   4460  CA  ALA A 560     -59.922  -3.739  39.048  1.00 88.34           C  
ATOM   4461  C   ALA A 560     -59.640  -5.241  38.904  1.00 88.34           C  
ATOM   4462  CB  ALA A 560     -59.604  -2.977  37.756  1.00 88.34           C  
ATOM   4463  O   ALA A 560     -60.575  -6.014  38.736  1.00 88.34           O  
ATOM   4464  N   ALA A 561     -58.384  -5.667  39.071  1.00 89.77           N  
ATOM   4465  CA  ALA A 561     -58.017  -7.081  39.030  1.00 89.77           C  
ATOM   4466  C   ALA A 561     -58.734  -7.895  40.118  1.00 89.77           C  
ATOM   4467  CB  ALA A 561     -56.497  -7.200  39.157  1.00 89.77           C  
ATOM   4468  O   ALA A 561     -59.308  -8.941  39.832  1.00 89.77           O  
ATOM   4469  N   LEU A 562     -58.767  -7.393  41.358  1.00 90.10           N  
ATOM   4470  CA  LEU A 562     -59.455  -8.045  42.479  1.00 90.10           C  
ATOM   4471  C   LEU A 562     -60.989  -8.023  42.366  1.00 90.10           C  
ATOM   4472  CB  LEU A 562     -59.026  -7.362  43.790  1.00 90.10           C  
ATOM   4473  O   LEU A 562     -61.642  -8.850  42.999  1.00 90.10           O  
ATOM   4474  CG  LEU A 562     -57.569  -7.613  44.218  1.00 90.10           C  
ATOM   4475  CD1 LEU A 562     -57.257  -6.717  45.419  1.00 90.10           C  
ATOM   4476  CD2 LEU A 562     -57.332  -9.066  44.629  1.00 90.10           C  
ATOM   4477  N   GLU A 563     -61.567  -7.062  41.638  1.00 88.31           N  
ATOM   4478  CA  GLU A 563     -63.009  -6.990  41.353  1.00 88.31           C  
ATOM   4479  C   GLU A 563     -63.417  -7.892  40.179  1.00 88.31           C  
ATOM   4480  CB  GLU A 563     -63.424  -5.536  41.058  1.00 88.31           C  
ATOM   4481  O   GLU A 563     -64.507  -8.466  40.199  1.00 88.31           O  
ATOM   4482  CG  GLU A 563     -63.500  -4.666  42.325  1.00 88.31           C  
ATOM   4483  CD  GLU A 563     -63.895  -3.199  42.060  1.00 88.31           C  
ATOM   4484  OE1 GLU A 563     -63.936  -2.432  43.055  1.00 88.31           O  
ATOM   4485  OE2 GLU A 563     -64.182  -2.832  40.899  1.00 88.31           O  
ATOM   4486  N   MET A 564     -62.551  -8.018  39.169  1.00 87.16           N  
ATOM   4487  CA  MET A 564     -62.768  -8.874  38.002  1.00 87.16           C  
ATOM   4488  C   MET A 564     -62.549 -10.348  38.328  1.00 87.16           C  
ATOM   4489  CB  MET A 564     -61.843  -8.445  36.853  1.00 87.16           C  
ATOM   4490  O   MET A 564     -63.296 -11.191  37.836  1.00 87.16           O  
ATOM   4491  CG  MET A 564     -62.303  -7.119  36.235  1.00 87.16           C  
ATOM   4492  SD  MET A 564     -61.230  -6.466  34.928  1.00 87.16           S  
ATOM   4493  CE  MET A 564     -61.470  -7.727  33.642  1.00 87.16           C  
ATOM   4494  N   PHE A 565     -61.568 -10.666  39.177  1.00 89.61           N  
ATOM   4495  CA  PHE A 565     -61.249 -12.044  39.521  1.00 89.61           C  
ATOM   4496  C   PHE A 565     -62.421 -12.753  40.215  1.00 89.61           C  
ATOM   4497  CB  PHE A 565     -59.980 -12.095  40.378  1.00 89.61           C  
ATOM   4498  O   PHE A 565     -62.837 -12.375  41.316  1.00 89.61           O  
ATOM   4499  CG  PHE A 565     -59.551 -13.518  40.664  1.00 89.61           C  
ATOM   4500  CD1 PHE A 565     -60.042 -14.192  41.799  1.00 89.61           C  
ATOM   4501  CD2 PHE A 565     -58.735 -14.198  39.743  1.00 89.61           C  
ATOM   4502  CE1 PHE A 565     -59.717 -15.542  42.014  1.00 89.61           C  
ATOM   4503  CE2 PHE A 565     -58.418 -15.549  39.954  1.00 89.61           C  
ATOM   4504  CZ  PHE A 565     -58.918 -16.221  41.081  1.00 89.61           C  
ATOM   4505  N   LYS A 566     -62.901 -13.842  39.605  1.00 84.90           N  
ATOM   4506  CA  LYS A 566     -63.805 -14.806  40.240  1.00 84.90           C  
ATOM   4507  C   LYS A 566     -63.227 -16.221  40.121  1.00 84.90           C  
ATOM   4508  CB  LYS A 566     -65.215 -14.750  39.639  1.00 84.90           C  
ATOM   4509  O   LYS A 566     -62.730 -16.574  39.051  1.00 84.90           O  
ATOM   4510  CG  LYS A 566     -65.811 -13.336  39.644  1.00 84.90           C  
ATOM   4511  CD  LYS A 566     -67.313 -13.360  39.330  1.00 84.90           C  
ATOM   4512  CE  LYS A 566     -67.711 -12.097  38.568  1.00 84.90           C  
ATOM   4513  NZ  LYS A 566     -67.447 -12.306  37.126  1.00 84.90           N  
ATOM   4514  N   PRO A 567     -63.311 -17.046  41.182  1.00 81.08           N  
ATOM   4515  CA  PRO A 567     -62.870 -18.438  41.127  1.00 81.08           C  
ATOM   4516  C   PRO A 567     -63.527 -19.208  39.978  1.00 81.08           C  
ATOM   4517  CB  PRO A 567     -63.246 -19.049  42.477  1.00 81.08           C  
ATOM   4518  O   PRO A 567     -64.746 -19.139  39.808  1.00 81.08           O  
ATOM   4519  CG  PRO A 567     -63.264 -17.847  43.409  1.00 81.08           C  
ATOM   4520  CD  PRO A 567     -63.773 -16.717  42.522  1.00 81.08           C  
ATOM   4521  N   GLY A 568     -62.717 -19.933  39.206  1.00 79.67           N  
ATOM   4522  CA  GLY A 568     -63.152 -20.751  38.068  1.00 79.67           C  
ATOM   4523  C   GLY A 568     -63.465 -19.995  36.767  1.00 79.67           C  
ATOM   4524  O   GLY A 568     -63.847 -20.640  35.796  1.00 79.67           O  
ATOM   4525  N   GLU A 569     -63.340 -18.661  36.726  1.00 84.98           N  
ATOM   4526  CA  GLU A 569     -63.537 -17.860  35.498  1.00 84.98           C  
ATOM   4527  C   GLU A 569     -62.250 -17.761  34.660  1.00 84.98           C  
ATOM   4528  CB  GLU A 569     -64.106 -16.478  35.893  1.00 84.98           C  
ATOM   4529  O   GLU A 569     -62.312 -17.724  33.430  1.00 84.98           O  
ATOM   4530  CG  GLU A 569     -64.638 -15.622  34.721  1.00 84.98           C  
ATOM   4531  CD  GLU A 569     -65.541 -14.443  35.166  1.00 84.98           C  
ATOM   4532  OE1 GLU A 569     -66.285 -13.867  34.339  1.00 84.98           O  
ATOM   4533  OE2 GLU A 569     -65.646 -14.134  36.380  1.00 84.98           O  
ATOM   4534  N   TYR A 570     -61.093 -17.777  35.328  1.00 89.69           N  
ATOM   4535  CA  TYR A 570     -59.771 -17.668  34.717  1.00 89.69           C  
ATOM   4536  C   TYR A 570     -58.947 -18.920  34.993  1.00 89.69           C  
ATOM   4537  CB  TYR A 570     -59.053 -16.416  35.241  1.00 89.69           C  
ATOM   4538  O   TYR A 570     -58.921 -19.404  36.125  1.00 89.69           O  
ATOM   4539  CG  TYR A 570     -59.819 -15.139  34.973  1.00 89.69           C  
ATOM   4540  CD1 TYR A 570     -59.967 -14.703  33.644  1.00 89.69           C  
ATOM   4541  CD2 TYR A 570     -60.436 -14.427  36.023  1.00 89.69           C  
ATOM   4542  CE1 TYR A 570     -60.732 -13.560  33.357  1.00 89.69           C  
ATOM   4543  CE2 TYR A 570     -61.189 -13.269  35.735  1.00 89.69           C  
ATOM   4544  OH  TYR A 570     -62.079 -11.727  34.120  1.00 89.69           O  
ATOM   4545  CZ  TYR A 570     -61.338 -12.833  34.400  1.00 89.69           C  
ATOM   4546  N   ASP A 571     -58.240 -19.388  33.970  1.00 86.19           N  
ATOM   4547  CA  ASP A 571     -57.319 -20.516  34.059  1.00 86.19           C  
ATOM   4548  C   ASP A 571     -55.903 -20.051  34.400  1.00 86.19           C  
ATOM   4549  CB  ASP A 571     -57.304 -21.289  32.740  1.00 86.19           C  
ATOM   4550  O   ASP A 571     -55.153 -20.807  34.992  1.00 86.19           O  
ATOM   4551  CG  ASP A 571     -58.690 -21.738  32.287  1.00 86.19           C  
ATOM   4552  OD1 ASP A 571     -59.322 -22.527  33.022  1.00 86.19           O  
ATOM   4553  OD2 ASP A 571     -59.104 -21.269  31.201  1.00 86.19           O  
ATOM   4554  N   LEU A 572     -55.532 -18.807  34.077  1.00 89.46           N  
ATOM   4555  CA  LEU A 572     -54.206 -18.236  34.337  1.00 89.46           C  
ATOM   4556  C   LEU A 572     -54.324 -16.749  34.688  1.00 89.46           C  
ATOM   4557  CB  LEU A 572     -53.344 -18.458  33.080  1.00 89.46           C  
ATOM   4558  O   LEU A 572     -55.101 -16.020  34.071  1.00 89.46           O  
ATOM   4559  CG  LEU A 572     -51.949 -17.809  33.093  1.00 89.46           C  
ATOM   4560  CD1 LEU A 572     -51.003 -18.485  34.082  1.00 89.46           C  
ATOM   4561  CD2 LEU A 572     -51.332 -17.890  31.699  1.00 89.46           C  
ATOM   4562  N   VAL A 573     -53.513 -16.270  35.635  1.00 92.42           N  
ATOM   4563  CA  VAL A 573     -53.430 -14.837  35.958  1.00 92.42           C  
ATOM   4564  C   VAL A 573     -51.994 -14.354  35.798  1.00 92.42           C  
ATOM   4565  CB  VAL A 573     -53.965 -14.529  37.364  1.00 92.42           C  
ATOM   4566  O   VAL A 573     -51.086 -14.837  36.473  1.00 92.42           O  
ATOM   4567  CG1 VAL A 573     -54.030 -13.020  37.624  1.00 92.42           C  
ATOM   4568  CG2 VAL A 573     -55.377 -15.078  37.600  1.00 92.42           C  
ATOM   4569  N   LEU A 574     -51.799 -13.367  34.926  1.00 91.06           N  
ATOM   4570  CA  LEU A 574     -50.523 -12.692  34.715  1.00 91.06           C  
ATOM   4571  C   LEU A 574     -50.536 -11.351  35.451  1.00 91.06           C  
ATOM   4572  CB  LEU A 574     -50.263 -12.507  33.215  1.00 91.06           C  
ATOM   4573  O   LEU A 574     -51.364 -10.489  35.164  1.00 91.06           O  
ATOM   4574  CG  LEU A 574     -50.184 -13.799  32.385  1.00 91.06           C  
ATOM   4575  CD1 LEU A 574     -49.868 -13.431  30.941  1.00 91.06           C  
ATOM   4576  CD2 LEU A 574     -49.109 -14.756  32.887  1.00 91.06           C  
ATOM   4577  N   LEU A 575     -49.627 -11.178  36.406  1.00 91.31           N  
ATOM   4578  CA  LEU A 575     -49.612 -10.050  37.331  1.00 91.31           C  
ATOM   4579  C   LEU A 575     -48.368  -9.196  37.134  1.00 91.31           C  
ATOM   4580  CB  LEU A 575     -49.658 -10.580  38.780  1.00 91.31           C  
ATOM   4581  O   LEU A 575     -47.270  -9.633  37.482  1.00 91.31           O  
ATOM   4582  CG  LEU A 575     -50.934 -11.347  39.158  1.00 91.31           C  
ATOM   4583  CD1 LEU A 575     -50.792 -11.963  40.550  1.00 91.31           C  
ATOM   4584  CD2 LEU A 575     -52.150 -10.423  39.169  1.00 91.31           C  
ATOM   4585  N   ASP A 576     -48.522  -7.955  36.679  1.00 86.97           N  
ATOM   4586  CA  ASP A 576     -47.446  -6.984  36.827  1.00 86.97           C  
ATOM   4587  C   ASP A 576     -47.142  -6.735  38.308  1.00 86.97           C  
ATOM   4588  CB  ASP A 576     -47.749  -5.671  36.107  1.00 86.97           C  
ATOM   4589  O   ASP A 576     -48.027  -6.560  39.150  1.00 86.97           O  
ATOM   4590  CG  ASP A 576     -46.507  -4.783  35.999  1.00 86.97           C  
ATOM   4591  OD1 ASP A 576     -45.391  -5.197  36.402  1.00 86.97           O  
ATOM   4592  OD2 ASP A 576     -46.584  -3.761  35.311  1.00 86.97           O  
ATOM   4593  N   ILE A 577     -45.855  -6.721  38.635  1.00 82.63           N  
ATOM   4594  CA  ILE A 577     -45.377  -6.437  39.982  1.00 82.63           C  
ATOM   4595  C   ILE A 577     -45.579  -4.965  40.336  1.00 82.63           C  
ATOM   4596  CB  ILE A 577     -43.906  -6.876  40.107  1.00 82.63           C  
ATOM   4597  O   ILE A 577     -45.888  -4.669  41.494  1.00 82.63           O  
ATOM   4598  CG1 ILE A 577     -43.755  -8.394  39.862  1.00 82.63           C  
ATOM   4599  CG2 ILE A 577     -43.306  -6.491  41.474  1.00 82.63           C  
ATOM   4600  CD1 ILE A 577     -44.572  -9.279  40.816  1.00 82.63           C  
ATOM   4601  N   GLN A 578     -45.414  -4.057  39.372  1.00 79.09           N  
ATOM   4602  CA  GLN A 578     -45.560  -2.619  39.587  1.00 79.09           C  
ATOM   4603  C   GLN A 578     -46.882  -2.124  39.009  1.00 79.09           C  
ATOM   4604  CB  GLN A 578     -44.361  -1.862  38.990  1.00 79.09           C  
ATOM   4605  O   GLN A 578     -46.981  -1.878  37.821  1.00 79.09           O  
ATOM   4606  CG  GLN A 578     -43.062  -2.174  39.744  1.00 79.09           C  
ATOM   4607  CD  GLN A 578     -41.892  -1.275  39.351  1.00 79.09           C  
ATOM   4608  NE2 GLN A 578     -40.774  -1.384  40.036  1.00 79.09           N  
ATOM   4609  OE1 GLN A 578     -41.917  -0.449  38.461  1.00 79.09           O  
ATOM   4610  N   LEU A 579     -47.887  -1.935  39.865  1.00 81.83           N  
ATOM   4611  CA  LEU A 579     -49.147  -1.291  39.490  1.00 81.83           C  
ATOM   4612  C   LEU A 579     -49.311   0.014  40.293  1.00 81.83           C  
ATOM   4613  CB  LEU A 579     -50.318  -2.279  39.669  1.00 81.83           C  
ATOM   4614  O   LEU A 579     -48.711   0.169  41.365  1.00 81.83           O  
ATOM   4615  CG  LEU A 579     -50.207  -3.562  38.830  1.00 81.83           C  
ATOM   4616  CD1 LEU A 579     -51.098  -4.632  39.450  1.00 81.83           C  
ATOM   4617  CD2 LEU A 579     -50.639  -3.303  37.389  1.00 81.83           C  
ATOM   4618  N   PRO A 580     -50.110   0.983  39.811  1.00 75.25           N  
ATOM   4619  CA  PRO A 580     -50.196   2.314  40.411  1.00 75.25           C  
ATOM   4620  C   PRO A 580     -50.860   2.341  41.797  1.00 75.25           C  
ATOM   4621  CB  PRO A 580     -50.977   3.156  39.392  1.00 75.25           C  
ATOM   4622  O   PRO A 580     -50.624   3.271  42.569  1.00 75.25           O  
ATOM   4623  CG  PRO A 580     -51.778   2.132  38.590  1.00 75.25           C  
ATOM   4624  CD  PRO A 580     -50.824   0.949  38.546  1.00 75.25           C  
ATOM   4625  N   ASP A 581     -51.714   1.367  42.120  1.00 80.31           N  
ATOM   4626  CA  ASP A 581     -52.513   1.334  43.352  1.00 80.31           C  
ATOM   4627  C   ASP A 581     -52.054   0.298  44.391  1.00 80.31           C  
ATOM   4628  CB  ASP A 581     -53.995   1.153  42.984  1.00 80.31           C  
ATOM   4629  O   ASP A 581     -52.291   0.499  45.585  1.00 80.31           O  
ATOM   4630  CG  ASP A 581     -54.327  -0.175  42.297  1.00 80.31           C  
ATOM   4631  OD1 ASP A 581     -53.530  -0.651  41.461  1.00 80.31           O  
ATOM   4632  OD2 ASP A 581     -55.434  -0.691  42.569  1.00 80.31           O  
ATOM   4633  N   MET A 582     -51.406  -0.787  43.965  1.00 83.82           N  
ATOM   4634  CA  MET A 582     -50.824  -1.835  44.816  1.00 83.82           C  
ATOM   4635  C   MET A 582     -49.764  -2.625  44.037  1.00 83.82           C  
ATOM   4636  CB  MET A 582     -51.932  -2.757  45.353  1.00 83.82           C  
ATOM   4637  O   MET A 582     -49.609  -2.413  42.844  1.00 83.82           O  
ATOM   4638  CG  MET A 582     -52.700  -3.522  44.270  1.00 83.82           C  
ATOM   4639  SD  MET A 582     -54.135  -4.440  44.900  1.00 83.82           S  
ATOM   4640  CE  MET A 582     -55.271  -3.068  45.212  1.00 83.82           C  
ATOM   4641  N   THR A 583     -49.021  -3.535  44.665  1.00 82.91           N  
ATOM   4642  CA  THR A 583     -48.085  -4.401  43.920  1.00 82.91           C  
ATOM   4643  C   THR A 583     -48.759  -5.694  43.464  1.00 82.91           C  
ATOM   4644  CB  THR A 583     -46.812  -4.701  44.722  1.00 82.91           C  
ATOM   4645  O   THR A 583     -49.704  -6.164  44.101  1.00 82.91           O  
ATOM   4646  CG2 THR A 583     -46.116  -3.434  45.221  1.00 82.91           C  
ATOM   4647  OG1 THR A 583     -47.085  -5.513  45.839  1.00 82.91           O  
ATOM   4648  N   GLY A 584     -48.238  -6.344  42.419  1.00 82.99           N  
ATOM   4649  CA  GLY A 584     -48.697  -7.684  42.020  1.00 82.99           C  
ATOM   4650  C   GLY A 584     -48.592  -8.719  43.150  1.00 82.99           C  
ATOM   4651  O   GLY A 584     -49.428  -9.616  43.267  1.00 82.99           O  
ATOM   4652  N   LEU A 585     -47.615  -8.551  44.052  1.00 84.81           N  
ATOM   4653  CA  LEU A 585     -47.468  -9.359  45.270  1.00 84.81           C  
ATOM   4654  C   LEU A 585     -48.642  -9.156  46.240  1.00 84.81           C  
ATOM   4655  CB  LEU A 585     -46.153  -8.993  45.985  1.00 84.81           C  
ATOM   4656  O   LEU A 585     -49.071 -10.107  46.891  1.00 84.81           O  
ATOM   4657  CG  LEU A 585     -44.866  -9.190  45.166  1.00 84.81           C  
ATOM   4658  CD1 LEU A 585     -43.684  -8.562  45.903  1.00 84.81           C  
ATOM   4659  CD2 LEU A 585     -44.533 -10.663  44.944  1.00 84.81           C  
ATOM   4660  N   ASP A 586     -49.171  -7.935  46.345  1.00 87.93           N  
ATOM   4661  CA  ASP A 586     -50.329  -7.636  47.192  1.00 87.93           C  
ATOM   4662  C   ASP A 586     -51.604  -8.276  46.632  1.00 87.93           C  
ATOM   4663  CB  ASP A 586     -50.519  -6.121  47.363  1.00 87.93           C  
ATOM   4664  O   ASP A 586     -52.394  -8.824  47.401  1.00 87.93           O  
ATOM   4665  CG  ASP A 586     -49.312  -5.433  48.002  1.00 87.93           C  
ATOM   4666  OD1 ASP A 586     -48.786  -5.963  49.011  1.00 87.93           O  
ATOM   4667  OD2 ASP A 586     -48.901  -4.379  47.457  1.00 87.93           O  
ATOM   4668  N   ILE A 587     -51.767  -8.284  45.304  1.00 89.10           N  
ATOM   4669  CA  ILE A 587     -52.872  -8.982  44.626  1.00 89.10           C  
ATOM   4670  C   ILE A 587     -52.791 -10.484  44.907  1.00 89.10           C  
ATOM   4671  CB  ILE A 587     -52.874  -8.701  43.106  1.00 89.10           C  
ATOM   4672  O   ILE A 587     -53.769 -11.073  45.362  1.00 89.10           O  
ATOM   4673  CG1 ILE A 587     -53.022  -7.189  42.840  1.00 89.10           C  
ATOM   4674  CG2 ILE A 587     -54.009  -9.476  42.406  1.00 89.10           C  
ATOM   4675  CD1 ILE A 587     -52.828  -6.812  41.373  1.00 89.10           C  
ATOM   4676  N   SER A 588     -51.618 -11.092  44.711  1.00 89.55           N  
ATOM   4677  CA  SER A 588     -51.385 -12.515  44.995  1.00 89.55           C  
ATOM   4678  C   SER A 588     -51.710 -12.877  46.453  1.00 89.55           C  
ATOM   4679  CB  SER A 588     -49.932 -12.854  44.648  1.00 89.55           C  
ATOM   4680  O   SER A 588     -52.439 -13.841  46.707  1.00 89.55           O  
ATOM   4681  OG  SER A 588     -49.548 -14.107  45.166  1.00 89.55           O  
ATOM   4682  N   ARG A 589     -51.269 -12.065  47.422  1.00 87.38           N  
ATOM   4683  CA  ARG A 589     -51.577 -12.260  48.850  1.00 87.38           C  
ATOM   4684  C   ARG A 589     -53.063 -12.120  49.166  1.00 87.38           C  
ATOM   4685  CB  ARG A 589     -50.791 -11.253  49.686  1.00 87.38           C  
ATOM   4686  O   ARG A 589     -53.587 -12.852  50.001  1.00 87.38           O  
ATOM   4687  CG  ARG A 589     -49.312 -11.633  49.783  1.00 87.38           C  
ATOM   4688  CD  ARG A 589     -48.576 -10.477  50.458  1.00 87.38           C  
ATOM   4689  NE  ARG A 589     -47.141 -10.767  50.598  1.00 87.38           N  
ATOM   4690  NH1 ARG A 589     -46.445  -8.582  50.749  1.00 87.38           N  
ATOM   4691  NH2 ARG A 589     -44.939 -10.239  50.758  1.00 87.38           N  
ATOM   4692  CZ  ARG A 589     -46.188  -9.863  50.707  1.00 87.38           C  
ATOM   4693  N   GLU A 590     -53.745 -11.169  48.540  1.00 87.25           N  
ATOM   4694  CA  GLU A 590     -55.172 -10.954  48.768  1.00 87.25           C  
ATOM   4695  C   GLU A 590     -56.008 -12.087  48.153  1.00 87.25           C  
ATOM   4696  CB  GLU A 590     -55.560  -9.562  48.250  1.00 87.25           C  
ATOM   4697  O   GLU A 590     -56.933 -12.578  48.802  1.00 87.25           O  
ATOM   4698  CG  GLU A 590     -57.010  -9.164  48.559  1.00 87.25           C  
ATOM   4699  CD  GLU A 590     -57.370  -9.020  50.051  1.00 87.25           C  
ATOM   4700  OE1 GLU A 590     -58.597  -8.911  50.309  1.00 87.25           O  
ATOM   4701  OE2 GLU A 590     -56.486  -8.971  50.935  1.00 87.25           O  
ATOM   4702  N   LEU A 591     -55.647 -12.572  46.960  1.00 88.09           N  
ATOM   4703  CA  LEU A 591     -56.299 -13.720  46.322  1.00 88.09           C  
ATOM   4704  C   LEU A 591     -56.098 -15.011  47.124  1.00 88.09           C  
ATOM   4705  CB  LEU A 591     -55.789 -13.870  44.876  1.00 88.09           C  
ATOM   4706  O   LEU A 591     -57.081 -15.673  47.461  1.00 88.09           O  
ATOM   4707  CG  LEU A 591     -56.270 -12.783  43.897  1.00 88.09           C  
ATOM   4708  CD1 LEU A 591     -55.719 -13.069  42.501  1.00 88.09           C  
ATOM   4709  CD2 LEU A 591     -57.797 -12.723  43.819  1.00 88.09           C  
ATOM   4710  N   THR A 592     -54.859 -15.315  47.526  1.00 85.11           N  
ATOM   4711  CA  THR A 592     -54.527 -16.487  48.367  1.00 85.11           C  
ATOM   4712  C   THR A 592     -55.139 -16.438  49.765  1.00 85.11           C  
ATOM   4713  CB  THR A 592     -53.011 -16.692  48.491  1.00 85.11           C  
ATOM   4714  O   THR A 592     -55.288 -17.473  50.415  1.00 85.11           O  
ATOM   4715  CG2 THR A 592     -52.374 -17.123  47.171  1.00 85.11           C  
ATOM   4716  OG1 THR A 592     -52.377 -15.513  48.917  1.00 85.11           O  
ATOM   4717  N   LYS A 593     -55.528 -15.252  50.246  1.00 87.50           N  
ATOM   4718  CA  LYS A 593     -56.261 -15.081  51.507  1.00 87.50           C  
ATOM   4719  C   LYS A 593     -57.779 -15.209  51.344  1.00 87.50           C  
ATOM   4720  CB  LYS A 593     -55.857 -13.730  52.097  1.00 87.50           C  
ATOM   4721  O   LYS A 593     -58.439 -15.667  52.277  1.00 87.50           O  
ATOM   4722  CG  LYS A 593     -56.441 -13.490  53.491  1.00 87.50           C  
ATOM   4723  CD  LYS A 593     -55.997 -12.109  53.957  1.00 87.50           C  
ATOM   4724  CE  LYS A 593     -56.619 -11.777  55.308  1.00 87.50           C  
ATOM   4725  NZ  LYS A 593     -56.352 -10.354  55.613  1.00 87.50           N  
ATOM   4726  N   ARG A 594     -58.344 -14.759  50.216  1.00 87.06           N  
ATOM   4727  CA  ARG A 594     -59.794 -14.805  49.944  1.00 87.06           C  
ATOM   4728  C   ARG A 594     -60.276 -16.188  49.528  1.00 87.06           C  
ATOM   4729  CB  ARG A 594     -60.164 -13.804  48.843  1.00 87.06           C  
ATOM   4730  O   ARG A 594     -61.411 -16.534  49.854  1.00 87.06           O  
ATOM   4731  CG  ARG A 594     -60.197 -12.362  49.351  1.00 87.06           C  
ATOM   4732  CD  ARG A 594     -60.619 -11.437  48.210  1.00 87.06           C  
ATOM   4733  NE  ARG A 594     -60.452 -10.032  48.596  1.00 87.06           N  
ATOM   4734  NH1 ARG A 594     -61.339  -9.037  46.719  1.00 87.06           N  
ATOM   4735  NH2 ARG A 594     -60.312  -7.823  48.317  1.00 87.06           N  
ATOM   4736  CZ  ARG A 594     -60.718  -8.972  47.867  1.00 87.06           C  
ATOM   4737  N   TYR A 595     -59.436 -16.946  48.830  1.00 87.53           N  
ATOM   4738  CA  TYR A 595     -59.817 -18.211  48.211  1.00 87.53           C  
ATOM   4739  C   TYR A 595     -58.865 -19.346  48.612  1.00 87.53           C  
ATOM   4740  CB  TYR A 595     -59.884 -18.027  46.692  1.00 87.53           C  
ATOM   4741  O   TYR A 595     -57.672 -19.104  48.810  1.00 87.53           O  
ATOM   4742  CG  TYR A 595     -60.808 -16.895  46.274  1.00 87.53           C  
ATOM   4743  CD1 TYR A 595     -62.201 -17.044  46.407  1.00 87.53           C  
ATOM   4744  CD2 TYR A 595     -60.274 -15.678  45.806  1.00 87.53           C  
ATOM   4745  CE1 TYR A 595     -63.064 -15.989  46.054  1.00 87.53           C  
ATOM   4746  CE2 TYR A 595     -61.133 -14.619  45.454  1.00 87.53           C  
ATOM   4747  OH  TYR A 595     -63.352 -13.754  45.224  1.00 87.53           O  
ATOM   4748  CZ  TYR A 595     -62.528 -14.777  45.570  1.00 87.53           C  
ATOM   4749  N   PRO A 596     -59.367 -20.586  48.755  1.00 82.70           N  
ATOM   4750  CA  PRO A 596     -58.525 -21.768  48.896  1.00 82.70           C  
ATOM   4751  C   PRO A 596     -57.581 -21.915  47.701  1.00 82.70           C  
ATOM   4752  CB  PRO A 596     -59.476 -22.970  48.973  1.00 82.70           C  
ATOM   4753  O   PRO A 596     -57.925 -21.555  46.580  1.00 82.70           O  
ATOM   4754  CG  PRO A 596     -60.823 -22.359  49.341  1.00 82.70           C  
ATOM   4755  CD  PRO A 596     -60.767 -20.976  48.708  1.00 82.70           C  
ATOM   4756  N   ARG A 597     -56.407 -22.512  47.925  1.00 79.34           N  
ATOM   4757  CA  ARG A 597     -55.395 -22.696  46.872  1.00 79.34           C  
ATOM   4758  C   ARG A 597     -55.872 -23.590  45.719  1.00 79.34           C  
ATOM   4759  CB  ARG A 597     -54.101 -23.221  47.512  1.00 79.34           C  
ATOM   4760  O   ARG A 597     -55.375 -23.456  44.616  1.00 79.34           O  
ATOM   4761  CG  ARG A 597     -52.868 -22.705  46.766  1.00 79.34           C  
ATOM   4762  CD  ARG A 597     -51.579 -23.241  47.395  1.00 79.34           C  
ATOM   4763  NE  ARG A 597     -50.402 -22.714  46.683  1.00 79.34           N  
ATOM   4764  NH1 ARG A 597     -48.788 -23.275  48.212  1.00 79.34           N  
ATOM   4765  NH2 ARG A 597     -48.229 -22.202  46.315  1.00 79.34           N  
ATOM   4766  CZ  ARG A 597     -49.145 -22.732  47.077  1.00 79.34           C  
ATOM   4767  N   GLU A 598     -56.830 -24.473  45.989  1.00 78.20           N  
ATOM   4768  CA  GLU A 598     -57.467 -25.368  45.009  1.00 78.20           C  
ATOM   4769  C   GLU A 598     -58.393 -24.622  44.032  1.00 78.20           C  
ATOM   4770  CB  GLU A 598     -58.275 -26.426  45.785  1.00 78.20           C  
ATOM   4771  O   GLU A 598     -58.602 -25.088  42.918  1.00 78.20           O  
ATOM   4772  CG  GLU A 598     -57.390 -27.369  46.625  1.00 78.20           C  
ATOM   4773  CD  GLU A 598     -58.153 -28.154  47.709  1.00 78.20           C  
ATOM   4774  OE1 GLU A 598     -57.467 -28.661  48.630  1.00 78.20           O  
ATOM   4775  OE2 GLU A 598     -59.402 -28.219  47.672  1.00 78.20           O  
ATOM   4776  N   ASP A 599     -58.917 -23.460  44.437  1.00 81.82           N  
ATOM   4777  CA  ASP A 599     -59.832 -22.633  43.639  1.00 81.82           C  
ATOM   4778  C   ASP A 599     -59.098 -21.517  42.867  1.00 81.82           C  
ATOM   4779  CB  ASP A 599     -60.892 -22.014  44.569  1.00 81.82           C  
ATOM   4780  O   ASP A 599     -59.730 -20.718  42.167  1.00 81.82           O  
ATOM   4781  CG  ASP A 599     -61.905 -22.991  45.176  1.00 81.82           C  
ATOM   4782  OD1 ASP A 599     -62.216 -24.024  44.548  1.00 81.82           O  
ATOM   4783  OD2 ASP A 599     -62.429 -22.646  46.265  1.00 81.82           O  
ATOM   4784  N   LEU A 600     -57.774 -21.411  43.038  1.00 85.97           N  
ATOM   4785  CA  LEU A 600     -56.949 -20.382  42.415  1.00 85.97           C  
ATOM   4786  C   LEU A 600     -56.229 -20.940  41.181  1.00 85.97           C  
ATOM   4787  CB  LEU A 600     -55.946 -19.803  43.426  1.00 85.97           C  
ATOM   4788  O   LEU A 600     -55.556 -21.966  41.290  1.00 85.97           O  
ATOM   4789  CG  LEU A 600     -56.602 -18.896  44.477  1.00 85.97           C  
ATOM   4790  CD1 LEU A 600     -55.598 -18.533  45.564  1.00 85.97           C  
ATOM   4791  CD2 LEU A 600     -57.117 -17.581  43.883  1.00 85.97           C  
ATOM   4792  N   PRO A 601     -56.314 -20.256  40.029  1.00 87.68           N  
ATOM   4793  CA  PRO A 601     -55.455 -20.561  38.896  1.00 87.68           C  
ATOM   4794  C   PRO A 601     -53.991 -20.217  39.211  1.00 87.68           C  
ATOM   4795  CB  PRO A 601     -55.980 -19.693  37.758  1.00 87.68           C  
ATOM   4796  O   PRO A 601     -53.739 -19.402  40.108  1.00 87.68           O  
ATOM   4797  CG  PRO A 601     -56.539 -18.475  38.475  1.00 87.68           C  
ATOM   4798  CD  PRO A 601     -57.085 -19.048  39.772  1.00 87.68           C  
ATOM   4799  N   PRO A 602     -53.029 -20.761  38.443  1.00 88.51           N  
ATOM   4800  CA  PRO A 602     -51.637 -20.348  38.510  1.00 88.51           C  
ATOM   4801  C   PRO A 602     -51.486 -18.825  38.441  1.00 88.51           C  
ATOM   4802  CB  PRO A 602     -50.931 -21.058  37.350  1.00 88.51           C  
ATOM   4803  O   PRO A 602     -51.977 -18.164  37.518  1.00 88.51           O  
ATOM   4804  CG  PRO A 602     -51.768 -22.323  37.170  1.00 88.51           C  
ATOM   4805  CD  PRO A 602     -53.180 -21.829  37.469  1.00 88.51           C  
ATOM   4806  N   LEU A 603     -50.795 -18.266  39.433  1.00 90.81           N  
ATOM   4807  CA  LEU A 603     -50.495 -16.840  39.524  1.00 90.81           C  
ATOM   4808  C   LEU A 603     -49.052 -16.607  39.069  1.00 90.81           C  
ATOM   4809  CB  LEU A 603     -50.718 -16.355  40.969  1.00 90.81           C  
ATOM   4810  O   LEU A 603     -48.112 -17.028  39.744  1.00 90.81           O  
ATOM   4811  CG  LEU A 603     -52.134 -16.531  41.549  1.00 90.81           C  
ATOM   4812  CD1 LEU A 603     -52.161 -15.965  42.971  1.00 90.81           C  
ATOM   4813  CD2 LEU A 603     -53.203 -15.804  40.736  1.00 90.81           C  
ATOM   4814  N   VAL A 604     -48.856 -15.913  37.949  1.00 90.59           N  
ATOM   4815  CA  VAL A 604     -47.527 -15.702  37.355  1.00 90.59           C  
ATOM   4816  C   VAL A 604     -47.163 -14.223  37.363  1.00 90.59           C  
ATOM   4817  CB  VAL A 604     -47.446 -16.310  35.947  1.00 90.59           C  
ATOM   4818  O   VAL A 604     -47.906 -13.377  36.870  1.00 90.59           O  
ATOM   4819  CG1 VAL A 604     -46.080 -16.080  35.288  1.00 90.59           C  
ATOM   4820  CG2 VAL A 604     -47.710 -17.821  35.983  1.00 90.59           C  
ATOM   4821  N   ALA A 605     -45.992 -13.904  37.905  1.00 87.83           N  
ATOM   4822  CA  ALA A 605     -45.466 -12.545  37.921  1.00 87.83           C  
ATOM   4823  C   ALA A 605     -44.920 -12.123  36.551  1.00 87.83           C  
ATOM   4824  CB  ALA A 605     -44.358 -12.468  38.971  1.00 87.83           C  
ATOM   4825  O   ALA A 605     -44.140 -12.855  35.951  1.00 87.83           O  
ATOM   4826  N   LEU A 606     -45.228 -10.903  36.115  1.00 82.86           N  
ATOM   4827  CA  LEU A 606     -44.563 -10.216  35.013  1.00 82.86           C  
ATOM   4828  C   LEU A 606     -43.600  -9.177  35.591  1.00 82.86           C  
ATOM   4829  CB  LEU A 606     -45.595  -9.553  34.086  1.00 82.86           C  
ATOM   4830  O   LEU A 606     -44.012  -8.254  36.290  1.00 82.86           O  
ATOM   4831  CG  LEU A 606     -46.663 -10.469  33.473  1.00 82.86           C  
ATOM   4832  CD1 LEU A 606     -47.566  -9.626  32.574  1.00 82.86           C  
ATOM   4833  CD2 LEU A 606     -46.032 -11.576  32.634  1.00 82.86           C  
ATOM   4834  N   THR A 607     -42.307  -9.310  35.311  1.00 76.41           N  
ATOM   4835  CA  THR A 607     -41.285  -8.395  35.842  1.00 76.41           C  
ATOM   4836  C   THR A 607     -40.238  -8.057  34.793  1.00 76.41           C  
ATOM   4837  CB  THR A 607     -40.642  -8.972  37.115  1.00 76.41           C  
ATOM   4838  O   THR A 607     -39.815  -8.912  34.023  1.00 76.41           O  
ATOM   4839  CG2 THR A 607     -39.934 -10.309  36.912  1.00 76.41           C  
ATOM   4840  OG1 THR A 607     -39.667  -8.089  37.633  1.00 76.41           O  
ATOM   4841  N   ALA A 608     -39.754  -6.816  34.778  1.00 64.31           N  
ATOM   4842  CA  ALA A 608     -38.603  -6.440  33.953  1.00 64.31           C  
ATOM   4843  C   ALA A 608     -37.284  -7.072  34.450  1.00 64.31           C  
ATOM   4844  CB  ALA A 608     -38.521  -4.910  33.920  1.00 64.31           C  
ATOM   4845  O   ALA A 608     -36.291  -7.075  33.732  1.00 64.31           O  
ATOM   4846  N   ASN A 609     -37.245  -7.595  35.684  1.00 54.17           N  
ATOM   4847  CA  ASN A 609     -36.024  -8.117  36.293  1.00 54.17           C  
ATOM   4848  C   ASN A 609     -36.264  -9.454  37.014  1.00 54.17           C  
ATOM   4849  CB  ASN A 609     -35.439  -7.033  37.215  1.00 54.17           C  
ATOM   4850  O   ASN A 609     -36.584  -9.489  38.207  1.00 54.17           O  
ATOM   4851  CG  ASN A 609     -34.051  -7.401  37.700  1.00 54.17           C  
ATOM   4852  ND2 ASN A 609     -33.535  -6.714  38.691  1.00 54.17           N  
ATOM   4853  OD1 ASN A 609     -33.403  -8.298  37.198  1.00 54.17           O  
ATOM   4854  N   VAL A 610     -36.070 -10.559  36.291  1.00 56.20           N  
ATOM   4855  CA  VAL A 610     -36.190 -11.930  36.828  1.00 56.20           C  
ATOM   4856  C   VAL A 610     -35.000 -12.305  37.724  1.00 56.20           C  
ATOM   4857  CB  VAL A 610     -36.388 -12.952  35.685  1.00 56.20           C  
ATOM   4858  O   VAL A 610     -35.104 -13.239  38.506  1.00 56.20           O  
ATOM   4859  CG1 VAL A 610     -36.632 -14.382  36.183  1.00 56.20           C  
ATOM   4860  CG2 VAL A 610     -37.609 -12.580  34.838  1.00 56.20           C  
ATOM   4861  N   LEU A 611     -33.889 -11.547  37.685  1.00 47.77           N  
ATOM   4862  CA  LEU A 611     -32.696 -11.804  38.511  1.00 47.77           C  
ATOM   4863  C   LEU A 611     -32.921 -11.548  40.010  1.00 47.77           C  
ATOM   4864  CB  LEU A 611     -31.511 -10.949  38.020  1.00 47.77           C  
ATOM   4865  O   LEU A 611     -32.051 -11.867  40.821  1.00 47.77           O  
ATOM   4866  CG  LEU A 611     -30.975 -11.326  36.629  1.00 47.77           C  
ATOM   4867  CD1 LEU A 611     -30.252 -10.132  36.005  1.00 47.77           C  
ATOM   4868  CD2 LEU A 611     -29.987 -12.489  36.732  1.00 47.77           C  
ATOM   4869  N   LYS A 612     -34.059 -10.959  40.403  1.00 51.69           N  
ATOM   4870  CA  LYS A 612     -34.461 -10.954  41.812  1.00 51.69           C  
ATOM   4871  C   LYS A 612     -34.779 -12.372  42.269  1.00 51.69           C  
ATOM   4872  CB  LYS A 612     -35.658 -10.030  42.055  1.00 51.69           C  
ATOM   4873  O   LYS A 612     -35.333 -13.162  41.516  1.00 51.69           O  
ATOM   4874  CG  LYS A 612     -35.210  -8.616  42.441  1.00 51.69           C  
ATOM   4875  CD  LYS A 612     -36.427  -7.863  42.981  1.00 51.69           C  
ATOM   4876  CE  LYS A 612     -36.050  -6.520  43.599  1.00 51.69           C  
ATOM   4877  NZ  LYS A 612     -37.198  -6.033  44.403  1.00 51.69           N  
ATOM   4878  N   ASP A 613     -34.450 -12.648  43.527  1.00 59.59           N  
ATOM   4879  CA  ASP A 613     -34.623 -13.939  44.181  1.00 59.59           C  
ATOM   4880  C   ASP A 613     -36.040 -14.481  43.919  1.00 59.59           C  
ATOM   4881  CB  ASP A 613     -34.315 -13.740  45.682  1.00 59.59           C  
ATOM   4882  O   ASP A 613     -37.022 -13.978  44.470  1.00 59.59           O  
ATOM   4883  CG  ASP A 613     -33.702 -14.963  46.364  1.00 59.59           C  
ATOM   4884  OD1 ASP A 613     -33.740 -16.052  45.752  1.00 59.59           O  
ATOM   4885  OD2 ASP A 613     -33.196 -14.780  47.494  1.00 59.59           O  
ATOM   4886  N   LYS A 614     -36.160 -15.477  43.026  1.00 62.79           N  
ATOM   4887  CA  LYS A 614     -37.441 -16.067  42.584  1.00 62.79           C  
ATOM   4888  C   LYS A 614     -38.300 -16.506  43.780  1.00 62.79           C  
ATOM   4889  CB  LYS A 614     -37.124 -17.215  41.603  1.00 62.79           C  
ATOM   4890  O   LYS A 614     -39.528 -16.518  43.718  1.00 62.79           O  
ATOM   4891  CG  LYS A 614     -38.366 -17.806  40.915  1.00 62.79           C  
ATOM   4892  CD  LYS A 614     -37.988 -18.725  39.739  1.00 62.79           C  
ATOM   4893  CE  LYS A 614     -39.263 -19.340  39.144  1.00 62.79           C  
ATOM   4894  NZ  LYS A 614     -39.087 -19.881  37.775  1.00 62.79           N  
ATOM   4895  N   GLN A 615     -37.631 -16.775  44.898  1.00 68.78           N  
ATOM   4896  CA  GLN A 615     -38.199 -17.079  46.197  1.00 68.78           C  
ATOM   4897  C   GLN A 615     -39.140 -15.993  46.749  1.00 68.78           C  
ATOM   4898  CB  GLN A 615     -37.017 -17.314  47.157  1.00 68.78           C  
ATOM   4899  O   GLN A 615     -40.104 -16.338  47.427  1.00 68.78           O  
ATOM   4900  CG  GLN A 615     -37.386 -18.289  48.279  1.00 68.78           C  
ATOM   4901  CD  GLN A 615     -37.708 -19.683  47.747  1.00 68.78           C  
ATOM   4902  NE2 GLN A 615     -38.719 -20.338  48.274  1.00 68.78           N  
ATOM   4903  OE1 GLN A 615     -37.087 -20.202  46.838  1.00 68.78           O  
ATOM   4904  N   GLU A 616     -38.909 -14.703  46.475  1.00 73.31           N  
ATOM   4905  CA  GLU A 616     -39.769 -13.608  46.958  1.00 73.31           C  
ATOM   4906  C   GLU A 616     -41.185 -13.704  46.363  1.00 73.31           C  
ATOM   4907  CB  GLU A 616     -39.107 -12.241  46.667  1.00 73.31           C  
ATOM   4908  O   GLU A 616     -42.170 -13.578  47.094  1.00 73.31           O  
ATOM   4909  CG  GLU A 616     -39.847 -11.072  47.349  1.00 73.31           C  
ATOM   4910  CD  GLU A 616     -39.180  -9.683  47.197  1.00 73.31           C  
ATOM   4911  OE1 GLU A 616     -39.602  -8.769  47.944  1.00 73.31           O  
ATOM   4912  OE2 GLU A 616     -38.276  -9.487  46.348  1.00 73.31           O  
ATOM   4913  N   TYR A 617     -41.284 -14.014  45.067  1.00 77.45           N  
ATOM   4914  CA  TYR A 617     -42.554 -14.201  44.359  1.00 77.45           C  
ATOM   4915  C   TYR A 617     -43.274 -15.470  44.833  1.00 77.45           C  
ATOM   4916  CB  TYR A 617     -42.297 -14.235  42.844  1.00 77.45           C  
ATOM   4917  O   TYR A 617     -44.450 -15.422  45.196  1.00 77.45           O  
ATOM   4918  CG  TYR A 617     -41.535 -13.029  42.318  1.00 77.45           C  
ATOM   4919  CD1 TYR A 617     -42.183 -11.791  42.177  1.00 77.45           C  
ATOM   4920  CD2 TYR A 617     -40.172 -13.141  41.992  1.00 77.45           C  
ATOM   4921  CE1 TYR A 617     -41.461 -10.663  41.740  1.00 77.45           C  
ATOM   4922  CE2 TYR A 617     -39.456 -12.029  41.509  1.00 77.45           C  
ATOM   4923  OH  TYR A 617     -39.419  -9.713  40.887  1.00 77.45           O  
ATOM   4924  CZ  TYR A 617     -40.104 -10.782  41.379  1.00 77.45           C  
ATOM   4925  N   LEU A 618     -42.543 -16.587  44.938  1.00 77.95           N  
ATOM   4926  CA  LEU A 618     -43.089 -17.862  45.420  1.00 77.95           C  
ATOM   4927  C   LEU A 618     -43.627 -17.749  46.858  1.00 77.95           C  
ATOM   4928  CB  LEU A 618     -42.006 -18.950  45.323  1.00 77.95           C  
ATOM   4929  O   LEU A 618     -44.705 -18.250  47.175  1.00 77.95           O  
ATOM   4930  CG  LEU A 618     -41.574 -19.318  43.889  1.00 77.95           C  
ATOM   4931  CD1 LEU A 618     -40.367 -20.256  43.950  1.00 77.95           C  
ATOM   4932  CD2 LEU A 618     -42.677 -20.017  43.098  1.00 77.95           C  
ATOM   4933  N   ASN A 619     -42.914 -17.030  47.731  1.00 77.00           N  
ATOM   4934  CA  ASN A 619     -43.339 -16.789  49.113  1.00 77.00           C  
ATOM   4935  C   ASN A 619     -44.565 -15.866  49.217  1.00 77.00           C  
ATOM   4936  CB  ASN A 619     -42.168 -16.180  49.898  1.00 77.00           C  
ATOM   4937  O   ASN A 619     -45.256 -15.887  50.237  1.00 77.00           O  
ATOM   4938  CG  ASN A 619     -41.022 -17.135  50.180  1.00 77.00           C
[truncated: 3,631,312 more chars]
