# Supplementary material for: Theoretical study of ArcB and its dimerization, interaction with anaerobic metabolites, and activation of ArcA
Source: PeerJ. 2023 Oct 13;11:e16309. doi: 10.7717/peerj.16309 (PMC10578306; doi:10.7717/peerj.16309)
Supplement: Supplemental Information 2 [file peerj-11-16309-s002.zip › Supplementary Files/Type 1 and 2 ArcB sensor kinases models/Type 2/AF-A0A2S9SIC6-F1-model_v4_Haemophilus influenzae.pdb]

HEADER                                            01-JUN-22                     
TITLE     ALPHAFOLD MONOMER V2.0 PREDICTION FOR AEROBIC RESPIRATION CONTROL     
TITLE    2 SENSOR PROTEIN (A0A2S9SIC6)                                          
COMPND    MOL_ID: 1;                                                            
COMPND   2 MOLECULE: AEROBIC RESPIRATION CONTROL SENSOR PROTEIN;                
COMPND   3 CHAIN: A                                                             
SOURCE    MOL_ID: 1;                                                            
SOURCE   2 ORGANISM_SCIENTIFIC: HAEMOPHILUS INFLUENZAE;                         
SOURCE   3 ORGANISM_TAXID: 727                                                  
REMARK   1                                                                      
REMARK   1 REFERENCE 1                                                          
REMARK   1  AUTH   JOHN JUMPER, RICHARD EVANS, ALEXANDER PRITZEL, TIM GREEN,    
REMARK   1  AUTH 2 MICHAEL FIGURNOV, OLAF RONNEBERGER, KATHRYN TUNYASUVUNAKOOL, 
REMARK   1  AUTH 3 RUSS BATES, AUGUSTIN ZIDEK, ANNA POTAPENKO, ALEX BRIDGLAND,  
REMARK   1  AUTH 4 CLEMENS MEYER, SIMON A A KOHL, ANDREW J BALLARD,             
REMARK   1  AUTH 5 ANDREW COWIE, BERNARDINO ROMERA-PAREDES, STANISLAV NIKOLOV,  
REMARK   1  AUTH 6 RISHUB JAIN, JONAS ADLER, TREVOR BACK, STIG PETERSEN,        
REMARK   1  AUTH 7 DAVID REIMAN, ELLEN CLANCY, MICHAL ZIELINSKI,                
REMARK   1  AUTH 8 MARTIN STEINEGGER, MICHALINA PACHOLSKA, TAMAS BERGHAMMER,    
REMARK   1  AUTH 9 DAVID SILVER, ORIOL VINYALS, ANDREW W SENIOR,                
REMARK   1  AUTH10 KORAY KAVUKCUOGLU, PUSHMEET KOHLI, DEMIS HASSABIS            
REMARK   1  TITL   HIGHLY ACCURATE PROTEIN STRUCTURE PREDICTION WITH ALPHAFOLD  
REMARK   1  REF    NATURE                        V. 596   583 2021              
REMARK   1  REFN                   ISSN 0028-0836                               
REMARK   1  PMID   34265844                                                     
REMARK   1  DOI    10.1038/s41586-021-03819-2                                   
REMARK   1                                                                      
REMARK   1 DISCLAIMERS                                                          
REMARK   1 ALPHAFOLD DATA, COPYRIGHT (2021) DEEPMIND TECHNOLOGIES LIMITED. THE  
REMARK   1 INFORMATION PROVIDED IS THEORETICAL MODELLING ONLY AND CAUTION SHOULD
REMARK   1 BE EXERCISED IN ITS USE. IT IS PROVIDED "AS-IS" WITHOUT ANY WARRANTY 
REMARK   1 OF ANY KIND, WHETHER EXPRESSED OR IMPLIED. NO WARRANTY IS GIVEN THAT 
REMARK   1 USE OF THE INFORMATION SHALL NOT INFRINGE THE RIGHTS OF ANY THIRD    
REMARK   1 PARTY. THE INFORMATION IS NOT INTENDED TO BE A SUBSTITUTE FOR        
REMARK   1 PROFESSIONAL MEDICAL ADVICE, DIAGNOSIS, OR TREATMENT, AND DOES NOT   
REMARK   1 CONSTITUTE MEDICAL OR OTHER PROFESSIONAL ADVICE. IT IS AVAILABLE FOR 
REMARK   1 ACADEMIC AND COMMERCIAL PURPOSES, UNDER CC-BY 4.0 LICENCE.           
DBREF  XXXX A    1   598  UNP    A0A2S9SIC6 A0A2S9SIC6_HAEIF     1    598       
SEQRES   1 A  598  MET LYS ASN PHE LYS TYR PHE ALA GLN SER TYR VAL ASP          
SEQRES   2 A  598  TRP VAL ILE ARG LEU GLY ARG LEU ARG PHE SER LEU LEU          
SEQRES   3 A  598  GLY VAL MET ILE LEU ALA VAL LEU ALA LEU CYS THR GLN          
SEQRES   4 A  598  ILE LEU PHE SER LEU PHE ILE VAL HIS GLN ILE SER TRP          
SEQRES   5 A  598  VAL ASP ILE PHE ARG SER VAL THR PHE GLY LEU LEU THR          
SEQRES   6 A  598  ALA PRO PHE VAL ILE TYR PHE PHE THR LEU LEU VAL GLU          
SEQRES   7 A  598  LYS LEU GLU HIS SER ARG LEU ASP LEU SER SER SER VAL          
SEQRES   8 A  598  ASN ARG LEU GLU ASN GLU VAL ALA GLU ARG ILE ALA ALA          
SEQRES   9 A  598  GLN LYS LYS LEU SER GLN ALA LEU GLU LYS LEU GLU LYS          
SEQRES  10 A  598  ASN SER ARG ASP LYS SER THR LEU LEU ALA THR ILE SER          
SEQRES  11 A  598  HIS GLU LEU ARG THR PRO LEU ASN GLY ILE VAL GLY LEU          
SEQRES  12 A  598  SER GLN ILE LEU LEU ASP ASP GLU LEU ASP ASP ARG GLN          
SEQRES  13 A  598  ARG ASN TYR LEU LYS THR ILE ASN ILE SER ALA VAL SER          
SEQRES  14 A  598  LEU GLY TYR ILE PHE SER ASP ILE ILE ASP LEU GLU LYS          
SEQRES  15 A  598  ILE ASP ALA SER ARG ILE GLU LEU ASN ARG GLN PRO THR          
SEQRES  16 A  598  ASP PHE PRO ALA LEU LEU ASN ASP ILE TYR ASN PHE ALA          
SEQRES  17 A  598  SER PHE LEU ALA LYS GLN LYS ASN LEU ILE PHE SER LEU          
SEQRES  18 A  598  GLU LEU GLU GLN ASN LEU PRO ASN TRP LEU ASN LEU ASP          
SEQRES  19 A  598  ARG VAL ARG LEU SER GLN ILE LEU TRP ASN LEU ILE SER          
SEQRES  20 A  598  ASN ALA VAL LYS PHE THR ASP GLN GLY ASN ILE ILE LEU          
SEQRES  21 A  598  LYS ILE MET ARG ASN GLN ASP CYS TYR HIS PHE ILE VAL          
SEQRES  22 A  598  LYS ASP THR GLY MET GLY ILE SER PRO GLU GLU GLN LYS          
SEQRES  23 A  598  HIS ILE PHE GLU MET TYR TYR GLN VAL LYS GLU SER ARG          
SEQRES  24 A  598  GLN GLN SER ALA GLY SER GLY ILE GLY LEU ALA ILE SER          
SEQRES  25 A  598  LYS ASN LEU ALA GLN LEU MET GLU GLY ASP LEU THR VAL          
SEQRES  26 A  598  GLU SER GLU ARG GLY LYS GLY ALA THR PHE HIS LEU THR          
SEQRES  27 A  598  LEU HIS ALA GLN GLU ILE SER GLU LYS GLU SER VAL LYS          
SEQRES  28 A  598  LYS ASN ILE PRO SER LEU ASN ILE LEU LEU VAL GLU ASP          
SEQRES  29 A  598  VAL ASP LEU ASN ILE MET VAL ALA LYS THR ILE LEU GLU          
SEQRES  30 A  598  LYS LEU ARG HIS HIS VAL ASP VAL ALA THR ASN GLY LYS          
SEQRES  31 A  598  GLN ALA ILE THR LEU PHE GLU LYS ASN VAL TYR ASP ILE          
SEQRES  32 A  598  LEU LEU LEU ASP ILE LYS LEU PRO ASP MET SER GLY PHE          
SEQRES  33 A  598  GLU ILE ALA GLN TYR LEU ARG GLU ASN TYR GLU ASN GLY          
SEQRES  34 A  598  ILE TYR ASP PHE LEU PRO PRO MET ILE ALA PHE THR ALA          
SEQRES  35 A  598  ASN VAL MET GLN SER GLU GLN GLU TYR LEU GLU MET GLY          
SEQRES  36 A  598  MET ASP GLY VAL LEU ARG LYS PRO ILE SER ILE LYS ASP          
SEQRES  37 A  598  LEU HIS HIS CYS LEU GLN GLN PHE PHE ALA ASP GLU ARG          
SEQRES  38 A  598  GLU PRO ILE ILE GLU VAL ASN ASP THR SER VAL PHE SER          
SEQRES  39 A  598  GLU LYS PHE ASP LEU ALA LEU ILE GLU THR LEU GLY LYS          
SEQRES  40 A  598  SER GLN ILE LEU GLU ASN LEU SER LEU PHE LYS GLN THR          
SEQRES  41 A  598  MET PRO ASN TYR LEU ALA GLN LEU SER LYS ASP ASN MET          
SEQRES  42 A  598  LYS GLU THR GLU GLU THR ALA HIS LYS ILE LYS GLY ALA          
SEQRES  43 A  598  ALA ALA SER VAL GLY LEU ASN HIS LEU ARG GLN LEU ALA          
SEQRES  44 A  598  ASP THR LEU GLU SER ALA ALA LYS ASN SER ASP VAL PHE          
SEQRES  45 A  598  ASN CYS GLY GLU LEU ILE ASP GLU ILE GLY ASN LEU TRP          
SEQRES  46 A  598  LEU GLU ASP VAL GLU ASP LEU PHE LYS PHE CYS LYS PHE          
CRYST1    1.000    1.000    1.000  90.00  90.00  90.00 P 1           1          
ORIGX1      1.000000  0.000000  0.000000        0.00000                         
ORIGX2      0.000000  1.000000  0.000000        0.00000                         
ORIGX3      0.000000  0.000000  1.000000        0.00000                         
SCALE1      1.000000  0.000000  0.000000        0.00000                         
SCALE2      0.000000  1.000000  0.000000        0.00000                         
SCALE3      0.000000  0.000000  1.000000        0.00000                         
MODEL        1                                                                  
ATOM      1  N   MET A   1      25.050  12.001 -63.446  1.00 45.72           N  
ATOM      2  CA  MET A   1      26.347  12.204 -62.747  1.00 45.72           C  
ATOM      3  C   MET A   1      27.279  10.981 -62.754  1.00 45.72           C  
ATOM      4  CB  MET A   1      26.149  12.759 -61.331  1.00 45.72           C  
ATOM      5  O   MET A   1      28.480  11.193 -62.850  1.00 45.72           O  
ATOM      6  CG  MET A   1      25.634  14.203 -61.386  1.00 45.72           C  
ATOM      7  SD  MET A   1      25.215  14.895 -59.773  1.00 45.72           S  
ATOM      8  CE  MET A   1      26.850  15.362 -59.140  1.00 45.72           C  
ATOM      9  N   LYS A   2      26.793   9.722 -62.708  1.00 49.88           N  
ATOM     10  CA  LYS A   2      27.657   8.512 -62.748  1.00 49.88           C  
ATOM     11  C   LYS A   2      28.545   8.405 -64.007  1.00 49.88           C  
ATOM     12  CB  LYS A   2      26.814   7.230 -62.554  1.00 49.88           C  
ATOM     13  O   LYS A   2      29.724   8.098 -63.879  1.00 49.88           O  
ATOM     14  CG  LYS A   2      26.454   6.959 -61.078  1.00 49.88           C  
ATOM     15  CD  LYS A   2      25.649   5.654 -60.903  1.00 49.88           C  
ATOM     16  CE  LYS A   2      25.401   5.334 -59.417  1.00 49.88           C  
ATOM     17  NZ  LYS A   2      24.608   4.087 -59.224  1.00 49.88           N  
ATOM     18  N   ASN A   3      28.027   8.760 -65.187  1.00 57.41           N  
ATOM     19  CA  ASN A   3      28.785   8.651 -66.446  1.00 57.41           C  
ATOM     20  C   ASN A   3      29.958   9.642 -66.538  1.00 57.41           C  
ATOM     21  CB  ASN A   3      27.820   8.786 -67.644  1.00 57.41           C  
ATOM     22  O   ASN A   3      31.032   9.275 -66.997  1.00 57.41           O  
ATOM     23  CG  ASN A   3      26.841   7.626 -67.747  1.00 57.41           C  
ATOM     24  ND2 ASN A   3      25.909   7.671 -68.667  1.00 57.41           N  
ATOM     25  OD1 ASN A   3      26.863   6.700 -66.959  1.00 57.41           O  
ATOM     26  N   PHE A   4      29.800  10.871 -66.037  1.00 57.34           N  
ATOM     27  CA  PHE A   4      30.869  11.879 -66.066  1.00 57.34           C  
ATOM     28  C   PHE A   4      32.071  11.474 -65.198  1.00 57.34           C  
ATOM     29  CB  PHE A   4      30.288  13.229 -65.623  1.00 57.34           C  
ATOM     30  O   PHE A   4      33.216  11.700 -65.574  1.00 57.34           O  
ATOM     31  CG  PHE A   4      31.187  14.409 -65.933  1.00 57.34           C  
ATOM     32  CD1 PHE A   4      32.043  14.939 -64.948  1.00 57.34           C  
ATOM     33  CD2 PHE A   4      31.168  14.979 -67.220  1.00 57.34           C  
ATOM     34  CE1 PHE A   4      32.869  16.037 -65.249  1.00 57.34           C  
ATOM     35  CE2 PHE A   4      31.994  16.076 -67.520  1.00 57.34           C  
ATOM     36  CZ  PHE A   4      32.843  16.606 -66.534  1.00 57.34           C  
ATOM     37  N   LYS A   5      31.816  10.804 -64.065  1.00 55.47           N  
ATOM     38  CA  LYS A   5      32.857  10.306 -63.155  1.00 55.47           C  
ATOM     39  C   LYS A   5      33.688   9.185 -63.798  1.00 55.47           C  
ATOM     40  CB  LYS A   5      32.193   9.881 -61.830  1.00 55.47           C  
ATOM     41  O   LYS A   5      34.908   9.200 -63.677  1.00 55.47           O  
ATOM     42  CG  LYS A   5      33.110  10.089 -60.613  1.00 55.47           C  
ATOM     43  CD  LYS A   5      32.390   9.713 -59.306  1.00 55.47           C  
ATOM     44  CE  LYS A   5      33.273  10.029 -58.089  1.00 55.47           C  
ATOM     45  NZ  LYS A   5      32.654   9.606 -56.803  1.00 55.47           N  
ATOM     46  N   TYR A   6      33.037   8.287 -64.544  1.00 70.75           N  
ATOM     47  CA  TYR A   6      33.691   7.207 -65.293  1.00 70.75           C  
ATOM     48  C   TYR A   6      34.549   7.728 -66.457  1.00 70.75           C  
ATOM     49  CB  TYR A   6      32.617   6.239 -65.804  1.00 70.75           C  
ATOM     50  O   TYR A   6      35.695   7.305 -66.610  1.00 70.75           O  
ATOM     51  CG  TYR A   6      33.180   5.070 -66.587  1.00 70.75           C  
ATOM     52  CD1 TYR A   6      33.210   5.106 -67.996  1.00 70.75           C  
ATOM     53  CD2 TYR A   6      33.701   3.958 -65.899  1.00 70.75           C  
ATOM     54  CE1 TYR A   6      33.753   4.023 -68.713  1.00 70.75           C  
ATOM     55  CE2 TYR A   6      34.245   2.874 -66.615  1.00 70.75           C  
ATOM     56  OH  TYR A   6      34.784   1.862 -68.726  1.00 70.75           O  
ATOM     57  CZ  TYR A   6      34.270   2.906 -68.026  1.00 70.75           C  
ATOM     58  N   PHE A   7      34.033   8.685 -67.239  1.00 66.50           N  
ATOM     59  CA  PHE A   7      34.805   9.325 -68.311  1.00 66.50           C  
ATOM     60  C   PHE A   7      35.989  10.128 -67.765  1.00 66.50           C  
ATOM     61  CB  PHE A   7      33.896  10.211 -69.176  1.00 66.50           C  
ATOM     62  O   PHE A   7      37.083  10.036 -68.312  1.00 66.50           O  
ATOM     63  CG  PHE A   7      33.203   9.453 -70.292  1.00 66.50           C  
ATOM     64  CD1 PHE A   7      33.934   9.084 -71.436  1.00 66.50           C  
ATOM     65  CD2 PHE A   7      31.841   9.113 -70.200  1.00 66.50           C  
ATOM     66  CE1 PHE A   7      33.309   8.369 -72.473  1.00 66.50           C  
ATOM     67  CE2 PHE A   7      31.219   8.385 -71.229  1.00 66.50           C  
ATOM     68  CZ  PHE A   7      31.954   8.013 -72.366  1.00 66.50           C  
ATOM     69  N   ALA A   8      35.805  10.858 -66.661  1.00 62.50           N  
ATOM     70  CA  ALA A   8      36.886  11.595 -66.015  1.00 62.50           C  
ATOM     71  C   ALA A   8      37.971  10.660 -65.453  1.00 62.50           C  
ATOM     72  CB  ALA A   8      36.290  12.496 -64.928  1.00 62.50           C  
ATOM     73  O   ALA A   8      39.151  10.932 -65.644  1.00 62.50           O  
ATOM     74  N   GLN A   9      37.598   9.544 -64.814  1.00 62.25           N  
ATOM     75  CA  GLN A   9      38.565   8.540 -64.350  1.00 62.25           C  
ATOM     76  C   GLN A   9      39.300   7.875 -65.514  1.00 62.25           C  
ATOM     77  CB  GLN A   9      37.877   7.483 -63.473  1.00 62.25           C  
ATOM     78  O   GLN A   9      40.522   7.831 -65.498  1.00 62.25           O  
ATOM     79  CG  GLN A   9      37.782   7.967 -62.023  1.00 62.25           C  
ATOM     80  CD  GLN A   9      37.027   6.988 -61.133  1.00 62.25           C  
ATOM     81  NE2 GLN A   9      37.636   6.488 -60.080  1.00 62.25           N  
ATOM     82  OE1 GLN A   9      35.857   6.697 -61.329  1.00 62.25           O  
ATOM     83  N   SER A  10      38.585   7.454 -66.559  1.00 66.69           N  
ATOM     84  CA  SER A  10      39.200   6.829 -67.739  1.00 66.69           C  
ATOM     85  C   SER A  10      40.143   7.786 -68.475  1.00 66.69           C  
ATOM     86  CB  SER A  10      38.123   6.346 -68.714  1.00 66.69           C  
ATOM     87  O   SER A  10      41.200   7.372 -68.943  1.00 66.69           O  
ATOM     88  OG  SER A  10      37.254   5.418 -68.096  1.00 66.69           O  
ATOM     89  N   TYR A  11      39.786   9.072 -68.553  1.00 66.62           N  
ATOM     90  CA  TYR A  11      40.645  10.121 -69.100  1.00 66.62           C  
ATOM     91  C   TYR A  11      41.912  10.299 -68.259  1.00 66.62           C  
ATOM     92  CB  TYR A  11      39.849  11.430 -69.191  1.00 66.62           C  
ATOM     93  O   TYR A  11      43.011  10.291 -68.801  1.00 66.62           O  
ATOM     94  CG  TYR A  11      40.670  12.621 -69.646  1.00 66.62           C  
ATOM     95  CD1 TYR A  11      41.133  13.562 -68.705  1.00 66.62           C  
ATOM     96  CD2 TYR A  11      40.991  12.771 -71.008  1.00 66.62           C  
ATOM     97  CE1 TYR A  11      41.914  14.656 -69.125  1.00 66.62           C  
ATOM     98  CE2 TYR A  11      41.770  13.864 -71.432  1.00 66.62           C  
ATOM     99  OH  TYR A  11      42.989  15.858 -70.906  1.00 66.62           O  
ATOM    100  CZ  TYR A  11      42.234  14.807 -70.492  1.00 66.62           C  
ATOM    101  N   VAL A  12      41.780  10.400 -66.935  1.00 64.12           N  
ATOM    102  CA  VAL A  12      42.924  10.552 -66.025  1.00 64.12           C  
ATOM    103  C   VAL A  12      43.838   9.321 -66.064  1.00 64.12           C  
ATOM    104  CB  VAL A  12      42.425  10.877 -64.605  1.00 64.12           C  
ATOM    105  O   VAL A  12      45.050   9.475 -66.193  1.00 64.12           O  
ATOM    106  CG1 VAL A  12      43.537  10.827 -63.553  1.00 64.12           C  
ATOM    107  CG2 VAL A  12      41.839  12.298 -64.563  1.00 64.12           C  
ATOM    108  N   ASP A  13      43.284   8.109 -66.057  1.00 67.06           N  
ATOM    109  CA  ASP A  13      44.053   6.862 -66.160  1.00 67.06           C  
ATOM    110  C   ASP A  13      44.790   6.752 -67.500  1.00 67.06           C  
ATOM    111  CB  ASP A  13      43.116   5.653 -66.002  1.00 67.06           C  
ATOM    112  O   ASP A  13      45.923   6.271 -67.561  1.00 67.06           O  
ATOM    113  CG  ASP A  13      42.598   5.441 -64.576  1.00 67.06           C  
ATOM    114  OD1 ASP A  13      43.210   5.983 -63.630  1.00 67.06           O  
ATOM    115  OD2 ASP A  13      41.611   4.681 -64.449  1.00 67.06           O  
ATOM    116  N   TRP A  14      44.171   7.224 -68.584  1.00 69.06           N  
ATOM    117  CA  TRP A  14      44.798   7.305 -69.901  1.00 69.06           C  
ATOM    118  C   TRP A  14      45.965   8.305 -69.921  1.00 69.06           C  
ATOM    119  CB  TRP A  14      43.716   7.640 -70.931  1.00 69.06           C  
ATOM    120  O   TRP A  14      47.041   7.972 -70.423  1.00 69.06           O  
ATOM    121  CG  TRP A  14      44.186   7.723 -72.345  1.00 69.06           C  
ATOM    122  CD1 TRP A  14      44.340   6.675 -73.184  1.00 69.06           C  
ATOM    123  CD2 TRP A  14      44.549   8.912 -73.109  1.00 69.06           C  
ATOM    124  CE2 TRP A  14      44.899   8.502 -74.430  1.00 69.06           C  
ATOM    125  CE3 TRP A  14      44.608  10.294 -72.825  1.00 69.06           C  
ATOM    126  NE1 TRP A  14      44.767   7.130 -74.416  1.00 69.06           N  
ATOM    127  CH2 TRP A  14      45.336  10.782 -75.108  1.00 69.06           C  
ATOM    128  CZ2 TRP A  14      45.276   9.414 -75.426  1.00 69.06           C  
ATOM    129  CZ3 TRP A  14      45.002  11.218 -73.812  1.00 69.06           C  
ATOM    130  N   VAL A  15      45.798   9.484 -69.306  1.00 66.50           N  
ATOM    131  CA  VAL A  15      46.860  10.497 -69.147  1.00 66.50           C  
ATOM    132  C   VAL A  15      48.044   9.944 -68.347  1.00 66.50           C  
ATOM    133  CB  VAL A  15      46.299  11.784 -68.496  1.00 66.50           C  
ATOM    134  O   VAL A  15      49.195  10.120 -68.751  1.00 66.50           O  
ATOM    135  CG1 VAL A  15      47.395  12.792 -68.124  1.00 66.50           C  
ATOM    136  CG2 VAL A  15      45.345  12.502 -69.457  1.00 66.50           C  
ATOM    137  N   ILE A  16      47.781   9.213 -67.261  1.00 63.34           N  
ATOM    138  CA  ILE A  16      48.821   8.591 -66.427  1.00 63.34           C  
ATOM    139  C   ILE A  16      49.578   7.507 -67.211  1.00 63.34           C  
ATOM    140  CB  ILE A  16      48.190   8.047 -65.122  1.00 63.34           C  
ATOM    141  O   ILE A  16      50.807   7.458 -67.173  1.00 63.34           O  
ATOM    142  CG1 ILE A  16      47.688   9.218 -64.243  1.00 63.34           C  
ATOM    143  CG2 ILE A  16      49.196   7.198 -64.321  1.00 63.34           C  
ATOM    144  CD1 ILE A  16      46.735   8.781 -63.123  1.00 63.34           C  
ATOM    145  N   ARG A  17      48.869   6.673 -67.984  1.00 68.31           N  
ATOM    146  CA  ARG A  17      49.456   5.561 -68.758  1.00 68.31           C  
ATOM    147  C   ARG A  17      50.363   6.032 -69.903  1.00 68.31           C  
ATOM    148  CB  ARG A  17      48.305   4.672 -69.259  1.00 68.31           C  
ATOM    149  O   ARG A  17      51.304   5.333 -70.273  1.00 68.31           O  
ATOM    150  CG  ARG A  17      48.718   3.209 -69.450  1.00 68.31           C  
ATOM    151  CD  ARG A  17      47.563   2.351 -69.989  1.00 68.31           C  
ATOM    152  NE  ARG A  17      46.438   2.216 -69.038  1.00 68.31           N  
ATOM    153  NH1 ARG A  17      45.315   0.546 -70.147  1.00 68.31           N  
ATOM    154  NH2 ARG A  17      44.494   1.335 -68.229  1.00 68.31           N  
ATOM    155  CZ  ARG A  17      45.425   1.370 -69.140  1.00 68.31           C  
ATOM    156  N   LEU A  18      50.098   7.216 -70.454  1.00 69.44           N  
ATOM    157  CA  LEU A  18      50.963   7.880 -71.434  1.00 69.44           C  
ATOM    158  C   LEU A  18      52.276   8.374 -70.808  1.00 69.44           C  
ATOM    159  CB  LEU A  18      50.162   9.024 -72.084  1.00 69.44           C  
ATOM    160  O   LEU A  18      53.308   8.378 -71.479  1.00 69.44           O  
ATOM    161  CG  LEU A  18      49.463   8.560 -73.375  1.00 69.44           C  
ATOM    162  CD1 LEU A  18      48.154   9.299 -73.591  1.00 69.44           C  
ATOM    163  CD2 LEU A  18      50.357   8.822 -74.592  1.00 69.44           C  
ATOM    164  N   GLY A  19      52.270   8.723 -69.522  1.00 67.44           N  
ATOM    165  CA  GLY A  19      53.417   9.287 -68.821  1.00 67.44           C  
ATOM    166  C   GLY A  19      53.634  10.770 -69.144  1.00 67.44           C  
ATOM    167  O   GLY A  19      53.362  11.237 -70.254  1.00 67.44           O  
ATOM    168  N   ARG A  20      54.166  11.511 -68.159  1.00 67.06           N  
ATOM    169  CA  ARG A  20      54.310  12.984 -68.166  1.00 67.06           C  
ATOM    170  C   ARG A  20      54.855  13.540 -69.485  1.00 67.06           C  
ATOM    171  CB  ARG A  20      55.202  13.428 -66.982  1.00 67.06           C  
ATOM    172  O   ARG A  20      54.308  14.484 -70.042  1.00 67.06           O  
ATOM    173  CG  ARG A  20      54.539  13.179 -65.613  1.00 67.06           C  
ATOM    174  CD  ARG A  20      55.344  13.724 -64.421  1.00 67.06           C  
ATOM    175  NE  ARG A  20      56.500  12.875 -64.055  1.00 67.06           N  
ATOM    176  NH1 ARG A  20      57.152  14.102 -62.215  1.00 67.06           N  
ATOM    177  NH2 ARG A  20      58.211  12.202 -62.701  1.00 67.06           N  
ATOM    178  CZ  ARG A  20      57.278  13.065 -62.997  1.00 67.06           C  
ATOM    179  N   LEU A  21      55.899  12.909 -70.020  1.00 65.88           N  
ATOM    180  CA  LEU A  21      56.596  13.392 -71.211  1.00 65.88           C  
ATOM    181  C   LEU A  21      55.792  13.174 -72.504  1.00 65.88           C  
ATOM    182  CB  LEU A  21      57.984  12.724 -71.254  1.00 65.88           C  
ATOM    183  O   LEU A  21      55.760  14.052 -73.362  1.00 65.88           O  
ATOM    184  CG  LEU A  21      59.075  13.642 -71.847  1.00 65.88           C  
ATOM    185  CD1 LEU A  21      60.225  13.802 -70.851  1.00 65.88           C  
ATOM    186  CD2 LEU A  21      59.638  13.070 -73.145  1.00 65.88           C  
ATOM    187  N   ARG A  22      55.106  12.030 -72.646  1.00 75.56           N  
ATOM    188  CA  ARG A  22      54.334  11.724 -73.863  1.00 75.56           C  
ATOM    189  C   ARG A  22      53.024  12.500 -73.915  1.00 75.56           C  
ATOM    190  CB  ARG A  22      54.050  10.226 -74.015  1.00 75.56           C  
ATOM    191  O   ARG A  22      52.620  12.902 -74.999  1.00 75.56           O  
ATOM    192  CG  ARG A  22      55.303   9.336 -73.976  1.00 75.56           C  
ATOM    193  CD  ARG A  22      54.927   7.878 -74.276  1.00 75.56           C  
ATOM    194  NE  ARG A  22      56.117   7.016 -74.423  1.00 75.56           N  
ATOM    195  NH1 ARG A  22      55.145   5.038 -73.764  1.00 75.56           N  
ATOM    196  NH2 ARG A  22      57.254   5.043 -74.492  1.00 75.56           N  
ATOM    197  CZ  ARG A  22      56.165   5.709 -74.225  1.00 75.56           C  
ATOM    198  N   PHE A  23      52.392  12.751 -72.767  1.00 75.94           N  
ATOM    199  CA  PHE A  23      51.193  13.590 -72.705  1.00 75.94           C  
ATOM    200  C   PHE A  23      51.502  15.049 -73.066  1.00 75.94           C  
ATOM    201  CB  PHE A  23      50.546  13.475 -71.322  1.00 75.94           C  
ATOM    202  O   PHE A  23      50.813  15.629 -73.903  1.00 75.94           O  
ATOM    203  CG  PHE A  23      49.253  14.259 -71.233  1.00 75.94           C  
ATOM    204  CD1 PHE A  23      49.213  15.493 -70.556  1.00 75.94           C  
ATOM    205  CD2 PHE A  23      48.097  13.779 -71.878  1.00 75.94           C  
ATOM    206  CE1 PHE A  23      48.017  16.230 -70.505  1.00 75.94           C  
ATOM    207  CE2 PHE A  23      46.911  14.532 -71.850  1.00 75.94           C  
ATOM    208  CZ  PHE A  23      46.865  15.749 -71.151  1.00 75.94           C  
ATOM    209  N   SER A  24      52.589  15.615 -72.529  1.00 73.50           N  
ATOM    210  CA  SER A  24      53.036  16.965 -72.893  1.00 73.50           C  
ATOM    211  C   SER A  24      53.400  17.079 -74.381  1.00 73.50           C  
ATOM    212  CB  SER A  24      54.218  17.378 -72.011  1.00 73.50           C  
ATOM    213  O   SER A  24      53.038  18.062 -75.025  1.00 73.50           O  
ATOM    214  OG  SER A  24      53.797  17.462 -70.663  1.00 73.50           O  
ATOM    215  N   LEU A  25      54.043  16.057 -74.963  1.00 76.81           N  
ATOM    216  CA  LEU A  25      54.329  16.001 -76.405  1.00 76.81           C  
ATOM    217  C   LEU A  25      53.056  15.915 -77.259  1.00 76.81           C  
ATOM    218  CB  LEU A  25      55.243  14.799 -76.701  1.00 76.81           C  
ATOM    219  O   LEU A  25      52.959  16.585 -78.284  1.00 76.81           O  
ATOM    220  CG  LEU A  25      56.718  15.017 -76.325  1.00 76.81           C  
ATOM    221  CD1 LEU A  25      57.460  13.681 -76.386  1.00 76.81           C  
ATOM    222  CD2 LEU A  25      57.409  15.989 -77.284  1.00 76.81           C  
ATOM    223  N   LEU A  26      52.068  15.128 -76.829  1.00 80.19           N  
ATOM    224  CA  LEU A  26      50.774  15.017 -77.502  1.00 80.19           C  
ATOM    225  C   LEU A  26      49.994  16.341 -77.439  1.00 80.19           C  
ATOM    226  CB  LEU A  26      50.030  13.820 -76.886  1.00 80.19           C  
ATOM    227  O   LEU A  26      49.418  16.756 -78.442  1.00 80.19           O  
ATOM    228  CG  LEU A  26      48.701  13.471 -77.581  1.00 80.19           C  
ATOM    229  CD1 LEU A  26      48.569  11.955 -77.748  1.00 80.19           C  
ATOM    230  CD2 LEU A  26      47.509  13.946 -76.751  1.00 80.19           C  
ATOM    231  N   GLY A  27      50.045  17.051 -76.308  1.00 77.38           N  
ATOM    232  CA  GLY A  27      49.477  18.395 -76.165  1.00 77.38           C  
ATOM    233  C   GLY A  27      50.111  19.412 -77.119  1.00 77.38           C  
ATOM    234  O   GLY A  27      49.393  20.150 -77.794  1.00 77.38           O  
ATOM    235  N   VAL A  28      51.443  19.406 -77.247  1.00 80.38           N  
ATOM    236  CA  VAL A  28      52.153  20.238 -78.238  1.00 80.38           C  
ATOM    237  C   VAL A  28      51.759  19.871 -79.663  1.00 80.38           C  
ATOM    238  CB  VAL A  28      53.680  20.134 -78.079  1.00 80.38           C  
ATOM    239  O   VAL A  28      51.509  20.764 -80.467  1.00 80.38           O  
ATOM    240  CG1 VAL A  28      54.464  20.807 -79.216  1.00 80.38           C  
ATOM    241  CG2 VAL A  28      54.113  20.829 -76.794  1.00 80.38           C  
ATOM    242  N   MET A  29      51.666  18.579 -79.984  1.00 81.75           N  
ATOM    243  CA  MET A  29      51.281  18.118 -81.319  1.00 81.75           C  
ATOM    244  C   MET A  29      49.871  18.591 -81.692  1.00 81.75           C  
ATOM    245  CB  MET A  29      51.384  16.588 -81.372  1.00 81.75           C  
ATOM    246  O   MET A  29      49.672  19.119 -82.784  1.00 81.75           O  
ATOM    247  CG  MET A  29      51.249  16.050 -82.799  1.00 81.75           C  
ATOM    248  SD  MET A  29      51.137  14.243 -82.857  1.00 81.75           S  
ATOM    249  CE  MET A  29      51.366  13.976 -84.634  1.00 81.75           C  
ATOM    250  N   ILE A  30      48.904  18.461 -80.779  1.00 83.06           N  
ATOM    251  CA  ILE A  30      47.523  18.919 -80.988  1.00 83.06           C  
ATOM    252  C   ILE A  30      47.477  20.437 -81.180  1.00 83.06           C  
ATOM    253  CB  ILE A  30      46.625  18.457 -79.817  1.00 83.06           C  
ATOM    254  O   ILE A  30      46.812  20.912 -82.099  1.00 83.06           O  
ATOM    255  CG1 ILE A  30      46.435  16.926 -79.890  1.00 83.06           C  
ATOM    256  CG2 ILE A  30      45.252  19.158 -79.839  1.00 83.06           C  
ATOM    257  CD1 ILE A  30      45.748  16.330 -78.657  1.00 83.06           C  
ATOM    258  N   LEU A  31      48.200  21.201 -80.357  1.00 81.75           N  
ATOM    259  CA  LEU A  31      48.258  22.657 -80.492  1.00 81.75           C  
ATOM    260  C   LEU A  31      48.932  23.091 -81.794  1.00 81.75           C  
ATOM    261  CB  LEU A  31      48.972  23.268 -79.278  1.00 81.75           C  
ATOM    262  O   LEU A  31      48.447  24.018 -82.434  1.00 81.75           O  
ATOM    263  CG  LEU A  31      48.102  23.304 -78.011  1.00 81.75           C  
ATOM    264  CD1 LEU A  31      48.964  23.731 -76.829  1.00 81.75           C  
ATOM    265  CD2 LEU A  31      46.938  24.291 -78.128  1.00 81.75           C  
ATOM    266  N   ALA A  32      49.993  22.405 -82.222  1.00 81.62           N  
ATOM    267  CA  ALA A  32      50.652  22.672 -83.496  1.00 81.62           C  
ATOM    268  C   ALA A  32      49.716  22.398 -84.684  1.00 81.62           C  
ATOM    269  CB  ALA A  32      51.933  21.833 -83.572  1.00 81.62           C  
ATOM    270  O   ALA A  32      49.623  23.217 -85.595  1.00 81.62           O  
ATOM    271  N   VAL A  33      48.970  21.287 -84.655  1.00 85.06           N  
ATOM    272  CA  VAL A  33      47.971  20.960 -85.685  1.00 85.06           C  
ATOM    273  C   VAL A  33      46.832  21.977 -85.690  1.00 85.06           C  
ATOM    274  CB  VAL A  33      47.438  19.526 -85.498  1.00 85.06           C  
ATOM    275  O   VAL A  33      46.440  22.438 -86.759  1.00 85.06           O  
ATOM    276  CG1 VAL A  33      46.246  19.211 -86.414  1.00 85.06           C  
ATOM    277  CG2 VAL A  33      48.533  18.500 -85.822  1.00 85.06           C  
ATOM    278  N   LEU A  34      46.321  22.371 -84.519  1.00 84.31           N  
ATOM    279  CA  LEU A  34      45.277  23.390 -84.407  1.00 84.31           C  
ATOM    280  C   LEU A  34      45.756  24.748 -84.917  1.00 84.31           C  
ATOM    281  CB  LEU A  34      44.797  23.504 -82.951  1.00 84.31           C  
ATOM    282  O   LEU A  34      45.043  25.361 -85.700  1.00 84.31           O  
ATOM    283  CG  LEU A  34      43.773  22.429 -82.551  1.00 84.31           C  
ATOM    284  CD1 LEU A  34      43.594  22.437 -81.034  1.00 84.31           C  
ATOM    285  CD2 LEU A  34      42.402  22.691 -83.186  1.00 84.31           C  
ATOM    286  N   ALA A  35      46.957  25.188 -84.535  1.00 82.38           N  
ATOM    287  CA  ALA A  35      47.553  26.439 -85.002  1.00 82.38           C  
ATOM    288  C   ALA A  35      47.782  26.442 -86.522  1.00 82.38           C  
ATOM    289  CB  ALA A  35      48.870  26.661 -84.250  1.00 82.38           C  
ATOM    290  O   ALA A  35      47.597  27.462 -87.186  1.00 82.38           O  
ATOM    291  N   LEU A  36      48.149  25.293 -87.093  1.00 84.81           N  
ATOM    292  CA  LEU A  36      48.265  25.130 -88.538  1.00 84.81           C  
ATOM    293  C   LEU A  36      46.886  25.205 -89.212  1.00 84.81           C  
ATOM    294  CB  LEU A  36      48.965  23.794 -88.826  1.00 84.81           C  
ATOM    295  O   LEU A  36      46.717  25.927 -90.192  1.00 84.81           O  
ATOM    296  CG  LEU A  36      49.472  23.700 -90.277  1.00 84.81           C  
ATOM    297  CD1 LEU A  36      50.984  23.924 -90.330  1.00 84.81           C  
ATOM    298  CD2 LEU A  36      49.164  22.326 -90.869  1.00 84.81           C  
ATOM    299  N   CYS A  37      45.886  24.504 -88.671  1.00 86.12           N  
ATOM    300  CA  CYS A  37      44.525  24.501 -89.206  1.00 86.12           C  
ATOM    301  C   CYS A  37      43.877  25.887 -89.133  1.00 86.12           C  
ATOM    302  CB  CYS A  37      43.663  23.479 -88.453  1.00 86.12           C  
ATOM    303  O   CYS A  37      43.280  26.323 -90.114  1.00 86.12           O  
ATOM    304  SG  CYS A  37      44.193  21.790 -88.841  1.00 86.12           S  
ATOM    305  N   THR A  38      44.008  26.597 -88.008  1.00 84.00           N  
ATOM    306  CA  THR A  38      43.478  27.958 -87.855  1.00 84.00           C  
ATOM    307  C   THR A  38      44.163  28.921 -88.812  1.00 84.00           C  
ATOM    308  CB  THR A  38      43.620  28.496 -86.424  1.00 84.00           C  
ATOM    309  O   THR A  38      43.474  29.709 -89.453  1.00 84.00           O  
ATOM    310  CG2 THR A  38      42.733  27.755 -85.425  1.00 84.00           C  
ATOM    311  OG1 THR A  38      44.949  28.405 -85.982  1.00 84.00           O  
ATOM    312  N   GLN A  39      45.484  28.816 -88.987  1.00 82.88           N  
ATOM    313  CA  GLN A  39      46.218  29.637 -89.949  1.00 82.88           C  
ATOM    314  C   GLN A  39      45.760  29.375 -91.389  1.00 82.88           C  
ATOM    315  CB  GLN A  39      47.728  29.384 -89.799  1.00 82.88           C  
ATOM    316  O   GLN A  39      45.548  30.323 -92.146  1.00 82.88           O  
ATOM    317  CG  GLN A  39      48.569  30.352 -90.649  1.00 82.88           C  
ATOM    318  CD  GLN A  39      48.438  31.806 -90.197  1.00 82.88           C  
ATOM    319  NE2 GLN A  39      48.692  32.763 -91.056  1.00 82.88           N  
ATOM    320  OE1 GLN A  39      48.099  32.116 -89.068  1.00 82.88           O  
ATOM    321  N   ILE A  40      45.578  28.106 -91.770  1.00 83.12           N  
ATOM    322  CA  ILE A  40      45.077  27.720 -93.098  1.00 83.12           C  
ATOM    323  C   ILE A  40      43.663  28.267 -93.310  1.00 83.12           C  
ATOM    324  CB  ILE A  40      45.137  26.182 -93.270  1.00 83.12           C  
ATOM    325  O   ILE A  40      43.392  28.882 -94.339  1.00 83.12           O  
ATOM    326  CG1 ILE A  40      46.607  25.721 -93.403  1.00 83.12           C  
ATOM    327  CG2 ILE A  40      44.337  25.718 -94.504  1.00 83.12           C  
ATOM    328  CD1 ILE A  40      46.798  24.211 -93.203  1.00 83.12           C  
ATOM    329  N   LEU A  41      42.777  28.095 -92.329  1.00 84.56           N  
ATOM    330  CA  LEU A  41      41.389  28.547 -92.399  1.00 84.56           C  
ATOM    331  C   LEU A  41      41.293  30.078 -92.496  1.00 84.56           C  
ATOM    332  CB  LEU A  41      40.651  28.001 -91.166  1.00 84.56           C  
ATOM    333  O   LEU A  41      40.535  30.602 -93.308  1.00 84.56           O  
ATOM    334  CG  LEU A  41      39.119  28.008 -91.331  1.00 84.56           C  
ATOM    335  CD1 LEU A  41      38.585  26.573 -91.347  1.00 84.56           C  
ATOM    336  CD2 LEU A  41      38.444  28.760 -90.186  1.00 84.56           C  
ATOM    337  N   PHE A  42      42.103  30.796 -91.717  1.00 83.06           N  
ATOM    338  CA  PHE A  42      42.179  32.257 -91.741  1.00 83.06           C  
ATOM    339  C   PHE A  42      42.731  32.780 -93.075  1.00 83.06           C  
ATOM    340  CB  PHE A  42      43.042  32.703 -90.555  1.00 83.06           C  
ATOM    341  O   PHE A  42      42.178  33.716 -93.653  1.00 83.06           O  
ATOM    342  CG  PHE A  42      43.000  34.185 -90.259  1.00 83.06           C  
ATOM    343  CD1 PHE A  42      44.051  35.028 -90.666  1.00 83.06           C  
ATOM    344  CD2 PHE A  42      41.924  34.711 -89.519  1.00 83.06           C  
ATOM    345  CE1 PHE A  42      44.039  36.389 -90.307  1.00 83.06           C  
ATOM    346  CE2 PHE A  42      41.912  36.070 -89.160  1.00 83.06           C  
ATOM    347  CZ  PHE A  42      42.976  36.906 -89.544  1.00 83.06           C  
ATOM    348  N   SER A  43      43.773  32.130 -93.606  1.00 80.12           N  
ATOM    349  CA  SER A  43      44.366  32.476 -94.907  1.00 80.12           C  
ATOM    350  C   SER A  43      43.380  32.244 -96.057  1.00 80.12           C  
ATOM    351  CB  SER A  43      45.648  31.674 -95.161  1.00 80.12           C  
ATOM    352  O   SER A  43      43.255  33.090 -96.942  1.00 80.12           O  
ATOM    353  OG  SER A  43      46.583  31.869 -94.116  1.00 80.12           O  
ATOM    354  N   LEU A  44      42.622  31.141 -96.011  1.00 80.62           N  
ATOM    355  CA  LEU A  44      41.547  30.855 -96.965  1.00 80.62           C  
ATOM    356  C   LEU A  44      40.426  31.899 -96.902  1.00 80.62           C  
ATOM    357  CB  LEU A  44      40.981  29.446 -96.698  1.00 80.62           C  
ATOM    358  O   LEU A  44      39.959  32.338 -97.947  1.00 80.62           O  
ATOM    359  CG  LEU A  44      41.847  28.300 -97.248  1.00 80.62           C  
ATOM    360  CD1 LEU A  44      41.365  26.967 -96.674  1.00 80.62           C  
ATOM    361  CD2 LEU A  44      41.763  28.213 -98.775  1.00 80.62           C  
ATOM    362  N   PHE A  45      40.017  32.317 -95.701  1.00 83.94           N  
ATOM    363  CA  PHE A  45      38.891  33.235 -95.519  1.00 83.94           C  
ATOM    364  C   PHE A  45      39.206  34.681 -95.938  1.00 83.94           C  
ATOM    365  CB  PHE A  45      38.433  33.158 -94.055  1.00 83.94           C  
ATOM    366  O   PHE A  45      38.350  35.356 -96.504  1.00 83.94           O  
ATOM    367  CG  PHE A  45      37.090  33.812 -93.795  1.00 83.94           C  
ATOM    368  CD1 PHE A  45      37.013  35.090 -93.210  1.00 83.94           C  
ATOM    369  CD2 PHE A  45      35.908  33.135 -94.149  1.00 83.94           C  
ATOM    370  CE1 PHE A  45      35.760  35.687 -92.982  1.00 83.94           C  
ATOM    371  CE2 PHE A  45      34.655  33.731 -93.920  1.00 83.94           C  
ATOM    372  CZ  PHE A  45      34.581  35.007 -93.337  1.00 83.94           C  
ATOM    373  N   ILE A  46      40.424  35.167 -95.676  1.00 81.38           N  
ATOM    374  CA  ILE A  46      40.780  36.581 -95.896  1.00 81.38           C  
ATOM    375  C   ILE A  46      41.490  36.797 -97.231  1.00 81.38           C  
ATOM    376  CB  ILE A  46      41.599  37.108 -94.698  1.00 81.38           C  
ATOM    377  O   ILE A  46      41.159  37.731 -97.956  1.00 81.38           O  
ATOM    378  CG1 ILE A  46      40.669  37.159 -93.467  1.00 81.38           C  
ATOM    379  CG2 ILE A  46      42.192  38.509 -94.959  1.00 81.38           C  
ATOM    380  CD1 ILE A  46      41.426  37.340 -92.162  1.00 81.38           C  
ATOM    381  N   VAL A  47      42.465  35.949 -97.567  1.00 74.69           N  
ATOM    382  CA  VAL A  47      43.390  36.185 -98.691  1.00 74.69           C  
ATOM    383  C   VAL A  47      43.071  35.287 -99.898  1.00 74.69           C  
ATOM    384  CB  VAL A  47      44.857  36.079 -98.200  1.00 74.69           C  
ATOM    385  O   VAL A  47      43.564  35.542-100.992  1.00 74.69           O  
ATOM    386  CG1 VAL A  47      45.888  36.462 -99.271  1.00 74.69           C  
ATOM    387  CG2 VAL A  47      45.115  37.012 -97.002  1.00 74.69           C  
ATOM    388  N   HIS A  48      42.218  34.261 -99.738  1.00 75.56           N  
ATOM    389  CA  HIS A  48      41.844  33.270-100.769  1.00 75.56           C  
ATOM    390  C   HIS A  48      43.034  32.514-101.410  1.00 75.56           C  
ATOM    391  CB  HIS A  48      40.891  33.886-101.815  1.00 75.56           C  
ATOM    392  O   HIS A  48      42.858  31.776-102.379  1.00 75.56           O  
ATOM    393  CG  HIS A  48      39.504  34.179-101.299  1.00 75.56           C  
ATOM    394  CD2 HIS A  48      38.351  33.532-101.659  1.00 75.56           C  
ATOM    395  ND1 HIS A  48      39.152  35.149-100.389  1.00 75.56           N  
ATOM    396  CE1 HIS A  48      37.825  35.074-100.193  1.00 75.56           C  
ATOM    397  NE2 HIS A  48      37.288  34.112-100.961  1.00 75.56           N  
ATOM    398  N   GLN A  49      44.245  32.652-100.861  1.00 75.31           N  
ATOM    399  CA  GLN A  49      45.459  31.947-101.274  1.00 75.31           C  
ATOM    400  C   GLN A  49      46.280  31.552-100.044  1.00 75.31           C  
ATOM    401  CB  GLN A  49      46.312  32.808-102.221  1.00 75.31           C  
ATOM    402  O   GLN A  49      46.311  32.269 -99.045  1.00 75.31           O  
ATOM    403  CG  GLN A  49      45.656  33.014-103.594  1.00 75.31           C  
ATOM    404  CD  GLN A  49      46.584  33.669-104.614  1.00 75.31           C  
ATOM    405  NE2 GLN A  49      46.158  33.789-105.851  1.00 75.31           N  
ATOM    406  OE1 GLN A  49      47.704  34.069-104.343  1.00 75.31           O  
ATOM    407  N   ILE A  50      46.960  30.407-100.122  1.00 76.31           N  
ATOM    408  CA  ILE A  50      47.801  29.889 -99.038  1.00 76.31           C  
ATOM    409  C   ILE A  50      49.259  30.250 -99.339  1.00 76.31           C  
ATOM    410  CB  ILE A  50      47.586  28.369 -98.851  1.00 76.31           C  
ATOM    411  O   ILE A  50      49.838  29.745-100.301  1.00 76.31           O  
ATOM    412  CG1 ILE A  50      46.095  28.041 -98.586  1.00 76.31           C  
ATOM    413  CG2 ILE A  50      48.456  27.860 -97.688  1.00 76.31           C  
ATOM    414  CD1 ILE A  50      45.779  26.540 -98.529  1.00 76.31           C  
ATOM    415  N   SER A  51      49.863  31.107 -98.512  1.00 78.12           N  
ATOM    416  CA  SER A  51      51.283  31.454 -98.618  1.00 78.12           C  
ATOM    417  C   SER A  51      52.150  30.513 -97.782  1.00 78.12           C  
ATOM    418  CB  SER A  51      51.515  32.902 -98.190  1.00 78.12           C  
ATOM    419  O   SER A  51      51.906  30.297 -96.593  1.00 78.12           O  
ATOM    420  OG  SER A  51      52.886  33.246 -98.318  1.00 78.12           O  
ATOM    421  N   TRP A  52      53.233  30.011 -98.380  1.00 78.12           N  
ATOM    422  CA  TRP A  52      54.242  29.212 -97.675  1.00 78.12           C  
ATOM    423  C   TRP A  52      54.895  29.967 -96.509  1.00 78.12           C  
ATOM    424  CB  TRP A  52      55.304  28.755 -98.680  1.00 78.12           C  
ATOM    425  O   TRP A  52      55.299  29.350 -95.524  1.00 78.12           O  
ATOM    426  CG  TRP A  52      54.855  27.631 -99.557  1.00 78.12           C  
ATOM    427  CD1 TRP A  52      54.473  27.715-100.852  1.00 78.12           C  
ATOM    428  CD2 TRP A  52      54.713  26.228 -99.185  1.00 78.12           C  
ATOM    429  CE2 TRP A  52      54.239  25.506-100.320  1.00 78.12           C  
ATOM    430  CE3 TRP A  52      54.934  25.497 -97.997  1.00 78.12           C  
ATOM    431  NE1 TRP A  52      54.108  26.462-101.306  1.00 78.12           N  
ATOM    432  CH2 TRP A  52      54.233  23.425 -99.087  1.00 78.12           C  
ATOM    433  CZ2 TRP A  52      54.000  24.126-100.283  1.00 78.12           C  
ATOM    434  CZ3 TRP A  52      54.697  24.110 -97.949  1.00 78.12           C  
ATOM    435  N   VAL A  53      54.954  31.300 -96.586  1.00 79.94           N  
ATOM    436  CA  VAL A  53      55.508  32.151 -95.521  1.00 79.94           C  
ATOM    437  C   VAL A  53      54.635  32.106 -94.264  1.00 79.94           C  
ATOM    438  CB  VAL A  53      55.678  33.598 -96.026  1.00 79.94           C  
ATOM    439  O   VAL A  53      55.162  32.094 -93.153  1.00 79.94           O  
ATOM    440  CG1 VAL A  53      56.246  34.529 -94.945  1.00 79.94           C  
ATOM    441  CG2 VAL A  53      56.629  33.649 -97.231  1.00 79.94           C  
ATOM    442  N   ASP A  54      53.315  32.023 -94.423  1.00 78.06           N  
ATOM    443  CA  ASP A  54      52.366  31.998 -93.306  1.00 78.06           C  
ATOM    444  C   ASP A  54      52.354  30.638 -92.600  1.00 78.06           C  
ATOM    445  CB  ASP A  54      50.977  32.380 -93.829  1.00 78.06           C  
ATOM    446  O   ASP A  54      52.312  30.571 -91.370  1.00 78.06           O  
ATOM    447  CG  ASP A  54      50.918  33.840 -94.289  1.00 78.06           C  
ATOM    448  OD1 ASP A  54      51.623  34.681 -93.677  1.00 78.06           O  
ATOM    449  OD2 ASP A  54      50.196  34.095 -95.273  1.00 78.06           O  
ATOM    450  N   ILE A  55      52.501  29.551 -93.365  1.00 80.12           N  
ATOM    451  CA  ILE A  55      52.721  28.207 -92.815  1.00 80.12           C  
ATOM    452  C   ILE A  55      54.035  28.176 -92.028  1.00 80.12           C  
ATOM    453  CB  ILE A  55      52.701  27.143 -93.935  1.00 80.12           C  
ATOM    454  O   ILE A  55      54.060  27.715 -90.888  1.00 80.12           O  
ATOM    455  CG1 ILE A  55      51.311  27.111 -94.612  1.00 80.12           C  
ATOM    456  CG2 ILE A  55      53.062  25.755 -93.368  1.00 80.12           C  
ATOM    457  CD1 ILE A  55      51.225  26.159 -95.810  1.00 80.12           C  
ATOM    458  N   PHE A  56      55.119  28.713 -92.598  1.00 82.12           N  
ATOM    459  CA  PHE A  56      56.419  28.746 -91.931  1.00 82.12           C  
ATOM    460  C   PHE A  56      56.380  29.555 -90.625  1.00 82.12           C  
ATOM    461  CB  PHE A  56      57.478  29.280 -92.903  1.00 82.12           C  
ATOM    462  O   PHE A  56      56.906  29.094 -89.615  1.00 82.12           O  
ATOM    463  CG  PHE A  56      58.888  29.206 -92.352  1.00 82.12           C  
ATOM    464  CD1 PHE A  56      59.490  30.345 -91.784  1.00 82.12           C  
ATOM    465  CD2 PHE A  56      59.592  27.988 -92.389  1.00 82.12           C  
ATOM    466  CE1 PHE A  56      60.794  30.267 -91.263  1.00 82.12           C  
ATOM    467  CE2 PHE A  56      60.895  27.910 -91.865  1.00 82.12           C  
ATOM    468  CZ  PHE A  56      61.496  29.049 -91.303  1.00 82.12           C  
ATOM    469  N   ARG A  57      55.704  30.714 -90.601  1.00 81.50           N  
ATOM    470  CA  ARG A  57      55.496  31.522 -89.382  1.00 81.50           C  
ATOM    471  C   ARG A  57      54.688  30.788 -88.310  1.00 81.50           C  
ATOM    472  CB  ARG A  57      54.803  32.843 -89.739  1.00 81.50           C  
ATOM    473  O   ARG A  57      55.022  30.884 -87.133  1.00 81.50           O  
ATOM    474  CG  ARG A  57      55.765  33.850 -90.381  1.00 81.50           C  
ATOM    475  CD  ARG A  57      54.974  35.081 -90.829  1.00 81.50           C  
ATOM    476  NE  ARG A  57      55.855  36.121 -91.390  1.00 81.50           N  
ATOM    477  NH1 ARG A  57      54.197  37.643 -91.830  1.00 81.50           N  
ATOM    478  NH2 ARG A  57      56.320  38.159 -92.296  1.00 81.50           N  
ATOM    479  CZ  ARG A  57      55.455  37.300 -91.832  1.00 81.50           C  
ATOM    480  N   SER A  58      53.653  30.045 -88.702  1.00 81.44           N  
ATOM    481  CA  SER A  58      52.861  29.233 -87.768  1.00 81.44           C  
ATOM    482  C   SER A  58      53.699  28.100 -87.159  1.00 81.44           C  
ATOM    483  CB  SER A  58      51.612  28.704 -88.482  1.00 81.44           C  
ATOM    484  O   SER A  58      53.690  27.901 -85.944  1.00 81.44           O  
ATOM    485  OG  SER A  58      50.809  27.960 -87.588  1.00 81.44           O  
ATOM    486  N   VAL A  59      54.521  27.427 -87.974  1.00 81.25           N  
ATOM    487  CA  VAL A  59      55.430  26.369 -87.504  1.00 81.25           C  
ATOM    488  C   VAL A  59      56.511  26.924 -86.572  1.00 81.25           C  
ATOM    489  CB  VAL A  59      56.043  25.600 -88.691  1.00 81.25           C  
ATOM    490  O   VAL A  59      56.745  26.345 -85.511  1.00 81.25           O  
ATOM    491  CG1 VAL A  59      57.107  24.585 -88.246  1.00 81.25           C  
ATOM    492  CG2 VAL A  59      54.963  24.811 -89.446  1.00 81.25           C  
ATOM    493  N   THR A  60      57.153  28.049 -86.908  1.00 80.88           N  
ATOM    494  CA  THR A  60      58.181  28.657 -86.042  1.00 80.88           C  
ATOM    495  C   THR A  60      57.600  29.173 -84.728  1.00 80.88           C  
ATOM    496  CB  THR A  60      58.948  29.790 -86.736  1.00 80.88           C  
ATOM    497  O   THR A  60      58.211  28.976 -83.677  1.00 80.88           O  
ATOM    498  CG2 THR A  60      59.811  29.297 -87.896  1.00 80.88           C  
ATOM    499  OG1 THR A  60      58.084  30.772 -87.245  1.00 80.88           O  
ATOM    500  N   PHE A  61      56.398  29.754 -84.750  1.00 81.31           N  
ATOM    501  CA  PHE A  61      55.676  30.149 -83.541  1.00 81.31           C  
ATOM    502  C   PHE A  61      55.296  28.939 -82.671  1.00 81.31           C  
ATOM    503  CB  PHE A  61      54.439  30.955 -83.950  1.00 81.31           C  
ATOM    504  O   PHE A  61      55.484  28.961 -81.453  1.00 81.31           O  
ATOM    505  CG  PHE A  61      53.672  31.504 -82.768  1.00 81.31           C  
ATOM    506  CD1 PHE A  61      52.517  30.847 -82.303  1.00 81.31           C  
ATOM    507  CD2 PHE A  61      54.132  32.662 -82.114  1.00 81.31           C  
ATOM    508  CE1 PHE A  61      51.823  31.351 -81.189  1.00 81.31           C  
ATOM    509  CE2 PHE A  61      53.438  33.165 -81.000  1.00 81.31           C  
ATOM    510  CZ  PHE A  61      52.283  32.509 -80.538  1.00 81.31           C  
ATOM    511  N   GLY A  62      54.828  27.847 -83.284  1.00 79.69           N  
ATOM    512  CA  GLY A  62      54.553  26.586 -82.592  1.00 79.69           C  
ATOM    513  C   GLY A  62      55.796  26.001 -81.915  1.00 79.69           C  
ATOM    514  O   GLY A  62      55.740  25.582 -80.761  1.00 79.69           O  
ATOM    515  N   LEU A  63      56.947  26.042 -82.589  1.00 82.69           N  
ATOM    516  CA  LEU A  63      58.215  25.537 -82.053  1.00 82.69           C  
ATOM    517  C   LEU A  63      58.746  26.411 -80.900  1.00 82.69           C  
ATOM    518  CB  LEU A  63      59.199  25.392 -83.233  1.00 82.69           C  
ATOM    519  O   LEU A  63      59.261  25.885 -79.916  1.00 82.69           O  
ATOM    520  CG  LEU A  63      60.118  24.159 -83.145  1.00 82.69           C  
ATOM    521  CD1 LEU A  63      60.527  23.724 -84.555  1.00 82.69           C  
ATOM    522  CD2 LEU A  63      61.390  24.434 -82.345  1.00 82.69           C  
ATOM    523  N   LEU A  64      58.552  27.733 -80.977  1.00 84.12           N  
ATOM    524  CA  LEU A  64      58.929  28.681 -79.921  1.00 84.12           C  
ATOM    525  C   LEU A  64      58.028  28.579 -78.674  1.00 84.12           C  
ATOM    526  CB  LEU A  64      58.919  30.094 -80.532  1.00 84.12           C  
ATOM    527  O   LEU A  64      58.496  28.766 -77.553  1.00 84.12           O  
ATOM    528  CG  LEU A  64      59.584  31.156 -79.628  1.00 84.12           C  
ATOM    529  CD1 LEU A  64      60.747  31.833 -80.356  1.00 84.12           C  
ATOM    530  CD2 LEU A  64      58.584  32.236 -79.213  1.00 84.12           C  
ATOM    531  N   THR A  65      56.744  28.254 -78.851  1.00 82.06           N  
ATOM    532  CA  THR A  65      55.771  28.100 -77.751  1.00 82.06           C  
ATOM    533  C   THR A  65      55.766  26.703 -77.124  1.00 82.06           C  
ATOM    534  CB  THR A  65      54.351  28.473 -78.199  1.00 82.06           C  
ATOM    535  O   THR A  65      55.427  26.566 -75.946  1.00 82.06           O  
ATOM    536  CG2 THR A  65      54.215  29.966 -78.487  1.00 82.06           C  
ATOM    537  OG1 THR A  65      53.989  27.782 -79.367  1.00 82.06           O  
ATOM    538  N   ALA A  66      56.212  25.677 -77.855  1.00 82.00           N  
ATOM    539  CA  ALA A  66      56.300  24.293 -77.391  1.00 82.00           C  
ATOM    540  C   ALA A  66      56.942  24.102 -75.996  1.00 82.00           C  
ATOM    541  CB  ALA A  66      57.021  23.458 -78.458  1.00 82.00           C  
ATOM    542  O   ALA A  66      56.328  23.417 -75.177  1.00 82.00           O  
ATOM    543  N   PRO A  67      58.110  24.687 -75.648  1.00 84.88           N  
ATOM    544  CA  PRO A  67      58.717  24.475 -74.329  1.00 84.88           C  
ATOM    545  C   PRO A  67      57.868  25.028 -73.173  1.00 84.88           C  
ATOM    546  CB  PRO A  67      60.101  25.133 -74.400  1.00 84.88           C  
ATOM    547  O   PRO A  67      57.773  24.388 -72.127  1.00 84.88           O  
ATOM    548  CG  PRO A  67      59.970  26.158 -75.525  1.00 84.88           C  
ATOM    549  CD  PRO A  67      58.994  25.490 -76.484  1.00 84.88           C  
ATOM    550  N   PHE A  68      57.195  26.168 -73.365  1.00 85.25           N  
ATOM    551  CA  PHE A  68      56.301  26.755 -72.359  1.00 85.25           C  
ATOM    552  C   PHE A  68      55.048  25.903 -72.152  1.00 85.25           C  
ATOM    553  CB  PHE A  68      55.902  28.174 -72.780  1.00 85.25           C  
ATOM    554  O   PHE A  68      54.629  25.675 -71.018  1.00 85.25           O  
ATOM    555  CG  PHE A  68      57.057  29.150 -72.805  1.00 85.25           C  
ATOM    556  CD1 PHE A  68      57.461  29.782 -71.614  1.00 85.25           C  
ATOM    557  CD2 PHE A  68      57.735  29.420 -74.008  1.00 85.25           C  
ATOM    558  CE1 PHE A  68      58.538  30.685 -71.627  1.00 85.25           C  
ATOM    559  CE2 PHE A  68      58.813  30.321 -74.020  1.00 85.25           C  
ATOM    560  CZ  PHE A  68      59.214  30.954 -72.830  1.00 85.25           C  
ATOM    561  N   VAL A  69      54.482  25.389 -73.246  1.00 81.50           N  
ATOM    562  CA  VAL A  69      53.343  24.467 -73.225  1.00 81.50           C  
ATOM    563  C   VAL A  69      53.715  23.174 -72.498  1.00 81.50           C  
ATOM    564  CB  VAL A  69      52.880  24.201 -74.668  1.00 81.50           C  
ATOM    565  O   VAL A  69      52.994  22.755 -71.595  1.00 81.50           O  
ATOM    566  CG1 VAL A  69      51.864  23.067 -74.778  1.00 81.50           C  
ATOM    567  CG2 VAL A  69      52.237  25.455 -75.275  1.00 81.50           C  
ATOM    568  N   ILE A  70      54.859  22.567 -72.834  1.00 81.38           N  
ATOM    569  CA  ILE A  70      55.349  21.348 -72.171  1.00 81.38           C  
ATOM    570  C   ILE A  70      55.540  21.591 -70.677  1.00 81.38           C  
ATOM    571  CB  ILE A  70      56.661  20.846 -72.824  1.00 81.38           C  
ATOM    572  O   ILE A  70      55.097  20.772 -69.873  1.00 81.38           O  
ATOM    573  CG1 ILE A  70      56.351  20.292 -74.225  1.00 81.38           C  
ATOM    574  CG2 ILE A  70      57.363  19.763 -71.981  1.00 81.38           C  
ATOM    575  CD1 ILE A  70      57.581  20.039 -75.107  1.00 81.38           C  
ATOM    576  N   TYR A  71      56.166  22.705 -70.293  1.00 84.12           N  
ATOM    577  CA  TYR A  71      56.368  23.059 -68.890  1.00 84.12           C  
ATOM    578  C   TYR A  71      55.035  23.219 -68.145  1.00 84.12           C  
ATOM    579  CB  TYR A  71      57.212  24.335 -68.817  1.00 84.12           C  
ATOM    580  O   TYR A  71      54.841  22.600 -67.100  1.00 84.12           O  
ATOM    581  CG  TYR A  71      57.425  24.822 -67.401  1.00 84.12           C  
ATOM    582  CD1 TYR A  71      56.668  25.901 -66.905  1.00 84.12           C  
ATOM    583  CD2 TYR A  71      58.350  24.165 -66.568  1.00 84.12           C  
ATOM    584  CE1 TYR A  71      56.843  26.327 -65.575  1.00 84.12           C  
ATOM    585  CE2 TYR A  71      58.525  24.587 -65.236  1.00 84.12           C  
ATOM    586  OH  TYR A  71      57.931  26.087 -63.457  1.00 84.12           O  
ATOM    587  CZ  TYR A  71      57.770  25.671 -64.739  1.00 84.12           C  
ATOM    588  N   PHE A  72      54.087  23.971 -68.715  1.00 83.94           N  
ATOM    589  CA  PHE A  72      52.765  24.183 -68.125  1.00 83.94           C  
ATOM    590  C   PHE A  72      51.995  22.870 -67.938  1.00 83.94           C  
ATOM    591  CB  PHE A  72      51.967  25.163 -68.996  1.00 83.94           C  
ATOM    592  O   PHE A  72      51.494  22.606 -66.846  1.00 83.94           O  
ATOM    593  CG  PHE A  72      50.562  25.409 -68.482  1.00 83.94           C  
ATOM    594  CD1 PHE A  72      49.469  24.717 -69.039  1.00 83.94           C  
ATOM    595  CD2 PHE A  72      50.352  26.303 -67.415  1.00 83.94           C  
ATOM    596  CE1 PHE A  72      48.172  24.926 -68.537  1.00 83.94           C  
ATOM    597  CE2 PHE A  72      49.055  26.512 -66.914  1.00 83.94           C  
ATOM    598  CZ  PHE A  72      47.965  25.824 -67.475  1.00 83.94           C  
ATOM    599  N   PHE A  73      51.933  22.018 -68.968  1.00 81.00           N  
ATOM    600  CA  PHE A  73      51.254  20.723 -68.869  1.00 81.00           C  
ATOM    601  C   PHE A  73      51.944  19.780 -67.884  1.00 81.00           C  
ATOM    602  CB  PHE A  73      51.128  20.069 -70.251  1.00 81.00           C  
ATOM    603  O   PHE A  73      51.260  19.081 -67.141  1.00 81.00           O  
ATOM    604  CG  PHE A  73      49.917  20.545 -71.027  1.00 81.00           C  
ATOM    605  CD1 PHE A  73      48.631  20.144 -70.620  1.00 81.00           C  
ATOM    606  CD2 PHE A  73      50.058  21.376 -72.151  1.00 81.00           C  
ATOM    607  CE1 PHE A  73      47.497  20.573 -71.332  1.00 81.00           C  
ATOM    608  CE2 PHE A  73      48.924  21.813 -72.859  1.00 81.00           C  
ATOM    609  CZ  PHE A  73      47.643  21.411 -72.449  1.00 81.00           C  
ATOM    610  N   THR A  74      53.277  19.793 -67.822  1.00 79.50           N  
ATOM    611  CA  THR A  74      54.029  18.978 -66.858  1.00 79.50           C  
ATOM    612  C   THR A  74      53.713  19.400 -65.422  1.00 79.50           C  
ATOM    613  CB  THR A  74      55.538  19.039 -67.136  1.00 79.50           C  
ATOM    614  O   THR A  74      53.376  18.544 -64.606  1.00 79.50           O  
ATOM    615  CG2 THR A  74      56.335  18.101 -66.232  1.00 79.50           C  
ATOM    616  OG1 THR A  74      55.781  18.639 -68.471  1.00 79.50           O  
ATOM    617  N   LEU A  75      53.719  20.706 -65.136  1.00 84.38           N  
ATOM    618  CA  LEU A  75      53.380  21.255 -63.819  1.00 84.38           C  
ATOM    619  C   LEU A  75      51.912  21.001 -63.447  1.00 84.38           C  
ATOM    620  CB  LEU A  75      53.741  22.753 -63.840  1.00 84.38           C  
ATOM    621  O   LEU A  75      51.595  20.706 -62.295  1.00 84.38           O  
ATOM    622  CG  LEU A  75      53.635  23.451 -62.469  1.00 84.38           C  
ATOM    623  CD1 LEU A  75      54.733  24.508 -62.341  1.00 84.38           C  
ATOM    624  CD2 LEU A  75      52.289  24.161 -62.274  1.00 84.38           C  
ATOM    625  N   LEU A  76      51.002  21.085 -64.420  1.00 83.50           N  
ATOM    626  CA  LEU A  76      49.580  20.815 -64.221  1.00 83.50           C  
ATOM    627  C   LEU A  76      49.325  19.338 -63.888  1.00 83.50           C  
ATOM    628  CB  LEU A  76      48.824  21.320 -65.463  1.00 83.50           C  
ATOM    629  O   LEU A  76      48.569  19.050 -62.961  1.00 83.50           O  
ATOM    630  CG  LEU A  76      47.290  21.274 -65.338  1.00 83.50           C  
ATOM    631  CD1 LEU A  76      46.660  22.445 -66.094  1.00 83.50           C  
ATOM    632  CD2 LEU A  76      46.711  19.999 -65.951  1.00 83.50           C  
ATOM    633  N   VAL A  77      49.977  18.413 -64.603  1.00 81.19           N  
ATOM    634  CA  VAL A  77      49.899  16.968 -64.329  1.00 81.19           C  
ATOM    635  C   VAL A  77      50.490  16.645 -62.957  1.00 81.19           C  
ATOM    636  CB  VAL A  77      50.581  16.152 -65.447  1.00 81.19           C  
ATOM    637  O   VAL A  77      49.845  15.948 -62.181  1.00 81.19           O  
ATOM    638  CG1 VAL A  77      50.718  14.662 -65.099  1.00 81.19           C  
ATOM    639  CG2 VAL A  77      49.762  16.223 -66.745  1.00 81.19           C  
ATOM    640  N   GLU A  78      51.653  17.201 -62.618  1.00 82.56           N  
ATOM    641  CA  GLU A  78      52.297  17.006 -61.313  1.00 82.56           C  
ATOM    642  C   GLU A  78      51.421  17.511 -60.155  1.00 82.56           C  
ATOM    643  CB  GLU A  78      53.656  17.716 -61.360  1.00 82.56           C  
ATOM    644  O   GLU A  78      51.203  16.802 -59.172  1.00 82.56           O  
ATOM    645  CG  GLU A  78      54.475  17.596 -60.069  1.00 82.56           C  
ATOM    646  CD  GLU A  78      55.912  18.109 -60.258  1.00 82.56           C  
ATOM    647  OE1 GLU A  78      56.804  17.621 -59.532  1.00 82.56           O  
ATOM    648  OE2 GLU A  78      56.132  18.936 -61.174  1.00 82.56           O  
ATOM    649  N   LYS A  79      50.826  18.702 -60.290  1.00 84.00           N  
ATOM    650  CA  LYS A  79      49.912  19.252 -59.279  1.00 84.00           C  
ATOM    651  C   LYS A  79      48.636  18.416 -59.125  1.00 84.00           C  
ATOM    652  CB  LYS A  79      49.616  20.715 -59.634  1.00 84.00           C  
ATOM    653  O   LYS A  79      48.132  18.265 -58.008  1.00 84.00           O  
ATOM    654  CG  LYS A  79      48.863  21.434 -58.507  1.00 84.00           C  
ATOM    655  CD  LYS A  79      48.752  22.933 -58.801  1.00 84.00           C  
ATOM    656  CE  LYS A  79      48.079  23.635 -57.617  1.00 84.00           C  
ATOM    657  NZ  LYS A  79      48.039  25.106 -57.807  1.00 84.00           N  
ATOM    658  N   LEU A  80      48.106  17.875 -60.225  1.00 82.31           N  
ATOM    659  CA  LEU A  80      46.958  16.961 -60.212  1.00 82.31           C  
ATOM    660  C   LEU A  80      47.291  15.635 -59.525  1.00 82.31           C  
ATOM    661  CB  LEU A  80      46.487  16.702 -61.654  1.00 82.31           C  
ATOM    662  O   LEU A  80      46.477  15.146 -58.742  1.00 82.31           O  
ATOM    663  CG  LEU A  80      45.444  17.720 -62.136  1.00 82.31           C  
ATOM    664  CD1 LEU A  80      45.397  17.736 -63.657  1.00 82.31           C  
ATOM    665  CD2 LEU A  80      44.042  17.348 -61.641  1.00 82.31           C  
ATOM    666  N   GLU A  81      48.469  15.077 -59.797  1.00 81.19           N  
ATOM    667  CA  GLU A  81      48.948  13.828 -59.206  1.00 81.19           C  
ATOM    668  C   GLU A  81      49.140  13.977 -57.691  1.00 81.19           C  
ATOM    669  CB  GLU A  81      50.228  13.399 -59.942  1.00 81.19           C  
ATOM    670  O   GLU A  81      48.561  13.205 -56.926  1.00 81.19           O  
ATOM    671  CG  GLU A  81      50.675  11.974 -59.590  1.00 81.19           C  
ATOM    672  CD  GLU A  81      51.839  11.467 -60.466  1.00 81.19           C  
ATOM    673  OE1 GLU A  81      52.163  10.266 -60.340  1.00 81.19           O  
ATOM    674  OE2 GLU A  81      52.389  12.249 -61.282  1.00 81.19           O  
ATOM    675  N   HIS A  82      49.815  15.041 -57.244  1.00 85.19           N  
ATOM    676  CA  HIS A  82      49.937  15.361 -55.818  1.00 85.19           C  
ATOM    677  C   HIS A  82      48.574  15.546 -55.140  1.00 85.19           C  
ATOM    678  CB  HIS A  82      50.819  16.602 -55.633  1.00 85.19           C  
ATOM    679  O   HIS A  82      48.294  14.892 -54.139  1.00 85.19           O  
ATOM    680  CG  HIS A  82      52.281  16.253 -55.600  1.00 85.19           C  
ATOM    681  CD2 HIS A  82      53.246  16.605 -56.505  1.00 85.19           C  
ATOM    682  ND1 HIS A  82      52.893  15.504 -54.621  1.00 85.19           N  
ATOM    683  CE1 HIS A  82      54.195  15.403 -54.931  1.00 85.19           C  
ATOM    684  NE2 HIS A  82      54.458  16.063 -56.066  1.00 85.19           N  
ATOM    685  N   SER A  83      47.672  16.342 -55.728  1.00 83.75           N  
ATOM    686  CA  SER A  83      46.332  16.559 -55.155  1.00 83.75           C  
ATOM    687  C   SER A  83      45.516  15.262 -55.055  1.00 83.75           C  
ATOM    688  CB  SER A  83      45.527  17.552 -55.998  1.00 83.75           C  
ATOM    689  O   SER A  83      44.700  15.102 -54.149  1.00 83.75           O  
ATOM    690  OG  SER A  83      46.187  18.792 -56.154  1.00 83.75           O  
ATOM    691  N   ARG A  84      45.701  14.327 -55.998  1.00 83.12           N  
ATOM    692  CA  ARG A  84      45.053  13.007 -55.978  1.00 83.12           C  
ATOM    693  C   ARG A  84      45.598  12.129 -54.862  1.00 83.12           C  
ATOM    694  CB  ARG A  84      45.241  12.312 -57.337  1.00 83.12           C  
ATOM    695  O   ARG A  84      44.798  11.502 -54.171  1.00 83.12           O  
ATOM    696  CG  ARG A  84      44.203  12.763 -58.369  1.00 83.12           C  
ATOM    697  CD  ARG A  84      42.839  12.114 -58.092  1.00 83.12           C  
ATOM    698  NE  ARG A  84      41.763  13.116 -58.002  1.00 83.12           N  
ATOM    699  NH1 ARG A  84      40.015  11.636 -58.040  1.00 83.12           N  
ATOM    700  NH2 ARG A  84      39.610  13.830 -57.851  1.00 83.12           N  
ATOM    701  CZ  ARG A  84      40.470  12.857 -57.967  1.00 83.12           C  
ATOM    702  N   LEU A  85      46.917  12.098 -54.688  1.00 85.44           N  
ATOM    703  CA  LEU A  85      47.571  11.345 -53.619  1.00 85.44           C  
ATOM    704  C   LEU A  85      47.174  11.884 -52.238  1.00 85.44           C  
ATOM    705  CB  LEU A  85      49.095  11.389 -53.831  1.00 85.44           C  
ATOM    706  O   LEU A  85      46.792  11.099 -51.371  1.00 85.44           O  
ATOM    707  CG  LEU A  85      49.589  10.587 -55.051  1.00 85.44           C  
ATOM    708  CD1 LEU A  85      51.065  10.893 -55.304  1.00 85.44           C  
ATOM    709  CD2 LEU A  85      49.434   9.078 -54.844  1.00 85.44           C  
ATOM    710  N   ASP A  86      47.156  13.206 -52.064  1.00 88.12           N  
ATOM    711  CA  ASP A  86      46.741  13.865 -50.818  1.00 88.12           C  
ATOM    712  C   ASP A  86      45.261  13.624 -50.497  1.00 88.12           C  
ATOM    713  CB  ASP A  86      46.993  15.376 -50.920  1.00 88.12           C  
ATOM    714  O   ASP A  86      44.886  13.365 -49.350  1.00 88.12           O  
ATOM    715  CG  ASP A  86      48.474  15.763 -50.913  1.00 88.12           C  
ATOM    716  OD1 ASP A  86      49.303  14.927 -50.489  1.00 88.12           O  
ATOM    717  OD2 ASP A  86      48.750  16.915 -51.316  1.00 88.12           O  
ATOM    718  N   LEU A  87      44.395  13.666 -51.515  1.00 86.94           N  
ATOM    719  CA  LEU A  87      42.984  13.341 -51.336  1.00 86.94           C  
ATOM    720  C   LEU A  87      42.802  11.861 -50.981  1.00 86.94           C  
ATOM    721  CB  LEU A  87      42.202  13.732 -52.599  1.00 86.94           C  
ATOM    722  O   LEU A  87      42.023  11.546 -50.087  1.00 86.94           O  
ATOM    723  CG  LEU A  87      40.682  13.529 -52.472  1.00 86.94           C  
ATOM    724  CD1 LEU A  87      40.061  14.434 -51.404  1.00 86.94           C  
ATOM    725  CD2 LEU A  87      40.018  13.845 -53.815  1.00 86.94           C  
ATOM    726  N   SER A  88      43.524  10.958 -51.649  1.00 86.50           N  
ATOM    727  CA  SER A  88      43.462   9.522 -51.365  1.00 86.50           C  
ATOM    728  C   SER A  88      43.931   9.203 -49.947  1.00 86.50           C  
ATOM    729  CB  SER A  88      44.315   8.740 -52.365  1.00 86.50           C  
ATOM    730  O   SER A  88      43.288   8.412 -49.263  1.00 86.50           O  
ATOM    731  OG  SER A  88      44.079   7.353 -52.222  1.00 86.50           O  
ATOM    732  N   SER A  89      45.022   9.818 -49.484  1.00 89.38           N  
ATOM    733  CA  SER A  89      45.520   9.621 -48.119  1.00 89.38           C  
ATOM    734  C   SER A  89      44.555  10.191 -47.076  1.00 89.38           C  
ATOM    735  CB  SER A  89      46.921  10.222 -47.973  1.00 89.38           C  
ATOM    736  O   SER A  89      44.305   9.548 -46.058  1.00 89.38           O  
ATOM    737  OG  SER A  89      46.887  11.626 -48.094  1.00 89.38           O  
ATOM    738  N   SER A  90      43.942  11.345 -47.357  1.00 89.38           N  
ATOM    739  CA  SER A  90      42.933  11.957 -46.485  1.00 89.38           C  
ATOM    740  C   SER A  90      41.659  11.118 -46.386  1.00 89.38           C  
ATOM    741  CB  SER A  90      42.573  13.359 -46.980  1.00 89.38           C  
ATOM    742  O   SER A  90      41.130  10.953 -45.289  1.00 89.38           O  
ATOM    743  OG  SER A  90      43.710  14.197 -46.964  1.00 89.38           O  
ATOM    744  N   VAL A  91      41.182  10.560 -47.505  1.00 90.69           N  
ATOM    745  CA  VAL A  91      40.024   9.652 -47.523  1.00 90.69           C  
ATOM    746  C   VAL A  91      40.329   8.392 -46.718  1.00 90.69           C  
ATOM    747  CB  VAL A  91      39.589   9.315 -48.962  1.00 90.69           C  
ATOM    748  O   VAL A  91      39.564   8.073 -45.818  1.00 90.69           O  
ATOM    749  CG1 VAL A  91      38.566   8.175 -49.027  1.00 90.69           C  
ATOM    750  CG2 VAL A  91      38.932  10.540 -49.617  1.00 90.69           C  
ATOM    751  N   ASN A  92      41.476   7.746 -46.949  1.00 90.50           N  
ATOM    752  CA  ASN A  92      41.867   6.552 -46.192  1.00 90.50           C  
ATOM    753  C   ASN A  92      41.994   6.839 -44.686  1.00 90.50           C  
ATOM    754  CB  ASN A  92      43.200   6.020 -46.746  1.00 90.50           C  
ATOM    755  O   ASN A  92      41.591   6.024 -43.858  1.00 90.50           O  
ATOM    756  CG  ASN A  92      43.095   5.410 -48.133  1.00 90.50           C  
ATOM    757  ND2 ASN A  92      44.211   5.164 -48.778  1.00 90.50           N  
ATOM    758  OD1 ASN A  92      42.044   5.128 -48.670  1.00 90.50           O  
ATOM    759  N   ARG A  93      42.529   8.010 -44.309  1.00 92.88           N  
ATOM    760  CA  ARG A  93      42.597   8.432 -42.902  1.00 92.88           C  
ATOM    761  C   ARG A  93      41.202   8.592 -42.299  1.00 92.88           C  
ATOM    762  CB  ARG A  93      43.426   9.718 -42.769  1.00 92.88           C  
ATOM    763  O   ARG A  93      40.960   8.077 -41.215  1.00 92.88           O  
ATOM    764  CG  ARG A  93      43.644  10.076 -41.287  1.00 92.88           C  
ATOM    765  CD  ARG A  93      44.527  11.313 -41.107  1.00 92.88           C  
ATOM    766  NE  ARG A  93      43.832  12.541 -41.529  1.00 92.88           N  
ATOM    767  NH1 ARG A  93      45.682  13.857 -41.863  1.00 92.88           N  
ATOM    768  NH2 ARG A  93      43.648  14.680 -42.278  1.00 92.88           N  
ATOM    769  CZ  ARG A  93      44.389  13.683 -41.887  1.00 92.88           C  
ATOM    770  N   LEU A  94      40.292   9.266 -43.003  1.00 92.19           N  
ATOM    771  CA  LEU A  94      38.908   9.442 -42.557  1.00 92.19           C  
ATOM    772  C   LEU A  94      38.166   8.107 -42.449  1.00 92.19           C  
ATOM    773  CB  LEU A  94      38.166  10.380 -43.525  1.00 92.19           C  
ATOM    774  O   LEU A  94      37.443   7.899 -41.481  1.00 92.19           O  
ATOM    775  CG  LEU A  94      38.517  11.865 -43.352  1.00 92.19           C  
ATOM    776  CD1 LEU A  94      37.954  12.655 -44.535  1.00 92.19           C  
ATOM    777  CD2 LEU A  94      37.925  12.448 -42.066  1.00 92.19           C  
ATOM    778  N   GLU A  95      38.352   7.195 -43.403  1.00 91.50           N  
ATOM    779  CA  GLU A  95      37.759   5.855 -43.352  1.00 91.50           C  
ATOM    780  C   GLU A  95      38.233   5.081 -42.115  1.00 91.50           C  
ATOM    781  CB  GLU A  95      38.078   5.081 -44.642  1.00 91.50           C  
ATOM    782  O   GLU A  95      37.407   4.499 -41.409  1.00 91.50           O  
ATOM    783  CG  GLU A  95      37.228   5.571 -45.827  1.00 91.50           C  
ATOM    784  CD  GLU A  95      37.493   4.812 -47.140  1.00 91.50           C  
ATOM    785  OE1 GLU A  95      36.700   5.029 -48.089  1.00 91.50           O  
ATOM    786  OE2 GLU A  95      38.465   4.029 -47.203  1.00 91.50           O  
ATOM    787  N   ASN A  96      39.528   5.149 -41.793  1.00 93.12           N  
ATOM    788  CA  ASN A  96      40.076   4.545 -40.578  1.00 93.12           C  
ATOM    789  C   ASN A  96      39.522   5.201 -39.303  1.00 93.12           C  
ATOM    790  CB  ASN A  96      41.611   4.609 -40.621  1.00 93.12           C  
ATOM    791  O   ASN A  96      39.068   4.493 -38.408  1.00 93.12           O  
ATOM    792  CG  ASN A  96      42.229   3.660 -41.633  1.00 93.12           C  
ATOM    793  ND2 ASN A  96      43.478   3.869 -41.974  1.00 93.12           N  
ATOM    794  OD1 ASN A  96      41.643   2.699 -42.099  1.00 93.12           O  
ATOM    795  N   GLU A  97      39.485   6.537 -39.229  1.00 94.12           N  
ATOM    796  CA  GLU A  97      38.919   7.258 -38.077  1.00 94.12           C  
ATOM    797  C   GLU A  97      37.432   6.925 -37.863  1.00 94.12           C  
ATOM    798  CB  GLU A  97      39.062   8.778 -38.270  1.00 94.12           C  
ATOM    799  O   GLU A  97      36.981   6.748 -36.729  1.00 94.12           O  
ATOM    800  CG  GLU A  97      40.479   9.318 -38.009  1.00 94.12           C  
ATOM    801  CD  GLU A  97      40.589  10.839 -38.241  1.00 94.12           C  
ATOM    802  OE1 GLU A  97      41.734  11.332 -38.381  1.00 94.12           O  
ATOM    803  OE2 GLU A  97      39.539  11.523 -38.298  1.00 94.12           O  
ATOM    804  N   VAL A  98      36.652   6.810 -38.942  1.00 94.56           N  
ATOM    805  CA  VAL A  98      35.238   6.416 -38.876  1.00 94.56           C  
ATOM    806  C   VAL A  98      35.101   4.969 -38.406  1.00 94.56           C  
ATOM    807  CB  VAL A  98      34.537   6.648 -40.230  1.00 94.56           C  
ATOM    808  O   VAL A  98      34.275   4.694 -37.533  1.00 94.56           O  
ATOM    809  CG1 VAL A  98      33.135   6.024 -40.284  1.00 94.56           C  
ATOM    810  CG2 VAL A  98      34.361   8.151 -40.492  1.00 94.56           C  
ATOM    811  N   ALA A  99      35.915   4.047 -38.926  1.00 93.62           N  
ATOM    812  CA  ALA A  99      35.904   2.650 -38.502  1.00 93.62           C  
ATOM    813  C   ALA A  99      36.252   2.500 -37.010  1.00 93.62           C  
ATOM    814  CB  ALA A  99      36.866   1.859 -39.395  1.00 93.62           C  
ATOM    815  O   ALA A  99      35.561   1.779 -36.283  1.00 93.62           O  
ATOM    816  N   GLU A 100      37.263   3.229 -36.528  1.00 93.88           N  
ATOM    817  CA  GLU A 100      37.630   3.270 -35.110  1.00 93.88           C  
ATOM    818  C   GLU A 100      36.502   3.833 -34.242  1.00 93.88           C  
ATOM    819  CB  GLU A 100      38.899   4.107 -34.904  1.00 93.88           C  
ATOM    820  O   GLU A 100      36.163   3.236 -33.217  1.00 93.88           O  
ATOM    821  CG  GLU A 100      40.166   3.356 -35.335  1.00 93.88           C  
ATOM    822  CD  GLU A 100      41.454   4.148 -35.053  1.00 93.88           C  
ATOM    823  OE1 GLU A 100      42.535   3.585 -35.338  1.00 93.88           O  
ATOM    824  OE2 GLU A 100      41.360   5.277 -34.518  1.00 93.88           O  
ATOM    825  N   ARG A 101      35.860   4.932 -34.666  1.00 93.81           N  
ATOM    826  CA  ARG A 101      34.713   5.509 -33.947  1.00 93.81           C  
ATOM    827  C   ARG A 101      33.543   4.538 -33.852  1.00 93.81           C  
ATOM    828  CB  ARG A 101      34.253   6.814 -34.606  1.00 93.81           C  
ATOM    829  O   ARG A 101      32.985   4.383 -32.770  1.00 93.81           O  
ATOM    830  CG  ARG A 101      35.146   7.998 -34.225  1.00 93.81           C  
ATOM    831  CD  ARG A 101      34.561   9.274 -34.833  1.00 93.81           C  
ATOM    832  NE  ARG A 101      35.403  10.446 -34.533  1.00 93.81           N  
ATOM    833  NH1 ARG A 101      33.738  11.977 -34.102  1.00 93.81           N  
ATOM    834  NH2 ARG A 101      35.877  12.612 -34.046  1.00 93.81           N  
ATOM    835  CZ  ARG A 101      35.000  11.666 -34.227  1.00 93.81           C  
ATOM    836  N   ILE A 102      33.195   3.856 -34.943  1.00 94.75           N  
ATOM    837  CA  ILE A 102      32.113   2.860 -34.951  1.00 94.75           C  
ATOM    838  C   ILE A 102      32.448   1.703 -34.002  1.00 94.75           C  
ATOM    839  CB  ILE A 102      31.843   2.374 -36.394  1.00 94.75           C  
ATOM    840  O   ILE A 102      31.600   1.280 -33.213  1.00 94.75           O  
ATOM    841  CG1 ILE A 102      31.204   3.512 -37.224  1.00 94.75           C  
ATOM    842  CG2 ILE A 102      30.919   1.138 -36.406  1.00 94.75           C  
ATOM    843  CD1 ILE A 102      31.149   3.226 -38.730  1.00 94.75           C  
ATOM    844  N   ALA A 103      33.688   1.207 -34.026  1.00 94.06           N  
ATOM    845  CA  ALA A 103      34.126   0.143 -33.128  1.00 94.06           C  
ATOM    846  C   ALA A 103      34.099   0.579 -31.652  1.00 94.06           C  
ATOM    847  CB  ALA A 103      35.523  -0.315 -33.561  1.00 94.06           C  
ATOM    848  O   ALA A 103      33.642  -0.182 -30.794  1.00 94.06           O  
ATOM    849  N   ALA A 104      34.545   1.801 -31.350  1.00 92.88           N  
ATOM    850  CA  ALA A 104      34.503   2.373 -30.007  1.00 92.88           C  
ATOM    851  C   ALA A 104      33.060   2.560 -29.515  1.00 92.88           C  
ATOM    852  CB  ALA A 104      35.278   3.696 -30.011  1.00 92.88           C  
ATOM    853  O   ALA A 104      32.733   2.143 -28.404  1.00 92.88           O  
ATOM    854  N   GLN A 105      32.178   3.102 -30.359  1.00 92.31           N  
ATOM    855  CA  GLN A 105      30.762   3.288 -30.044  1.00 92.31           C  
ATOM    856  C   GLN A 105      30.063   1.949 -29.783  1.00 92.31           C  
ATOM    857  CB  GLN A 105      30.104   4.068 -31.190  1.00 92.31           C  
ATOM    858  O   GLN A 105      29.295   1.830 -28.830  1.00 92.31           O  
ATOM    859  CG  GLN A 105      28.667   4.495 -30.857  1.00 92.31           C  
ATOM    860  CD  GLN A 105      28.045   5.378 -31.937  1.00 92.31           C  
ATOM    861  NE2 GLN A 105      26.806   5.781 -31.770  1.00 92.31           N  
ATOM    862  OE1 GLN A 105      28.647   5.725 -32.940  1.00 92.31           O  
ATOM    863  N   LYS A 106      30.384   0.909 -30.563  1.00 94.81           N  
ATOM    864  CA  LYS A 106      29.864  -0.445 -30.341  1.00 94.81           C  
ATOM    865  C   LYS A 106      30.333  -1.033 -29.008  1.00 94.81           C  
ATOM    866  CB  LYS A 106      30.239  -1.331 -31.535  1.00 94.81           C  
ATOM    867  O   LYS A 106      29.514  -1.572 -28.270  1.00 94.81           O  
ATOM    868  CG  LYS A 106      29.559  -2.704 -31.442  1.00 94.81           C  
ATOM    869  CD  LYS A 106      29.839  -3.537 -32.695  1.00 94.81           C  
ATOM    870  CE  LYS A 106      29.109  -4.878 -32.575  1.00 94.81           C  
ATOM    871  NZ  LYS A 106      29.289  -5.712 -33.789  1.00 94.81           N  
ATOM    872  N   LYS A 107      31.623  -0.907 -28.670  1.00 93.69           N  
ATOM    873  CA  LYS A 107      32.155  -1.365 -27.371  1.00 93.69           C  
ATOM    874  C   LYS A 107      31.500  -0.633 -26.200  1.00 93.69           C  
ATOM    875  CB  LYS A 107      33.674  -1.165 -27.299  1.00 93.69           C  
ATOM    876  O   LYS A 107      31.155  -1.270 -25.210  1.00 93.69           O  
ATOM    877  CG  LYS A 107      34.453  -2.202 -28.114  1.00 93.69           C  
ATOM    878  CD  LYS A 107      35.956  -1.940 -27.959  1.00 93.69           C  
ATOM    879  CE  LYS A 107      36.768  -2.943 -28.782  1.00 93.69           C  
ATOM    880  NZ  LYS A 107      38.225  -2.679 -28.665  1.00 93.69           N  
ATOM    881  N   LEU A 108      31.313   0.681 -26.324  1.00 93.25           N  
ATOM    882  CA  LEU A 108      30.643   1.486 -25.306  1.00 93.25           C  
ATOM    883  C   LEU A 108      29.189   1.042 -25.119  1.00 93.25           C  
ATOM    884  CB  LEU A 108      30.745   2.971 -25.693  1.00 93.25           C  
ATOM    885  O   LEU A 108      28.772   0.802 -23.993  1.00 93.25           O  
ATOM    886  CG  LEU A 108      30.067   3.921 -24.687  1.00 93.25           C  
ATOM    887  CD1 LEU A 108      30.706   3.845 -23.299  1.00 93.25           C  
ATOM    888  CD2 LEU A 108      30.180   5.356 -25.198  1.00 93.25           C  
ATOM    889  N   SER A 109      28.445   0.863 -26.213  1.00 90.25           N  
ATOM    890  CA  SER A 109      27.062   0.377 -26.170  1.00 90.25           C  
ATOM    891  C   SER A 109      26.955  -0.991 -25.490  1.00 90.25           C  
ATOM    892  CB  SER A 109      26.505   0.330 -27.593  1.00 90.25           C  
ATOM    893  O   SER A 109      26.095  -1.167 -24.636  1.00 90.25           O  
ATOM    894  OG  SER A 109      25.192  -0.186 -27.642  1.00 90.25           O  
ATOM    895  N   GLN A 110      27.862  -1.924 -25.789  1.00 93.06           N  
ATOM    896  CA  GLN A 110      27.897  -3.237 -25.132  1.00 93.06           C  
ATOM    897  C   GLN A 110      28.238  -3.148 -23.637  1.00 93.06           C  
ATOM    898  CB  GLN A 110      28.935  -4.120 -25.837  1.00 93.06           C  
ATOM    899  O   GLN A 110      27.702  -3.905 -22.829  1.00 93.06           O  
ATOM    900  CG  GLN A 110      28.457  -4.576 -27.220  1.00 93.06           C  
ATOM    901  CD  GLN A 110      29.501  -5.406 -27.959  1.00 93.06           C  
ATOM    902  NE2 GLN A 110      29.073  -6.319 -28.804  1.00 93.06           N  
ATOM    903  OE1 GLN A 110      30.707  -5.272 -27.815  1.00 93.06           O  
ATOM    904  N   ALA A 111      29.137  -2.239 -23.250  1.00 90.62           N  
ATOM    905  CA  ALA A 111      29.469  -2.016 -21.846  1.00 90.62           C  
ATOM    906  C   ALA A 111      28.283  -1.419 -21.072  1.00 90.62           C  
ATOM    907  CB  ALA A 111      30.716  -1.129 -21.765  1.00 90.62           C  
ATOM    908  O   ALA A 111      28.014  -1.859 -19.955  1.00 90.62           O  
ATOM    909  N   LEU A 112      27.558  -0.471 -21.678  1.00 88.38           N  
ATOM    910  CA  LEU A 112      26.345   0.119 -21.109  1.00 88.38           C  
ATOM    911  C   LEU A 112      25.239  -0.924 -20.942  1.00 88.38           C  
ATOM    912  CB  LEU A 112      25.860   1.285 -21.987  1.00 88.38           C  
ATOM    913  O   LEU A 112      24.703  -1.050 -19.850  1.00 88.38           O  
ATOM    914  CG  LEU A 112      26.734   2.548 -21.913  1.00 88.38           C  
ATOM    915  CD1 LEU A 112      26.244   3.566 -22.943  1.00 88.38           C  
ATOM    916  CD2 LEU A 112      26.694   3.204 -20.531  1.00 88.38           C  
ATOM    917  N   GLU A 113      24.972  -1.731 -21.969  1.00 88.81           N  
ATOM    918  CA  GLU A 113      23.967  -2.799 -21.907  1.00 88.81           C  
ATOM    919  C   GLU A 113      24.289  -3.816 -20.799  1.00 88.81           C  
ATOM    920  CB  GLU A 113      23.917  -3.473 -23.285  1.00 88.81           C  
ATOM    921  O   GLU A 113      23.414  -4.239 -20.045  1.00 88.81           O  
ATOM    922  CG  GLU A 113      22.755  -4.465 -23.436  1.00 88.81           C  
ATOM    923  CD  GLU A 113      22.739  -5.162 -24.809  1.00 88.81           C  
ATOM    924  OE1 GLU A 113      21.798  -5.953 -25.036  1.00 88.81           O  
ATOM    925  OE2 GLU A 113      23.694  -4.968 -25.603  1.00 88.81           O  
ATOM    926  N   LYS A 114      25.570  -4.167 -20.629  1.00 88.06           N  
ATOM    927  CA  LYS A 114      26.012  -5.057 -19.547  1.00 88.06           C  
ATOM    928  C   LYS A 114      25.841  -4.428 -18.161  1.00 88.06           C  
ATOM    929  CB  LYS A 114      27.461  -5.478 -19.813  1.00 88.06           C  
ATOM    930  O   LYS A 114      25.467  -5.130 -17.224  1.00 88.06           O  
ATOM    931  CG  LYS A 114      27.908  -6.576 -18.840  1.00 88.06           C  
ATOM    932  CD  LYS A 114      29.323  -7.052 -19.173  1.00 88.06           C  
ATOM    933  CE  LYS A 114      29.709  -8.159 -18.190  1.00 88.06           C  
ATOM    934  NZ  LYS A 114      31.081  -8.662 -18.444  1.00 88.06           N  
ATOM    935  N   LEU A 115      26.134  -3.135 -18.019  1.00 82.31           N  
ATOM    936  CA  LEU A 115      25.937  -2.401 -16.767  1.00 82.31           C  
ATOM    937  C   LEU A 115      24.452  -2.281 -16.418  1.00 82.31           C  
ATOM    938  CB  LEU A 115      26.580  -1.006 -16.871  1.00 82.31           C  
ATOM    939  O   LEU A 115      24.074  -2.547 -15.280  1.00 82.31           O  
ATOM    940  CG  LEU A 115      28.104  -1.005 -16.686  1.00 82.31           C  
ATOM    941  CD1 LEU A 115      28.678   0.345 -17.115  1.00 82.31           C  
ATOM    942  CD2 LEU A 115      28.495  -1.249 -15.225  1.00 82.31           C  
ATOM    943  N   GLU A 116      23.616  -1.944 -17.396  1.00 79.00           N  
ATOM    944  CA  GLU A 116      22.169  -1.832 -17.227  1.00 79.00           C  
ATOM    945  C   GLU A 116      21.548  -3.183 -16.866  1.00 79.00           C  
ATOM    946  CB  GLU A 116      21.568  -1.262 -18.516  1.00 79.00           C  
ATOM    947  O   GLU A 116      20.762  -3.271 -15.922  1.00 79.00           O  
ATOM    948  CG  GLU A 116      20.087  -0.914 -18.329  1.00 79.00           C  
ATOM    949  CD  GLU A 116      19.457  -0.272 -19.571  1.00 79.00           C  
ATOM    950  OE1 GLU A 116      18.251   0.044 -19.473  1.00 79.00           O  
ATOM    951  OE2 GLU A 116      20.161  -0.122 -20.596  1.00 79.00           O  
ATOM    952  N   LYS A 117      21.975  -4.258 -17.540  1.00 81.12           N  
ATOM    953  CA  LYS A 117      21.574  -5.622 -17.191  1.00 81.12           C  
ATOM    954  C   LYS A 117      21.967  -5.977 -15.757  1.00 81.12           C  
ATOM    955  CB  LYS A 117      22.146  -6.609 -18.213  1.00 81.12           C  
ATOM    956  O   LYS A 117      21.110  -6.400 -14.993  1.00 81.12           O  
ATOM    957  CG  LYS A 117      21.639  -8.016 -17.892  1.00 81.12           C  
ATOM    958  CD  LYS A 117      22.129  -9.054 -18.895  1.00 81.12           C  
ATOM    959  CE  LYS A 117      21.579 -10.392 -18.400  1.00 81.12           C  
ATOM    960  NZ  LYS A 117      21.978 -11.512 -19.279  1.00 81.12           N  
ATOM    961  N   ASN A 118      23.223  -5.751 -15.365  1.00 80.81           N  
ATOM    962  CA  ASN A 118      23.675  -6.010 -13.993  1.00 80.81           C  
ATOM    963  C   ASN A 118      22.866  -5.215 -12.957  1.00 80.81           C  
ATOM    964  CB  ASN A 118      25.164  -5.647 -13.864  1.00 80.81           C  
ATOM    965  O   ASN A 118      22.530  -5.746 -11.901  1.00 80.81           O  
ATOM    966  CG  ASN A 118      26.122  -6.754 -14.254  1.00 80.81           C  
ATOM    967  ND2 ASN A 118      27.403  -6.481 -14.173  1.00 80.81           N  
ATOM    968  OD1 ASN A 118      25.788  -7.878 -14.580  1.00 80.81           O  
ATOM    969  N   SER A 119      22.552  -3.952 -13.251  1.00 74.94           N  
ATOM    970  CA  SER A 119      21.716  -3.117 -12.387  1.00 74.94           C  
ATOM    971  C   SER A 119      20.302  -3.692 -12.262  1.00 74.94           C  
ATOM    972  CB  SER A 119      21.697  -1.686 -12.930  1.00 74.94           C  
ATOM    973  O   SER A 119      19.807  -3.861 -11.149  1.00 74.94           O  
ATOM    974  OG  SER A 119      20.798  -0.872 -12.205  1.00 74.94           O  
ATOM    975  N   ARG A 120      19.676  -4.077 -13.381  1.00 72.25           N  
ATOM    976  CA  ARG A 120      18.330  -4.668 -13.398  1.00 72.25           C  
ATOM    977  C   ARG A 120      18.269  -6.010 -12.671  1.00 72.25           C  
ATOM    978  CB  ARG A 120      17.868  -4.786 -14.856  1.00 72.25           C  
ATOM    979  O   ARG A 120      17.330  -6.234 -11.906  1.00 72.25           O  
ATOM    980  CG  ARG A 120      16.402  -5.228 -14.953  1.00 72.25           C  
ATOM    981  CD  ARG A 120      15.941  -5.195 -16.411  1.00 72.25           C  
ATOM    982  NE  ARG A 120      14.523  -5.580 -16.526  1.00 72.25           N  
ATOM    983  NH1 ARG A 120      14.188  -4.838 -18.675  1.00 72.25           N  
ATOM    984  NH2 ARG A 120      12.500  -5.773 -17.550  1.00 72.25           N  
ATOM    985  CZ  ARG A 120      13.747  -5.397 -17.580  1.00 72.25           C  
ATOM    986  N   ASP A 121      19.260  -6.872 -12.877  1.00 73.31           N  
ATOM    987  CA  ASP A 121      19.360  -8.173 -12.213  1.00 73.31           C  
ATOM    988  C   ASP A 121      19.505  -7.987 -10.694  1.00 73.31           C  
ATOM    989  CB  ASP A 121      20.534  -8.985 -12.803  1.00 73.31           C  
ATOM    990  O   ASP A 121      18.800  -8.641  -9.924  1.00 73.31           O  
ATOM    991  CG  ASP A 121      20.327  -9.474 -14.253  1.00 73.31           C  
ATOM    992  OD1 ASP A 121      19.191  -9.381 -14.769  1.00 73.31           O  
ATOM    993  OD2 ASP A 121      21.312  -9.964 -14.860  1.00 73.31           O  
ATOM    994  N   LYS A 122      20.330  -7.022 -10.252  1.00 76.25           N  
ATOM    995  CA  LYS A 122      20.470  -6.661  -8.832  1.00 76.25           C  
ATOM    996  C   LYS A 122      19.143  -6.177  -8.234  1.00 76.25           C  
ATOM    997  CB  LYS A 122      21.591  -5.618  -8.667  1.00 76.25           C  
ATOM    998  O   LYS A 122      18.741  -6.679  -7.187  1.00 76.25           O  
ATOM    999  CG  LYS A 122      21.902  -5.344  -7.186  1.00 76.25           C  
ATOM   1000  CD  LYS A 122      22.873  -4.169  -7.003  1.00 76.25           C  
ATOM   1001  CE  LYS A 122      22.999  -3.866  -5.503  1.00 76.25           C  
ATOM   1002  NZ  LYS A 122      22.956  -2.416  -5.217  1.00 76.25           N  
ATOM   1003  N   SER A 123      18.434  -5.260  -8.900  1.00 64.81           N  
ATOM   1004  CA  SER A 123      17.137  -4.764  -8.411  1.00 64.81           C  
ATOM   1005  C   SER A 123      16.082  -5.871  -8.330  1.00 64.81           C  
ATOM   1006  CB  SER A 123      16.593  -3.652  -9.313  1.00 64.81           C  
ATOM   1007  O   SER A 123      15.326  -5.931  -7.363  1.00 64.81           O  
ATOM   1008  OG  SER A 123      17.490  -2.567  -9.433  1.00 64.81           O  
ATOM   1009  N   THR A 124      16.040  -6.764  -9.325  1.00 68.50           N  
ATOM   1010  CA  THR A 124      15.079  -7.881  -9.373  1.00 68.50           C  
ATOM   1011  C   THR A 124      15.355  -8.892  -8.263  1.00 68.50           C  
ATOM   1012  CB  THR A 124      15.119  -8.590 -10.737  1.00 68.50           C  
ATOM   1013  O   THR A 124      14.429  -9.326  -7.576  1.00 68.50           O  
ATOM   1014  CG2 THR A 124      13.999  -9.620 -10.886  1.00 68.50           C  
ATOM   1015  OG1 THR A 124      14.970  -7.647 -11.779  1.00 68.50           O  
ATOM   1016  N   LEU A 125      16.631  -9.224  -8.042  1.00 72.06           N  
ATOM   1017  CA  LEU A 125      17.049 -10.103  -6.954  1.00 72.06           C  
ATOM   1018  C   LEU A 125      16.627  -9.538  -5.596  1.00 72.06           C  
ATOM   1019  CB  LEU A 125      18.574 -10.294  -7.031  1.00 72.06           C  
ATOM   1020  O   LEU A 125      16.047 -10.260  -4.792  1.00 72.06           O  
ATOM   1021  CG  LEU A 125      19.147 -11.176  -5.906  1.00 72.06           C  
ATOM   1022  CD1 LEU A 125      18.651 -12.619  -6.001  1.00 72.06           C  
ATOM   1023  CD2 LEU A 125      20.674 -11.174  -5.976  1.00 72.06           C  
ATOM   1024  N   LEU A 126      16.877  -8.251  -5.347  1.00 69.12           N  
ATOM   1025  CA  LEU A 126      16.539  -7.631  -4.067  1.00 69.12           C  
ATOM   1026  C   LEU A 126      15.026  -7.565  -3.849  1.00 69.12           C  
ATOM   1027  CB  LEU A 126      17.227  -6.261  -3.956  1.00 69.12           C  
ATOM   1028  O   LEU A 126      14.569  -7.942  -2.773  1.00 69.12           O  
ATOM   1029  CG  LEU A 126      18.756  -6.397  -3.824  1.00 69.12           C  
ATOM   1030  CD1 LEU A 126      19.437  -5.042  -3.871  1.00 69.12           C  
ATOM   1031  CD2 LEU A 126      19.182  -7.052  -2.507  1.00 69.12           C  
ATOM   1032  N   ALA A 127      14.247  -7.192  -4.869  1.00 62.25           N  
ATOM   1033  CA  ALA A 127      12.784  -7.220  -4.800  1.00 62.25           C  
ATOM   1034  C   ALA A 127      12.246  -8.622  -4.464  1.00 62.25           C  
ATOM   1035  CB  ALA A 127      12.222  -6.708  -6.131  1.00 62.25           C  
ATOM   1036  O   ALA A 127      11.381  -8.757  -3.600  1.00 62.25           O  
ATOM   1037  N   THR A 128      12.815  -9.658  -5.088  1.00 65.06           N  
ATOM   1038  CA  THR A 128      12.465 -11.060  -4.814  1.00 65.06           C  
ATOM   1039  C   THR A 128      12.806 -11.431  -3.372  1.00 65.06           C  
ATOM   1040  CB  THR A 128      13.182 -12.014  -5.782  1.00 65.06           C  
ATOM   1041  O   THR A 128      11.944 -11.907  -2.645  1.00 65.06           O  
ATOM   1042  CG2 THR A 128      12.686 -13.452  -5.645  1.00 65.06           C  
ATOM   1043  OG1 THR A 128      12.968 -11.621  -7.121  1.00 65.06           O  
ATOM   1044  N   ILE A 129      14.029 -11.136  -2.917  1.00 73.12           N  
ATOM   1045  CA  ILE A 129      14.461 -11.404  -1.537  1.00 73.12           C  
ATOM   1046  C   ILE A 129      13.542 -10.704  -0.528  1.00 73.12           C  
ATOM   1047  CB  ILE A 129      15.943 -10.999  -1.353  1.00 73.12           C  
ATOM   1048  O   ILE A 129      13.167 -11.305   0.469  1.00 73.12           O  
ATOM   1049  CG1 ILE A 129      16.865 -11.980  -2.113  1.00 73.12           C  
ATOM   1050  CG2 ILE A 129      16.345 -10.974   0.132  1.00 73.12           C  
ATOM   1051  CD1 ILE A 129      18.326 -11.519  -2.195  1.00 73.12           C  
ATOM   1052  N   SER A 130      13.143  -9.455  -0.775  1.00 64.12           N  
ATOM   1053  CA  SER A 130      12.235  -8.736   0.126  1.00 64.12           C  
ATOM   1054  C   SER A 130      10.858  -9.400   0.214  1.00 64.12           C  
ATOM   1055  CB  SER A 130      12.108  -7.284  -0.323  1.00 64.12           C  
ATOM   1056  O   SER A 130      10.324  -9.530   1.312  1.00 64.12           O  
ATOM   1057  OG  SER A 130      11.339  -6.514   0.584  1.00 64.12           O  
ATOM   1058  N   HIS A 131      10.307  -9.881  -0.904  1.00 60.12           N  
ATOM   1059  CA  HIS A 131       9.040 -10.619  -0.917  1.00 60.12           C  
ATOM   1060  C   HIS A 131       9.139 -11.958  -0.163  1.00 60.12           C  
ATOM   1061  CB  HIS A 131       8.616 -10.830  -2.376  1.00 60.12           C  
ATOM   1062  O   HIS A 131       8.309 -12.265   0.697  1.00 60.12           O  
ATOM   1063  CG  HIS A 131       7.253 -11.453  -2.488  1.00 60.12           C  
ATOM   1064  CD2 HIS A 131       6.066 -10.779  -2.577  1.00 60.12           C  
ATOM   1065  ND1 HIS A 131       6.959 -12.800  -2.463  1.00 60.12           N  
ATOM   1066  CE1 HIS A 131       5.622 -12.927  -2.521  1.00 60.12           C  
ATOM   1067  NE2 HIS A 131       5.039 -11.719  -2.599  1.00 60.12           N  
ATOM   1068  N   GLU A 132      10.204 -12.716  -0.427  1.00 67.69           N  
ATOM   1069  CA  GLU A 132      10.490 -13.998   0.227  1.00 67.69           C  
ATOM   1070  C   GLU A 132      10.767 -13.849   1.728  1.00 67.69           C  
ATOM   1071  CB  GLU A 132      11.705 -14.653  -0.449  1.00 67.69           C  
ATOM   1072  O   GLU A 132      10.493 -14.762   2.498  1.00 67.69           O  
ATOM   1073  CG  GLU A 132      11.436 -15.125  -1.886  1.00 67.69           C  
ATOM   1074  CD  GLU A 132      10.312 -16.161  -1.970  1.00 67.69           C  
ATOM   1075  OE1 GLU A 132       9.462 -16.003  -2.873  1.00 67.69           O  
ATOM   1076  OE2 GLU A 132      10.312 -17.082  -1.124  1.00 67.69           O  
ATOM   1077  N   LEU A 133      11.282 -12.698   2.171  1.00 69.06           N  
ATOM   1078  CA  LEU A 133      11.502 -12.407   3.591  1.00 69.06           C  
ATOM   1079  C   LEU A 133      10.261 -11.820   4.273  1.00 69.06           C  
ATOM   1080  CB  LEU A 133      12.737 -11.502   3.746  1.00 69.06           C  
ATOM   1081  O   LEU A 133      10.049 -12.074   5.457  1.00 69.06           O  
ATOM   1082  CG  LEU A 133      14.055 -12.210   3.370  1.00 69.06           C  
ATOM   1083  CD1 LEU A 133      15.230 -11.236   3.382  1.00 69.06           C  
ATOM   1084  CD2 LEU A 133      14.413 -13.340   4.338  1.00 69.06           C  
ATOM   1085  N   ARG A 134       9.408 -11.087   3.549  1.00 57.03           N  
ATOM   1086  CA  ARG A 134       8.156 -10.522   4.082  1.00 57.03           C  
ATOM   1087  C   ARG A 134       7.130 -11.604   4.410  1.00 57.03           C  
ATOM   1088  CB  ARG A 134       7.598  -9.510   3.075  1.00 57.03           C  
ATOM   1089  O   ARG A 134       6.468 -11.517   5.436  1.00 57.03           O  
ATOM   1090  CG  ARG A 134       6.400  -8.723   3.632  1.00 57.03           C  
ATOM   1091  CD  ARG A 134       5.829  -7.765   2.582  1.00 57.03           C  
ATOM   1092  NE  ARG A 134       6.819  -6.758   2.152  1.00 57.03           N  
ATOM   1093  NH1 ARG A 134       5.650  -5.951   0.351  1.00 57.03           N  
ATOM   1094  NH2 ARG A 134       7.646  -5.080   0.860  1.00 57.03           N  
ATOM   1095  CZ  ARG A 134       6.701  -5.938   1.124  1.00 57.03           C  
ATOM   1096  N   THR A 135       7.026 -12.631   3.575  1.00 49.34           N  
ATOM   1097  CA  THR A 135       6.063 -13.731   3.747  1.00 49.34           C  
ATOM   1098  C   THR A 135       6.212 -14.472   5.091  1.00 49.34           C  
ATOM   1099  CB  THR A 135       6.127 -14.683   2.542  1.00 49.34           C  
ATOM   1100  O   THR A 135       5.253 -14.489   5.865  1.00 49.34           O  
ATOM   1101  CG2 THR A 135       5.050 -15.764   2.609  1.00 49.34           C  
ATOM   1102  OG1 THR A 135       5.909 -13.937   1.365  1.00 49.34           O  
ATOM   1103  N   PRO A 136       7.390 -15.018   5.463  1.00 51.16           N  
ATOM   1104  CA  PRO A 136       7.569 -15.664   6.764  1.00 51.16           C  
ATOM   1105  C   PRO A 136       7.473 -14.667   7.924  1.00 51.16           C  
ATOM   1106  CB  PRO A 136       8.950 -16.326   6.701  1.00 51.16           C  
ATOM   1107  O   PRO A 136       7.022 -15.021   9.011  1.00 51.16           O  
ATOM   1108  CG  PRO A 136       9.716 -15.476   5.692  1.00 51.16           C  
ATOM   1109  CD  PRO A 136       8.625 -15.086   4.702  1.00 51.16           C  
ATOM   1110  N   LEU A 137       7.859 -13.410   7.699  1.00 68.25           N  
ATOM   1111  CA  LEU A 137       7.787 -12.368   8.711  1.00 68.25           C  
ATOM   1112  C   LEU A 137       6.345 -11.999   9.072  1.00 68.25           C  
ATOM   1113  CB  LEU A 137       8.552 -11.161   8.181  1.00 68.25           C  
ATOM   1114  O   LEU A 137       6.034 -11.889  10.254  1.00 68.25           O  
ATOM   1115  CG  LEU A 137       8.762 -10.093   9.248  1.00 68.25           C  
ATOM   1116  CD1 LEU A 137       9.726 -10.600  10.324  1.00 68.25           C  
ATOM   1117  CD2 LEU A 137       9.352  -8.885   8.550  1.00 68.25           C  
ATOM   1118  N   ASN A 138       5.463 -11.877   8.080  1.00 54.09           N  
ATOM   1119  CA  ASN A 138       4.031 -11.678   8.293  1.00 54.09           C  
ATOM   1120  C   ASN A 138       3.418 -12.860   9.054  1.00 54.09           C  
ATOM   1121  CB  ASN A 138       3.337 -11.472   6.938  1.00 54.09           C  
ATOM   1122  O   ASN A 138       2.573 -12.648   9.918  1.00 54.09           O  
ATOM   1123  CG  ASN A 138       3.570 -10.100   6.329  1.00 54.09           C  
ATOM   1124  ND2 ASN A 138       3.023  -9.863   5.160  1.00 54.09           N  
ATOM   1125  OD1 ASN A 138       4.206  -9.217   6.881  1.00 54.09           O  
ATOM   1126  N   GLY A 139       3.902 -14.084   8.811  1.00 51.62           N  
ATOM   1127  CA  GLY A 139       3.552 -15.258   9.613  1.00 51.62           C  
ATOM   1128  C   GLY A 139       3.966 -15.119  11.083  1.00 51.62           C  
ATOM   1129  O   GLY A 139       3.156 -15.369  11.971  1.00 51.62           O  
ATOM   1130  N   ILE A 140       5.193 -14.660  11.361  1.00 64.31           N  
ATOM   1131  CA  ILE A 140       5.670 -14.402  12.735  1.00 64.31           C  
ATOM   1132  C   ILE A 140       4.843 -13.295  13.403  1.00 64.31           C  
ATOM   1133  CB  ILE A 140       7.183 -14.067  12.754  1.00 64.31           C  
ATOM   1134  O   ILE A 140       4.446 -13.446  14.558  1.00 64.31           O  
ATOM   1135  CG1 ILE A 140       8.017 -15.284  12.290  1.00 64.31           C  
ATOM   1136  CG2 ILE A 140       7.647 -13.641  14.164  1.00 64.31           C  
ATOM   1137  CD1 ILE A 140       9.483 -14.953  11.982  1.00 64.31           C  
ATOM   1138  N   VAL A 141       4.554 -12.202  12.690  1.00 54.41           N  
ATOM   1139  CA  VAL A 141       3.713 -11.105  13.195  1.00 54.41           C  
ATOM   1140  C   VAL A 141       2.308 -11.620  13.507  1.00 54.41           C  
ATOM   1141  CB  VAL A 141       3.684  -9.912  12.217  1.00 54.41           C  
ATOM   1142  O   VAL A 141       1.861 -11.455  14.638  1.00 54.41           O  
ATOM   1143  CG1 VAL A 141       2.694  -8.826  12.655  1.00 54.41           C  
ATOM   1144  CG2 VAL A 141       5.065  -9.245  12.135  1.00 54.41           C  
ATOM   1145  N   GLY A 142       1.661 -12.318  12.571  1.00 48.44           N  
ATOM   1146  CA  GLY A 142       0.314 -12.867  12.740  1.00 48.44           C  
ATOM   1147  C   GLY A 142       0.216 -13.859  13.898  1.00 48.44           C  
ATOM   1148  O   GLY A 142      -0.615 -13.685  14.782  1.00 48.44           O  
ATOM   1149  N   LEU A 143       1.114 -14.847  13.962  1.00 62.09           N  
ATOM   1150  CA  LEU A 143       1.135 -15.834  15.049  1.00 62.09           C  
ATOM   1151  C   LEU A 143       1.437 -15.194  16.406  1.00 62.09           C  
ATOM   1152  CB  LEU A 143       2.180 -16.918  14.736  1.00 62.09           C  
ATOM   1153  O   LEU A 143       0.828 -15.559  17.407  1.00 62.09           O  
ATOM   1154  CG  LEU A 143       1.771 -17.867  13.597  1.00 62.09           C  
ATOM   1155  CD1 LEU A 143       2.989 -18.677  13.149  1.00 62.09           C  
ATOM   1156  CD2 LEU A 143       0.682 -18.846  14.042  1.00 62.09           C  
ATOM   1157  N   SER A 144       2.354 -14.223  16.456  1.00 66.31           N  
ATOM   1158  CA  SER A 144       2.633 -13.503  17.702  1.00 66.31           C  
ATOM   1159  C   SER A 144       1.453 -12.645  18.159  1.00 66.31           C  
ATOM   1160  CB  SER A 144       3.906 -12.662  17.590  1.00 66.31           C  
ATOM   1161  O   SER A 144       1.257 -12.511  19.362  1.00 66.31           O  
ATOM   1162  OG  SER A 144       3.743 -11.576  16.701  1.00 66.31           O  
ATOM   1163  N   GLN A 145       0.665 -12.096  17.228  1.00 56.00           N  
ATOM   1164  CA  GLN A 145      -0.533 -11.321  17.537  1.00 56.00           C  
ATOM   1165  C   GLN A 145      -1.651 -12.222  18.069  1.00 56.00           C  
ATOM   1166  CB  GLN A 145      -0.974 -10.538  16.290  1.00 56.00           C  
ATOM   1167  O   GLN A 145      -2.202 -11.914  19.117  1.00 56.00           O  
ATOM   1168  CG  GLN A 145      -1.985  -9.437  16.634  1.00 56.00           C  
ATOM   1169  CD  GLN A 145      -1.380  -8.329  17.490  1.00 56.00           C  
ATOM   1170  NE2 GLN A 145      -2.139  -7.785  18.415  1.00 56.00           N  
ATOM   1171  OE1 GLN A 145      -0.226  -7.939  17.352  1.00 56.00           O  
ATOM   1172  N   ILE A 146      -1.897 -13.365  17.417  1.00 64.88           N  
ATOM   1173  CA  ILE A 146      -2.867 -14.373  17.875  1.00 64.88           C  
ATOM   1174  C   ILE A 146      -2.527 -14.826  19.298  1.00 64.88           C  
ATOM   1175  CB  ILE A 146      -2.903 -15.567  16.889  1.00 64.88           C  
ATOM   1176  O   ILE A 146      -3.375 -14.796  20.178  1.00 64.88           O  
ATOM   1177  CG1 ILE A 146      -3.502 -15.132  15.531  1.00 64.88           C  
ATOM   1178  CG2 ILE A 146      -3.715 -16.747  17.458  1.00 64.88           C  
ATOM   1179  CD1 ILE A 146      -3.229 -16.123  14.390  1.00 64.88           C  
ATOM   1180  N   LEU A 147      -1.260 -15.169  19.555  1.00 70.19           N  
ATOM   1181  CA  LEU A 147      -0.840 -15.604  20.887  1.00 70.19           C  
ATOM   1182  C   LEU A 147      -0.945 -14.488  21.938  1.00 70.19           C  
ATOM   1183  CB  LEU A 147       0.599 -16.138  20.819  1.00 70.19           C  
ATOM   1184  O   LEU A 147      -1.115 -14.789  23.111  1.00 70.19           O  
ATOM   1185  CG  LEU A 147       0.759 -17.473  20.073  1.00 70.19           C  
ATOM   1186  CD1 LEU A 147       2.251 -17.764  19.882  1.00 70.19           C  
ATOM   1187  CD2 LEU A 147       0.149 -18.641  20.847  1.00 70.19           C  
ATOM   1188  N   LEU A 148      -0.830 -13.208  21.559  1.00 69.44           N  
ATOM   1189  CA  LEU A 148      -0.977 -12.078  22.490  1.00 69.44           C  
ATOM   1190  C   LEU A 148      -2.415 -11.866  22.983  1.00 69.44           C  
ATOM   1191  CB  LEU A 148      -0.445 -10.784  21.840  1.00 69.44           C  
ATOM   1192  O   LEU A 148      -2.587 -11.176  24.005  1.00 69.44           O  
ATOM   1193  CG  LEU A 148       1.075 -10.621  21.940  1.00 69.44           C  
ATOM   1194  CD1 LEU A 148       1.554  -9.480  21.038  1.00 69.44           C  
ATOM   1195  CD2 LEU A 148       1.515 -10.301  23.373  1.00 69.44           C  
ATOM   1196  N   ASP A 149      -3.387 -12.443  22.276  1.00 63.09           N  
ATOM   1197  CA  ASP A 149      -4.815 -12.402  22.589  1.00 63.09           C  
ATOM   1198  C   ASP A 149      -5.251 -13.570  23.504  1.00 63.09           C  
ATOM   1199  CB  ASP A 149      -5.621 -12.312  21.274  1.00 63.09           C  
ATOM   1200  O   ASP A 149      -6.320 -13.495  24.105  1.00 63.09           O  
ATOM   1201  CG  ASP A 149      -5.360 -11.024  20.465  1.00 63.09           C  
ATOM   1202  OD1 ASP A 149      -4.928 -10.004  21.064  1.00 63.09           O  
ATOM   1203  OD2 ASP A 149      -5.616 -11.032  19.238  1.00 63.09           O  
ATOM   1204  N   ASP A 150      -4.396 -14.583  23.707  1.00 77.62           N  
ATOM   1205  CA  ASP A 150      -4.613 -15.688  24.655  1.00 77.62           C  
ATOM   1206  C   ASP A 150      -4.331 -15.293  26.128  1.00 77.62           C  
ATOM   1207  CB  ASP A 150      -3.753 -16.911  24.257  1.00 77.62           C  
ATOM   1208  O   ASP A 150      -3.721 -14.256  26.447  1.00 77.62           O  
ATOM   1209  CG  ASP A 150      -4.237 -17.692  23.026  1.00 77.62           C  
ATOM   1210  OD1 ASP A 150      -5.458 -17.693  22.763  1.00 77.62           O  
ATOM   1211  OD2 ASP A 150      -3.375 -18.361  22.405  1.00 77.62           O  
ATOM   1212  N   GLU A 151      -4.731 -16.166  27.063  1.00 78.44           N  
ATOM   1213  CA  GLU A 151      -4.308 -16.091  28.465  1.00 78.44           C  
ATOM   1214  C   GLU A 151      -2.809 -16.404  28.596  1.00 78.44           C  
ATOM   1215  CB  GLU A 151      -5.122 -17.020  29.378  1.00 78.44           C  
ATOM   1216  O   GLU A 151      -2.355 -17.534  28.423  1.00 78.44           O  
ATOM   1217  CG  GLU A 151      -6.574 -16.559  29.578  1.00 78.44           C  
ATOM   1218  CD  GLU A 151      -7.258 -17.239  30.781  1.00 78.44           C  
ATOM   1219  OE1 GLU A 151      -8.327 -16.734  31.186  1.00 78.44           O  
ATOM   1220  OE2 GLU A 151      -6.686 -18.207  31.337  1.00 78.44           O  
ATOM   1221  N   LEU A 152      -2.026 -15.378  28.930  1.00 87.00           N  
ATOM   1222  CA  LEU A 152      -0.574 -15.452  29.064  1.00 87.00           C  
ATOM   1223  C   LEU A 152      -0.133 -14.919  30.421  1.00 87.00           C  
ATOM   1224  CB  LEU A 152       0.088 -14.601  27.976  1.00 87.00           C  
ATOM   1225  O   LEU A 152      -0.658 -13.908  30.894  1.00 87.00           O  
ATOM   1226  CG  LEU A 152      -0.140 -15.037  26.521  1.00 87.00           C  
ATOM   1227  CD1 LEU A 152       0.497 -13.925  25.687  1.00 87.00           C  
ATOM   1228  CD2 LEU A 152       0.526 -16.374  26.193  1.00 87.00           C  
ATOM   1229  N   ASP A 153       0.915 -15.516  30.989  1.00 84.75           N  
ATOM   1230  CA  ASP A 153       1.603 -14.903  32.123  1.00 84.75           C  
ATOM   1231  C   ASP A 153       2.359 -13.621  31.703  1.00 84.75           C  
ATOM   1232  CB  ASP A 153       2.448 -15.941  32.895  1.00 84.75           C  
ATOM   1233  O   ASP A 153       2.672 -13.396  30.526  1.00 84.75           O  
ATOM   1234  CG  ASP A 153       3.810 -16.308  32.287  1.00 84.75           C  
ATOM   1235  OD1 ASP A 153       4.535 -15.390  31.845  1.00 84.75           O  
ATOM   1236  OD2 ASP A 153       4.236 -17.479  32.391  1.00 84.75           O  
ATOM   1237  N   ASP A 154       2.687 -12.761  32.674  1.00 70.44           N  
ATOM   1238  CA  ASP A 154       3.357 -11.479  32.411  1.00 70.44           C  
ATOM   1239  C   ASP A 154       4.695 -11.630  31.667  1.00 70.44           C  
ATOM   1240  CB  ASP A 154       3.621 -10.747  33.737  1.00 70.44           C  
ATOM   1241  O   ASP A 154       5.076 -10.760  30.878  1.00 70.44           O  
ATOM   1242  CG  ASP A 154       2.376 -10.114  34.359  1.00 70.44           C  
ATOM   1243  OD1 ASP A 154       1.554  -9.575  33.587  1.00 70.44           O  
ATOM   1244  OD2 ASP A 154       2.317 -10.114  35.608  1.00 70.44           O  
ATOM   1245  N   ARG A 155       5.432 -12.730  31.881  1.00 77.12           N  
ATOM   1246  CA  ARG A 155       6.718 -12.979  31.209  1.00 77.12           C  
ATOM   1247  C   ARG A 155       6.492 -13.401  29.761  1.00 77.12           C  
ATOM   1248  CB  ARG A 155       7.547 -14.033  31.961  1.00 77.12           C  
ATOM   1249  O   ARG A 155       7.160 -12.870  28.876  1.00 77.12           O  
ATOM   1250  CG  ARG A 155       7.925 -13.587  33.380  1.00 77.12           C  
ATOM   1251  CD  ARG A 155       8.727 -14.665  34.118  1.00 77.12           C  
ATOM   1252  NE  ARG A 155      10.087 -14.835  33.564  1.00 77.12           N  
ATOM   1253  NH1 ARG A 155      10.841 -16.335  35.125  1.00 77.12           N  
ATOM   1254  NH2 ARG A 155      12.193 -15.682  33.463  1.00 77.12           N  
ATOM   1255  CZ  ARG A 155      11.034 -15.610  34.056  1.00 77.12           C  
ATOM   1256  N   GLN A 156       5.547 -14.303  29.514  1.00 72.62           N  
ATOM   1257  CA  GLN A 156       5.150 -14.779  28.189  1.00 72.62           C  
ATOM   1258  C   GLN A 156       4.596 -13.641  27.333  1.00 72.62           C  
ATOM   1259  CB  GLN A 156       4.083 -15.866  28.345  1.00 72.62           C  
ATOM   1260  O   GLN A 156       5.047 -13.452  26.201  1.00 72.62           O  
ATOM   1261  CG  GLN A 156       4.621 -17.176  28.937  1.00 72.62           C  
ATOM   1262  CD  GLN A 156       3.487 -18.140  29.277  1.00 72.62           C  
ATOM   1263  NE2 GLN A 156       3.729 -19.432  29.263  1.00 72.62           N  
ATOM   1264  OE1 GLN A 156       2.358 -17.759  29.530  1.00 72.62           O  
ATOM   1265  N   ARG A 157       3.707 -12.812  27.896  1.00 75.00           N  
ATOM   1266  CA  ARG A 157       3.176 -11.620  27.223  1.00 75.00           C  
ATOM   1267  C   ARG A 157       4.291 -10.646  26.853  1.00 75.00           C  
ATOM   1268  CB  ARG A 157       2.086 -10.993  28.113  1.00 75.00           C  
ATOM   1269  O   ARG A 157       4.278 -10.087  25.759  1.00 75.00           O  
ATOM   1270  CG  ARG A 157       1.383  -9.807  27.430  1.00 75.00           C  
ATOM   1271  CD  ARG A 157       0.157  -9.305  28.215  1.00 75.00           C  
ATOM   1272  NE  ARG A 157      -1.046 -10.137  28.000  1.00 75.00           N  
ATOM   1273  NH1 ARG A 157      -1.888  -9.120  26.091  1.00 75.00           N  
ATOM   1274  NH2 ARG A 157      -2.935 -10.853  26.907  1.00 75.00           N  
ATOM   1275  CZ  ARG A 157      -1.942 -10.025  27.026  1.00 75.00           C  
ATOM   1276  N   ASN A 158       5.290 -10.464  27.717  1.00 59.75           N  
ATOM   1277  CA  ASN A 158       6.421  -9.586  27.416  1.00 59.75           C  
ATOM   1278  C   ASN A 158       7.369 -10.179  26.349  1.00 59.75           C  
ATOM   1279  CB  ASN A 158       7.131  -9.229  28.734  1.00 59.75           C  
ATOM   1280  O   ASN A 158       7.861  -9.449  25.484  1.00 59.75           O  
ATOM   1281  CG  ASN A 158       7.737  -7.839  28.737  1.00 59.75           C  
ATOM   1282  ND2 ASN A 158       8.567  -7.539  29.707  1.00 59.75           N  
ATOM   1283  OD1 ASN A 158       7.436  -6.984  27.923  1.00 59.75           O  
ATOM   1284  N   TYR A 159       7.587 -11.502  26.348  1.00 67.69           N  
ATOM   1285  CA  TYR A 159       8.341 -12.187  25.291  1.00 67.69           C  
ATOM   1286  C   TYR A 159       7.647 -12.074  23.932  1.00 67.69           C  
ATOM   1287  CB  TYR A 159       8.582 -13.665  25.651  1.00 67.69           C  
ATOM   1288  O   TYR A 159       8.293 -11.692  22.958  1.00 67.69           O  
ATOM   1289  CG  TYR A 159       9.497 -13.935  26.837  1.00 67.69           C  
ATOM   1290  CD1 TYR A 159      10.626 -13.124  27.076  1.00 67.69           C  
ATOM   1291  CD2 TYR A 159       9.240 -15.030  27.687  1.00 67.69           C  
ATOM   1292  CE1 TYR A 159      11.467 -13.380  28.173  1.00 67.69           C  
ATOM   1293  CE2 TYR A 159      10.080 -15.292  28.789  1.00 67.69           C  
ATOM   1294  OH  TYR A 159      12.011 -14.679  30.105  1.00 67.69           O  
ATOM   1295  CZ  TYR A 159      11.191 -14.460  29.038  1.00 67.69           C  
ATOM   1296  N   LEU A 160       6.338 -12.320  23.869  1.00 71.00           N  
ATOM   1297  CA  LEU A 160       5.565 -12.216  22.632  1.00 71.00           C  
ATOM   1298  C   LEU A 160       5.481 -10.780  22.113  1.00 71.00           C  
ATOM   1299  CB  LEU A 160       4.173 -12.819  22.853  1.00 71.00           C  
ATOM   1300  O   LEU A 160       5.690 -10.565  20.922  1.00 71.00           O  
ATOM   1301  CG  LEU A 160       4.181 -14.353  22.781  1.00 71.00           C  
ATOM   1302  CD1 LEU A 160       2.896 -14.895  23.381  1.00 71.00           C  
ATOM   1303  CD2 LEU A 160       4.286 -14.842  21.334  1.00 71.00           C  
ATOM   1304  N   LYS A 161       5.309  -9.783  22.993  1.00 62.28           N  
ATOM   1305  CA  LYS A 161       5.428  -8.362  22.614  1.00 62.28           C  
ATOM   1306  C   LYS A 161       6.789  -8.059  21.997  1.00 62.28           C  
ATOM   1307  CB  LYS A 161       5.203  -7.452  23.830  1.00 62.28           C  
ATOM   1308  O   LYS A 161       6.865  -7.405  20.962  1.00 62.28           O  
ATOM   1309  CG  LYS A 161       3.716  -7.288  24.154  1.00 62.28           C  
ATOM   1310  CD  LYS A 161       3.530  -6.424  25.402  1.00 62.28           C  
ATOM   1311  CE  LYS A 161       2.034  -6.284  25.693  1.00 62.28           C  
ATOM   1312  NZ  LYS A 161       1.791  -5.499  26.927  1.00 62.28           N  
ATOM   1313  N   THR A 162       7.865  -8.561  22.601  1.00 56.56           N  
ATOM   1314  CA  THR A 162       9.223  -8.355  22.084  1.00 56.56           C  
ATOM   1315  C   THR A 162       9.409  -9.018  20.716  1.00 56.56           C  
ATOM   1316  CB  THR A 162      10.276  -8.865  23.077  1.00 56.56           C  
ATOM   1317  O   THR A 162       9.989  -8.403  19.822  1.00 56.56           O  
ATOM   1318  CG2 THR A 162      11.698  -8.539  22.622  1.00 56.56           C  
ATOM   1319  OG1 THR A 162      10.106  -8.245  24.333  1.00 56.56           O  
ATOM   1320  N   ILE A 163       8.894 -10.237  20.522  1.00 70.19           N  
ATOM   1321  CA  ILE A 163       8.934 -10.958  19.238  1.00 70.19           C  
ATOM   1322  C   ILE A 163       8.152 -10.196  18.166  1.00 70.19           C  
ATOM   1323  CB  ILE A 163       8.410 -12.404  19.410  1.00 70.19           C  
ATOM   1324  O   ILE A 163       8.696  -9.954  17.091  1.00 70.19           O  
ATOM   1325  CG1 ILE A 163       9.416 -13.233  20.242  1.00 70.19           C  
ATOM   1326  CG2 ILE A 163       8.173 -13.092  18.050  1.00 70.19           C  
ATOM   1327  CD1 ILE A 163       8.842 -14.551  20.780  1.00 70.19           C  
ATOM   1328  N   ASN A 164       6.926  -9.768  18.471  1.00 63.34           N  
ATOM   1329  CA  ASN A 164       6.069  -9.023  17.551  1.00 63.34           C  
ATOM   1330  C   ASN A 164       6.739  -7.711  17.108  1.00 63.34           C  
ATOM   1331  CB  ASN A 164       4.720  -8.784  18.245  1.00 63.34           C  
ATOM   1332  O   ASN A 164       6.938  -7.489  15.916  1.00 63.34           O  
ATOM   1333  CG  ASN A 164       3.741  -8.062  17.339  1.00 63.34           C  
ATOM   1334  ND2 ASN A 164       2.926  -8.782  16.609  1.00 63.34           N  
ATOM   1335  OD1 ASN A 164       3.729  -6.845  17.286  1.00 63.34           O  
ATOM   1336  N   ILE A 165       7.205  -6.898  18.062  1.00 55.25           N  
ATOM   1337  CA  ILE A 165       7.904  -5.633  17.781  1.00 55.25           C  
ATOM   1338  C   ILE A 165       9.180  -5.866  16.960  1.00 55.25           C  
ATOM   1339  CB  ILE A 165       8.216  -4.900  19.107  1.00 55.25           C  
ATOM   1340  O   ILE A 165       9.478  -5.100  16.039  1.00 55.25           O  
ATOM   1341  CG1 ILE A 165       6.914  -4.411  19.785  1.00 55.25           C  
ATOM   1342  CG2 ILE A 165       9.161  -3.703  18.875  1.00 55.25           C  
ATOM   1343  CD1 ILE A 165       7.108  -3.996  21.251  1.00 55.25           C  
ATOM   1344  N   SER A 166       9.940  -6.920  17.268  1.00 61.25           N  
ATOM   1345  CA  SER A 166      11.154  -7.272  16.523  1.00 61.25           C  
ATOM   1346  C   SER A 166      10.834  -7.701  15.090  1.00 61.25           C  
ATOM   1347  CB  SER A 166      11.927  -8.391  17.225  1.00 61.25           C  
ATOM   1348  O   SER A 166      11.536  -7.295  14.165  1.00 61.25           O  
ATOM   1349  OG  SER A 166      12.290  -8.005  18.535  1.00 61.25           O  
ATOM   1350  N   ALA A 167       9.762  -8.473  14.891  1.00 64.19           N  
ATOM   1351  CA  ALA A 167       9.314  -8.907  13.574  1.00 64.19           C  
ATOM   1352  C   ALA A 167       8.813  -7.720  12.737  1.00 64.19           C  
ATOM   1353  CB  ALA A 167       8.253  -9.998  13.755  1.00 64.19           C  
ATOM   1354  O   ALA A 167       9.278  -7.514  11.619  1.00 64.19           O  
ATOM   1355  N   VAL A 168       7.966  -6.861  13.308  1.00 54.91           N  
ATOM   1356  CA  VAL A 168       7.498  -5.627  12.656  1.00 54.91           C  
ATOM   1357  C   VAL A 168       8.677  -4.717  12.279  1.00 54.91           C  
ATOM   1358  CB  VAL A 168       6.483  -4.909  13.569  1.00 54.91           C  
ATOM   1359  O   VAL A 168       8.754  -4.233  11.150  1.00 54.91           O  
ATOM   1360  CG1 VAL A 168       6.118  -3.518  13.047  1.00 54.91           C  
ATOM   1361  CG2 VAL A 168       5.182  -5.711  13.685  1.00 54.91           C  
ATOM   1362  N   SER A 169       9.651  -4.544  13.178  1.00 56.94           N  
ATOM   1363  CA  SER A 169      10.851  -3.734  12.913  1.00 56.94           C  
ATOM   1364  C   SER A 169      11.695  -4.294  11.768  1.00 56.94           C  
ATOM   1365  CB  SER A 169      11.734  -3.647  14.160  1.00 56.94           C  
ATOM   1366  O   SER A 169      12.191  -3.537  10.934  1.00 56.94           O  
ATOM   1367  OG  SER A 169      11.056  -2.995  15.214  1.00 56.94           O  
ATOM   1368  N   LEU A 170      11.846  -5.618  11.694  1.00 65.69           N  
ATOM   1369  CA  LEU A 170      12.570  -6.264  10.604  1.00 65.69           C  
ATOM   1370  C   LEU A 170      11.870  -6.043   9.251  1.00 65.69           C  
ATOM   1371  CB  LEU A 170      12.722  -7.753  10.956  1.00 65.69           C  
ATOM   1372  O   LEU A 170      12.535  -5.876   8.230  1.00 65.69           O  
ATOM   1373  CG  LEU A 170      13.739  -8.486  10.072  1.00 65.69           C  
ATOM   1374  CD1 LEU A 170      15.177  -8.053  10.369  1.00 65.69           C  
ATOM   1375  CD2 LEU A 170      13.640  -9.995  10.295  1.00 65.69           C  
ATOM   1376  N   GLY A 171      10.538  -5.963   9.252  1.00 61.19           N  
ATOM   1377  CA  GLY A 171       9.731  -5.699   8.059  1.00 61.19           C  
ATOM   1378  C   GLY A 171       9.971  -4.301   7.514  1.00 61.19           C  
ATOM   1379  O   GLY A 171      10.194  -4.138   6.313  1.00 61.19           O  
ATOM   1380  N   TYR A 172      10.033  -3.312   8.408  1.00 59.03           N  
ATOM   1381  CA  TYR A 172      10.416  -1.951   8.041  1.00 59.03           C  
ATOM   1382  C   TYR A 172      11.837  -1.888   7.478  1.00 59.03           C  
ATOM   1383  CB  TYR A 172      10.243  -1.005   9.235  1.00 59.03           C  
ATOM   1384  O   TYR A 172      12.032  -1.279   6.433  1.00 59.03           O  
ATOM   1385  CG  TYR A 172       8.801  -0.786   9.658  1.00 59.03           C  
ATOM   1386  CD1 TYR A 172       7.836  -0.412   8.701  1.00 59.03           C  
ATOM   1387  CD2 TYR A 172       8.429  -0.909  11.012  1.00 59.03           C  
ATOM   1388  CE1 TYR A 172       6.501  -0.197   9.086  1.00 59.03           C  
ATOM   1389  CE2 TYR A 172       7.098  -0.665  11.404  1.00 59.03           C  
ATOM   1390  OH  TYR A 172       4.839  -0.107  10.796  1.00 59.03           O  
ATOM   1391  CZ  TYR A 172       6.129  -0.327  10.437  1.00 59.03           C  
ATOM   1392  N   ILE A 173      12.808  -2.594   8.072  1.00 64.38           N  
ATOM   1393  CA  ILE A 173      14.183  -2.644   7.542  1.00 64.38           C  
ATOM   1394  C   ILE A 173      14.214  -3.221   6.119  1.00 64.38           C  
ATOM   1395  CB  ILE A 173      15.115  -3.431   8.494  1.00 64.38           C  
ATOM   1396  O   ILE A 173      14.908  -2.685   5.255  1.00 64.38           O  
ATOM   1397  CG1 ILE A 173      15.297  -2.655   9.818  1.00 64.38           C  
ATOM   1398  CG2 ILE A 173      16.493  -3.690   7.847  1.00 64.38           C  
ATOM   1399  CD1 ILE A 173      15.991  -3.461  10.926  1.00 64.38           C  
ATOM   1400  N   PHE A 174      13.466  -4.293   5.841  1.00 65.19           N  
ATOM   1401  CA  PHE A 174      13.397  -4.842   4.483  1.00 65.19           C  
ATOM   1402  C   PHE A 174      12.723  -3.894   3.496  1.00 65.19           C  
ATOM   1403  CB  PHE A 174      12.677  -6.195   4.476  1.00 65.19           C  
ATOM   1404  O   PHE A 174      13.150  -3.826   2.342  1.00 65.19           O  
ATOM   1405  CG  PHE A 174      13.481  -7.323   5.078  1.00 65.19           C  
ATOM   1406  CD1 PHE A 174      14.796  -7.568   4.635  1.00 65.19           C  
ATOM   1407  CD2 PHE A 174      12.913  -8.146   6.066  1.00 65.19           C  
ATOM   1408  CE1 PHE A 174      15.562  -8.579   5.234  1.00 65.19           C  
ATOM   1409  CE2 PHE A 174      13.663  -9.193   6.624  1.00 65.19           C  
ATOM   1410  CZ  PHE A 174      14.997  -9.386   6.237  1.00 65.19           C  
ATOM   1411  N   SER A 175      11.693  -3.167   3.931  1.00 62.22           N  
ATOM   1412  CA  SER A 175      11.062  -2.135   3.108  1.00 62.22           C  
ATOM   1413  C   SER A 175      12.039  -0.995   2.807  1.00 62.22           C  
ATOM   1414  CB  SER A 175       9.799  -1.611   3.790  1.00 62.22           C  
ATOM   1415  O   SER A 175      12.184  -0.606   1.650  1.00 62.22           O  
ATOM   1416  OG  SER A 175       8.973  -1.006   2.816  1.00 62.22           O  
ATOM   1417  N   ASP A 176      12.785  -0.542   3.815  1.00 64.44           N  
ATOM   1418  CA  ASP A 176      13.789   0.516   3.696  1.00 64.44           C  
ATOM   1419  C   ASP A 176      14.923   0.132   2.730  1.00 64.44           C  
ATOM   1420  CB  ASP A 176      14.378   0.827   5.085  1.00 64.44           C  
ATOM   1421  O   ASP A 176      15.342   0.945   1.911  1.00 64.44           O  
ATOM   1422  CG  ASP A 176      13.472   1.632   6.027  1.00 64.44           C  
ATOM   1423  OD1 ASP A 176      12.404   2.121   5.588  1.00 64.44           O  
ATOM   1424  OD2 ASP A 176      13.924   1.809   7.185  1.00 64.44           O  
ATOM   1425  N   ILE A 177      15.405  -1.117   2.767  1.00 69.25           N  
ATOM   1426  CA  ILE A 177      16.443  -1.601   1.835  1.00 69.25           C  
ATOM   1427  C   ILE A 177      15.946  -1.563   0.382  1.00 69.25           C  
ATOM   1428  CB  ILE A 177      16.916  -3.017   2.244  1.00 69.25           C  
ATOM   1429  O   ILE A 177      16.700  -1.202  -0.523  1.00 69.25           O  
ATOM   1430  CG1 ILE A 177      17.739  -2.940   3.551  1.00 69.25           C  
ATOM   1431  CG2 ILE A 177      17.764  -3.684   1.140  1.00 69.25           C  
ATOM   1432  CD1 ILE A 177      17.982  -4.303   4.213  1.00 69.25           C  
ATOM   1433  N   ILE A 178      14.681  -1.919   0.143  1.00 65.94           N  
ATOM   1434  CA  ILE A 178      14.087  -1.844  -1.198  1.00 65.94           C  
ATOM   1435  C   ILE A 178      13.923  -0.404  -1.654  1.00 65.94           C  
ATOM   1436  CB  ILE A 178      12.737  -2.588  -1.236  1.00 65.94           C  
ATOM   1437  O   ILE A 178      14.222  -0.095  -2.809  1.00 65.94           O  
ATOM   1438  CG1 ILE A 178      12.942  -4.104  -1.109  1.00 65.94           C  
ATOM   1439  CG2 ILE A 178      11.919  -2.280  -2.507  1.00 65.94           C  
ATOM   1440  CD1 ILE A 178      13.823  -4.725  -2.198  1.00 65.94           C  
ATOM   1441  N   ASP A 179      13.448   0.471  -0.772  1.00 64.38           N  
ATOM   1442  CA  ASP A 179      13.298   1.881  -1.100  1.00 64.38           C  
ATOM   1443  C   ASP A 179      14.665   2.520  -1.396  1.00 64.38           C  
ATOM   1444  CB  ASP A 179      12.509   2.599   0.004  1.00 64.38           C  
ATOM   1445  O   ASP A 179      14.770   3.258  -2.372  1.00 64.38           O  
ATOM   1446  CG  ASP A 179      11.003   2.274  -0.009  1.00 64.38           C  
ATOM   1447  OD1 ASP A 179      10.413   2.005  -1.092  1.00 64.38           O  
ATOM   1448  OD2 ASP A 179      10.361   2.397   1.057  1.00 64.38           O  
ATOM   1449  N   LEU A 180      15.736   2.154  -0.679  1.00 66.31           N  
ATOM   1450  CA  LEU A 180      17.105   2.597  -0.978  1.00 66.31           C  
ATOM   1451  C   LEU A 180      17.542   2.219  -2.400  1.00 66.31           C  
ATOM   1452  CB  LEU A 180      18.059   2.050   0.101  1.00 66.31           C  
ATOM   1453  O   LEU A 180      18.001   3.078  -3.149  1.00 66.31           O  
ATOM   1454  CG  LEU A 180      19.502   2.597   0.028  1.00 66.31           C  
ATOM   1455  CD1 LEU A 180      20.167   2.427   1.396  1.00 66.31           C  
ATOM   1456  CD2 LEU A 180      20.399   1.870  -0.978  1.00 66.31           C  
ATOM   1457  N   GLU A 181      17.352   0.967  -2.824  1.00 65.81           N  
ATOM   1458  CA  GLU A 181      17.714   0.554  -4.191  1.00 65.81           C  
ATOM   1459  C   GLU A 181      16.872   1.262  -5.261  1.00 65.81           C  
ATOM   1460  CB  GLU A 181      17.544  -0.959  -4.348  1.00 65.81           C  
ATOM   1461  O   GLU A 181      17.347   1.503  -6.374  1.00 65.81           O  
ATOM   1462  CG  GLU A 181      18.586  -1.761  -3.567  1.00 65.81           C  
ATOM   1463  CD  GLU A 181      19.984  -1.850  -4.225  1.00 65.81           C  
ATOM   1464  OE1 GLU A 181      21.003  -1.898  -3.496  1.00 65.81           O  
ATOM   1465  OE2 GLU A 181      20.121  -2.004  -5.466  1.00 65.81           O  
ATOM   1466  N   LYS A 182      15.622   1.621  -4.943  1.00 63.69           N  
ATOM   1467  CA  LYS A 182      14.786   2.430  -5.838  1.00 63.69           C  
ATOM   1468  C   LYS A 182      15.256   3.889  -5.897  1.00 63.69           C  
ATOM   1469  CB  LYS A 182      13.312   2.339  -5.428  1.00 63.69           C  
ATOM   1470  O   LYS A 182      15.199   4.476  -6.981  1.00 63.69           O  
ATOM   1471  CG  LYS A 182      12.688   0.960  -5.688  1.00 63.69           C  
ATOM   1472  CD  LYS A 182      11.225   0.975  -5.228  1.00 63.69           C  
ATOM   1473  CE  LYS A 182      10.543  -0.368  -5.499  1.00 63.69           C  
ATOM   1474  NZ  LYS A 182       9.114  -0.321  -5.103  1.00 63.69           N  
ATOM   1475  N   ILE A 183      15.740   4.453  -4.784  1.00 61.56           N  
ATOM   1476  CA  ILE A 183      16.329   5.804  -4.713  1.00 61.56           C  
ATOM   1477  C   ILE A 183      17.605   5.875  -5.548  1.00 61.56           C  
ATOM   1478  CB  ILE A 183      16.610   6.239  -3.250  1.00 61.56           C  
ATOM   1479  O   ILE A 183      17.715   6.751  -6.405  1.00 61.56           O  
ATOM   1480  CG1 ILE A 183      15.292   6.509  -2.507  1.00 61.56           C  
ATOM   1481  CG2 ILE A 183      17.474   7.511  -3.196  1.00 61.56           C  
ATOM   1482  CD1 ILE A 183      15.397   6.646  -0.984  1.00 61.56           C  
ATOM   1483  N   ASP A 184      18.536   4.937  -5.357  1.00 59.88           N  
ATOM   1484  CA  ASP A 184      19.810   4.903  -6.091  1.00 59.88           C  
ATOM   1485  C   ASP A 184      19.599   4.793  -7.612  1.00 59.88           C  
ATOM   1486  CB  ASP A 184      20.667   3.725  -5.586  1.00 59.88           C  
ATOM   1487  O   ASP A 184      20.408   5.279  -8.404  1.00 59.88           O  
ATOM   1488  CG  ASP A 184      21.467   4.011  -4.307  1.00 59.88           C  
ATOM   1489  OD1 ASP A 184      21.532   5.186  -3.878  1.00 59.88           O  
ATOM   1490  OD2 ASP A 184      22.093   3.044  -3.814  1.00 59.88           O  
ATOM   1491  N   ALA A 185      18.479   4.203  -8.037  1.00 57.28           N  
ATOM   1492  CA  ALA A 185      18.089   4.108  -9.439  1.00 57.28           C  
ATOM   1493  C   ALA A 185      17.296   5.325  -9.969  1.00 57.28           C  
ATOM   1494  CB  ALA A 185      17.338   2.784  -9.624  1.00 57.28           C  
ATOM   1495  O   ALA A 185      16.957   5.334 -11.152  1.00 57.28           O  
ATOM   1496  N   SER A 186      16.979   6.330  -9.137  1.00 57.47           N  
ATOM   1497  CA  SER A 186      16.040   7.430  -9.453  1.00 57.47           C  
ATOM   1498  C   SER A 186      14.667   6.935  -9.942  1.00 57.47           C  
ATOM   1499  CB  SER A 186      16.661   8.444 -10.425  1.00 57.47           C  
ATOM   1500  O   SER A 186      14.056   7.539 -10.820  1.00 57.47           O  
ATOM   1501  OG  SER A 186      17.873   8.951  -9.901  1.00 57.47           O  
ATOM   1502  N   ARG A 187      14.193   5.801  -9.405  1.00 60.12           N  
ATOM   1503  CA  ARG A 187      12.956   5.108  -9.826  1.00 60.12           C  
ATOM   1504  C   ARG A 187      11.807   5.227  -8.824  1.00 60.12           C  
ATOM   1505  CB  ARG A 187      13.246   3.627 -10.125  1.00 60.12           C  
ATOM   1506  O   ARG A 187      10.825   4.498  -8.950  1.00 60.12           O  
ATOM   1507  CG  ARG A 187      14.095   3.420 -11.377  1.00 60.12           C  
ATOM   1508  CD  ARG A 187      14.310   1.922 -11.599  1.00 60.12           C  
ATOM   1509  NE  ARG A 187      15.276   1.681 -12.683  1.00 60.12           N  
ATOM   1510  NH1 ARG A 187      15.276  -0.605 -12.549  1.00 60.12           N  
ATOM   1511  NH2 ARG A 187      16.633   0.417 -14.003  1.00 60.12           N  
ATOM   1512  CZ  ARG A 187      15.720   0.502 -13.076  1.00 60.12           C  
ATOM   1513  N   ILE A 188      11.926   6.068  -7.797  1.00 62.72           N  
ATOM   1514  CA  ILE A 188      10.780   6.330  -6.921  1.00 62.72           C  
ATOM   1515  C   ILE A 188       9.849   7.301  -7.634  1.00 62.72           C  
ATOM   1516  CB  ILE A 188      11.178   6.788  -5.504  1.00 62.72           C  
ATOM   1517  O   ILE A 188      10.125   8.493  -7.731  1.00 62.72           O  
ATOM   1518  CG1 ILE A 188      11.984   5.654  -4.835  1.00 62.72           C  
ATOM   1519  CG2 ILE A 188       9.902   7.114  -4.695  1.00 62.72           C  
ATOM   1520  CD1 ILE A 188      12.125   5.770  -3.317  1.00 62.72           C  
ATOM   1521  N   GLU A 189       8.738   6.764  -8.117  1.00 61.56           N  
ATOM   1522  CA  GLU A 189       7.590   7.543  -8.558  1.00 61.56           C  
ATOM   1523  C   GLU A 189       6.639   7.710  -7.369  1.00 61.56           C  
ATOM   1524  CB  GLU A 189       6.920   6.861  -9.760  1.00 61.56           C  
ATOM   1525  O   GLU A 189       6.328   6.738  -6.674  1.00 61.56           O  
ATOM   1526  CG  GLU A 189       7.850   6.868 -10.989  1.00 61.56           C  
ATOM   1527  CD  GLU A 189       7.258   6.185 -12.232  1.00 61.56           C  
ATOM   1528  OE1 GLU A 189       7.965   6.181 -13.267  1.00 61.56           O  
ATOM   1529  OE2 GLU A 189       6.132   5.646 -12.149  1.00 61.56           O  
ATOM   1530  N   LEU A 190       6.209   8.946  -7.109  1.00 70.19           N  
ATOM   1531  CA  LEU A 190       5.160   9.211  -6.130  1.00 70.19           C  
ATOM   1532  C   LEU A 190       3.812   8.828  -6.729  1.00 70.19           C  
ATOM   1533  CB  LEU A 190       5.146  10.690  -5.721  1.00 70.19           C  
ATOM   1534  O   LEU A 190       3.421   9.357  -7.772  1.00 70.19           O  
ATOM   1535  CG  LEU A 190       6.353  11.156  -4.897  1.00 70.19           C  
ATOM   1536  CD1 LEU A 190       6.145  12.634  -4.593  1.00 70.19           C  
ATOM   1537  CD2 LEU A 190       6.493  10.415  -3.565  1.00 70.19           C  
ATOM   1538  N   ASN A 191       3.071   7.971  -6.037  1.00 69.69           N  
ATOM   1539  CA  ASN A 191       1.706   7.640  -6.408  1.00 69.69           C  
ATOM   1540  C   ASN A 191       0.753   8.621  -5.714  1.00 69.69           C  
ATOM   1541  CB  ASN A 191       1.446   6.168  -6.069  1.00 69.69           C  
ATOM   1542  O   ASN A 191       0.167   8.315  -4.676  1.00 69.69           O  
ATOM   1543  CG  ASN A 191       0.064   5.725  -6.513  1.00 69.69           C  
ATOM   1544  ND2 ASN A 191      -0.449   4.677  -5.917  1.00 69.69           N  
ATOM   1545  OD1 ASN A 191      -0.568   6.294  -7.391  1.00 69.69           O  
ATOM   1546  N   ARG A 192       0.654   9.844  -6.249  1.00 76.62           N  
ATOM   1547  CA  ARG A 192      -0.249  10.871  -5.707  1.00 76.62           C  
ATOM   1548  C   ARG A 192      -1.698  10.485  -6.011  1.00 76.62           C  
ATOM   1549  CB  ARG A 192       0.086  12.267  -6.257  1.00 76.62           C  
ATOM   1550  O   ARG A 192      -2.066  10.354  -7.178  1.00 76.62           O  
ATOM   1551  CG  ARG A 192       1.477  12.788  -5.849  1.00 76.62           C  
ATOM   1552  CD  ARG A 192       1.674  14.214  -6.393  1.00 76.62           C  
ATOM   1553  NE  ARG A 192       2.999  14.800  -6.075  1.00 76.62           N  
ATOM   1554  NH1 ARG A 192       2.433  16.015  -4.197  1.00 76.62           N  
ATOM   1555  NH2 ARG A 192       4.437  16.301  -5.104  1.00 76.62           N  
ATOM   1556  CZ  ARG A 192       3.286  15.690  -5.132  1.00 76.62           C  
ATOM   1557  N   GLN A 193      -2.497  10.308  -4.963  1.00 71.75           N  
ATOM   1558  CA  GLN A 193      -3.908   9.948  -5.061  1.00 71.75           C  
ATOM   1559  C   GLN A 193      -4.763  10.859  -4.167  1.00 71.75           C  
ATOM   1560  CB  GLN A 193      -4.101   8.470  -4.681  1.00 71.75           C  
ATOM   1561  O   GLN A 193      -4.267  11.363  -3.150  1.00 71.75           O  
ATOM   1562  CG  GLN A 193      -3.375   7.515  -5.644  1.00 71.75           C  
ATOM   1563  CD  GLN A 193      -3.694   6.046  -5.386  1.00 71.75           C  
ATOM   1564  NE2 GLN A 193      -3.439   5.173  -6.337  1.00 71.75           N  
ATOM   1565  OE1 GLN A 193      -4.182   5.646  -4.346  1.00 71.75           O  
ATOM   1566  N   PRO A 194      -6.056  11.056  -4.496  1.00 76.19           N  
ATOM   1567  CA  PRO A 194      -7.004  11.696  -3.592  1.00 76.19           C  
ATOM   1568  C   PRO A 194      -7.059  10.941  -2.262  1.00 76.19           C  
ATOM   1569  CB  PRO A 194      -8.357  11.691  -4.318  1.00 76.19           C  
ATOM   1570  O   PRO A 194      -7.499   9.797  -2.197  1.00 76.19           O  
ATOM   1571  CG  PRO A 194      -7.979  11.537  -5.790  1.00 76.19           C  
ATOM   1572  CD  PRO A 194      -6.719  10.679  -5.735  1.00 76.19           C  
ATOM   1573  N   THR A 195      -6.586  11.584  -1.202  1.00 71.38           N  
ATOM   1574  CA  THR A 195      -6.457  11.000   0.131  1.00 71.38           C  
ATOM   1575  C   THR A 195      -7.331  11.764   1.112  1.00 71.38           C  
ATOM   1576  CB  THR A 195      -4.992  11.023   0.590  1.00 71.38           C  
ATOM   1577  O   THR A 195      -7.210  12.986   1.221  1.00 71.38           O  
ATOM   1578  CG2 THR A 195      -4.810  10.386   1.970  1.00 71.38           C  
ATOM   1579  OG1 THR A 195      -4.177  10.290  -0.297  1.00 71.38           O  
ATOM   1580  N   ASP A 196      -8.167  11.029   1.848  1.00 78.00           N  
ATOM   1581  CA  ASP A 196      -8.867  11.526   3.033  1.00 78.00           C  
ATOM   1582  C   ASP A 196      -7.826  11.868   4.107  1.00 78.00           C  
ATOM   1583  CB  ASP A 196      -9.878  10.475   3.509  1.00 78.00           C  
ATOM   1584  O   ASP A 196      -7.167  10.994   4.688  1.00 78.00           O  
ATOM   1585  CG  ASP A 196     -10.703  10.907   4.731  1.00 78.00           C  
ATOM   1586  OD1 ASP A 196     -10.236  11.764   5.515  1.00 78.00           O  
ATOM   1587  OD2 ASP A 196     -11.780  10.309   4.914  1.00 78.00           O  
ATOM   1588  N   PHE A 197      -7.620  13.167   4.301  1.00 83.88           N  
ATOM   1589  CA  PHE A 197      -6.582  13.677   5.175  1.00 83.88           C  
ATOM   1590  C   PHE A 197      -6.923  13.461   6.659  1.00 83.88           C  
ATOM   1591  CB  PHE A 197      -6.232  15.117   4.779  1.00 83.88           C  
ATOM   1592  O   PHE A 197      -6.071  12.911   7.359  1.00 83.88           O  
ATOM   1593  CG  PHE A 197      -5.032  15.680   5.507  1.00 83.88           C  
ATOM   1594  CD1 PHE A 197      -5.128  16.881   6.232  1.00 83.88           C  
ATOM   1595  CD2 PHE A 197      -3.799  15.007   5.433  1.00 83.88           C  
ATOM   1596  CE1 PHE A 197      -3.987  17.406   6.862  1.00 83.88           C  
ATOM   1597  CE2 PHE A 197      -2.663  15.530   6.067  1.00 83.88           C  
ATOM   1598  CZ  PHE A 197      -2.754  16.738   6.779  1.00 83.88           C  
ATOM   1599  N   PRO A 198      -8.138  13.772   7.157  1.00 80.62           N  
ATOM   1600  CA  PRO A 198      -8.566  13.385   8.502  1.00 80.62           C  
ATOM   1601  C   PRO A 198      -8.361  11.899   8.827  1.00 80.62           C  
ATOM   1602  CB  PRO A 198     -10.048  13.763   8.581  1.00 80.62           C  
ATOM   1603  O   PRO A 198      -7.831  11.586   9.896  1.00 80.62           O  
ATOM   1604  CG  PRO A 198     -10.162  14.947   7.627  1.00 80.62           C  
ATOM   1605  CD  PRO A 198      -9.165  14.598   6.529  1.00 80.62           C  
ATOM   1606  N   ALA A 199      -8.705  10.986   7.911  1.00 66.06           N  
ATOM   1607  CA  ALA A 199      -8.514   9.549   8.122  1.00 66.06           C  
ATOM   1608  C   ALA A 199      -7.029   9.177   8.267  1.00 66.06           C  
ATOM   1609  CB  ALA A 199      -9.168   8.783   6.968  1.00 66.06           C  
ATOM   1610  O   ALA A 199      -6.651   8.440   9.176  1.00 66.06           O  
ATOM   1611  N   LEU A 200      -6.159   9.733   7.416  1.00 74.12           N  
ATOM   1612  CA  LEU A 200      -4.710   9.554   7.536  1.00 74.12           C  
ATOM   1613  C   LEU A 200      -4.181  10.031   8.901  1.00 74.12           C  
ATOM   1614  CB  LEU A 200      -4.035  10.286   6.362  1.00 74.12           C  
ATOM   1615  O   LEU A 200      -3.381   9.342   9.534  1.00 74.12           O  
ATOM   1616  CG  LEU A 200      -2.503  10.344   6.458  1.00 74.12           C  
ATOM   1617  CD1 LEU A 200      -1.863   8.959   6.479  1.00 74.12           C  
ATOM   1618  CD2 LEU A 200      -1.933  11.114   5.272  1.00 74.12           C  
ATOM   1619  N   LEU A 201      -4.626  11.198   9.372  1.00 80.56           N  
ATOM   1620  CA  LEU A 201      -4.194  11.741  10.662  1.00 80.56           C  
ATOM   1621  C   LEU A 201      -4.642  10.877  11.842  1.00 80.56           C  
ATOM   1622  CB  LEU A 201      -4.713  13.178  10.823  1.00 80.56           C  
ATOM   1623  O   LEU A 201      -3.886  10.717  12.803  1.00 80.56           O  
ATOM   1624  CG  LEU A 201      -4.163  14.173   9.790  1.00 80.56           C  
ATOM   1625  CD1 LEU A 201      -4.638  15.578  10.147  1.00 80.56           C  
ATOM   1626  CD2 LEU A 201      -2.641  14.124   9.701  1.00 80.56           C  
ATOM   1627  N   ASN A 202      -5.838  10.297  11.754  1.00 71.38           N  
ATOM   1628  CA  ASN A 202      -6.354   9.375  12.757  1.00 71.38           C  
ATOM   1629  C   ASN A 202      -5.509   8.092  12.844  1.00 71.38           C  
ATOM   1630  CB  ASN A 202      -7.818   9.083  12.417  1.00 71.38           C  
ATOM   1631  O   ASN A 202      -5.150   7.664  13.940  1.00 71.38           O  
ATOM   1632  CG  ASN A 202      -8.496   8.308  13.527  1.00 71.38           C  
ATOM   1633  ND2 ASN A 202      -9.002   7.131  13.240  1.00 71.38           N  
ATOM   1634  OD1 ASN A 202      -8.586   8.756  14.657  1.00 71.38           O  
ATOM   1635  N   ASP A 203      -5.105   7.524  11.707  1.00 57.91           N  
ATOM   1636  CA  ASP A 203      -4.235   6.341  11.680  1.00 57.91           C  
ATOM   1637  C   ASP A 203      -2.870   6.617  12.314  1.00 57.91           C  
ATOM   1638  CB  ASP A 203      -4.039   5.872  10.235  1.00 57.91           C  
ATOM   1639  O   ASP A 203      -2.368   5.830  13.122  1.00 57.91           O  
ATOM   1640  CG  ASP A 203      -5.253   5.145   9.666  1.00 57.91           C  
ATOM   1641  OD1 ASP A 203      -6.295   5.069  10.349  1.00 57.91           O  
ATOM   1642  OD2 ASP A 203      -5.095   4.649   8.529  1.00 57.91           O  
ATOM   1643  N   ILE A 204      -2.285   7.777  12.003  1.00 74.06           N  
ATOM   1644  CA  ILE A 204      -1.025   8.217  12.609  1.00 74.06           C  
ATOM   1645  C   ILE A 204      -1.196   8.406  14.122  1.00 74.06           C  
ATOM   1646  CB  ILE A 204      -0.524   9.500  11.916  1.00 74.06           C  
ATOM   1647  O   ILE A 204      -0.325   7.989  14.888  1.00 74.06           O  
ATOM   1648  CG1 ILE A 204      -0.156   9.220  10.441  1.00 74.06           C  
ATOM   1649  CG2 ILE A 204       0.712  10.066  12.644  1.00 74.06           C  
ATOM   1650  CD1 ILE A 204      -0.224  10.490   9.592  1.00 74.06           C  
ATOM   1651  N   TYR A 205      -2.315   8.988  14.566  1.00 77.06           N  
ATOM   1652  CA  TYR A 205      -2.620   9.168  15.985  1.00 77.06           C  
ATOM   1653  C   TYR A 205      -2.734   7.838  16.731  1.00 77.06           C  
ATOM   1654  CB  TYR A 205      -3.916   9.972  16.156  1.00 77.06           C  
ATOM   1655  O   TYR A 205      -2.132   7.686  17.797  1.00 77.06           O  
ATOM   1656  CG  TYR A 205      -4.314  10.154  17.608  1.00 77.06           C  
ATOM   1657  CD1 TYR A 205      -5.227   9.271  18.215  1.00 77.06           C  
ATOM   1658  CD2 TYR A 205      -3.730  11.181  18.367  1.00 77.06           C  
ATOM   1659  CE1 TYR A 205      -5.545   9.420  19.579  1.00 77.06           C  
ATOM   1660  CE2 TYR A 205      -4.025  11.325  19.733  1.00 77.06           C  
ATOM   1661  OH  TYR A 205      -5.232  10.574  21.662  1.00 77.06           O  
ATOM   1662  CZ  TYR A 205      -4.939  10.439  20.342  1.00 77.06           C  
ATOM   1663  N   ASN A 206      -3.468   6.872  16.177  1.00 64.94           N  
ATOM   1664  CA  ASN A 206      -3.669   5.561  16.792  1.00 64.94           C  
ATOM   1665  C   ASN A 206      -2.345   4.806  16.925  1.00 64.94           C  
ATOM   1666  CB  ASN A 206      -4.695   4.777  15.957  1.00 64.94           C  
ATOM   1667  O   ASN A 206      -2.014   4.310  18.005  1.00 64.94           O  
ATOM   1668  CG  ASN A 206      -6.094   5.346  16.102  1.00 64.94           C  
ATOM   1669  ND2 ASN A 206      -6.927   5.209  15.100  1.00 64.94           N  
ATOM   1670  OD1 ASN A 206      -6.453   5.910  17.123  1.00 64.94           O  
ATOM   1671  N   PHE A 207      -1.545   4.799  15.856  1.00 72.25           N  
ATOM   1672  CA  PHE A 207      -0.210   4.208  15.861  1.00 72.25           C  
ATOM   1673  C   PHE A 207       0.704   4.851  16.914  1.00 72.25           C  
ATOM   1674  CB  PHE A 207       0.386   4.364  14.459  1.00 72.25           C  
ATOM   1675  O   PHE A 207       1.316   4.161  17.733  1.00 72.25           O  
ATOM   1676  CG  PHE A 207       1.831   3.924  14.377  1.00 72.25           C  
ATOM   1677  CD1 PHE A 207       2.865   4.880  14.389  1.00 72.25           C  
ATOM   1678  CD2 PHE A 207       2.140   2.555  14.314  1.00 72.25           C  
ATOM   1679  CE1 PHE A 207       4.204   4.466  14.275  1.00 72.25           C  
ATOM   1680  CE2 PHE A 207       3.478   2.141  14.210  1.00 72.25           C  
ATOM   1681  CZ  PHE A 207       4.506   3.099  14.160  1.00 72.25           C  
ATOM   1682  N   ALA A 208       0.776   6.183  16.927  1.00 75.12           N  
ATOM   1683  CA  ALA A 208       1.633   6.923  17.843  1.00 75.12           C  
ATOM   1684  C   ALA A 208       1.218   6.743  19.307  1.00 75.12           C  
ATOM   1685  CB  ALA A 208       1.568   8.393  17.447  1.00 75.12           C  
ATOM   1686  O   ALA A 208       2.065   6.507  20.169  1.00 75.12           O  
ATOM   1687  N   SER A 209      -0.086   6.801  19.576  1.00 75.31           N  
ATOM   1688  CA  SER A 209      -0.662   6.597  20.906  1.00 75.31           C  
ATOM   1689  C   SER A 209      -0.377   5.192  21.424  1.00 75.31           C  
ATOM   1690  CB  SER A 209      -2.173   6.826  20.865  1.00 75.31           C  
ATOM   1691  O   SER A 209      -0.005   5.026  22.587  1.00 75.31           O  
ATOM   1692  OG  SER A 209      -2.426   8.169  20.521  1.00 75.31           O  
ATOM   1693  N   PHE A 210      -0.488   4.180  20.559  1.00 70.94           N  
ATOM   1694  CA  PHE A 210      -0.160   2.801  20.903  1.00 70.94           C  
ATOM   1695  C   PHE A 210       1.314   2.650  21.302  1.00 70.94           C  
ATOM   1696  CB  PHE A 210      -0.531   1.884  19.733  1.00 70.94           C  
ATOM   1697  O   PHE A 210       1.604   2.126  22.381  1.00 70.94           O  
ATOM   1698  CG  PHE A 210      -0.150   0.436  19.958  1.00 70.94           C  
ATOM   1699  CD1 PHE A 210       0.975  -0.108  19.311  1.00 70.94           C  
ATOM   1700  CD2 PHE A 210      -0.926  -0.373  20.808  1.00 70.94           C  
ATOM   1701  CE1 PHE A 210       1.303  -1.463  19.490  1.00 70.94           C  
ATOM   1702  CE2 PHE A 210      -0.590  -1.726  20.998  1.00 70.94           C  
ATOM   1703  CZ  PHE A 210       0.519  -2.273  20.331  1.00 70.94           C  
ATOM   1704  N   LEU A 211       2.246   3.161  20.490  1.00 71.38           N  
ATOM   1705  CA  LEU A 211       3.682   3.095  20.788  1.00 71.38           C  
ATOM   1706  C   LEU A 211       4.063   3.882  22.048  1.00 71.38           C  
ATOM   1707  CB  LEU A 211       4.484   3.628  19.591  1.00 71.38           C  
ATOM   1708  O   LEU A 211       4.836   3.396  22.873  1.00 71.38           O  
ATOM   1709  CG  LEU A 211       4.529   2.723  18.351  1.00 71.38           C  
ATOM   1710  CD1 LEU A 211       5.437   3.401  17.326  1.00 71.38           C  
ATOM   1711  CD2 LEU A 211       5.114   1.340  18.652  1.00 71.38           C  
ATOM   1712  N   ALA A 212       3.507   5.081  22.224  1.00 79.25           N  
ATOM   1713  CA  ALA A 212       3.750   5.904  23.403  1.00 79.25           C  
ATOM   1714  C   ALA A 212       3.249   5.215  24.684  1.00 79.25           C  
ATOM   1715  CB  ALA A 212       3.089   7.268  23.174  1.00 79.25           C  
ATOM   1716  O   ALA A 212       3.975   5.162  25.681  1.00 79.25           O  
ATOM   1717  N   LYS A 213       2.059   4.594  24.641  1.00 75.38           N  
ATOM   1718  CA  LYS A 213       1.465   3.867  25.774  1.00 75.38           C  
ATOM   1719  C   LYS A 213       2.332   2.697  26.240  1.00 75.38           C  
ATOM   1720  CB  LYS A 213       0.043   3.420  25.393  1.00 75.38           C  
ATOM   1721  O   LYS A 213       2.428   2.471  27.442  1.00 75.38           O  
ATOM   1722  CG  LYS A 213      -0.747   2.817  26.567  1.00 75.38           C  
ATOM   1723  CD  LYS A 213      -2.186   2.489  26.137  1.00 75.38           C  
ATOM   1724  CE  LYS A 213      -2.998   1.904  27.302  1.00 75.38           C  
ATOM   1725  NZ  LYS A 213      -4.394   1.582  26.895  1.00 75.38           N  
ATOM   1726  N   GLN A 214       3.020   1.994  25.335  1.00 71.31           N  
ATOM   1727  CA  GLN A 214       3.940   0.907  25.711  1.00 71.31           C  
ATOM   1728  C   GLN A 214       5.094   1.371  26.614  1.00 71.31           C  
ATOM   1729  CB  GLN A 214       4.534   0.246  24.461  1.00 71.31           C  
ATOM   1730  O   GLN A 214       5.575   0.594  27.437  1.00 71.31           O  
ATOM   1731  CG  GLN A 214       3.512  -0.550  23.641  1.00 71.31           C  
ATOM   1732  CD  GLN A 214       4.158  -1.272  22.463  1.00 71.31           C  
ATOM   1733  NE2 GLN A 214       3.410  -2.049  21.717  1.00 71.31           N  
ATOM   1734  OE1 GLN A 214       5.346  -1.184  22.202  1.00 71.31           O  
ATOM   1735  N   LYS A 215       5.519   2.633  26.483  1.00 75.31           N  
ATOM   1736  CA  LYS A 215       6.564   3.261  27.305  1.00 75.31           C  
ATOM   1737  C   LYS A 215       6.020   4.223  28.373  1.00 75.31           C  
ATOM   1738  CB  LYS A 215       7.594   3.941  26.389  1.00 75.31           C  
ATOM   1739  O   LYS A 215       6.804   4.927  28.999  1.00 75.31           O  
ATOM   1740  CG  LYS A 215       8.669   2.983  25.847  1.00 75.31           C  
ATOM   1741  CD  LYS A 215       9.806   3.855  25.301  1.00 75.31           C  
ATOM   1742  CE  LYS A 215      11.092   3.124  24.918  1.00 75.31           C  
ATOM   1743  NZ  LYS A 215      12.156   4.147  24.731  1.00 75.31           N  
ATOM   1744  N   ASN A 216       4.704   4.259  28.606  1.00 80.94           N  
ATOM   1745  CA  ASN A 216       4.046   5.238  29.486  1.00 80.94           C  
ATOM   1746  C   ASN A 216       4.348   6.711  29.122  1.00 80.94           C  
ATOM   1747  CB  ASN A 216       4.333   4.915  30.967  1.00 80.94           C  
ATOM   1748  O   ASN A 216       4.416   7.573  29.998  1.00 80.94           O  
ATOM   1749  CG  ASN A 216       3.811   3.563  31.400  1.00 80.94           C  
ATOM   1750  ND2 ASN A 216       4.619   2.772  32.066  1.00 80.94           N  
ATOM   1751  OD1 ASN A 216       2.669   3.206  31.172  1.00 80.94           O  
ATOM   1752  N   LEU A 217       4.535   7.006  27.833  1.00 88.44           N  
ATOM   1753  CA  LEU A 217       4.677   8.365  27.307  1.00 88.44           C  
ATOM   1754  C   LEU A 217       3.306   8.944  26.940  1.00 88.44           C  
ATOM   1755  CB  LEU A 217       5.611   8.360  26.084  1.00 88.44           C  
ATOM   1756  O   LEU A 217       2.385   8.208  26.583  1.00 88.44           O  
ATOM   1757  CG  LEU A 217       7.042   7.871  26.357  1.00 88.44           C  
ATOM   1758  CD1 LEU A 217       7.800   7.783  25.034  1.00 88.44           C  
ATOM   1759  CD2 LEU A 217       7.795   8.812  27.294  1.00 88.44           C  
ATOM   1760  N   ILE A 218       3.181  10.271  26.977  1.00 89.75           N  
ATOM   1761  CA  ILE A 218       1.963  10.975  26.552  1.00 89.75           C  
ATOM   1762  C   ILE A 218       2.124  11.415  25.096  1.00 89.75           C  
ATOM   1763  CB  ILE A 218       1.651  12.161  27.492  1.00 89.75           C  
ATOM   1764  O   ILE A 218       3.074  12.125  24.774  1.00 89.75           O  
ATOM   1765  CG1 ILE A 218       1.486  11.674  28.952  1.00 89.75           C  
ATOM   1766  CG2 ILE A 218       0.383  12.902  27.019  1.00 89.75           C  
ATOM   1767  CD1 ILE A 218       1.369  12.806  29.980  1.00 89.75           C  
ATOM   1768  N   PHE A 219       1.190  11.035  24.224  1.00 91.75           N  
ATOM   1769  CA  PHE A 219       1.134  11.523  22.845  1.00 91.75           C  
ATOM   1770  C   PHE A 219      -0.006  12.532  22.665  1.00 91.75           C  
ATOM   1771  CB  PHE A 219       1.022  10.350  21.866  1.00 91.75           C  
ATOM   1772  O   PHE A 219      -1.122  12.295  23.129  1.00 91.75           O  
ATOM   1773  CG  PHE A 219       1.042  10.796  20.418  1.00 91.75           C  
ATOM   1774  CD1 PHE A 219      -0.152  10.861  19.676  1.00 91.75           C  
ATOM   1775  CD2 PHE A 219       2.254  11.193  19.822  1.00 91.75           C  
ATOM   1776  CE1 PHE A 219      -0.121  11.313  18.345  1.00 91.75           C  
ATOM   1777  CE2 PHE A 219       2.280  11.649  18.492  1.00 91.75           C  
ATOM   1778  CZ  PHE A 219       1.089  11.702  17.751  1.00 91.75           C  
ATOM   1779  N   SER A 220       0.259  13.645  21.979  1.00 90.56           N  
ATOM   1780  CA  SER A 220      -0.751  14.658  21.651  1.00 90.56           C  
ATOM   1781  C   SER A 220      -0.674  15.083  20.186  1.00 90.56           C  
ATOM   1782  CB  SER A 220      -0.625  15.875  22.575  1.00 90.56           C  
ATOM   1783  O   SER A 220       0.406  15.402  19.686  1.00 90.56           O  
ATOM   1784  OG  SER A 220       0.659  16.451  22.481  1.00 90.56           O  
ATOM   1785  N   LEU A 221      -1.832  15.138  19.525  1.00 91.50           N  
ATOM   1786  CA  LEU A 221      -1.989  15.640  18.161  1.00 91.50           C  
ATOM   1787  C   LEU A 221      -2.622  17.036  18.192  1.00 91.50           C  
ATOM   1788  CB  LEU A 221      -2.810  14.621  17.354  1.00 91.50           C  
ATOM   1789  O   LEU A 221      -3.722  17.210  18.711  1.00 91.50           O  
ATOM   1790  CG  LEU A 221      -3.145  15.037  15.910  1.00 91.50           C  
ATOM   1791  CD1 LEU A 221      -1.885  15.131  15.051  1.00 91.50           C  
ATOM   1792  CD2 LEU A 221      -4.063  14.001  15.264  1.00 91.50           C  
ATOM   1793  N   GLU A 222      -1.925  18.019  17.627  1.00 91.94           N  
ATOM   1794  CA  GLU A 222      -2.363  19.413  17.540  1.00 91.94           C  
ATOM   1795  C   GLU A 222      -2.642  19.793  16.080  1.00 91.94           C  
ATOM   1796  CB  GLU A 222      -1.308  20.354  18.146  1.00 91.94           C  
ATOM   1797  O   GLU A 222      -1.735  19.806  15.243  1.00 91.94           O  
ATOM   1798  CG  GLU A 222      -1.116  20.192  19.663  1.00 91.94           C  
ATOM   1799  CD  GLU A 222      -0.070  21.169  20.239  1.00 91.94           C  
ATOM   1800  OE1 GLU A 222       0.279  21.001  21.429  1.00 91.94           O  
ATOM   1801  OE2 GLU A 222       0.382  22.092  19.511  1.00 91.94           O  
ATOM   1802  N   LEU A 223      -3.899  20.129  15.778  1.00 88.62           N  
ATOM   1803  CA  LEU A 223      -4.359  20.496  14.436  1.00 88.62           C  
ATOM   1804  C   LEU A 223      -4.742  21.979  14.371  1.00 88.62           C  
ATOM   1805  CB  LEU A 223      -5.549  19.605  14.028  1.00 88.62           C  
ATOM   1806  O   LEU A 223      -5.422  22.495  15.258  1.00 88.62           O  
ATOM   1807  CG  LEU A 223      -5.296  18.087  14.094  1.00 88.62           C  
ATOM   1808  CD1 LEU A 223      -6.542  17.331  13.632  1.00 88.62           C  
ATOM   1809  CD2 LEU A 223      -4.121  17.652  13.225  1.00 88.62           C  
ATOM   1810  N   GLU A 224      -4.334  22.666  13.305  1.00 84.62           N  
ATOM   1811  CA  GLU A 224      -4.774  24.034  13.009  1.00 84.62           C  
ATOM   1812  C   GLU A 224      -6.162  24.042  12.326  1.00 84.62           C  
ATOM   1813  CB  GLU A 224      -3.670  24.729  12.197  1.00 84.62           C  
ATOM   1814  O   GLU A 224      -6.505  23.119  11.591  1.00 84.62           O  
ATOM   1815  CG  GLU A 224      -3.826  26.255  12.148  1.00 84.62           C  
ATOM   1816  CD  GLU A 224      -2.581  26.968  11.587  1.00 84.62           C  
ATOM   1817  OE1 GLU A 224      -2.510  28.202  11.779  1.00 84.62           O  
ATOM   1818  OE2 GLU A 224      -1.700  26.290  11.003  1.00 84.62           O  
ATOM   1819  N   GLN A 225      -6.983  25.080  12.546  1.00 66.81           N  
ATOM   1820  CA  GLN A 225      -8.422  25.102  12.197  1.00 66.81           C  
ATOM   1821  C   GLN A 225      -8.759  25.115  10.684  1.00 66.81           C  
ATOM   1822  CB  GLN A 225      -9.118  26.281  12.917  1.00 66.81           C  
ATOM   1823  O   GLN A 225      -9.925  25.255  10.332  1.00 66.81           O  
ATOM   1824  CG  GLN A 225      -9.182  26.113  14.443  1.00 66.81           C  
ATOM   1825  CD  GLN A 225      -9.972  27.218  15.149  1.00 66.81           C  
ATOM   1826  NE2 GLN A 225     -10.074  27.163  16.459  1.00 66.81           N  
ATOM   1827  OE1 GLN A 225     -10.504  28.151  14.571  1.00 66.81           O  
ATOM   1828  N   ASN A 226      -7.781  24.985   9.781  1.00 74.81           N  
ATOM   1829  CA  ASN A 226      -7.980  25.150   8.331  1.00 74.81           C  
ATOM   1830  C   ASN A 226      -7.364  24.021   7.479  1.00 74.81           C  
ATOM   1831  CB  ASN A 226      -7.504  26.557   7.930  1.00 74.81           C  
ATOM   1832  O   ASN A 226      -6.861  24.252   6.374  1.00 74.81           O  
ATOM   1833  CG  ASN A 226      -8.089  27.018   6.605  1.00 74.81           C  
ATOM   1834  ND2 ASN A 226      -7.524  28.043   6.013  1.00 74.81           N  
ATOM   1835  OD1 ASN A 226      -9.071  26.512   6.094  1.00 74.81           O  
ATOM   1836  N   LEU A 227      -7.349  22.797   8.008  1.00 83.81           N  
ATOM   1837  CA  LEU A 227      -6.918  21.619   7.254  1.00 83.81           C  
ATOM   1838  C   LEU A 227      -8.040  21.142   6.314  1.00 83.81           C  
ATOM   1839  CB  LEU A 227      -6.468  20.508   8.215  1.00 83.81           C  
ATOM   1840  O   LEU A 227      -9.190  21.067   6.747  1.00 83.81           O  
ATOM   1841  CG  LEU A 227      -5.221  20.869   9.045  1.00 83.81           C  
ATOM   1842  CD1 LEU A 227      -4.879  19.737  10.011  1.00 83.81           C  
ATOM   1843  CD2 LEU A 227      -4.012  21.188   8.162  1.00 83.81           C  
ATOM   1844  N   PRO A 228      -7.735  20.829   5.043  1.00 84.00           N  
ATOM   1845  CA  PRO A 228      -8.727  20.323   4.106  1.00 84.00           C  
ATOM   1846  C   PRO A 228      -9.058  18.855   4.381  1.00 84.00           C  
ATOM   1847  CB  PRO A 228      -8.095  20.508   2.735  1.00 84.00           C  
ATOM   1848  O   PRO A 228      -8.246  18.116   4.936  1.00 84.00           O  
ATOM   1849  CG  PRO A 228      -6.614  20.306   3.010  1.00 84.00           C  
ATOM   1850  CD  PRO A 228      -6.428  20.889   4.407  1.00 84.00           C  
ATOM   1851  N   ASN A 229     -10.235  18.421   3.929  1.00 83.50           N  
ATOM   1852  CA  ASN A 229     -10.659  17.026   4.062  1.00 83.50           C  
ATOM   1853  C   ASN A 229      -9.947  16.105   3.059  1.00 83.50           C  
ATOM   1854  CB  ASN A 229     -12.187  16.941   3.911  1.00 83.50           C  
ATOM   1855  O   ASN A 229      -9.694  14.947   3.369  1.00 83.50           O  
ATOM   1856  CG  ASN A 229     -12.945  17.605   5.047  1.00 83.50           C  
ATOM   1857  ND2 ASN A 229     -14.183  17.977   4.820  1.00 83.50           N  
ATOM   1858  OD1 ASN A 229     -12.457  17.810   6.143  1.00 83.50           O  
ATOM   1859  N   TRP A 230      -9.600  16.614   1.872  1.00 83.44           N  
ATOM   1860  CA  TRP A 230      -9.032  15.818   0.784  1.00 83.44           C  
ATOM   1861  C   TRP A 230      -7.781  16.465   0.195  1.00 83.44           C  
ATOM   1862  CB  TRP A 230     -10.089  15.591  -0.300  1.00 83.44           C  
ATOM   1863  O   TRP A 230      -7.775  17.651  -0.146  1.00 83.44           O  
ATOM   1864  CG  TRP A 230     -11.209  14.685   0.099  1.00 83.44           C  
ATOM   1865  CD1 TRP A 230     -12.374  15.064   0.673  1.00 83.44           C  
ATOM   1866  CD2 TRP A 230     -11.281  13.234  -0.034  1.00 83.44           C  
ATOM   1867  CE2 TRP A 230     -12.527  12.795   0.503  1.00 83.44           C  
ATOM   1868  CE3 TRP A 230     -10.420  12.247  -0.563  1.00 83.44           C  
ATOM   1869  NE1 TRP A 230     -13.153  13.950   0.920  1.00 83.44           N  
ATOM   1870  CH2 TRP A 230     -12.021  10.487  -0.008  1.00 83.44           C  
ATOM   1871  CZ2 TRP A 230     -12.900  11.445   0.525  1.00 83.44           C  
ATOM   1872  CZ3 TRP A 230     -10.787  10.887  -0.554  1.00 83.44           C  
ATOM   1873  N   LEU A 231      -6.731  15.661   0.035  1.00 88.19           N  
ATOM   1874  CA  LEU A 231      -5.449  16.077  -0.531  1.00 88.19           C  
ATOM   1875  C   LEU A 231      -4.983  15.122  -1.621  1.00 88.19           C  
ATOM   1876  CB  LEU A 231      -4.388  16.120   0.576  1.00 88.19           C  
ATOM   1877  O   LEU A 231      -5.091  13.910  -1.468  1.00 88.19           O  
ATOM   1878  CG  LEU A 231      -4.577  17.231   1.611  1.00 88.19           C  
ATOM   1879  CD1 LEU A 231      -3.478  17.179   2.671  1.00 88.19           C  
ATOM   1880  CD2 LEU A 231      -4.488  18.591   0.941  1.00 88.19           C  
ATOM   1881  N   ASN A 232      -4.386  15.655  -2.685  1.00 85.94           N  
ATOM   1882  CA  ASN A 232      -3.659  14.841  -3.652  1.00 85.94           C  
ATOM   1883  C   ASN A 232      -2.244  14.548  -3.136  1.00 85.94           C  
ATOM   1884  CB  ASN A 232      -3.614  15.537  -5.021  1.00 85.94           C  
ATOM   1885  O   ASN A 232      -1.330  15.367  -3.301  1.00 85.94           O  
ATOM   1886  CG  ASN A 232      -3.270  14.545  -6.118  1.00 85.94           C  
ATOM   1887  ND2 ASN A 232      -2.902  15.019  -7.282  1.00 85.94           N  
ATOM   1888  OD1 ASN A 232      -3.312  13.338  -5.953  1.00 85.94           O  
ATOM   1889  N   LEU A 233      -2.055  13.402  -2.488  1.00 85.12           N  
ATOM   1890  CA  LEU A 233      -0.779  13.025  -1.882  1.00 85.12           C  
ATOM   1891  C   LEU A 233      -0.545  11.517  -1.949  1.00 85.12           C  
ATOM   1892  CB  LEU A 233      -0.679  13.620  -0.459  1.00 85.12           C  
ATOM   1893  O   LEU A 233      -1.461  10.741  -2.197  1.00 85.12           O  
ATOM   1894  CG  LEU A 233      -1.694  13.111   0.587  1.00 85.12           C  
ATOM   1895  CD1 LEU A 233      -1.275  11.783   1.215  1.00 85.12           C  
ATOM   1896  CD2 LEU A 233      -1.793  14.102   1.744  1.00 85.12           C  
ATOM   1897  N   ASP A 234       0.703  11.103  -1.753  1.00 79.56           N  
ATOM   1898  CA  ASP A 234       1.048   9.690  -1.604  1.00 79.56           C  
ATOM   1899  C   ASP A 234       0.926   9.299  -0.122  1.00 79.56           C  
ATOM   1900  CB  ASP A 234       2.438   9.438  -2.198  1.00 79.56           C  
ATOM   1901  O   ASP A 234       1.798   9.600   0.703  1.00 79.56           O  
ATOM   1902  CG  ASP A 234       2.787   7.948  -2.262  1.00 79.56           C  
ATOM   1903  OD1 ASP A 234       2.388   7.195  -1.337  1.00 79.56           O  
ATOM   1904  OD2 ASP A 234       3.529   7.584  -3.205  1.00 79.56           O  
ATOM   1905  N   ARG A 235      -0.205   8.671   0.223  1.00 76.19           N  
ATOM   1906  CA  ARG A 235      -0.584   8.320   1.601  1.00 76.19           C  
ATOM   1907  C   ARG A 235       0.443   7.412   2.269  1.00 76.19           C  
ATOM   1908  CB  ARG A 235      -1.960   7.633   1.559  1.00 76.19           C  
ATOM   1909  O   ARG A 235       0.784   7.608   3.438  1.00 76.19           O  
ATOM   1910  CG  ARG A 235      -2.522   7.372   2.960  1.00 76.19           C  
ATOM   1911  CD  ARG A 235      -3.829   6.579   2.898  1.00 76.19           C  
ATOM   1912  NE  ARG A 235      -4.504   6.606   4.204  1.00 76.19           N  
ATOM   1913  NH1 ARG A 235      -3.721   4.633   5.144  1.00 76.19           N  
ATOM   1914  NH2 ARG A 235      -5.042   6.006   6.283  1.00 76.19           N  
ATOM   1915  CZ  ARG A 235      -4.407   5.739   5.193  1.00 76.19           C  
ATOM   1916  N   VAL A 236       0.932   6.421   1.528  1.00 63.53           N  
ATOM   1917  CA  VAL A 236       1.845   5.394   2.037  1.00 63.53           C  
ATOM   1918  C   VAL A 236       3.196   6.022   2.360  1.00 63.53           C  
ATOM   1919  CB  VAL A 236       1.986   4.243   1.021  1.00 63.53           C  
ATOM   1920  O   VAL A 236       3.730   5.808   3.448  1.00 63.53           O  
ATOM   1921  CG1 VAL A 236       2.964   3.168   1.512  1.00 63.53           C  
ATOM   1922  CG2 VAL A 236       0.630   3.569   0.769  1.00 63.53           C  
ATOM   1923  N   ARG A 237       3.724   6.860   1.459  1.00 78.38           N  
ATOM   1924  CA  ARG A 237       5.021   7.523   1.669  1.00 78.38           C  
ATOM   1925  C   ARG A 237       4.984   8.544   2.797  1.00 78.38           C  
ATOM   1926  CB  ARG A 237       5.517   8.141   0.351  1.00 78.38           C  
ATOM   1927  O   ARG A 237       5.911   8.575   3.605  1.00 78.38           O  
ATOM   1928  CG  ARG A 237       5.737   7.101  -0.760  1.00 78.38           C  
ATOM   1929  CD  ARG A 237       6.617   5.941  -0.298  1.00 78.38           C  
ATOM   1930  NE  ARG A 237       6.878   4.979  -1.376  1.00 78.38           N  
ATOM   1931  NH1 ARG A 237       7.975   3.474  -0.025  1.00 78.38           N  
ATOM   1932  NH2 ARG A 237       8.040   3.199  -2.208  1.00 78.38           N  
ATOM   1933  CZ  ARG A 237       7.598   3.887  -1.200  1.00 78.38           C  
ATOM   1934  N   LEU A 238       3.904   9.314   2.918  1.00 83.62           N  
ATOM   1935  CA  LEU A 238       3.742  10.235   4.044  1.00 83.62           C  
ATOM   1936  C   LEU A 238       3.662   9.488   5.384  1.00 83.62           C  
ATOM   1937  CB  LEU A 238       2.504  11.108   3.793  1.00 83.62           C  
ATOM   1938  O   LEU A 238       4.347   9.857   6.340  1.00 83.62           O  
ATOM   1939  CG  LEU A 238       2.234  12.152   4.893  1.00 83.62           C  
ATOM   1940  CD1 LEU A 238       3.467  12.993   5.235  1.00 83.62           C  
ATOM   1941  CD2 LEU A 238       1.131  13.098   4.420  1.00 83.62           C  
ATOM   1942  N   SER A 239       2.884   8.403   5.438  1.00 78.56           N  
ATOM   1943  CA  SER A 239       2.781   7.555   6.633  1.00 78.56           C  
ATOM   1944  C   SER A 239       4.141   6.983   7.031  1.00 78.56           C  
ATOM   1945  CB  SER A 239       1.802   6.399   6.413  1.00 78.56           C  
ATOM   1946  O   SER A 239       4.505   7.040   8.200  1.00 78.56           O  
ATOM   1947  OG  SER A 239       0.532   6.896   6.055  1.00 78.56           O  
ATOM   1948  N   GLN A 240       4.935   6.516   6.062  1.00 74.75           N  
ATOM   1949  CA  GLN A 240       6.279   5.978   6.290  1.00 74.75           C  
ATOM   1950  C   GLN A 240       7.213   7.002   6.949  1.00 74.75           C  
ATOM   1951  CB  GLN A 240       6.837   5.490   4.943  1.00 74.75           C  
ATOM   1952  O   GLN A 240       7.882   6.677   7.933  1.00 74.75           O  
ATOM   1953  CG  GLN A 240       8.219   4.817   5.028  1.00 74.75           C  
ATOM   1954  CD  GLN A 240       8.703   4.312   3.665  1.00 74.75           C  
ATOM   1955  NE2 GLN A 240       9.846   3.660   3.595  1.00 74.75           N  
ATOM   1956  OE1 GLN A 240       8.060   4.491   2.634  1.00 74.75           O  
ATOM   1957  N   ILE A 241       7.234   8.246   6.453  1.00 85.69           N  
ATOM   1958  CA  ILE A 241       8.031   9.323   7.060  1.00 85.69           C  
ATOM   1959  C   ILE A 241       7.584   9.546   8.510  1.00 85.69           C  
ATOM   1960  CB  ILE A 241       7.924  10.633   6.243  1.00 85.69           C  
ATOM   1961  O   ILE A 241       8.409   9.555   9.425  1.00 85.69           O  
ATOM   1962  CG1 ILE A 241       8.488  10.477   4.814  1.00 85.69           C  
ATOM   1963  CG2 ILE A 241       8.671  11.761   6.981  1.00 85.69           C  
ATOM   1964  CD1 ILE A 241       8.138  11.657   3.896  1.00 85.69           C  
ATOM   1965  N   LEU A 242       6.277   9.703   8.736  1.00 85.69           N  
ATOM   1966  CA  LEU A 242       5.736  10.041  10.053  1.00 85.69           C  
ATOM   1967  C   LEU A 242       5.903   8.900  11.062  1.00 85.69           C  
ATOM   1968  CB  LEU A 242       4.273  10.492   9.901  1.00 85.69           C  
ATOM   1969  O   LEU A 242       6.327   9.153  12.189  1.00 85.69           O  
ATOM   1970  CG  LEU A 242       4.134  11.828   9.141  1.00 85.69           C  
ATOM   1971  CD1 LEU A 242       2.668  12.151   8.893  1.00 85.69           C  
ATOM   1972  CD2 LEU A 242       4.720  13.010   9.919  1.00 85.69           C  
ATOM   1973  N   TRP A 243       5.670   7.647  10.671  1.00 79.44           N  
ATOM   1974  CA  TRP A 243       5.930   6.479  11.516  1.00 79.44           C  
ATOM   1975  C   TRP A 243       7.403   6.368  11.902  1.00 79.44           C  
ATOM   1976  CB  TRP A 243       5.485   5.199  10.802  1.00 79.44           C  
ATOM   1977  O   TRP A 243       7.712   6.076  13.059  1.00 79.44           O  
ATOM   1978  CG  TRP A 243       4.012   4.994  10.624  1.00 79.44           C  
ATOM   1979  CD1 TRP A 243       3.014   5.647  11.268  1.00 79.44           C  
ATOM   1980  CD2 TRP A 243       3.352   4.041   9.738  1.00 79.44           C  
ATOM   1981  CE2 TRP A 243       1.943   4.154   9.923  1.00 79.44           C  
ATOM   1982  CE3 TRP A 243       3.806   3.091   8.797  1.00 79.44           C  
ATOM   1983  NE1 TRP A 243       1.793   5.142  10.868  1.00 79.44           N  
ATOM   1984  CH2 TRP A 243       1.508   2.429   8.288  1.00 79.44           C  
ATOM   1985  CZ2 TRP A 243       1.026   3.365   9.217  1.00 79.44           C  
ATOM   1986  CZ3 TRP A 243       2.893   2.295   8.078  1.00 79.44           C  
ATOM   1987  N   ASN A 244       8.327   6.652  10.980  1.00 81.44           N  
ATOM   1988  CA  ASN A 244       9.753   6.660  11.289  1.00 81.44           C  
ATOM   1989  C   ASN A 244      10.119   7.782  12.281  1.00 81.44           C  
ATOM   1990  CB  ASN A 244      10.537   6.744   9.976  1.00 81.44           C  
ATOM   1991  O   ASN A 244      10.829   7.541  13.256  1.00 81.44           O  
ATOM   1992  CG  ASN A 244      12.033   6.774  10.220  1.00 81.44           C  
ATOM   1993  ND2 ASN A 244      12.727   7.661   9.559  1.00 81.44           N  
ATOM   1994  OD1 ASN A 244      12.605   6.067  11.034  1.00 81.44           O  
ATOM   1995  N   LEU A 245       9.604   9.001  12.099  1.00 89.62           N  
ATOM   1996  CA  LEU A 245       9.852  10.102  13.042  1.00 89.62           C  
ATOM   1997  C   LEU A 245       9.273   9.811  14.436  1.00 89.62           C  
ATOM   1998  CB  LEU A 245       9.285  11.414  12.473  1.00 89.62           C  
ATOM   1999  O   LEU A 245       9.964   9.981  15.440  1.00 89.62           O  
ATOM   2000  CG  LEU A 245       9.992  11.933  11.208  1.00 89.62           C  
ATOM   2001  CD1 LEU A 245       9.302  13.213  10.735  1.00 89.62           C  
ATOM   2002  CD2 LEU A 245      11.473  12.226  11.447  1.00 89.62           C  
ATOM   2003  N   ILE A 246       8.036   9.317  14.503  1.00 87.94           N  
ATOM   2004  CA  ILE A 246       7.332   9.017  15.758  1.00 87.94           C  
ATOM   2005  C   ILE A 246       7.977   7.835  16.486  1.00 87.94           C  
ATOM   2006  CB  ILE A 246       5.838   8.767  15.461  1.00 87.94           C  
ATOM   2007  O   ILE A 246       8.196   7.902  17.695  1.00 87.94           O  
ATOM   2008  CG1 ILE A 246       5.169  10.087  15.009  1.00 87.94           C  
ATOM   2009  CG2 ILE A 246       5.094   8.187  16.677  1.00 87.94           C  
ATOM   2010  CD1 ILE A 246       3.815   9.886  14.323  1.00 87.94           C  
ATOM   2011  N   SER A 247       8.327   6.761  15.776  1.00 81.38           N  
ATOM   2012  CA  SER A 247       9.006   5.614  16.390  1.00 81.38           C  
ATOM   2013  C   SER A 247      10.384   5.995  16.935  1.00 81.38           C  
ATOM   2014  CB  SER A 247       9.120   4.437  15.421  1.00 81.38           C  
ATOM   2015  O   SER A 247      10.739   5.555  18.029  1.00 81.38           O  
ATOM   2016  OG  SER A 247       9.854   4.801  14.276  1.00 81.38           O  
ATOM   2017  N   ASN A 248      11.127   6.873  16.251  1.00 85.62           N  
ATOM   2018  CA  ASN A 248      12.371   7.432  16.780  1.00 85.62           C  
ATOM   2019  C   ASN A 248      12.116   8.288  18.032  1.00 85.62           C  
ATOM   2020  CB  ASN A 248      13.112   8.202  15.674  1.00 85.62           C  
ATOM   2021  O   ASN A 248      12.792   8.088  19.041  1.00 85.62           O  
ATOM   2022  CG  ASN A 248      13.770   7.271  14.667  1.00 85.62           C  
ATOM   2023  ND2 ASN A 248      13.712   7.599  13.401  1.00 85.62           N  
ATOM   2024  OD1 ASN A 248      14.362   6.257  15.012  1.00 85.62           O  
ATOM   2025  N   ALA A 249      11.108   9.163  18.021  1.00 88.88           N  
ATOM   2026  CA  ALA A 249      10.728   9.955  19.192  1.00 88.88           C  
ATOM   2027  C   ALA A 249      10.402   9.072  20.415  1.00 88.88           C  
ATOM   2028  CB  ALA A 249       9.548  10.856  18.807  1.00 88.88           C  
ATOM   2029  O   ALA A 249      10.929   9.304  21.503  1.00 88.88           O  
ATOM   2030  N   VAL A 250       9.610   8.007  20.239  1.00 85.00           N  
ATOM   2031  CA  VAL A 250       9.297   7.027  21.301  1.00 85.00           C  
ATOM   2032  C   VAL A 250      10.546   6.262  21.742  1.00 85.00           C  
ATOM   2033  CB  VAL A 250       8.205   6.043  20.824  1.00 85.00           C  
ATOM   2034  O   VAL A 250      10.757   6.003  22.929  1.00 85.00           O  
ATOM   2035  CG1 VAL A 250       7.955   4.913  21.834  1.00 85.00           C  
ATOM   2036  CG2 VAL A 250       6.862   6.750  20.604  1.00 85.00           C  
ATOM   2037  N   LYS A 251      11.414   5.888  20.801  1.00 81.50           N  
ATOM   2038  CA  LYS A 251      12.639   5.142  21.098  1.00 81.50           C  
ATOM   2039  C   LYS A 251      13.598   5.937  21.982  1.00 81.50           C  
ATOM   2040  CB  LYS A 251      13.289   4.725  19.778  1.00 81.50           C  
ATOM   2041  O   LYS A 251      14.122   5.354  22.928  1.00 81.50           O  
ATOM   2042  CG  LYS A 251      14.555   3.889  19.986  1.00 81.50           C  
ATOM   2043  CD  LYS A 251      15.096   3.499  18.613  1.00 81.50           C  
ATOM   2044  CE  LYS A 251      16.391   2.702  18.743  1.00 81.50           C  
ATOM   2045  NZ  LYS A 251      16.843   2.296  17.393  1.00 81.50           N  
ATOM   2046  N   PHE A 252      13.792   7.226  21.697  1.00 85.19           N  
ATOM   2047  CA  PHE A 252      14.776   8.095  22.361  1.00 85.19           C  
ATOM   2048  C   PHE A 252      14.201   8.970  23.488  1.00 85.19           C  
ATOM   2049  CB  PHE A 252      15.513   8.921  21.296  1.00 85.19           C  
ATOM   2050  O   PHE A 252      14.921   9.794  24.061  1.00 85.19           O  
ATOM   2051  CG  PHE A 252      16.258   8.079  20.275  1.00 85.19           C  
ATOM   2052  CD1 PHE A 252      17.364   7.305  20.673  1.00 85.19           C  
ATOM   2053  CD2 PHE A 252      15.861   8.074  18.925  1.00 85.19           C  
ATOM   2054  CE1 PHE A 252      18.059   6.526  19.730  1.00 85.19           C  
ATOM   2055  CE2 PHE A 252      16.535   7.276  17.986  1.00 85.19           C  
ATOM   2056  CZ  PHE A 252      17.642   6.509  18.387  1.00 85.19           C  
ATOM   2057  N   THR A 253      12.927   8.766  23.831  1.00 86.31           N  
ATOM   2058  CA  THR A 253      12.274   9.367  24.999  1.00 86.31           C  
ATOM   2059  C   THR A 253      11.956   8.277  26.015  1.00 86.31           C  
ATOM   2060  CB  THR A 253      11.004  10.132  24.603  1.00 86.31           C  
ATOM   2061  O   THR A 253      11.272   7.303  25.701  1.00 86.31           O  
ATOM   2062  CG2 THR A 253      10.453  10.985  25.743  1.00 86.31           C  
ATOM   2063  OG1 THR A 253      11.303  11.024  23.565  1.00 86.31           O  
ATOM   2064  N   ASP A 254      12.460   8.429  27.239  1.00 82.69           N  
ATOM   2065  CA  ASP A 254      12.197   7.479  28.328  1.00 82.69           C  
ATOM   2066  C   ASP A 254      11.006   7.909  29.192  1.00 82.69           C  
ATOM   2067  CB  ASP A 254      13.459   7.305  29.183  1.00 82.69           C  
ATOM   2068  O   ASP A 254      10.209   7.070  29.602  1.00 82.69           O  
ATOM   2069  CG  ASP A 254      14.591   6.583  28.443  1.00 82.69           C  
ATOM   2070  OD1 ASP A 254      14.287   5.663  27.643  1.00 82.69           O  
ATOM   2071  OD2 ASP A 254      15.759   6.943  28.712  1.00 82.69           O  
ATOM   2072  N   GLN A 255      10.860   9.213  29.447  1.00 83.06           N  
ATOM   2073  CA  GLN A 255       9.716   9.812  30.139  1.00 83.06           C  
ATOM   2074  C   GLN A 255       9.380  11.173  29.525  1.00 83.06           C  
ATOM   2075  CB  GLN A 255       9.995   9.979  31.643  1.00 83.06           C  
ATOM   2076  O   GLN A 255      10.274  11.898  29.089  1.00 83.06           O  
ATOM   2077  CG  GLN A 255      10.153   8.634  32.365  1.00 83.06           C  
ATOM   2078  CD  GLN A 255      10.149   8.748  33.885  1.00 83.06           C  
ATOM   2079  NE2 GLN A 255      10.158   7.632  34.579  1.00 83.06           N  
ATOM   2080  OE1 GLN A 255      10.131   9.809  34.486  1.00 83.06           O  
ATOM   2081  N   GLY A 256       8.096  11.531  29.527  1.00 88.25           N  
ATOM   2082  CA  GLY A 256       7.612  12.821  29.041  1.00 88.25           C  
ATOM   2083  C   GLY A 256       6.566  12.680  27.943  1.00 88.25           C  
ATOM   2084  O   GLY A 256       5.714  11.787  27.999  1.00 88.25           O  
ATOM   2085  N   ASN A 257       6.597  13.593  26.975  1.00 91.44           N  
ATOM   2086  CA  ASN A 257       5.564  13.710  25.958  1.00 91.44           C  
ATOM   2087  C   ASN A 257       6.121  13.872  24.543  1.00 91.44           C  
ATOM   2088  CB  ASN A 257       4.559  14.815  26.333  1.00 91.44           C  
ATOM   2089  O   ASN A 257       7.207  14.405  24.320  1.00 91.44           O  
ATOM   2090  CG  ASN A 257       5.138  16.220  26.387  1.00 91.44           C  
ATOM   2091  ND2 ASN A 257       4.377  17.211  25.991  1.00 91.44           N  
ATOM   2092  OD1 ASN A 257       6.238  16.473  26.841  1.00 91.44           O  
ATOM   2093  N   ILE A 258       5.328  13.403  23.585  1.00 94.19           N  
ATOM   2094  CA  ILE A 258       5.580  13.514  22.154  1.00 94.19           C  
ATOM   2095  C   ILE A 258       4.398  14.260  21.540  1.00 94.19           C  
ATOM   2096  CB  ILE A 258       5.804  12.126  21.521  1.00 94.19           C  
ATOM   2097  O   ILE A 258       3.242  13.910  21.773  1.00 94.19           O  
ATOM   2098  CG1 ILE A 258       7.011  11.416  22.174  1.00 94.19           C  
ATOM   2099  CG2 ILE A 258       6.016  12.260  19.998  1.00 94.19           C  
ATOM   2100  CD1 ILE A 258       7.115   9.940  21.794  1.00 94.19           C  
ATOM   2101  N   ILE A 259       4.690  15.298  20.766  1.00 95.38           N  
ATOM   2102  CA  ILE A 259       3.694  16.178  20.159  1.00 95.38           C  
ATOM   2103  C   ILE A 259       3.837  16.090  18.643  1.00 95.38           C  
ATOM   2104  CB  ILE A 259       3.837  17.630  20.674  1.00 95.38           C  
ATOM   2105  O   ILE A 259       4.923  16.330  18.116  1.00 95.38           O  
ATOM   2106  CG1 ILE A 259       3.914  17.687  22.222  1.00 95.38           C  
ATOM   2107  CG2 ILE A 259       2.689  18.495  20.115  1.00 95.38           C  
ATOM   2108  CD1 ILE A 259       4.049  19.098  22.806  1.00 95.38           C  
ATOM   2109  N   LEU A 260       2.745  15.781  17.945  1.00 95.50           N  
ATOM   2110  CA  LEU A 260       2.637  15.965  16.499  1.00 95.50           C  
ATOM   2111  C   LEU A 260       1.764  17.190  16.239  1.00 95.50           C  
ATOM   2112  CB  LEU A 260       2.093  14.688  15.836  1.00 95.50           C  
ATOM   2113  O   LEU A 260       0.576  17.183  16.551  1.00 95.50           O  
ATOM   2114  CG  LEU A 260       1.789  14.829  14.329  1.00 95.50           C  
ATOM   2115  CD1 LEU A 260       2.992  15.253  13.485  1.00 95.50           C  
ATOM   2116  CD2 LEU A 260       1.309  13.488  13.773  1.00 95.50           C  
ATOM   2117  N   LYS A 261       2.348  18.236  15.664  1.00 94.94           N  
ATOM   2118  CA  LYS A 261       1.636  19.454  15.280  1.00 94.94           C  
ATOM   2119  C   LYS A 261       1.590  19.588  13.768  1.00 94.94           C  
ATOM   2120  CB  LYS A 261       2.265  20.656  15.987  1.00 94.94           C  
ATOM   2121  O   LYS A 261       2.602  19.380  13.103  1.00 94.94           O  
ATOM   2122  CG  LYS A 261       1.547  21.955  15.616  1.00 94.94           C  
ATOM   2123  CD  LYS A 261       2.136  23.120  16.401  1.00 94.94           C  
ATOM   2124  CE  LYS A 261       1.325  24.366  16.065  1.00 94.94           C  
ATOM   2125  NZ  LYS A 261       1.786  25.517  16.865  1.00 94.94           N  
ATOM   2126  N   ILE A 262       0.431  19.956  13.233  1.00 94.25           N  
ATOM   2127  CA  ILE A 262       0.216  20.076  11.790  1.00 94.25           C  
ATOM   2128  C   ILE A 262      -0.286  21.475  11.477  1.00 94.25           C  
ATOM   2129  CB  ILE A 262      -0.728  18.978  11.267  1.00 94.25           C  
ATOM   2130  O   ILE A 262      -1.294  21.926  12.022  1.00 94.25           O  
ATOM   2131  CG1 ILE A 262      -0.211  17.604  11.751  1.00 94.25           C  
ATOM   2132  CG2 ILE A 262      -0.809  19.045   9.727  1.00 94.25           C  
ATOM   2133  CD1 ILE A 262      -1.064  16.433  11.301  1.00 94.25           C  
ATOM   2134  N   MET A 263       0.443  22.155  10.599  1.00 91.50           N  
ATOM   2135  CA  MET A 263       0.153  23.512  10.155  1.00 91.50           C  
ATOM   2136  C   MET A 263       0.008  23.540   8.639  1.00 91.50           C  
ATOM   2137  CB  MET A 263       1.253  24.474  10.616  1.00 91.50           C  
ATOM   2138  O   MET A 263       0.682  22.793   7.924  1.00 91.50           O  
ATOM   2139  CG  MET A 263       1.381  24.516  12.143  1.00 91.50           C  
ATOM   2140  SD  MET A 263       2.649  25.648  12.788  1.00 91.50           S  
ATOM   2141  CE  MET A 263       1.951  27.226  12.224  1.00 91.50           C  
ATOM   2142  N   ARG A 264      -0.849  24.432   8.146  1.00 88.94           N  
ATOM   2143  CA  ARG A 264      -1.064  24.628   6.710  1.00 88.94           C  
ATOM   2144  C   ARG A 264      -0.729  26.055   6.315  1.00 88.94           C  
ATOM   2145  CB  ARG A 264      -2.504  24.248   6.348  1.00 88.94           C  
ATOM   2146  O   ARG A 264      -1.249  27.005   6.890  1.00 88.94           O  
ATOM   2147  CG  ARG A 264      -2.800  24.467   4.860  1.00 88.94           C  
ATOM   2148  CD  ARG A 264      -4.283  24.268   4.568  1.00 88.94           C  
ATOM   2149  NE  ARG A 264      -4.534  24.512   3.147  1.00 88.94           N  
ATOM   2150  NH1 ARG A 264      -6.837  24.244   3.083  1.00 88.94           N  
ATOM   2151  NH2 ARG A 264      -5.683  24.672   1.236  1.00 88.94           N  
ATOM   2152  CZ  ARG A 264      -5.686  24.473   2.515  1.00 88.94           C  
ATOM   2153  N   ASN A 265       0.067  26.195   5.261  1.00 87.38           N  
ATOM   2154  CA  ASN A 265       0.287  27.458   4.575  1.00 87.38           C  
ATOM   2155  C   ASN A 265       0.053  27.266   3.070  1.00 87.38           C  
ATOM   2156  CB  ASN A 265       1.696  27.963   4.918  1.00 87.38           C  
ATOM   2157  O   ASN A 265       0.938  26.805   2.353  1.00 87.38           O  
ATOM   2158  CG  ASN A 265       1.942  29.369   4.403  1.00 87.38           C  
ATOM   2159  ND2 ASN A 265       3.160  29.843   4.502  1.00 87.38           N  
ATOM   2160  OD1 ASN A 265       1.059  30.071   3.935  1.00 87.38           O  
ATOM   2161  N   GLN A 266      -1.150  27.612   2.598  1.00 83.31           N  
ATOM   2162  CA  GLN A 266      -1.589  27.403   1.209  1.00 83.31           C  
ATOM   2163  C   GLN A 266      -1.552  25.914   0.806  1.00 83.31           C  
ATOM   2164  CB  GLN A 266      -0.828  28.343   0.249  1.00 83.31           C  
ATOM   2165  O   GLN A 266      -2.305  25.125   1.382  1.00 83.31           O  
ATOM   2166  CG  GLN A 266      -0.983  29.828   0.603  1.00 83.31           C  
ATOM   2167  CD  GLN A 266      -0.157  30.736  -0.303  1.00 83.31           C  
ATOM   2168  NE2 GLN A 266      -0.461  32.013  -0.344  1.00 83.31           N  
ATOM   2169  OE1 GLN A 266       0.780  30.349  -0.979  1.00 83.31           O  
ATOM   2170  N   ASP A 267      -0.690  25.549  -0.148  1.00 85.50           N  
ATOM   2171  CA  ASP A 267      -0.467  24.174  -0.626  1.00 85.50           C  
ATOM   2172  C   ASP A 267       0.708  23.485   0.091  1.00 85.50           C  
ATOM   2173  CB  ASP A 267      -0.238  24.188  -2.147  1.00 85.50           C  
ATOM   2174  O   ASP A 267       1.034  22.335  -0.203  1.00 85.50           O  
ATOM   2175  CG  ASP A 267      -1.444  24.699  -2.941  1.00 85.50           C  
ATOM   2176  OD1 ASP A 267      -2.590  24.506  -2.473  1.00 85.50           O  
ATOM   2177  OD2 ASP A 267      -1.199  25.301  -4.009  1.00 85.50           O  
ATOM   2178  N   CYS A 268       1.362  24.183   1.025  1.00 90.69           N  
ATOM   2179  CA  CYS A 268       2.449  23.649   1.831  1.00 90.69           C  
ATOM   2180  C   CYS A 268       1.923  23.194   3.198  1.00 90.69           C  
ATOM   2181  CB  CYS A 268       3.552  24.706   1.951  1.00 90.69           C  
ATOM   2182  O   CYS A 268       1.315  23.971   3.944  1.00 90.69           O  
ATOM   2183  SG  CYS A 268       5.073  23.935   2.573  1.00 90.69           S  
ATOM   2184  N   TYR A 269       2.192  21.937   3.539  1.00 93.25           N  
ATOM   2185  CA  TYR A 269       1.823  21.319   4.809  1.00 93.25           C  
ATOM   2186  C   TYR A 269       3.079  21.092   5.635  1.00 93.25           C  
ATOM   2187  CB  TYR A 269       1.051  20.015   4.576  1.00 93.25           C  
ATOM   2188  O   TYR A 269       4.068  20.550   5.142  1.00 93.25           O  
ATOM   2189  CG  TYR A 269      -0.251  20.244   3.845  1.00 93.25           C  
ATOM   2190  CD1 TYR A 269      -1.447  20.442   4.564  1.00 93.25           C  
ATOM   2191  CD2 TYR A 269      -0.236  20.379   2.445  1.00 93.25           C  
ATOM   2192  CE1 TYR A 269      -2.616  20.830   3.883  1.00 93.25           C  
ATOM   2193  CE2 TYR A 269      -1.394  20.790   1.772  1.00 93.25           C  
ATOM   2194  OH  TYR A 269      -3.644  21.567   1.839  1.00 93.25           O  
ATOM   2195  CZ  TYR A 269      -2.575  21.044   2.489  1.00 93.25           C  
ATOM   2196  N   HIS A 270       3.034  21.517   6.894  1.00 94.94           N  
ATOM   2197  CA  HIS A 270       4.154  21.444   7.818  1.00 94.94           C  
ATOM   2198  C   HIS A 270       3.782  20.551   9.002  1.00 94.94           C  
ATOM   2199  CB  HIS A 270       4.542  22.868   8.228  1.00 94.94           C  
ATOM   2200  O   HIS A 270       2.923  20.897   9.813  1.00 94.94           O  
ATOM   2201  CG  HIS A 270       5.819  23.002   9.022  1.00 94.94           C  
ATOM   2202  CD2 HIS A 270       6.752  22.040   9.319  1.00 94.94           C  
ATOM   2203  ND1 HIS A 270       6.294  24.189   9.529  1.00 94.94           N  
ATOM   2204  CE1 HIS A 270       7.482  23.957  10.104  1.00 94.94           C  
ATOM   2205  NE2 HIS A 270       7.793  22.657  10.020  1.00 94.94           N  
ATOM   2206  N   PHE A 271       4.444  19.402   9.088  1.00 95.81           N  
ATOM   2207  CA  PHE A 271       4.321  18.434  10.169  1.00 95.81           C  
ATOM   2208  C   PHE A 271       5.513  18.597  11.107  1.00 95.81           C  
ATOM   2209  CB  PHE A 271       4.251  17.006   9.612  1.00 95.81           C  
ATOM   2210  O   PHE A 271       6.667  18.530  10.686  1.00 95.81           O  
ATOM   2211  CG  PHE A 271       3.119  16.745   8.642  1.00 95.81           C  
ATOM   2212  CD1 PHE A 271       1.986  16.021   9.057  1.00 95.81           C  
ATOM   2213  CD2 PHE A 271       3.206  17.210   7.315  1.00 95.81           C  
ATOM   2214  CE1 PHE A 271       0.937  15.779   8.154  1.00 95.81           C  
ATOM   2215  CE2 PHE A 271       2.143  16.996   6.426  1.00 95.81           C  
ATOM   2216  CZ  PHE A 271       1.012  16.280   6.843  1.00 95.81           C  
ATOM   2217  N   ILE A 272       5.232  18.815  12.384  1.00 96.50           N  
ATOM   2218  CA  ILE A 272       6.231  19.064  13.417  1.00 96.50           C  
ATOM   2219  C   ILE A 272       6.118  17.942  14.443  1.00 96.50           C  
ATOM   2220  CB  ILE A 272       6.031  20.463  14.038  1.00 96.50           C  
ATOM   2221  O   ILE A 272       5.117  17.856  15.151  1.00 96.50           O  
ATOM   2222  CG1 ILE A 272       6.071  21.579  12.968  1.00 96.50           C  
ATOM   2223  CG2 ILE A 272       7.101  20.706  15.117  1.00 96.50           C  
ATOM   2224  CD1 ILE A 272       5.648  22.959  13.487  1.00 96.50           C  
ATOM   2225  N   VAL A 273       7.138  17.089  14.526  1.00 96.25           N  
ATOM   2226  CA  VAL A 273       7.228  16.019  15.531  1.00 96.25           C  
ATOM   2227  C   VAL A 273       8.210  16.461  16.603  1.00 96.25           C  
ATOM   2228  CB  VAL A 273       7.650  14.671  14.918  1.00 96.25           C  
ATOM   2229  O   VAL A 273       9.404  16.579  16.335  1.00 96.25           O  
ATOM   2230  CG1 VAL A 273       7.713  13.570  15.989  1.00 96.25           C  
ATOM   2231  CG2 VAL A 273       6.658  14.201  13.851  1.00 96.25           C  
ATOM   2232  N   LYS A 274       7.714  16.712  17.812  1.00 95.56           N  
ATOM   2233  CA  LYS A 274       8.513  17.154  18.955  1.00 95.56           C  
ATOM   2234  C   LYS A 274       8.527  16.097  20.048  1.00 95.56           C  
ATOM   2235  CB  LYS A 274       7.974  18.499  19.447  1.00 95.56           C  
ATOM   2236  O   LYS A 274       7.468  15.625  20.450  1.00 95.56           O  
ATOM   2237  CG  LYS A 274       8.773  19.018  20.646  1.00 95.56           C  
ATOM   2238  CD  LYS A 274       8.282  20.407  21.044  1.00 95.56           C  
ATOM   2239  CE  LYS A 274       9.115  20.880  22.232  1.00 95.56           C  
ATOM   2240  NZ  LYS A 274       8.675  22.220  22.678  1.00 95.56           N  
ATOM   2241  N   ASP A 275       9.703  15.796  20.576  1.00 94.56           N  
ATOM   2242  CA  ASP A 275       9.902  14.928  21.733  1.00 94.56           C  
ATOM   2243  C   ASP A 275      10.599  15.667  22.884  1.00 94.56           C  
ATOM   2244  CB  ASP A 275      10.657  13.666  21.299  1.00 94.56           C  
ATOM   2245  O   ASP A 275      11.198  16.726  22.693  1.00 94.56           O  
ATOM   2246  CG  ASP A 275      12.132  13.915  20.970  1.00 94.56           C  
ATOM   2247  OD1 ASP A 275      12.950  14.008  21.915  1.00 94.56           O  
ATOM   2248  OD2 ASP A 275      12.452  14.038  19.773  1.00 94.56           O  
ATOM   2249  N   THR A 276      10.508  15.110  24.093  1.00 91.94           N  
ATOM   2250  CA  THR A 276      11.228  15.577  25.292  1.00 91.94           C  
ATOM   2251  C   THR A 276      12.371  14.641  25.687  1.00 91.94           C  
ATOM   2252  CB  THR A 276      10.273  15.804  26.474  1.00 91.94           C  
ATOM   2253  O   THR A 276      12.711  14.537  26.865  1.00 91.94           O  
ATOM   2254  CG2 THR A 276       9.255  16.896  26.164  1.00 91.94           C  
ATOM   2255  OG1 THR A 276       9.591  14.612  26.809  1.00 91.94           O  
ATOM   2256  N   GLY A 277      12.924  13.903  24.725  1.00 88.50           N  
ATOM   2257  CA  GLY A 277      13.945  12.890  24.942  1.00 88.50           C  
ATOM   2258  C   GLY A 277      15.352  13.451  25.152  1.00 88.50           C  
ATOM   2259  O   GLY A 277      15.572  14.612  25.504  1.00 88.50           O  
ATOM   2260  N   MET A 278      16.353  12.601  24.915  1.00 85.38           N  
ATOM   2261  CA  MET A 278      17.765  12.926  25.175  1.00 85.38           C  
ATOM   2262  C   MET A 278      18.323  14.086  24.329  1.00 85.38           C  
ATOM   2263  CB  MET A 278      18.617  11.659  25.004  1.00 85.38           C  
ATOM   2264  O   MET A 278      19.329  14.694  24.705  1.00 85.38           O  
ATOM   2265  CG  MET A 278      18.651  11.128  23.562  1.00 85.38           C  
ATOM   2266  SD  MET A 278      19.575   9.580  23.332  1.00 85.38           S  
ATOM   2267  CE  MET A 278      21.237  10.103  23.832  1.00 85.38           C  
ATOM   2268  N   GLY A 279      17.675  14.411  23.207  1.00 86.81           N  
ATOM   2269  CA  GLY A 279      18.134  15.415  22.248  1.00 86.81           C  
ATOM   2270  C   GLY A 279      19.424  15.029  21.505  1.00 86.81           C  
ATOM   2271  O   GLY A 279      20.101  14.050  21.819  1.00 86.81           O  
ATOM   2272  N   ILE A 280      19.777  15.820  20.494  1.00 87.38           N  
ATOM   2273  CA  ILE A 280      20.861  15.570  19.537  1.00 87.38           C  
ATOM   2274  C   ILE A 280      21.848  16.741  19.605  1.00 87.38           C  
ATOM   2275  CB  ILE A 280      20.296  15.371  18.106  1.00 87.38           C  
ATOM   2276  O   ILE A 280      21.441  17.903  19.615  1.00 87.38           O  
ATOM   2277  CG1 ILE A 280      19.133  14.347  18.070  1.00 87.38           C  
ATOM   2278  CG2 ILE A 280      21.423  14.926  17.153  1.00 87.38           C  
ATOM   2279  CD1 ILE A 280      18.448  14.215  16.705  1.00 87.38           C  
ATOM   2280  N   SER A 281      23.158  16.470  19.651  1.00 88.50           N  
ATOM   2281  CA  SER A 281      24.162  17.545  19.656  1.00 88.50           C  
ATOM   2282  C   SER A 281      24.225  18.270  18.300  1.00 88.50           C  
ATOM   2283  CB  SER A 281      25.557  17.034  20.034  1.00 88.50           C  
ATOM   2284  O   SER A 281      23.982  17.648  17.266  1.00 88.50           O  
ATOM   2285  OG  SER A 281      25.967  16.037  19.132  1.00 88.50           O  
ATOM   2286  N   PRO A 282      24.619  19.559  18.265  1.00 86.06           N  
ATOM   2287  CA  PRO A 282      24.715  20.322  17.014  1.00 86.06           C  
ATOM   2288  C   PRO A 282      25.674  19.724  15.972  1.00 86.06           C  
ATOM   2289  CB  PRO A 282      25.193  21.717  17.433  1.00 86.06           C  
ATOM   2290  O   PRO A 282      25.504  19.937  14.774  1.00 86.06           O  
ATOM   2291  CG  PRO A 282      24.710  21.849  18.875  1.00 86.06           C  
ATOM   2292  CD  PRO A 282      24.845  20.429  19.412  1.00 86.06           C  
ATOM   2293  N   GLU A 283      26.695  18.989  16.420  1.00 84.75           N  
ATOM   2294  CA  GLU A 283      27.635  18.284  15.541  1.00 84.75           C  
ATOM   2295  C   GLU A 283      26.962  17.095  14.845  1.00 84.75           C  
ATOM   2296  CB  GLU A 283      28.856  17.818  16.351  1.00 84.75           C  
ATOM   2297  O   GLU A 283      27.078  16.945  13.632  1.00 84.75           O  
ATOM   2298  CG  GLU A 283      29.685  19.000  16.882  1.00 84.75           C  
ATOM   2299  CD  GLU A 283      30.885  18.579  17.747  1.00 84.75           C  
ATOM   2300  OE1 GLU A 283      31.603  19.501  18.194  1.00 84.75           O  
ATOM   2301  OE2 GLU A 283      31.070  17.363  17.977  1.00 84.75           O  
ATOM   2302  N   GLU A 284      26.200  16.294  15.594  1.00 84.62           N  
ATOM   2303  CA  GLU A 284      25.531  15.092  15.086  1.00 84.62           C  
ATOM   2304  C   GLU A 284      24.341  15.448  14.178  1.00 84.62           C  
ATOM   2305  CB  GLU A 284      25.088  14.225  16.276  1.00 84.62           C  
ATOM   2306  O   GLU A 284      24.112  14.768  13.181  1.00 84.62           O  
ATOM   2307  CG  GLU A 284      26.252  13.674  17.133  1.00 84.62           C  
ATOM   2308  CD  GLU A 284      26.968  12.438  16.566  1.00 84.62           C  
ATOM   2309  OE1 GLU A 284      28.184  12.277  16.833  1.00 84.62           O  
ATOM   2310  OE2 GLU A 284      26.271  11.571  16.004  1.00 84.62           O  
ATOM   2311  N   GLN A 285      23.633  16.557  14.443  1.00 86.38           N  
ATOM   2312  CA  GLN A 285      22.494  17.033  13.632  1.00 86.38           C  
ATOM   2313  C   GLN A 285      22.820  17.201  12.138  1.00 86.38           C  
ATOM   2314  CB  GLN A 285      21.994  18.381  14.178  1.00 86.38           C  
ATOM   2315  O   GLN A 285      21.936  17.055  11.297  1.00 86.38           O  
ATOM   2316  CG  GLN A 285      21.196  18.232  15.478  1.00 86.38           C  
ATOM   2317  CD  GLN A 285      20.841  19.578  16.097  1.00 86.38           C  
ATOM   2318  NE2 GLN A 285      20.936  19.708  17.401  1.00 86.38           N  
ATOM   2319  OE1 GLN A 285      20.475  20.529  15.432  1.00 86.38           O  
ATOM   2320  N   LYS A 286      24.083  17.478  11.785  1.00 85.00           N  
ATOM   2321  CA  LYS A 286      24.513  17.601  10.381  1.00 85.00           C  
ATOM   2322  C   LYS A 286      24.578  16.258   9.656  1.00 85.00           C  
ATOM   2323  CB  LYS A 286      25.881  18.286  10.314  1.00 85.00           C  
ATOM   2324  O   LYS A 286      24.447  16.229   8.438  1.00 85.00           O  
ATOM   2325  CG  LYS A 286      25.802  19.726  10.827  1.00 85.00           C  
ATOM   2326  CD  LYS A 286      27.168  20.397  10.711  1.00 85.00           C  
ATOM   2327  CE  LYS A 286      27.071  21.798  11.313  1.00 85.00           C  
ATOM   2328  NZ  LYS A 286      28.391  22.467  11.298  1.00 85.00           N  
ATOM   2329  N   HIS A 287      24.768  15.177  10.404  1.00 84.69           N  
ATOM   2330  CA  HIS A 287      25.060  13.850   9.877  1.00 84.69           C  
ATOM   2331  C   HIS A 287      23.903  12.859  10.054  1.00 84.69           C  
ATOM   2332  CB  HIS A 287      26.337  13.343  10.547  1.00 84.69           C  
ATOM   2333  O   HIS A 287      23.892  11.830   9.393  1.00 84.69           O  
ATOM   2334  CG  HIS A 287      27.549  14.199  10.280  1.00 84.69           C  
ATOM   2335  CD2 HIS A 287      28.249  14.948  11.187  1.00 84.69           C  
ATOM   2336  ND1 HIS A 287      28.158  14.369   9.061  1.00 84.69           N  
ATOM   2337  CE1 HIS A 287      29.196  15.197   9.225  1.00 84.69           C  
ATOM   2338  NE2 HIS A 287      29.301  15.584  10.509  1.00 84.69           N  
ATOM   2339  N   ILE A 288      22.887  13.153  10.879  1.00 85.50           N  
ATOM   2340  CA  ILE A 288      21.772  12.213  11.128  1.00 85.50           C  
ATOM   2341  C   ILE A 288      20.952  11.835   9.880  1.00 85.50           C  
ATOM   2342  CB  ILE A 288      20.812  12.722  12.222  1.00 85.50           C  
ATOM   2343  O   ILE A 288      20.213  10.854   9.911  1.00 85.50           O  
ATOM   2344  CG1 ILE A 288      20.038  13.983  11.779  1.00 85.50           C  
ATOM   2345  CG2 ILE A 288      21.514  12.928  13.574  1.00 85.50           C  
ATOM   2346  CD1 ILE A 288      18.917  14.346  12.752  1.00 85.50           C  
ATOM   2347  N   PHE A 289      21.055  12.616   8.802  1.00 87.81           N  
ATOM   2348  CA  PHE A 289      20.407  12.337   7.518  1.00 87.81           C  
ATOM   2349  C   PHE A 289      21.336  11.637   6.511  1.00 87.81           C  
ATOM   2350  CB  PHE A 289      19.839  13.640   6.941  1.00 87.81           C  
ATOM   2351  O   PHE A 289      20.910  11.346   5.396  1.00 87.81           O  
ATOM   2352  CG  PHE A 289      18.777  14.303   7.798  1.00 87.81           C  
ATOM   2353  CD1 PHE A 289      17.516  13.695   7.939  1.00 87.81           C  
ATOM   2354  CD2 PHE A 289      19.038  15.526   8.446  1.00 87.81           C  
ATOM   2355  CE1 PHE A 289      16.523  14.304   8.723  1.00 87.81           C  
ATOM   2356  CE2 PHE A 289      18.037  16.143   9.217  1.00 87.81           C  
ATOM   2357  CZ  PHE A 289      16.777  15.534   9.353  1.00 87.81           C  
ATOM   2358  N   GLU A 290      22.598  11.382   6.868  1.00 83.06           N  
ATOM   2359  CA  GLU A 290      23.521  10.601   6.046  1.00 83.06           C  
ATOM   2360  C   GLU A 290      23.193   9.107   6.151  1.00 83.06           C  
ATOM   2361  CB  GLU A 290      24.987  10.858   6.436  1.00 83.06           C  
ATOM   2362  O   GLU A 290      22.857   8.592   7.219  1.00 83.06           O  
ATOM   2363  CG  GLU A 290      25.442  12.300   6.159  1.00 83.06           C  
ATOM   2364  CD  GLU A 290      26.891  12.581   6.595  1.00 83.06           C  
ATOM   2365  OE1 GLU A 290      27.314  13.755   6.492  1.00 83.06           O  
ATOM   2366  OE2 GLU A 290      27.596  11.665   7.074  1.00 83.06           O  
ATOM   2367  N   MET A 291      23.306   8.389   5.032  1.00 77.12           N  
ATOM   2368  CA  MET A 291      23.049   6.950   5.014  1.00 77.12           C  
ATOM   2369  C   MET A 291      24.040   6.198   5.911  1.00 77.12           C  
ATOM   2370  CB  MET A 291      23.105   6.389   3.587  1.00 77.12           C  
ATOM   2371  O   MET A 291      25.246   6.438   5.855  1.00 77.12           O  
ATOM   2372  CG  MET A 291      21.953   6.878   2.706  1.00 77.12           C  
ATOM   2373  SD  MET A 291      21.710   5.832   1.246  1.00 77.12           S  
ATOM   2374  CE  MET A 291      22.131   6.961  -0.109  1.00 77.12           C  
ATOM   2375  N   TYR A 292      23.523   5.241   6.688  1.00 73.81           N  
ATOM   2376  CA  TYR A 292      24.276   4.379   7.612  1.00 73.81           C  
ATOM   2377  C   TYR A 292      24.911   5.106   8.803  1.00 73.81           C  
ATOM   2378  CB  TYR A 292      25.304   3.519   6.856  1.00 73.81           C  
ATOM   2379  O   TYR A 292      25.686   4.507   9.556  1.00 73.81           O  
ATOM   2380  CG  TYR A 292      24.746   2.807   5.644  1.00 73.81           C  
ATOM   2381  CD1 TYR A 292      23.948   1.664   5.824  1.00 73.81           C  
ATOM   2382  CD2 TYR A 292      25.003   3.298   4.348  1.00 73.81           C  
ATOM   2383  CE1 TYR A 292      23.422   0.996   4.704  1.00 73.81           C  
ATOM   2384  CE2 TYR A 292      24.454   2.647   3.227  1.00 73.81           C  
ATOM   2385  OH  TYR A 292      23.138   0.836   2.341  1.00 73.81           O  
ATOM   2386  CZ  TYR A 292      23.667   1.488   3.407  1.00 73.81           C  
ATOM   2387  N   TYR A 293      24.580   6.380   9.012  1.00 74.56           N  
ATOM   2388  CA  TYR A 293      25.087   7.130  10.147  1.00 74.56           C  
ATOM   2389  C   TYR A 293      24.340   6.757  11.434  1.00 74.56           C  
ATOM   2390  CB  TYR A 293      25.035   8.625   9.847  1.00 74.56           C  
ATOM   2391  O   TYR A 293      23.112   6.661  11.470  1.00 74.56           O  
ATOM   2392  CG  TYR A 293      25.779   9.437  10.882  1.00 74.56           C  
ATOM   2393  CD1 TYR A 293      25.083  10.016  11.959  1.00 74.56           C  
ATOM   2394  CD2 TYR A 293      27.171   9.608  10.762  1.00 74.56           C  
ATOM   2395  CE1 TYR A 293      25.775  10.803  12.898  1.00 74.56           C  
ATOM   2396  CE2 TYR A 293      27.867  10.393  11.697  1.00 74.56           C  
ATOM   2397  OH  TYR A 293      27.814  11.878  13.563  1.00 74.56           O  
ATOM   2398  CZ  TYR A 293      27.163  11.009  12.753  1.00 74.56           C  
ATOM   2399  N   GLN A 294      25.091   6.540  12.515  1.00 70.12           N  
ATOM   2400  CA  GLN A 294      24.555   6.264  13.847  1.00 70.12           C  
ATOM   2401  C   GLN A 294      25.346   7.043  14.895  1.00 70.12           C  
ATOM   2402  CB  GLN A 294      24.622   4.767  14.181  1.00 70.12           C  
ATOM   2403  O   GLN A 294      26.578   6.970  14.935  1.00 70.12           O  
ATOM   2404  CG  GLN A 294      23.731   3.883  13.299  1.00 70.12           C  
ATOM   2405  CD  GLN A 294      23.829   2.412  13.688  1.00 70.12           C  
ATOM   2406  NE2 GLN A 294      23.188   1.540  12.952  1.00 70.12           N  
ATOM   2407  OE1 GLN A 294      24.479   2.014  14.646  1.00 70.12           O  
ATOM   2408  N   VAL A 295      24.623   7.726  15.784  1.00 67.44           N  
ATOM   2409  CA  VAL A 295      25.207   8.511  16.876  1.00 67.44           C  
ATOM   2410  C   VAL A 295      26.018   7.597  17.801  1.00 67.44           C  
ATOM   2411  CB  VAL A 295      24.113   9.276  17.649  1.00 67.44           C  
ATOM   2412  O   VAL A 295      25.517   6.591  18.314  1.00 67.44           O  
ATOM   2413  CG1 VAL A 295      24.713  10.143  18.764  1.00 67.44           C  
ATOM   2414  CG2 VAL A 295      23.269  10.171  16.726  1.00 67.44           C  
ATOM   2415  N   LYS A 296      27.293   7.939  18.026  1.00 60.44           N  
ATOM   2416  CA  LYS A 296      28.287   7.066  18.691  1.00 60.44           C  
ATOM   2417  C   LYS A 296      27.902   6.640  20.115  1.00 60.44           C  
ATOM   2418  CB  LYS A 296      29.655   7.767  18.709  1.00 60.44           C  
ATOM   2419  O   LYS A 296      28.217   5.518  20.508  1.00 60.44           O  
ATOM   2420  CG  LYS A 296      30.295   7.867  17.316  1.00 60.44           C  
ATOM   2421  CD  LYS A 296      31.602   8.664  17.391  1.00 60.44           C  
ATOM   2422  CE  LYS A 296      32.216   8.806  15.995  1.00 60.44           C  
ATOM   2423  NZ  LYS A 296      33.319   9.797  15.996  1.00 60.44           N  
ATOM   2424  N   GLU A 297      27.233   7.510  20.871  1.00 53.56           N  
ATOM   2425  CA  GLU A 297      26.842   7.275  22.274  1.00 53.56           C  
ATOM   2426  C   GLU A 297      25.578   6.413  22.415  1.00 53.56           C  
ATOM   2427  CB  GLU A 297      26.676   8.623  23.000  1.00 53.56           C  
ATOM   2428  O   GLU A 297      25.389   5.764  23.439  1.00 53.56           O  
ATOM   2429  CG  GLU A 297      28.038   9.282  23.286  1.00 53.56           C  
ATOM   2430  CD  GLU A 297      27.933  10.658  23.967  1.00 53.56           C  
ATOM   2431  OE1 GLU A 297      28.951  11.134  24.508  1.00 53.56           O  
ATOM   2432  OE2 GLU A 297      26.870  11.313  23.877  1.00 53.56           O  
ATOM   2433  N   SER A 298      24.755   6.310  21.368  1.00 50.22           N  
ATOM   2434  CA  SER A 298      23.530   5.507  21.396  1.00 50.22           C  
ATOM   2435  C   SER A 298      23.775   4.033  21.042  1.00 50.22           C  
ATOM   2436  CB  SER A 298      22.452   6.155  20.516  1.00 50.22           C  
ATOM   2437  O   SER A 298      22.825   3.255  21.040  1.00 50.22           O  
ATOM   2438  OG  SER A 298      22.214   7.490  20.913  1.00 50.22           O  
ATOM   2439  N   ARG A 299      25.015   3.588  20.777  1.00 46.59           N  
ATOM   2440  CA  ARG A 299      25.334   2.202  20.352  1.00 46.59           C  
ATOM   2441  C   ARG A 299      24.818   1.092  21.280  1.00 46.59           C  
ATOM   2442  CB  ARG A 299      26.852   2.046  20.160  1.00 46.59           C  
ATOM   2443  O   ARG A 299      24.595  -0.012  20.801  1.00 46.59           O  
ATOM   2444  CG  ARG A 299      27.289   2.428  18.741  1.00 46.59           C  
ATOM   2445  CD  ARG A 299      28.804   2.256  18.600  1.00 46.59           C  
ATOM   2446  NE  ARG A 299      29.246   2.503  17.217  1.00 46.59           N  
ATOM   2447  NH1 ARG A 299      31.504   2.443  17.613  1.00 46.59           N  
ATOM   2448  NH2 ARG A 299      30.749   2.769  15.532  1.00 46.59           N  
ATOM   2449  CZ  ARG A 299      30.495   2.571  16.795  1.00 46.59           C  
ATOM   2450  N   GLN A 300      24.601   1.362  22.571  1.00 39.53           N  
ATOM   2451  CA  GLN A 300      24.023   0.383  23.510  1.00 39.53           C  
ATOM   2452  C   GLN A 300      22.483   0.294  23.455  1.00 39.53           C  
ATOM   2453  CB  GLN A 300      24.529   0.675  24.934  1.00 39.53           C  
ATOM   2454  O   GLN A 300      21.927  -0.702  23.900  1.00 39.53           O  
ATOM   2455  CG  GLN A 300      25.949   0.123  25.149  1.00 39.53           C  
ATOM   2456  CD  GLN A 300      26.530   0.457  26.521  1.00 39.53           C  
ATOM   2457  NE2 GLN A 300      27.508  -0.287  26.991  1.00 39.53           N  
ATOM   2458  OE1 GLN A 300      26.150   1.397  27.192  1.00 39.53           O  
ATOM   2459  N   GLN A 301      21.798   1.289  22.876  1.00 41.16           N  
ATOM   2460  CA  GLN A 301      20.329   1.361  22.731  1.00 41.16           C  
ATOM   2461  C   GLN A 301      19.867   1.449  21.252  1.00 41.16           C  
ATOM   2462  CB  GLN A 301      19.814   2.547  23.571  1.00 41.16           C  
ATOM   2463  O   GLN A 301      18.671   1.502  20.956  1.00 41.16           O  
ATOM   2464  CG  GLN A 301      19.831   2.260  25.088  1.00 41.16           C  
ATOM   2465  CD  GLN A 301      19.585   3.507  25.939  1.00 41.16           C  
ATOM   2466  NE2 GLN A 301      19.100   3.370  27.154  1.00 41.16           N  
ATOM   2467  OE1 GLN A 301      19.856   4.623  25.535  1.00 41.16           O  
ATOM   2468  N   SER A 302      20.795   1.445  20.286  1.00 42.84           N  
ATOM   2469  CA  SER A 302      20.526   1.686  18.857  1.00 42.84           C  
ATOM   2470  C   SER A 302      20.436   0.407  18.037  1.00 42.84           C  
ATOM   2471  CB  SER A 302      21.573   2.602  18.219  1.00 42.84           C  
ATOM   2472  O   SER A 302      21.345   0.072  17.289  1.00 42.84           O  
ATOM   2473  OG  SER A 302      21.543   3.828  18.876  1.00 42.84           O  
ATOM   2474  N   ALA A 303      19.292  -0.266  18.088  1.00 45.47           N  
ATOM   2475  CA  ALA A 303      18.944  -1.316  17.126  1.00 45.47           C  
ATOM   2476  C   ALA A 303      18.310  -0.733  15.837  1.00 45.47           C  
ATOM   2477  CB  ALA A 303      18.053  -2.340  17.841  1.00 45.47           C  
ATOM   2478  O   ALA A 303      17.236  -1.153  15.433  1.00 45.47           O  
ATOM   2479  N   GLY A 304      18.872   0.338  15.260  1.00 56.75           N  
ATOM   2480  CA  GLY A 304      18.343   0.964  14.031  1.00 56.75           C  
ATOM   2481  C   GLY A 304      19.315   0.807  12.865  1.00 56.75           C  
ATOM   2482  O   GLY A 304      20.516   0.812  13.092  1.00 56.75           O  
ATOM   2483  N   SER A 305      18.833   0.697  11.626  1.00 59.34           N  
ATOM   2484  CA  SER A 305      19.687   0.532  10.433  1.00 59.34           C  
ATOM   2485  C   SER A 305      20.529   1.774  10.094  1.00 59.34           C  
ATOM   2486  CB  SER A 305      18.808   0.156   9.232  1.00 59.34           C  
ATOM   2487  O   SER A 305      21.517   1.667   9.375  1.00 59.34           O  
ATOM   2488  OG  SER A 305      17.882   1.203   8.988  1.00 59.34           O  
ATOM   2489  N   GLY A 306      20.169   2.954  10.619  1.00 67.12           N  
ATOM   2490  CA  GLY A 306      20.770   4.236  10.220  1.00 67.12           C  
ATOM   2491  C   GLY A 306      20.333   4.697   8.824  1.00 67.12           C  
ATOM   2492  O   GLY A 306      20.973   5.557   8.232  1.00 67.12           O  
ATOM   2493  N   ILE A 307      19.272   4.095   8.273  1.00 69.12           N  
ATOM   2494  CA  ILE A 307      18.800   4.354   6.905  1.00 69.12           C  
ATOM   2495  C   ILE A 307      17.487   5.160   6.908  1.00 69.12           C  
ATOM   2496  CB  ILE A 307      18.682   3.018   6.130  1.00 69.12           C  
ATOM   2497  O   ILE A 307      17.302   6.037   6.067  1.00 69.12           O  
ATOM   2498  CG1 ILE A 307      19.982   2.180   6.182  1.00 69.12           C  
ATOM   2499  CG2 ILE A 307      18.336   3.307   4.669  1.00 69.12           C  
ATOM   2500  CD1 ILE A 307      19.853   0.789   5.548  1.00 69.12           C  
ATOM   2501  N   GLY A 308      16.602   4.931   7.886  1.00 75.25           N  
ATOM   2502  CA  GLY A 308      15.239   5.479   7.884  1.00 75.25           C  
ATOM   2503  C   GLY A 308      15.147   7.007   7.758  1.00 75.25           C  
ATOM   2504  O   GLY A 308      14.338   7.507   6.978  1.00 75.25           O  
ATOM   2505  N   LEU A 309      15.980   7.778   8.476  1.00 85.88           N  
ATOM   2506  CA  LEU A 309      15.978   9.252   8.379  1.00 85.88           C  
ATOM   2507  C   LEU A 309      16.468   9.755   7.013  1.00 85.88           C  
ATOM   2508  CB  LEU A 309      16.829   9.876   9.504  1.00 85.88           C  
ATOM   2509  O   LEU A 309      15.927  10.734   6.499  1.00 85.88           O  
ATOM   2510  CG  LEU A 309      16.187   9.860  10.904  1.00 85.88           C  
ATOM   2511  CD1 LEU A 309      17.186  10.405  11.925  1.00 85.88           C  
ATOM   2512  CD2 LEU A 309      14.923  10.722  10.980  1.00 85.88           C  
ATOM   2513  N   ALA A 310      17.441   9.075   6.403  1.00 83.50           N  
ATOM   2514  CA  ALA A 310      17.931   9.407   5.067  1.00 83.50           C  
ATOM   2515  C   ALA A 310      16.850   9.157   3.998  1.00 83.50           C  
ATOM   2516  CB  ALA A 310      19.210   8.603   4.800  1.00 83.50           C  
ATOM   2517  O   ALA A 310      16.605  10.026   3.160  1.00 83.50           O  
ATOM   2518  N   ILE A 311      16.140   8.021   4.077  1.00 80.12           N  
ATOM   2519  CA  ILE A 311      14.988   7.721   3.204  1.00 80.12           C  
ATOM   2520  C   ILE A 311      13.879   8.749   3.417  1.00 80.12           C  
ATOM   2521  CB  ILE A 311      14.455   6.288   3.442  1.00 80.12           C  
ATOM   2522  O   ILE A 311      13.354   9.295   2.452  1.00 80.12           O  
ATOM   2523  CG1 ILE A 311      15.504   5.269   2.960  1.00 80.12           C  
ATOM   2524  CG2 ILE A 311      13.114   6.048   2.714  1.00 80.12           C  
ATOM   2525  CD1 ILE A 311      15.146   3.826   3.322  1.00 80.12           C  
ATOM   2526  N   SER A 312      13.562   9.061   4.675  1.00 88.50           N  
ATOM   2527  CA  SER A 312      12.514  10.027   5.015  1.00 88.50           C  
ATOM   2528  C   SER A 312      12.794  11.407   4.421  1.00 88.50           C  
ATOM   2529  CB  SER A 312      12.385  10.157   6.532  1.00 88.50           C  
ATOM   2530  O   SER A 312      11.890  12.044   3.887  1.00 88.50           O  
ATOM   2531  OG  SER A 312      11.977   8.930   7.098  1.00 88.50           O  
ATOM   2532  N   LYS A 313      14.058  11.847   4.456  1.00 90.12           N  
ATOM   2533  CA  LYS A 313      14.479  13.104   3.836  1.00 90.12           C  
ATOM   2534  C   LYS A 313      14.359  13.071   2.314  1.00 90.12           C  
ATOM   2535  CB  LYS A 313      15.900  13.441   4.299  1.00 90.12           C  
ATOM   2536  O   LYS A 313      13.882  14.035   1.727  1.00 90.12           O  
ATOM   2537  CG  LYS A 313      16.317  14.810   3.752  1.00 90.12           C  
ATOM   2538  CD  LYS A 313      17.537  15.349   4.491  1.00 90.12           C  
ATOM   2539  CE  LYS A 313      17.746  16.793   4.041  1.00 90.12           C  
ATOM   2540  NZ  LYS A 313      18.393  17.589   5.101  1.00 90.12           N  
ATOM   2541  N   ASN A 314      14.752  11.969   1.677  1.00 85.88           N  
ATOM   2542  CA  ASN A 314      14.627  11.823   0.228  1.00 85.88           C  
ATOM   2543  C   ASN A 314      13.151  11.820  -0.217  1.00 85.88           C  
ATOM   2544  CB  ASN A 314      15.376  10.552  -0.194  1.00 85.88           C  
ATOM   2545  O   ASN A 314      12.784  12.549  -1.133  1.00 85.88           O  
ATOM   2546  CG  ASN A 314      15.659  10.545  -1.684  1.00 85.88           C  
ATOM   2547  ND2 ASN A 314      16.911  10.543  -2.073  1.00 85.88           N  
ATOM   2548  OD1 ASN A 314      14.777  10.543  -2.519  1.00 85.88           O  
ATOM   2549  N   LEU A 315      12.282  11.086   0.488  1.00 85.12           N  
ATOM   2550  CA  LEU A 315      10.839  11.083   0.230  1.00 85.12           C  
ATOM   2551  C   LEU A 315      10.220  12.477   0.413  1.00 85.12           C  
ATOM   2552  CB  LEU A 315      10.141  10.060   1.144  1.00 85.12           C  
ATOM   2553  O   LEU A 315       9.436  12.897  -0.433  1.00 85.12           O  
ATOM   2554  CG  LEU A 315      10.420   8.578   0.839  1.00 85.12           C  
ATOM   2555  CD1 LEU A 315       9.747   7.716   1.909  1.00 85.12           C  
ATOM   2556  CD2 LEU A 315       9.877   8.155  -0.528  1.00 85.12           C  
ATOM   2557  N   ALA A 316      10.606  13.221   1.455  1.00 91.12           N  
ATOM   2558  CA  ALA A 316      10.152  14.601   1.649  1.00 91.12           C  
ATOM   2559  C   ALA A 316      10.544  15.511   0.470  1.00 91.12           C  
ATOM   2560  CB  ALA A 316      10.723  15.127   2.971  1.00 91.12           C  
ATOM   2561  O   ALA A 316       9.717  16.278  -0.022  1.00 91.12           O  
ATOM   2562  N   GLN A 317      11.774  15.369  -0.037  1.00 90.75           N  
ATOM   2563  CA  GLN A 317      12.256  16.101  -1.214  1.00 90.75           C  
ATOM   2564  C   GLN A 317      11.504  15.720  -2.494  1.00 90.75           C  
ATOM   2565  CB  GLN A 317      13.763  15.867  -1.386  1.00 90.75           C  
ATOM   2566  O   GLN A 317      11.174  16.596  -3.292  1.00 90.75           O  
ATOM   2567  CG  GLN A 317      14.561  16.593  -0.298  1.00 90.75           C  
ATOM   2568  CD  GLN A 317      16.054  16.296  -0.337  1.00 90.75           C  
ATOM   2569  NE2 GLN A 317      16.827  17.034   0.429  1.00 90.75           N  
ATOM   2570  OE1 GLN A 317      16.570  15.430  -1.027  1.00 90.75           O  
ATOM   2571  N   LEU A 318      11.181  14.435  -2.680  1.00 87.06           N  
ATOM   2572  CA  LEU A 318      10.333  13.982  -3.788  1.00 87.06           C  
ATOM   2573  C   LEU A 318       8.919  14.568  -3.695  1.00 87.06           C  
ATOM   2574  CB  LEU A 318      10.280  12.444  -3.817  1.00 87.06           C  
ATOM   2575  O   LEU A 318       8.324  14.888  -4.720  1.00 87.06           O  
ATOM   2576  CG  LEU A 318      11.586  11.771  -4.273  1.00 87.06           C  
ATOM   2577  CD1 LEU A 318      11.473  10.261  -4.074  1.00 87.06           C  
ATOM   2578  CD2 LEU A 318      11.876  12.024  -5.755  1.00 87.06           C  
ATOM   2579  N   MET A 319       8.395  14.754  -2.480  1.00 88.44           N  
ATOM   2580  CA  MET A 319       7.112  15.418  -2.211  1.00 88.44           C  
ATOM   2581  C   MET A 319       7.197  16.957  -2.267  1.00 88.44           C  
ATOM   2582  CB  MET A 319       6.527  14.922  -0.879  1.00 88.44           C  
ATOM   2583  O   MET A 319       6.295  17.642  -1.779  1.00 88.44           O  
ATOM   2584  CG  MET A 319       6.203  13.422  -0.880  1.00 88.44           C  
ATOM   2585  SD  MET A 319       5.517  12.818   0.687  1.00 88.44           S  
ATOM   2586  CE  MET A 319       3.800  13.367   0.496  1.00 88.44           C  
ATOM   2587  N   GLU A 320       8.256  17.495  -2.883  1.00 89.50           N  
ATOM   2588  CA  GLU A 320       8.520  18.927  -3.084  1.00 89.50           C  
ATOM   2589  C   GLU A 320       8.674  19.732  -1.780  1.00 89.50           C  
ATOM   2590  CB  GLU A 320       7.501  19.539  -4.066  1.00 89.50           C  
ATOM   2591  O   GLU A 320       8.484  20.944  -1.771  1.00 89.50           O  
ATOM   2592  CG  GLU A 320       7.555  18.938  -5.476  1.00 89.50           C  
ATOM   2593  CD  GLU A 320       6.306  19.316  -6.283  1.00 89.50           C  
ATOM   2594  OE1 GLU A 320       5.681  18.377  -6.838  1.00 89.50           O  
ATOM   2595  OE2 GLU A 320       5.956  20.517  -6.318  1.00 89.50           O  
ATOM   2596  N   GLY A 321       9.041  19.082  -0.675  1.00 92.81           N  
ATOM   2597  CA  GLY A 321       9.376  19.741   0.587  1.00 92.81           C  
ATOM   2598  C   GLY A 321      10.763  19.360   1.105  1.00 92.81           C  
ATOM   2599  O   GLY A 321      11.682  19.107   0.327  1.00 92.81           O  
ATOM   2600  N   ASP A 322      10.946  19.358   2.424  1.00 95.12           N  
ATOM   2601  CA  ASP A 322      12.205  18.978   3.070  1.00 95.12           C  
ATOM   2602  C   ASP A 322      11.969  18.425   4.484  1.00 95.12           C  
ATOM   2603  CB  ASP A 322      13.181  20.178   3.091  1.00 95.12           C  
ATOM   2604  O   ASP A 322      10.905  18.599   5.081  1.00 95.12           O  
ATOM   2605  CG  ASP A 322      14.649  19.793   3.368  1.00 95.12           C  
ATOM   2606  OD1 ASP A 322      15.035  18.610   3.175  1.00 95.12           O  
ATOM   2607  OD2 ASP A 322      15.428  20.679   3.785  1.00 95.12           O  
ATOM   2608  N   LEU A 323      12.989  17.758   5.025  1.00 95.31           N  
ATOM   2609  CA  LEU A 323      13.022  17.270   6.399  1.00 95.31           C  
ATOM   2610  C   LEU A 323      14.241  17.845   7.130  1.00 95.31           C  
ATOM   2611  CB  LEU A 323      12.989  15.734   6.394  1.00 95.31           C  
ATOM   2612  O   LEU A 323      15.396  17.564   6.780  1.00 95.31           O  
ATOM   2613  CG  LEU A 323      12.979  15.090   7.792  1.00 95.31           C  
ATOM   2614  CD1 LEU A 323      11.733  15.432   8.606  1.00 95.31           C  
ATOM   2615  CD2 LEU A 323      13.034  13.569   7.637  1.00 95.31           C  
ATOM   2616  N   THR A 324      13.979  18.630   8.174  1.00 95.00           N  
ATOM   2617  CA  THR A 324      14.998  19.275   9.013  1.00 95.00           C  
ATOM   2618  C   THR A 324      14.786  18.956  10.494  1.00 95.00           C  
ATOM   2619  CB  THR A 324      15.075  20.791   8.756  1.00 95.00           C  
ATOM   2620  O   THR A 324      13.771  18.381  10.890  1.00 95.00           O  
ATOM   2621  CG2 THR A 324      15.287  21.142   7.284  1.00 95.00           C  
ATOM   2622  OG1 THR A 324      13.902  21.430   9.164  1.00 95.00           O  
ATOM   2623  N   VAL A 325      15.788  19.260  11.322  1.00 94.75           N  
ATOM   2624  CA  VAL A 325      15.767  18.991  12.764  1.00 94.75           C  
ATOM   2625  C   VAL A 325      16.289  20.196  13.538  1.00 94.75           C  
ATOM   2626  CB  VAL A 325      16.554  17.707  13.107  1.00 94.75           C  
ATOM   2627  O   VAL A 325      17.263  20.828  13.131  1.00 94.75           O  
ATOM   2628  CG1 VAL A 325      18.072  17.869  12.920  1.00 94.75           C  
ATOM   2629  CG2 VAL A 325      16.281  17.235  14.540  1.00 94.75           C  
ATOM   2630  N   GLU A 326      15.675  20.459  14.683  1.00 93.56           N  
ATOM   2631  CA  GLU A 326      16.156  21.369  15.714  1.00 93.56           C  
ATOM   2632  C   GLU A 326      16.205  20.609  17.039  1.00 93.56           C  
ATOM   2633  CB  GLU A 326      15.241  22.593  15.834  1.00 93.56           C  
ATOM   2634  O   GLU A 326      15.222  20.001  17.462  1.00 93.56           O  
ATOM   2635  CG  GLU A 326      15.207  23.439  14.552  1.00 93.56           C  
ATOM   2636  CD  GLU A 326      14.414  24.748  14.711  1.00 93.56           C  
ATOM   2637  OE1 GLU A 326      14.398  25.523  13.727  1.00 93.56           O  
ATOM   2638  OE2 GLU A 326      13.901  25.018  15.824  1.00 93.56           O  
ATOM   2639  N   SER A 327      17.355  20.584  17.708  1.00 93.19           N  
ATOM   2640  CA  SER A 327      17.483  19.849  18.968  1.00 93.19           C  
ATOM   2641  C   SER A 327      18.555  20.439  19.878  1.00 93.19           C  
ATOM   2642  CB  SER A 327      17.752  18.373  18.667  1.00 93.19           C  
ATOM   2643  O   SER A 327      19.544  21.013  19.419  1.00 93.19           O  
ATOM   2644  OG  SER A 327      17.727  17.614  19.856  1.00 93.19           O  
ATOM   2645  N   GLU A 328      18.365  20.276  21.185  1.00 89.69           N  
ATOM   2646  CA  GLU A 328      19.356  20.591  22.209  1.00 89.69           C  
ATOM   2647  C   GLU A 328      19.463  19.402  23.171  1.00 89.69           C  
ATOM   2648  CB  GLU A 328      18.979  21.900  22.925  1.00 89.69           C  
ATOM   2649  O   GLU A 328      18.456  18.804  23.560  1.00 89.69           O  
ATOM   2650  CG  GLU A 328      20.097  22.426  23.843  1.00 89.69           C  
ATOM   2651  CD  GLU A 328      19.695  23.690  24.628  1.00 89.69           C  
ATOM   2652  OE1 GLU A 328      20.334  24.002  25.659  1.00 89.69           O  
ATOM   2653  OE2 GLU A 328      18.672  24.340  24.316  1.00 89.69           O  
ATOM   2654  N   ARG A 329      20.690  19.043  23.571  1.00 87.00           N  
ATOM   2655  CA  ARG A 329      20.912  17.917  24.490  1.00 87.00           C  
ATOM   2656  C   ARG A 329      20.139  18.110  25.797  1.00 87.00           C  
ATOM   2657  CB  ARG A 329      22.406  17.702  24.776  1.00 87.00           C  
ATOM   2658  O   ARG A 329      20.229  19.155  26.435  1.00 87.00           O  
ATOM   2659  CG  ARG A 329      23.078  16.866  23.680  1.00 87.00           C  
ATOM   2660  CD  ARG A 329      24.465  16.387  24.135  1.00 87.00           C  
ATOM   2661  NE  ARG A 329      24.977  15.351  23.223  1.00 87.00           N  
ATOM   2662  NH1 ARG A 329      26.690  14.467  24.514  1.00 87.00           N  
ATOM   2663  NH2 ARG A 329      26.173  13.546  22.582  1.00 87.00           N  
ATOM   2664  CZ  ARG A 329      25.945  14.480  23.448  1.00 87.00           C  
ATOM   2665  N   GLY A 330      19.409  17.072  26.195  1.00 83.25           N  
ATOM   2666  CA  GLY A 330      18.589  17.031  27.406  1.00 83.25           C  
ATOM   2667  C   GLY A 330      17.267  17.800  27.328  1.00 83.25           C  
ATOM   2668  O   GLY A 330      16.555  17.839  28.327  1.00 83.25           O  
ATOM   2669  N   LYS A 331      16.932  18.414  26.184  1.00 87.88           N  
ATOM   2670  CA  LYS A 331      15.661  19.134  25.973  1.00 87.88           C  
ATOM   2671  C   LYS A 331      14.778  18.522  24.875  1.00 87.88           C  
ATOM   2672  CB  LYS A 331      15.927  20.621  25.698  1.00 87.88           C  
ATOM   2673  O   LYS A 331      13.729  19.089  24.576  1.00 87.88           O  
ATOM   2674  CG  LYS A 331      16.666  21.341  26.835  1.00 87.88           C  
ATOM   2675  CD  LYS A 331      16.676  22.846  26.548  1.00 87.88           C  
ATOM   2676  CE  LYS A 331      17.656  23.573  27.469  1.00 87.88           C  
ATOM   2677  NZ  LYS A 331      18.030  24.881  26.891  1.00 87.88           N  
ATOM   2678  N   GLY A 332      15.193  17.392  24.300  1.00 90.69           N  
ATOM   2679  CA  GLY A 332      14.501  16.697  23.211  1.00 90.69           C  
ATOM   2680  C   GLY A 332      14.846  17.197  21.807  1.00 90.69           C  
ATOM   2681  O   GLY A 332      15.740  18.032  21.616  1.00 90.69           O  
ATOM   2682  N   ALA A 333      14.172  16.648  20.800  1.00 94.25           N  
ATOM   2683  CA  ALA A 333      14.313  17.044  19.402  1.00 94.25           C  
ATOM   2684  C   ALA A 333      12.973  17.476  18.791  1.00 94.25           C  
ATOM   2685  CB  ALA A 333      14.999  15.919  18.615  1.00 94.25           C  
ATOM   2686  O   ALA A 333      11.894  17.096  19.236  1.00 94.25           O  
ATOM   2687  N   THR A 334      13.049  18.334  17.778  1.00 96.12           N  
ATOM   2688  CA  THR A 334      11.918  18.778  16.964  1.00 96.12           C  
ATOM   2689  C   THR A 334      12.266  18.550  15.502  1.00 96.12           C  
ATOM   2690  CB  THR A 334      11.574  20.251  17.227  1.00 96.12           C  
ATOM   2691  O   THR A 334      13.192  19.159  14.973  1.00 96.12           O  
ATOM   2692  CG2 THR A 334      10.288  20.656  16.515  1.00 96.12           C  
ATOM   2693  OG1 THR A 334      11.356  20.438  18.611  1.00 96.12           O  
ATOM   2694  N   PHE A 335      11.545  17.646  14.850  1.00 96.44           N  
ATOM   2695  CA  PHE A 335      11.668  17.382  13.423  1.00 96.44           C  
ATOM   2696  C   PHE A 335      10.602  18.158  12.660  1.00 96.44           C  
ATOM   2697  CB  PHE A 335      11.581  15.880  13.149  1.00 96.44           C  
ATOM   2698  O   PHE A 335       9.424  18.120  13.017  1.00 96.44           O  
ATOM   2699  CG  PHE A 335      12.803  15.116  13.610  1.00 96.44           C  
ATOM   2700  CD1 PHE A 335      13.860  14.876  12.711  1.00 96.44           C  
ATOM   2701  CD2 PHE A 335      12.891  14.648  14.935  1.00 96.44           C  
ATOM   2702  CE1 PHE A 335      14.993  14.157  13.130  1.00 96.44           C  
ATOM   2703  CE2 PHE A 335      14.028  13.938  15.357  1.00 96.44           C  
ATOM   2704  CZ  PHE A 335      15.077  13.689  14.454  1.00 96.44           C  
ATOM   2705  N   HIS A 336      11.028  18.828  11.597  1.00 96.38           N  
ATOM   2706  CA  HIS A 336      10.199  19.648  10.729  1.00 96.38           C  
ATOM   2707  C   HIS A 336      10.129  18.995   9.354  1.00 96.38           C  
ATOM   2708  CB  HIS A 336      10.820  21.042  10.644  1.00 96.38           C  
ATOM   2709  O   HIS A 336      11.119  18.970   8.625  1.00 96.38           O  
ATOM   2710  CG  HIS A 336      10.753  21.806  11.932  1.00 96.38           C  
ATOM   2711  CD2 HIS A 336      11.691  21.843  12.928  1.00 96.38           C  
ATOM   2712  ND1 HIS A 336       9.707  22.601  12.319  1.00 96.38           N  
ATOM   2713  CE1 HIS A 336      10.005  23.119  13.520  1.00 96.38           C  
ATOM   2714  NE2 HIS A 336      11.195  22.671  13.940  1.00 96.38           N  
ATOM   2715  N   LEU A 337       8.965  18.451   9.016  1.00 96.81           N  
ATOM   2716  CA  LEU A 337       8.661  17.893   7.706  1.00 96.81           C  
ATOM   2717  C   LEU A 337       7.765  18.869   6.949  1.00 96.81           C  
ATOM   2718  CB  LEU A 337       7.990  16.524   7.895  1.00 96.81           C  
ATOM   2719  O   LEU A 337       6.658  19.169   7.396  1.00 96.81           O  
ATOM   2720  CG  LEU A 337       7.394  15.924   6.606  1.00 96.81           C  
ATOM   2721  CD1 LEU A 337       8.497  15.558   5.615  1.00 96.81           C  
ATOM   2722  CD2 LEU A 337       6.570  14.685   6.951  1.00 96.81           C  
ATOM   2723  N   THR A 338       8.212  19.318   5.786  1.00 95.25           N  
ATOM   2724  CA  THR A 338       7.387  20.076   4.845  1.00 95.25           C  
ATOM   2725  C   THR A 338       7.088  19.233   3.614  1.00 95.25           C  
ATOM   2726  CB  THR A 338       8.019  21.423   4.476  1.00 95.25           C  
ATOM   2727  O   THR A 338       7.899  18.401   3.210  1.00 95.25           O  
ATOM   2728  CG2 THR A 338       8.211  22.313   5.705  1.00 95.25           C  
ATOM   2729  OG1 THR A 338       9.283  21.248   3.888  1.00 95.25           O  
ATOM   2730  N   LEU A 339       5.911  19.429   3.021  1.00 94.00           N  
ATOM   2731  CA  LEU A 339       5.531  18.832   1.740  1.00 94.00           C  
ATOM   2732  C   LEU A 339       4.512  19.703   1.012  1.00 94.00           C  
ATOM   2733  CB  LEU A 339       5.018  17.395   1.951  1.00 94.00           C  
ATOM   2734  O   LEU A 339       3.775  20.462   1.648  1.00 94.00           O  
ATOM   2735  CG  LEU A 339       3.719  17.250   2.772  1.00 94.00           C  
ATOM   2736  CD1 LEU A 339       2.449  17.306   1.913  1.00 94.00           C  
ATOM   2737  CD2 LEU A 339       3.731  15.888   3.459  1.00 94.00           C  
ATOM   2738  N   HIS A 340       4.440  19.554  -0.309  1.00 91.69           N  
ATOM   2739  CA  HIS A 340       3.429  20.209  -1.131  1.00 91.69           C  
ATOM   2740  C   HIS A 340       2.359  19.213  -1.589  1.00 91.69           C  
ATOM   2741  CB  HIS A 340       4.081  20.954  -2.298  1.00 91.69           C  
ATOM   2742  O   HIS A 340       2.654  18.167  -2.183  1.00 91.69           O  
ATOM   2743  CG  HIS A 340       4.786  22.219  -1.876  1.00 91.69           C  
ATOM   2744  CD2 HIS A 340       5.897  22.334  -1.084  1.00 91.69           C  
ATOM   2745  ND1 HIS A 340       4.383  23.495  -2.189  1.00 91.69           N  
ATOM   2746  CE1 HIS A 340       5.236  24.355  -1.612  1.00 91.69           C  
ATOM   2747  NE2 HIS A 340       6.164  23.698  -0.904  1.00 91.69           N  
ATOM   2748  N   ALA A 341       1.098  19.553  -1.325  1.00 89.56           N  
ATOM   2749  CA  ALA A 341      -0.062  18.774  -1.740  1.00 89.56           C  
ATOM   2750  C   ALA A 341      -1.189  19.701  -2.204  1.00 89.56           C  
ATOM   2751  CB  ALA A 341      -0.504  17.851  -0.598  1.00 89.56           C  
ATOM   2752  O   ALA A 341      -1.439  20.745  -1.608  1.00 89.56           O  
ATOM   2753  N   GLN A 342      -1.883  19.310  -3.270  1.00 87.50           N  
ATOM   2754  CA  GLN A 342      -3.024  20.072  -3.774  1.00 87.50           C  
ATOM   2755  C   GLN A 342      -4.288  19.682  -3.009  1.00 87.50           C  
ATOM   2756  CB  GLN A 342      -3.183  19.859  -5.284  1.00 87.50           C  
ATOM   2757  O   GLN A 342      -4.577  18.493  -2.858  1.00 87.50           O  
ATOM   2758  CG  GLN A 342      -2.048  20.542  -6.065  1.00 87.50           C  
ATOM   2759  CD  GLN A 342      -2.137  20.322  -7.572  1.00 87.50           C  
ATOM   2760  NE2 GLN A 342      -1.313  20.993  -8.346  1.00 87.50           N  
ATOM   2761  OE1 GLN A 342      -2.907  19.529  -8.088  1.00 87.50           O  
ATOM   2762  N   GLU A 343      -5.043  20.675  -2.542  1.00 87.62           N  
ATOM   2763  CA  GLU A 343      -6.392  20.456  -2.021  1.00 87.62           C  
ATOM   2764  C   GLU A 343      -7.331  20.061  -3.165  1.00 87.62           C  
ATOM   2765  CB  GLU A 343      -6.873  21.705  -1.262  1.00 87.62           C  
ATOM   2766  O   GLU A 343      -7.388  20.737  -4.193  1.00 87.62           O  
ATOM   2767  CG  GLU A 343      -8.312  21.554  -0.739  1.00 87.62           C  
ATOM   2768  CD  GLU A 343      -8.771  22.711   0.167  1.00 87.62           C  
ATOM   2769  OE1 GLU A 343      -9.897  22.630   0.697  1.00 87.62           O  
ATOM   2770  OE2 GLU A 343      -7.992  23.665   0.406  1.00 87.62           O  
ATOM   2771  N   ILE A 344      -8.072  18.967  -2.981  1.00 82.12           N  
ATOM   2772  CA  ILE A 344      -9.075  18.509  -3.946  1.00 82.12           C  
ATOM   2773  C   ILE A 344     -10.465  18.761  -3.357  1.00 82.12           C  
ATOM   2774  CB  ILE A 344      -8.859  17.031  -4.346  1.00 82.12           C  
ATOM   2775  O   ILE A 344     -10.737  18.422  -2.208  1.00 82.12           O  
ATOM   2776  CG1 ILE A 344      -7.458  16.768  -4.947  1.00 82.12           C  
ATOM   2777  CG2 ILE A 344      -9.933  16.633  -5.383  1.00 82.12           C  
ATOM   2778  CD1 ILE A 344      -7.120  15.269  -4.993  1.00 82.12           C  
ATOM   2779  N   SER A 345     -11.374  19.329  -4.152  1.00 62.72           N  
ATOM   2780  CA  SER A 345     -12.792  19.384  -3.792  1.00 62.72           C  
ATOM   2781  C   SER A 345     -13.452  18.042  -4.117  1.00 62.72           C  
ATOM   2782  CB  SER A 345     -13.489  20.537  -4.519  1.00 62.72           C  
ATOM   2783  O   SER A 345     -13.300  17.528  -5.222  1.00 62.72           O  
ATOM   2784  OG  SER A 345     -14.796  20.735  -4.005  1.00 62.72           O  
ATOM   2785  N   GLU A 346     -14.234  17.505  -3.182  1.00 52.84           N  
ATOM   2786  CA  GLU A 346     -14.943  16.210  -3.236  1.00 52.84           C  
ATOM   2787  C   GLU A 346     -15.706  15.925  -4.560  1.00 52.84           C  
ATOM   2788  CB  GLU A 346     -15.895  16.241  -2.025  1.00 52.84           C  
ATOM   2789  O   GLU A 346     -15.977  14.772  -4.899  1.00 52.84           O  
ATOM   2790  CG  GLU A 346     -16.532  14.904  -1.626  1.00 52.84           C  
ATOM   2791  CD  GLU A 346     -17.412  15.030  -0.367  1.00 52.84           C  
ATOM   2792  OE1 GLU A 346     -18.051  14.015  -0.015  1.00 52.84           O  
ATOM   2793  OE2 GLU A 346     -17.489  16.145   0.203  1.00 52.84           O  
ATOM   2794  N   LYS A 347     -16.008  16.961  -5.360  1.00 40.59           N  
ATOM   2795  CA  LYS A 347     -16.781  16.890  -6.613  1.00 40.59           C  
ATOM   2796  C   LYS A 347     -16.078  16.293  -7.840  1.00 40.59           C  
ATOM   2797  CB  LYS A 347     -17.358  18.277  -6.940  1.00 40.59           C  
ATOM   2798  O   LYS A 347     -16.771  16.060  -8.826  1.00 40.59           O  
ATOM   2799  CG  LYS A 347     -18.711  18.462  -6.249  1.00 40.59           C  
ATOM   2800  CD  LYS A 347     -19.335  19.800  -6.645  1.00 40.59           C  
ATOM   2801  CE  LYS A 347     -20.724  19.903  -6.015  1.00 40.59           C  
ATOM   2802  NZ  LYS A 347     -21.345  21.214  -6.312  1.00 40.59           N  
ATOM   2803  N   GLU A 348     -14.776  16.019  -7.800  1.00 39.44           N  
ATOM   2804  CA  GLU A 348     -14.055  15.366  -8.914  1.00 39.44           C  
ATOM   2805  C   GLU A 348     -13.650  13.911  -8.631  1.00 39.44           C  
ATOM   2806  CB  GLU A 348     -12.890  16.235  -9.412  1.00 39.44           C  
ATOM   2807  O   GLU A 348     -12.921  13.301  -9.412  1.00 39.44           O  
ATOM   2808  CG  GLU A 348     -13.409  17.386 -10.289  1.00 39.44           C  
ATOM   2809  CD  GLU A 348     -12.287  18.205 -10.947  1.00 39.44           C  
ATOM   2810  OE1 GLU A 348     -12.619  18.953 -11.897  1.00 39.44           O  
ATOM   2811  OE2 GLU A 348     -11.128  18.114 -10.489  1.00 39.44           O  
ATOM   2812  N   SER A 349     -14.190  13.296  -7.573  1.00 39.81           N  
ATOM   2813  CA  SER A 349     -14.203  11.835  -7.505  1.00 39.81           C  
ATOM   2814  C   SER A 349     -15.241  11.321  -8.505  1.00 39.81           C  
ATOM   2815  CB  SER A 349     -14.402  11.314  -6.077  1.00 39.81           C  
ATOM   2816  O   SER A 349     -16.454  11.467  -8.337  1.00 39.81           O  
ATOM   2817  OG  SER A 349     -15.639  11.706  -5.512  1.00 39.81           O  
ATOM   2818  N   VAL A 350     -14.767  10.760  -9.616  1.00 36.59           N  
ATOM   2819  CA  VAL A 350     -15.601   9.997 -10.543  1.00 36.59           C  
ATOM   2820  C   VAL A 350     -16.310   8.917  -9.723  1.00 36.59           C  
ATOM   2821  CB  VAL A 350     -14.733   9.384 -11.666  1.00 36.59           C  
ATOM   2822  O   VAL A 350     -15.705   7.911  -9.359  1.00 36.59           O  
ATOM   2823  CG1 VAL A 350     -15.552   8.520 -12.635  1.00 36.59           C  
ATOM   2824  CG2 VAL A 350     -14.049  10.485 -12.490  1.00 36.59           C  
ATOM   2825  N   LYS A 351     -17.601   9.110  -9.421  1.00 40.75           N  
ATOM   2826  CA  LYS A 351     -18.496   8.007  -9.063  1.00 40.75           C  
ATOM   2827  C   LYS A 351     -18.494   7.053 -10.256  1.00 40.75           C  
ATOM   2828  CB  LYS A 351     -19.921   8.502  -8.741  1.00 40.75           C  
ATOM   2829  O   LYS A 351     -19.241   7.258 -11.212  1.00 40.75           O  
ATOM   2830  CG  LYS A 351     -20.062   9.023  -7.305  1.00 40.75           C  
ATOM   2831  CD  LYS A 351     -21.521   9.389  -6.989  1.00 40.75           C  
ATOM   2832  CE  LYS A 351     -21.626   9.789  -5.513  1.00 40.75           C  
ATOM   2833  NZ  LYS A 351     -23.018  10.101  -5.107  1.00 40.75           N  
ATOM   2834  N   LYS A 352     -17.615   6.050 -10.229  1.00 44.88           N  
ATOM   2835  CA  LYS A 352     -17.659   4.906 -11.140  1.00 44.88           C  
ATOM   2836  C   LYS A 352     -19.014   4.230 -10.895  1.00 44.88           C  
ATOM   2837  CB  LYS A 352     -16.449   3.973 -10.886  1.00 44.88           C  
ATOM   2838  O   LYS A 352     -19.236   3.669  -9.828  1.00 44.88           O  
ATOM   2839  CG  LYS A 352     -15.109   4.605 -11.322  1.00 44.88           C  
ATOM   2840  CD  LYS A 352     -13.887   3.681 -11.139  1.00 44.88           C  
ATOM   2841  CE  LYS A 352     -12.636   4.412 -11.658  1.00 44.88           C  
ATOM   2842  NZ  LYS A 352     -11.386   3.614 -11.620  1.00 44.88           N  
ATOM   2843  N   ASN A 353     -19.968   4.400 -11.812  1.00 45.59           N  
ATOM   2844  CA  ASN A 353     -21.292   3.784 -11.703  1.00 45.59           C  
ATOM   2845  C   ASN A 353     -21.130   2.273 -11.905  1.00 45.59           C  
ATOM   2846  CB  ASN A 353     -22.260   4.368 -12.761  1.00 45.59           C  
ATOM   2847  O   ASN A 353     -20.993   1.829 -13.041  1.00 45.59           O  
ATOM   2848  CG  ASN A 353     -23.123   5.541 -12.323  1.00 45.59           C  
ATOM   2849  ND2 ASN A 353     -23.632   6.285 -13.279  1.00 45.59           N  
ATOM   2850  OD1 ASN A 353     -23.423   5.786 -11.163  1.00 45.59           O  
ATOM   2851  N   ILE A 354     -21.187   1.494 -10.825  1.00 58.50           N  
ATOM   2852  CA  ILE A 354     -21.545   0.076 -10.926  1.00 58.50           C  
ATOM   2853  C   ILE A 354     -22.975   0.042 -11.502  1.00 58.50           C  
ATOM   2854  CB  ILE A 354     -21.435  -0.633  -9.553  1.00 58.50           C  
ATOM   2855  O   ILE A 354     -23.837   0.783 -11.004  1.00 58.50           O  
ATOM   2856  CG1 ILE A 354     -20.004  -0.491  -8.973  1.00 58.50           C  
ATOM   2857  CG2 ILE A 354     -21.795  -2.126  -9.675  1.00 58.50           C  
ATOM   2858  CD1 ILE A 354     -19.866  -0.968  -7.523  1.00 58.50           C  
ATOM   2859  N   PRO A 355     -23.246  -0.712 -12.584  1.00 62.00           N  
ATOM   2860  CA  PRO A 355     -24.603  -0.853 -13.098  1.00 62.00           C  
ATOM   2861  C   PRO A 355     -25.515  -1.487 -12.036  1.00 62.00           C  
ATOM   2862  CB  PRO A 355     -24.477  -1.693 -14.374  1.00 62.00           C  
ATOM   2863  O   PRO A 355     -25.056  -2.113 -11.084  1.00 62.00           O  
ATOM   2864  CG  PRO A 355     -23.199  -2.501 -14.150  1.00 62.00           C  
ATOM   2865  CD  PRO A 355     -22.323  -1.565 -13.321  1.00 62.00           C  
ATOM   2866  N   SER A 356     -26.830  -1.314 -12.177  1.00 74.31           N  
ATOM   2867  CA  SER A 356     -27.774  -2.095 -11.369  1.00 74.31           C  
ATOM   2868  C   SER A 356     -27.581  -3.577 -11.708  1.00 74.31           C  
ATOM   2869  CB  SER A 356     -29.203  -1.645 -11.660  1.00 74.31           C  
ATOM   2870  O   SER A 356     -27.524  -3.914 -12.888  1.00 74.31           O  
ATOM   2871  OG  SER A 356     -30.117  -2.288 -10.805  1.00 74.31           O  
ATOM   2872  N   LEU A 357     -27.435  -4.423 -10.686  1.00 82.81           N  
ATOM   2873  CA  LEU A 357     -27.145  -5.856 -10.824  1.00 82.81           C  
ATOM   2874  C   LEU A 357     -28.322  -6.658 -10.276  1.00 82.81           C  
ATOM   2875  CB  LEU A 357     -25.853  -6.253 -10.074  1.00 82.81           C  
ATOM   2876  O   LEU A 357     -28.940  -6.229  -9.298  1.00 82.81           O  
ATOM   2877  CG  LEU A 357     -24.558  -5.557 -10.526  1.00 82.81           C  
ATOM   2878  CD1 LEU A 357     -23.405  -5.966  -9.614  1.00 82.81           C  
ATOM   2879  CD2 LEU A 357     -24.177  -5.889 -11.967  1.00 82.81           C  
ATOM   2880  N   ASN A 358     -28.588  -7.819 -10.865  1.00 82.00           N  
ATOM   2881  CA  ASN A 358     -29.488  -8.837 -10.340  1.00 82.00           C  
ATOM   2882  C   ASN A 358     -28.678  -9.820  -9.491  1.00 82.00           C  
ATOM   2883  CB  ASN A 358     -30.207  -9.543 -11.497  1.00 82.00           C  
ATOM   2884  O   ASN A 358     -27.833 -10.557 -10.000  1.00 82.00           O  
ATOM   2885  CG  ASN A 358     -30.984  -8.575 -12.363  1.00 82.00           C  
ATOM   2886  ND2 ASN A 358     -30.602  -8.445 -13.610  1.00 82.00           N  
ATOM   2887  OD1 ASN A 358     -31.906  -7.897 -11.932  1.00 82.00           O  
ATOM   2888  N   ILE A 359     -28.937  -9.821  -8.191  1.00 90.12           N  
ATOM   2889  CA  ILE A 359     -28.176 -10.551  -7.183  1.00 90.12           C  
ATOM   2890  C   ILE A 359     -29.058 -11.652  -6.606  1.00 90.12           C  
ATOM   2891  CB  ILE A 359     -27.664  -9.582  -6.090  1.00 90.12           C  
ATOM   2892  O   ILE A 359     -30.170 -11.381  -6.148  1.00 90.12           O  
ATOM   2893  CG1 ILE A 359     -26.874  -8.420  -6.744  1.00 90.12           C  
ATOM   2894  CG2 ILE A 359     -26.838 -10.355  -5.043  1.00 90.12           C  
ATOM   2895  CD1 ILE A 359     -26.230  -7.427  -5.780  1.00 90.12           C  
ATOM   2896  N   LEU A 360     -28.549 -12.882  -6.581  1.00 92.12           N  
ATOM   2897  CA  LEU A 360     -29.154 -13.961  -5.804  1.00 92.12           C  
ATOM   2898  C   LEU A 360     -28.444 -14.054  -4.451  1.00 92.12           C  
ATOM   2899  CB  LEU A 360     -29.109 -15.267  -6.611  1.00 92.12           C  
ATOM   2900  O   LEU A 360     -27.282 -14.450  -4.384  1.00 92.12           O  
ATOM   2901  CG  LEU A 360     -29.688 -16.491  -5.877  1.00 92.12           C  
ATOM   2902  CD1 LEU A 360     -31.166 -16.310  -5.515  1.00 92.12           C  
ATOM   2903  CD2 LEU A 360     -29.572 -17.737  -6.756  1.00 92.12           C  
ATOM   2904  N   LEU A 361     -29.144 -13.680  -3.381  1.00 92.31           N  
ATOM   2905  CA  LEU A 361     -28.678 -13.806  -2.002  1.00 92.31           C  
ATOM   2906  C   LEU A 361     -29.187 -15.122  -1.404  1.00 92.31           C  
ATOM   2907  CB  LEU A 361     -29.153 -12.578  -1.204  1.00 92.31           C  
ATOM   2908  O   LEU A 361     -30.395 -15.344  -1.327  1.00 92.31           O  
ATOM   2909  CG  LEU A 361     -28.806 -12.624   0.296  1.00 92.31           C  
ATOM   2910  CD1 LEU A 361     -27.298 -12.566   0.547  1.00 92.31           C  
ATOM   2911  CD2 LEU A 361     -29.459 -11.440   1.010  1.00 92.31           C  
ATOM   2912  N   VAL A 362     -28.276 -15.976  -0.947  1.00 92.56           N  
ATOM   2913  CA  VAL A 362     -28.601 -17.251  -0.299  1.00 92.56           C  
ATOM   2914  C   VAL A 362     -28.172 -17.190   1.164  1.00 92.56           C  
ATOM   2915  CB  VAL A 362     -27.964 -18.440  -1.040  1.00 92.56           C  
ATOM   2916  O   VAL A 362     -26.981 -17.160   1.454  1.00 92.56           O  
ATOM   2917  CG1 VAL A 362     -28.548 -19.755  -0.516  1.00 92.56           C  
ATOM   2918  CG2 VAL A 362     -28.211 -18.376  -2.555  1.00 92.56           C  
ATOM   2919  N   GLU A 363     -29.144 -17.136   2.073  1.00 85.12           N  
ATOM   2920  CA  GLU A 363     -28.963 -16.927   3.517  1.00 85.12           C  
ATOM   2921  C   GLU A 363     -30.175 -17.511   4.256  1.00 85.12           C  
ATOM   2922  CB  GLU A 363     -28.868 -15.412   3.769  1.00 85.12           C  
ATOM   2923  O   GLU A 363     -31.300 -17.296   3.814  1.00 85.12           O  
ATOM   2924  CG  GLU A 363     -28.858 -14.994   5.245  1.00 85.12           C  
ATOM   2925  CD  GLU A 363     -27.556 -15.326   5.965  1.00 85.12           C  
ATOM   2926  OE1 GLU A 363     -27.606 -15.789   7.123  1.00 85.12           O  
ATOM   2927  OE2 GLU A 363     -26.494 -14.931   5.443  1.00 85.12           O  
ATOM   2928  N   ASP A 364     -29.987 -18.223   5.371  1.00 84.56           N  
ATOM   2929  CA  ASP A 364     -31.084 -18.875   6.107  1.00 84.56           C  
ATOM   2930  C   ASP A 364     -31.597 -18.069   7.318  1.00 84.56           C  
ATOM   2931  CB  ASP A 364     -30.671 -20.305   6.496  1.00 84.56           C  
ATOM   2932  O   ASP A 364     -32.665 -18.372   7.857  1.00 84.56           O  
ATOM   2933  CG  ASP A 364     -29.715 -20.362   7.693  1.00 84.56           C  
ATOM   2934  OD1 ASP A 364     -28.827 -19.491   7.753  1.00 84.56           O  
ATOM   2935  OD2 ASP A 364     -29.913 -21.248   8.565  1.00 84.56           O  
ATOM   2936  N   VAL A 365     -30.879 -17.023   7.738  1.00 77.62           N  
ATOM   2937  CA  VAL A 365     -31.269 -16.165   8.865  1.00 77.62           C  
ATOM   2938  C   VAL A 365     -32.024 -14.922   8.379  1.00 77.62           C  
ATOM   2939  CB  VAL A 365     -30.041 -15.797   9.722  1.00 77.62           C  
ATOM   2940  O   VAL A 365     -31.442 -14.015   7.783  1.00 77.62           O  
ATOM   2941  CG1 VAL A 365     -30.439 -14.946  10.939  1.00 77.62           C  
ATOM   2942  CG2 VAL A 365     -29.315 -17.038  10.256  1.00 77.62           C  
ATOM   2943  N   ASP A 366     -33.313 -14.815   8.730  1.00 74.31           N  
ATOM   2944  CA  ASP A 366     -34.220 -13.717   8.327  1.00 74.31           C  
ATOM   2945  C   ASP A 366     -33.650 -12.307   8.555  1.00 74.31           C  
ATOM   2946  CB  ASP A 366     -35.533 -13.816   9.125  1.00 74.31           C  
ATOM   2947  O   ASP A 366     -33.839 -11.396   7.745  1.00 74.31           O  
ATOM   2948  CG  ASP A 366     -36.440 -14.975   8.706  1.00 74.31           C  
ATOM   2949  OD1 ASP A 366     -36.514 -15.250   7.490  1.00 74.31           O  
ATOM   2950  OD2 ASP A 366     -37.101 -15.527   9.614  1.00 74.31           O  
ATOM   2951  N   LEU A 367     -32.934 -12.109   9.662  1.00 69.62           N  
ATOM   2952  CA  LEU A 367     -32.346 -10.815   9.994  1.00 69.62           C  
ATOM   2953  C   LEU A 367     -31.148 -10.474   9.100  1.00 69.62           C  
ATOM   2954  CB  LEU A 367     -31.975 -10.834  11.478  1.00 69.62           C  
ATOM   2955  O   LEU A 367     -31.016  -9.331   8.664  1.00 69.62           O  
ATOM   2956  CG  LEU A 367     -31.508  -9.478  12.029  1.00 69.62           C  
ATOM   2957  CD1 LEU A 367     -32.569  -8.379  11.951  1.00 69.62           C  
ATOM   2958  CD2 LEU A 367     -31.196  -9.709  13.499  1.00 69.62           C  
ATOM   2959  N   ASN A 368     -30.310 -11.465   8.784  1.00 72.88           N  
ATOM   2960  CA  ASN A 368     -29.191 -11.301   7.859  1.00 72.88           C  
ATOM   2961  C   ASN A 368     -29.714 -11.014   6.449  1.00 72.88           C  
ATOM   2962  CB  ASN A 368     -28.320 -12.565   7.858  1.00 72.88           C  
ATOM   2963  O   ASN A 368     -29.225 -10.089   5.802  1.00 72.88           O  
ATOM   2964  CG  ASN A 368     -27.578 -12.842   9.147  1.00 72.88           C  
ATOM   2965  ND2 ASN A 368     -26.971 -14.001   9.229  1.00 72.88           N  
ATOM   2966  OD1 ASN A 368     -27.540 -12.045  10.076  1.00 72.88           O  
ATOM   2967  N   ILE A 369     -30.762 -11.733   6.021  1.00 78.38           N  
ATOM   2968  CA  ILE A 369     -31.483 -11.466   4.771  1.00 78.38           C  
ATOM   2969  C   ILE A 369     -31.937 -10.007   4.730  1.00 78.38           C  
ATOM   2970  CB  ILE A 369     -32.704 -12.405   4.620  1.00 78.38           C  
ATOM   2971  O   ILE A 369     -31.637  -9.296   3.773  1.00 78.38           O  
ATOM   2972  CG1 ILE A 369     -32.273 -13.865   4.381  1.00 78.38           C  
ATOM   2973  CG2 ILE A 369     -33.608 -11.926   3.465  1.00 78.38           C  
ATOM   2974  CD1 ILE A 369     -33.404 -14.873   4.623  1.00 78.38           C  
ATOM   2975  N   MET A 370     -32.660  -9.553   5.759  1.00 71.75           N  
ATOM   2976  CA  MET A 370     -33.231  -8.206   5.806  1.00 71.75           C  
ATOM   2977  C   MET A 370     -32.151  -7.129   5.689  1.00 71.75           C  
ATOM   2978  CB  MET A 370     -34.039  -8.057   7.103  1.00 71.75           C  
ATOM   2979  O   MET A 370     -32.290  -6.199   4.892  1.00 71.75           O  
ATOM   2980  CG  MET A 370     -34.669  -6.665   7.242  1.00 71.75           C  
ATOM   2981  SD  MET A 370     -35.701  -6.450   8.716  1.00 71.75           S  
ATOM   2982  CE  MET A 370     -37.162  -7.410   8.241  1.00 71.75           C  
ATOM   2983  N   VAL A 371     -31.062  -7.262   6.445  1.00 70.19           N  
ATOM   2984  CA  VAL A 371     -29.961  -6.293   6.445  1.00 70.19           C  
ATOM   2985  C   VAL A 371     -29.217  -6.296   5.114  1.00 70.19           C  
ATOM   2986  CB  VAL A 371     -29.031  -6.562   7.640  1.00 70.19           C  
ATOM   2987  O   VAL A 371     -29.086  -5.239   4.493  1.00 70.19           O  
ATOM   2988  CG1 VAL A 371     -27.756  -5.712   7.586  1.00 70.19           C  
ATOM   2989  CG2 VAL A 371     -29.799  -6.263   8.940  1.00 70.19           C  
ATOM   2990  N   ALA A 372     -28.795  -7.468   4.636  1.00 73.38           N  
ATOM   2991  CA  ALA A 372     -28.083  -7.606   3.371  1.00 73.38           C  
ATOM   2992  C   ALA A 372     -28.910  -7.073   2.196  1.00 73.38           C  
ATOM   2993  CB  ALA A 372     -27.735  -9.085   3.176  1.00 73.38           C  
ATOM   2994  O   ALA A 372     -28.430  -6.252   1.414  1.00 73.38           O  
ATOM   2995  N   LYS A 373     -30.187  -7.463   2.120  1.00 78.75           N  
ATOM   2996  CA  LYS A 373     -31.121  -6.988   1.099  1.00 78.75           C  
ATOM   2997  C   LYS A 373     -31.289  -5.470   1.147  1.00 78.75           C  
ATOM   2998  CB  LYS A 373     -32.452  -7.727   1.274  1.00 78.75           C  
ATOM   2999  O   LYS A 373     -31.180  -4.822   0.112  1.00 78.75           O  
ATOM   3000  CG  LYS A 373     -33.456  -7.298   0.209  1.00 78.75           C  
ATOM   3001  CD  LYS A 373     -34.729  -8.137   0.284  1.00 78.75           C  
ATOM   3002  CE  LYS A 373     -35.654  -7.571  -0.786  1.00 78.75           C  
ATOM   3003  NZ  LYS A 373     -36.913  -8.323  -0.914  1.00 78.75           N  
ATOM   3004  N   THR A 374     -31.471  -4.890   2.334  1.00 68.88           N  
ATOM   3005  CA  THR A 374     -31.629  -3.434   2.493  1.00 68.88           C  
ATOM   3006  C   THR A 374     -30.398  -2.669   2.001  1.00 68.88           C  
ATOM   3007  CB  THR A 374     -31.886  -3.065   3.961  1.00 68.88           C  
ATOM   3008  O   THR A 374     -30.535  -1.632   1.349  1.00 68.88           O  
ATOM   3009  CG2 THR A 374     -32.114  -1.567   4.163  1.00 68.88           C  
ATOM   3010  OG1 THR A 374     -33.052  -3.683   4.436  1.00 68.88           O  
ATOM   3011  N   ILE A 375     -29.190  -3.160   2.298  1.00 69.88           N  
ATOM   3012  CA  ILE A 375     -27.935  -2.544   1.840  1.00 69.88           C  
ATOM   3013  C   ILE A 375     -27.839  -2.611   0.311  1.00 69.88           C  
ATOM   3014  CB  ILE A 375     -26.720  -3.208   2.536  1.00 69.88           C  
ATOM   3015  O   ILE A 375     -27.616  -1.589  -0.339  1.00 69.88           O  
ATOM   3016  CG1 ILE A 375     -26.732  -2.876   4.046  1.00 69.88           C  
ATOM   3017  CG2 ILE A 375     -25.391  -2.743   1.908  1.00 69.88           C  
ATOM   3018  CD1 ILE A 375     -25.738  -3.691   4.885  1.00 69.88           C  
ATOM   3019  N   LEU A 376     -28.059  -3.791  -0.269  1.00 79.31           N  
ATOM   3020  CA  LEU A 376     -27.963  -4.023  -1.711  1.00 79.31           C  
ATOM   3021  C   LEU A 376     -29.017  -3.224  -2.504  1.00 79.31           C  
ATOM   3022  CB  LEU A 376     -28.102  -5.535  -1.949  1.00 79.31           C  
ATOM   3023  O   LEU A 376     -28.693  -2.604  -3.519  1.00 79.31           O  
ATOM   3024  CG  LEU A 376     -26.937  -6.402  -1.436  1.00 79.31           C  
ATOM   3025  CD1 LEU A 376     -27.328  -7.881  -1.454  1.00 79.31           C  
ATOM   3026  CD2 LEU A 376     -25.684  -6.236  -2.285  1.00 79.31           C  
ATOM   3027  N   GLU A 377     -30.256  -3.152  -2.015  1.00 78.81           N  
ATOM   3028  CA  GLU A 377     -31.330  -2.363  -2.633  1.00 78.81           C  
ATOM   3029  C   GLU A 377     -31.075  -0.850  -2.518  1.00 78.81           C  
ATOM   3030  CB  GLU A 377     -32.687  -2.723  -2.007  1.00 78.81           C  
ATOM   3031  O   GLU A 377     -31.313  -0.110  -3.478  1.00 78.81           O  
ATOM   3032  CG  GLU A 377     -33.190  -4.112  -2.439  1.00 78.81           C  
ATOM   3033  CD  GLU A 377     -34.558  -4.474  -1.834  1.00 78.81           C  
ATOM   3034  OE1 GLU A 377     -35.261  -5.320  -2.436  1.00 78.81           O  
ATOM   3035  OE2 GLU A 377     -34.920  -3.946  -0.759  1.00 78.81           O  
ATOM   3036  N   LYS A 378     -30.513  -0.367  -1.396  1.00 68.50           N  
ATOM   3037  CA  LYS A 378     -30.071   1.037  -1.258  1.00 68.50           C  
ATOM   3038  C   LYS A 378     -28.983   1.409  -2.268  1.00 68.50           C  
ATOM   3039  CB  LYS A 378     -29.555   1.308   0.163  1.00 68.50           C  
ATOM   3040  O   LYS A 378     -28.945   2.552  -2.727  1.00 68.50           O  
ATOM   3041  CG  LYS A 378     -30.671   1.656   1.157  1.00 68.50           C  
ATOM   3042  CD  LYS A 378     -30.040   1.952   2.523  1.00 68.50           C  
ATOM   3043  CE  LYS A 378     -31.061   2.478   3.537  1.00 68.50           C  
ATOM   3044  NZ  LYS A 378     -30.384   2.783   4.822  1.00 68.50           N  
ATOM   3045  N   LEU A 379     -28.134   0.455  -2.646  1.00 67.50           N  
ATOM   3046  CA  LEU A 379     -27.129   0.614  -3.701  1.00 67.50           C  
ATOM   3047  C   LEU A 379     -27.710   0.477  -5.124  1.00 67.50           C  
ATOM   3048  CB  LEU A 379     -25.954  -0.340  -3.428  1.00 67.50           C  
ATOM   3049  O   LEU A 379     -26.979   0.633  -6.100  1.00 67.50           O  
ATOM   3050  CG  LEU A 379     -25.167  -0.027  -2.140  1.00 67.50           C  
ATOM   3051  CD1 LEU A 379     -24.131  -1.121  -1.905  1.00 67.50           C  
ATOM   3052  CD2 LEU A 379     -24.443   1.322  -2.196  1.00 67.50           C  
ATOM   3053  N   ARG A 380     -29.039   0.329  -5.251  1.00 77.00           N  
ATOM   3054  CA  ARG A 380     -29.808   0.199  -6.502  1.00 77.00           C  
ATOM   3055  C   ARG A 380     -29.631  -1.144  -7.220  1.00 77.00           C  
ATOM   3056  CB  ARG A 380     -29.607   1.405  -7.447  1.00 77.00           C  
ATOM   3057  O   ARG A 380     -29.818  -1.194  -8.435  1.00 77.00           O  
ATOM   3058  CG  ARG A 380     -29.824   2.774  -6.787  1.00 77.00           C  
ATOM   3059  CD  ARG A 380     -29.652   3.910  -7.805  1.00 77.00           C  
ATOM   3060  NE  ARG A 380     -28.238   4.096  -8.188  1.00 77.00           N  
ATOM   3061  NH1 ARG A 380     -28.542   5.766  -9.730  1.00 77.00           N  
ATOM   3062  NH2 ARG A 380     -26.473   5.037  -9.274  1.00 77.00           N  
ATOM   3063  CZ  ARG A 380     -27.758   4.966  -9.059  1.00 77.00           C  
ATOM   3064  N   HIS A 381     -29.307  -2.218  -6.503  1.00 82.75           N  
ATOM   3065  CA  HIS A 381     -29.334  -3.582  -7.042  1.00 82.75           C  
ATOM   3066  C   HIS A 381     -30.713  -4.235  -6.844  1.00 82.75           C  
ATOM   3067  CB  HIS A 381     -28.194  -4.409  -6.431  1.00 82.75           C  
ATOM   3068  O   HIS A 381     -31.488  -3.831  -5.974  1.00 82.75           O  
ATOM   3069  CG  HIS A 381     -26.837  -3.773  -6.622  1.00 82.75           C  
ATOM   3070  CD2 HIS A 381     -26.041  -3.255  -5.638  1.00 82.75           C  
ATOM   3071  ND1 HIS A 381     -26.183  -3.559  -7.817  1.00 82.75           N  
ATOM   3072  CE1 HIS A 381     -25.039  -2.910  -7.558  1.00 82.75           C  
ATOM   3073  NE2 HIS A 381     -24.907  -2.700  -6.240  1.00 82.75           N  
ATOM   3074  N   HIS A 382     -31.025  -5.239  -7.659  1.00 83.44           N  
ATOM   3075  CA  HIS A 382     -32.189  -6.107  -7.496  1.00 83.44           C  
ATOM   3076  C   HIS A 382     -31.759  -7.388  -6.787  1.00 83.44           C  
ATOM   3077  CB  HIS A 382     -32.811  -6.389  -8.870  1.00 83.44           C  
ATOM   3078  O   HIS A 382     -30.765  -7.989  -7.178  1.00 83.44           O  
ATOM   3079  CG  HIS A 382     -33.432  -5.167  -9.499  1.00 83.44           C  
ATOM   3080  CD2 HIS A 382     -33.431  -4.830 -10.826  1.00 83.44           C  
ATOM   3081  ND1 HIS A 382     -34.112  -4.177  -8.828  1.00 83.44           N  
ATOM   3082  CE1 HIS A 382     -34.514  -3.268  -9.727  1.00 83.44           C  
ATOM   3083  NE2 HIS A 382     -34.134  -3.621 -10.964  1.00 83.44           N  
ATOM   3084  N   VAL A 383     -32.480  -7.791  -5.737  1.00 89.38           N  
ATOM   3085  CA  VAL A 383     -32.077  -8.916  -4.881  1.00 89.38           C  
ATOM   3086  C   VAL A 383     -33.210  -9.924  -4.749  1.00 89.38           C  
ATOM   3087  CB  VAL A 383     -31.621  -8.448  -3.489  1.00 89.38           C  
ATOM   3088  O   VAL A 383     -34.240  -9.628  -4.135  1.00 89.38           O  
ATOM   3089  CG1 VAL A 383     -31.006  -9.603  -2.684  1.00 89.38           C  
ATOM   3090  CG2 VAL A 383     -30.577  -7.332  -3.563  1.00 89.38           C  
ATOM   3091  N   ASP A 384     -32.981 -11.128  -5.262  1.00 91.44           N  
ATOM   3092  CA  ASP A 384     -33.792 -12.302  -4.946  1.00 91.44           C  
ATOM   3093  C   ASP A 384     -33.156 -13.074  -3.791  1.00 91.44           C  
ATOM   3094  CB  ASP A 384     -33.960 -13.207  -6.168  1.00 91.44           C  
ATOM   3095  O   ASP A 384     -31.934 -13.116  -3.655  1.00 91.44           O  
ATOM   3096  CG  ASP A 384     -34.962 -12.684  -7.199  1.00 91.44           C  
ATOM   3097  OD1 ASP A 384     -35.866 -11.901  -6.829  1.00 91.44           O  
ATOM   3098  OD2 ASP A 384     -34.872 -13.176  -8.347  1.00 91.44           O  
ATOM   3099  N   VAL A 385     -33.990 -13.688  -2.950  1.00 91.25           N  
ATOM   3100  CA  VAL A 385     -33.538 -14.370  -1.731  1.00 91.25           C  
ATOM   3101  C   VAL A 385     -33.910 -15.848  -1.764  1.00 91.25           C  
ATOM   3102  CB  VAL A 385     -34.074 -13.689  -0.460  1.00 91.25           C  
ATOM   3103  O   VAL A 385     -35.073 -16.201  -1.983  1.00 91.25           O  
ATOM   3104  CG1 VAL A 385     -33.555 -14.393   0.800  1.00 91.25           C  
ATOM   3105  CG2 VAL A 385     -33.662 -12.209  -0.392  1.00 91.25           C  
ATOM   3106  N   ALA A 386     -32.932 -16.701  -1.468  1.00 91.25           N  
ATOM   3107  CA  ALA A 386     -33.124 -18.109  -1.152  1.00 91.25           C  
ATOM   3108  C   ALA A 386     -32.748 -18.393   0.308  1.00 91.25           C  
ATOM   3109  CB  ALA A 386     -32.281 -18.957  -2.102  1.00 91.25           C  
ATOM   3110  O   ALA A 386     -31.708 -17.952   0.779  1.00 91.25           O  
ATOM   3111  N   THR A 387     -33.574 -19.180   0.999  1.00 89.75           N  
ATOM   3112  CA  THR A 387     -33.382 -19.548   2.420  1.00 89.75           C  
ATOM   3113  C   THR A 387     -32.700 -20.903   2.620  1.00 89.75           C  
ATOM   3114  CB  THR A 387     -34.713 -19.517   3.184  1.00 89.75           C  
ATOM   3115  O   THR A 387     -32.474 -21.341   3.743  1.00 89.75           O  
ATOM   3116  CG2 THR A 387     -35.336 -18.121   3.202  1.00 89.75           C  
ATOM   3117  OG1 THR A 387     -35.648 -20.405   2.589  1.00 89.75           O  
ATOM   3118  N   ASN A 388     -32.436 -21.617   1.527  1.00 86.38           N  
ATOM   3119  CA  ASN A 388     -31.822 -22.942   1.500  1.00 86.38           C  
ATOM   3120  C   ASN A 388     -31.270 -23.228   0.094  1.00 86.38           C  
ATOM   3121  CB  ASN A 388     -32.856 -23.998   1.937  1.00 86.38           C  
ATOM   3122  O   ASN A 388     -31.641 -22.560  -0.879  1.00 86.38           O  
ATOM   3123  CG  ASN A 388     -34.111 -24.007   1.092  1.00 86.38           C  
ATOM   3124  ND2 ASN A 388     -35.198 -23.486   1.609  1.00 86.38           N  
ATOM   3125  OD1 ASN A 388     -34.142 -24.460  -0.043  1.00 86.38           O  
ATOM   3126  N   GLY A 389     -30.405 -24.233  -0.028  1.00 86.75           N  
ATOM   3127  CA  GLY A 389     -29.712 -24.536  -1.276  1.00 86.75           C  
ATOM   3128  C   GLY A 389     -30.625 -25.050  -2.386  1.00 86.75           C  
ATOM   3129  O   GLY A 389     -30.485 -24.639  -3.538  1.00 86.75           O  
ATOM   3130  N   LYS A 390     -31.647 -25.854  -2.065  1.00 89.50           N  
ATOM   3131  CA  LYS A 390     -32.649 -26.284  -3.066  1.00 89.50           C  
ATOM   3132  C   LYS A 390     -33.400 -25.107  -3.688  1.00 89.50           C  
ATOM   3133  CB  LYS A 390     -33.653 -27.239  -2.420  1.00 89.50           C  
ATOM   3134  O   LYS A 390     -33.643 -25.089  -4.899  1.00 89.50           O  
ATOM   3135  CG  LYS A 390     -33.019 -28.605  -2.165  1.00 89.50           C  
ATOM   3136  CD  LYS A 390     -33.965 -29.475  -1.342  1.00 89.50           C  
ATOM   3137  CE  LYS A 390     -33.233 -30.773  -1.016  1.00 89.50           C  
ATOM   3138  NZ  LYS A 390     -33.987 -31.578  -0.032  1.00 89.50           N  
ATOM   3139  N   GLN A 391     -33.782 -24.129  -2.870  1.00 90.81           N  
ATOM   3140  CA  GLN A 391     -34.427 -22.907  -3.339  1.00 90.81           C  
ATOM   3141  C   GLN A 391     -33.466 -22.072  -4.190  1.00 90.81           C  
ATOM   3142  CB  GLN A 391     -34.958 -22.115  -2.137  1.00 90.81           C  
ATOM   3143  O   GLN A 391     -33.896 -21.551  -5.217  1.00 90.81           O  
ATOM   3144  CG  GLN A 391     -35.768 -20.882  -2.567  1.00 90.81           C  
ATOM   3145  CD  GLN A 391     -36.302 -20.081  -1.385  1.00 90.81           C  
ATOM   3146  NE2 GLN A 391     -37.188 -19.142  -1.620  1.00 90.81           N  
ATOM   3147  OE1 GLN A 391     -35.921 -20.246  -0.236  1.00 90.81           O  
ATOM   3148  N   ALA A 392     -32.189 -21.989  -3.803  1.00 89.81           N  
ATOM   3149  CA  ALA A 392     -31.164 -21.274  -4.559  1.00 89.81           C  
ATOM   3150  C   ALA A 392     -31.004 -21.842  -5.975  1.00 89.81           C  
ATOM   3151  CB  ALA A 392     -29.845 -21.314  -3.783  1.00 89.81           C  
ATOM   3152  O   ALA A 392     -31.114 -21.094  -6.942  1.00 89.81           O  
ATOM   3153  N   ILE A 393     -30.860 -23.165  -6.104  1.00 88.50           N  
ATOM   3154  CA  ILE A 393     -30.772 -23.851  -7.403  1.00 88.50           C  
ATOM   3155  C   ILE A 393     -32.038 -23.602  -8.236  1.00 88.50           C  
ATOM   3156  CB  ILE A 393     -30.509 -25.359  -7.184  1.00 88.50           C  
ATOM   3157  O   ILE A 393     -31.957 -23.221  -9.399  1.00 88.50           O  
ATOM   3158  CG1 ILE A 393     -29.099 -25.575  -6.584  1.00 88.50           C  
ATOM   3159  CG2 ILE A 393     -30.661 -26.131  -8.507  1.00 88.50           C  
ATOM   3160  CD1 ILE A 393     -28.867 -26.988  -6.030  1.00 88.50           C  
ATOM   3161  N   THR A 394     -33.219 -23.728  -7.624  1.00 87.00           N  
ATOM   3162  CA  THR A 394     -34.499 -23.504  -8.320  1.00 87.00           C  
ATOM   3163  C   THR A 394     -34.647 -22.067  -8.833  1.00 87.00           C  
ATOM   3164  CB  THR A 394     -35.684 -23.802  -7.389  1.00 87.00           C  
ATOM   3165  O   THR A 394     -35.252 -21.850  -9.882  1.00 87.00           O  
ATOM   3166  CG2 THR A 394     -37.042 -23.670  -8.088  1.00 87.00           C  
ATOM   3167  OG1 THR A 394     -35.646 -25.114  -6.880  1.00 87.00           O  
ATOM   3168  N   LEU A 395     -34.170 -21.072  -8.077  1.00 86.50           N  
ATOM   3169  CA  LEU A 395     -34.196 -19.668  -8.491  1.00 86.50           C  
ATOM   3170  C   LEU A 395     -33.174 -19.402  -9.596  1.00 86.50           C  
ATOM   3171  CB  LEU A 395     -33.957 -18.751  -7.277  1.00 86.50           C  
ATOM   3172  O   LEU A 395     -33.524 -18.761 -10.584  1.00 86.50           O  
ATOM   3173  CG  LEU A 395     -35.188 -18.570  -6.372  1.00 86.50           C  
ATOM   3174  CD1 LEU A 395     -34.798 -17.794  -5.118  1.00 86.50           C  
ATOM   3175  CD2 LEU A 395     -36.313 -17.788  -7.058  1.00 86.50           C  
ATOM   3176  N   PHE A 396     -31.961 -19.944  -9.468  1.00 81.69           N  
ATOM   3177  CA  PHE A 396     -30.917 -19.853 -10.487  1.00 81.69           C  
ATOM   3178  C   PHE A 396     -31.362 -20.440 -11.834  1.00 81.69           C  
ATOM   3179  CB  PHE A 396     -29.658 -20.556  -9.969  1.00 81.69           C  
ATOM   3180  O   PHE A 396     -31.151 -19.829 -12.870  1.00 81.69           O  
ATOM   3181  CG  PHE A 396     -28.492 -20.434 -10.923  1.00 81.69           C  
ATOM   3182  CD1 PHE A 396     -28.279 -21.405 -11.920  1.00 81.69           C  
ATOM   3183  CD2 PHE A 396     -27.649 -19.314 -10.847  1.00 81.69           C  
ATOM   3184  CE1 PHE A 396     -27.216 -21.261 -12.829  1.00 81.69           C  
ATOM   3185  CE2 PHE A 396     -26.577 -19.182 -11.743  1.00 81.69           C  
ATOM   3186  CZ  PHE A 396     -26.359 -20.152 -12.737  1.00 81.69           C  
ATOM   3187  N   GLU A 397     -32.051 -21.583 -11.833  1.00 79.75           N  
ATOM   3188  CA  GLU A 397     -32.558 -22.216 -13.062  1.00 79.75           C  
ATOM   3189  C   GLU A 397     -33.717 -21.440 -13.722  1.00 79.75           C  
ATOM   3190  CB  GLU A 397     -33.018 -23.645 -12.728  1.00 79.75           C  
ATOM   3191  O   GLU A 397     -34.028 -21.660 -14.894  1.00 79.75           O  
ATOM   3192  CG  GLU A 397     -31.860 -24.624 -12.453  1.00 79.75           C  
ATOM   3193  CD  GLU A 397     -32.340 -26.011 -11.974  1.00 79.75           C  
ATOM   3194  OE1 GLU A 397     -31.473 -26.882 -11.712  1.00 79.75           O  
ATOM   3195  OE2 GLU A 397     -33.575 -26.212 -11.847  1.00 79.75           O  
ATOM   3196  N   LYS A 398     -34.397 -20.553 -12.983  1.00 75.44           N  
ATOM   3197  CA  LYS A 398     -35.572 -19.802 -13.467  1.00 75.44           C  
ATOM   3198  C   LYS A 398     -35.263 -18.378 -13.908  1.00 75.44           C  
ATOM   3199  CB  LYS A 398     -36.645 -19.767 -12.376  1.00 75.44           C  
ATOM   3200  O   LYS A 398     -35.995 -17.844 -14.741  1.00 75.44           O  
ATOM   3201  CG  LYS A 398     -37.359 -21.114 -12.264  1.00 75.44           C  
ATOM   3202  CD  LYS A 398     -38.375 -21.049 -11.127  1.00 75.44           C  
ATOM   3203  CE  LYS A 398     -39.030 -22.418 -10.980  1.00 75.44           C  
ATOM   3204  NZ  LYS A 398     -39.947 -22.430  -9.820  1.00 75.44           N  
ATOM   3205  N   ASN A 399     -34.244 -17.764 -13.322  1.00 74.06           N  
ATOM   3206  CA  ASN A 399     -33.925 -16.351 -13.475  1.00 74.06           C  
ATOM   3207  C   ASN A 399     -32.484 -16.173 -13.966  1.00 74.06           C  
ATOM   3208  CB  ASN A 399     -34.154 -15.657 -12.126  1.00 74.06           C  
ATOM   3209  O   ASN A 399     -31.686 -17.102 -13.943  1.00 74.06           O  
ATOM   3210  CG  ASN A 399     -35.592 -15.683 -11.642  1.00 74.06           C  
ATOM   3211  ND2 ASN A 399     -35.786 -15.846 -10.357  1.00 74.06           N  
ATOM   3212  OD1 ASN A 399     -36.552 -15.524 -12.382  1.00 74.06           O  
ATOM   3213  N   VAL A 400     -32.141 -14.962 -14.403  1.00 69.88           N  
ATOM   3214  CA  VAL A 400     -30.771 -14.609 -14.794  1.00 69.88           C  
ATOM   3215  C   VAL A 400     -30.189 -13.696 -13.726  1.00 69.88           C  
ATOM   3216  CB  VAL A 400     -30.723 -13.962 -16.189  1.00 69.88           C  
ATOM   3217  O   VAL A 400     -30.790 -12.671 -13.401  1.00 69.88           O  
ATOM   3218  CG1 VAL A 400     -29.282 -13.653 -16.614  1.00 69.88           C  
ATOM   3219  CG2 VAL A 400     -31.338 -14.888 -17.249  1.00 69.88           C  
ATOM   3220  N   TYR A 401     -29.027 -14.069 -13.200  1.00 81.88           N  
ATOM   3221  CA  TYR A 401     -28.315 -13.316 -12.174  1.00 81.88           C  
ATOM   3222  C   TYR A 401     -26.942 -12.893 -12.678  1.00 81.88           C  
ATOM   3223  CB  TYR A 401     -28.214 -14.139 -10.885  1.00 81.88           C  
ATOM   3224  O   TYR A 401     -26.293 -13.624 -13.425  1.00 81.88           O  
ATOM   3225  CG  TYR A 401     -29.565 -14.457 -10.279  1.00 81.88           C  
ATOM   3226  CD1 TYR A 401     -30.336 -13.419  -9.721  1.00 81.88           C  
ATOM   3227  CD2 TYR A 401     -30.071 -15.771 -10.306  1.00 81.88           C  
ATOM   3228  CE1 TYR A 401     -31.617 -13.685  -9.203  1.00 81.88           C  
ATOM   3229  CE2 TYR A 401     -31.341 -16.042  -9.762  1.00 81.88           C  
ATOM   3230  OH  TYR A 401     -33.373 -15.262  -8.756  1.00 81.88           O  
ATOM   3231  CZ  TYR A 401     -32.121 -15.001  -9.219  1.00 81.88           C  
ATOM   3232  N   ASP A 402     -26.509 -11.718 -12.234  1.00 73.31           N  
ATOM   3233  CA  ASP A 402     -25.187 -11.179 -12.533  1.00 73.31           C  
ATOM   3234  C   ASP A 402     -24.153 -11.682 -11.518  1.00 73.31           C  
ATOM   3235  CB  ASP A 402     -25.253  -9.646 -12.550  1.00 73.31           C  
ATOM   3236  O   ASP A 402     -23.006 -11.900 -11.883  1.00 73.31           O  
ATOM   3237  CG  ASP A 402     -26.248  -9.111 -13.587  1.00 73.31           C  
ATOM   3238  OD1 ASP A 402     -26.049  -9.363 -14.794  1.00 73.31           O  
ATOM   3239  OD2 ASP A 402     -27.224  -8.443 -13.170  1.00 73.31           O  
ATOM   3240  N   ILE A 403     -24.555 -11.903 -10.259  1.00 85.50           N  
ATOM   3241  CA  ILE A 403     -23.694 -12.393  -9.171  1.00 85.50           C  
ATOM   3242  C   ILE A 403     -24.509 -13.175  -8.129  1.00 85.50           C  
ATOM   3243  CB  ILE A 403     -22.916 -11.213  -8.538  1.00 85.50           C  
ATOM   3244  O   ILE A 403     -25.673 -12.856  -7.860  1.00 85.50           O  
ATOM   3245  CG1 ILE A 403     -21.783 -11.699  -7.610  1.00 85.50           C  
ATOM   3246  CG2 ILE A 403     -23.846 -10.214  -7.836  1.00 85.50           C  
ATOM   3247  CD1 ILE A 403     -20.957 -10.565  -6.993  1.00 85.50           C  
ATOM   3248  N   LEU A 404     -23.892 -14.192  -7.524  1.00 91.06           N  
ATOM   3249  CA  LEU A 404     -24.463 -14.985  -6.430  1.00 91.06           C  
ATOM   3250  C   LEU A 404     -23.706 -14.699  -5.131  1.00 91.06           C  
ATOM   3251  CB  LEU A 404     -24.400 -16.485  -6.776  1.00 91.06           C  
ATOM   3252  O   LEU A 404     -22.481 -14.778  -5.104  1.00 91.06           O  
ATOM   3253  CG  LEU A 404     -25.533 -17.006  -7.674  1.00 91.06           C  
ATOM   3254  CD1 LEU A 404     -25.627 -16.273  -9.009  1.00 91.06           C  
ATOM   3255  CD2 LEU A 404     -25.344 -18.497  -7.944  1.00 91.06           C  
ATOM   3256  N   LEU A 405     -24.430 -14.416  -4.047  1.00 90.88           N  
ATOM   3257  CA  LEU A 405     -23.885 -14.326  -2.689  1.00 90.88           C  
ATOM   3258  C   LEU A 405     -24.347 -15.555  -1.904  1.00 90.88           C  
ATOM   3259  CB  LEU A 405     -24.334 -13.018  -2.009  1.00 90.88           C  
ATOM   3260  O   LEU A 405     -25.537 -15.690  -1.621  1.00 90.88           O  
ATOM   3261  CG  LEU A 405     -23.964 -11.717  -2.743  1.00 90.88           C  
ATOM   3262  CD1 LEU A 405     -24.362 -10.518  -1.881  1.00 90.88           C  
ATOM   3263  CD2 LEU A 405     -22.473 -11.617  -3.052  1.00 90.88           C  
ATOM   3264  N   LEU A 406     -23.421 -16.461  -1.589  1.00 90.62           N  
ATOM   3265  CA  LEU A 406     -23.727 -17.789  -1.058  1.00 90.62           C  
ATOM   3266  C   LEU A 406     -23.260 -17.939   0.386  1.00 90.62           C  
ATOM   3267  CB  LEU A 406     -23.074 -18.869  -1.948  1.00 90.62           C  
ATOM   3268  O   LEU A 406     -22.056 -17.988   0.640  1.00 90.62           O  
ATOM   3269  CG  LEU A 406     -23.523 -18.885  -3.419  1.00 90.62           C  
ATOM   3270  CD1 LEU A 406     -22.833 -20.020  -4.171  1.00 90.62           C  
ATOM   3271  CD2 LEU A 406     -25.030 -19.083  -3.555  1.00 90.62           C  
ATOM   3272  N   ASP A 407     -24.189 -18.086   1.329  1.00 86.56           N  
ATOM   3273  CA  ASP A 407     -23.822 -18.549   2.663  1.00 86.56           C  
ATOM   3274  C   ASP A 407     -23.233 -19.965   2.615  1.00 86.56           C  
ATOM   3275  CB  ASP A 407     -25.003 -18.477   3.628  1.00 86.56           C  
ATOM   3276  O   ASP A 407     -23.723 -20.851   1.913  1.00 86.56           O  
ATOM   3277  CG  ASP A 407     -24.583 -18.647   5.086  1.00 86.56           C  
ATOM   3278  OD1 ASP A 407     -23.363 -18.687   5.386  1.00 86.56           O  
ATOM   3279  OD2 ASP A 407     -25.454 -18.472   5.949  1.00 86.56           O  
ATOM   3280  N   ILE A 408     -22.166 -20.184   3.379  1.00 82.62           N  
ATOM   3281  CA  ILE A 408     -21.472 -21.472   3.440  1.00 82.62           C  
ATOM   3282  C   ILE A 408     -22.272 -22.479   4.269  1.00 82.62           C  
ATOM   3283  CB  ILE A 408     -20.043 -21.290   3.994  1.00 82.62           C  
ATOM   3284  O   ILE A 408     -22.294 -23.664   3.922  1.00 82.62           O  
ATOM   3285  CG1 ILE A 408     -19.226 -20.359   3.070  1.00 82.62           C  
ATOM   3286  CG2 ILE A 408     -19.343 -22.654   4.153  1.00 82.62           C  
ATOM   3287  CD1 ILE A 408     -17.815 -20.078   3.592  1.00 82.62           C  
ATOM   3288  N   LYS A 409     -22.907 -22.026   5.359  1.00 77.19           N  
ATOM   3289  CA  LYS A 409     -23.652 -22.873   6.300  1.00 77.19           C  
ATOM   3290  C   LYS A 409     -25.162 -22.693   6.088  1.00 77.19           C  
ATOM   3291  CB  LYS A 409     -23.250 -22.542   7.756  1.00 77.19           C  
ATOM   3292  O   LYS A 409     -25.773 -21.877   6.759  1.00 77.19           O  
ATOM   3293  CG  LYS A 409     -21.844 -22.996   8.202  1.00 77.19           C  
ATOM   3294  CD  LYS A 409     -21.690 -22.769   9.724  1.00 77.19           C  
ATOM   3295  CE  LYS A 409     -20.372 -23.273  10.342  1.00 77.19           C  
ATOM   3296  NZ  LYS A 409     -20.365 -23.144  11.837  1.00 77.19           N  
ATOM   3297  N   LEU A 410     -25.765 -23.477   5.192  1.00 82.56           N  
ATOM   3298  CA  LEU A 410     -27.225 -23.516   5.005  1.00 82.56           C  
ATOM   3299  C   LEU A 410     -27.818 -24.792   5.635  1.00 82.56           C  
ATOM   3300  CB  LEU A 410     -27.575 -23.374   3.510  1.00 82.56           C  
ATOM   3301  O   LEU A 410     -27.097 -25.771   5.847  1.00 82.56           O  
ATOM   3302  CG  LEU A 410     -27.087 -22.080   2.850  1.00 82.56           C  
ATOM   3303  CD1 LEU A 410     -27.065 -22.276   1.335  1.00 82.56           C  
ATOM   3304  CD2 LEU A 410     -28.020 -20.925   3.214  1.00 82.56           C  
ATOM   3305  N   PRO A 411     -29.128 -24.819   5.945  1.00 74.62           N  
ATOM   3306  CA  PRO A 411     -29.749 -25.926   6.676  1.00 74.62           C  
ATOM   3307  C   PRO A 411     -29.806 -27.259   5.912  1.00 74.62           C  
ATOM   3308  CB  PRO A 411     -31.159 -25.428   7.026  1.00 74.62           C  
ATOM   3309  O   PRO A 411     -29.941 -28.307   6.543  1.00 74.62           O  
ATOM   3310  CG  PRO A 411     -31.444 -24.344   5.987  1.00 74.62           C  
ATOM   3311  CD  PRO A 411     -30.071 -23.718   5.809  1.00 74.62           C  
ATOM   3312  N   ASP A 412     -29.767 -27.249   4.576  1.00 81.19           N  
ATOM   3313  CA  ASP A 412     -29.936 -28.446   3.741  1.00 81.19           C  
ATOM   3314  C   ASP A 412     -28.669 -28.907   3.007  1.00 81.19           C  
ATOM   3315  CB  ASP A 412     -31.104 -28.234   2.761  1.00 81.19           C  
ATOM   3316  O   ASP A 412     -28.535 -30.106   2.762  1.00 81.19           O  
ATOM   3317  CG  ASP A 412     -30.877 -27.144   1.704  1.00 81.19           C  
ATOM   3318  OD1 ASP A 412     -30.190 -26.143   2.003  1.00 81.19           O  
ATOM   3319  OD2 ASP A 412     -31.481 -27.269   0.610  1.00 81.19           O  
ATOM   3320  N   MET A 413     -27.771 -27.989   2.648  1.00 83.44           N  
ATOM   3321  CA  MET A 413     -26.493 -28.254   1.971  1.00 83.44           C  
ATOM   3322  C   MET A 413     -25.508 -27.106   2.224  1.00 83.44           C  
ATOM   3323  CB  MET A 413     -26.727 -28.471   0.464  1.00 83.44           C  
ATOM   3324  O   MET A 413     -25.907 -26.041   2.672  1.00 83.44           O  
ATOM   3325  CG  MET A 413     -27.306 -27.257  -0.271  1.00 83.44           C  
ATOM   3326  SD  MET A 413     -27.705 -27.565  -2.019  1.00 83.44           S  
ATOM   3327  CE  MET A 413     -29.133 -28.656  -1.831  1.00 83.44           C  
ATOM   3328  N   SER A 414     -24.222 -27.275   1.943  1.00 82.44           N  
ATOM   3329  CA  SER A 414     -23.250 -26.184   2.028  1.00 82.44           C  
ATOM   3330  C   SER A 414     -23.301 -25.280   0.793  1.00 82.44           C  
ATOM   3331  CB  SER A 414     -21.841 -26.739   2.239  1.00 82.44           C  
ATOM   3332  O   SER A 414     -23.548 -25.743  -0.320  1.00 82.44           O  
ATOM   3333  OG  SER A 414     -20.923 -25.673   2.410  1.00 82.44           O  
ATOM   3334  N   GLY A 415     -22.968 -23.995   0.957  1.00 82.94           N  
ATOM   3335  CA  GLY A 415     -22.750 -23.083  -0.171  1.00 82.94           C  
ATOM   3336  C   GLY A 415     -21.728 -23.611  -1.188  1.00 82.94           C  
ATOM   3337  O   GLY A 415     -21.896 -23.399  -2.387  1.00 82.94           O  
ATOM   3338  N   PHE A 416     -20.721 -24.370  -0.739  1.00 83.38           N  
ATOM   3339  CA  PHE A 416     -19.761 -25.038  -1.628  1.00 83.38           C  
ATOM   3340  C   PHE A 416     -20.407 -26.128  -2.489  1.00 83.38           C  
ATOM   3341  CB  PHE A 416     -18.622 -25.633  -0.793  1.00 83.38           C  
ATOM   3342  O   PHE A 416     -20.072 -26.259  -3.662  1.00 83.38           O  
ATOM   3343  CG  PHE A 416     -17.831 -24.622   0.014  1.00 83.38           C  
ATOM   3344  CD1 PHE A 416     -17.218 -23.533  -0.632  1.00 83.38           C  
ATOM   3345  CD2 PHE A 416     -17.663 -24.795   1.401  1.00 83.38           C  
ATOM   3346  CE1 PHE A 416     -16.432 -22.629   0.101  1.00 83.38           C  
ATOM   3347  CE2 PHE A 416     -16.868 -23.894   2.132  1.00 83.38           C  
ATOM   3348  CZ  PHE A 416     -16.250 -22.812   1.481  1.00 83.38           C  
ATOM   3349  N   GLU A 417     -21.376 -26.871  -1.947  1.00 82.31           N  
ATOM   3350  CA  GLU A 417     -22.108 -27.897  -2.701  1.00 82.31           C  
ATOM   3351  C   GLU A 417     -22.982 -27.259  -3.791  1.00 82.31           C  
ATOM   3352  CB  GLU A 417     -22.960 -28.762  -1.752  1.00 82.31           C  
ATOM   3353  O   GLU A 417     -23.077 -27.792  -4.896  1.00 82.31           O  
ATOM   3354  CG  GLU A 417     -22.111 -29.588  -0.771  1.00 82.31           C  
ATOM   3355  CD  GLU A 417     -22.974 -30.404   0.206  1.00 82.31           C  
ATOM   3356  OE1 GLU A 417     -22.853 -31.649   0.223  1.00 82.31           O  
ATOM   3357  OE2 GLU A 417     -23.735 -29.776   0.974  1.00 82.31           O  
ATOM   3358  N   ILE A 418     -23.560 -26.081  -3.520  1.00 88.06           N  
ATOM   3359  CA  ILE A 418     -24.288 -25.288  -4.524  1.00 88.06           C  
ATOM   3360  C   ILE A 418     -23.332 -24.835  -5.632  1.00 88.06           C  
ATOM   3361  CB  ILE A 418     -24.995 -24.071  -3.884  1.00 88.06           C  
ATOM   3362  O   ILE A 418     -23.625 -25.033  -6.811  1.00 88.06           O  
ATOM   3363  CG1 ILE A 418     -25.996 -24.520  -2.801  1.00 88.06           C  
ATOM   3364  CG2 ILE A 418     -25.711 -23.221  -4.955  1.00 88.06           C  
ATOM   3365  CD1 ILE A 418     -26.551 -23.359  -1.973  1.00 88.06           C  
ATOM   3366  N   ALA A 419     -22.187 -24.251  -5.266  1.00 86.69           N  
ATOM   3367  CA  ALA A 419     -21.206 -23.760  -6.231  1.00 86.69           C  
ATOM   3368  C   ALA A 419     -20.670 -24.886  -7.126  1.00 86.69           C  
ATOM   3369  CB  ALA A 419     -20.079 -23.051  -5.474  1.00 86.69           C  
ATOM   3370  O   ALA A 419     -20.617 -24.734  -8.348  1.00 86.69           O  
ATOM   3371  N   GLN A 420     -20.352 -26.040  -6.535  1.00 86.31           N  
ATOM   3372  CA  GLN A 420     -19.934 -27.228  -7.270  1.00 86.31           C  
ATOM   3373  C   GLN A 420     -21.032 -27.711  -8.227  1.00 86.31           C  
ATOM   3374  CB  GLN A 420     -19.519 -28.316  -6.270  1.00 86.31           C  
ATOM   3375  O   GLN A 420     -20.758 -27.913  -9.408  1.00 86.31           O  
ATOM   3376  CG  GLN A 420     -18.964 -29.542  -7.006  1.00 86.31           C  
ATOM   3377  CD  GLN A 420     -18.497 -30.661  -6.086  1.00 86.31           C  
ATOM   3378  NE2 GLN A 420     -18.229 -31.818  -6.646  1.00 86.31           N  
ATOM   3379  OE1 GLN A 420     -18.370 -30.541  -4.877  1.00 86.31           O  
ATOM   3380  N   TYR A 421     -22.281 -27.828  -7.760  1.00 88.25           N  
ATOM   3381  CA  TYR A 421     -23.409 -28.244  -8.599  1.00 88.25           C  
ATOM   3382  C   TYR A 421     -23.619 -27.312  -9.804  1.00 88.25           C  
ATOM   3383  CB  TYR A 421     -24.679 -28.310  -7.735  1.00 88.25           C  
ATOM   3384  O   TYR A 421     -23.843 -27.775 -10.925  1.00 88.25           O  
ATOM   3385  CG  TYR A 421     -25.944 -28.618  -8.515  1.00 88.25           C  
ATOM   3386  CD1 TYR A 421     -26.734 -27.568  -9.022  1.00 88.25           C  
ATOM   3387  CD2 TYR A 421     -26.318 -29.953  -8.758  1.00 88.25           C  
ATOM   3388  CE1 TYR A 421     -27.895 -27.847  -9.770  1.00 88.25           C  
ATOM   3389  CE2 TYR A 421     -27.489 -30.237  -9.489  1.00 88.25           C  
ATOM   3390  OH  TYR A 421     -29.413 -29.461 -10.704  1.00 88.25           O  
ATOM   3391  CZ  TYR A 421     -28.286 -29.184  -9.993  1.00 88.25           C  
ATOM   3392  N   LEU A 422     -23.547 -25.993  -9.603  1.00 84.88           N  
ATOM   3393  CA  LEU A 422     -23.714 -25.022 -10.688  1.00 84.88           C  
ATOM   3394  C   LEU A 422     -22.541 -25.059 -11.676  1.00 84.88           C  
ATOM   3395  CB  LEU A 422     -23.918 -23.613 -10.104  1.00 84.88           C  
ATOM   3396  O   LEU A 422     -22.763 -25.015 -12.889  1.00 84.88           O  
ATOM   3397  CG  LEU A 422     -25.222 -23.416  -9.307  1.00 84.88           C  
ATOM   3398  CD1 LEU A 422     -25.310 -21.967  -8.827  1.00 84.88           C  
ATOM   3399  CD2 LEU A 422     -26.467 -23.726 -10.142  1.00 84.88           C  
ATOM   3400  N   ARG A 423     -21.308 -25.201 -11.176  1.00 83.75           N  
ATOM   3401  CA  ARG A 423     -20.094 -25.256 -11.998  1.00 83.75           C  
ATOM   3402  C   ARG A 423     -20.014 -26.538 -12.828  1.00 83.75           C  
ATOM   3403  CB  ARG A 423     -18.871 -25.023 -11.096  1.00 83.75           C  
ATOM   3404  O   ARG A 423     -19.760 -26.448 -14.024  1.00 83.75           O  
ATOM   3405  CG  ARG A 423     -17.588 -24.734 -11.891  1.00 83.75           C  
ATOM   3406  CD  ARG A 423     -16.403 -24.395 -10.970  1.00 83.75           C  
ATOM   3407  NE  ARG A 423     -16.529 -23.069 -10.310  1.00 83.75           N  
ATOM   3408  NH1 ARG A 423     -15.470 -21.763 -11.881  1.00 83.75           N  
ATOM   3409  NH2 ARG A 423     -16.200 -20.838  -9.991  1.00 83.75           N  
ATOM   3410  CZ  ARG A 423     -16.067 -21.901 -10.732  1.00 83.75           C  
ATOM   3411  N   GLU A 424     -20.329 -27.700 -12.256  1.00 86.50           N  
ATOM   3412  CA  GLU A 424     -20.387 -28.973 -12.992  1.00 86.50           C  
ATOM   3413  C   GLU A 424     -21.424 -28.929 -14.124  1.00 86.50           C  
ATOM   3414  CB  GLU A 424     -20.745 -30.128 -12.040  1.00 86.50           C  
ATOM   3415  O   GLU A 424     -21.164 -29.384 -15.238  1.00 86.50           O  
ATOM   3416  CG  GLU A 424     -19.578 -30.562 -11.137  1.00 86.50           C  
ATOM   3417  CD  GLU A 424     -19.948 -31.698 -10.163  1.00 86.50           C  
ATOM   3418  OE1 GLU A 424     -19.090 -32.041  -9.312  1.00 86.50           O  
ATOM   3419  OE2 GLU A 424     -21.065 -32.258 -10.273  1.00 86.50           O  
ATOM   3420  N   ASN A 425     -22.605 -28.360 -13.877  1.00 77.62           N  
ATOM   3421  CA  ASN A 425     -23.636 -28.234 -14.907  1.00 77.62           C  
ATOM   3422  C   ASN A 425     -23.245 -27.231 -16.008  1.00 77.62           C  
ATOM   3423  CB  ASN A 425     -24.954 -27.867 -14.225  1.00 77.62           C  
ATOM   3424  O   ASN A 425     -23.545 -27.464 -17.180  1.00 77.62           O  
ATOM   3425  CG  ASN A 425     -25.596 -29.038 -13.502  1.00 77.62           C  
ATOM   3426  ND2 ASN A 425     -26.156 -28.807 -12.345  1.00 77.62           N  
ATOM   3427  OD1 ASN A 425     -25.622 -30.165 -13.966  1.00 77.62           O  
ATOM   3428  N   TYR A 426     -22.528 -26.159 -15.668  1.00 76.25           N  
ATOM   3429  CA  TYR A 426     -21.940 -25.252 -16.656  1.00 76.25           C  
ATOM   3430  C   TYR A 426     -20.856 -25.945 -17.503  1.00 76.25           C  
ATOM   3431  CB  TYR A 426     -21.404 -24.014 -15.929  1.00 76.25           C  
ATOM   3432  O   TYR A 426     -20.907 -25.893 -18.730  1.00 76.25           O  
ATOM   3433  CG  TYR A 426     -20.668 -23.051 -16.835  1.00 76.25           C  
ATOM   3434  CD1 TYR A 426     -19.263 -22.972 -16.785  1.00 76.25           C  
ATOM   3435  CD2 TYR A 426     -21.387 -22.254 -17.744  1.00 76.25           C  
ATOM   3436  CE1 TYR A 426     -18.579 -22.088 -17.640  1.00 76.25           C  
ATOM   3437  CE2 TYR A 426     -20.706 -21.386 -18.616  1.00 76.25           C  
ATOM   3438  OH  TYR A 426     -18.641 -20.446 -19.387  1.00 76.25           O  
ATOM   3439  CZ  TYR A 426     -19.302 -21.297 -18.560  1.00 76.25           C  
ATOM   3440  N   GLU A 427     -19.923 -26.675 -16.883  1.00 81.88           N  
ATOM   3441  CA  GLU A 427     -18.861 -27.417 -17.586  1.00 81.88           C  
ATOM   3442  C   GLU A 427     -19.409 -28.522 -18.501  1.00 81.88           C  
ATOM   3443  CB  GLU A 427     -17.896 -28.036 -16.565  1.00 81.88           C  
ATOM   3444  O   GLU A 427     -18.875 -28.766 -19.585  1.00 81.88           O  
ATOM   3445  CG  GLU A 427     -16.988 -26.982 -15.915  1.00 81.88           C  
ATOM   3446  CD  GLU A 427     -16.012 -27.572 -14.883  1.00 81.88           C  
ATOM   3447  OE1 GLU A 427     -15.270 -26.757 -14.287  1.00 81.88           O  
ATOM   3448  OE2 GLU A 427     -15.970 -28.814 -14.727  1.00 81.88           O  
ATOM   3449  N   ASN A 428     -20.517 -29.149 -18.102  1.00 77.06           N  
ATOM   3450  CA  ASN A 428     -21.238 -30.133 -18.909  1.00 77.06           C  
ATOM   3451  C   ASN A 428     -22.107 -29.504 -20.017  1.00 77.06           C  
ATOM   3452  CB  ASN A 428     -22.043 -31.038 -17.963  1.00 77.06           C  
ATOM   3453  O   ASN A 428     -22.787 -30.230 -20.745  1.00 77.06           O  
ATOM   3454  CG  ASN A 428     -21.151 -31.971 -17.159  1.00 77.06           C  
ATOM   3455  ND2 ASN A 428     -21.440 -32.167 -15.897  1.00 77.06           N  
ATOM   3456  OD1 ASN A 428     -20.223 -32.582 -17.665  1.00 77.06           O  
ATOM   3457  N   GLY A 429     -22.092 -28.174 -20.162  1.00 68.88           N  
ATOM   3458  CA  GLY A 429     -22.821 -27.439 -21.197  1.00 68.88           C  
ATOM   3459  C   GLY A 429     -24.337 -27.407 -20.994  1.00 68.88           C  
ATOM   3460  O   GLY A 429     -25.075 -27.229 -21.960  1.00 68.88           O  
ATOM   3461  N   ILE A 430     -24.812 -27.623 -19.763  1.00 71.56           N  
ATOM   3462  CA  ILE A 430     -26.233 -27.511 -19.400  1.00 71.56           C  
ATOM   3463  C   ILE A 430     -26.613 -26.035 -19.214  1.00 71.56           C  
ATOM   3464  CB  ILE A 430     -26.544 -28.365 -18.143  1.00 71.56           C  
ATOM   3465  O   ILE A 430     -27.730 -25.646 -19.554  1.00 71.56           O  
ATOM   3466  CG1 ILE A 430     -26.235 -29.857 -18.422  1.00 71.56           C  
ATOM   3467  CG2 ILE A 430     -28.005 -28.192 -17.686  1.00 71.56           C  
ATOM   3468  CD1 ILE A 430     -26.269 -30.756 -17.182  1.00 71.56           C  
ATOM   3469  N   TYR A 431     -25.681 -25.214 -18.717  1.00 65.31           N  
ATOM   3470  CA  TYR A 431     -25.841 -23.765 -18.585  1.00 65.31           C  
ATOM   3471  C   TYR A 431     -24.922 -23.023 -19.555  1.00 65.31           C  
ATOM   3472  CB  TYR A 431     -25.593 -23.328 -17.131  1.00 65.31           C  
ATOM   3473  O   TYR A 431     -23.742 -23.344 -19.663  1.00 65.31           O  
ATOM   3474  CG  TYR A 431     -26.439 -24.038 -16.088  1.00 65.31           C  
ATOM   3475  CD1 TYR A 431     -27.808 -24.280 -16.327  1.00 65.31           C  
ATOM   3476  CD2 TYR A 431     -25.859 -24.447 -14.870  1.00 65.31           C  
ATOM   3477  CE1 TYR A 431     -28.582 -24.967 -15.376  1.00 65.31           C  
ATOM   3478  CE2 TYR A 431     -26.642 -25.109 -13.904  1.00 65.31           C  
ATOM   3479  OH  TYR A 431     -28.746 -26.092 -13.284  1.00 65.31           O  
ATOM   3480  CZ  TYR A 431     -27.996 -25.396 -14.171  1.00 65.31           C  
ATOM   3481  N   ASP A 432     -25.454 -22.000 -20.224  1.00 56.84           N  
ATOM   3482  CA  ASP A 432     -24.700 -21.188 -21.190  1.00 56.84           C  
ATOM   3483  C   ASP A 432     -23.812 -20.123 -20.518  1.00 56.84           C  
ATOM   3484  CB  ASP A 432     -25.686 -20.506 -22.154  1.00 56.84           C  
ATOM   3485  O   ASP A 432     -22.890 -19.591 -21.136  1.00 56.84           O  
ATOM   3486  CG  ASP A 432     -26.435 -21.472 -23.079  1.00 56.84           C  
ATOM   3487  OD1 ASP A 432     -25.810 -22.438 -23.567  1.00 56.84           O  
ATOM   3488  OD2 ASP A 432     -27.627 -21.193 -23.349  1.00 56.84           O  
ATOM   3489  N   PHE A 433     -24.092 -19.787 -19.256  1.00 66.19           N  
ATOM   3490  CA  PHE A 433     -23.388 -18.763 -18.490  1.00 66.19           C  
ATOM   3491  C   PHE A 433     -23.381 -19.117 -17.002  1.00 66.19           C  
ATOM   3492  CB  PHE A 433     -24.065 -17.404 -18.727  1.00 66.19           C  
ATOM   3493  O   PHE A 433     -24.401 -19.552 -16.463  1.00 66.19           O  
ATOM   3494  CG  PHE A 433     -23.491 -16.267 -17.903  1.00 66.19           C  
ATOM   3495  CD1 PHE A 433     -24.225 -15.737 -16.825  1.00 66.19           C  
ATOM   3496  CD2 PHE A 433     -22.218 -15.747 -18.203  1.00 66.19           C  
ATOM   3497  CE1 PHE A 433     -23.696 -14.682 -16.062  1.00 66.19           C  
ATOM   3498  CE2 PHE A 433     -21.682 -14.703 -17.427  1.00 66.19           C  
ATOM   3499  CZ  PHE A 433     -22.422 -14.169 -16.357  1.00 66.19           C  
ATOM   3500  N   LEU A 434     -22.242 -18.891 -16.345  1.00 77.50           N  
ATOM   3501  CA  LEU A 434     -22.089 -19.016 -14.900  1.00 77.50           C  
ATOM   3502  C   LEU A 434     -21.624 -17.665 -14.328  1.00 77.50           C  
ATOM   3503  CB  LEU A 434     -21.117 -20.166 -14.592  1.00 77.50           C  
ATOM   3504  O   LEU A 434     -20.487 -17.267 -14.595  1.00 77.50           O  
ATOM   3505  CG  LEU A 434     -20.976 -20.493 -13.093  1.00 77.50           C  
ATOM   3506  CD1 LEU A 434     -22.274 -21.040 -12.491  1.00 77.50           C  
ATOM   3507  CD2 LEU A 434     -19.895 -21.561 -12.929  1.00 77.50           C  
ATOM   3508  N   PRO A 435     -22.481 -16.938 -13.588  1.00 76.19           N  
ATOM   3509  CA  PRO A 435     -22.088 -15.707 -12.903  1.00 76.19           C  
ATOM   3510  C   PRO A 435     -21.083 -15.976 -11.771  1.00 76.19           C  
ATOM   3511  CB  PRO A 435     -23.380 -15.108 -12.345  1.00 76.19           C  
ATOM   3512  O   PRO A 435     -21.068 -17.087 -11.233  1.00 76.19           O  
ATOM   3513  CG  PRO A 435     -24.285 -16.322 -12.192  1.00 76.19           C  
ATOM   3514  CD  PRO A 435     -23.884 -17.228 -13.342  1.00 76.19           C  
ATOM   3515  N   PRO A 436     -20.296 -14.965 -11.354  1.00 82.94           N  
ATOM   3516  CA  PRO A 436     -19.406 -15.086 -10.207  1.00 82.94           C  
ATOM   3517  C   PRO A 436     -20.161 -15.487  -8.935  1.00 82.94           C  
ATOM   3518  CB  PRO A 436     -18.713 -13.727 -10.052  1.00 82.94           C  
ATOM   3519  O   PRO A 436     -21.210 -14.918  -8.607  1.00 82.94           O  
ATOM   3520  CG  PRO A 436     -18.834 -13.099 -11.438  1.00 82.94           C  
ATOM   3521  CD  PRO A 436     -20.166 -13.641 -11.942  1.00 82.94           C  
ATOM   3522  N   MET A 437     -19.607 -16.452  -8.205  1.00 90.44           N  
ATOM   3523  CA  MET A 437     -20.157 -16.965  -6.951  1.00 90.44           C  
ATOM   3524  C   MET A 437     -19.278 -16.533  -5.783  1.00 90.44           C  
ATOM   3525  CB  MET A 437     -20.280 -18.490  -7.018  1.00 90.44           C  
ATOM   3526  O   MET A 437     -18.125 -16.943  -5.669  1.00 90.44           O  
ATOM   3527  CG  MET A 437     -21.279 -18.929  -8.095  1.00 90.44           C  
ATOM   3528  SD  MET A 437     -21.474 -20.720  -8.267  1.00 90.44           S  
ATOM   3529  CE  MET A 437     -19.853 -21.124  -8.968  1.00 90.44           C  
ATOM   3530  N   ILE A 438     -19.819 -15.694  -4.907  1.00 89.75           N  
ATOM   3531  CA  ILE A 438     -19.092 -15.105  -3.786  1.00 89.75           C  
ATOM   3532  C   ILE A 438     -19.521 -15.790  -2.496  1.00 89.75           C  
ATOM   3533  CB  ILE A 438     -19.330 -13.588  -3.731  1.00 89.75           C  
ATOM   3534  O   ILE A 438     -20.699 -15.766  -2.131  1.00 89.75           O  
ATOM   3535  CG1 ILE A 438     -19.115 -12.885  -5.086  1.00 89.75           C  
ATOM   3536  CG2 ILE A 438     -18.461 -12.926  -2.654  1.00 89.75           C  
ATOM   3537  CD1 ILE A 438     -17.750 -13.110  -5.749  1.00 89.75           C  
ATOM   3538  N   ALA A 439     -18.563 -16.370  -1.778  1.00 85.00           N  
ATOM   3539  CA  ALA A 439     -18.809 -16.941  -0.464  1.00 85.00           C  
ATOM   3540  C   ALA A 439     -19.155 -15.826   0.531  1.00 85.00           C  
ATOM   3541  CB  ALA A 439     -17.572 -17.730  -0.025  1.00 85.00           C  
ATOM   3542  O   ALA A 439     -18.388 -14.884   0.699  1.00 85.00           O  
ATOM   3543  N   PHE A 440     -20.285 -15.933   1.221  1.00 82.31           N  
ATOM   3544  CA  PHE A 440     -20.755 -14.946   2.185  1.00 82.31           C  
ATOM   3545  C   PHE A 440     -20.708 -15.540   3.598  1.00 82.31           C  
ATOM   3546  CB  PHE A 440     -22.142 -14.452   1.745  1.00 82.31           C  
ATOM   3547  O   PHE A 440     -21.593 -16.287   3.999  1.00 82.31           O  
ATOM   3548  CG  PHE A 440     -22.708 -13.329   2.590  1.00 82.31           C  
ATOM   3549  CD1 PHE A 440     -24.059 -13.364   2.983  1.00 82.31           C  
ATOM   3550  CD2 PHE A 440     -21.887 -12.260   3.002  1.00 82.31           C  
ATOM   3551  CE1 PHE A 440     -24.578 -12.360   3.814  1.00 82.31           C  
ATOM   3552  CE2 PHE A 440     -22.396 -11.276   3.861  1.00 82.31           C  
ATOM   3553  CZ  PHE A 440     -23.743 -11.329   4.266  1.00 82.31           C  
ATOM   3554  N   THR A 441     -19.649 -15.256   4.366  1.00 73.00           N  
ATOM   3555  CA  THR A 441     -19.338 -15.993   5.611  1.00 73.00           C  
ATOM   3556  C   THR A 441     -18.857 -15.099   6.752  1.00 73.00           C  
ATOM   3557  CB  THR A 441     -18.319 -17.112   5.342  1.00 73.00           C  
ATOM   3558  O   THR A 441     -18.211 -14.076   6.542  1.00 73.00           O  
ATOM   3559  CG2 THR A 441     -16.992 -16.624   4.764  1.00 73.00           C  
ATOM   3560  OG1 THR A 441     -17.996 -17.804   6.532  1.00 73.00           O  
ATOM   3561  N   ALA A 442     -19.140 -15.487   7.999  1.00 56.31           N  
ATOM   3562  CA  ALA A 442     -18.616 -14.803   9.187  1.00 56.31           C  
ATOM   3563  C   ALA A 442     -17.123 -15.098   9.440  1.00 56.31           C  
ATOM   3564  CB  ALA A 442     -19.485 -15.197  10.388  1.00 56.31           C  
ATOM   3565  O   ALA A 442     -16.416 -14.256  10.003  1.00 56.31           O  
ATOM   3566  N   ASN A 443     -16.645 -16.265   8.993  1.00 53.28           N  
ATOM   3567  CA  ASN A 443     -15.277 -16.740   9.191  1.00 53.28           C  
ATOM   3568  C   ASN A 443     -14.591 -16.891   7.828  1.00 53.28           C  
ATOM   3569  CB  ASN A 443     -15.295 -18.064   9.979  1.00 53.28           C  
ATOM   3570  O   ASN A 443     -14.853 -17.850   7.101  1.00 53.28           O  
ATOM   3571  CG  ASN A 443     -15.720 -17.942  11.437  1.00 53.28           C  
ATOM   3572  ND2 ASN A 443     -15.785 -19.053  12.133  1.00 53.28           N  
ATOM   3573  OD1 ASN A 443     -16.017 -16.886  11.976  1.00 53.28           O  
ATOM   3574  N   VAL A 444     -13.727 -15.934   7.488  1.00 58.53           N  
ATOM   3575  CA  VAL A 444     -12.939 -15.945   6.248  1.00 58.53           C  
ATOM   3576  C   VAL A 444     -11.725 -16.864   6.437  1.00 58.53           C  
ATOM   3577  CB  VAL A 444     -12.555 -14.511   5.821  1.00 58.53           C  
ATOM   3578  O   VAL A 444     -11.128 -16.889   7.513  1.00 58.53           O  
ATOM   3579  CG1 VAL A 444     -11.848 -14.486   4.464  1.00 58.53           C  
ATOM   3580  CG2 VAL A 444     -13.805 -13.623   5.697  1.00 58.53           C  
ATOM   3581  N   MET A 445     -11.384 -17.652   5.414  1.00 56.44           N  
ATOM   3582  CA  MET A 445     -10.202 -18.527   5.450  1.00 56.44           C  
ATOM   3583  C   MET A 445      -8.942 -17.682   5.234  1.00 56.44           C  
ATOM   3584  CB  MET A 445     -10.305 -19.672   4.423  1.00 56.44           C  
ATOM   3585  O   MET A 445      -9.020 -16.564   4.734  1.00 56.44           O  
ATOM   3586  CG  MET A 445     -11.442 -20.644   4.760  1.00 56.44           C  
ATOM   3587  SD  MET A 445     -11.844 -21.800   3.429  1.00 56.44           S  
ATOM   3588  CE  MET A 445     -13.145 -22.762   4.241  1.00 56.44           C  
ATOM   3589  N   GLN A 446      -7.773 -18.195   5.619  1.00 44.22           N  
ATOM   3590  CA  GLN A 446      -6.522 -17.423   5.562  1.00 44.22           C  
ATOM   3591  C   GLN A 446      -6.057 -17.118   4.130  1.00 44.22           C  
ATOM   3592  CB  GLN A 446      -5.424 -18.169   6.333  1.00 44.22           C  
ATOM   3593  O   GLN A 446      -5.249 -16.211   3.935  1.00 44.22           O  
ATOM   3594  CG  GLN A 446      -5.705 -18.198   7.842  1.00 44.22           C  
ATOM   3595  CD  GLN A 446      -4.588 -18.852   8.651  1.00 44.22           C  
ATOM   3596  NE2 GLN A 446      -4.625 -18.736   9.960  1.00 44.22           N  
ATOM   3597  OE1 GLN A 446      -3.665 -19.472   8.153  1.00 44.22           O  
ATOM   3598  N   SER A 447      -6.569 -17.855   3.142  1.00 56.44           N  
ATOM   3599  CA  SER A 447      -6.257 -17.685   1.728  1.00 56.44           C  
ATOM   3600  C   SER A 447      -7.534 -17.657   0.891  1.00 56.44           C  
ATOM   3601  CB  SER A 447      -5.353 -18.834   1.284  1.00 56.44           C  
ATOM   3602  O   SER A 447      -8.356 -18.569   0.971  1.00 56.44           O  
ATOM   3603  OG  SER A 447      -4.983 -18.655  -0.068  1.00 56.44           O  
ATOM   3604  N   GLU A 448      -7.678 -16.649   0.028  1.00 63.25           N  
ATOM   3605  CA  GLU A 448      -8.734 -16.608  -1.000  1.00 63.25           C  
ATOM   3606  C   GLU A 448      -8.620 -17.774  -1.996  1.00 63.25           C  
ATOM   3607  CB  GLU A 448      -8.674 -15.279  -1.761  1.00 63.25           C  
ATOM   3608  O   GLU A 448      -9.600 -18.173  -2.622  1.00 63.25           O  
ATOM   3609  CG  GLU A 448      -9.097 -14.092  -0.884  1.00 63.25           C  
ATOM   3610  CD  GLU A 448      -9.137 -12.763  -1.653  1.00 63.25           C  
ATOM   3611  OE1 GLU A 448      -9.547 -11.766  -1.020  1.00 63.25           O  
ATOM   3612  OE2 GLU A 448      -8.732 -12.745  -2.838  1.00 63.25           O  
ATOM   3613  N   GLN A 449      -7.433 -18.376  -2.101  1.00 66.06           N  
ATOM   3614  CA  GLN A 449      -7.160 -19.490  -3.001  1.00 66.06           C  
ATOM   3615  C   GLN A 449      -7.906 -20.772  -2.605  1.00 66.06           C  
ATOM   3616  CB  GLN A 449      -5.637 -19.665  -3.061  1.00 66.06           C  
ATOM   3617  O   GLN A 449      -8.282 -21.549  -3.476  1.00 66.06           O  
ATOM   3618  CG  GLN A 449      -5.164 -20.303  -4.370  1.00 66.06           C  
ATOM   3619  CD  GLN A 449      -3.690 -20.027  -4.666  1.00 66.06           C  
ATOM   3620  NE2 GLN A 449      -3.178 -20.557  -5.753  1.00 66.06           N  
ATOM   3621  OE1 GLN A 449      -2.966 -19.330  -3.971  1.00 66.06           O  
ATOM   3622  N   GLU A 450      -8.201 -20.958  -1.316  1.00 72.31           N  
ATOM   3623  CA  GLU A 450      -8.993 -22.098  -0.832  1.00 72.31           C  
ATOM   3624  C   GLU A 450     -10.460 -22.006  -1.288  1.00 72.31           C  
ATOM   3625  CB  GLU A 450      -8.910 -22.164   0.703  1.00 72.31           C  
ATOM   3626  O   GLU A 450     -11.078 -23.017  -1.617  1.00 72.31           O  
ATOM   3627  CG  GLU A 450      -7.508 -22.557   1.202  1.00 72.31           C  
ATOM   3628  CD  GLU A 450      -7.367 -22.482   2.733  1.00 72.31           C  
ATOM   3629  OE1 GLU A 450      -6.251 -22.139   3.192  1.00 72.31           O  
ATOM   3630  OE2 GLU A 450      -8.354 -22.741   3.457  1.00 72.31           O  
ATOM   3631  N   TYR A 451     -11.013 -20.792  -1.382  1.00 75.44           N  
ATOM   3632  CA  TYR A 451     -12.364 -20.569  -1.906  1.00 75.44           C  
ATOM   3633  C   TYR A 451     -12.449 -20.891  -3.403  1.00 75.44           C  
ATOM   3634  CB  TYR A 451     -12.795 -19.125  -1.613  1.00 75.44           C  
ATOM   3635  O   TYR A 451     -13.410 -21.534  -3.830  1.00 75.44           O  
ATOM   3636  CG  TYR A 451     -13.090 -18.878  -0.151  1.00 75.44           C  
ATOM   3637  CD1 TYR A 451     -14.330 -19.275   0.373  1.00 75.44           C  
ATOM   3638  CD2 TYR A 451     -12.133 -18.274   0.685  1.00 75.44           C  
ATOM   3639  CE1 TYR A 451     -14.604 -19.095   1.737  1.00 75.44           C  
ATOM   3640  CE2 TYR A 451     -12.415 -18.064   2.047  1.00 75.44           C  
ATOM   3641  OH  TYR A 451     -13.935 -18.390   3.903  1.00 75.44           O  
ATOM   3642  CZ  TYR A 451     -13.648 -18.502   2.580  1.00 75.44           C  
ATOM   3643  N   LEU A 452     -11.413 -20.526  -4.167  1.00 76.50           N  
ATOM   3644  CA  LEU A 452     -11.281 -20.862  -5.590  1.00 76.50           C  
ATOM   3645  C   LEU A 452     -11.224 -22.373  -5.823  1.00 76.50           C  
ATOM   3646  CB  LEU A 452     -10.046 -20.152  -6.176  1.00 76.50           C  
ATOM   3647  O   LEU A 452     -11.908 -22.886  -6.708  1.00 76.50           O  
ATOM   3648  CG  LEU A 452     -10.220 -18.631  -6.348  1.00 76.50           C  
ATOM   3649  CD1 LEU A 452      -8.855 -17.974  -6.572  1.00 76.50           C  
ATOM   3650  CD2 LEU A 452     -11.072 -18.287  -7.571  1.00 76.50           C  
ATOM   3651  N   GLU A 453     -10.462 -23.100  -5.004  1.00 78.69           N  
ATOM   3652  CA  GLU A 453     -10.392 -24.566  -5.068  1.00 78.69           C  
ATOM   3653  C   GLU A 453     -11.738 -25.237  -4.756  1.00 78.69           C  
ATOM   3654  CB  GLU A 453      -9.303 -25.075  -4.110  1.00 78.69           C  
ATOM   3655  O   GLU A 453     -12.045 -26.292  -5.311  1.00 78.69           O  
ATOM   3656  CG  GLU A 453      -7.890 -24.772  -4.636  1.00 78.69           C  
ATOM   3657  CD  GLU A 453      -6.763 -25.229  -3.694  1.00 78.69           C  
ATOM   3658  OE1 GLU A 453      -5.588 -24.956  -4.043  1.00 78.69           O  
ATOM   3659  OE2 GLU A 453      -7.049 -25.893  -2.671  1.00 78.69           O  
ATOM   3660  N   MET A 454     -12.571 -24.606  -3.924  1.00 76.94           N  
ATOM   3661  CA  MET A 454     -13.929 -25.059  -3.599  1.00 76.94           C  
ATOM   3662  C   MET A 454     -15.008 -24.521  -4.556  1.00 76.94           C  
ATOM   3663  CB  MET A 454     -14.231 -24.756  -2.124  1.00 76.94           C  
ATOM   3664  O   MET A 454     -16.201 -24.698  -4.311  1.00 76.94           O  
ATOM   3665  CG  MET A 454     -13.376 -25.639  -1.212  1.00 76.94           C  
ATOM   3666  SD  MET A 454     -13.721 -25.481   0.562  1.00 76.94           S  
ATOM   3667  CE  MET A 454     -12.424 -24.294   0.995  1.00 76.94           C  
ATOM   3668  N   GLY A 455     -14.605 -23.890  -5.663  1.00 74.94           N  
ATOM   3669  CA  GLY A 455     -15.497 -23.481  -6.746  1.00 74.94           C  
ATOM   3670  C   GLY A 455     -16.129 -22.095  -6.599  1.00 74.94           C  
ATOM   3671  O   GLY A 455     -16.986 -21.764  -7.420  1.00 74.94           O  
ATOM   3672  N   MET A 456     -15.711 -21.288  -5.619  1.00 83.56           N  
ATOM   3673  CA  MET A 456     -16.144 -19.896  -5.414  1.00 83.56           C  
ATOM   3674  C   MET A 456     -15.167 -18.916  -6.067  1.00 83.56           C  
ATOM   3675  CB  MET A 456     -16.217 -19.586  -3.913  1.00 83.56           C  
ATOM   3676  O   MET A 456     -13.969 -19.154  -6.066  1.00 83.56           O  
ATOM   3677  CG  MET A 456     -17.223 -20.452  -3.158  1.00 83.56           C  
ATOM   3678  SD  MET A 456     -18.944 -20.019  -3.494  1.00 83.56           S  
ATOM   3679  CE  MET A 456     -19.725 -21.137  -2.311  1.00 83.56           C  
ATOM   3680  N   ASP A 457     -15.643 -17.781  -6.568  1.00 78.25           N  
ATOM   3681  CA  ASP A 457     -14.811 -16.797  -7.274  1.00 78.25           C  
ATOM   3682  C   ASP A 457     -14.319 -15.658  -6.359  1.00 78.25           C  
ATOM   3683  CB  ASP A 457     -15.570 -16.286  -8.506  1.00 78.25           C  
ATOM   3684  O   ASP A 457     -13.392 -14.934  -6.717  1.00 78.25           O  
ATOM   3685  CG  ASP A 457     -16.079 -17.441  -9.381  1.00 78.25           C  
ATOM   3686  OD1 ASP A 457     -15.268 -18.162 -10.014  1.00 78.25           O  
ATOM   3687  OD2 ASP A 457     -17.312 -17.643  -9.398  1.00 78.25           O  
ATOM   3688  N   GLY A 458     -14.899 -15.514  -5.163  1.00 81.88           N  
ATOM   3689  CA  GLY A 458     -14.475 -14.540  -4.155  1.00 81.88           C  
ATOM   3690  C   GLY A 458     -15.123 -14.770  -2.789  1.00 81.88           C  
ATOM   3691  O   GLY A 458     -15.893 -15.715  -2.602  1.00 81.88           O  
ATOM   3692  N   VAL A 459     -14.832 -13.888  -1.828  1.00 81.56           N  
ATOM   3693  CA  VAL A 459     -15.370 -13.957  -0.462  1.00 81.56           C  
ATOM   3694  C   VAL A 459     -15.803 -12.580   0.047  1.00 81.56           C  
ATOM   3695  CB  VAL A 459     -14.376 -14.665   0.484  1.00 81.56           C  
ATOM   3696  O   VAL A 459     -15.120 -11.580  -0.150  1.00 81.56           O  
ATOM   3697  CG1 VAL A 459     -13.037 -13.932   0.641  1.00 81.56           C  
ATOM   3698  CG2 VAL A 459     -14.979 -14.905   1.874  1.00 81.56           C  
ATOM   3699  N   LEU A 460     -16.946 -12.535   0.727  1.00 78.94           N  
ATOM   3700  CA  LEU A 460     -17.458 -11.385   1.459  1.00 78.94           C  
ATOM   3701  C   LEU A 460     -17.717 -11.774   2.908  1.00 78.94           C  
ATOM   3702  CB  LEU A 460     -18.734 -10.838   0.795  1.00 78.94           C  
ATOM   3703  O   LEU A 460     -18.348 -12.792   3.211  1.00 78.94           O  
ATOM   3704  CG  LEU A 460     -18.457  -9.956  -0.432  1.00 78.94           C  
ATOM   3705  CD1 LEU A 460     -19.780  -9.583  -1.103  1.00 78.94           C  
ATOM   3706  CD2 LEU A 460     -17.755  -8.655  -0.052  1.00 78.94           C  
ATOM   3707  N   ARG A 461     -17.239 -10.933   3.823  1.00 73.00           N  
ATOM   3708  CA  ARG A 461     -17.422 -11.160   5.250  1.00 73.00           C  
ATOM   3709  C   ARG A 461     -18.819 -10.730   5.704  1.00 73.00           C  
ATOM   3710  CB  ARG A 461     -16.286 -10.493   6.030  1.00 73.00           C  
ATOM   3711  O   ARG A 461     -19.362  -9.734   5.234  1.00 73.00           O  
ATOM   3712  CG  ARG A 461     -16.302 -10.959   7.488  1.00 73.00           C  
ATOM   3713  CD  ARG A 461     -15.077 -10.454   8.236  1.00 73.00           C  
ATOM   3714  NE  ARG A 461     -15.136 -10.889   9.643  1.00 73.00           N  
ATOM   3715  NH1 ARG A 461     -14.743  -8.850  10.627  1.00 73.00           N  
ATOM   3716  NH2 ARG A 461     -14.894 -10.700  11.887  1.00 73.00           N  
ATOM   3717  CZ  ARG A 461     -14.931 -10.140  10.709  1.00 73.00           C  
ATOM   3718  N   LYS A 462     -19.382 -11.471   6.659  1.00 64.56           N  
ATOM   3719  CA  LYS A 462     -20.570 -11.087   7.436  1.00 64.56           C  
ATOM   3720  C   LYS A 462     -20.169 -10.280   8.681  1.00 64.56           C  
ATOM   3721  CB  LYS A 462     -21.353 -12.340   7.846  1.00 64.56           C  
ATOM   3722  O   LYS A 462     -19.284 -10.734   9.414  1.00 64.56           O  
ATOM   3723  CG  LYS A 462     -22.070 -12.976   6.656  1.00 64.56           C  
ATOM   3724  CD  LYS A 462     -22.700 -14.316   7.023  1.00 64.56           C  
ATOM   3725  CE  LYS A 462     -23.579 -14.789   5.874  1.00 64.56           C  
ATOM   3726  NZ  LYS A 462     -24.246 -16.062   6.196  1.00 64.56           N  
ATOM   3727  N   PRO A 463     -20.830  -9.150   8.993  1.00 59.50           N  
ATOM   3728  CA  PRO A 463     -21.914  -8.500   8.242  1.00 59.50           C  
ATOM   3729  C   PRO A 463     -21.394  -7.795   6.974  1.00 59.50           C  
ATOM   3730  CB  PRO A 463     -22.524  -7.508   9.240  1.00 59.50           C  
ATOM   3731  O   PRO A 463     -20.217  -7.450   6.916  1.00 59.50           O  
ATOM   3732  CG  PRO A 463     -21.333  -7.090  10.103  1.00 59.50           C  
ATOM   3733  CD  PRO A 463     -20.458  -8.343  10.145  1.00 59.50           C  
ATOM   3734  N   ILE A 464     -22.264  -7.579   5.970  1.00 64.88           N  
ATOM   3735  CA  ILE A 464     -21.875  -6.932   4.699  1.00 64.88           C  
ATOM   3736  C   ILE A 464     -21.363  -5.518   4.976  1.00 64.88           C  
ATOM   3737  CB  ILE A 464     -23.024  -6.871   3.651  1.00 64.88           C  
ATOM   3738  O   ILE A 464     -22.146  -4.615   5.275  1.00 64.88           O  
ATOM   3739  CG1 ILE A 464     -23.509  -8.284   3.307  1.00 64.88           C  
ATOM   3740  CG2 ILE A 464     -22.569  -6.166   2.358  1.00 64.88           C  
ATOM   3741  CD1 ILE A 464     -24.548  -8.420   2.191  1.00 64.88           C  
ATOM   3742  N   SER A 465     -20.060  -5.313   4.799  1.00 65.69           N  
ATOM   3743  CA  SER A 465     -19.478  -3.979   4.680  1.00 65.69           C  
ATOM   3744  C   SER A 465     -19.745  -3.436   3.279  1.00 65.69           C  
ATOM   3745  CB  SER A 465     -17.978  -4.033   4.967  1.00 65.69           C  
ATOM   3746  O   SER A 465     -19.485  -4.116   2.285  1.00 65.69           O  
ATOM   3747  OG  SER A 465     -17.379  -2.783   4.679  1.00 65.69           O  
ATOM   3748  N   ILE A 466     -20.226  -2.191   3.172  1.00 63.19           N  
ATOM   3749  CA  ILE A 466     -20.399  -1.521   1.868  1.00 63.19           C  
ATOM   3750  C   ILE A 466     -19.076  -1.475   1.106  1.00 63.19           C  
ATOM   3751  CB  ILE A 466     -20.973  -0.094   2.039  1.00 63.19           C  
ATOM   3752  O   ILE A 466     -19.079  -1.549  -0.118  1.00 63.19           O  
ATOM   3753  CG1 ILE A 466     -22.449  -0.220   2.463  1.00 63.19           C  
ATOM   3754  CG2 ILE A 466     -20.860   0.748   0.746  1.00 63.19           C  
ATOM   3755  CD1 ILE A 466     -23.159   1.117   2.679  1.00 63.19           C  
ATOM   3756  N   LYS A 467     -17.952  -1.346   1.812  1.00 59.38           N  
ATOM   3757  CA  LYS A 467     -16.626  -1.264   1.199  1.00 59.38           C  
ATOM   3758  C   LYS A 467     -16.217  -2.578   0.584  1.00 59.38           C  
ATOM   3759  CB  LYS A 467     -15.600  -0.922   2.257  1.00 59.38           C  
ATOM   3760  O   LYS A 467     -15.855  -2.591  -0.584  1.00 59.38           O  
ATOM   3761  CG  LYS A 467     -15.848   0.468   2.805  1.00 59.38           C  
ATOM   3762  CD  LYS A 467     -14.964   0.561   4.026  1.00 59.38           C  
ATOM   3763  CE  LYS A 467     -14.598   1.993   4.218  1.00 59.38           C  
ATOM   3764  NZ  LYS A 467     -15.688   2.850   4.690  1.00 59.38           N  
ATOM   3765  N   ASP A 468     -16.331  -3.651   1.357  1.00 66.75           N  
ATOM   3766  CA  ASP A 468     -15.977  -4.992   0.908  1.00 66.75           C  
ATOM   3767  C   ASP A 468     -16.889  -5.386  -0.253  1.00 66.75           C  
ATOM   3768  CB  ASP A 468     -16.093  -5.994   2.068  1.00 66.75           C  
ATOM   3769  O   ASP A 468     -16.417  -5.865  -1.279  1.00 66.75           O  
ATOM   3770  CG  ASP A 468     -15.190  -5.680   3.268  1.00 66.75           C  
ATOM   3771  OD1 ASP A 468     -14.291  -4.823   3.133  1.00 66.75           O  
ATOM   3772  OD2 ASP A 468     -15.471  -6.249   4.347  1.00 66.75           O  
ATOM   3773  N   LEU A 469     -18.187  -5.071  -0.147  1.00 70.50           N  
ATOM   3774  CA  LEU A 469     -19.149  -5.244  -1.230  1.00 70.50           C  
ATOM   3775  C   LEU A 469     -18.759  -4.436  -2.472  1.00 70.50           C  
ATOM   3776  CB  LEU A 469     -20.540  -4.852  -0.712  1.00 70.50           C  
ATOM   3777  O   LEU A 469     -18.736  -4.979  -3.568  1.00 70.50           O  
ATOM   3778  CG  LEU A 469     -21.642  -4.941  -1.778  1.00 70.50           C  
ATOM   3779  CD1 LEU A 469     -21.896  -6.378  -2.240  1.00 70.50           C  
ATOM   3780  CD2 LEU A 469     -22.932  -4.358  -1.211  1.00 70.50           C  
ATOM   3781  N   HIS A 470     -18.440  -3.150  -2.332  1.00 69.00           N  
ATOM   3782  CA  HIS A 470     -18.068  -2.303  -3.463  1.00 69.00           C  
ATOM   3783  C   HIS A 470     -16.758  -2.765  -4.110  1.00 69.00           C  
ATOM   3784  CB  HIS A 470     -17.977  -0.849  -2.993  1.00 69.00           C  
ATOM   3785  O   HIS A 470     -16.668  -2.794  -5.332  1.00 69.00           O  
ATOM   3786  CG  HIS A 470     -17.805   0.136  -4.115  1.00 69.00           C  
ATOM   3787  CD2 HIS A 470     -18.807   0.849  -4.717  1.00 69.00           C  
ATOM   3788  ND1 HIS A 470     -16.619   0.548  -4.675  1.00 69.00           N  
ATOM   3789  CE1 HIS A 470     -16.906   1.515  -5.560  1.00 69.00           C  
ATOM   3790  NE2 HIS A 470     -18.227   1.732  -5.634  1.00 69.00           N  
ATOM   3791  N   HIS A 471     -15.768  -3.160  -3.309  1.00 69.44           N  
ATOM   3792  CA  HIS A 471     -14.506  -3.721  -3.778  1.00 69.44           C  
ATOM   3793  C   HIS A 471     -14.735  -5.026  -4.548  1.00 69.44           C  
ATOM   3794  CB  HIS A 471     -13.586  -3.942  -2.572  1.00 69.44           C  
ATOM   3795  O   HIS A 471     -14.274  -5.163  -5.679  1.00 69.44           O  
ATOM   3796  CG  HIS A 471     -12.223  -4.428  -2.977  1.00 69.44           C  
ATOM   3797  CD2 HIS A 471     -11.776  -5.723  -2.985  1.00 69.44           C  
ATOM   3798  ND1 HIS A 471     -11.194  -3.635  -3.431  1.00 69.44           N  
ATOM   3799  CE1 HIS A 471     -10.148  -4.435  -3.692  1.00 69.44           C  
ATOM   3800  NE2 HIS A 471     -10.455  -5.710  -3.441  1.00 69.44           N  
ATOM   3801  N   CYS A 472     -15.535  -5.934  -3.983  1.00 75.25           N  
ATOM   3802  CA  CYS A 472     -15.934  -7.179  -4.628  1.00 75.25           C  
ATOM   3803  C   CYS A 472     -16.646  -6.907  -5.962  1.00 75.25           C  
ATOM   3804  CB  CYS A 472     -16.808  -7.954  -3.634  1.00 75.25           C  
ATOM   3805  O   CYS A 472     -16.241  -7.418  -7.000  1.00 75.25           O  
ATOM   3806  SG  CYS A 472     -17.346  -9.535  -4.336  1.00 75.25           S  
ATOM   3807  N   LEU A 473     -17.645  -6.022  -5.989  1.00 75.50           N  
ATOM   3808  CA  LEU A 473     -18.352  -5.680  -7.226  1.00 75.50           C  
ATOM   3809  C   LEU A 473     -17.440  -4.993  -8.257  1.00 75.50           C  
ATOM   3810  CB  LEU A 473     -19.568  -4.801  -6.894  1.00 75.50           C  
ATOM   3811  O   LEU A 473     -17.584  -5.229  -9.454  1.00 75.50           O  
ATOM   3812  CG  LEU A 473     -20.690  -5.496  -6.097  1.00 75.50           C  
ATOM   3813  CD1 LEU A 473     -21.823  -4.496  -5.863  1.00 75.50           C  
ATOM   3814  CD2 LEU A 473     -21.237  -6.730  -6.809  1.00 75.50           C  
ATOM   3815  N   GLN A 474     -16.478  -4.176  -7.826  1.00 72.75           N  
ATOM   3816  CA  GLN A 474     -15.485  -3.584  -8.724  1.00 72.75           C  
ATOM   3817  C   GLN A 474     -14.567  -4.635  -9.348  1.00 72.75           C  
ATOM   3818  CB  GLN A 474     -14.641  -2.542  -7.981  1.00 72.75           C  
ATOM   3819  O   GLN A 474     -14.255  -4.520 -10.529  1.00 72.75           O  
ATOM   3820  CG  GLN A 474     -15.373  -1.205  -7.851  1.00 72.75           C  
ATOM   3821  CD  GLN A 474     -14.507  -0.153  -7.172  1.00 72.75           C  
ATOM   3822  NE2 GLN A 474     -14.563   1.081  -7.621  1.00 72.75           N  
ATOM   3823  OE1 GLN A 474     -13.767  -0.375  -6.231  1.00 72.75           O  
ATOM   3824  N   GLN A 475     -14.163  -5.659  -8.597  1.00 77.00           N  
ATOM   3825  CA  GLN A 475     -13.314  -6.732  -9.112  1.00 77.00           C  
ATOM   3826  C   GLN A 475     -13.961  -7.474 -10.292  1.00 77.00           C  
ATOM   3827  CB  GLN A 475     -12.988  -7.683  -7.954  1.00 77.00           C  
ATOM   3828  O   GLN A 475     -13.263  -7.820 -11.241  1.00 77.00           O  
ATOM   3829  CG  GLN A 475     -12.115  -8.876  -8.366  1.00 77.00           C  
ATOM   3830  CD  GLN A 475     -11.797  -9.779  -7.180  1.00 77.00           C  
ATOM   3831  NE2 GLN A 475     -11.463 -11.029  -7.407  1.00 77.00           N  
ATOM   3832  OE1 GLN A 475     -11.845  -9.383  -6.030  1.00 77.00           O  
ATOM   3833  N   PHE A 476     -15.278  -7.698 -10.251  1.00 73.00           N  
ATOM   3834  CA  PHE A 476     -15.984  -8.472 -11.281  1.00 73.00           C  
ATOM   3835  C   PHE A 476     -16.646  -7.624 -12.373  1.00 73.00           C  
ATOM   3836  CB  PHE A 476     -17.001  -9.399 -10.605  1.00 73.00           C  
ATOM   3837  O   PHE A 476     -16.849  -8.122 -13.478  1.00 73.00           O  
ATOM   3838  CG  PHE A 476     -16.349 -10.451  -9.734  1.00 73.00           C  
ATOM   3839  CD1 PHE A 476     -15.711 -11.560 -10.321  1.00 73.00           C  
ATOM   3840  CD2 PHE A 476     -16.329 -10.294  -8.339  1.00 73.00           C  
ATOM   3841  CE1 PHE A 476     -15.036 -12.490  -9.511  1.00 73.00           C  
ATOM   3842  CE2 PHE A 476     -15.612 -11.190  -7.535  1.00 73.00           C  
ATOM   3843  CZ  PHE A 476     -14.972 -12.289  -8.123  1.00 73.00           C  
ATOM   3844  N   PHE A 477     -16.988  -6.361 -12.093  1.00 69.88           N  
ATOM   3845  CA  PHE A 477     -17.825  -5.544 -12.985  1.00 69.88           C  
ATOM   3846  C   PHE A 477     -17.234  -4.171 -13.350  1.00 69.88           C  
ATOM   3847  CB  PHE A 477     -19.245  -5.425 -12.399  1.00 69.88           C  
ATOM   3848  O   PHE A 477     -17.932  -3.363 -13.967  1.00 69.88           O  
ATOM   3849  CG  PHE A 477     -19.911  -6.755 -12.101  1.00 69.88           C  
ATOM   3850  CD1 PHE A 477     -20.470  -7.519 -13.144  1.00 69.88           C  
ATOM   3851  CD2 PHE A 477     -19.935  -7.251 -10.786  1.00 69.88           C  
ATOM   3852  CE1 PHE A 477     -21.029  -8.781 -12.874  1.00 69.88           C  
ATOM   3853  CE2 PHE A 477     -20.474  -8.518 -10.522  1.00 69.88           C  
ATOM   3854  CZ  PHE A 477     -21.011  -9.284 -11.564  1.00 69.88           C  
ATOM   3855  N   ALA A 478     -15.978  -3.866 -12.997  1.00 56.19           N  
ATOM   3856  CA  ALA A 478     -15.300  -2.657 -13.478  1.00 56.19           C  
ATOM   3857  C   ALA A 478     -14.590  -2.894 -14.827  1.00 56.19           C  
ATOM   3858  CB  ALA A 478     -14.337  -2.126 -12.408  1.00 56.19           C  
ATOM   3859  O   ALA A 478     -13.897  -3.892 -15.005  1.00 56.19           O  
ATOM   3860  N   ASP A 479     -14.722  -1.952 -15.770  1.00 42.31           N  
ATOM   3861  CA  ASP A 479     -13.984  -1.969 -17.045  1.00 42.31           C  
ATOM   3862  C   ASP A 479     -12.455  -1.923 -16.818  1.00 42.31           C  
ATOM   3863  CB  ASP A 479     -14.426  -0.785 -17.939  1.00 42.31           C  
ATOM   3864  O   ASP A 479     -11.975  -1.170 -15.968  1.00 42.31           O  
ATOM   3865  CG  ASP A 479     -15.474  -1.121 -19.011  1.00 42.31           C  
ATOM   3866  OD1 ASP A 479     -15.464  -2.265 -19.511  1.00 42.31           O  
ATOM   3867  OD2 ASP A 479     -16.210  -0.185 -19.402  1.00 42.31           O  
ATOM   3868  N   GLU A 480     -11.694  -2.675 -17.632  1.00 36.78           N  
ATOM   3869  CA  GLU A 480     -10.238  -2.974 -17.566  1.00 36.78           C  
ATOM   3870  C   GLU A 480      -9.253  -1.775 -17.615  1.00 36.78           C  
ATOM   3871  CB  GLU A 480      -9.882  -3.983 -18.683  1.00 36.78           C  
ATOM   3872  O   GLU A 480      -8.067  -1.913 -17.926  1.00 36.78           O  
ATOM   3873  CG  GLU A 480     -10.126  -5.455 -18.327  1.00 36.78           C  
ATOM   3874  CD  GLU A 480      -9.507  -6.404 -19.375  1.00 36.78           C  
ATOM   3875  OE1 GLU A 480      -9.314  -7.595 -19.045  1.00 36.78           O  
ATOM   3876  OE2 GLU A 480      -9.193  -5.940 -20.501  1.00 36.78           O  
ATOM   3877  N   ARG A 481      -9.676  -0.559 -17.286  1.00 32.81           N  
ATOM   3878  CA  ARG A 481      -8.766   0.569 -17.082  1.00 32.81           C  
ATOM   3879  C   ARG A 481      -9.106   1.258 -15.781  1.00 32.81           C  
ATOM   3880  CB  ARG A 481      -8.834   1.542 -18.266  1.00 32.81           C  
ATOM   3881  O   ARG A 481      -9.922   2.169 -15.795  1.00 32.81           O  
ATOM   3882  CG  ARG A 481      -8.279   0.933 -19.555  1.00 32.81           C  
ATOM   3883  CD  ARG A 481      -8.342   1.986 -20.658  1.00 32.81           C  
ATOM   3884  NE  ARG A 481      -7.941   1.415 -21.952  1.00 32.81           N  
ATOM   3885  NH1 ARG A 481      -8.489   3.233 -23.230  1.00 32.81           N  
ATOM   3886  NH2 ARG A 481      -7.720   1.372 -24.211  1.00 32.81           N  
ATOM   3887  CZ  ARG A 481      -8.049   2.008 -23.122  1.00 32.81           C  
ATOM   3888  N   GLU A 482      -8.457   0.838 -14.694  1.00 30.44           N  
ATOM   3889  CA  GLU A 482      -7.842   1.707 -13.673  1.00 30.44           C  
ATOM   3890  C   GLU A 482      -7.577   0.980 -12.345  1.00 30.44           C  
ATOM   3891  CB  GLU A 482      -8.664   2.969 -13.387  1.00 30.44           C  
ATOM   3892  O   GLU A 482      -8.240  -0.010 -12.040  1.00 30.44           O  
ATOM   3893  CG  GLU A 482      -8.195   4.120 -14.297  1.00 30.44           C  
ATOM   3894  CD  GLU A 482      -9.128   5.327 -14.213  1.00 30.44           C  
ATOM   3895  OE1 GLU A 482      -8.966   6.231 -15.062  1.00 30.44           O  
ATOM   3896  OE2 GLU A 482      -9.974   5.343 -13.278  1.00 30.44           O  
ATOM   3897  N   PRO A 483      -6.604   1.470 -11.550  1.00 31.30           N  
ATOM   3898  CA  PRO A 483      -6.129   0.798 -10.350  1.00 31.30           C  
ATOM   3899  C   PRO A 483      -7.146   0.808  -9.202  1.00 31.30           C  
ATOM   3900  CB  PRO A 483      -4.818   1.498  -9.978  1.00 31.30           C  
ATOM   3901  O   PRO A 483      -8.021   1.670  -9.096  1.00 31.30           O  
ATOM   3902  CG  PRO A 483      -5.035   2.919 -10.486  1.00 31.30           C  
ATOM   3903  CD  PRO A 483      -5.851   2.703 -11.753  1.00 31.30           C  
ATOM   3904  N   ILE A 484      -6.951  -0.193  -8.347  1.00 29.92           N  
ATOM   3905  CA  ILE A 484      -7.692  -0.560  -7.142  1.00 29.92           C  
ATOM   3906  C   ILE A 484      -7.827   0.647  -6.198  1.00 29.92           C  
ATOM   3907  CB  ILE A 484      -6.925  -1.736  -6.480  1.00 29.92           C  
ATOM   3908  O   ILE A 484      -6.830   1.269  -5.833  1.00 29.92           O  
ATOM   3909  CG1 ILE A 484      -6.805  -2.958  -7.433  1.00 29.92           C  
ATOM   3910  CG2 ILE A 484      -7.596  -2.168  -5.167  1.00 29.92           C  
ATOM   3911  CD1 ILE A 484      -5.646  -3.898  -7.079  1.00 29.92           C  
ATOM   3912  N   ILE A 485      -9.064   0.970  -5.812  1.00 29.88           N  
ATOM   3913  CA  ILE A 485      -9.393   1.988  -4.808  1.00 29.88           C  
ATOM   3914  C   ILE A 485      -9.560   1.268  -3.463  1.00 29.88           C  
ATOM   3915  CB  ILE A 485     -10.672   2.771  -5.215  1.00 29.88           C  
ATOM   3916  O   ILE A 485     -10.484   0.471  -3.307  1.00 29.88           O  
ATOM   3917  CG1 ILE A 485     -10.487   3.491  -6.576  1.00 29.88           C  
ATOM   3918  CG2 ILE A 485     -11.066   3.791  -4.127  1.00 29.88           C  
ATOM   3919  CD1 ILE A 485     -11.774   4.101  -7.155  1.00 29.88           C  
ATOM   3920  N   GLU A 486      -8.698   1.563  -2.489  1.00 27.67           N  
ATOM   3921  CA  GLU A 486      -8.985   1.297  -1.074  1.00 27.67           C  
ATOM   3922  C   GLU A 486      -9.952   2.377  -0.566  1.00 27.67           C  
ATOM   3923  CB  GLU A 486      -7.700   1.281  -0.225  1.00 27.67           C  
ATOM   3924  O   GLU A 486      -9.653   3.572  -0.604  1.00 27.67           O  
ATOM   3925  CG  GLU A 486      -6.902  -0.028  -0.351  1.00 27.67           C  
ATOM   3926  CD  GLU A 486      -5.651  -0.068   0.552  1.00 27.67           C  
ATOM   3927  OE1 GLU A 486      -5.046  -1.159   0.651  1.00 27.67           O  
ATOM   3928  OE2 GLU A 486      -5.266   0.990   1.106  1.00 27.67           O  
ATOM   3929  N   VAL A 487     -11.137   1.968  -0.111  1.00 30.70           N  
ATOM   3930  CA  VAL A 487     -12.122   2.864   0.510  1.00 30.70           C  
ATOM   3931  C   VAL A 487     -11.917   2.804   2.030  1.00 30.70           C  
ATOM   3932  CB  VAL A 487     -13.560   2.500   0.075  1.00 30.70           C  
ATOM   3933  O   VAL A 487     -12.132   1.757   2.632  1.00 30.70           O  
ATOM   3934  CG1 VAL A 487     -14.585   3.508   0.619  1.00 30.70           C  
ATOM   3935  CG2 VAL A 487     -13.716   2.491  -1.455  1.00 30.70           C  
ATOM   3936  N   ASN A 488     -11.514   3.922   2.648  1.00 27.52           N  
ATOM   3937  CA  ASN A 488     -11.265   4.073   4.094  1.00 27.52           C  
ATOM   3938  C   ASN A 488     -12.540   3.995   4.936  1.00 27.52           C  
ATOM   3939  CB  ASN A 488     -10.613   5.440   4.375  1.00 27.52           C  
ATOM   3940  O   ASN A 488     -13.548   4.621   4.591  1.00 27.52           O  
ATOM   3941  CG  ASN A 488      -9.135   5.487   4.070  1.00 27.52           C  
ATOM   3942  ND2 ASN A 488      -8.623   6.642   3.716  1.00 27.52           N  
ATOM   3943  OD1 ASN A 488      -8.410   4.517   4.165  1.00 27.52           O  
ATOM   3944  N   ASP A 489     -12.499   3.247   6.049  1.00 29.56           N  
ATOM   3945  CA  ASP A 489     -13.589   3.163   7.031  1.00 29.56           C  
ATOM   3946  C   ASP A 489     -13.304   4.107   8.180  1.00 29.56           C  
ATOM   3947  CB  ASP A 489     -13.925   1.709   7.482  1.00 29.56           C  
ATOM   3948  O   ASP A 489     -12.418   3.893   9.001  1.00 29.56           O  
ATOM   3949  CG  ASP A 489     -15.430   1.364   7.479  1.00 29.56           C  
ATOM   3950  OD1 ASP A 489     -16.244   2.288   7.245  1.00 29.56           O  
ATOM   3951  OD2 ASP A 489     -15.760   0.164   7.495  1.00 29.56           O  
ATOM   3952  N   THR A 490     -14.083   5.178   8.218  1.00 34.03           N  
ATOM   3953  CA  THR A 490     -14.432   5.874   9.441  1.00 34.03           C  
ATOM   3954  C   THR A 490     -15.346   4.960  10.250  1.00 34.03           C  
ATOM   3955  CB  THR A 490     -15.167   7.183   9.100  1.00 34.03           C  
ATOM   3956  O   THR A 490     -16.556   4.960  10.059  1.00 34.03           O  
ATOM   3957  CG2 THR A 490     -14.200   8.261   8.616  1.00 34.03           C  
ATOM   3958  OG1 THR A 490     -16.113   6.961   8.073  1.00 34.03           O  
ATOM   3959  N   SER A 491     -14.790   4.186  11.176  1.00 31.86           N  
ATOM   3960  CA  SER A 491     -15.591   3.576  12.235  1.00 31.86           C  
ATOM   3961  C   SER A 491     -14.878   3.758  13.565  1.00 31.86           C  
ATOM   3962  CB  SER A 491     -15.940   2.117  11.921  1.00 31.86           C  
ATOM   3963  O   SER A 491     -13.891   3.090  13.874  1.00 31.86           O  
ATOM   3964  OG  SER A 491     -14.818   1.274  12.019  1.00 31.86           O  
ATOM   3965  N   VAL A 492     -15.383   4.692  14.366  1.00 31.91           N  
ATOM   3966  CA  VAL A 492     -15.088   4.736  15.795  1.00 31.91           C  
ATOM   3967  C   VAL A 492     -15.602   3.416  16.372  1.00 31.91           C  
ATOM   3968  CB  VAL A 492     -15.764   5.966  16.437  1.00 31.91           C  
ATOM   3969  O   VAL A 492     -16.808   3.192  16.438  1.00 31.91           O  
ATOM   3970  CG1 VAL A 492     -15.599   6.001  17.961  1.00 31.91           C  
ATOM   3971  CG2 VAL A 492     -15.186   7.269  15.868  1.00 31.91           C  
ATOM   3972  N   PHE A 493     -14.702   2.514  16.759  1.00 32.25           N  
ATOM   3973  CA  PHE A 493     -15.086   1.367  17.572  1.00 32.25           C  
ATOM   3974  C   PHE A 493     -15.469   1.896  18.951  1.00 32.25           C  
ATOM   3975  CB  PHE A 493     -13.963   0.321  17.640  1.00 32.25           C  
ATOM   3976  O   PHE A 493     -14.613   2.229  19.768  1.00 32.25           O  
ATOM   3977  CG  PHE A 493     -13.933  -0.615  16.448  1.00 32.25           C  
ATOM   3978  CD1 PHE A 493     -14.735  -1.774  16.450  1.00 32.25           C  
ATOM   3979  CD2 PHE A 493     -13.129  -0.324  15.330  1.00 32.25           C  
ATOM   3980  CE1 PHE A 493     -14.732  -2.637  15.340  1.00 32.25           C  
ATOM   3981  CE2 PHE A 493     -13.125  -1.189  14.222  1.00 32.25           C  
ATOM   3982  CZ  PHE A 493     -13.926  -2.344  14.225  1.00 32.25           C  
ATOM   3983  N   SER A 494     -16.770   1.994  19.212  1.00 40.41           N  
ATOM   3984  CA  SER A 494     -17.232   1.846  20.585  1.00 40.41           C  
ATOM   3985  C   SER A 494     -17.155   0.355  20.919  1.00 40.41           C  
ATOM   3986  CB  SER A 494     -18.627   2.452  20.776  1.00 40.41           C  
ATOM   3987  O   SER A 494     -17.556  -0.476  20.102  1.00 40.41           O  
ATOM   3988  OG  SER A 494     -19.666   1.583  20.371  1.00 40.41           O  
ATOM   3989  N   GLU A 495     -16.657  -0.004  22.103  1.00 50.91           N  
ATOM   3990  CA  GLU A 495     -16.580  -1.404  22.559  1.00 50.91           C  
ATOM   3991  C   GLU A 495     -17.960  -2.102  22.588  1.00 50.91           C  
ATOM   3992  CB  GLU A 495     -15.903  -1.453  23.946  1.00 50.91           C  
ATOM   3993  O   GLU A 495     -18.021  -3.326  22.652  1.00 50.91           O  
ATOM   3994  CG  GLU A 495     -14.377  -1.237  23.875  1.00 50.91           C  
ATOM   3995  CD  GLU A 495     -13.688  -1.173  25.254  1.00 50.91           C  
ATOM   3996  OE1 GLU A 495     -12.454  -1.393  25.298  1.00 50.91           O  
ATOM   3997  OE2 GLU A 495     -14.368  -0.810  26.241  1.00 50.91           O  
ATOM   3998  N   LYS A 496     -19.072  -1.349  22.482  1.00 54.06           N  
ATOM   3999  CA  LYS A 496     -20.445  -1.863  22.621  1.00 54.06           C  
ATOM   4000  C   LYS A 496     -21.252  -1.934  21.311  1.00 54.06           C  
ATOM   4001  CB  LYS A 496     -21.152  -1.076  23.747  1.00 54.06           C  
ATOM   4002  O   LYS A 496     -21.989  -2.902  21.125  1.00 54.06           O  
ATOM   4003  CG  LYS A 496     -22.159  -1.961  24.501  1.00 54.06           C  
ATOM   4004  CD  LYS A 496     -22.718  -1.320  25.785  1.00 54.06           C  
ATOM   4005  CE  LYS A 496     -23.605  -2.369  26.481  1.00 54.06           C  
ATOM   4006  NZ  LYS A 496     -24.137  -1.955  27.804  1.00 54.06           N  
ATOM   4007  N   PHE A 497     -21.092  -0.979  20.383  1.00 63.97           N  
ATOM   4008  CA  PHE A 497     -21.908  -0.869  19.157  1.00 63.97           C  
ATOM   4009  C   PHE A 497     -21.104  -0.647  17.872  1.00 63.97           C  
ATOM   4010  CB  PHE A 497     -22.936   0.266  19.283  1.00 63.97           C  
ATOM   4011  O   PHE A 497     -20.081   0.043  17.884  1.00 63.97           O  
ATOM   4012  CG  PHE A 497     -23.732   0.256  20.568  1.00 63.97           C  
ATOM   4013  CD1 PHE A 497     -24.435  -0.902  20.950  1.00 63.97           C  
ATOM   4014  CD2 PHE A 497     -23.738   1.393  21.398  1.00 63.97           C  
ATOM   4015  CE1 PHE A 497     -25.109  -0.937  22.179  1.00 63.97           C  
ATOM   4016  CE2 PHE A 497     -24.430   1.363  22.619  1.00 63.97           C  
ATOM   4017  CZ  PHE A 497     -25.102   0.193  23.008  1.00 63.97           C  
ATOM   4018  N   ASP A 498     -21.620  -1.165  16.755  1.00 61.50           N  
ATOM   4019  CA  ASP A 498     -21.111  -0.898  15.405  1.00 61.50           C  
ATOM   4020  C   ASP A 498     -21.670   0.431  14.864  1.00 61.50           C  
ATOM   4021  CB  ASP A 498     -21.414  -2.091  14.485  1.00 61.50           C  
ATOM   4022  O   ASP A 498     -22.777   0.507  14.323  1.00 61.50           O  
ATOM   4023  CG  ASP A 498     -20.665  -2.004  13.151  1.00 61.50           C  
ATOM   4024  OD1 ASP A 498     -20.346  -0.866  12.729  1.00 61.50           O  
ATOM   4025  OD2 ASP A 498     -20.416  -3.083  12.574  1.00 61.50           O  
ATOM   4026  N   LEU A 499     -20.906   1.511  15.052  1.00 60.88           N  
ATOM   4027  CA  LEU A 499     -21.298   2.858  14.625  1.00 60.88           C  
ATOM   4028  C   LEU A 499     -21.351   3.005  13.093  1.00 60.88           C  
ATOM   4029  CB  LEU A 499     -20.356   3.897  15.271  1.00 60.88           C  
ATOM   4030  O   LEU A 499     -22.186   3.762  12.595  1.00 60.88           O  
ATOM   4031  CG  LEU A 499     -20.474   4.013  16.806  1.00 60.88           C  
ATOM   4032  CD1 LEU A 499     -19.509   5.063  17.356  1.00 60.88           C  
ATOM   4033  CD2 LEU A 499     -21.869   4.449  17.252  1.00 60.88           C  
ATOM   4034  N   ALA A 500     -20.542   2.246  12.346  1.00 54.09           N  
ATOM   4035  CA  ALA A 500     -20.527   2.285  10.882  1.00 54.09           C  
ATOM   4036  C   ALA A 500     -21.819   1.709  10.288  1.00 54.09           C  
ATOM   4037  CB  ALA A 500     -19.305   1.510  10.387  1.00 54.09           C  
ATOM   4038  O   ALA A 500     -22.384   2.253   9.332  1.00 54.09           O  
ATOM   4039  N   LEU A 501     -22.342   0.648  10.905  1.00 60.94           N  
ATOM   4040  CA  LEU A 501     -23.626   0.064  10.529  1.00 60.94           C  
ATOM   4041  C   LEU A 501     -24.796   1.037  10.776  1.00 60.94           C  
ATOM   4042  CB  LEU A 501     -23.784  -1.249  11.311  1.00 60.94           C  
ATOM   4043  O   LEU A 501     -25.706   1.140   9.948  1.00 60.94           O  
ATOM   4044  CG  LEU A 501     -24.983  -2.090  10.852  1.00 60.94           C  
ATOM   4045  CD1 LEU A 501     -24.780  -2.686   9.456  1.00 60.94           C  
ATOM   4046  CD2 LEU A 501     -25.213  -3.223  11.842  1.00 60.94           C  
ATOM   4047  N   ILE A 502     -24.760   1.791  11.882  1.00 65.31           N  
ATOM   4048  CA  ILE A 502     -25.811   2.756  12.253  1.00 65.31           C  
ATOM   4049  C   ILE A 502     -25.841   3.955  11.299  1.00 65.31           C  
ATOM   4050  CB  ILE A 502     -25.648   3.213  13.721  1.00 65.31           C  
ATOM   4051  O   ILE A 502     -26.924   4.364  10.871  1.00 65.31           O  
ATOM   4052  CG1 ILE A 502     -25.794   2.017  14.689  1.00 65.31           C  
ATOM   4053  CG2 ILE A 502     -26.677   4.302  14.099  1.00 65.31           C  
ATOM   4054  CD1 ILE A 502     -25.328   2.346  16.110  1.00 65.31           C  
ATOM   4055  N   GLU A 503     -24.680   4.507  10.940  1.00 59.91           N  
ATOM   4056  CA  GLU A 503     -24.576   5.603   9.965  1.00 59.91           C  
ATOM   4057  C   GLU A 503     -25.069   5.181   8.574  1.00 59.91           C  
ATOM   4058  CB  GLU A 503     -23.124   6.101   9.894  1.00 59.91           C  
ATOM   4059  O   GLU A 503     -25.751   5.942   7.886  1.00 59.91           O  
ATOM   4060  CG  GLU A 503     -22.753   6.921  11.141  1.00 59.91           C  
ATOM   4061  CD  GLU A 503     -21.335   7.512  11.098  1.00 59.91           C  
ATOM   4062  OE1 GLU A 503     -21.026   8.285  12.036  1.00 59.91           O  
ATOM   4063  OE2 GLU A 503     -20.595   7.238  10.128  1.00 59.91           O  
ATOM   4064  N   THR A 504     -24.805   3.930   8.199  1.00 53.41           N  
ATOM   4065  CA  THR A 504     -25.160   3.351   6.899  1.00 53.41           C  
ATOM   4066  C   THR A 504     -26.654   3.033   6.761  1.00 53.41           C  
ATOM   4067  CB  THR A 504     -24.334   2.072   6.719  1.00 53.41           C  
ATOM   4068  O   THR A 504     -27.316   3.374   5.769  1.00 53.41           O  
ATOM   4069  CG2 THR A 504     -24.733   1.317   5.463  1.00 53.41           C  
ATOM   4070  OG1 THR A 504     -22.972   2.399   6.615  1.00 53.41           O  
ATOM   4071  N   LEU A 505     -27.220   2.334   7.745  1.00 61.16           N  
ATOM   4072  CA  LEU A 505     -28.618   1.907   7.699  1.00 61.16           C  
ATOM   4073  C   LEU A 505     -29.573   3.035   8.102  1.00 61.16           C  
ATOM   4074  CB  LEU A 505     -28.795   0.639   8.546  1.00 61.16           C  
ATOM   4075  O   LEU A 505     -30.694   3.095   7.587  1.00 61.16           O  
ATOM   4076  CG  LEU A 505     -28.133  -0.609   7.928  1.00 61.16           C  
ATOM   4077  CD1 LEU A 505     -28.320  -1.795   8.867  1.00 61.16           C  
ATOM   4078  CD2 LEU A 505     -28.764  -0.991   6.583  1.00 61.16           C  
ATOM   4079  N   GLY A 506     -29.099   3.968   8.926  1.00 65.81           N  
ATOM   4080  CA  GLY A 506     -29.893   5.027   9.525  1.00 65.81           C  
ATOM   4081  C   GLY A 506     -30.622   4.541  10.777  1.00 65.81           C  
ATOM   4082  O   GLY A 506     -31.086   3.401  10.862  1.00 65.81           O  
ATOM   4083  N   LYS A 507     -30.771   5.443  11.755  1.00 71.56           N  
ATOM   4084  CA  LYS A 507     -31.342   5.141  13.080  1.00 71.56           C  
ATOM   4085  C   LYS A 507     -32.730   4.484  13.013  1.00 71.56           C  
ATOM   4086  CB  LYS A 507     -31.385   6.424  13.936  1.00 71.56           C  
ATOM   4087  O   LYS A 507     -33.029   3.622  13.829  1.00 71.56           O  
ATOM   4088  CG  LYS A 507     -29.987   6.977  14.278  1.00 71.56           C  
ATOM   4089  CD  LYS A 507     -30.073   8.236  15.159  1.00 71.56           C  
ATOM   4090  CE  LYS A 507     -28.679   8.730  15.570  1.00 71.56           C  
ATOM   4091  NZ  LYS A 507     -28.747   9.815  16.582  1.00 71.56           N  
ATOM   4092  N   SER A 508     -33.571   4.841  12.037  1.00 68.31           N  
ATOM   4093  CA  SER A 508     -34.917   4.263  11.888  1.00 68.31           C  
ATOM   4094  C   SER A 508     -34.897   2.781  11.512  1.00 68.31           C  
ATOM   4095  CB  SER A 508     -35.730   5.052  10.856  1.00 68.31           C  
ATOM   4096  O   SER A 508     -35.664   2.011  12.081  1.00 68.31           O  
ATOM   4097  OG  SER A 508     -35.052   5.123   9.614  1.00 68.31           O  
ATOM   4098  N   GLN A 509     -34.005   2.375  10.604  1.00 67.69           N  
ATOM   4099  CA  GLN A 509     -33.894   0.982  10.170  1.00 67.69           C  
ATOM   4100  C   GLN A 509     -33.267   0.106  11.259  1.00 67.69           C  
ATOM   4101  CB  GLN A 509     -33.070   0.917   8.874  1.00 67.69           C  
ATOM   4102  O   GLN A 509     -33.711  -1.014  11.482  1.00 67.69           O  
ATOM   4103  CG  GLN A 509     -33.186  -0.451   8.179  1.00 67.69           C  
ATOM   4104  CD  GLN A 509     -34.629  -0.720   7.765  1.00 67.69           C  
ATOM   4105  NE2 GLN A 509     -35.261  -1.750   8.281  1.00 67.69           N  
ATOM   4106  OE1 GLN A 509     -35.209   0.074   7.039  1.00 67.69           O  
ATOM   4107  N   ILE A 510     -32.283   0.633  11.996  1.00 77.44           N  
ATOM   4108  CA  ILE A 510     -31.694  -0.068  13.148  1.00 77.44           C  
ATOM   4109  C   ILE A 510     -32.748  -0.338  14.229  1.00 77.44           C  
ATOM   4110  CB  ILE A 510     -30.502   0.735  13.710  1.00 77.44           C  
ATOM   4111  O   ILE A 510     -32.769  -1.421  14.804  1.00 77.44           O  
ATOM   4112  CG1 ILE A 510     -29.336   0.825  12.703  1.00 77.44           C  
ATOM   4113  CG2 ILE A 510     -29.997   0.168  15.051  1.00 77.44           C  
ATOM   4114  CD1 ILE A 510     -28.631  -0.499  12.376  1.00 77.44           C  
ATOM   4115  N   LEU A 511     -33.664   0.604  14.480  1.00 75.94           N  
ATOM   4116  CA  LEU A 511     -34.758   0.408  15.438  1.00 75.94           C  
ATOM   4117  C   LEU A 511     -35.746  -0.688  14.999  1.00 75.94           C  
ATOM   4118  CB  LEU A 511     -35.484   1.747  15.653  1.00 75.94           C  
ATOM   4119  O   LEU A 511     -36.267  -1.420  15.845  1.00 75.94           O  
ATOM   4120  CG  LEU A 511     -34.683   2.782  16.465  1.00 75.94           C  
ATOM   4121  CD1 LEU A 511     -35.382   4.142  16.387  1.00 75.94           C  
ATOM   4122  CD2 LEU A 511     -34.578   2.398  17.939  1.00 75.94           C  
ATOM   4123  N   GLU A 512     -35.993  -0.826  13.696  1.00 73.38           N  
ATOM   4124  CA  GLU A 512     -36.805  -1.913  13.137  1.00 73.38           C  
ATOM   4125  C   GLU A 512     -36.086  -3.265  13.265  1.00 73.38           C  
ATOM   4126  CB  GLU A 512     -37.166  -1.567  11.685  1.00 73.38           C  
ATOM   4127  O   GLU A 512     -36.656  -4.217  13.803  1.00 73.38           O  
ATOM   4128  CG  GLU A 512     -38.216  -2.521  11.100  1.00 73.38           C  
ATOM   4129  CD  GLU A 512     -38.707  -2.083   9.710  1.00 73.38           C  
ATOM   4130  OE1 GLU A 512     -39.823  -2.509   9.338  1.00 73.38           O  
ATOM   4131  OE2 GLU A 512     -37.986  -1.310   9.037  1.00 73.38           O  
ATOM   4132  N   ASN A 513     -34.799  -3.317  12.905  1.00 77.50           N  
ATOM   4133  CA  ASN A 513     -33.956  -4.508  13.038  1.00 77.50           C  
ATOM   4134  C   ASN A 513     -33.828  -4.959  14.506  1.00 77.50           C  
ATOM   4135  CB  ASN A 513     -32.571  -4.217  12.431  1.00 77.50           C  
ATOM   4136  O   ASN A 513     -33.915  -6.151  14.792  1.00 77.50           O  
ATOM   4137  CG  ASN A 513     -32.571  -3.982  10.928  1.00 77.50           C  
ATOM   4138  ND2 ASN A 513     -31.416  -3.721  10.363  1.00 77.50           N  
ATOM   4139  OD1 ASN A 513     -33.572  -4.020  10.235  1.00 77.50           O  
ATOM   4140  N   LEU A 514     -33.695  -4.019  15.450  1.00 80.88           N  
ATOM   4141  CA  LEU A 514     -33.707  -4.290  16.894  1.00 80.88           C  
ATOM   4142  C   LEU A 514     -35.039  -4.864  17.372  1.00 80.88           C  
ATOM   4143  CB  LEU A 514     -33.448  -2.987  17.674  1.00 80.88           C  
ATOM   4144  O   LEU A 514     -35.063  -5.734  18.242  1.00 80.88           O  
ATOM   4145  CG  LEU A 514     -31.969  -2.636  17.850  1.00 80.88           C  
ATOM   4146  CD1 LEU A 514     -31.874  -1.210  18.387  1.00 80.88           C  
ATOM   4147  CD2 LEU A 514     -31.296  -3.573  18.861  1.00 80.88           C  
ATOM   4148  N   SER A 515     -36.150  -4.374  16.824  1.00 79.12           N  
ATOM   4149  CA  SER A 515     -37.483  -4.864  17.179  1.00 79.12           C  
ATOM   4150  C   SER A 515     -37.672  -6.307  16.714  1.00 79.12           C  
ATOM   4151  CB  SER A 515     -38.569  -3.961  16.589  1.00 79.12           C  
ATOM   4152  O   SER A 515     -38.164  -7.132  17.485  1.00 79.12           O  
ATOM   4153  OG  SER A 515     -38.428  -2.640  17.084  1.00 79.12           O  
ATOM   4154  N   LEU A 516     -37.216  -6.623  15.496  1.00 77.06           N  
ATOM   4155  CA  LEU A 516     -37.216  -7.986  14.972  1.00 77.06           C  
ATOM   4156  C   LEU A 516     -36.288  -8.892  15.788  1.00 77.06           C  
ATOM   4157  CB  LEU A 516     -36.847  -7.955  13.476  1.00 77.06           C  
ATOM   4158  O   LEU A 516     -36.730  -9.941  16.246  1.00 77.06           O  
ATOM   4159  CG  LEU A 516     -36.945  -9.333  12.793  1.00 77.06           C  
ATOM   4160  CD1 LEU A 516     -38.381  -9.883  12.760  1.00 77.06           C  
ATOM   4161  CD2 LEU A 516     -36.426  -9.240  11.360  1.00 77.06           C  
ATOM   4162  N   PHE A 517     -35.056  -8.455  16.063  1.00 83.81           N  
ATOM   4163  CA  PHE A 517     -34.097  -9.186  16.897  1.00 83.81           C  
ATOM   4164  C   PHE A 517     -34.668  -9.518  18.282  1.00 83.81           C  
ATOM   4165  CB  PHE A 517     -32.817  -8.351  17.023  1.00 83.81           C  
ATOM   4166  O   PHE A 517     -34.566 -10.651  18.748  1.00 83.81           O  
ATOM   4167  CG  PHE A 517     -31.709  -9.049  17.785  1.00 83.81           C  
ATOM   4168  CD1 PHE A 517     -31.527  -8.817  19.163  1.00 83.81           C  
ATOM   4169  CD2 PHE A 517     -30.881  -9.969  17.120  1.00 83.81           C  
ATOM   4170  CE1 PHE A 517     -30.539  -9.525  19.870  1.00 83.81           C  
ATOM   4171  CE2 PHE A 517     -29.894 -10.674  17.823  1.00 83.81           C  
ATOM   4172  CZ  PHE A 517     -29.737 -10.464  19.198  1.00 83.81           C  
ATOM   4173  N   LYS A 518     -35.356  -8.563  18.923  1.00 85.00           N  
ATOM   4174  CA  LYS A 518     -36.018  -8.772  20.219  1.00 85.00           C  
ATOM   4175  C   LYS A 518     -37.131  -9.824  20.163  1.00 85.00           C  
ATOM   4176  CB  LYS A 518     -36.524  -7.415  20.732  1.00 85.00           C  
ATOM   4177  O   LYS A 518     -37.410 -10.463  21.176  1.00 85.00           O  
ATOM   4178  CG  LYS A 518     -37.058  -7.493  22.170  1.00 85.00           C  
ATOM   4179  CD  LYS A 518     -37.380  -6.099  22.717  1.00 85.00           C  
ATOM   4180  CE  LYS A 518     -37.818  -6.227  24.180  1.00 85.00           C  
ATOM   4181  NZ  LYS A 518     -37.881  -4.905  24.851  1.00 85.00           N  
ATOM   4182  N   GLN A 519     -37.764 -10.007  19.005  1.00 81.56           N  
ATOM   4183  CA  GLN A 519     -38.798 -11.016  18.795  1.00 81.56           C  
ATOM   4184  C   GLN A 519     -38.211 -12.410  18.520  1.00 81.56           C  
ATOM   4185  CB  GLN A 519     -39.720 -10.541  17.661  1.00 81.56           C  
ATOM   4186  O   GLN A 519     -38.789 -13.400  18.968  1.00 81.56           O  
ATOM   4187  CG  GLN A 519     -40.962 -11.429  17.513  1.00 81.56           C  
ATOM   4188  CD  GLN A 519     -41.909 -10.957  16.414  1.00 81.56           C  
ATOM   4189  NE2 GLN A 519     -42.983 -11.674  16.173  1.00 81.56           N  
ATOM   4190  OE1 GLN A 519     -41.732  -9.947  15.757  1.00 81.56           O  
ATOM   4191  N   THR A 520     -37.079 -12.507  17.813  1.00 80.06           N  
ATOM   4192  CA  THR A 520     -36.439 -13.788  17.456  1.00 80.06           C  
ATOM   4193  C   THR A 520     -35.489 -14.332  18.521  1.00 80.06           C  
ATOM   4194  CB  THR A 520     -35.699 -13.719  16.105  1.00 80.06           C  
ATOM   4195  O   THR A 520     -35.427 -15.548  18.688  1.00 80.06           O  
ATOM   4196  CG2 THR A 520     -36.559 -14.263  14.970  1.00 80.06           C  
ATOM   4197  OG1 THR A 520     -35.357 -12.402  15.749  1.00 80.06           O  
ATOM   4198  N   MET A 521     -34.799 -13.478  19.283  1.00 85.69           N  
ATOM   4199  CA  MET A 521     -33.804 -13.900  20.283  1.00 85.69           C  
ATOM   4200  C   MET A 521     -34.331 -14.910  21.328  1.00 85.69           C  
ATOM   4201  CB  MET A 521     -33.176 -12.659  20.945  1.00 85.69           C  
ATOM   4202  O   MET A 521     -33.621 -15.876  21.613  1.00 85.69           O  
ATOM   4203  CG  MET A 521     -31.961 -12.997  21.812  1.00 85.69           C  
ATOM   4204  SD  MET A 521     -30.551 -13.664  20.890  1.00 85.69           S  
ATOM   4205  CE  MET A 521     -29.418 -13.938  22.277  1.00 85.69           C  
ATOM   4206  N   PRO A 522     -35.571 -14.799  21.857  1.00 87.00           N  
ATOM   4207  CA  PRO A 522     -36.114 -15.802  22.778  1.00 87.00           C  
ATOM   4208  C   PRO A 522     -36.201 -17.215  22.184  1.00 87.00           C  
ATOM   4209  CB  PRO A 522     -37.505 -15.290  23.167  1.00 87.00           C  
ATOM   4210  O   PRO A 522     -36.046 -18.192  22.913  1.00 87.00           O  
ATOM   4211  CG  PRO A 522     -37.397 -13.780  22.975  1.00 87.00           C  
ATOM   4212  CD  PRO A 522     -36.491 -13.673  21.755  1.00 87.00           C  
ATOM   4213  N   ASN A 523     -36.421 -17.334  20.869  1.00 84.12           N  
ATOM   4214  CA  ASN A 523     -36.463 -18.633  20.197  1.00 84.12           C  
ATOM   4215  C   ASN A 523     -35.065 -19.251  20.099  1.00 84.12           C  
ATOM   4216  CB  ASN A 523     -37.094 -18.495  18.803  1.00 84.12           C  
ATOM   4217  O   ASN A 523     -34.929 -20.453  20.306  1.00 84.12           O  
ATOM   4218  CG  ASN A 523     -38.549 -18.068  18.825  1.00 84.12           C  
ATOM   4219  ND2 ASN A 523     -39.013 -17.452  17.764  1.00 84.12           N  
ATOM   4220  OD1 ASN A 523     -39.298 -18.290  19.763  1.00 84.12           O  
ATOM   4221  N   TYR A 524     -34.032 -18.441  19.839  1.00 85.00           N  
ATOM   4222  CA  TYR A 524     -32.646 -18.914  19.857  1.00 85.00           C  
ATOM   4223  C   TYR A 524     -32.227 -19.351  21.261  1.00 85.00           C  
ATOM   4224  CB  TYR A 524     -31.698 -17.832  19.323  1.00 85.00           C  
ATOM   4225  O   TYR A 524     -31.670 -20.430  21.427  1.00 85.00           O  
ATOM   4226  CG  TYR A 524     -31.944 -17.370  17.899  1.00 85.00           C  
ATOM   4227  CD1 TYR A 524     -32.267 -18.305  16.894  1.00 85.00           C  
ATOM   4228  CD2 TYR A 524     -31.780 -16.010  17.563  1.00 85.00           C  
ATOM   4229  CE1 TYR A 524     -32.456 -17.879  15.568  1.00 85.00           C  
ATOM   4230  CE2 TYR A 524     -31.956 -15.581  16.234  1.00 85.00           C  
ATOM   4231  OH  TYR A 524     -32.458 -16.125  13.948  1.00 85.00           O  
ATOM   4232  CZ  TYR A 524     -32.297 -16.520  15.236  1.00 85.00           C  
ATOM   4233  N   LEU A 525     -32.574 -18.577  22.293  1.00 86.19           N  
ATOM   4234  CA  LEU A 525     -32.278 -18.943  23.682  1.00 86.19           C  
ATOM   4235  C   LEU A 525     -32.945 -20.259  24.104  1.00 86.19           C  
ATOM   4236  CB  LEU A 525     -32.717 -17.801  24.609  1.00 86.19           C  
ATOM   4237  O   LEU A 525     -32.348 -21.026  24.850  1.00 86.19           O  
ATOM   4238  CG  LEU A 525     -31.821 -16.558  24.509  1.00 86.19           C  
ATOM   4239  CD1 LEU A 525     -32.421 -15.438  25.354  1.00 86.19           C  
ATOM   4240  CD2 LEU A 525     -30.389 -16.842  24.972  1.00 86.19           C  
ATOM   4241  N   ALA A 526     -34.152 -20.545  23.608  1.00 84.38           N  
ATOM   4242  CA  ALA A 526     -34.841 -21.807  23.876  1.00 84.38           C  
ATOM   4243  C   ALA A 526     -34.196 -23.024  23.182  1.00 84.38           C  
ATOM   4244  CB  ALA A 526     -36.308 -21.645  23.462  1.00 84.38           C  
ATOM   4245  O   ALA A 526     -34.429 -24.151  23.617  1.00 84.38           O  
ATOM   4246  N   GLN A 527     -33.425 -22.806  22.111  1.00 82.94           N  
ATOM   4247  CA  GLN A 527     -32.708 -23.849  21.363  1.00 82.94           C  
ATOM   4248  C   GLN A 527     -31.305 -24.127  21.924  1.00 82.94           C  
ATOM   4249  CB  GLN A 527     -32.632 -23.450  19.879  1.00 82.94           C  
ATOM   4250  O   GLN A 527     -30.748 -25.194  21.681  1.00 82.94           O  
ATOM   4251  CG  GLN A 527     -34.001 -23.559  19.195  1.00 82.94           C  
ATOM   4252  CD  GLN A 527     -34.023 -23.048  17.756  1.00 82.94           C  
ATOM   4253  NE2 GLN A 527     -35.148 -23.169  17.086  1.00 82.94           N  
ATOM   4254  OE1 GLN A 527     -33.083 -22.516  17.188  1.00 82.94           O  
ATOM   4255  N   LEU A 528     -30.737 -23.207  22.711  1.00 84.31           N  
ATOM   4256  CA  LEU A 528     -29.465 -23.434  23.395  1.00 84.31           C  
ATOM   4257  C   LEU A 528     -29.632 -24.486  24.499  1.00 84.31           C  
ATOM   4258  CB  LEU A 528     -28.922 -22.110  23.960  1.00 84.31           C  
ATOM   4259  O   LEU A 528     -30.441 -24.329  25.414  1.00 84.31           O  
ATOM   4260  CG  LEU A 528     -28.483 -21.085  22.899  1.00 84.31           C  
ATOM   4261  CD1 LEU A 528     -28.068 -19.782  23.582  1.00 84.31           C  
ATOM   4262  CD2 LEU A 528     -27.297 -21.586  22.076  1.00 84.31           C  
ATOM   4263  N   SER A 529     -28.836 -25.556  24.437  1.00 77.25           N  
ATOM   4264  CA  SER A 529     -28.896 -26.657  25.401  1.00 77.25           C  
ATOM   4265  C   SER A 529     -27.507 -27.112  25.836  1.00 77.25           C  
ATOM   4266  CB  SER A 529     -29.682 -27.831  24.815  1.00 77.25           C  
ATOM   4267  O   SER A 529     -26.625 -27.369  25.014  1.00 77.25           O  
ATOM   4268  OG  SER A 529     -29.683 -28.905  25.741  1.00 77.25           O  
ATOM   4269  N   LYS A 530     -27.332 -27.300  27.151  1.00 71.44           N  
ATOM   4270  CA  LYS A 530     -26.098 -27.858  27.737  1.00 71.44           C  
ATOM   4271  C   LYS A 530     -25.891 -29.337  27.362  1.00 71.44           C  
ATOM   4272  CB  LYS A 530     -26.061 -27.630  29.269  1.00 71.44           C  
ATOM   4273  O   LYS A 530     -24.785 -29.844  27.503  1.00 71.44           O  
ATOM   4274  CG  LYS A 530     -26.165 -26.135  29.655  1.00 71.44           C  
ATOM   4275  CD  LYS A 530     -25.928 -25.794  31.146  1.00 71.44           C  
ATOM   4276  CE  LYS A 530     -26.279 -24.299  31.373  1.00 71.44           C  
ATOM   4277  NZ  LYS A 530     -25.830 -23.690  32.661  1.00 71.44           N  
ATOM   4278  N   ASP A 531     -26.923 -30.002  26.838  1.00 72.12           N  
ATOM   4279  CA  ASP A 531     -26.908 -31.434  26.520  1.00 72.12           C  
ATOM   4280  C   ASP A 531     -26.684 -31.735  25.025  1.00 72.12           C  
ATOM   4281  CB  ASP A 531     -28.217 -32.069  27.018  1.00 72.12           C  
ATOM   4282  O   ASP A 531     -26.406 -32.881  24.667  1.00 72.12           O  
ATOM   4283  CG  ASP A 531     -28.413 -31.970  28.537  1.00 72.12           C  
ATOM   4284  OD1 ASP A 531     -27.415 -32.113  29.279  1.00 72.12           O  
ATOM   4285  OD2 ASP A 531     -29.580 -31.790  28.954  1.00 72.12           O  
ATOM   4286  N   ASN A 532     -26.785 -30.734  24.138  1.00 82.00           N  
ATOM   4287  CA  ASN A 532     -26.626 -30.913  22.690  1.00 82.00           C  
ATOM   4288  C   ASN A 532     -25.636 -29.900  22.095  1.00 82.00           C  
ATOM   4289  CB  ASN A 532     -28.005 -30.885  22.005  1.00 82.00           C  
ATOM   4290  O   ASN A 532     -26.020 -28.841  21.606  1.00 82.00           O  
ATOM   4291  CG  ASN A 532     -27.938 -31.345  20.556  1.00 82.00           C  
ATOM   4292  ND2 ASN A 532     -29.068 -31.510  19.917  1.00 82.00           N  
ATOM   4293  OD1 ASN A 532     -26.881 -31.581  19.980  1.00 82.00           O  
ATOM   4294  N   MET A 533     -24.346 -30.251  22.108  1.00 80.12           N  
ATOM   4295  CA  MET A 533     -23.266 -29.365  21.644  1.00 80.12           C  
ATOM   4296  C   MET A 533     -23.394 -28.972  20.170  1.00 80.12           C  
ATOM   4297  CB  MET A 533     -21.894 -30.022  21.880  1.00 80.12           C  
ATOM   4298  O   MET A 533     -23.063 -27.849  19.812  1.00 80.12           O  
ATOM   4299  CG  MET A 533     -21.565 -30.180  23.368  1.00 80.12           C  
ATOM   4300  SD  MET A 533     -21.482 -28.602  24.257  1.00 80.12           S  
ATOM   4301  CE  MET A 533     -22.546 -28.953  25.677  1.00 80.12           C  
ATOM   4302  N   LYS A 534     -23.917 -29.862  19.319  1.00 77.81           N  
ATOM   4303  CA  LYS A 534     -24.068 -29.577  17.887  1.00 77.81           C  
ATOM   4304  C   LYS A 534     -25.172 -28.548  17.628  1.00 77.81           C  
ATOM   4305  CB  LYS A 534     -24.301 -30.892  17.135  1.00 77.81           C  
ATOM   4306  O   LYS A 534     -24.979 -27.608  16.869  1.00 77.81           O  
ATOM   4307  CG  LYS A 534     -24.191 -30.647  15.629  1.00 77.81           C  
ATOM   4308  CD  LYS A 534     -24.410 -31.924  14.820  1.00 77.81           C  
ATOM   4309  CE  LYS A 534     -24.335 -31.500  13.354  1.00 77.81           C  
ATOM   4310  NZ  LYS A 534     -24.669 -32.604  12.432  1.00 77.81           N  
ATOM   4311  N   GLU A 535     -26.310 -28.702  18.299  1.00 82.19           N  
ATOM   4312  CA  GLU A 535     -27.419 -27.742  18.220  1.00 82.19           C  
ATOM   4313  C   GLU A 535     -27.039 -26.393  18.849  1.00 82.19           C  
ATOM   4314  CB  GLU A 535     -28.629 -28.387  18.900  1.00 82.19           C  
ATOM   4315  O   GLU A 535     -27.394 -25.339  18.322  1.00 82.19           O  
ATOM   4316  CG  GLU A 535     -29.944 -27.602  18.815  1.00 82.19           C  
ATOM   4317  CD  GLU A 535     -31.138 -28.423  19.350  1.00 82.19           C  
ATOM   4318  OE1 GLU A 535     -32.290 -28.074  19.006  1.00 82.19           O  
ATOM   4319  OE2 GLU A 535     -30.907 -29.448  20.048  1.00 82.19           O  
ATOM   4320  N   THR A 536     -26.239 -26.413  19.919  1.00 83.06           N  
ATOM   4321  CA  THR A 536     -25.674 -25.207  20.537  1.00 83.06           C  
ATOM   4322  C   THR A 536     -24.672 -24.503  19.620  1.00 83.06           C  
ATOM   4323  CB  THR A 536     -25.074 -25.554  21.906  1.00 83.06           C  
ATOM   4324  O   THR A 536     -24.738 -23.283  19.514  1.00 83.06           O  
ATOM   4325  CG2 THR A 536     -24.366 -24.394  22.605  1.00 83.06           C  
ATOM   4326  OG1 THR A 536     -26.155 -25.908  22.741  1.00 83.06           O  
ATOM   4327  N   GLU A 537     -23.807 -25.227  18.899  1.00 81.81           N  
ATOM   4328  CA  GLU A 537     -22.913 -24.646  17.882  1.00 81.81           C  
ATOM   4329  C   GLU A 537     -23.716 -23.950  16.770  1.00 81.81           C  
ATOM   4330  CB  GLU A 537     -21.998 -25.739  17.285  1.00 81.81           C  
ATOM   4331  O   GLU A 537     -23.476 -22.781  16.460  1.00 81.81           O  
ATOM   4332  CG  GLU A 537     -20.952 -25.169  16.304  1.00 81.81           C  
ATOM   4333  CD  GLU A 537     -20.243 -26.221  15.427  1.00 81.81           C  
ATOM   4334  OE1 GLU A 537     -19.677 -25.806  14.379  1.00 81.81           O  
ATOM   4335  OE2 GLU A 537     -20.248 -27.424  15.779  1.00 81.81           O  
ATOM   4336  N   GLU A 538     -24.704 -24.642  16.193  1.00 78.12           N  
ATOM   4337  CA  GLU A 538     -25.552 -24.108  15.119  1.00 78.12           C  
ATOM   4338  C   GLU A 538     -26.350 -22.877  15.581  1.00 78.12           C  
ATOM   4339  CB  GLU A 538     -26.507 -25.210  14.618  1.00 78.12           C  
ATOM   4340  O   GLU A 538     -26.444 -21.874  14.869  1.00 78.12           O  
ATOM   4341  CG  GLU A 538     -25.796 -26.307  13.798  1.00 78.12           C  
ATOM   4342  CD  GLU A 538     -26.708 -27.492  13.413  1.00 78.12           C  
ATOM   4343  OE1 GLU A 538     -26.163 -28.540  12.971  1.00 78.12           O  
ATOM   4344  OE2 GLU A 538     -27.947 -27.367  13.549  1.00 78.12           O  
ATOM   4345  N   THR A 539     -26.892 -22.919  16.798  1.00 83.81           N  
ATOM   4346  CA  THR A 539     -27.670 -21.814  17.372  1.00 83.81           C  
ATOM   4347  C   THR A 539     -26.780 -20.624  17.739  1.00 83.81           C  
ATOM   4348  CB  THR A 539     -28.469 -22.298  18.587  1.00 83.81           C  
ATOM   4349  O   THR A 539     -27.150 -19.481  17.469  1.00 83.81           O  
ATOM   4350  CG2 THR A 539     -29.411 -21.229  19.134  1.00 83.81           C  
ATOM   4351  OG1 THR A 539     -29.282 -23.386  18.223  1.00 83.81           O  
ATOM   4352  N   ALA A 540     -25.581 -20.860  18.281  1.00 83.88           N  
ATOM   4353  CA  ALA A 540     -24.603 -19.810  18.565  1.00 83.88           C  
ATOM   4354  C   ALA A 540     -24.148 -19.098  17.282  1.00 83.88           C  
ATOM   4355  CB  ALA A 540     -23.420 -20.424  19.318  1.00 83.88           C  
ATOM   4356  O   ALA A 540     -24.079 -17.868  17.258  1.00 83.88           O  
ATOM   4357  N   HIS A 541     -23.955 -19.841  16.185  1.00 81.06           N  
ATOM   4358  CA  HIS A 541     -23.660 -19.266  14.871  1.00 81.06           C  
ATOM   4359  C   HIS A 541     -24.774 -18.317  14.389  1.00 81.06           C  
ATOM   4360  CB  HIS A 541     -23.431 -20.401  13.863  1.00 81.06           C  
ATOM   4361  O   HIS A 541     -24.500 -17.202  13.932  1.00 81.06           O  
ATOM   4362  CG  HIS A 541     -22.831 -19.897  12.580  1.00 81.06           C  
ATOM   4363  CD2 HIS A 541     -23.461 -19.668  11.385  1.00 81.06           C  
ATOM   4364  ND1 HIS A 541     -21.517 -19.532  12.427  1.00 81.06           N  
ATOM   4365  CE1 HIS A 541     -21.350 -19.086  11.175  1.00 81.06           C  
ATOM   4366  NE2 HIS A 541     -22.502 -19.160  10.497  1.00 81.06           N  
ATOM   4367  N   LYS A 542     -26.046 -18.710  14.561  1.00 81.12           N  
ATOM   4368  CA  LYS A 542     -27.209 -17.870  14.217  1.00 81.12           C  
ATOM   4369  C   LYS A 542     -27.289 -16.609  15.074  1.00 81.12           C  
ATOM   4370  CB  LYS A 542     -28.508 -18.682  14.330  1.00 81.12           C  
ATOM   4371  O   LYS A 542     -27.517 -15.524  14.538  1.00 81.12           O  
ATOM   4372  CG  LYS A 542     -28.592 -19.732  13.219  1.00 81.12           C  
ATOM   4373  CD  LYS A 542     -29.845 -20.598  13.352  1.00 81.12           C  
ATOM   4374  CE  LYS A 542     -29.808 -21.622  12.215  1.00 81.12           C  
ATOM   4375  NZ  LYS A 542     -30.970 -22.532  12.245  1.00 81.12           N  
ATOM   4376  N   ILE A 543     -27.055 -16.725  16.385  1.00 83.81           N  
ATOM   4377  CA  ILE A 543     -27.028 -15.575  17.304  1.00 83.81           C  
ATOM   4378  C   ILE A 543     -25.894 -14.617  16.929  1.00 83.81           C  
ATOM   4379  CB  ILE A 543     -26.913 -16.034  18.775  1.00 83.81           C  
ATOM   4380  O   ILE A 543     -26.123 -13.411  16.857  1.00 83.81           O  
ATOM   4381  CG1 ILE A 543     -28.188 -16.794  19.204  1.00 83.81           C  
ATOM   4382  CG2 ILE A 543     -26.703 -14.830  19.719  1.00 83.81           C  
ATOM   4383  CD1 ILE A 543     -28.032 -17.523  20.545  1.00 83.81           C  
ATOM   4384  N   LYS A 544     -24.695 -15.133  16.637  1.00 79.81           N  
ATOM   4385  CA  LYS A 544     -23.534 -14.340  16.207  1.00 79.81           C  
ATOM   4386  C   LYS A 544     -23.845 -13.526  14.952  1.00 79.81           C  
ATOM   4387  CB  LYS A 544     -22.355 -15.303  15.996  1.00 79.81           C  
ATOM   4388  O   LYS A 544     -23.592 -12.321  14.932  1.00 79.81           O  
ATOM   4389  CG  LYS A 544     -21.071 -14.642  15.470  1.00 79.81           C  
ATOM   4390  CD  LYS A 544     -20.035 -15.746  15.236  1.00 79.81           C  
ATOM   4391  CE  LYS A 544     -18.788 -15.281  14.484  1.00 79.81           C  
ATOM   4392  NZ  LYS A 544     -17.876 -16.436  14.316  1.00 79.81           N  
ATOM   4393  N   GLY A 545     -24.428 -14.160  13.931  1.00 69.44           N  
ATOM   4394  CA  GLY A 545     -24.854 -13.482  12.702  1.00 69.44           C  
ATOM   4395  C   GLY A 545     -25.917 -12.415  12.967  1.00 69.44           C  
ATOM   4396  O   GLY A 545     -25.759 -11.262  12.568  1.00 69.44           O  
ATOM   4397  N   ALA A 546     -26.956 -12.768  13.726  1.00 77.12           N  
ATOM   4398  CA  ALA A 546     -28.037 -11.853  14.060  1.00 77.12           C  
ATOM   4399  C   ALA A 546     -27.552 -10.639  14.879  1.00 77.12           C  
ATOM   4400  CB  ALA A 546     -29.132 -12.659  14.772  1.00 77.12           C  
ATOM   4401  O   ALA A 546     -27.910  -9.510  14.559  1.00 77.12           O  
ATOM   4402  N   ALA A 547     -26.695 -10.835  15.885  1.00 80.75           N  
ATOM   4403  CA  ALA A 547     -26.133  -9.754  16.698  1.00 80.75           C  
ATOM   4404  C   ALA A 547     -25.246  -8.808  15.871  1.00 80.75           C  
ATOM   4405  CB  ALA A 547     -25.348 -10.379  17.858  1.00 80.75           C  
ATOM   4406  O   ALA A 547     -25.333  -7.587  16.018  1.00 80.75           O  
ATOM   4407  N   ALA A 548     -24.445  -9.359  14.952  1.00 72.00           N  
ATOM   4408  CA  ALA A 548     -23.626  -8.573  14.034  1.00 72.00           C  
ATOM   4409  C   ALA A 548     -24.481  -7.695  13.103  1.00 72.00           C  
ATOM   4410  CB  ALA A 548     -22.744  -9.532  13.230  1.00 72.00           C  
ATOM   4411  O   ALA A 548     -24.180  -6.520  12.916  1.00 72.00           O  
ATOM   4412  N   SER A 549     -25.586  -8.236  12.585  1.00 67.81           N  
ATOM   4413  CA  SER A 549     -26.502  -7.544  11.667  1.00 67.81           C  
ATOM   4414  C   SER A 549     -27.284  -6.384  12.302  1.00 67.81           C  
ATOM   4415  CB  SER A 549     -27.464  -8.579  11.078  1.00 67.81           C  
ATOM   4416  O   SER A 549     -27.855  -5.560  11.589  1.00 67.81           O  
ATOM   4417  OG  SER A 549     -26.741  -9.442  10.224  1.00 67.81           O  
ATOM   4418  N   VAL A 550     -27.310  -6.287  13.633  1.00 77.56           N  
ATOM   4419  CA  VAL A 550     -27.945  -5.177  14.372  1.00 77.56           C  
ATOM   4420  C   VAL A 550     -26.905  -4.259  15.020  1.00 77.56           C  
ATOM   4421  CB  VAL A 550     -28.962  -5.707  15.401  1.00 77.56           C  
ATOM   4422  O   VAL A 550     -27.255  -3.219  15.568  1.00 77.56           O  
ATOM   4423  CG1 VAL A 550     -29.939  -4.629  15.878  1.00 77.56           C  
ATOM   4424  CG2 VAL A 550     -29.875  -6.779  14.818  1.00 77.56           C  
ATOM   4425  N   GLY A 551     -25.619  -4.608  14.929  1.00 73.06           N  
ATOM   4426  CA  GLY A 551     -24.520  -3.820  15.481  1.00 73.06           C  
ATOM   4427  C   GLY A 551     -24.303  -4.013  16.983  1.00 73.06           C  
ATOM   4428  O   GLY A 551     -23.756  -3.122  17.629  1.00 73.06           O  
ATOM   4429  N   LEU A 552     -24.720  -5.150  17.553  1.00 82.12           N  
ATOM   4430  CA  LEU A 552     -24.481  -5.515  18.955  1.00 82.12           C  
ATOM   4431  C   LEU A 552     -23.136  -6.249  19.086  1.00 82.12           C  
ATOM   4432  CB  LEU A 552     -25.662  -6.351  19.488  1.00 82.12           C  
ATOM   4433  O   LEU A 552     -23.075  -7.480  19.083  1.00 82.12           O  
ATOM   4434  CG  LEU A 552     -27.020  -5.626  19.522  1.00 82.12           C  
ATOM   4435  CD1 LEU A 552     -28.103  -6.594  20.000  1.00 82.12           C  
ATOM   4436  CD2 LEU A 552     -27.011  -4.413  20.454  1.00 82.12           C  
ATOM   4437  N   ASN A 553     -22.041  -5.489  19.180  1.00 77.88           N  
ATOM   4438  CA  ASN A 553     -20.676  -6.034  19.153  1.00 77.88           C  
ATOM   4439  C   ASN A 553     -20.360  -6.939  20.346  1.00 77.88           C  
ATOM   4440  CB  ASN A 553     -19.663  -4.876  19.073  1.00 77.88           C  
ATOM   4441  O   ASN A 553     -19.708  -7.968  20.167  1.00 77.88           O  
ATOM   4442  CG  ASN A 553     -19.505  -4.338  17.667  1.00 77.88           C  
ATOM   4443  ND2 ASN A 553     -19.029  -3.125  17.515  1.00 77.88           N  
ATOM   4444  OD1 ASN A 553     -19.757  -5.020  16.688  1.00 77.88           O  
ATOM   4445  N   HIS A 554     -20.849  -6.570  21.527  1.00 81.25           N  
ATOM   4446  CA  HIS A 554     -20.661  -7.329  22.758  1.00 81.25           C  
ATOM   4447  C   HIS A 554     -21.353  -8.703  22.686  1.00 81.25           C  
ATOM   4448  CB  HIS A 554     -21.171  -6.451  23.903  1.00 81.25           C  
ATOM   4449  O   HIS A 554     -20.702  -9.741  22.795  1.00 81.25           O  
ATOM   4450  CG  HIS A 554     -21.106  -7.130  25.235  1.00 81.25           C  
ATOM   4451  CD2 HIS A 554     -19.982  -7.538  25.899  1.00 81.25           C  
ATOM   4452  ND1 HIS A 554     -22.191  -7.474  26.000  1.00 81.25           N  
ATOM   4453  CE1 HIS A 554     -21.732  -8.076  27.107  1.00 81.25           C  
ATOM   4454  NE2 HIS A 554     -20.391  -8.125  27.097  1.00 81.25           N  
ATOM   4455  N   LEU A 555     -22.646  -8.731  22.349  1.00 83.50           N  
ATOM   4456  CA  LEU A 555     -23.398  -9.974  22.161  1.00 83.50           C  
ATOM   4457  C   LEU A 555     -22.829 -10.865  21.043  1.00 83.50           C  
ATOM   4458  CB  LEU A 555     -24.859  -9.593  21.884  1.00 83.50           C  
ATOM   4459  O   LEU A 555     -22.826 -12.091  21.160  1.00 83.50           O  
ATOM   4460  CG  LEU A 555     -25.827 -10.785  21.872  1.00 83.50           C  
ATOM   4461  CD1 LEU A 555     -25.855 -11.525  23.208  1.00 83.50           C  
ATOM   4462  CD2 LEU A 555     -27.234 -10.260  21.603  1.00 83.50           C  
ATOM   4463  N   ARG A 556     -22.307 -10.260  19.969  1.00 81.44           N  
ATOM   4464  CA  ARG A 556     -21.618 -10.986  18.894  1.00 81.44           C  
ATOM   4465  C   ARG A 556     -20.368 -11.710  19.404  1.00 81.44           C  
ATOM   4466  CB  ARG A 556     -21.278 -10.003  17.766  1.00 81.44           C  
ATOM   4467  O   ARG A 556     -20.149 -12.848  19.004  1.00 81.44           O  
ATOM   4468  CG  ARG A 556     -20.616 -10.690  16.561  1.00 81.44           C  
ATOM   4469  CD  ARG A 556     -20.030  -9.663  15.592  1.00 81.44           C  
ATOM   4470  NE  ARG A 556     -18.849  -8.994  16.172  1.00 81.44           N  
ATOM   4471  NH1 ARG A 556     -17.619  -8.769  14.247  1.00 81.44           N  
ATOM   4472  NH2 ARG A 556     -16.832  -7.952  16.174  1.00 81.44           N  
ATOM   4473  CZ  ARG A 556     -17.774  -8.582  15.529  1.00 81.44           C  
ATOM   4474  N   GLN A 557     -19.560 -11.067  20.251  1.00 80.94           N  
ATOM   4475  CA  GLN A 557     -18.363 -11.686  20.837  1.00 80.94           C  
ATOM   4476  C   GLN A 557     -18.735 -12.859  21.748  1.00 80.94           C  
ATOM   4477  CB  GLN A 557     -17.550 -10.644  21.619  1.00 80.94           C  
ATOM   4478  O   GLN A 557     -18.159 -13.931  21.608  1.00 80.94           O  
ATOM   4479  CG  GLN A 557     -16.779  -9.684  20.702  1.00 80.94           C  
ATOM   4480  CD  GLN A 557     -16.115  -8.542  21.467  1.00 80.94           C  
ATOM   4481  NE2 GLN A 557     -15.224  -7.800  20.847  1.00 80.94           N  
ATOM   4482  OE1 GLN A 557     -16.376  -8.267  22.622  1.00 80.94           O  
ATOM   4483  N   LEU A 558     -19.748 -12.699  22.606  1.00 84.81           N  
ATOM   4484  CA  LEU A 558     -20.235 -13.790  23.461  1.00 84.81           C  
ATOM   4485  C   LEU A 558     -20.712 -14.997  22.638  1.00 84.81           C  
ATOM   4486  CB  LEU A 558     -21.369 -13.270  24.362  1.00 84.81           C  
ATOM   4487  O   LEU A 558     -20.386 -16.140  22.958  1.00 84.81           O  
ATOM   4488  CG  LEU A 558     -20.936 -12.263  25.443  1.00 84.81           C  
ATOM   4489  CD1 LEU A 558     -22.179 -11.735  26.161  1.00 84.81           C  
ATOM   4490  CD2 LEU A 558     -20.013 -12.905  26.479  1.00 84.81           C  
ATOM   4491  N   ALA A 559     -21.439 -14.750  21.546  1.00 83.62           N  
ATOM   4492  CA  ALA A 559     -21.903 -15.805  20.649  1.00 83.62           C  
ATOM   4493  C   ALA A 559     -20.757 -16.497  19.884  1.00 83.62           C  
ATOM   4494  CB  ALA A 559     -22.940 -15.195  19.706  1.00 83.62           C  
ATOM   4495  O   ALA A 559     -20.835 -17.697  19.634  1.00 83.62           O  
ATOM   4496  N   ASP A 560     -19.684 -15.775  19.548  1.00 80.81           N  
ATOM   4497  CA  ASP A 560     -18.478 -16.330  18.913  1.00 80.81           C  
ATOM   4498  C   ASP A 560     -17.688 -17.244  19.865  1.00 80.81           C  
ATOM   4499  CB  ASP A 560     -17.617 -15.155  18.420  1.00 80.81           C  
ATOM   4500  O   ASP A 560     -17.271 -18.348  19.494  1.00 80.81           O  
ATOM   4501  CG  ASP A 560     -16.493 -15.558  17.466  1.00 80.81           C  
ATOM   4502  OD1 ASP A 560     -16.691 -16.529  16.701  1.00 80.81           O  
ATOM   4503  OD2 ASP A 560     -15.526 -14.781  17.340  1.00 80.81           O  
ATOM   4504  N   THR A 561     -17.557 -16.832  21.128  1.00 83.81           N  
ATOM   4505  CA  THR A 561     -16.956 -17.659  22.181  1.00 83.81           C  
ATOM   4506  C   THR A 561     -17.796 -18.908  22.441  1.00 83.81           C  
ATOM   4507  CB  THR A 561     -16.783 -16.864  23.483  1.00 83.81           C  
ATOM   4508  O   THR A 561     -17.242 -20.000  22.572  1.00 83.81           O  
ATOM   4509  CG2 THR A 561     -15.854 -17.574  24.466  1.00 83.81           C  
ATOM   4510  OG1 THR A 561     -16.177 -15.622  23.218  1.00 83.81           O  
ATOM   4511  N   LEU A 562     -19.130 -18.784  22.450  1.00 85.25           N  
ATOM   4512  CA  LEU A 562     -20.033 -19.925  22.615  1.00 85.25           C  
ATOM   4513  C   LEU A 562     -19.958 -20.900  21.429  1.00 85.25           C  
ATOM   4514  CB  LEU A 562     -21.465 -19.415  22.857  1.00 85.25           C  
ATOM   4515  O   LEU A 562     -19.880 -22.107  21.651  1.00 85.25           O  
ATOM   4516  CG  LEU A 562     -22.497 -20.543  23.054  1.00 85.25           C  
ATOM   4517  CD1 LEU A 562     -22.215 -21.413  24.280  1.00 85.25           C  
ATOM   4518  CD2 LEU A 562     -23.891 -19.947  23.227  1.00 85.25           C  
ATOM   4519  N   GLU A 563     -19.928 -20.401  20.187  1.00 82.44           N  
ATOM   4520  CA  GLU A 563     -19.743 -21.228  18.981  1.00 82.44           C  
ATOM   4521  C   GLU A 563     -18.430 -22.026  19.076  1.00 82.44           C  
ATOM   4522  CB  GLU A 563     -19.784 -20.336  17.709  1.00 82.44           C  
ATOM   4523  O   GLU A 563     -18.404 -23.238  18.847  1.00 82.44           O  
ATOM   4524  CG  GLU A 563     -19.702 -21.150  16.398  1.00 82.44           C  
ATOM   4525  CD  GLU A 563     -19.680 -20.343  15.074  1.00 82.44           C  
ATOM   4526  OE1 GLU A 563     -19.785 -20.985  13.992  1.00 82.44           O  
ATOM   4527  OE2 GLU A 563     -19.532 -19.095  15.047  1.00 82.44           O  
ATOM   4528  N   SER A 564     -17.346 -21.366  19.490  1.00 81.31           N  
ATOM   4529  CA  SER A 564     -16.025 -21.985  19.642  1.00 81.31           C  
ATOM   4530  C   SER A 564     -15.977 -23.019  20.777  1.00 81.31           C  
ATOM   4531  CB  SER A 564     -14.972 -20.896  19.864  1.00 81.31           C  
ATOM   4532  O   SER A 564     -15.407 -24.100  20.604  1.00 81.31           O  
ATOM   4533  OG  SER A 564     -14.940 -20.023  18.750  1.00 81.31           O  
ATOM   4534  N   ALA A 565     -16.599 -22.730  21.923  1.00 81.69           N  
ATOM   4535  CA  ALA A 565     -16.674 -23.647  23.062  1.00 81.69           C  
ATOM   4536  C   ALA A 565     -17.508 -24.900  22.739  1.00 81.69           C  
ATOM   4537  CB  ALA A 565     -17.237 -22.883  24.266  1.00 81.69           C  
ATOM   4538  O   ALA A 565     -17.094 -26.019  23.060  1.00 81.69           O  
ATOM   4539  N   ALA A 566     -18.633 -24.730  22.035  1.00 81.44           N  
ATOM   4540  CA  ALA A 566     -19.495 -25.830  21.608  1.00 81.44           C  
ATOM   4541  C   ALA A 566     -18.775 -26.750  20.611  1.00 81.44           C  
ATOM   4542  CB  ALA A 566     -20.776 -25.232  21.021  1.00 81.44           C  
ATOM   4543  O   ALA A 566     -18.796 -27.974  20.762  1.00 81.44           O  
ATOM   4544  N   LYS A 567     -18.032 -26.164  19.662  1.00 81.19           N  
ATOM   4545  CA  LYS A 567     -17.194 -26.900  18.706  1.00 81.19           C  
ATOM   4546  C   LYS A 567     -16.104 -27.735  19.391  1.00 81.19           C  
ATOM   4547  CB  LYS A 567     -16.606 -25.879  17.728  1.00 81.19           C  
ATOM   4548  O   LYS A 567     -15.805 -28.844  18.951  1.00 81.19           O  
ATOM   4549  CG  LYS A 567     -15.902 -26.553  16.549  1.00 81.19           C  
ATOM   4550  CD  LYS A 567     -15.436 -25.481  15.565  1.00 81.19           C  
ATOM   4551  CE  LYS A 567     -14.769 -26.148  14.365  1.00 81.19           C  
ATOM   4552  NZ  LYS A 567     -14.307 -25.126  13.399  1.00 81.19           N  
ATOM   4553  N   ASN A 568     -15.548 -27.235  20.495  1.00 80.56           N  
ATOM   4554  CA  ASN A 568     -14.540 -27.931  21.299  1.00 80.56           C  
ATOM   4555  C   ASN A 568     -15.135 -28.880  22.360  1.00 80.56           C  
ATOM   4556  CB  ASN A 568     -13.588 -26.883  21.899  1.00 80.56           C  
ATOM   4557  O   ASN A 568     -14.381 -29.514  23.096  1.00 80.56           O  
ATOM   4558  CG  ASN A 568     -12.726 -26.197  20.851  1.00 80.56           C  
ATOM   4559  ND2 ASN A 568     -12.304 -24.984  21.113  1.00 80.56           N  
ATOM   4560  OD1 ASN A 568     -12.392 -26.741  19.808  1.00 80.56           O  
ATOM   4561  N   SER A 569     -16.468 -29.022  22.424  1.00 79.12           N  
ATOM   4562  CA  SER A 569     -17.186 -29.837  23.420  1.00 79.12           C  
ATOM   4563  C   SER A 569     -16.883 -29.459  24.881  1.00 79.12           C  
ATOM   4564  CB  SER A 569     -16.988 -31.336  23.155  1.00 79.12           C  
ATOM   4565  O   SER A 569     -16.903 -30.315  25.770  1.00 79.12           O  
ATOM   4566  OG  SER A 569     -17.425 -31.669  21.851  1.00 79.12           O  
ATOM   4567  N   ASP A 570     -16.618 -28.178  25.145  1.00 76.62           N  
ATOM   4568  CA  ASP A 570     -16.378 -27.659  26.493  1.00 76.62           C  
ATOM   4569  C   ASP A 570     -17.705 -27.339  27.199  1.00 76.62           C  
ATOM   4570  CB  ASP A 570     -15.428 -26.462  26.440  1.00 76.62           C  
ATOM   4571  O   ASP A 570     -18.230 -26.224  27.155  1.00 76.62           O  
ATOM   4572  CG  ASP A 570     -14.956 -26.040  27.835  1.00 76.62           C  
ATOM   4573  OD1 ASP A 570     -15.577 -26.442  28.853  1.00 76.62           O  
ATOM   4574  OD2 ASP A 570     -13.959 -25.290  27.868  1.00 76.62           O  
ATOM   4575  N   VAL A 571     -18.270 -28.364  27.839  1.00 72.44           N  
ATOM   4576  CA  VAL A 571     -19.594 -28.318  28.482  1.00 72.44           C  
ATOM   4577  C   VAL A 571     -19.668 -27.273  29.604  1.00 72.44           C  
ATOM   4578  CB  VAL A 571     -19.958 -29.710  29.046  1.00 72.44           C  
ATOM   4579  O   VAL A 571     -20.725 -26.677  29.813  1.00 72.44           O  
ATOM   4580  CG1 VAL A 571     -21.399 -29.768  29.572  1.00 72.44           C  
ATOM   4581  CG2 VAL A 571     -19.784 -30.835  28.011  1.00 72.44           C  
ATOM   4582  N   PHE A 572     -18.567 -27.047  30.331  1.00 73.00           N  
ATOM   4583  CA  PHE A 572     -18.541 -26.120  31.465  1.00 73.00           C  
ATOM   4584  C   PHE A 572     -18.631 -24.670  30.977  1.00 73.00           C  
ATOM   4585  CB  PHE A 572     -17.291 -26.381  32.320  1.00 73.00           C  
ATOM   4586  O   PHE A 572     -19.548 -23.951  31.376  1.00 73.00           O  
ATOM   4587  CG  PHE A 572     -17.223 -25.523  33.570  1.00 73.00           C  
ATOM   4588  CD1 PHE A 572     -16.541 -24.292  33.544  1.00 73.00           C  
ATOM   4589  CD2 PHE A 572     -17.893 -25.924  34.744  1.00 73.00           C  
ATOM   4590  CE1 PHE A 572     -16.546 -23.460  34.675  1.00 73.00           C  
ATOM   4591  CE2 PHE A 572     -17.888 -25.094  35.881  1.00 73.00           C  
ATOM   4592  CZ  PHE A 572     -17.220 -23.857  35.841  1.00 73.00           C  
ATOM   4593  N   ASN A 573     -17.766 -24.289  30.033  1.00 76.69           N  
ATOM   4594  CA  ASN A 573     -17.758 -22.942  29.462  1.00 76.69           C  
ATOM   4595  C   ASN A 573     -19.023 -22.640  28.647  1.00 76.69           C  
ATOM   4596  CB  ASN A 573     -16.480 -22.770  28.624  1.00 76.69           C  
ATOM   4597  O   ASN A 573     -19.564 -21.540  28.742  1.00 76.69           O  
ATOM   4598  CG  ASN A 573     -15.253 -22.490  29.478  1.00 76.69           C  
ATOM   4599  ND2 ASN A 573     -14.074 -22.827  29.026  1.00 76.69           N  
ATOM   4600  OD1 ASN A 573     -15.324 -21.954  30.567  1.00 76.69           O  
ATOM   4601  N   CYS A 574     -19.569 -23.617  27.910  1.00 78.88           N  
ATOM   4602  CA  CYS A 574     -20.862 -23.441  27.236  1.00 78.88           C  
ATOM   4603  C   CYS A 574     -21.982 -23.131  28.236  1.00 78.88           C  
ATOM   4604  CB  CYS A 574     -21.232 -24.707  26.452  1.00 78.88           C  
ATOM   4605  O   CYS A 574     -22.854 -22.310  27.964  1.00 78.88           O  
ATOM   4606  SG  CYS A 574     -20.132 -24.924  25.035  1.00 78.88           S  
ATOM   4607  N   GLY A 575     -21.960 -23.786  29.400  1.00 78.69           N  
ATOM   4608  CA  GLY A 575     -22.963 -23.593  30.435  1.00 78.69           C  
ATOM   4609  C   GLY A 575     -22.988 -22.171  30.990  1.00 78.69           C  
ATOM   4610  O   GLY A 575     -24.077 -21.620  31.128  1.00 78.69           O  
ATOM   4611  N   GLU A 576     -21.820 -21.597  31.285  1.00 83.06           N  
ATOM   4612  CA  GLU A 576     -21.693 -20.219  31.780  1.00 83.06           C  
ATOM   4613  C   GLU A 576     -22.043 -19.189  30.695  1.00 83.06           C  
ATOM   4614  CB  GLU A 576     -20.280 -19.976  32.349  1.00 83.06           C  
ATOM   4615  O   GLU A 576     -22.806 -18.263  30.961  1.00 83.06           O  
ATOM   4616  CG  GLU A 576     -20.011 -20.800  33.623  1.00 83.06           C  
ATOM   4617  CD  GLU A 576     -18.736 -20.395  34.390  1.00 83.06           C  
ATOM   4618  OE1 GLU A 576     -18.694 -20.676  35.614  1.00 83.06           O  
ATOM   4619  OE2 GLU A 576     -17.813 -19.821  33.776  1.00 83.06           O  
ATOM   4620  N   LEU A 577     -21.594 -19.400  29.452  1.00 83.69           N  
ATOM   4621  CA  LEU A 577     -21.861 -18.491  28.329  1.00 83.69           C  
ATOM   4622  C   LEU A 577     -23.344 -18.444  27.928  1.00 83.69           C  
ATOM   4623  CB  LEU A 577     -20.999 -18.918  27.130  1.00 83.69           C  
ATOM   4624  O   LEU A 577     -23.849 -17.380  27.575  1.00 83.69           O  
ATOM   4625  CG  LEU A 577     -19.501 -18.607  27.288  1.00 83.69           C  
ATOM   4626  CD1 LEU A 577     -18.717 -19.336  26.196  1.00 83.69           C  
ATOM   4627  CD2 LEU A 577     -19.203 -17.112  27.155  1.00 83.69           C  
ATOM   4628  N   ILE A 578     -24.067 -19.569  27.998  1.00 86.56           N  
ATOM   4629  CA  ILE A 578     -25.523 -19.589  27.762  1.00 86.56           C  
ATOM   4630  C   ILE A 578     -26.245 -18.743  28.820  1.00 86.56           C  
ATOM   4631  CB  ILE A 578     -26.058 -21.043  27.726  1.00 86.56           C  
ATOM   4632  O   ILE A 578     -27.135 -17.957  28.482  1.00 86.56           O  
ATOM   4633  CG1 ILE A 578     -25.568 -21.770  26.452  1.00 86.56           C  
ATOM   4634  CG2 ILE A 578     -27.600 -21.082  27.765  1.00 86.56           C  
ATOM   4635  CD1 ILE A 578     -25.742 -23.297  26.496  1.00 86.56           C  
ATOM   4636  N   ASP A 579     -25.848 -18.880  30.089  1.00 83.56           N  
ATOM   4637  CA  ASP A 579     -26.442 -18.132  31.200  1.00 83.56           C  
ATOM   4638  C   ASP A 579     -26.105 -16.628  31.094  1.00 83.56           C  
ATOM   4639  CB  ASP A 579     -25.999 -18.756  32.546  1.00 83.56           C  
ATOM   4640  O   ASP A 579     -26.957 -15.771  31.338  1.00 83.56           O  
ATOM   4641  CG  ASP A 579     -26.543 -20.183  32.800  1.00 83.56           C  
ATOM   4642  OD1 ASP A 579     -27.647 -20.517  32.317  1.00 83.56           O  
ATOM   4643  OD2 ASP A 579     -25.905 -20.994  33.520  1.00 83.56           O  
ATOM   4644  N   GLU A 580     -24.891 -16.286  30.660  1.00 84.56           N  
ATOM   4645  CA  GLU A 580     -24.445 -14.909  30.433  1.00 84.56           C  
ATOM   4646  C   GLU A 580     -25.184 -14.235  29.264  1.00 84.56           C  
ATOM   4647  CB  GLU A 580     -22.924 -14.924  30.239  1.00 84.56           C  
ATOM   4648  O   GLU A 580     -25.768 -13.160  29.440  1.00 84.56           O  
ATOM   4649  CG  GLU A 580     -22.344 -13.509  30.181  1.00 84.56           C  
ATOM   4650  CD  GLU A 580     -20.810 -13.488  30.227  1.00 84.56           C  
ATOM   4651  OE1 GLU A 580     -20.274 -12.432  30.633  1.00 84.56           O  
ATOM   4652  OE2 GLU A 580     -20.193 -14.512  29.859  1.00 84.56           O  
ATOM   4653  N   ILE A 581     -25.264 -14.896  28.101  1.00 86.62           N  
ATOM   4654  CA  ILE A 581     -26.034 -14.416  26.941  1.00 86.62           C  
ATOM   4655  C   ILE A 581     -27.499 -14.208  27.325  1.00 86.62           C  
ATOM   4656  CB  ILE A 581     -25.888 -15.389  25.744  1.00 86.62           C  
ATOM   4657  O   ILE A 581     -28.076 -13.181  26.967  1.00 86.62           O  
ATOM   4658  CG1 ILE A 581     -24.470 -15.254  25.148  1.00 86.62           C  
ATOM   4659  CG2 ILE A 581     -26.939 -15.135  24.643  1.00 86.62           C  
ATOM   4660  CD1 ILE A 581     -24.153 -16.287  24.061  1.00 86.62           C  
ATOM   4661  N   GLY A 582     -28.096 -15.140  28.077  1.00 84.94           N  
ATOM   4662  CA  GLY A 582     -29.486 -15.060  28.532  1.00 84.94           C  
ATOM   4663  C   GLY A 582     -29.789 -13.848  29.418  1.00 84.94           C  
ATOM   4664  O   GLY A 582     -30.900 -13.315  29.352  1.00 84.94           O  
ATOM   4665  N   ASN A 583     -28.808 -13.377  30.192  1.00 82.44           N  
ATOM   4666  CA  ASN A 583     -28.963 -12.246  31.106  1.00 82.44           C  
ATOM   4667  C   ASN A 583     -28.635 -10.889  30.460  1.00 82.44           C  
ATOM   4668  CB  ASN A 583     -28.101 -12.512  32.350  1.00 82.44           C  
ATOM   4669  O   ASN A 583     -29.307  -9.903  30.762  1.00 82.44           O  
ATOM   4670  CG  ASN A 583     -28.660 -13.623  33.225  1.00 82.44           C  
ATOM   4671  ND2 ASN A 583     -27.819 -14.476  33.754  1.00 82.44           N  
ATOM   4672  OD1 ASN A 583     -29.852 -13.727  33.474  1.00 82.44           O  
ATOM   4673  N   LEU A 584     -27.637 -10.825  29.572  1.00 82.88           N  
ATOM   4674  CA  LEU A 584     -27.085  -9.554  29.077  1.00 82.88           C  
ATOM   4675  C   LEU A 584     -27.711  -9.053  27.765  1.00 82.88           C  
ATOM   4676  CB  LEU A 584     -25.554  -9.689  28.957  1.00 82.88           C  
ATOM   4677  O   LEU A 584     -27.706  -7.850  27.504  1.00 82.88           O  
ATOM   4678  CG  LEU A 584     -24.829  -9.922  30.299  1.00 82.88           C  
ATOM   4679  CD1 LEU A 584     -23.334 -10.121  30.066  1.00 82.88           C  
ATOM   4680  CD2 LEU A 584     -24.985  -8.741  31.262  1.00 82.88           C  
ATOM   4681  N   TRP A 585     -28.309  -9.928  26.946  1.00 85.31           N  
ATOM   4682  CA  TRP A 585     -28.794  -9.535  25.611  1.00 85.31           C  
ATOM   4683  C   TRP A 585     -29.868  -8.430  25.634  1.00 85.31           C  
ATOM   4684  CB  TRP A 585     -29.325 -10.768  24.871  1.00 85.31           C  
ATOM   4685  O   TRP A 585     -29.924  -7.601  24.726  1.00 85.31           O  
ATOM   4686  CG  TRP A 585     -30.686 -11.236  25.299  1.00 85.31           C  
ATOM   4687  CD1 TRP A 585     -30.964 -12.044  26.343  1.00 85.31           C  
ATOM   4688  CD2 TRP A 585     -31.983 -10.860  24.751  1.00 85.31           C  
ATOM   4689  CE2 TRP A 585     -33.002 -11.566  25.458  1.00 85.31           C  
ATOM   4690  CE3 TRP A 585     -32.398  -9.965  23.743  1.00 85.31           C  
ATOM   4691  NE1 TRP A 585     -32.322 -12.245  26.444  1.00 85.31           N  
ATOM   4692  CH2 TRP A 585     -34.741 -10.560  24.108  1.00 85.31           C  
ATOM   4693  CZ2 TRP A 585     -34.363 -11.439  25.138  1.00 85.31           C  
ATOM   4694  CZ3 TRP A 585     -33.760  -9.812  23.429  1.00 85.31           C  
ATOM   4695  N   LEU A 586     -30.727  -8.400  26.663  1.00 84.44           N  
ATOM   4696  CA  LEU A 586     -31.761  -7.368  26.825  1.00 84.44           C  
ATOM   4697  C   LEU A 586     -31.156  -6.001  27.152  1.00 84.44           C  
ATOM   4698  CB  LEU A 586     -32.751  -7.785  27.930  1.00 84.44           C  
ATOM   4699  O   LEU A 586     -31.652  -4.990  26.657  1.00 84.44           O  
ATOM   4700  CG  LEU A 586     -33.890  -8.671  27.408  1.00 84.44           C  
ATOM   4701  CD1 LEU A 586     -34.534  -9.460  28.548  1.00 84.44           C  
ATOM   4702  CD2 LEU A 586     -34.987  -7.853  26.713  1.00 84.44           C  
ATOM   4703  N   GLU A 587     -30.092  -5.976  27.955  1.00 82.44           N  
ATOM   4704  CA  GLU A 587     -29.374  -4.753  28.317  1.00 82.44           C  
ATOM   4705  C   GLU A 587     -28.676  -4.156  27.087  1.00 82.44           C  
ATOM   4706  CB  GLU A 587     -28.393  -5.076  29.457  1.00 82.44           C  
ATOM   4707  O   GLU A 587     -28.828  -2.967  26.804  1.00 82.44           O  
ATOM   4708  CG  GLU A 587     -27.746  -3.812  30.041  1.00 82.44           C  
ATOM   4709  CD  GLU A 587     -26.820  -4.087  31.240  1.00 82.44           C  
ATOM   4710  OE1 GLU A 587     -26.134  -3.124  31.656  1.00 82.44           O  
ATOM   4711  OE2 GLU A 587     -26.822  -5.222  31.764  1.00 82.44           O  
ATOM   4712  N   ASP A 588     -28.020  -4.998  26.284  1.00 81.31           N  
ATOM   4713  CA  ASP A 588     -27.379  -4.593  25.029  1.00 81.31           C  
ATOM   4714  C   ASP A 588     -28.384  -4.014  24.016  1.00 81.31           C  
ATOM   4715  CB  ASP A 588     -26.634  -5.805  24.439  1.00 81.31           C  
ATOM   4716  O   ASP A 588     -28.131  -2.977  23.393  1.00 81.31           O  
ATOM   4717  CG  ASP A 588     -25.274  -6.084  25.087  1.00 81.31           C  
ATOM   4718  OD1 ASP A 588     -24.775  -5.229  25.854  1.00 81.31           O  
ATOM   4719  OD2 ASP A 588     -24.679  -7.125  24.728  1.00 81.31           O  
ATOM   4720  N   VAL A 589     -29.564  -4.634  23.892  1.00 83.06           N  
ATOM   4721  CA  VAL A 589     -30.662  -4.140  23.043  1.00 83.06           C  
ATOM   4722  C   VAL A 589     -31.212  -2.805  23.554  1.00 83.06           C  
ATOM   4723  CB  VAL A 589     -31.776  -5.205  22.945  1.00 83.06           C  
ATOM   4724  O   VAL A 589     -31.461  -1.897  22.756  1.00 83.06           O  
ATOM   4725  CG1 VAL A 589     -33.099  -4.690  22.352  1.00 83.06           C  
ATOM   4726  CG2 VAL A 589     -31.328  -6.375  22.062  1.00 83.06           C  
ATOM   4727  N   GLU A 590     -31.423  -2.656  24.864  1.00 82.25           N  
ATOM   4728  CA  GLU A 590     -31.939  -1.413  25.448  1.00 82.25           C  
ATOM   4729  C   GLU A 590     -30.957  -0.251  25.326  1.00 82.25           C  
ATOM   4730  CB  GLU A 590     -32.310  -1.600  26.925  1.00 82.25           C  
ATOM   4731  O   GLU A 590     -31.377   0.885  25.079  1.00 82.25           O  
ATOM   4732  CG  GLU A 590     -33.675  -2.285  27.082  1.00 82.25           C  
ATOM   4733  CD  GLU A 590     -34.216  -2.249  28.519  1.00 82.25           C  
ATOM   4734  OE1 GLU A 590     -35.321  -2.817  28.700  1.00 82.25           O  
ATOM   4735  OE2 GLU A 590     -33.633  -1.538  29.375  1.00 82.25           O  
ATOM   4736  N   ASP A 591     -29.662  -0.513  25.466  1.00 80.88           N  
ATOM   4737  CA  ASP A 591     -28.646   0.522  25.350  1.00 80.88           C  
ATOM   4738  C   ASP A 591     -28.479   0.998  23.904  1.00 80.88           C  
ATOM   4739  CB  ASP A 591     -27.339   0.038  25.972  1.00 80.88           C  
ATOM   4740  O   ASP A 591     -28.420   2.212  23.677  1.00 80.88           O  
ATOM   4741  CG  ASP A 591     -27.376  -0.013  27.499  1.00 80.88           C  
ATOM   4742  OD1 ASP A 591     -28.307   0.580  28.118  1.00 80.88           O  
ATOM   4743  OD2 ASP A 591     -26.350  -0.496  28.024  1.00 80.88           O  
ATOM   4744  N   LEU A 592     -28.530   0.097  22.913  1.00 78.31           N  
ATOM   4745  CA  LEU A 592     -28.535   0.506  21.504  1.00 78.31           C  
ATOM   4746  C   LEU A 592     -29.833   1.242  21.130  1.00 78.31           C  
ATOM   4747  CB  LEU A 592     -28.287  -0.711  20.594  1.00 78.31           C  
ATOM   4748  O   LEU A 592     -29.812   2.225  20.383  1.00 78.31           O  
ATOM   4749  CG  LEU A 592     -28.116  -0.336  19.109  1.00 78.31           C  
ATOM   4750  CD1 LEU A 592     -27.034   0.700  18.825  1.00 78.31           C  
ATOM   4751  CD2 LEU A 592     -27.768  -1.565  18.277  1.00 78.31           C  
ATOM   4752  N   PHE A 593     -30.971   0.827  21.694  1.00 78.94           N  
ATOM   4753  CA  PHE A 593     -32.251   1.510  21.503  1.00 78.94           C  
ATOM   4754  C   PHE A 593     -32.238   2.939  22.069  1.00 78.94           C  
ATOM   4755  CB  PHE A 593     -33.366   0.674  22.139  1.00 78.94           C  
ATOM   4756  O   PHE A 593     -32.744   3.862  21.425  1.00 78.94           O  
ATOM   4757  CG  PHE A 593     -34.758   1.220  21.899  1.00 78.94           C  
ATOM   4758  CD1 PHE A 593     -35.332   2.135  22.801  1.00 78.94           C  
ATOM   4759  CD2 PHE A 593     -35.492   0.790  20.780  1.00 78.94           C  
ATOM   4760  CE1 PHE A 593     -36.639   2.610  22.590  1.00 78.94           C  
ATOM   4761  CE2 PHE A 593     -36.795   1.269  20.563  1.00 78.94           C  
ATOM   4762  CZ  PHE A 593     -37.371   2.178  21.467  1.00 78.94           C  
ATOM   4763  N   LYS A 594     -31.645   3.150  23.255  1.00 77.62           N  
ATOM   4764  CA  LYS A 594     -31.435   4.493  23.825  1.00 77.62           C  
ATOM   4765  C   LYS A 594     -30.509   5.309  22.930  1.00 77.62           C  
ATOM   4766  CB  LYS A 594     -30.851   4.402  25.243  1.00 77.62           C  
ATOM   4767  O   LYS A 594     -30.860   6.435  22.589  1.00 77.62           O  
ATOM   4768  CG  LYS A 594     -31.857   3.915  26.300  1.00 77.62           C  
ATOM   4769  CD  LYS A 594     -31.104   3.542  27.587  1.00 77.62           C  
ATOM   4770  CE  LYS A 594     -31.937   2.643  28.508  1.00 77.62           C  
ATOM   4771  NZ  LYS A 594     -31.054   1.777  29.338  1.00 77.62           N  
ATOM   4772  N   PHE A 595     -29.387   4.733  22.501  1.00 76.19           N  
ATOM   4773  CA  PHE A 595     -28.421   5.394  21.623  1.00 76.19           C  
ATOM   4774  C   PHE A 595     -29.045   5.871  20.301  1.00 76.19           C  
ATOM   4775  CB  PHE A 595     -27.253   4.433  21.371  1.00 76.19           C  
ATOM   4776  O   PHE A 595     -28.750   6.970  19.848  1.00 76.19           O  
ATOM   4777  CG  PHE A 595     -26.164   5.038  20.512  1.00 76.19           C  
ATOM   4778  CD1 PHE A 595     -26.135   4.793  19.126  1.00 76.19           C  
ATOM   4779  CD2 PHE A 595     -25.202   5.881  21.097  1.00 76.19           C  
ATOM   4780  CE1 PHE A 595     -25.151   5.400  18.327  1.00 76.19           C  
ATOM   4781  CE2 PHE A 595     -24.218   6.486  20.297  1.00 76.19           C  
ATOM   4782  CZ  PHE A 595     -24.198   6.252  18.912  1.00 76.19           C  
ATOM   4783  N   CYS A 596     -29.961   5.099  19.710  1.00 69.31           N  
ATOM   4784  CA  CYS A 596     -30.631   5.474  18.461  1.00 69.31           C  
ATOM   4785  C   CYS A 596     -31.765   6.509  18.627  1.00 69.31           C  
ATOM   4786  CB  CYS A 596     -31.144   4.202  17.773  1.00 69.31           C  
ATOM   4787  O   CYS A 596     -32.245   7.040  17.624  1.00 69.31           O  
ATOM   4788  SG  CYS A 596     -29.752   3.162  17.252  1.00 69.31           S  
ATOM   4789  N   LYS A 597     -32.230   6.787  19.856  1.00 67.00           N  
ATOM   4790  CA  LYS A 597     -33.286   7.782  20.137  1.00 67.00           C  
ATOM   4791  C   LYS A 597     -32.762   9.189  20.435  1.00 67.00           C  
ATOM   4792  CB  LYS A 597     -34.177   7.301  21.293  1.00 67.00           C  
ATOM   4793  O   LYS A 597     -33.525  10.142  20.264  1.00 67.00           O  
ATOM   4794  CG  LYS A 597     -35.406   6.543  20.783  1.00 67.00           C  
ATOM   4795  CD  LYS A 597     -36.394   6.329  21.933  1.00 67.00           C  
ATOM   4796  CE  LYS A 597     -37.682   5.714  21.387  1.00 67.00           C  
ATOM   4797  NZ  LYS A 597     -38.704   5.577  22.452  1.00 67.00           N  
ATOM   4798  N   PHE A 598     -31.519   9.305  20.894  1.00 48.59           N  
ATOM   4799  CA  PHE A 598     -30.773  10.566  20.983  1.00 48.59           C  
ATOM   4800  C   PHE A 598     -29.999  10.785  19.683  1.00 48.59           C  
ATOM   4801  CB  PHE A 598     -29.866  10.529  22.221  1.00 48.59           C  
ATOM   4802  O   PHE A 598     -29.752  11.951  19.309  1.00 48.59           O  
ATOM   4803  CG  PHE A 598     -30.627  10.470  23.534  1.00 48.59           C  
ATOM   4804  CD1 PHE A 598     -31.204  11.636  24.065  1.00 48.59           C  
ATOM   4805  CD2 PHE A 598     -30.773   9.253  24.223  1.00 48.59           C  
ATOM   4806  CE1 PHE A 598     -31.925  11.585  25.273  1.00 48.59           C  
ATOM   4807  CE2 PHE A 598     -31.510   9.191  25.419  1.00 48.59           C  
ATOM   4808  CZ  PHE A 598     -32.085  10.360  25.946  1.00 48.59           C  
ATOM   4809  OXT PHE A 598     -29.716   9.763  19.019  1.00 48.59           O  
TER    4810      PHE A 598                                                      
ENDMDL                                                                          
END                                                                             
