# Supplementary material for: Theoretical study of ArcB and its dimerization, interaction with anaerobic metabolites, and activation of ArcA
Source: PeerJ. 2023 Oct 13;11:e16309. doi: 10.7717/peerj.16309 (PMC10578306; doi:10.7717/peerj.16309)
Supplement: Supplemental Information 2 [file peerj-11-16309-s002.zip › Supplementary Files/Type 1 and 2 ArcB sensor kinases models/Type 2/AF-A0A7Z9A8P7-F1-model_v4_Pastuerlla_multocida.pdb]

HEADER                                            01-JUN-22                     
TITLE     ALPHAFOLD MONOMER V2.0 PREDICTION FOR AEROBIC RESPIRATION CONTROL     
TITLE    2 SENSOR PROTEIN (A0A7Z9A8P7)                                          
COMPND    MOL_ID: 1;                                                            
COMPND   2 MOLECULE: AEROBIC RESPIRATION CONTROL SENSOR PROTEIN;                
COMPND   3 CHAIN: A                                                             
SOURCE    MOL_ID: 1;                                                            
SOURCE   2 ORGANISM_SCIENTIFIC: PASTEURELLA MULTOCIDA;                          
SOURCE   3 ORGANISM_TAXID: 747                                                  
REMARK   1                                                                      
REMARK   1 REFERENCE 1                                                          
REMARK   1  AUTH   JOHN JUMPER, RICHARD EVANS, ALEXANDER PRITZEL, TIM GREEN,    
REMARK   1  AUTH 2 MICHAEL FIGURNOV, OLAF RONNEBERGER, KATHRYN TUNYASUVUNAKOOL, 
REMARK   1  AUTH 3 RUSS BATES, AUGUSTIN ZIDEK, ANNA POTAPENKO, ALEX BRIDGLAND,  
REMARK   1  AUTH 4 CLEMENS MEYER, SIMON A A KOHL, ANDREW J BALLARD,             
REMARK   1  AUTH 5 ANDREW COWIE, BERNARDINO ROMERA-PAREDES, STANISLAV NIKOLOV,  
REMARK   1  AUTH 6 RISHUB JAIN, JONAS ADLER, TREVOR BACK, STIG PETERSEN,        
REMARK   1  AUTH 7 DAVID REIMAN, ELLEN CLANCY, MICHAL ZIELINSKI,                
REMARK   1  AUTH 8 MARTIN STEINEGGER, MICHALINA PACHOLSKA, TAMAS BERGHAMMER,    
REMARK   1  AUTH 9 DAVID SILVER, ORIOL VINYALS, ANDREW W SENIOR,                
REMARK   1  AUTH10 KORAY KAVUKCUOGLU, PUSHMEET KOHLI, DEMIS HASSABIS            
REMARK   1  TITL   HIGHLY ACCURATE PROTEIN STRUCTURE PREDICTION WITH ALPHAFOLD  
REMARK   1  REF    NATURE                        V. 596   583 2021              
REMARK   1  REFN                   ISSN 0028-0836                               
REMARK   1  PMID   34265844                                                     
REMARK   1  DOI    10.1038/s41586-021-03819-2                                   
REMARK   1                                                                      
REMARK   1 DISCLAIMERS                                                          
REMARK   1 ALPHAFOLD DATA, COPYRIGHT (2021) DEEPMIND TECHNOLOGIES LIMITED. THE  
REMARK   1 INFORMATION PROVIDED IS THEORETICAL MODELLING ONLY AND CAUTION SHOULD
REMARK   1 BE EXERCISED IN ITS USE. IT IS PROVIDED "AS-IS" WITHOUT ANY WARRANTY 
REMARK   1 OF ANY KIND, WHETHER EXPRESSED OR IMPLIED. NO WARRANTY IS GIVEN THAT 
REMARK   1 USE OF THE INFORMATION SHALL NOT INFRINGE THE RIGHTS OF ANY THIRD    
REMARK   1 PARTY. THE INFORMATION IS NOT INTENDED TO BE A SUBSTITUTE FOR        
REMARK   1 PROFESSIONAL MEDICAL ADVICE, DIAGNOSIS, OR TREATMENT, AND DOES NOT   
REMARK   1 CONSTITUTE MEDICAL OR OTHER PROFESSIONAL ADVICE. IT IS AVAILABLE FOR 
REMARK   1 ACADEMIC AND COMMERCIAL PURPOSES, UNDER CC-BY 4.0 LICENCE.           
DBREF  XXXX A    1   617  UNP    A0A7Z9A8P7 A0A7Z9A8P7_PASMD     1    617       
SEQRES   1 A  617  MET LYS ASN ILE ARG TYR PHE THR GLN LYS TYR VAL ASP          
SEQRES   2 A  617  TRP VAL ILE ARG LEU GLY ARG LEU ARG PHE SER LEU LEU          
SEQRES   3 A  617  GLY VAL ALA ILE LEU ALA VAL LEU ALA LEU CYS THR GLN          
SEQRES   4 A  617  ALA LEU LEU SER ILE PHE ILE ILE GLY LYS ILE ASN TRP          
SEQRES   5 A  617  ALA ASP MET ILE ARG SER ILE VAL PHE GLY LEU ILE SER          
SEQRES   6 A  617  ALA PRO PHE VAL ILE TYR PHE PHE THR LEU LEU VAL GLU          
SEQRES   7 A  617  LYS LEU GLU ARG SER ARG GLN ASP LEU LYS LYS LEU VAL          
SEQRES   8 A  617  ASP ASN LEU ARG ASN GLU VAL SER GLU ARG VAL LEU ALA          
SEQRES   9 A  617  GLU LYS LYS LEU SER ILE ALA LEU ASP ASN ILE GLU LYS          
SEQRES  10 A  617  THR SER ARG ASP LYS THR GLN LEU MET ALA THR ILE SER          
SEQRES  11 A  617  HIS GLU LEU ARG THR PRO LEU ASN GLY ILE ILE GLY LEU          
SEQRES  12 A  617  SER ARG ILE LEU LEU ASP SER GLU LEU THR ASP LYS GLN          
SEQRES  13 A  617  ARG ASP TYR LEU LYS THR ILE HIS ILE SER ALA ILE SER          
SEQRES  14 A  617  LEU GLY HIS ILE PHE SER ASP ILE ILE ASP LEU GLU LYS          
SEQRES  15 A  617  ILE ASP ALA ARG ARG ILE GLU LEU SER PRO LYS GLU VAL          
SEQRES  16 A  617  GLU LEU GLN HIS LEU LEU ALA ASP ILE SER ASN PHE GLY          
SEQRES  17 A  617  THR LEU MET ALA ALA ASP LYS LYS LEU CYS PHE GLN LEU          
SEQRES  18 A  617  ILE GLU SER SER PRO LEU PRO GLN TRP LEU MET LEU ASP          
SEQRES  19 A  617  TYR ALA ARG VAL SER GLN ILE LEU TRP ASN LEU ILE GLY          
SEQRES  20 A  617  ASN ALA VAL LYS PHE THR SER LYS GLY SER VAL GLN LEU          
SEQRES  21 A  617  ASN VAL SER THR ASN GLU ASN ASN ILE TYR PHE ILE VAL          
SEQRES  22 A  617  SER ASP THR GLY VAL GLY ILE PRO GLN GLU GLU LEU HIS          
SEQRES  23 A  617  ARG VAL PHE GLU MET TYR TYR GLN VAL LYS SER SER GLY          
SEQRES  24 A  617  GLN LYS PRO LEU GLY SER GLY ILE GLY LEU ALA VAL SER          
SEQRES  25 A  617  LYS THR ILE ALA GLN LEU MET GLY GLY ASP LEU THR VAL          
SEQRES  26 A  617  GLU SER GLU LEU GLY LYS GLY ALA SER PHE THR LEU THR          
SEQRES  27 A  617  LEU PRO LEU LYS GLU VAL ASN LYS PRO THR THR ARG GLN          
SEQRES  28 A  617  ASN GLN LEU PRO GLU ILE LEU SER ILE LEU LEU VAL GLU          
SEQRES  29 A  617  ASP ILE GLU VAL ASN VAL VAL VAL ALA LYS SER VAL LEU          
SEQRES  30 A  617  GLU LYS LEU GLY TYR THR VAL ASP VAL ALA MET THR GLY          
SEQRES  31 A  617  ALA ASP ALA ILE ALA LYS PHE GLU GLN HIS TYR TYR ASP          
SEQRES  32 A  617  LEU VAL LEU LEU ASP ILE GLN LEU PRO ASP MET LEU GLY          
SEQRES  33 A  617  PHE ASP VAL ALA GLN LYS LEU ARG GLU GLY TYR GLU GLU          
SEQRES  34 A  617  GLY ILE TYR ASP PHE LEU PRO PRO LEU VAL ALA LEU THR          
SEQRES  35 A  617  ALA ASN VAL MET GLN SER LYS GLN GLU TYR GLN SER LYS          
SEQRES  36 A  617  GLY MET ASP ASP VAL LEU ARG LYS PRO LEU VAL LEU ASP          
SEQRES  37 A  617  GLU LEU THR THR CYS LEU SER GLU PHE PHE GLY ASP MET          
SEQRES  38 A  617  VAL MET PRO MET GLN VAL SER LYS PRO VAL GLN LEU GLU          
SEQRES  39 A  617  THR GLN LYS SER VAL PHE ASP VAL ASN MET LEU SER GLU          
SEQRES  40 A  617  LEU ILE ASP MET LEU GLY VAL ASN PHE VAL LYS ASN ASN          
SEQRES  41 A  617  LEU GLN LEU PHE GLN GLN THR MET PRO GLU TYR MET ASN          
SEQRES  42 A  617  GLU LEU LEU THR ASN TYR GLN ALA TYR GLN ASN ASP PRO          
SEQRES  43 A  617  THR GLN LYS ASP LYS VAL LEU SER ALA ALA HIS LYS MET          
SEQRES  44 A  617  LYS GLY ALA ALA ALA SER VAL GLY LEU LYS ARG ILE GLN          
SEQRES  45 A  617  GLN ILE ALA ALA GLN ALA GLN ASN PRO GLU VAL LYS ASN          
SEQRES  46 A  617  TRP GLU SER ASN ILE GLY ASP TRP ILE ALA GLN ILE GLU          
SEQRES  47 A  617  GLN VAL TRP GLN GLN ASP VAL ALA GLU LEU PHE ASN TRP          
SEQRES  48 A  617  LEU ASP SER GLN THR GLN                                      
CRYST1    1.000    1.000    1.000  90.00  90.00  90.00 P 1           1          
ORIGX1      1.000000  0.000000  0.000000        0.00000                         
ORIGX2      0.000000  1.000000  0.000000        0.00000                         
ORIGX3      0.000000  0.000000  1.000000        0.00000                         
SCALE1      1.000000  0.000000  0.000000        0.00000                         
SCALE2      0.000000  1.000000  0.000000        0.00000                         
SCALE3      0.000000  0.000000  1.000000        0.00000                         
MODEL        1                                                                  
ATOM      1  N   MET A   1      37.647  -9.311 -63.510  1.00 47.09           N  
ATOM      2  CA  MET A   1      37.553  -7.833 -63.363  1.00 47.09           C  
ATOM      3  C   MET A   1      38.844  -7.136 -62.895  1.00 47.09           C  
ATOM      4  CB  MET A   1      36.349  -7.422 -62.506  1.00 47.09           C  
ATOM      5  O   MET A   1      39.084  -6.027 -63.355  1.00 47.09           O  
ATOM      6  CG  MET A   1      35.044  -7.624 -63.286  1.00 47.09           C  
ATOM      7  SD  MET A   1      33.611  -6.849 -62.507  1.00 47.09           S  
ATOM      8  CE  MET A   1      33.086  -8.136 -61.340  1.00 47.09           C  
ATOM      9  N   LYS A   2      39.700  -7.735 -62.041  1.00 48.41           N  
ATOM     10  CA  LYS A   2      40.967  -7.106 -61.584  1.00 48.41           C  
ATOM     11  C   LYS A   2      41.971  -6.801 -62.716  1.00 48.41           C  
ATOM     12  CB  LYS A   2      41.629  -7.952 -60.472  1.00 48.41           C  
ATOM     13  O   LYS A   2      42.537  -5.714 -62.729  1.00 48.41           O  
ATOM     14  CG  LYS A   2      40.996  -7.738 -59.082  1.00 48.41           C  
ATOM     15  CD  LYS A   2      41.698  -8.570 -57.989  1.00 48.41           C  
ATOM     16  CE  LYS A   2      41.138  -8.270 -56.584  1.00 48.41           C  
ATOM     17  NZ  LYS A   2      41.779  -9.098 -55.523  1.00 48.41           N  
ATOM     18  N   ASN A   3      42.114  -7.691 -63.704  1.00 56.91           N  
ATOM     19  CA  ASN A   3      43.073  -7.495 -64.805  1.00 56.91           C  
ATOM     20  C   ASN A   3      42.691  -6.334 -65.737  1.00 56.91           C  
ATOM     21  CB  ASN A   3      43.269  -8.822 -65.572  1.00 56.91           C  
ATOM     22  O   ASN A   3      43.556  -5.560 -66.124  1.00 56.91           O  
ATOM     23  CG  ASN A   3      43.995  -9.876 -64.747  1.00 56.91           C  
ATOM     24  ND2 ASN A   3      44.183 -11.062 -65.270  1.00 56.91           N  
ATOM     25  OD1 ASN A   3      44.350  -9.654 -63.605  1.00 56.91           O  
ATOM     26  N   ILE A   4      41.399  -6.147 -66.030  1.00 52.88           N  
ATOM     27  CA  ILE A   4      40.918  -5.050 -66.888  1.00 52.88           C  
ATOM     28  C   ILE A   4      41.226  -3.692 -66.244  1.00 52.88           C  
ATOM     29  CB  ILE A   4      39.419  -5.239 -67.219  1.00 52.88           C  
ATOM     30  O   ILE A   4      41.800  -2.837 -66.903  1.00 52.88           O  
ATOM     31  CG1 ILE A   4      39.239  -6.493 -68.111  1.00 52.88           C  
ATOM     32  CG2 ILE A   4      38.826  -4.001 -67.917  1.00 52.88           C  
ATOM     33  CD1 ILE A   4      37.796  -7.007 -68.176  1.00 52.88           C  
ATOM     34  N   ARG A   5      40.963  -3.521 -64.937  1.00 56.03           N  
ATOM     35  CA  ARG A   5      41.291  -2.277 -64.211  1.00 56.03           C  
ATOM     36  C   ARG A   5      42.786  -1.938 -64.242  1.00 56.03           C  
ATOM     37  CB  ARG A   5      40.794  -2.343 -62.757  1.00 56.03           C  
ATOM     38  O   ARG A   5      43.120  -0.768 -64.402  1.00 56.03           O  
ATOM     39  CG  ARG A   5      39.297  -2.022 -62.625  1.00 56.03           C  
ATOM     40  CD  ARG A   5      38.892  -1.977 -61.144  1.00 56.03           C  
ATOM     41  NE  ARG A   5      37.489  -1.548 -60.963  1.00 56.03           N  
ATOM     42  NH1 ARG A   5      37.373  -1.800 -58.677  1.00 56.03           N  
ATOM     43  NH2 ARG A   5      35.590  -1.063 -59.791  1.00 56.03           N  
ATOM     44  CZ  ARG A   5      36.827  -1.473 -59.817  1.00 56.03           C  
ATOM     45  N   TYR A   6      43.663  -2.940 -64.135  1.00 70.75           N  
ATOM     46  CA  TYR A   6      45.115  -2.748 -64.225  1.00 70.75           C  
ATOM     47  C   TYR A   6      45.543  -2.263 -65.617  1.00 70.75           C  
ATOM     48  CB  TYR A   6      45.826  -4.056 -63.847  1.00 70.75           C  
ATOM     49  O   TYR A   6      46.281  -1.285 -65.727  1.00 70.75           O  
ATOM     50  CG  TYR A   6      47.339  -3.985 -63.957  1.00 70.75           C  
ATOM     51  CD1 TYR A   6      47.988  -4.467 -65.112  1.00 70.75           C  
ATOM     52  CD2 TYR A   6      48.095  -3.416 -62.915  1.00 70.75           C  
ATOM     53  CE1 TYR A   6      49.388  -4.369 -65.228  1.00 70.75           C  
ATOM     54  CE2 TYR A   6      49.496  -3.323 -63.023  1.00 70.75           C  
ATOM     55  OH  TYR A   6      51.497  -3.666 -64.320  1.00 70.75           O  
ATOM     56  CZ  TYR A   6      50.146  -3.792 -64.187  1.00 70.75           C  
ATOM     57  N   PHE A   7      45.034  -2.889 -66.685  1.00 60.94           N  
ATOM     58  CA  PHE A   7      45.320  -2.454 -68.055  1.00 60.94           C  
ATOM     59  C   PHE A   7      44.744  -1.065 -68.356  1.00 60.94           C  
ATOM     60  CB  PHE A   7      44.827  -3.501 -69.064  1.00 60.94           C  
ATOM     61  O   PHE A   7      45.421  -0.267 -68.997  1.00 60.94           O  
ATOM     62  CG  PHE A   7      45.771  -4.680 -69.215  1.00 60.94           C  
ATOM     63  CD1 PHE A   7      46.982  -4.520 -69.914  1.00 60.94           C  
ATOM     64  CD2 PHE A   7      45.446  -5.940 -68.679  1.00 60.94           C  
ATOM     65  CE1 PHE A   7      47.867  -5.603 -70.054  1.00 60.94           C  
ATOM     66  CE2 PHE A   7      46.341  -7.017 -68.793  1.00 60.94           C  
ATOM     67  CZ  PHE A   7      47.553  -6.848 -69.483  1.00 60.94           C  
ATOM     68  N   THR A   8      43.552  -0.734 -67.849  1.00 62.59           N  
ATOM     69  CA  THR A   8      42.955   0.599 -68.021  1.00 62.59           C  
ATOM     70  C   THR A   8      43.744   1.684 -67.285  1.00 62.59           C  
ATOM     71  CB  THR A   8      41.488   0.626 -67.563  1.00 62.59           C  
ATOM     72  O   THR A   8      43.988   2.735 -67.866  1.00 62.59           O  
ATOM     73  CG2 THR A   8      40.750   1.872 -68.045  1.00 62.59           C  
ATOM     74  OG1 THR A   8      40.766  -0.464 -68.080  1.00 62.59           O  
ATOM     75  N   GLN A   9      44.203   1.441 -66.050  1.00 62.91           N  
ATOM     76  CA  GLN A   9      45.069   2.393 -65.336  1.00 62.91           C  
ATOM     77  C   GLN A   9      46.398   2.600 -66.060  1.00 62.91           C  
ATOM     78  CB  GLN A   9      45.321   1.930 -63.891  1.00 62.91           C  
ATOM     79  O   GLN A   9      46.792   3.734 -66.300  1.00 62.91           O  
ATOM     80  CG  GLN A   9      44.257   2.502 -62.951  1.00 62.91           C  
ATOM     81  CD  GLN A   9      44.433   2.024 -61.516  1.00 62.91           C  
ATOM     82  NE2 GLN A   9      44.556   2.919 -60.561  1.00 62.91           N  
ATOM     83  OE1 GLN A   9      44.421   0.843 -61.214  1.00 62.91           O  
ATOM     84  N   LYS A  10      47.042   1.513 -66.497  1.00 68.12           N  
ATOM     85  CA  LYS A  10      48.315   1.586 -67.219  1.00 68.12           C  
ATOM     86  C   LYS A  10      48.172   2.274 -68.582  1.00 68.12           C  
ATOM     87  CB  LYS A  10      48.884   0.165 -67.321  1.00 68.12           C  
ATOM     88  O   LYS A  10      49.079   2.987 -68.991  1.00 68.12           O  
ATOM     89  CG  LYS A  10      50.414   0.146 -67.391  1.00 68.12           C  
ATOM     90  CD  LYS A  10      50.898  -1.309 -67.387  1.00 68.12           C  
ATOM     91  CE  LYS A  10      52.423  -1.381 -67.286  1.00 68.12           C  
ATOM     92  NZ  LYS A  10      52.878  -2.786 -67.135  1.00 68.12           N  
ATOM     93  N   TYR A  11      47.037   2.090 -69.264  1.00 65.12           N  
ATOM     94  CA  TYR A  11      46.685   2.801 -70.498  1.00 65.12           C  
ATOM     95  C   TYR A  11      46.548   4.309 -70.258  1.00 65.12           C  
ATOM     96  CB  TYR A  11      45.388   2.210 -71.073  1.00 65.12           C  
ATOM     97  O   TYR A  11      47.171   5.092 -70.969  1.00 65.12           O  
ATOM     98  CG  TYR A  11      44.829   2.955 -72.270  1.00 65.12           C  
ATOM     99  CD1 TYR A  11      43.825   3.929 -72.093  1.00 65.12           C  
ATOM    100  CD2 TYR A  11      45.321   2.680 -73.560  1.00 65.12           C  
ATOM    101  CE1 TYR A  11      43.313   4.629 -73.203  1.00 65.12           C  
ATOM    102  CE2 TYR A  11      44.807   3.373 -74.672  1.00 65.12           C  
ATOM    103  OH  TYR A  11      43.321   5.018 -75.575  1.00 65.12           O  
ATOM    104  CZ  TYR A  11      43.807   4.351 -74.496  1.00 65.12           C  
ATOM    105  N   VAL A  12      45.799   4.715 -69.228  1.00 65.25           N  
ATOM    106  CA  VAL A  12      45.629   6.131 -68.862  1.00 65.25           C  
ATOM    107  C   VAL A  12      46.973   6.761 -68.471  1.00 65.25           C  
ATOM    108  CB  VAL A  12      44.562   6.276 -67.758  1.00 65.25           C  
ATOM    109  O   VAL A  12      47.325   7.814 -68.999  1.00 65.25           O  
ATOM    110  CG1 VAL A  12      44.467   7.704 -67.214  1.00 65.25           C  
ATOM    111  CG2 VAL A  12      43.170   5.909 -68.299  1.00 65.25           C  
ATOM    112  N   ASP A  13      47.785   6.080 -67.659  1.00 67.19           N  
ATOM    113  CA  ASP A  13      49.125   6.550 -67.275  1.00 67.19           C  
ATOM    114  C   ASP A  13      50.060   6.703 -68.487  1.00 67.19           C  
ATOM    115  CB  ASP A  13      49.758   5.565 -66.276  1.00 67.19           C  
ATOM    116  O   ASP A  13      50.861   7.638 -68.561  1.00 67.19           O  
ATOM    117  CG  ASP A  13      49.142   5.593 -64.873  1.00 67.19           C  
ATOM    118  OD1 ASP A  13      48.531   6.620 -64.509  1.00 67.19           O  
ATOM    119  OD2 ASP A  13      49.338   4.584 -64.157  1.00 67.19           O  
ATOM    120  N   TRP A  14      49.958   5.803 -69.469  1.00 65.38           N  
ATOM    121  CA  TRP A  14      50.757   5.850 -70.693  1.00 65.38           C  
ATOM    122  C   TRP A  14      50.341   7.009 -71.610  1.00 65.38           C  
ATOM    123  CB  TRP A  14      50.670   4.488 -71.387  1.00 65.38           C  
ATOM    124  O   TRP A  14      51.206   7.714 -72.136  1.00 65.38           O  
ATOM    125  CG  TRP A  14      51.768   4.177 -72.348  1.00 65.38           C  
ATOM    126  CD1 TRP A  14      53.051   3.932 -72.002  1.00 65.38           C  
ATOM    127  CD2 TRP A  14      51.701   4.012 -73.795  1.00 65.38           C  
ATOM    128  CE2 TRP A  14      52.998   3.639 -74.260  1.00 65.38           C  
ATOM    129  CE3 TRP A  14      50.679   4.133 -74.760  1.00 65.38           C  
ATOM    130  NE1 TRP A  14      53.785   3.623 -73.129  1.00 65.38           N  
ATOM    131  CH2 TRP A  14      52.232   3.520 -76.546  1.00 65.38           C  
ATOM    132  CZ2 TRP A  14      53.270   3.388 -75.611  1.00 65.38           C  
ATOM    133  CZ3 TRP A  14      50.943   3.894 -76.123  1.00 65.38           C  
ATOM    134  N   VAL A  15      49.033   7.265 -71.732  1.00 65.88           N  
ATOM    135  CA  VAL A  15      48.467   8.421 -72.453  1.00 65.88           C  
ATOM    136  C   VAL A  15      48.931   9.739 -71.823  1.00 65.88           C  
ATOM    137  CB  VAL A  15      46.925   8.336 -72.474  1.00 65.88           C  
ATOM    138  O   VAL A  15      49.351  10.651 -72.539  1.00 65.88           O  
ATOM    139  CG1 VAL A  15      46.262   9.606 -73.029  1.00 65.88           C  
ATOM    140  CG2 VAL A  15      46.443   7.178 -73.354  1.00 65.88           C  
ATOM    141  N   ILE A  16      48.920   9.829 -70.489  1.00 64.50           N  
ATOM    142  CA  ILE A  16      49.372  11.019 -69.754  1.00 64.50           C  
ATOM    143  C   ILE A  16      50.886  11.229 -69.930  1.00 64.50           C  
ATOM    144  CB  ILE A  16      48.941  10.921 -68.269  1.00 64.50           C  
ATOM    145  O   ILE A  16      51.322  12.348 -70.196  1.00 64.50           O  
ATOM    146  CG1 ILE A  16      47.397  10.982 -68.149  1.00 64.50           C  
ATOM    147  CG2 ILE A  16      49.565  12.054 -67.430  1.00 64.50           C  
ATOM    148  CD1 ILE A  16      46.865  10.575 -66.769  1.00 64.50           C  
ATOM    149  N   ARG A  17      51.696  10.162 -69.849  1.00 67.25           N  
ATOM    150  CA  ARG A  17      53.169  10.233 -69.928  1.00 67.25           C  
ATOM    151  C   ARG A  17      53.700  10.577 -71.327  1.00 67.25           C  
ATOM    152  CB  ARG A  17      53.743   8.909 -69.390  1.00 67.25           C  
ATOM    153  O   ARG A  17      54.734  11.230 -71.438  1.00 67.25           O  
ATOM    154  CG  ARG A  17      55.271   8.927 -69.228  1.00 67.25           C  
ATOM    155  CD  ARG A  17      55.815   7.582 -68.719  1.00 67.25           C  
ATOM    156  NE  ARG A  17      56.131   7.589 -67.276  1.00 67.25           N  
ATOM    157  NH1 ARG A  17      57.305   5.614 -67.233  1.00 67.25           N  
ATOM    158  NH2 ARG A  17      57.158   6.841 -65.378  1.00 67.25           N  
ATOM    159  CZ  ARG A  17      56.857   6.686 -66.637  1.00 67.25           C  
ATOM    160  N   LEU A  18      53.029  10.141 -72.395  1.00 65.75           N  
ATOM    161  CA  LEU A  18      53.435  10.437 -73.778  1.00 65.75           C  
ATOM    162  C   LEU A  18      53.038  11.848 -74.233  1.00 65.75           C  
ATOM    163  CB  LEU A  18      52.850   9.358 -74.705  1.00 65.75           C  
ATOM    164  O   LEU A  18      53.667  12.398 -75.139  1.00 65.75           O  
ATOM    165  CG  LEU A  18      53.706   8.080 -74.719  1.00 65.75           C  
ATOM    166  CD1 LEU A  18      52.877   6.912 -75.222  1.00 65.75           C  
ATOM    167  CD2 LEU A  18      54.912   8.225 -75.655  1.00 65.75           C  
ATOM    168  N   GLY A  19      52.029  12.449 -73.600  1.00 64.31           N  
ATOM    169  CA  GLY A  19      51.444  13.716 -74.024  1.00 64.31           C  
ATOM    170  C   GLY A  19      50.519  13.546 -75.237  1.00 64.31           C  
ATOM    171  O   GLY A  19      50.768  12.732 -76.132  1.00 64.31           O  
ATOM    172  N   ARG A  20      49.443  14.349 -75.280  1.00 63.50           N  
ATOM    173  CA  ARG A  20      48.340  14.247 -76.265  1.00 63.50           C  
ATOM    174  C   ARG A  20      48.829  14.110 -77.712  1.00 63.50           C  
ATOM    175  CB  ARG A  20      47.403  15.472 -76.146  1.00 63.50           C  
ATOM    176  O   ARG A  20      48.278  13.327 -78.480  1.00 63.50           O  
ATOM    177  CG  ARG A  20      46.570  15.500 -74.850  1.00 63.50           C  
ATOM    178  CD  ARG A  20      45.611  16.707 -74.811  1.00 63.50           C  
ATOM    179  NE  ARG A  20      44.793  16.728 -73.575  1.00 63.50           N  
ATOM    180  NH1 ARG A  20      43.081  18.103 -74.288  1.00 63.50           N  
ATOM    181  NH2 ARG A  20      42.908  17.090 -72.331  1.00 63.50           N  
ATOM    182  CZ  ARG A  20      43.613  17.311 -73.403  1.00 63.50           C  
ATOM    183  N   LEU A  21      49.888  14.835 -78.068  1.00 63.53           N  
ATOM    184  CA  LEU A  21      50.401  14.903 -79.436  1.00 63.53           C  
ATOM    185  C   LEU A  21      51.143  13.624 -79.861  1.00 63.53           C  
ATOM    186  CB  LEU A  21      51.273  16.170 -79.557  1.00 63.53           C  
ATOM    187  O   LEU A  21      50.895  13.099 -80.944  1.00 63.53           O  
ATOM    188  CG  LEU A  21      51.084  16.914 -80.898  1.00 63.53           C  
ATOM    189  CD1 LEU A  21      50.726  18.379 -80.639  1.00 63.53           C  
ATOM    190  CD2 LEU A  21      52.351  16.860 -81.746  1.00 63.53           C  
ATOM    191  N   ARG A  22      52.010  13.075 -78.997  1.00 69.56           N  
ATOM    192  CA  ARG A  22      52.781  11.858 -79.316  1.00 69.56           C  
ATOM    193  C   ARG A  22      51.910  10.608 -79.277  1.00 69.56           C  
ATOM    194  CB  ARG A  22      53.981  11.685 -78.377  1.00 69.56           C  
ATOM    195  O   ARG A  22      52.088   9.730 -80.114  1.00 69.56           O  
ATOM    196  CG  ARG A  22      54.986  12.845 -78.437  1.00 69.56           C  
ATOM    197  CD  ARG A  22      56.178  12.565 -77.513  1.00 69.56           C  
ATOM    198  NE  ARG A  22      57.250  13.567 -77.684  1.00 69.56           N  
ATOM    199  NH1 ARG A  22      58.459  13.028 -75.807  1.00 69.56           N  
ATOM    200  NH2 ARG A  22      59.204  14.625 -77.174  1.00 69.56           N  
ATOM    201  CZ  ARG A  22      58.295  13.735 -76.891  1.00 69.56           C  
ATOM    202  N   PHE A  23      50.942  10.548 -78.360  1.00 70.62           N  
ATOM    203  CA  PHE A  23      49.971   9.453 -78.325  1.00 70.62           C  
ATOM    204  C   PHE A  23      49.076   9.453 -79.573  1.00 70.62           C  
ATOM    205  CB  PHE A  23      49.146   9.535 -77.036  1.00 70.62           C  
ATOM    206  O   PHE A  23      48.845   8.399 -80.160  1.00 70.62           O  
ATOM    207  CG  PHE A  23      48.193   8.366 -76.888  1.00 70.62           C  
ATOM    208  CD1 PHE A  23      46.838   8.505 -77.247  1.00 70.62           C  
ATOM    209  CD2 PHE A  23      48.676   7.117 -76.448  1.00 70.62           C  
ATOM    210  CE1 PHE A  23      45.972   7.401 -77.170  1.00 70.62           C  
ATOM    211  CE2 PHE A  23      47.808   6.014 -76.378  1.00 70.62           C  
ATOM    212  CZ  PHE A  23      46.458   6.155 -76.743  1.00 70.62           C  
ATOM    213  N   SER A  24      48.653  10.633 -80.040  1.00 70.19           N  
ATOM    214  CA  SER A  24      47.869  10.751 -81.276  1.00 70.19           C  
ATOM    215  C   SER A  24      48.660  10.297 -82.508  1.00 70.19           C  
ATOM    216  CB  SER A  24      47.369  12.184 -81.477  1.00 70.19           C  
ATOM    217  O   SER A  24      48.138   9.553 -83.332  1.00 70.19           O  
ATOM    218  OG  SER A  24      46.565  12.591 -80.388  1.00 70.19           O  
ATOM    219  N   LEU A  25      49.941  10.670 -82.611  1.00 72.62           N  
ATOM    220  CA  LEU A  25      50.824  10.219 -83.697  1.00 72.62           C  
ATOM    221  C   LEU A  25      51.029   8.697 -83.691  1.00 72.62           C  
ATOM    222  CB  LEU A  25      52.179  10.941 -83.572  1.00 72.62           C  
ATOM    223  O   LEU A  25      50.979   8.057 -84.739  1.00 72.62           O  
ATOM    224  CG  LEU A  25      52.144  12.400 -84.055  1.00 72.62           C  
ATOM    225  CD1 LEU A  25      53.388  13.146 -83.569  1.00 72.62           C  
ATOM    226  CD2 LEU A  25      52.110  12.477 -85.583  1.00 72.62           C  
ATOM    227  N   LEU A  26      51.215   8.110 -82.508  1.00 74.50           N  
ATOM    228  CA  LEU A  26      51.376   6.667 -82.348  1.00 74.50           C  
ATOM    229  C   LEU A  26      50.071   5.916 -82.670  1.00 74.50           C  
ATOM    230  CB  LEU A  26      51.928   6.432 -80.932  1.00 74.50           C  
ATOM    231  O   LEU A  26      50.107   4.885 -83.337  1.00 74.50           O  
ATOM    232  CG  LEU A  26      52.474   5.013 -80.694  1.00 74.50           C  
ATOM    233  CD1 LEU A  26      53.641   5.060 -79.705  1.00 74.50           C  
ATOM    234  CD2 LEU A  26      51.402   4.101 -80.106  1.00 74.50           C  
ATOM    235  N   GLY A  27      48.917   6.465 -82.280  1.00 74.06           N  
ATOM    236  CA  GLY A  27      47.600   5.941 -82.646  1.00 74.06           C  
ATOM    237  C   GLY A  27      47.351   5.956 -84.157  1.00 74.06           C  
ATOM    238  O   GLY A  27      46.891   4.959 -84.708  1.00 74.06           O  
ATOM    239  N   VAL A  28      47.724   7.043 -84.844  1.00 76.31           N  
ATOM    240  CA  VAL A  28      47.647   7.145 -86.314  1.00 76.31           C  
ATOM    241  C   VAL A  28      48.537   6.091 -86.979  1.00 76.31           C  
ATOM    242  CB  VAL A  28      48.042   8.560 -86.789  1.00 76.31           C  
ATOM    243  O   VAL A  28      48.090   5.422 -87.908  1.00 76.31           O  
ATOM    244  CG1 VAL A  28      48.128   8.670 -88.317  1.00 76.31           C  
ATOM    245  CG2 VAL A  28      47.052   9.635 -86.321  1.00 76.31           C  
ATOM    246  N   ALA A  29      49.766   5.895 -86.489  1.00 76.12           N  
ATOM    247  CA  ALA A  29      50.684   4.892 -87.029  1.00 76.12           C  
ATOM    248  C   ALA A  29      50.141   3.460 -86.870  1.00 76.12           C  
ATOM    249  CB  ALA A  29      52.050   5.062 -86.352  1.00 76.12           C  
ATOM    250  O   ALA A  29      50.163   2.686 -87.825  1.00 76.12           O  
ATOM    251  N   ILE A  30      49.598   3.117 -85.696  1.00 78.88           N  
ATOM    252  CA  ILE A  30      48.985   1.802 -85.449  1.00 78.88           C  
ATOM    253  C   ILE A  30      47.760   1.589 -86.346  1.00 78.88           C  
ATOM    254  CB  ILE A  30      48.641   1.636 -83.951  1.00 78.88           C  
ATOM    255  O   ILE A  30      47.617   0.517 -86.933  1.00 78.88           O  
ATOM    256  CG1 ILE A  30      49.945   1.516 -83.130  1.00 78.88           C  
ATOM    257  CG2 ILE A  30      47.748   0.401 -83.710  1.00 78.88           C  
ATOM    258  CD1 ILE A  30      49.723   1.459 -81.614  1.00 78.88           C  
ATOM    259  N   LEU A  31      46.895   2.599 -86.488  1.00 77.75           N  
ATOM    260  CA  LEU A  31      45.724   2.524 -87.366  1.00 77.75           C  
ATOM    261  C   LEU A  31      46.122   2.355 -88.835  1.00 77.75           C  
ATOM    262  CB  LEU A  31      44.847   3.775 -87.182  1.00 77.75           C  
ATOM    263  O   LEU A  31      45.509   1.552 -89.530  1.00 77.75           O  
ATOM    264  CG  LEU A  31      44.000   3.767 -85.898  1.00 77.75           C  
ATOM    265  CD1 LEU A  31      43.350   5.138 -85.706  1.00 77.75           C  
ATOM    266  CD2 LEU A  31      42.883   2.719 -85.952  1.00 77.75           C  
ATOM    267  N   ALA A  32      47.165   3.050 -89.295  1.00 76.62           N  
ATOM    268  CA  ALA A  32      47.680   2.904 -90.654  1.00 76.62           C  
ATOM    269  C   ALA A  32      48.227   1.490 -90.910  1.00 76.62           C  
ATOM    270  CB  ALA A  32      48.745   3.981 -90.894  1.00 76.62           C  
ATOM    271  O   ALA A  32      47.920   0.892 -91.940  1.00 76.62           O  
ATOM    272  N   VAL A  33      48.981   0.923 -89.960  1.00 82.12           N  
ATOM    273  CA  VAL A  33      49.487  -0.458 -90.053  1.00 82.12           C  
ATOM    274  C   VAL A  33      48.339  -1.465 -90.057  1.00 82.12           C  
ATOM    275  CB  VAL A  33      50.486  -0.759 -88.918  1.00 82.12           C  
ATOM    276  O   VAL A  33      48.316  -2.358 -90.899  1.00 82.12           O  
ATOM    277  CG1 VAL A  33      50.894  -2.238 -88.867  1.00 82.12           C  
ATOM    278  CG2 VAL A  33      51.774   0.053 -89.106  1.00 82.12           C  
ATOM    279  N   LEU A  34      47.352  -1.309 -89.171  1.00 81.38           N  
ATOM    280  CA  LEU A  34      46.182  -2.188 -89.134  1.00 81.38           C  
ATOM    281  C   LEU A  34      45.367  -2.105 -90.425  1.00 81.38           C  
ATOM    282  CB  LEU A  34      45.307  -1.847 -87.917  1.00 81.38           C  
ATOM    283  O   LEU A  34      45.015  -3.146 -90.966  1.00 81.38           O  
ATOM    284  CG  LEU A  34      45.815  -2.468 -86.606  1.00 81.38           C  
ATOM    285  CD1 LEU A  34      45.079  -1.835 -85.426  1.00 81.38           C  
ATOM    286  CD2 LEU A  34      45.563  -3.980 -86.559  1.00 81.38           C  
ATOM    287  N   ALA A  35      45.117  -0.900 -90.943  1.00 80.44           N  
ATOM    288  CA  ALA A  35      44.410  -0.688 -92.206  1.00 80.44           C  
ATOM    289  C   ALA A  35      45.151  -1.312 -93.400  1.00 80.44           C  
ATOM    290  CB  ALA A  35      44.216   0.821 -92.396  1.00 80.44           C  
ATOM    291  O   ALA A  35      44.524  -1.836 -94.322  1.00 80.44           O  
ATOM    292  N   LEU A  36      46.488  -1.296 -93.376  1.00 82.75           N  
ATOM    293  CA  LEU A  36      47.316  -1.978 -94.368  1.00 82.75           C  
ATOM    294  C   LEU A  36      47.211  -3.496 -94.253  1.00 82.75           C  
ATOM    295  CB  LEU A  36      48.781  -1.527 -94.220  1.00 82.75           C  
ATOM    296  O   LEU A  36      47.007  -4.167 -95.262  1.00 82.75           O  
ATOM    297  CG  LEU A  36      49.045  -0.163 -94.865  1.00 82.75           C  
ATOM    298  CD1 LEU A  36      50.394   0.382 -94.389  1.00 82.75           C  
ATOM    299  CD2 LEU A  36      49.074  -0.320 -96.387  1.00 82.75           C  
ATOM    300  N   CYS A  37      47.321  -4.036 -93.039  1.00 83.81           N  
ATOM    301  CA  CYS A  37      47.209  -5.469 -92.791  1.00 83.81           C  
ATOM    302  C   CYS A  37      45.822  -6.004 -93.168  1.00 83.81           C  
ATOM    303  CB  CYS A  37      47.523  -5.760 -91.317  1.00 83.81           C  
ATOM    304  O   CYS A  37      45.737  -7.025 -93.847  1.00 83.81           O  
ATOM    305  SG  CYS A  37      49.290  -5.519 -90.976  1.00 83.81           S  
ATOM    306  N   THR A  38      44.741  -5.321 -92.778  1.00 82.31           N  
ATOM    307  CA  THR A  38      43.370  -5.741 -93.102  1.00 82.31           C  
ATOM    308  C   THR A  38      43.109  -5.674 -94.599  1.00 82.31           C  
ATOM    309  CB  THR A  38      42.308  -4.907 -92.373  1.00 82.31           C  
ATOM    310  O   THR A  38      42.592  -6.639 -95.157  1.00 82.31           O  
ATOM    311  CG2 THR A  38      42.326  -5.128 -90.861  1.00 82.31           C  
ATOM    312  OG1 THR A  38      42.490  -3.536 -92.620  1.00 82.31           O  
ATOM    313  N   GLN A  39      43.525  -4.595 -95.271  1.00 82.25           N  
ATOM    314  CA  GLN A  39      43.358  -4.451 -96.717  1.00 82.25           C  
ATOM    315  C   GLN A  39      44.186  -5.478 -97.496  1.00 82.25           C  
ATOM    316  CB  GLN A  39      43.724  -3.018 -97.137  1.00 82.25           C  
ATOM    317  O   GLN A  39      43.696  -6.034 -98.480  1.00 82.25           O  
ATOM    318  CG  GLN A  39      43.381  -2.714 -98.606  1.00 82.25           C  
ATOM    319  CD  GLN A  39      41.880  -2.748 -98.892  1.00 82.25           C  
ATOM    320  NE2 GLN A  39      41.477  -2.842-100.136  1.00 82.25           N  
ATOM    321  OE1 GLN A  39      41.039  -2.696 -98.012  1.00 82.25           O  
ATOM    322  N   ALA A  40      45.421  -5.757 -97.064  1.00 81.62           N  
ATOM    323  CA  ALA A  40      46.262  -6.788 -97.666  1.00 81.62           C  
ATOM    324  C   ALA A  40      45.625  -8.175 -97.518  1.00 81.62           C  
ATOM    325  CB  ALA A  40      47.654  -6.741 -97.025  1.00 81.62           C  
ATOM    326  O   ALA A  40      45.540  -8.921 -98.492  1.00 81.62           O  
ATOM    327  N   LEU A  41      45.115  -8.493 -96.326  1.00 83.88           N  
ATOM    328  CA  LEU A  41      44.477  -9.773 -96.035  1.00 83.88           C  
ATOM    329  C   LEU A  41      43.170  -9.947 -96.825  1.00 83.88           C  
ATOM    330  CB  LEU A  41      44.328  -9.877 -94.506  1.00 83.88           C  
ATOM    331  O   LEU A  41      42.975 -10.992 -97.441  1.00 83.88           O  
ATOM    332  CG  LEU A  41      44.135 -11.307 -93.972  1.00 83.88           C  
ATOM    333  CD1 LEU A  41      44.745 -11.414 -92.572  1.00 83.88           C  
ATOM    334  CD2 LEU A  41      42.660 -11.696 -93.878  1.00 83.88           C  
ATOM    335  N   LEU A  42      42.328  -8.908 -96.907  1.00 80.81           N  
ATOM    336  CA  LEU A  42      41.123  -8.908 -97.749  1.00 80.81           C  
ATOM    337  C   LEU A  42      41.456  -9.063 -99.239  1.00 80.81           C  
ATOM    338  CB  LEU A  42      40.310  -7.608 -97.540  1.00 80.81           C  
ATOM    339  O   LEU A  42      40.802  -9.834 -99.939  1.00 80.81           O  
ATOM    340  CG  LEU A  42      38.957  -7.820 -96.828  1.00 80.81           C  
ATOM    341  CD1 LEU A  42      38.975  -7.234 -95.417  1.00 80.81           C  
ATOM    342  CD2 LEU A  42      37.828  -7.135 -97.597  1.00 80.81           C  
ATOM    343  N   SER A  43      42.476  -8.351 -99.728  1.00 80.31           N  
ATOM    344  CA  SER A  43      42.871  -8.395-101.143  1.00 80.31           C  
ATOM    345  C   SER A  43      43.400  -9.775-101.539  1.00 80.31           C  
ATOM    346  CB  SER A  43      43.933  -7.338-101.461  1.00 80.31           C  
ATOM    347  O   SER A  43      43.048 -10.288-102.601  1.00 80.31           O  
ATOM    348  OG  SER A  43      43.451  -6.035-101.196  1.00 80.31           O  
ATOM    349  N   ILE A  44      44.192 -10.410-100.666  1.00 81.06           N  
ATOM    350  CA  ILE A  44      44.654 -11.792-100.853  1.00 81.06           C  
ATOM    351  C   ILE A  44      43.466 -12.758-100.854  1.00 81.06           C  
ATOM    352  CB  ILE A  44      45.695 -12.165 -99.770  1.00 81.06           C  
ATOM    353  O   ILE A  44      43.379 -13.604-101.739  1.00 81.06           O  
ATOM    354  CG1 ILE A  44      47.014 -11.395-100.012  1.00 81.06           C  
ATOM    355  CG2 ILE A  44      45.976 -13.682 -99.748  1.00 81.06           C  
ATOM    356  CD1 ILE A  44      47.976 -11.445 -98.817  1.00 81.06           C  
ATOM    357  N   PHE A  45      42.550 -12.626 -99.893  1.00 83.88           N  
ATOM    358  CA  PHE A  45      41.453 -13.574 -99.705  1.00 83.88           C  
ATOM    359  C   PHE A  45      40.390 -13.513-100.814  1.00 83.88           C  
ATOM    360  CB  PHE A  45      40.842 -13.328 -98.319  1.00 83.88           C  
ATOM    361  O   PHE A  45      39.861 -14.548-101.204  1.00 83.88           O  
ATOM    362  CG  PHE A  45      39.860 -14.396 -97.884  1.00 83.88           C  
ATOM    363  CD1 PHE A  45      38.474 -14.184 -98.000  1.00 83.88           C  
ATOM    364  CD2 PHE A  45      40.341 -15.616 -97.371  1.00 83.88           C  
ATOM    365  CE1 PHE A  45      37.573 -15.187 -97.602  1.00 83.88           C  
ATOM    366  CE2 PHE A  45      39.439 -16.618 -96.973  1.00 83.88           C  
ATOM    367  CZ  PHE A  45      38.055 -16.403 -97.089  1.00 83.88           C  
ATOM    368  N   ILE A  46      40.078 -12.320-101.332  1.00 80.19           N  
ATOM    369  CA  ILE A  46      38.982 -12.127-102.299  1.00 80.19           C  
ATOM    370  C   ILE A  46      39.478 -12.134-103.751  1.00 80.19           C  
ATOM    371  CB  ILE A  46      38.197 -10.836-101.958  1.00 80.19           C  
ATOM    372  O   ILE A  46      38.825 -12.705-104.619  1.00 80.19           O  
ATOM    373  CG1 ILE A  46      37.608 -10.929-100.529  1.00 80.19           C  
ATOM    374  CG2 ILE A  46      37.076 -10.570-102.983  1.00 80.19           C  
ATOM    375  CD1 ILE A  46      36.834  -9.681-100.094  1.00 80.19           C  
ATOM    376  N   ILE A  47      40.608 -11.478-104.036  1.00 74.25           N  
ATOM    377  CA  ILE A  47      41.059 -11.179-105.411  1.00 74.25           C  
ATOM    378  C   ILE A  47      42.307 -12.004-105.785  1.00 74.25           C  
ATOM    379  CB  ILE A  47      41.245  -9.641-105.566  1.00 74.25           C  
ATOM    380  O   ILE A  47      42.638 -12.143-106.962  1.00 74.25           O  
ATOM    381  CG1 ILE A  47      39.927  -8.888-105.240  1.00 74.25           C  
ATOM    382  CG2 ILE A  47      41.726  -9.252-106.978  1.00 74.25           C  
ATOM    383  CD1 ILE A  47      40.063  -7.364-105.132  1.00 74.25           C  
ATOM    384  N   GLY A  48      43.017 -12.573-104.801  1.00 74.38           N  
ATOM    385  CA  GLY A  48      44.220 -13.391-105.008  1.00 74.38           C  
ATOM    386  C   GLY A  48      45.475 -12.604-105.414  1.00 74.38           C  
ATOM    387  O   GLY A  48      46.526 -13.202-105.641  1.00 74.38           O  
ATOM    388  N   LYS A  49      45.397 -11.268-105.510  1.00 77.25           N  
ATOM    389  CA  LYS A  49      46.514 -10.361-105.826  1.00 77.25           C  
ATOM    390  C   LYS A  49      46.395  -9.063-105.029  1.00 77.25           C  
ATOM    391  CB  LYS A  49      46.565 -10.051-107.335  1.00 77.25           C  
ATOM    392  O   LYS A  49      45.296  -8.588-104.762  1.00 77.25           O  
ATOM    393  CG  LYS A  49      46.935 -11.276-108.185  1.00 77.25           C  
ATOM    394  CD  LYS A  49      47.095 -10.907-109.665  1.00 77.25           C  
ATOM    395  CE  LYS A  49      47.436 -12.168-110.467  1.00 77.25           C  
ATOM    396  NZ  LYS A  49      47.542 -11.886-111.920  1.00 77.25           N  
ATOM    397  N   ILE A  50      47.535  -8.468-104.683  1.00 77.69           N  
ATOM    398  CA  ILE A  50      47.596  -7.191-103.961  1.00 77.69           C  
ATOM    399  C   ILE A  50      47.643  -6.045-104.975  1.00 77.69           C  
ATOM    400  CB  ILE A  50      48.798  -7.162-102.991  1.00 77.69           C  
ATOM    401  O   ILE A  50      48.563  -5.974-105.789  1.00 77.69           O  
ATOM    402  CG1 ILE A  50      48.698  -8.310-101.957  1.00 77.69           C  
ATOM    403  CG2 ILE A  50      48.869  -5.800-102.277  1.00 77.69           C  
ATOM    404  CD1 ILE A  50      49.945  -8.455-101.077  1.00 77.69           C  
ATOM    405  N   ASN A  51      46.667  -5.138-104.913  1.00 77.75           N  
ATOM    406  CA  ASN A  51      46.638  -3.934-105.735  1.00 77.75           C  
ATOM    407  C   ASN A  51      47.132  -2.720-104.936  1.00 77.75           C  
ATOM    408  CB  ASN A  51      45.222  -3.743-106.285  1.00 77.75           C  
ATOM    409  O   ASN A  51      46.535  -2.325-103.932  1.00 77.75           O  
ATOM    410  CG  ASN A  51      45.119  -2.625-107.305  1.00 77.75           C  
ATOM    411  ND2 ASN A  51      43.920  -2.345-107.745  1.00 77.75           N  
ATOM    412  OD1 ASN A  51      46.090  -1.991-107.695  1.00 77.75           O  
ATOM    413  N   TRP A  52      48.212  -2.099-105.409  1.00 77.12           N  
ATOM    414  CA  TRP A  52      48.828  -0.942-104.757  1.00 77.12           C  
ATOM    415  C   TRP A  52      47.881   0.260-104.647  1.00 77.12           C  
ATOM    416  CB  TRP A  52      50.109  -0.575-105.513  1.00 77.12           C  
ATOM    417  O   TRP A  52      47.914   0.970-103.643  1.00 77.12           O  
ATOM    418  CG  TRP A  52      51.274  -1.454-105.183  1.00 77.12           C  
ATOM    419  CD1 TRP A  52      51.681  -2.553-105.861  1.00 77.12           C  
ATOM    420  CD2 TRP A  52      52.191  -1.316-104.057  1.00 77.12           C  
ATOM    421  CE2 TRP A  52      53.146  -2.373-104.117  1.00 77.12           C  
ATOM    422  CE3 TRP A  52      52.307  -0.398-102.990  1.00 77.12           C  
ATOM    423  NE1 TRP A  52      52.787  -3.097-105.234  1.00 77.12           N  
ATOM    424  CH2 TRP A  52      54.263  -1.578-102.124  1.00 77.12           C  
ATOM    425  CZ2 TRP A  52      54.172  -2.511-103.172  1.00 77.12           C  
ATOM    426  CZ3 TRP A  52      53.333  -0.527-102.035  1.00 77.12           C  
ATOM    427  N   ALA A  53      46.986   0.456-105.622  1.00 79.56           N  
ATOM    428  CA  ALA A  53      46.004   1.541-105.583  1.00 79.56           C  
ATOM    429  C   ALA A  53      45.015   1.399-104.409  1.00 79.56           C  
ATOM    430  CB  ALA A  53      45.272   1.571-106.930  1.00 79.56           C  
ATOM    431  O   ALA A  53      44.613   2.394-103.804  1.00 79.56           O  
ATOM    432  N   ASP A  54      44.657   0.166-104.043  1.00 78.06           N  
ATOM    433  CA  ASP A  54      43.736  -0.114-102.940  1.00 78.06           C  
ATOM    434  C   ASP A  54      44.415   0.035-101.574  1.00 78.06           C  
ATOM    435  CB  ASP A  54      43.112  -1.504-103.143  1.00 78.06           C  
ATOM    436  O   ASP A  54      43.801   0.533-100.628  1.00 78.06           O  
ATOM    437  CG  ASP A  54      42.245  -1.540-104.405  1.00 78.06           C  
ATOM    438  OD1 ASP A  54      41.577  -0.513-104.663  1.00 78.06           O  
ATOM    439  OD2 ASP A  54      42.298  -2.537-105.154  1.00 78.06           O  
ATOM    440  N   MET A  55      45.709  -0.291-101.481  1.00 78.19           N  
ATOM    441  CA  MET A  55      46.500  -0.033-100.272  1.00 78.19           C  
ATOM    442  C   MET A  55      46.656   1.468-100.006  1.00 78.19           C  
ATOM    443  CB  MET A  55      47.873  -0.716-100.355  1.00 78.19           C  
ATOM    444  O   MET A  55      46.474   1.906 -98.870  1.00 78.19           O  
ATOM    445  CG  MET A  55      47.733  -2.237-100.461  1.00 78.19           C  
ATOM    446  SD  MET A  55      49.236  -3.175-100.085  1.00 78.19           S  
ATOM    447  CE  MET A  55      49.210  -3.180 -98.276  1.00 78.19           C  
ATOM    448  N   ILE A  56      46.913   2.271-101.047  1.00 79.38           N  
ATOM    449  CA  ILE A  56      47.011   3.734-100.922  1.00 79.38           C  
ATOM    450  C   ILE A  56      45.665   4.334-100.490  1.00 79.38           C  
ATOM    451  CB  ILE A  56      47.556   4.365-102.226  1.00 79.38           C  
ATOM    452  O   ILE A  56      45.639   5.158 -99.578  1.00 79.38           O  
ATOM    453  CG1 ILE A  56      49.025   3.930-102.452  1.00 79.38           C  
ATOM    454  CG2 ILE A  56      47.472   5.905-102.177  1.00 79.38           C  
ATOM    455  CD1 ILE A  56      49.573   4.274-103.843  1.00 79.38           C  
ATOM    456  N   ARG A  57      44.536   3.894-101.070  1.00 82.06           N  
ATOM    457  CA  ARG A  57      43.196   4.358-100.658  1.00 82.06           C  
ATOM    458  C   ARG A  57      42.881   4.028 -99.196  1.00 82.06           C  
ATOM    459  CB  ARG A  57      42.112   3.793-101.594  1.00 82.06           C  
ATOM    460  O   ARG A  57      42.359   4.890 -98.492  1.00 82.06           O  
ATOM    461  CG  ARG A  57      42.079   4.548-102.930  1.00 82.06           C  
ATOM    462  CD  ARG A  57      40.866   4.175-103.792  1.00 82.06           C  
ATOM    463  NE  ARG A  57      41.017   2.888-104.509  1.00 82.06           N  
ATOM    464  NH1 ARG A  57      39.772   3.451-106.362  1.00 82.06           N  
ATOM    465  NH2 ARG A  57      40.654   1.431-106.232  1.00 82.06           N  
ATOM    466  CZ  ARG A  57      40.489   2.595-105.687  1.00 82.06           C  
ATOM    467  N   SER A  58      43.244   2.832 -98.728  1.00 80.88           N  
ATOM    468  CA  SER A  58      43.075   2.423 -97.324  1.00 80.88           C  
ATOM    469  C   SER A  58      43.921   3.275 -96.367  1.00 80.88           C  
ATOM    470  CB  SER A  58      43.412   0.935 -97.176  1.00 80.88           C  
ATOM    471  O   SER A  58      43.411   3.752 -95.351  1.00 80.88           O  
ATOM    472  OG  SER A  58      43.119   0.508 -95.862  1.00 80.88           O  
ATOM    473  N   ILE A  59      45.181   3.567 -96.724  1.00 79.94           N  
ATOM    474  CA  ILE A  59      46.048   4.466 -95.942  1.00 79.94           C  
ATOM    475  C   ILE A  59      45.461   5.878 -95.879  1.00 79.94           C  
ATOM    476  CB  ILE A  59      47.483   4.519 -96.517  1.00 79.94           C  
ATOM    477  O   ILE A  59      45.383   6.453 -94.796  1.00 79.94           O  
ATOM    478  CG1 ILE A  59      48.236   3.193 -96.319  1.00 79.94           C  
ATOM    479  CG2 ILE A  59      48.295   5.647 -95.845  1.00 79.94           C  
ATOM    480  CD1 ILE A  59      49.446   3.081 -97.267  1.00 79.94           C  
ATOM    481  N   VAL A  60      45.046   6.441 -97.019  1.00 81.62           N  
ATOM    482  CA  VAL A  60      44.479   7.798 -97.087  1.00 81.62           C  
ATOM    483  C   VAL A  60      43.197   7.886 -96.257  1.00 81.62           C  
ATOM    484  CB  VAL A  60      44.252   8.221 -98.553  1.00 81.62           C  
ATOM    485  O   VAL A  60      43.042   8.818 -95.472  1.00 81.62           O  
ATOM    486  CG1 VAL A  60      43.464   9.531 -98.677  1.00 81.62           C  
ATOM    487  CG2 VAL A  60      45.594   8.438 -99.268  1.00 81.62           C  
ATOM    488  N   PHE A  61      42.311   6.891 -96.351  1.00 81.00           N  
ATOM    489  CA  PHE A  61      41.101   6.821 -95.531  1.00 81.00           C  
ATOM    490  C   PHE A  61      41.420   6.705 -94.030  1.00 81.00           C  
ATOM    491  CB  PHE A  61      40.250   5.641 -96.011  1.00 81.00           C  
ATOM    492  O   PHE A  61      40.861   7.437 -93.209  1.00 81.00           O  
ATOM    493  CG  PHE A  61      38.923   5.536 -95.291  1.00 81.00           C  
ATOM    494  CD1 PHE A  61      38.771   4.653 -94.205  1.00 81.00           C  
ATOM    495  CD2 PHE A  61      37.847   6.350 -95.688  1.00 81.00           C  
ATOM    496  CE1 PHE A  61      37.544   4.584 -93.523  1.00 81.00           C  
ATOM    497  CE2 PHE A  61      36.619   6.278 -95.007  1.00 81.00           C  
ATOM    498  CZ  PHE A  61      36.468   5.394 -93.925  1.00 81.00           C  
ATOM    499  N   GLY A  62      42.369   5.838 -93.662  1.00 78.62           N  
ATOM    500  CA  GLY A  62      42.845   5.690 -92.288  1.00 78.62           C  
ATOM    501  C   GLY A  62      43.426   6.992 -91.728  1.00 78.62           C  
ATOM    502  O   GLY A  62      43.027   7.418 -90.649  1.00 78.62           O  
ATOM    503  N   LEU A  63      44.285   7.676 -92.489  1.00 81.25           N  
ATOM    504  CA  LEU A  63      44.874   8.970 -92.121  1.00 81.25           C  
ATOM    505  C   LEU A  63      43.827  10.076 -91.947  1.00 81.25           C  
ATOM    506  CB  LEU A  63      45.898   9.388 -93.194  1.00 81.25           C  
ATOM    507  O   LEU A  63      43.965  10.890 -91.038  1.00 81.25           O  
ATOM    508  CG  LEU A  63      47.312   8.845 -92.930  1.00 81.25           C  
ATOM    509  CD1 LEU A  63      48.148   8.917 -94.205  1.00 81.25           C  
ATOM    510  CD2 LEU A  63      48.029   9.676 -91.863  1.00 81.25           C  
ATOM    511  N   ILE A  64      42.780  10.097 -92.777  1.00 82.81           N  
ATOM    512  CA  ILE A  64      41.685  11.071 -92.658  1.00 82.81           C  
ATOM    513  C   ILE A  64      40.811  10.771 -91.432  1.00 82.81           C  
ATOM    514  CB  ILE A  64      40.876  11.133 -93.976  1.00 82.81           C  
ATOM    515  O   ILE A  64      40.416  11.693 -90.724  1.00 82.81           O  
ATOM    516  CG1 ILE A  64      41.738  11.765 -95.096  1.00 82.81           C  
ATOM    517  CG2 ILE A  64      39.579  11.950 -93.805  1.00 82.81           C  
ATOM    518  CD1 ILE A  64      41.147  11.604 -96.503  1.00 82.81           C  
ATOM    519  N   SER A  65      40.521   9.498 -91.148  1.00 80.31           N  
ATOM    520  CA  SER A  65      39.650   9.086 -90.033  1.00 80.31           C  
ATOM    521  C   SER A  65      40.330   9.117 -88.653  1.00 80.31           C  
ATOM    522  CB  SER A  65      39.105   7.682 -90.315  1.00 80.31           C  
ATOM    523  O   SER A  65      39.675   9.400 -87.646  1.00 80.31           O  
ATOM    524  OG  SER A  65      40.125   6.714 -90.203  1.00 80.31           O  
ATOM    525  N   ALA A  66      41.640   8.855 -88.587  1.00 80.88           N  
ATOM    526  CA  ALA A  66      42.370   8.674 -87.334  1.00 80.88           C  
ATOM    527  C   ALA A  66      42.296   9.891 -86.387  1.00 80.88           C  
ATOM    528  CB  ALA A  66      43.813   8.240 -87.638  1.00 80.88           C  
ATOM    529  O   ALA A  66      42.041   9.677 -85.199  1.00 80.88           O  
ATOM    530  N   PRO A  67      42.428  11.153 -86.851  1.00 80.69           N  
ATOM    531  CA  PRO A  67      42.267  12.327 -85.994  1.00 80.69           C  
ATOM    532  C   PRO A  67      40.891  12.400 -85.322  1.00 80.69           C  
ATOM    533  CB  PRO A  67      42.505  13.540 -86.903  1.00 80.69           C  
ATOM    534  O   PRO A  67      40.813  12.718 -84.137  1.00 80.69           O  
ATOM    535  CG  PRO A  67      43.387  12.988 -88.018  1.00 80.69           C  
ATOM    536  CD  PRO A  67      42.867  11.566 -88.175  1.00 80.69           C  
ATOM    537  N   PHE A  68      39.814  12.053 -86.039  1.00 82.69           N  
ATOM    538  CA  PHE A  68      38.451  12.064 -85.496  1.00 82.69           C  
ATOM    539  C   PHE A  68      38.249  10.972 -84.445  1.00 82.69           C  
ATOM    540  CB  PHE A  68      37.425  11.902 -86.625  1.00 82.69           C  
ATOM    541  O   PHE A  68      37.705  11.244 -83.375  1.00 82.69           O  
ATOM    542  CG  PHE A  68      37.382  13.064 -87.594  1.00 82.69           C  
ATOM    543  CD1 PHE A  68      36.607  14.200 -87.298  1.00 82.69           C  
ATOM    544  CD2 PHE A  68      38.115  13.010 -88.792  1.00 82.69           C  
ATOM    545  CE1 PHE A  68      36.566  15.278 -88.200  1.00 82.69           C  
ATOM    546  CE2 PHE A  68      38.078  14.088 -89.692  1.00 82.69           C  
ATOM    547  CZ  PHE A  68      37.302  15.223 -89.397  1.00 82.69           C  
ATOM    548  N   VAL A  69      38.731   9.755 -84.717  1.00 80.12           N  
ATOM    549  CA  VAL A  69      38.655   8.626 -83.777  1.00 80.12           C  
ATOM    550  C   VAL A  69      39.435   8.943 -82.502  1.00 80.12           C  
ATOM    551  CB  VAL A  69      39.164   7.330 -84.442  1.00 80.12           C  
ATOM    552  O   VAL A  69      38.907   8.809 -81.400  1.00 80.12           O  
ATOM    553  CG1 VAL A  69      39.226   6.151 -83.465  1.00 80.12           C  
ATOM    554  CG2 VAL A  69      38.239   6.914 -85.593  1.00 80.12           C  
ATOM    555  N   ILE A  70      40.670   9.430 -82.634  1.00 79.81           N  
ATOM    556  CA  ILE A  70      41.519   9.773 -81.489  1.00 79.81           C  
ATOM    557  C   ILE A  70      40.920  10.929 -80.688  1.00 79.81           C  
ATOM    558  CB  ILE A  70      42.950  10.085 -81.967  1.00 79.81           C  
ATOM    559  O   ILE A  70      40.897  10.861 -79.458  1.00 79.81           O  
ATOM    560  CG1 ILE A  70      43.600   8.791 -82.506  1.00 79.81           C  
ATOM    561  CG2 ILE A  70      43.801  10.664 -80.822  1.00 79.81           C  
ATOM    562  CD1 ILE A  70      44.848   9.052 -83.347  1.00 79.81           C  
ATOM    563  N   TYR A  71      40.399  11.963 -81.353  1.00 81.62           N  
ATOM    564  CA  TYR A  71      39.716  13.072 -80.689  1.00 81.62           C  
ATOM    565  C   TYR A  71      38.504  12.584 -79.888  1.00 81.62           C  
ATOM    566  CB  TYR A  71      39.297  14.114 -81.733  1.00 81.62           C  
ATOM    567  O   TYR A  71      38.388  12.898 -78.704  1.00 81.62           O  
ATOM    568  CG  TYR A  71      38.470  15.242 -81.153  1.00 81.62           C  
ATOM    569  CD1 TYR A  71      37.066  15.221 -81.270  1.00 81.62           C  
ATOM    570  CD2 TYR A  71      39.106  16.296 -80.470  1.00 81.62           C  
ATOM    571  CE1 TYR A  71      36.299  16.258 -80.706  1.00 81.62           C  
ATOM    572  CE2 TYR A  71      38.342  17.337 -79.910  1.00 81.62           C  
ATOM    573  OH  TYR A  71      36.190  18.323 -79.503  1.00 81.62           O  
ATOM    574  CZ  TYR A  71      36.936  17.319 -80.032  1.00 81.62           C  
ATOM    575  N   PHE A  72      37.646  11.761 -80.498  1.00 81.88           N  
ATOM    576  CA  PHE A  72      36.465  11.201 -79.846  1.00 81.88           C  
ATOM    577  C   PHE A  72      36.829  10.345 -78.625  1.00 81.88           C  
ATOM    578  CB  PHE A  72      35.666  10.399 -80.878  1.00 81.88           C  
ATOM    579  O   PHE A  72      36.278  10.553 -77.544  1.00 81.88           O  
ATOM    580  CG  PHE A  72      34.391   9.801 -80.322  1.00 81.88           C  
ATOM    581  CD1 PHE A  72      34.326   8.430 -80.014  1.00 81.88           C  
ATOM    582  CD2 PHE A  72      33.266  10.621 -80.114  1.00 81.88           C  
ATOM    583  CE1 PHE A  72      33.131   7.878 -79.524  1.00 81.88           C  
ATOM    584  CE2 PHE A  72      32.078  10.072 -79.601  1.00 81.88           C  
ATOM    585  CZ  PHE A  72      32.010   8.699 -79.308  1.00 81.88           C  
ATOM    586  N   PHE A  73      37.804   9.438 -78.752  1.00 80.25           N  
ATOM    587  CA  PHE A  73      38.278   8.630 -77.623  1.00 80.25           C  
ATOM    588  C   PHE A  73      38.922   9.477 -76.523  1.00 80.25           C  
ATOM    589  CB  PHE A  73      39.254   7.548 -78.107  1.00 80.25           C  
ATOM    590  O   PHE A  73      38.675   9.229 -75.345  1.00 80.25           O  
ATOM    591  CG  PHE A  73      38.565   6.269 -78.535  1.00 80.25           C  
ATOM    592  CD1 PHE A  73      38.023   5.410 -77.560  1.00 80.25           C  
ATOM    593  CD2 PHE A  73      38.463   5.925 -79.893  1.00 80.25           C  
ATOM    594  CE1 PHE A  73      37.374   4.224 -77.946  1.00 80.25           C  
ATOM    595  CE2 PHE A  73      37.807   4.745 -80.282  1.00 80.25           C  
ATOM    596  CZ  PHE A  73      37.261   3.894 -79.307  1.00 80.25           C  
ATOM    597  N   THR A  74      39.707  10.495 -76.881  1.00 79.31           N  
ATOM    598  CA  THR A  74      40.312  11.415 -75.906  1.00 79.31           C  
ATOM    599  C   THR A  74      39.232  12.177 -75.139  1.00 79.31           C  
ATOM    600  CB  THR A  74      41.273  12.402 -76.585  1.00 79.31           C  
ATOM    601  O   THR A  74      39.298  12.260 -73.915  1.00 79.31           O  
ATOM    602  CG2 THR A  74      42.016  13.280 -75.577  1.00 79.31           C  
ATOM    603  OG1 THR A  74      42.266  11.701 -77.297  1.00 79.31           O  
ATOM    604  N   LEU A  75      38.203  12.671 -75.833  1.00 83.62           N  
ATOM    605  CA  LEU A  75      37.074  13.375 -75.226  1.00 83.62           C  
ATOM    606  C   LEU A  75      36.260  12.453 -74.307  1.00 83.62           C  
ATOM    607  CB  LEU A  75      36.241  13.999 -76.361  1.00 83.62           C  
ATOM    608  O   LEU A  75      35.893  12.859 -73.205  1.00 83.62           O  
ATOM    609  CG  LEU A  75      35.198  15.036 -75.899  1.00 83.62           C  
ATOM    610  CD1 LEU A  75      34.922  16.012 -77.042  1.00 83.62           C  
ATOM    611  CD2 LEU A  75      33.853  14.415 -75.504  1.00 83.62           C  
ATOM    612  N   LEU A  76      36.016  11.204 -74.717  1.00 83.50           N  
ATOM    613  CA  LEU A  76      35.353  10.200 -73.881  1.00 83.50           C  
ATOM    614  C   LEU A  76      36.140   9.897 -72.604  1.00 83.50           C  
ATOM    615  CB  LEU A  76      35.158   8.896 -74.672  1.00 83.50           C  
ATOM    616  O   LEU A  76      35.552   9.885 -71.524  1.00 83.50           O  
ATOM    617  CG  LEU A  76      33.986   8.880 -75.665  1.00 83.50           C  
ATOM    618  CD1 LEU A  76      34.000   7.523 -76.367  1.00 83.50           C  
ATOM    619  CD2 LEU A  76      32.630   9.040 -74.971  1.00 83.50           C  
ATOM    620  N   VAL A  77      37.453   9.671 -72.716  1.00 83.12           N  
ATOM    621  CA  VAL A  77      38.322   9.411 -71.558  1.00 83.12           C  
ATOM    622  C   VAL A  77      38.340  10.621 -70.628  1.00 83.12           C  
ATOM    623  CB  VAL A  77      39.744   9.017 -72.003  1.00 83.12           C  
ATOM    624  O   VAL A  77      38.134  10.456 -69.429  1.00 83.12           O  
ATOM    625  CG1 VAL A  77      40.732   8.937 -70.830  1.00 83.12           C  
ATOM    626  CG2 VAL A  77      39.735   7.630 -72.665  1.00 83.12           C  
ATOM    627  N   GLU A  78      38.487  11.833 -71.167  1.00 82.81           N  
ATOM    628  CA  GLU A  78      38.475  13.066 -70.375  1.00 82.81           C  
ATOM    629  C   GLU A  78      37.133  13.264 -69.649  1.00 82.81           C  
ATOM    630  CB  GLU A  78      38.826  14.256 -71.290  1.00 82.81           C  
ATOM    631  O   GLU A  78      37.106  13.588 -68.461  1.00 82.81           O  
ATOM    632  CG  GLU A  78      38.973  15.558 -70.490  1.00 82.81           C  
ATOM    633  CD  GLU A  78      39.535  16.758 -71.274  1.00 82.81           C  
ATOM    634  OE1 GLU A  78      39.458  17.869 -70.701  1.00 82.81           O  
ATOM    635  OE2 GLU A  78      40.126  16.614 -72.370  1.00 82.81           O  
ATOM    636  N   LYS A  79      36.004  13.011 -70.325  1.00 85.06           N  
ATOM    637  CA  LYS A  79      34.667  13.090 -69.718  1.00 85.06           C  
ATOM    638  C   LYS A  79      34.474  12.039 -68.620  1.00 85.06           C  
ATOM    639  CB  LYS A  79      33.609  12.976 -70.828  1.00 85.06           C  
ATOM    640  O   LYS A  79      33.913  12.352 -67.570  1.00 85.06           O  
ATOM    641  CG  LYS A  79      32.192  13.266 -70.310  1.00 85.06           C  
ATOM    642  CD  LYS A  79      31.173  13.270 -71.458  1.00 85.06           C  
ATOM    643  CE  LYS A  79      29.781  13.621 -70.915  1.00 85.06           C  
ATOM    644  NZ  LYS A  79      28.756  13.657 -71.989  1.00 85.06           N  
ATOM    645  N   LEU A  80      34.948  10.813 -68.845  1.00 84.12           N  
ATOM    646  CA  LEU A  80      34.878   9.723 -67.870  1.00 84.12           C  
ATOM    647  C   LEU A  80      35.736  10.023 -66.634  1.00 84.12           C  
ATOM    648  CB  LEU A  80      35.331   8.422 -68.559  1.00 84.12           C  
ATOM    649  O   LEU A  80      35.316   9.775 -65.505  1.00 84.12           O  
ATOM    650  CG  LEU A  80      35.046   7.155 -67.734  1.00 84.12           C  
ATOM    651  CD1 LEU A  80      33.560   6.792 -67.768  1.00 84.12           C  
ATOM    652  CD2 LEU A  80      35.839   5.974 -68.295  1.00 84.12           C  
ATOM    653  N   GLU A  81      36.926  10.583 -66.839  1.00 83.94           N  
ATOM    654  CA  GLU A  81      37.847  10.929 -65.763  1.00 83.94           C  
ATOM    655  C   GLU A  81      37.323  12.091 -64.915  1.00 83.94           C  
ATOM    656  CB  GLU A  81      39.232  11.191 -66.360  1.00 83.94           C  
ATOM    657  O   GLU A  81      37.325  11.982 -63.687  1.00 83.94           O  
ATOM    658  CG  GLU A  81      40.296  11.329 -65.267  1.00 83.94           C  
ATOM    659  CD  GLU A  81      41.721  11.113 -65.793  1.00 83.94           C  
ATOM    660  OE1 GLU A  81      42.569  10.773 -64.938  1.00 83.94           O  
ATOM    661  OE2 GLU A  81      41.943  11.254 -67.016  1.00 83.94           O  
ATOM    662  N   ARG A  82      36.767  13.138 -65.544  1.00 86.06           N  
ATOM    663  CA  ARG A  82      36.071  14.222 -64.827  1.00 86.06           C  
ATOM    664  C   ARG A  82      34.905  13.688 -63.996  1.00 86.06           C  
ATOM    665  CB  ARG A  82      35.581  15.303 -65.800  1.00 86.06           C  
ATOM    666  O   ARG A  82      34.863  13.924 -62.796  1.00 86.06           O  
ATOM    667  CG  ARG A  82      36.716  16.183 -66.341  1.00 86.06           C  
ATOM    668  CD  ARG A  82      36.118  17.256 -67.258  1.00 86.06           C  
ATOM    669  NE  ARG A  82      37.144  17.969 -68.046  1.00 86.06           N  
ATOM    670  NH1 ARG A  82      35.989  19.931 -68.353  1.00 86.06           N  
ATOM    671  NH2 ARG A  82      37.962  19.654 -69.339  1.00 86.06           N  
ATOM    672  CZ  ARG A  82      37.031  19.176 -68.569  1.00 86.06           C  
ATOM    673  N   SER A  83      34.024  12.876 -64.591  1.00 86.38           N  
ATOM    674  CA  SER A  83      32.886  12.284 -63.871  1.00 86.38           C  
ATOM    675  C   SER A  83      33.328  11.422 -62.682  1.00 86.38           C  
ATOM    676  CB  SER A  83      32.040  11.460 -64.843  1.00 86.38           C  
ATOM    677  O   SER A  83      32.734  11.496 -61.607  1.00 86.38           O  
ATOM    678  OG  SER A  83      30.955  10.843 -64.180  1.00 86.38           O  
ATOM    679  N   ARG A  84      34.411  10.647 -62.832  1.00 88.38           N  
ATOM    680  CA  ARG A  84      34.990   9.866 -61.733  1.00 88.38           C  
ATOM    681  C   ARG A  84      35.529  10.762 -60.613  1.00 88.38           C  
ATOM    682  CB  ARG A  84      36.081   8.948 -62.301  1.00 88.38           C  
ATOM    683  O   ARG A  84      35.370  10.413 -59.444  1.00 88.38           O  
ATOM    684  CG  ARG A  84      36.674   8.028 -61.227  1.00 88.38           C  
ATOM    685  CD  ARG A  84      37.854   7.239 -61.794  1.00 88.38           C  
ATOM    686  NE  ARG A  84      38.527   6.471 -60.731  1.00 88.38           N  
ATOM    687  NH1 ARG A  84      40.460   6.019 -61.883  1.00 88.38           N  
ATOM    688  NH2 ARG A  84      40.243   5.322 -59.772  1.00 88.38           N  
ATOM    689  CZ  ARG A  84      39.735   5.942 -60.802  1.00 88.38           C  
ATOM    690  N   GLN A  85      36.188  11.871 -60.948  1.00 86.94           N  
ATOM    691  CA  GLN A  85      36.710  12.823 -59.963  1.00 86.94           C  
ATOM    692  C   GLN A  85      35.582  13.546 -59.219  1.00 86.94           C  
ATOM    693  CB  GLN A  85      37.632  13.842 -60.646  1.00 86.94           C  
ATOM    694  O   GLN A  85      35.649  13.659 -57.995  1.00 86.94           O  
ATOM    695  CG  GLN A  85      38.984  13.242 -61.062  1.00 86.94           C  
ATOM    696  CD  GLN A  85      39.867  14.247 -61.800  1.00 86.94           C  
ATOM    697  NE2 GLN A  85      41.045  13.855 -62.230  1.00 86.94           N  
ATOM    698  OE1 GLN A  85      39.538  15.406 -61.986  1.00 86.94           O  
ATOM    699  N   ASP A  86      34.538  13.971 -59.928  1.00 91.44           N  
ATOM    700  CA  ASP A  86      33.374  14.632 -59.332  1.00 91.44           C  
ATOM    701  C   ASP A  86      32.608  13.679 -58.411  1.00 91.44           C  
ATOM    702  CB  ASP A  86      32.461  15.183 -60.437  1.00 91.44           C  
ATOM    703  O   ASP A  86      32.304  14.033 -57.272  1.00 91.44           O  
ATOM    704  CG  ASP A  86      33.096  16.336 -61.224  1.00 91.44           C  
ATOM    705  OD1 ASP A  86      33.986  17.022 -60.660  1.00 91.44           O  
ATOM    706  OD2 ASP A  86      32.685  16.517 -62.392  1.00 91.44           O  
ATOM    707  N   LEU A  87      32.390  12.431 -58.845  1.00 90.81           N  
ATOM    708  CA  LEU A  87      31.766  11.407 -58.008  1.00 90.81           C  
ATOM    709  C   LEU A  87      32.599  11.128 -56.753  1.00 90.81           C  
ATOM    710  CB  LEU A  87      31.556  10.126 -58.834  1.00 90.81           C  
ATOM    711  O   LEU A  87      32.044  11.001 -55.666  1.00 90.81           O  
ATOM    712  CG  LEU A  87      30.798   9.019 -58.075  1.00 90.81           C  
ATOM    713  CD1 LEU A  87      29.364   9.431 -57.738  1.00 90.81           C  
ATOM    714  CD2 LEU A  87      30.750   7.753 -58.931  1.00 90.81           C  
ATOM    715  N   LYS A  88      33.930  11.066 -56.884  1.00 91.56           N  
ATOM    716  CA  LYS A  88      34.822  10.887 -55.735  1.00 91.56           C  
ATOM    717  C   LYS A  88      34.672  12.035 -54.733  1.00 91.56           C  
ATOM    718  CB  LYS A  88      36.270  10.711 -56.212  1.00 91.56           C  
ATOM    719  O   LYS A  88      34.490  11.764 -53.553  1.00 91.56           O  
ATOM    720  CG  LYS A  88      37.178  10.391 -55.021  1.00 91.56           C  
ATOM    721  CD  LYS A  88      38.648  10.278 -55.420  1.00 91.56           C  
ATOM    722  CE  LYS A  88      39.425  10.068 -54.117  1.00 91.56           C  
ATOM    723  NZ  LYS A  88      40.890  10.170 -54.311  1.00 91.56           N  
ATOM    724  N   LYS A  89      34.682  13.290 -55.197  1.00 92.88           N  
ATOM    725  CA  LYS A  89      34.466  14.463 -54.331  1.00 92.88           C  
ATOM    726  C   LYS A  89      33.111  14.412 -53.628  1.00 92.88           C  
ATOM    727  CB  LYS A  89      34.555  15.758 -55.145  1.00 92.88           C  
ATOM    728  O   LYS A  89      33.041  14.698 -52.440  1.00 92.88           O  
ATOM    729  CG  LYS A  89      35.986  16.130 -55.548  1.00 92.88           C  
ATOM    730  CD  LYS A  89      35.925  17.390 -56.415  1.00 92.88           C  
ATOM    731  CE  LYS A  89      37.313  17.816 -56.890  1.00 92.88           C  
ATOM    732  NZ  LYS A  89      37.196  18.936 -57.855  1.00 92.88           N  
ATOM    733  N   LEU A  90      32.051  14.032 -54.343  1.00 93.19           N  
ATOM    734  CA  LEU A  90      30.709  13.937 -53.769  1.00 93.19           C  
ATOM    735  C   LEU A  90      30.639  12.865 -52.672  1.00 93.19           C  
ATOM    736  CB  LEU A  90      29.694  13.643 -54.886  1.00 93.19           C  
ATOM    737  O   LEU A  90      30.088  13.115 -51.605  1.00 93.19           O  
ATOM    738  CG  LEU A  90      28.277  14.107 -54.494  1.00 93.19           C  
ATOM    739  CD1 LEU A  90      27.968  15.456 -55.148  1.00 93.19           C  
ATOM    740  CD2 LEU A  90      27.223  13.096 -54.939  1.00 93.19           C  
ATOM    741  N   VAL A  91      31.231  11.691 -52.918  1.00 93.75           N  
ATOM    742  CA  VAL A  91      31.304  10.595 -51.940  1.00 93.75           C  
ATOM    743  C   VAL A  91      32.132  10.996 -50.722  1.00 93.75           C  
ATOM    744  CB  VAL A  91      31.863   9.314 -52.591  1.00 93.75           C  
ATOM    745  O   VAL A  91      31.714  10.720 -49.602  1.00 93.75           O  
ATOM    746  CG1 VAL A  91      32.182   8.210 -51.572  1.00 93.75           C  
ATOM    747  CG2 VAL A  91      30.848   8.728 -53.583  1.00 93.75           C  
ATOM    748  N   ASP A  92      33.270  11.663 -50.918  1.00 92.94           N  
ATOM    749  CA  ASP A  92      34.118  12.128 -49.816  1.00 92.94           C  
ATOM    750  C   ASP A  92      33.382  13.184 -48.964  1.00 92.94           C  
ATOM    751  CB  ASP A  92      35.469  12.640 -50.366  1.00 92.94           C  
ATOM    752  O   ASP A  92      33.384  13.091 -47.736  1.00 92.94           O  
ATOM    753  CG  ASP A  92      36.409  11.541 -50.914  1.00 92.94           C  
ATOM    754  OD1 ASP A  92      36.265  10.358 -50.524  1.00 92.94           O  
ATOM    755  OD2 ASP A  92      37.325  11.873 -51.714  1.00 92.94           O  
ATOM    756  N   ASN A  93      32.663  14.122 -49.593  1.00 94.38           N  
ATOM    757  CA  ASN A  93      31.837  15.110 -48.890  1.00 94.38           C  
ATOM    758  C   ASN A  93      30.688  14.458 -48.108  1.00 94.38           C  
ATOM    759  CB  ASN A  93      31.287  16.136 -49.893  1.00 94.38           C  
ATOM    760  O   ASN A  93      30.521  14.744 -46.926  1.00 94.38           O  
ATOM    761  CG  ASN A  93      32.319  17.123 -50.405  1.00 94.38           C  
ATOM    762  ND2 ASN A  93      31.933  17.955 -51.344  1.00 94.38           N  
ATOM    763  OD1 ASN A  93      33.456  17.205 -49.970  1.00 94.38           O  
ATOM    764  N   LEU A  94      29.933  13.548 -48.737  1.00 93.31           N  
ATOM    765  CA  LEU A  94      28.857  12.797 -48.079  1.00 93.31           C  
ATOM    766  C   LEU A  94      29.385  11.988 -46.896  1.00 93.31           C  
ATOM    767  CB  LEU A  94      28.201  11.843 -49.095  1.00 93.31           C  
ATOM    768  O   LEU A  94      28.757  11.938 -45.844  1.00 93.31           O  
ATOM    769  CG  LEU A  94      27.108  12.511 -49.942  1.00 93.31           C  
ATOM    770  CD1 LEU A  94      26.835  11.672 -51.193  1.00 93.31           C  
ATOM    771  CD2 LEU A  94      25.801  12.630 -49.154  1.00 93.31           C  
ATOM    772  N   ARG A  95      30.554  11.361 -47.047  1.00 93.06           N  
ATOM    773  CA  ARG A  95      31.176  10.585 -45.975  1.00 93.06           C  
ATOM    774  C   ARG A  95      31.549  11.466 -44.784  1.00 93.06           C  
ATOM    775  CB  ARG A  95      32.384   9.843 -46.547  1.00 93.06           C  
ATOM    776  O   ARG A  95      31.353  11.036 -43.649  1.00 93.06           O  
ATOM    777  CG  ARG A  95      32.939   8.840 -45.537  1.00 93.06           C  
ATOM    778  CD  ARG A  95      34.095   8.075 -46.172  1.00 93.06           C  
ATOM    779  NE  ARG A  95      34.595   7.043 -45.251  1.00 93.06           N  
ATOM    780  NH1 ARG A  95      36.040   6.042 -46.716  1.00 93.06           N  
ATOM    781  NH2 ARG A  95      35.828   5.236 -44.636  1.00 93.06           N  
ATOM    782  CZ  ARG A  95      35.482   6.112 -45.538  1.00 93.06           C  
ATOM    783  N   ASN A  96      32.050  12.675 -45.035  1.00 93.38           N  
ATOM    784  CA  ASN A  96      32.338  13.643 -43.979  1.00 93.38           C  
ATOM    785  C   ASN A  96      31.050  14.105 -43.286  1.00 93.38           C  
ATOM    786  CB  ASN A  96      33.139  14.820 -44.558  1.00 93.38           C  
ATOM    787  O   ASN A  96      30.984  14.045 -42.063  1.00 93.38           O  
ATOM    788  CG  ASN A  96      34.552  14.447 -44.970  1.00 93.38           C  
ATOM    789  ND2 ASN A  96      35.188  15.282 -45.757  1.00 93.38           N  
ATOM    790  OD1 ASN A  96      35.116  13.428 -44.596  1.00 93.38           O  
ATOM    791  N   GLU A  97      30.006  14.459 -44.043  1.00 93.94           N  
ATOM    792  CA  GLU A  97      28.719  14.882 -43.470  1.00 93.94           C  
ATOM    793  C   GLU A  97      28.082  13.771 -42.618  1.00 93.94           C  
ATOM    794  CB  GLU A  97      27.761  15.323 -44.592  1.00 93.94           C  
ATOM    795  O   GLU A  97      27.644  14.015 -41.494  1.00 93.94           O  
ATOM    796  CG  GLU A  97      26.529  16.038 -44.006  1.00 93.94           C  
ATOM    797  CD  GLU A  97      25.434  16.380 -45.027  1.00 93.94           C  
ATOM    798  OE1 GLU A  97      24.296  16.638 -44.547  1.00 93.94           O  
ATOM    799  OE2 GLU A  97      25.705  16.335 -46.249  1.00 93.94           O  
ATOM    800  N   VAL A  98      28.079  12.526 -43.106  1.00 94.00           N  
ATOM    801  CA  VAL A  98      27.580  11.370 -42.343  1.00 94.00           C  
ATOM    802  C   VAL A  98      28.403  11.165 -41.071  1.00 94.00           C  
ATOM    803  CB  VAL A  98      27.565  10.097 -43.211  1.00 94.00           C  
ATOM    804  O   VAL A  98      27.835  10.933 -40.007  1.00 94.00           O  
ATOM    805  CG1 VAL A  98      27.269   8.825 -42.402  1.00 94.00           C  
ATOM    806  CG2 VAL A  98      26.483  10.194 -44.296  1.00 94.00           C  
ATOM    807  N   SER A  99      29.731  11.281 -41.147  1.00 93.25           N  
ATOM    808  CA  SER A  99      30.592  11.139 -39.970  1.00 93.25           C  
ATOM    809  C   SER A  99      30.338  12.231 -38.926  1.00 93.25           C  
ATOM    810  CB  SER A  99      32.062  11.155 -40.389  1.00 93.25           C  
ATOM    811  O   SER A  99      30.357  11.940 -37.729  1.00 93.25           O  
ATOM    812  OG  SER A  99      32.870  10.759 -39.296  1.00 93.25           O  
ATOM    813  N   GLU A 100      30.095  13.471 -39.353  1.00 94.00           N  
ATOM    814  CA  GLU A 100      29.739  14.577 -38.459  1.00 94.00           C  
ATOM    815  C   GLU A 100      28.375  14.354 -37.801  1.00 94.00           C  
ATOM    816  CB  GLU A 100      29.746  15.909 -39.220  1.00 94.00           C  
ATOM    817  O   GLU A 100      28.257  14.518 -36.584  1.00 94.00           O  
ATOM    818  CG  GLU A 100      31.173  16.410 -39.488  1.00 94.00           C  
ATOM    819  CD  GLU A 100      31.214  17.770 -40.203  1.00 94.00           C  
ATOM    820  OE1 GLU A 100      32.348  18.259 -40.412  1.00 94.00           O  
ATOM    821  OE2 GLU A 100      30.136  18.320 -40.521  1.00 94.00           O  
ATOM    822  N   ARG A 101      27.369  13.908 -38.567  1.00 92.81           N  
ATOM    823  CA  ARG A 101      26.036  13.586 -38.033  1.00 92.81           C  
ATOM    824  C   ARG A 101      26.086  12.472 -36.994  1.00 92.81           C  
ATOM    825  CB  ARG A 101      25.066  13.213 -39.161  1.00 92.81           C  
ATOM    826  O   ARG A 101      25.561  12.655 -35.903  1.00 92.81           O  
ATOM    827  CG  ARG A 101      24.617  14.438 -39.966  1.00 92.81           C  
ATOM    828  CD  ARG A 101      23.564  14.005 -40.989  1.00 92.81           C  
ATOM    829  NE  ARG A 101      23.199  15.108 -41.896  1.00 92.81           N  
ATOM    830  NH1 ARG A 101      20.953  15.295 -41.407  1.00 92.81           N  
ATOM    831  NH2 ARG A 101      21.899  16.536 -43.031  1.00 92.81           N  
ATOM    832  CZ  ARG A 101      22.012  15.640 -42.095  1.00 92.81           C  
ATOM    833  N   VAL A 102      26.784  11.372 -37.279  1.00 94.12           N  
ATOM    834  CA  VAL A 102      26.930  10.252 -36.331  1.00 94.12           C  
ATOM    835  C   VAL A 102      27.630  10.702 -35.044  1.00 94.12           C  
ATOM    836  CB  VAL A 102      27.687   9.086 -36.998  1.00 94.12           C  
ATOM    837  O   VAL A 102      27.248  10.299 -33.945  1.00 94.12           O  
ATOM    838  CG1 VAL A 102      28.066   7.974 -36.009  1.00 94.12           C  
ATOM    839  CG2 VAL A 102      26.831   8.439 -38.095  1.00 94.12           C  
ATOM    840  N   LEU A 103      28.644  11.568 -35.145  1.00 94.62           N  
ATOM    841  CA  LEU A 103      29.310  12.119 -33.965  1.00 94.62           C  
ATOM    842  C   LEU A 103      28.380  13.037 -33.156  1.00 94.62           C  
ATOM    843  CB  LEU A 103      30.585  12.855 -34.408  1.00 94.62           C  
ATOM    844  O   LEU A 103      28.411  12.999 -31.925  1.00 94.62           O  
ATOM    845  CG  LEU A 103      31.427  13.396 -33.237  1.00 94.62           C  
ATOM    846  CD1 LEU A 103      32.021  12.274 -32.381  1.00 94.62           C  
ATOM    847  CD2 LEU A 103      32.575  14.251 -33.771  1.00 94.62           C  
ATOM    848  N   ALA A 104      27.571  13.858 -33.828  1.00 92.19           N  
ATOM    849  CA  ALA A 104      26.594  14.731 -33.187  1.00 92.19           C  
ATOM    850  C   ALA A 104      25.491  13.928 -32.481  1.00 92.19           C  
ATOM    851  CB  ALA A 104      26.029  15.696 -34.234  1.00 92.19           C  
ATOM    852  O   ALA A 104      25.214  14.194 -31.313  1.00 92.19           O  
ATOM    853  N   GLU A 105      24.936  12.903 -33.133  1.00 91.50           N  
ATOM    854  CA  GLU A 105      23.956  11.983 -32.540  1.00 91.50           C  
ATOM    855  C   GLU A 105      24.523  11.281 -31.305  1.00 91.50           C  
ATOM    856  CB  GLU A 105      23.525  10.929 -33.570  1.00 91.50           C  
ATOM    857  O   GLU A 105      23.873  11.239 -30.263  1.00 91.50           O  
ATOM    858  CG  GLU A 105      22.533  11.496 -34.594  1.00 91.50           C  
ATOM    859  CD  GLU A 105      22.102  10.467 -35.652  1.00 91.50           C  
ATOM    860  OE1 GLU A 105      21.189  10.813 -36.435  1.00 91.50           O  
ATOM    861  OE2 GLU A 105      22.717   9.377 -35.717  1.00 91.50           O  
ATOM    862  N   LYS A 106      25.775  10.814 -31.368  1.00 93.56           N  
ATOM    863  CA  LYS A 106      26.435  10.193 -30.215  1.00 93.56           C  
ATOM    864  C   LYS A 106      26.616  11.169 -29.050  1.00 93.56           C  
ATOM    865  CB  LYS A 106      27.761   9.573 -30.668  1.00 93.56           C  
ATOM    866  O   LYS A 106      26.381  10.800 -27.904  1.00 93.56           O  
ATOM    867  CG  LYS A 106      28.379   8.738 -29.541  1.00 93.56           C  
ATOM    868  CD  LYS A 106      29.616   7.980 -30.024  1.00 93.56           C  
ATOM    869  CE  LYS A 106      30.120   7.109 -28.869  1.00 93.56           C  
ATOM    870  NZ  LYS A 106      31.267   6.261 -29.273  1.00 93.56           N  
ATOM    871  N   LYS A 107      27.029  12.413 -29.319  1.00 92.94           N  
ATOM    872  CA  LYS A 107      27.149  13.453 -28.280  1.00 92.94           C  
ATOM    873  C   LYS A 107      25.797  13.776 -27.650  1.00 92.94           C  
ATOM    874  CB  LYS A 107      27.756  14.733 -28.864  1.00 92.94           C  
ATOM    875  O   LYS A 107      25.728  13.931 -26.435  1.00 92.94           O  
ATOM    876  CG  LYS A 107      29.268  14.622 -29.085  1.00 92.94           C  
ATOM    877  CD  LYS A 107      29.769  15.912 -29.741  1.00 92.94           C  
ATOM    878  CE  LYS A 107      31.280  15.853 -29.964  1.00 92.94           C  
ATOM    879  NZ  LYS A 107      31.768  17.102 -30.599  1.00 92.94           N  
ATOM    880  N   LEU A 108      24.747  13.861 -28.466  1.00 92.56           N  
ATOM    881  CA  LEU A 108      23.391  14.116 -27.996  1.00 92.56           C  
ATOM    882  C   LEU A 108      22.882  12.965 -27.123  1.00 92.56           C  
ATOM    883  CB  LEU A 108      22.483  14.370 -29.210  1.00 92.56           C  
ATOM    884  O   LEU A 108      22.387  13.223 -26.034  1.00 92.56           O  
ATOM    885  CG  LEU A 108      21.029  14.710 -28.832  1.00 92.56           C  
ATOM    886  CD1 LEU A 108      20.931  16.007 -28.026  1.00 92.56           C  
ATOM    887  CD2 LEU A 108      20.203  14.868 -30.107  1.00 92.56           C  
ATOM    888  N   SER A 109      23.070  11.715 -27.553  1.00 88.50           N  
ATOM    889  CA  SER A 109      22.703  10.527 -26.772  1.00 88.50           C  
ATOM    890  C   SER A 109      23.401  10.503 -25.410  1.00 88.50           C  
ATOM    891  CB  SER A 109      23.006   9.271 -27.593  1.00 88.50           C  
ATOM    892  O   SER A 109      22.734  10.337 -24.400  1.00 88.50           O  
ATOM    893  OG  SER A 109      22.949   8.083 -26.832  1.00 88.50           O  
ATOM    894  N   ILE A 110      24.707  10.787 -25.348  1.00 91.88           N  
ATOM    895  CA  ILE A 110      25.438  10.856 -24.070  1.00 91.88           C  
ATOM    896  C   ILE A 110      24.912  11.992 -23.176  1.00 91.88           C  
ATOM    897  CB  ILE A 110      26.953  11.003 -24.341  1.00 91.88           C  
ATOM    898  O   ILE A 110      24.828  11.841 -21.959  1.00 91.88           O  
ATOM    899  CG1 ILE A 110      27.514   9.724 -25.005  1.00 91.88           C  
ATOM    900  CG2 ILE A 110      27.737  11.298 -23.044  1.00 91.88           C  
ATOM    901  CD1 ILE A 110      28.895   9.918 -25.647  1.00 91.88           C  
ATOM    902  N   ALA A 111      24.576  13.149 -23.753  1.00 87.56           N  
ATOM    903  CA  ALA A 111      24.011  14.260 -22.991  1.00 87.56           C  
ATOM    904  C   ALA A 111      22.620  13.919 -22.429  1.00 87.56           C  
ATOM    905  CB  ALA A 111      23.985  15.511 -23.876  1.00 87.56           C  
ATOM    906  O   ALA A 111      22.345  14.248 -21.277  1.00 87.56           O  
ATOM    907  N   LEU A 112      21.778  13.236 -23.213  1.00 84.56           N  
ATOM    908  CA  LEU A 112      20.464  12.761 -22.780  1.00 84.56           C  
ATOM    909  C   LEU A 112      20.583  11.724 -21.661  1.00 84.56           C  
ATOM    910  CB  LEU A 112      19.682  12.196 -23.979  1.00 84.56           C  
ATOM    911  O   LEU A 112      19.951  11.911 -20.626  1.00 84.56           O  
ATOM    912  CG  LEU A 112      19.174  13.261 -24.967  1.00 84.56           C  
ATOM    913  CD1 LEU A 112      18.581  12.576 -26.199  1.00 84.56           C  
ATOM    914  CD2 LEU A 112      18.095  14.158 -24.355  1.00 84.56           C  
ATOM    915  N   ASP A 113      21.455  10.724 -21.809  1.00 83.44           N  
ATOM    916  CA  ASP A 113      21.708   9.717 -20.770  1.00 83.44           C  
ATOM    917  C   ASP A 113      22.167  10.365 -19.457  1.00 83.44           C  
ATOM    918  CB  ASP A 113      22.794   8.731 -21.239  1.00 83.44           C  
ATOM    919  O   ASP A 113      21.718   9.990 -18.377  1.00 83.44           O  
ATOM    920  CG  ASP A 113      22.304   7.608 -22.159  1.00 83.44           C  
ATOM    921  OD1 ASP A 113      21.153   7.671 -22.638  1.00 83.44           O  
ATOM    922  OD2 ASP A 113      23.132   6.700 -22.405  1.00 83.44           O  
ATOM    923  N   ASN A 114      23.031  11.383 -19.526  1.00 83.06           N  
ATOM    924  CA  ASN A 114      23.487  12.106 -18.337  1.00 83.06           C  
ATOM    925  C   ASN A 114      22.363  12.905 -17.664  1.00 83.06           C  
ATOM    926  CB  ASN A 114      24.642  13.038 -18.724  1.00 83.06           C  
ATOM    927  O   ASN A 114      22.297  12.942 -16.434  1.00 83.06           O  
ATOM    928  CG  ASN A 114      25.957  12.314 -18.938  1.00 83.06           C  
ATOM    929  ND2 ASN A 114      26.832  12.882 -19.731  1.00 83.06           N  
ATOM    930  OD1 ASN A 114      26.259  11.281 -18.367  1.00 83.06           O  
ATOM    931  N   ILE A 115      21.492  13.549 -18.447  1.00 78.88           N  
ATOM    932  CA  ILE A 115      20.327  14.275 -17.921  1.00 78.88           C  
ATOM    933  C   ILE A 115      19.351  13.289 -17.277  1.00 78.88           C  
ATOM    934  CB  ILE A 115      19.655  15.115 -19.033  1.00 78.88           C  
ATOM    935  O   ILE A 115      18.908  13.517 -16.151  1.00 78.88           O  
ATOM    936  CG1 ILE A 115      20.561  16.308 -19.413  1.00 78.88           C  
ATOM    937  CG2 ILE A 115      18.270  15.631 -18.590  1.00 78.88           C  
ATOM    938  CD1 ILE A 115      20.145  17.009 -20.713  1.00 78.88           C  
ATOM    939  N   GLU A 116      19.052  12.179 -17.951  1.00 75.56           N  
ATOM    940  CA  GLU A 116      18.149  11.152 -17.439  1.00 75.56           C  
ATOM    941  C   GLU A 116      18.695  10.529 -16.153  1.00 75.56           C  
ATOM    942  CB  GLU A 116      17.916  10.074 -18.506  1.00 75.56           C  
ATOM    943  O   GLU A 116      17.973  10.425 -15.162  1.00 75.56           O  
ATOM    944  CG  GLU A 116      16.735   9.191 -18.085  1.00 75.56           C  
ATOM    945  CD  GLU A 116      16.556   7.948 -18.956  1.00 75.56           C  
ATOM    946  OE1 GLU A 116      16.109   6.932 -18.367  1.00 75.56           O  
ATOM    947  OE2 GLU A 116      16.849   8.012 -20.165  1.00 75.56           O  
ATOM    948  N   LYS A 117      19.988  10.190 -16.133  1.00 77.69           N  
ATOM    949  CA  LYS A 117      20.663   9.676 -14.942  1.00 77.69           C  
ATOM    950  C   LYS A 117      20.594  10.674 -13.790  1.00 77.69           C  
ATOM    951  CB  LYS A 117      22.106   9.305 -15.296  1.00 77.69           C  
ATOM    952  O   LYS A 117      20.164  10.310 -12.705  1.00 77.69           O  
ATOM    953  CG  LYS A 117      22.786   8.673 -14.081  1.00 77.69           C  
ATOM    954  CD  LYS A 117      24.219   8.255 -14.389  1.00 77.69           C  
ATOM    955  CE  LYS A 117      24.775   7.690 -13.083  1.00 77.69           C  
ATOM    956  NZ  LYS A 117      26.186   7.273 -13.229  1.00 77.69           N  
ATOM    957  N   THR A 118      20.922  11.942 -14.039  1.00 75.94           N  
ATOM    958  CA  THR A 118      20.849  12.997 -13.013  1.00 75.94           C  
ATOM    959  C   THR A 118      19.428  13.140 -12.463  1.00 75.94           C  
ATOM    960  CB  THR A 118      21.317  14.345 -13.583  1.00 75.94           C  
ATOM    961  O   THR A 118      19.240  13.307 -11.259  1.00 75.94           O  
ATOM    962  CG2 THR A 118      21.334  15.462 -12.539  1.00 75.94           C  
ATOM    963  OG1 THR A 118      22.632  14.242 -14.079  1.00 75.94           O  
ATOM    964  N   SER A 119      18.413  13.040 -13.325  1.00 70.25           N  
ATOM    965  CA  SER A 119      17.013  13.071 -12.903  1.00 70.25           C  
ATOM    966  C   SER A 119      16.639  11.848 -12.062  1.00 70.25           C  
ATOM    967  CB  SER A 119      16.100  13.165 -14.125  1.00 70.25           C  
ATOM    968  O   SER A 119      15.984  12.013 -11.037  1.00 70.25           O  
ATOM    969  OG  SER A 119      14.758  13.344 -13.715  1.00 70.25           O  
ATOM    970  N   ARG A 120      17.050  10.638 -12.465  1.00 68.56           N  
ATOM    971  CA  ARG A 120      16.794   9.394 -11.719  1.00 68.56           C  
ATOM    972  C   ARG A 120      17.473   9.416 -10.352  1.00 68.56           C  
ATOM    973  CB  ARG A 120      17.249   8.170 -12.537  1.00 68.56           C  
ATOM    974  O   ARG A 120      16.805   9.142  -9.358  1.00 68.56           O  
ATOM    975  CG  ARG A 120      16.308   7.865 -13.715  1.00 68.56           C  
ATOM    976  CD  ARG A 120      16.842   6.737 -14.618  1.00 68.56           C  
ATOM    977  NE  ARG A 120      16.004   5.519 -14.577  1.00 68.56           N  
ATOM    978  NH1 ARG A 120      16.409   4.780 -16.735  1.00 68.56           N  
ATOM    979  NH2 ARG A 120      15.201   3.535 -15.366  1.00 68.56           N  
ATOM    980  CZ  ARG A 120      15.881   4.631 -15.556  1.00 68.56           C  
ATOM    981  N   ASP A 121      18.738   9.824 -10.298  1.00 71.31           N  
ATOM    982  CA  ASP A 121      19.521   9.935  -9.064  1.00 71.31           C  
ATOM    983  C   ASP A 121      18.874  10.940  -8.096  1.00 71.31           C  
ATOM    984  CB  ASP A 121      20.971  10.355  -9.392  1.00 71.31           C  
ATOM    985  O   ASP A 121      18.756  10.668  -6.901  1.00 71.31           O  
ATOM    986  CG  ASP A 121      21.811   9.314 -10.160  1.00 71.31           C  
ATOM    987  OD1 ASP A 121      21.361   8.161 -10.320  1.00 71.31           O  
ATOM    988  OD2 ASP A 121      22.934   9.674 -10.597  1.00 71.31           O  
ATOM    989  N   LYS A 122      18.373  12.077  -8.608  1.00 71.81           N  
ATOM    990  CA  LYS A 122      17.629  13.062  -7.807  1.00 71.81           C  
ATOM    991  C   LYS A 122      16.344  12.461  -7.229  1.00 71.81           C  
ATOM    992  CB  LYS A 122      17.348  14.318  -8.649  1.00 71.81           C  
ATOM    993  O   LYS A 122      16.102  12.600  -6.033  1.00 71.81           O  
ATOM    994  CG  LYS A 122      16.754  15.460  -7.806  1.00 71.81           C  
ATOM    995  CD  LYS A 122      16.396  16.673  -8.677  1.00 71.81           C  
ATOM    996  CE  LYS A 122      15.761  17.772  -7.810  1.00 71.81           C  
ATOM    997  NZ  LYS A 122      14.359  18.046  -8.194  1.00 71.81           N  
ATOM    998  N   THR A 123      15.542  11.768  -8.041  1.00 62.69           N  
ATOM    999  CA  THR A 123      14.299  11.127  -7.577  1.00 62.69           C  
ATOM   1000  C   THR A 123      14.575  10.039  -6.537  1.00 62.69           C  
ATOM   1001  CB  THR A 123      13.517  10.523  -8.754  1.00 62.69           C  
ATOM   1002  O   THR A 123      13.885   9.981  -5.520  1.00 62.69           O  
ATOM   1003  CG2 THR A 123      12.155   9.964  -8.340  1.00 62.69           C  
ATOM   1004  OG1 THR A 123      13.253  11.495  -9.739  1.00 62.69           O  
ATOM   1005  N   GLN A 124      15.596   9.205  -6.757  1.00 63.97           N  
ATOM   1006  CA  GLN A 124      15.991   8.151  -5.823  1.00 63.97           C  
ATOM   1007  C   GLN A 124      16.471   8.738  -4.494  1.00 63.97           C  
ATOM   1008  CB  GLN A 124      17.066   7.276  -6.481  1.00 63.97           C  
ATOM   1009  O   GLN A 124      16.002   8.315  -3.442  1.00 63.97           O  
ATOM   1010  CG  GLN A 124      17.469   6.087  -5.592  1.00 63.97           C  
ATOM   1011  CD  GLN A 124      18.446   5.137  -6.278  1.00 63.97           C  
ATOM   1012  NE2 GLN A 124      18.928   4.131  -5.583  1.00 63.97           N  
ATOM   1013  OE1 GLN A 124      18.784   5.264  -7.443  1.00 63.97           O  
ATOM   1014  N   LEU A 125      17.326   9.765  -4.536  1.00 69.62           N  
ATOM   1015  CA  LEU A 125      17.784  10.464  -3.338  1.00 69.62           C  
ATOM   1016  C   LEU A 125      16.608  11.032  -2.536  1.00 69.62           C  
ATOM   1017  CB  LEU A 125      18.766  11.572  -3.758  1.00 69.62           C  
ATOM   1018  O   LEU A 125      16.572  10.882  -1.319  1.00 69.62           O  
ATOM   1019  CG  LEU A 125      19.311  12.401  -2.582  1.00 69.62           C  
ATOM   1020  CD1 LEU A 125      20.182  11.566  -1.641  1.00 69.62           C  
ATOM   1021  CD2 LEU A 125      20.143  13.569  -3.109  1.00 69.62           C  
ATOM   1022  N   MET A 126      15.631  11.655  -3.200  1.00 65.62           N  
ATOM   1023  CA  MET A 126      14.453  12.198  -2.518  1.00 65.62           C  
ATOM   1024  C   MET A 126      13.595  11.094  -1.895  1.00 65.62           C  
ATOM   1025  CB  MET A 126      13.636  13.081  -3.474  1.00 65.62           C  
ATOM   1026  O   MET A 126      13.166  11.236  -0.751  1.00 65.62           O  
ATOM   1027  CG  MET A 126      14.409  14.349  -3.853  1.00 65.62           C  
ATOM   1028  SD  MET A 126      14.818  15.439  -2.462  1.00 65.62           S  
ATOM   1029  CE  MET A 126      16.363  16.131  -3.100  1.00 65.62           C  
ATOM   1030  N   ALA A 127      13.396   9.970  -2.590  1.00 60.12           N  
ATOM   1031  CA  ALA A 127      12.686   8.815  -2.041  1.00 60.12           C  
ATOM   1032  C   ALA A 127      13.382   8.257  -0.786  1.00 60.12           C  
ATOM   1033  CB  ALA A 127      12.544   7.755  -3.140  1.00 60.12           C  
ATOM   1034  O   ALA A 127      12.721   8.048   0.233  1.00 60.12           O  
ATOM   1035  N   THR A 128      14.709   8.106  -0.825  1.00 60.91           N  
ATOM   1036  CA  THR A 128      15.512   7.690   0.333  1.00 60.91           C  
ATOM   1037  C   THR A 128      15.395   8.694   1.475  1.00 60.91           C  
ATOM   1038  CB  THR A 128      16.986   7.515  -0.058  1.00 60.91           C  
ATOM   1039  O   THR A 128      15.078   8.302   2.592  1.00 60.91           O  
ATOM   1040  CG2 THR A 128      17.843   6.980   1.087  1.00 60.91           C  
ATOM   1041  OG1 THR A 128      17.102   6.591  -1.113  1.00 60.91           O  
ATOM   1042  N   ILE A 129      15.558   9.994   1.207  1.00 70.75           N  
ATOM   1043  CA  ILE A 129      15.412  11.046   2.224  1.00 70.75           C  
ATOM   1044  C   ILE A 129      14.018  10.996   2.862  1.00 70.75           C  
ATOM   1045  CB  ILE A 129      15.727  12.434   1.615  1.00 70.75           C  
ATOM   1046  O   ILE A 129      13.899  11.128   4.075  1.00 70.75           O  
ATOM   1047  CG1 ILE A 129      17.241  12.572   1.338  1.00 70.75           C  
ATOM   1048  CG2 ILE A 129      15.289  13.575   2.549  1.00 70.75           C  
ATOM   1049  CD1 ILE A 129      17.606  13.809   0.504  1.00 70.75           C  
ATOM   1050  N   SER A 130      12.955  10.773   2.085  1.00 61.34           N  
ATOM   1051  CA  SER A 130      11.602  10.649   2.638  1.00 61.34           C  
ATOM   1052  C   SER A 130      11.468   9.462   3.580  1.00 61.34           C  
ATOM   1053  CB  SER A 130      10.575  10.496   1.524  1.00 61.34           C  
ATOM   1054  O   SER A 130      10.880   9.610   4.648  1.00 61.34           O  
ATOM   1055  OG  SER A 130       9.254  10.570   2.046  1.00 61.34           O  
ATOM   1056  N   HIS A 131      12.023   8.308   3.213  1.00 54.44           N  
ATOM   1057  CA  HIS A 131      12.010   7.118   4.058  1.00 54.44           C  
ATOM   1058  C   HIS A 131      12.795   7.350   5.359  1.00 54.44           C  
ATOM   1059  CB  HIS A 131      12.558   5.939   3.247  1.00 54.44           C  
ATOM   1060  O   HIS A 131      12.261   7.163   6.451  1.00 54.44           O  
ATOM   1061  CG  HIS A 131      12.378   4.636   3.969  1.00 54.44           C  
ATOM   1062  CD2 HIS A 131      11.266   3.841   3.929  1.00 54.44           C  
ATOM   1063  ND1 HIS A 131      13.276   4.047   4.832  1.00 54.44           N  
ATOM   1064  CE1 HIS A 131      12.711   2.919   5.298  1.00 54.44           C  
ATOM   1065  NE2 HIS A 131      11.478   2.765   4.787  1.00 54.44           N  
ATOM   1066  N   GLU A 132      14.012   7.883   5.244  1.00 65.81           N  
ATOM   1067  CA  GLU A 132      14.891   8.205   6.374  1.00 65.81           C  
ATOM   1068  C   GLU A 132      14.322   9.290   7.297  1.00 65.81           C  
ATOM   1069  CB  GLU A 132      16.255   8.669   5.834  1.00 65.81           C  
ATOM   1070  O   GLU A 132      14.629   9.313   8.485  1.00 65.81           O  
ATOM   1071  CG  GLU A 132      17.068   7.550   5.164  1.00 65.81           C  
ATOM   1072  CD  GLU A 132      17.328   6.378   6.114  1.00 65.81           C  
ATOM   1073  OE1 GLU A 132      17.073   5.232   5.686  1.00 65.81           O  
ATOM   1074  OE2 GLU A 132      17.729   6.649   7.268  1.00 65.81           O  
ATOM   1075  N   LEU A 133      13.473  10.187   6.785  1.00 67.00           N  
ATOM   1076  CA  LEU A 133      12.793  11.204   7.592  1.00 67.00           C  
ATOM   1077  C   LEU A 133      11.459  10.708   8.164  1.00 67.00           C  
ATOM   1078  CB  LEU A 133      12.642  12.497   6.771  1.00 67.00           C  
ATOM   1079  O   LEU A 133      11.064  11.149   9.244  1.00 67.00           O  
ATOM   1080  CG  LEU A 133      13.996  13.177   6.476  1.00 67.00           C  
ATOM   1081  CD1 LEU A 133      13.832  14.367   5.537  1.00 67.00           C  
ATOM   1082  CD2 LEU A 133      14.669  13.716   7.742  1.00 67.00           C  
ATOM   1083  N   ARG A 134      10.779   9.766   7.501  1.00 54.53           N  
ATOM   1084  CA  ARG A 134       9.514   9.177   7.970  1.00 54.53           C  
ATOM   1085  C   ARG A 134       9.722   8.277   9.183  1.00 54.53           C  
ATOM   1086  CB  ARG A 134       8.852   8.427   6.808  1.00 54.53           C  
ATOM   1087  O   ARG A 134       8.936   8.349  10.122  1.00 54.53           O  
ATOM   1088  CG  ARG A 134       7.419   7.974   7.126  1.00 54.53           C  
ATOM   1089  CD  ARG A 134       6.799   7.218   5.944  1.00 54.53           C  
ATOM   1090  NE  ARG A 134       6.749   8.043   4.720  1.00 54.53           N  
ATOM   1091  NH1 ARG A 134       6.443   6.338   3.213  1.00 54.53           N  
ATOM   1092  NH2 ARG A 134       6.705   8.431   2.478  1.00 54.53           N  
ATOM   1093  CZ  ARG A 134       6.627   7.602   3.481  1.00 54.53           C  
ATOM   1094  N   THR A 135      10.791   7.488   9.203  1.00 47.12           N  
ATOM   1095  CA  THR A 135      11.120   6.578  10.312  1.00 47.12           C  
ATOM   1096  C   THR A 135      11.265   7.288  11.671  1.00 47.12           C  
ATOM   1097  CB  THR A 135      12.359   5.746   9.948  1.00 47.12           C  
ATOM   1098  O   THR A 135      10.522   6.948  12.597  1.00 47.12           O  
ATOM   1099  CG2 THR A 135      12.701   4.696  11.002  1.00 47.12           C  
ATOM   1100  OG1 THR A 135      12.067   5.062   8.757  1.00 47.12           O  
ATOM   1101  N   PRO A 136      12.123   8.318  11.842  1.00 50.88           N  
ATOM   1102  CA  PRO A 136      12.229   9.037  13.112  1.00 50.88           C  
ATOM   1103  C   PRO A 136      10.956   9.827  13.434  1.00 50.88           C  
ATOM   1104  CB  PRO A 136      13.448   9.953  12.961  1.00 50.88           C  
ATOM   1105  O   PRO A 136      10.593   9.972  14.601  1.00 50.88           O  
ATOM   1106  CG  PRO A 136      13.534  10.199  11.457  1.00 50.88           C  
ATOM   1107  CD  PRO A 136      13.066   8.866  10.882  1.00 50.88           C  
ATOM   1108  N   LEU A 137      10.244  10.308  12.413  1.00 66.06           N  
ATOM   1109  CA  LEU A 137       9.007  11.052  12.599  1.00 66.06           C  
ATOM   1110  C   LEU A 137       7.867  10.177  13.130  1.00 66.06           C  
ATOM   1111  CB  LEU A 137       8.642  11.694  11.264  1.00 66.06           C  
ATOM   1112  O   LEU A 137       7.170  10.591  14.054  1.00 66.06           O  
ATOM   1113  CG  LEU A 137       7.484  12.677  11.404  1.00 66.06           C  
ATOM   1114  CD1 LEU A 137       7.909  13.894  12.229  1.00 66.06           C  
ATOM   1115  CD2 LEU A 137       7.078  13.121  10.015  1.00 66.06           C  
ATOM   1116  N   ASN A 138       7.717   8.959  12.608  1.00 49.53           N  
ATOM   1117  CA  ASN A 138       6.769   7.971  13.119  1.00 49.53           C  
ATOM   1118  C   ASN A 138       7.090   7.599  14.571  1.00 49.53           C  
ATOM   1119  CB  ASN A 138       6.782   6.736  12.203  1.00 49.53           C  
ATOM   1120  O   ASN A 138       6.174   7.453  15.377  1.00 49.53           O  
ATOM   1121  CG  ASN A 138       6.047   6.948  10.891  1.00 49.53           C  
ATOM   1122  ND2 ASN A 138       6.075   5.967  10.021  1.00 49.53           N  
ATOM   1123  OD1 ASN A 138       5.412   7.960  10.637  1.00 49.53           O  
ATOM   1124  N   GLY A 139       8.376   7.559  14.937  1.00 50.88           N  
ATOM   1125  CA  GLY A 139       8.809   7.446  16.331  1.00 50.88           C  
ATOM   1126  C   GLY A 139       8.316   8.608  17.204  1.00 50.88           C  
ATOM   1127  O   GLY A 139       7.759   8.379  18.276  1.00 50.88           O  
ATOM   1128  N   ILE A 140       8.444   9.857  16.740  1.00 62.94           N  
ATOM   1129  CA  ILE A 140       7.944  11.047  17.460  1.00 62.94           C  
ATOM   1130  C   ILE A 140       6.409  11.030  17.567  1.00 62.94           C  
ATOM   1131  CB  ILE A 140       8.462  12.352  16.802  1.00 62.94           C  
ATOM   1132  O   ILE A 140       5.863  11.338  18.630  1.00 62.94           O  
ATOM   1133  CG1 ILE A 140      10.003  12.447  16.904  1.00 62.94           C  
ATOM   1134  CG2 ILE A 140       7.836  13.599  17.463  1.00 62.94           C  
ATOM   1135  CD1 ILE A 140      10.621  13.543  16.025  1.00 62.94           C  
ATOM   1136  N   ILE A 141       5.695  10.654  16.502  1.00 49.28           N  
ATOM   1137  CA  ILE A 141       4.226  10.541  16.487  1.00 49.28           C  
ATOM   1138  C   ILE A 141       3.765   9.448  17.462  1.00 49.28           C  
ATOM   1139  CB  ILE A 141       3.711  10.295  15.047  1.00 49.28           C  
ATOM   1140  O   ILE A 141       2.877   9.701  18.277  1.00 49.28           O  
ATOM   1141  CG1 ILE A 141       3.973  11.541  14.170  1.00 49.28           C  
ATOM   1142  CG2 ILE A 141       2.204   9.972  15.030  1.00 49.28           C  
ATOM   1143  CD1 ILE A 141       3.742  11.321  12.669  1.00 49.28           C  
ATOM   1144  N   GLY A 142       4.403   8.276  17.433  1.00 44.78           N  
ATOM   1145  CA  GLY A 142       4.096   7.147  18.310  1.00 44.78           C  
ATOM   1146  C   GLY A 142       4.355   7.464  19.782  1.00 44.78           C  
ATOM   1147  O   GLY A 142       3.453   7.346  20.607  1.00 44.78           O  
ATOM   1148  N   LEU A 143       5.549   7.961  20.115  1.00 58.12           N  
ATOM   1149  CA  LEU A 143       5.906   8.318  21.493  1.00 58.12           C  
ATOM   1150  C   LEU A 143       5.044   9.461  22.037  1.00 58.12           C  
ATOM   1151  CB  LEU A 143       7.395   8.697  21.557  1.00 58.12           C  
ATOM   1152  O   LEU A 143       4.605   9.408  23.184  1.00 58.12           O  
ATOM   1153  CG  LEU A 143       8.357   7.507  21.382  1.00 58.12           C  
ATOM   1154  CD1 LEU A 143       9.779   8.034  21.187  1.00 58.12           C  
ATOM   1155  CD2 LEU A 143       8.350   6.588  22.606  1.00 58.12           C  
ATOM   1156  N   SER A 144       4.756  10.483  21.224  1.00 60.06           N  
ATOM   1157  CA  SER A 144       3.862  11.569  21.645  1.00 60.06           C  
ATOM   1158  C   SER A 144       2.434  11.079  21.890  1.00 60.06           C  
ATOM   1159  CB  SER A 144       3.873  12.746  20.665  1.00 60.06           C  
ATOM   1160  O   SER A 144       1.797  11.558  22.827  1.00 60.06           O  
ATOM   1161  OG  SER A 144       3.463  12.364  19.370  1.00 60.06           O  
ATOM   1162  N   ARG A 145       1.945  10.095  21.120  1.00 52.66           N  
ATOM   1163  CA  ARG A 145       0.628   9.484  21.337  1.00 52.66           C  
ATOM   1164  C   ARG A 145       0.581   8.639  22.608  1.00 52.66           C  
ATOM   1165  CB  ARG A 145       0.210   8.674  20.097  1.00 52.66           C  
ATOM   1166  O   ARG A 145      -0.317   8.843  23.415  1.00 52.66           O  
ATOM   1167  CG  ARG A 145      -1.222   8.123  20.196  1.00 52.66           C  
ATOM   1168  CD  ARG A 145      -2.250   9.257  20.278  1.00 52.66           C  
ATOM   1169  NE  ARG A 145      -3.608   8.735  20.465  1.00 52.66           N  
ATOM   1170  NH1 ARG A 145      -4.736  10.473  19.467  1.00 52.66           N  
ATOM   1171  NH2 ARG A 145      -5.869   8.751  20.331  1.00 52.66           N  
ATOM   1172  CZ  ARG A 145      -4.727   9.322  20.087  1.00 52.66           C  
ATOM   1173  N   ILE A 146       1.580   7.782  22.823  1.00 59.66           N  
ATOM   1174  CA  ILE A 146       1.705   6.963  24.041  1.00 59.66           C  
ATOM   1175  C   ILE A 146       1.720   7.857  25.285  1.00 59.66           C  
ATOM   1176  CB  ILE A 146       2.981   6.092  23.960  1.00 59.66           C  
ATOM   1177  O   ILE A 146       1.030   7.591  26.266  1.00 59.66           O  
ATOM   1178  CG1 ILE A 146       2.828   5.015  22.863  1.00 59.66           C  
ATOM   1179  CG2 ILE A 146       3.292   5.417  25.311  1.00 59.66           C  
ATOM   1180  CD1 ILE A 146       4.153   4.354  22.461  1.00 59.66           C  
ATOM   1181  N   LEU A 147       2.471   8.961  25.238  1.00 67.56           N  
ATOM   1182  CA  LEU A 147       2.519   9.903  26.349  1.00 67.56           C  
ATOM   1183  C   LEU A 147       1.174  10.618  26.555  1.00 67.56           C  
ATOM   1184  CB  LEU A 147       3.677  10.888  26.134  1.00 67.56           C  
ATOM   1185  O   LEU A 147       0.794  10.832  27.702  1.00 67.56           O  
ATOM   1186  CG  LEU A 147       5.080  10.272  26.282  1.00 67.56           C  
ATOM   1187  CD1 LEU A 147       6.134  11.279  25.815  1.00 67.56           C  
ATOM   1188  CD2 LEU A 147       5.392   9.906  27.735  1.00 67.56           C  
ATOM   1189  N   LEU A 148       0.425  10.949  25.495  1.00 66.50           N  
ATOM   1190  CA  LEU A 148      -0.904  11.581  25.598  1.00 66.50           C  
ATOM   1191  C   LEU A 148      -1.963  10.711  26.293  1.00 66.50           C  
ATOM   1192  CB  LEU A 148      -1.402  11.993  24.198  1.00 66.50           C  
ATOM   1193  O   LEU A 148      -2.897  11.271  26.885  1.00 66.50           O  
ATOM   1194  CG  LEU A 148      -0.791  13.307  23.697  1.00 66.50           C  
ATOM   1195  CD1 LEU A 148      -1.068  13.501  22.205  1.00 66.50           C  
ATOM   1196  CD2 LEU A 148      -1.377  14.508  24.446  1.00 66.50           C  
ATOM   1197  N   ASP A 149      -1.795   9.390  26.246  1.00 64.94           N  
ATOM   1198  CA  ASP A 149      -2.676   8.404  26.882  1.00 64.94           C  
ATOM   1199  C   ASP A 149      -2.285   8.115  28.352  1.00 64.94           C  
ATOM   1200  CB  ASP A 149      -2.739   7.140  25.998  1.00 64.94           C  
ATOM   1201  O   ASP A 149      -3.002   7.412  29.062  1.00 64.94           O  
ATOM   1202  CG  ASP A 149      -3.412   7.380  24.628  1.00 64.94           C  
ATOM   1203  OD1 ASP A 149      -4.242   8.315  24.513  1.00 64.94           O  
ATOM   1204  OD2 ASP A 149      -3.118   6.629  23.670  1.00 64.94           O  
ATOM   1205  N   SER A 150      -1.187   8.707  28.845  1.00 76.31           N  
ATOM   1206  CA  SER A 150      -0.741   8.609  30.245  1.00 76.31           C  
ATOM   1207  C   SER A 150      -1.362   9.673  31.171  1.00 76.31           C  
ATOM   1208  CB  SER A 150       0.794   8.600  30.312  1.00 76.31           C  
ATOM   1209  O   SER A 150      -2.026  10.621  30.729  1.00 76.31           O  
ATOM   1210  OG  SER A 150       1.356   9.878  30.094  1.00 76.31           O  
ATOM   1211  N   GLU A 151      -1.147   9.534  32.485  1.00 81.00           N  
ATOM   1212  CA  GLU A 151      -1.520  10.564  33.460  1.00 81.00           C  
ATOM   1213  C   GLU A 151      -0.613  11.797  33.314  1.00 81.00           C  
ATOM   1214  CB  GLU A 151      -1.497  10.035  34.902  1.00 81.00           C  
ATOM   1215  O   GLU A 151       0.557  11.796  33.694  1.00 81.00           O  
ATOM   1216  CG  GLU A 151      -2.624   9.028  35.188  1.00 81.00           C  
ATOM   1217  CD  GLU A 151      -2.812   8.734  36.690  1.00 81.00           C  
ATOM   1218  OE1 GLU A 151      -3.779   8.009  37.011  1.00 81.00           O  
ATOM   1219  OE2 GLU A 151      -2.019   9.250  37.512  1.00 81.00           O  
ATOM   1220  N   LEU A 152      -1.172  12.873  32.757  1.00 87.69           N  
ATOM   1221  CA  LEU A 152      -0.469  14.122  32.466  1.00 87.69           C  
ATOM   1222  C   LEU A 152      -1.141  15.309  33.150  1.00 87.69           C  
ATOM   1223  CB  LEU A 152      -0.461  14.371  30.952  1.00 87.69           C  
ATOM   1224  O   LEU A 152      -2.368  15.397  33.197  1.00 87.69           O  
ATOM   1225  CG  LEU A 152       0.290  13.344  30.092  1.00 87.69           C  
ATOM   1226  CD1 LEU A 152       0.006  13.749  28.645  1.00 87.69           C  
ATOM   1227  CD2 LEU A 152       1.798  13.356  30.348  1.00 87.69           C  
ATOM   1228  N   THR A 153      -0.339  16.290  33.569  1.00 87.81           N  
ATOM   1229  CA  THR A 153      -0.862  17.621  33.915  1.00 87.81           C  
ATOM   1230  C   THR A 153      -1.375  18.349  32.666  1.00 87.81           C  
ATOM   1231  CB  THR A 153       0.183  18.496  34.624  1.00 87.81           C  
ATOM   1232  O   THR A 153      -0.878  18.116  31.561  1.00 87.81           O  
ATOM   1233  CG2 THR A 153       0.752  17.850  35.888  1.00 87.81           C  
ATOM   1234  OG1 THR A 153       1.270  18.781  33.776  1.00 87.81           O  
ATOM   1235  N   ASP A 154      -2.308  19.293  32.826  1.00 72.88           N  
ATOM   1236  CA  ASP A 154      -2.897  20.041  31.699  1.00 72.88           C  
ATOM   1237  C   ASP A 154      -1.838  20.713  30.806  1.00 72.88           C  
ATOM   1238  CB  ASP A 154      -3.868  21.107  32.232  1.00 72.88           C  
ATOM   1239  O   ASP A 154      -1.910  20.642  29.580  1.00 72.88           O  
ATOM   1240  CG  ASP A 154      -5.100  20.513  32.917  1.00 72.88           C  
ATOM   1241  OD1 ASP A 154      -5.580  19.464  32.437  1.00 72.88           O  
ATOM   1242  OD2 ASP A 154      -5.524  21.117  33.926  1.00 72.88           O  
ATOM   1243  N   LYS A 155      -0.785  21.289  31.407  1.00 71.19           N  
ATOM   1244  CA  LYS A 155       0.330  21.898  30.657  1.00 71.19           C  
ATOM   1245  C   LYS A 155       1.146  20.872  29.863  1.00 71.19           C  
ATOM   1246  CB  LYS A 155       1.252  22.691  31.596  1.00 71.19           C  
ATOM   1247  O   LYS A 155       1.559  21.165  28.746  1.00 71.19           O  
ATOM   1248  CG  LYS A 155       0.634  24.023  32.040  1.00 71.19           C  
ATOM   1249  CD  LYS A 155       1.646  24.828  32.865  1.00 71.19           C  
ATOM   1250  CE  LYS A 155       1.052  26.187  33.243  1.00 71.19           C  
ATOM   1251  NZ  LYS A 155       1.999  26.983  34.062  1.00 71.19           N  
ATOM   1252  N   GLN A 156       1.393  19.684  30.418  1.00 71.69           N  
ATOM   1253  CA  GLN A 156       2.117  18.614  29.716  1.00 71.69           C  
ATOM   1254  C   GLN A 156       1.287  18.040  28.569  1.00 71.69           C  
ATOM   1255  CB  GLN A 156       2.473  17.489  30.692  1.00 71.69           C  
ATOM   1256  O   GLN A 156       1.828  17.784  27.494  1.00 71.69           O  
ATOM   1257  CG  GLN A 156       3.598  17.868  31.665  1.00 71.69           C  
ATOM   1258  CD  GLN A 156       3.683  16.882  32.825  1.00 71.69           C  
ATOM   1259  NE2 GLN A 156       4.860  16.503  33.264  1.00 71.69           N  
ATOM   1260  OE1 GLN A 156       2.677  16.479  33.389  1.00 71.69           O  
ATOM   1261  N   ARG A 157      -0.027  17.894  28.776  1.00 71.56           N  
ATOM   1262  CA  ARG A 157      -0.967  17.464  27.739  1.00 71.56           C  
ATOM   1263  C   ARG A 157      -0.985  18.447  26.567  1.00 71.56           C  
ATOM   1264  CB  ARG A 157      -2.346  17.249  28.386  1.00 71.56           C  
ATOM   1265  O   ARG A 157      -0.907  18.004  25.425  1.00 71.56           O  
ATOM   1266  CG  ARG A 157      -3.351  16.625  27.407  1.00 71.56           C  
ATOM   1267  CD  ARG A 157      -4.712  16.340  28.066  1.00 71.56           C  
ATOM   1268  NE  ARG A 157      -4.676  15.204  29.012  1.00 71.56           N  
ATOM   1269  NH1 ARG A 157      -4.737  13.449  27.507  1.00 71.56           N  
ATOM   1270  NH2 ARG A 157      -4.557  13.019  29.667  1.00 71.56           N  
ATOM   1271  CZ  ARG A 157      -4.671  13.907  28.725  1.00 71.56           C  
ATOM   1272  N   ASP A 158      -1.000  19.754  26.822  1.00 58.59           N  
ATOM   1273  CA  ASP A 158      -0.934  20.772  25.761  1.00 58.59           C  
ATOM   1274  C   ASP A 158       0.408  20.774  25.008  1.00 58.59           C  
ATOM   1275  CB  ASP A 158      -1.234  22.163  26.347  1.00 58.59           C  
ATOM   1276  O   ASP A 158       0.427  20.871  23.775  1.00 58.59           O  
ATOM   1277  CG  ASP A 158      -2.725  22.532  26.351  1.00 58.59           C  
ATOM   1278  OD1 ASP A 158      -3.563  21.688  25.945  1.00 58.59           O  
ATOM   1279  OD2 ASP A 158      -3.004  23.694  26.723  1.00 58.59           O  
ATOM   1280  N   TYR A 159       1.538  20.604  25.706  1.00 64.44           N  
ATOM   1281  CA  TYR A 159       2.843  20.464  25.047  1.00 64.44           C  
ATOM   1282  C   TYR A 159       2.912  19.216  24.165  1.00 64.44           C  
ATOM   1283  CB  TYR A 159       3.979  20.452  26.080  1.00 64.44           C  
ATOM   1284  O   TYR A 159       3.353  19.304  23.020  1.00 64.44           O  
ATOM   1285  CG  TYR A 159       4.215  21.743  26.849  1.00 64.44           C  
ATOM   1286  CD1 TYR A 159       3.985  23.003  26.256  1.00 64.44           C  
ATOM   1287  CD2 TYR A 159       4.720  21.675  28.162  1.00 64.44           C  
ATOM   1288  CE1 TYR A 159       4.237  24.184  26.977  1.00 64.44           C  
ATOM   1289  CE2 TYR A 159       4.986  22.854  28.884  1.00 64.44           C  
ATOM   1290  OH  TYR A 159       5.009  25.249  28.980  1.00 64.44           O  
ATOM   1291  CZ  TYR A 159       4.740  24.110  28.290  1.00 64.44           C  
ATOM   1292  N   LEU A 160       2.430  18.071  24.653  1.00 67.00           N  
ATOM   1293  CA  LEU A 160       2.434  16.823  23.892  1.00 67.00           C  
ATOM   1294  C   LEU A 160       1.477  16.856  22.701  1.00 67.00           C  
ATOM   1295  CB  LEU A 160       2.118  15.655  24.831  1.00 67.00           C  
ATOM   1296  O   LEU A 160       1.856  16.400  21.625  1.00 67.00           O  
ATOM   1297  CG  LEU A 160       3.344  15.211  25.639  1.00 67.00           C  
ATOM   1298  CD1 LEU A 160       2.891  14.348  26.806  1.00 67.00           C  
ATOM   1299  CD2 LEU A 160       4.310  14.398  24.774  1.00 67.00           C  
ATOM   1300  N   LYS A 161       0.295  17.470  22.839  1.00 57.72           N  
ATOM   1301  CA  LYS A 161      -0.606  17.730  21.703  1.00 57.72           C  
ATOM   1302  C   LYS A 161       0.086  18.572  20.637  1.00 57.72           C  
ATOM   1303  CB  LYS A 161      -1.876  18.451  22.173  1.00 57.72           C  
ATOM   1304  O   LYS A 161       0.018  18.252  19.455  1.00 57.72           O  
ATOM   1305  CG  LYS A 161      -2.889  17.504  22.823  1.00 57.72           C  
ATOM   1306  CD  LYS A 161      -4.132  18.297  23.229  1.00 57.72           C  
ATOM   1307  CE  LYS A 161      -5.189  17.370  23.828  1.00 57.72           C  
ATOM   1308  NZ  LYS A 161      -6.430  18.127  24.110  1.00 57.72           N  
ATOM   1309  N   THR A 162       0.798  19.617  21.055  1.00 52.25           N  
ATOM   1310  CA  THR A 162       1.534  20.493  20.135  1.00 52.25           C  
ATOM   1311  C   THR A 162       2.658  19.741  19.417  1.00 52.25           C  
ATOM   1312  CB  THR A 162       2.091  21.717  20.872  1.00 52.25           C  
ATOM   1313  O   THR A 162       2.798  19.885  18.203  1.00 52.25           O  
ATOM   1314  CG2 THR A 162       2.747  22.714  19.915  1.00 52.25           C  
ATOM   1315  OG1 THR A 162       1.052  22.411  21.526  1.00 52.25           O  
ATOM   1316  N   ILE A 163       3.432  18.912  20.128  1.00 66.31           N  
ATOM   1317  CA  ILE A 163       4.490  18.069  19.542  1.00 66.31           C  
ATOM   1318  C   ILE A 163       3.893  17.063  18.550  1.00 66.31           C  
ATOM   1319  CB  ILE A 163       5.302  17.364  20.658  1.00 66.31           C  
ATOM   1320  O   ILE A 163       4.387  16.953  17.430  1.00 66.31           O  
ATOM   1321  CG1 ILE A 163       6.143  18.403  21.436  1.00 66.31           C  
ATOM   1322  CG2 ILE A 163       6.226  16.266  20.091  1.00 66.31           C  
ATOM   1323  CD1 ILE A 163       6.697  17.879  22.768  1.00 66.31           C  
ATOM   1324  N   HIS A 164       2.808  16.386  18.928  1.00 56.53           N  
ATOM   1325  CA  HIS A 164       2.124  15.394  18.100  1.00 56.53           C  
ATOM   1326  C   HIS A 164       1.603  15.999  16.789  1.00 56.53           C  
ATOM   1327  CB  HIS A 164       0.983  14.795  18.931  1.00 56.53           C  
ATOM   1328  O   HIS A 164       1.928  15.519  15.704  1.00 56.53           O  
ATOM   1329  CG  HIS A 164       0.260  13.682  18.229  1.00 56.53           C  
ATOM   1330  CD2 HIS A 164      -1.028  13.704  17.766  1.00 56.53           C  
ATOM   1331  ND1 HIS A 164       0.765  12.426  17.988  1.00 56.53           N  
ATOM   1332  CE1 HIS A 164      -0.197  11.706  17.390  1.00 56.53           C  
ATOM   1333  NE2 HIS A 164      -1.319  12.434  17.263  1.00 56.53           N  
ATOM   1334  N   ILE A 165       0.874  17.117  16.876  1.00 49.81           N  
ATOM   1335  CA  ILE A 165       0.347  17.830  15.704  1.00 49.81           C  
ATOM   1336  C   ILE A 165       1.491  18.357  14.825  1.00 49.81           C  
ATOM   1337  CB  ILE A 165      -0.600  18.964  16.166  1.00 49.81           C  
ATOM   1338  O   ILE A 165       1.413  18.287  13.599  1.00 49.81           O  
ATOM   1339  CG1 ILE A 165      -1.873  18.367  16.814  1.00 49.81           C  
ATOM   1340  CG2 ILE A 165      -0.991  19.885  14.993  1.00 49.81           C  
ATOM   1341  CD1 ILE A 165      -2.710  19.391  17.594  1.00 49.81           C  
ATOM   1342  N   SER A 166       2.574  18.855  15.430  1.00 55.31           N  
ATOM   1343  CA  SER A 166       3.744  19.340  14.686  1.00 55.31           C  
ATOM   1344  C   SER A 166       4.450  18.212  13.930  1.00 55.31           C  
ATOM   1345  CB  SER A 166       4.745  20.032  15.617  1.00 55.31           C  
ATOM   1346  O   SER A 166       4.859  18.412  12.788  1.00 55.31           O  
ATOM   1347  OG  SER A 166       4.144  21.137  16.264  1.00 55.31           O  
ATOM   1348  N   ALA A 167       4.550  17.023  14.531  1.00 59.41           N  
ATOM   1349  CA  ALA A 167       5.139  15.846  13.902  1.00 59.41           C  
ATOM   1350  C   ALA A 167       4.275  15.328  12.737  1.00 59.41           C  
ATOM   1351  CB  ALA A 167       5.376  14.788  14.983  1.00 59.41           C  
ATOM   1352  O   ALA A 167       4.791  15.114  11.644  1.00 59.41           O  
ATOM   1353  N   ILE A 168       2.952  15.238  12.913  1.00 50.28           N  
ATOM   1354  CA  ILE A 168       2.019  14.890  11.825  1.00 50.28           C  
ATOM   1355  C   ILE A 168       2.126  15.897  10.673  1.00 50.28           C  
ATOM   1356  CB  ILE A 168       0.575  14.798  12.369  1.00 50.28           C  
ATOM   1357  O   ILE A 168       2.276  15.515   9.512  1.00 50.28           O  
ATOM   1358  CG1 ILE A 168       0.458  13.571  13.299  1.00 50.28           C  
ATOM   1359  CG2 ILE A 168      -0.451  14.701  11.221  1.00 50.28           C  
ATOM   1360  CD1 ILE A 168      -0.859  13.500  14.077  1.00 50.28           C  
ATOM   1361  N   SER A 169       2.123  17.197  10.988  1.00 53.78           N  
ATOM   1362  CA  SER A 169       2.245  18.248   9.976  1.00 53.78           C  
ATOM   1363  C   SER A 169       3.564  18.168   9.207  1.00 53.78           C  
ATOM   1364  CB  SER A 169       2.124  19.628  10.622  1.00 53.78           C  
ATOM   1365  O   SER A 169       3.577  18.457   8.013  1.00 53.78           O  
ATOM   1366  OG  SER A 169       2.106  20.625   9.613  1.00 53.78           O  
ATOM   1367  N   LEU A 170       4.666  17.800   9.863  1.00 62.84           N  
ATOM   1368  CA  LEU A 170       5.955  17.618   9.200  1.00 62.84           C  
ATOM   1369  C   LEU A 170       5.930  16.406   8.252  1.00 62.84           C  
ATOM   1370  CB  LEU A 170       7.036  17.512  10.290  1.00 62.84           C  
ATOM   1371  O   LEU A 170       6.512  16.459   7.171  1.00 62.84           O  
ATOM   1372  CG  LEU A 170       8.474  17.534   9.750  1.00 62.84           C  
ATOM   1373  CD1 LEU A 170       8.825  18.865   9.079  1.00 62.84           C  
ATOM   1374  CD2 LEU A 170       9.467  17.315  10.891  1.00 62.84           C  
ATOM   1375  N   GLY A 171       5.191  15.354   8.609  1.00 58.94           N  
ATOM   1376  CA  GLY A 171       5.016  14.158   7.781  1.00 58.94           C  
ATOM   1377  C   GLY A 171       4.248  14.451   6.503  1.00 58.94           C  
ATOM   1378  O   GLY A 171       4.664  14.035   5.423  1.00 58.94           O  
ATOM   1379  N   HIS A 172       3.188  15.253   6.611  1.00 57.25           N  
ATOM   1380  CA  HIS A 172       2.447  15.733   5.446  1.00 57.25           C  
ATOM   1381  C   HIS A 172       3.337  16.574   4.521  1.00 57.25           C  
ATOM   1382  CB  HIS A 172       1.214  16.522   5.901  1.00 57.25           C  
ATOM   1383  O   HIS A 172       3.327  16.353   3.318  1.00 57.25           O  
ATOM   1384  CG  HIS A 172       0.163  15.714   6.628  1.00 57.25           C  
ATOM   1385  CD2 HIS A 172       0.166  14.370   6.901  1.00 57.25           C  
ATOM   1386  ND1 HIS A 172      -1.032  16.212   7.096  1.00 57.25           N  
ATOM   1387  CE1 HIS A 172      -1.725  15.197   7.639  1.00 57.25           C  
ATOM   1388  NE2 HIS A 172      -1.028  14.059   7.555  1.00 57.25           N  
ATOM   1389  N   ILE A 173       4.186  17.458   5.065  1.00 63.56           N  
ATOM   1390  CA  ILE A 173       5.129  18.250   4.254  1.00 63.56           C  
ATOM   1391  C   ILE A 173       6.109  17.347   3.493  1.00 63.56           C  
ATOM   1392  CB  ILE A 173       5.875  19.286   5.127  1.00 63.56           C  
ATOM   1393  O   ILE A 173       6.376  17.595   2.319  1.00 63.56           O  
ATOM   1394  CG1 ILE A 173       4.885  20.366   5.618  1.00 63.56           C  
ATOM   1395  CG2 ILE A 173       7.036  19.952   4.359  1.00 63.56           C  
ATOM   1396  CD1 ILE A 173       5.450  21.283   6.711  1.00 63.56           C  
ATOM   1397  N   PHE A 174       6.640  16.297   4.125  1.00 64.12           N  
ATOM   1398  CA  PHE A 174       7.509  15.351   3.421  1.00 64.12           C  
ATOM   1399  C   PHE A 174       6.770  14.575   2.335  1.00 64.12           C  
ATOM   1400  CB  PHE A 174       8.178  14.385   4.407  1.00 64.12           C  
ATOM   1401  O   PHE A 174       7.333  14.364   1.263  1.00 64.12           O  
ATOM   1402  CG  PHE A 174       9.274  15.023   5.229  1.00 64.12           C  
ATOM   1403  CD1 PHE A 174      10.324  15.703   4.584  1.00 64.12           C  
ATOM   1404  CD2 PHE A 174       9.260  14.928   6.632  1.00 64.12           C  
ATOM   1405  CE1 PHE A 174      11.307  16.356   5.341  1.00 64.12           C  
ATOM   1406  CE2 PHE A 174      10.281  15.531   7.386  1.00 64.12           C  
ATOM   1407  CZ  PHE A 174      11.282  16.275   6.745  1.00 64.12           C  
ATOM   1408  N   SER A 175       5.521  14.179   2.586  1.00 60.56           N  
ATOM   1409  CA  SER A 175       4.683  13.545   1.566  1.00 60.56           C  
ATOM   1410  C   SER A 175       4.441  14.486   0.382  1.00 60.56           C  
ATOM   1411  CB  SER A 175       3.357  13.089   2.176  1.00 60.56           C  
ATOM   1412  O   SER A 175       4.652  14.087  -0.760  1.00 60.56           O  
ATOM   1413  OG  SER A 175       2.775  12.103   1.349  1.00 60.56           O  
ATOM   1414  N   ASP A 176       4.112  15.752   0.652  1.00 63.16           N  
ATOM   1415  CA  ASP A 176       3.876  16.781  -0.366  1.00 63.16           C  
ATOM   1416  C   ASP A 176       5.124  17.047  -1.227  1.00 63.16           C  
ATOM   1417  CB  ASP A 176       3.456  18.102   0.307  1.00 63.16           C  
ATOM   1418  O   ASP A 176       5.014  17.211  -2.441  1.00 63.16           O  
ATOM   1419  CG  ASP A 176       2.057  18.140   0.933  1.00 63.16           C  
ATOM   1420  OD1 ASP A 176       1.251  17.215   0.693  1.00 63.16           O  
ATOM   1421  OD2 ASP A 176       1.792  19.172   1.601  1.00 63.16           O  
ATOM   1422  N   ILE A 177       6.321  17.076  -0.626  1.00 67.75           N  
ATOM   1423  CA  ILE A 177       7.592  17.256  -1.356  1.00 67.75           C  
ATOM   1424  C   ILE A 177       7.860  16.072  -2.295  1.00 67.75           C  
ATOM   1425  CB  ILE A 177       8.759  17.477  -0.362  1.00 67.75           C  
ATOM   1426  O   ILE A 177       8.350  16.259  -3.407  1.00 67.75           O  
ATOM   1427  CG1 ILE A 177       8.632  18.871   0.295  1.00 67.75           C  
ATOM   1428  CG2 ILE A 177      10.138  17.353  -1.045  1.00 67.75           C  
ATOM   1429  CD1 ILE A 177       9.547  19.072   1.512  1.00 67.75           C  
ATOM   1430  N   ILE A 178       7.528  14.852  -1.872  1.00 65.06           N  
ATOM   1431  CA  ILE A 178       7.710  13.660  -2.707  1.00 65.06           C  
ATOM   1432  C   ILE A 178       6.702  13.606  -3.839  1.00 65.06           C  
ATOM   1433  CB  ILE A 178       7.649  12.389  -1.843  1.00 65.06           C  
ATOM   1434  O   ILE A 178       7.073  13.279  -4.966  1.00 65.06           O  
ATOM   1435  CG1 ILE A 178       8.871  12.335  -0.914  1.00 65.06           C  
ATOM   1436  CG2 ILE A 178       7.553  11.094  -2.671  1.00 65.06           C  
ATOM   1437  CD1 ILE A 178      10.224  12.130  -1.609  1.00 65.06           C  
ATOM   1438  N   ASP A 179       5.444  13.937  -3.563  1.00 63.47           N  
ATOM   1439  CA  ASP A 179       4.441  14.034  -4.614  1.00 63.47           C  
ATOM   1440  C   ASP A 179       4.820  15.125  -5.629  1.00 63.47           C  
ATOM   1441  CB  ASP A 179       3.048  14.233  -4.001  1.00 63.47           C  
ATOM   1442  O   ASP A 179       4.668  14.897  -6.826  1.00 63.47           O  
ATOM   1443  CG  ASP A 179       2.455  12.943  -3.404  1.00 63.47           C  
ATOM   1444  OD1 ASP A 179       2.745  11.825  -3.907  1.00 63.47           O  
ATOM   1445  OD2 ASP A 179       1.604  13.064  -2.498  1.00 63.47           O  
ATOM   1446  N   LEU A 180       5.427  16.239  -5.200  1.00 65.31           N  
ATOM   1447  CA  LEU A 180       5.981  17.261  -6.099  1.00 65.31           C  
ATOM   1448  C   LEU A 180       7.096  16.713  -7.007  1.00 65.31           C  
ATOM   1449  CB  LEU A 180       6.411  18.473  -5.255  1.00 65.31           C  
ATOM   1450  O   LEU A 180       7.040  16.905  -8.219  1.00 65.31           O  
ATOM   1451  CG  LEU A 180       6.934  19.681  -6.059  1.00 65.31           C  
ATOM   1452  CD1 LEU A 180       6.642  20.956  -5.263  1.00 65.31           C  
ATOM   1453  CD2 LEU A 180       8.447  19.634  -6.296  1.00 65.31           C  
ATOM   1454  N   GLU A 181       8.069  15.970  -6.477  1.00 65.38           N  
ATOM   1455  CA  GLU A 181       9.117  15.357  -7.315  1.00 65.38           C  
ATOM   1456  C   GLU A 181       8.542  14.302  -8.282  1.00 65.38           C  
ATOM   1457  CB  GLU A 181      10.207  14.733  -6.429  1.00 65.38           C  
ATOM   1458  O   GLU A 181       9.018  14.153  -9.410  1.00 65.38           O  
ATOM   1459  CG  GLU A 181      11.096  15.766  -5.712  1.00 65.38           C  
ATOM   1460  CD  GLU A 181      12.117  16.489  -6.617  1.00 65.38           C  
ATOM   1461  OE1 GLU A 181      12.445  17.672  -6.358  1.00 65.38           O  
ATOM   1462  OE2 GLU A 181      12.714  15.880  -7.538  1.00 65.38           O  
ATOM   1463  N   LYS A 182       7.479  13.589  -7.882  1.00 63.50           N  
ATOM   1464  CA  LYS A 182       6.752  12.667  -8.772  1.00 63.50           C  
ATOM   1465  C   LYS A 182       5.978  13.407  -9.868  1.00 63.50           C  
ATOM   1466  CB  LYS A 182       5.812  11.769  -7.957  1.00 63.50           C  
ATOM   1467  O   LYS A 182       5.908  12.900 -10.992  1.00 63.50           O  
ATOM   1468  CG  LYS A 182       6.568  10.720  -7.128  1.00 63.50           C  
ATOM   1469  CD  LYS A 182       5.571   9.890  -6.311  1.00 63.50           C  
ATOM   1470  CE  LYS A 182       6.299   8.815  -5.499  1.00 63.50           C  
ATOM   1471  NZ  LYS A 182       5.334   7.961  -4.764  1.00 63.50           N  
ATOM   1472  N   ILE A 183       5.432  14.589  -9.569  1.00 61.72           N  
ATOM   1473  CA  ILE A 183       4.772  15.483 -10.535  1.00 61.72           C  
ATOM   1474  C   ILE A 183       5.774  15.981 -11.574  1.00 61.72           C  
ATOM   1475  CB  ILE A 183       4.076  16.668  -9.817  1.00 61.72           C  
ATOM   1476  O   ILE A 183       5.528  15.820 -12.771  1.00 61.72           O  
ATOM   1477  CG1 ILE A 183       2.800  16.169  -9.125  1.00 61.72           C  
ATOM   1478  CG2 ILE A 183       3.730  17.808 -10.789  1.00 61.72           C  
ATOM   1479  CD1 ILE A 183       2.212  17.100  -8.057  1.00 61.72           C  
ATOM   1480  N   ASP A 184       6.912  16.524 -11.135  1.00 58.97           N  
ATOM   1481  CA  ASP A 184       7.951  17.056 -12.026  1.00 58.97           C  
ATOM   1482  C   ASP A 184       8.499  15.975 -12.973  1.00 58.97           C  
ATOM   1483  CB  ASP A 184       9.087  17.673 -11.186  1.00 58.97           C  
ATOM   1484  O   ASP A 184       8.807  16.246 -14.136  1.00 58.97           O  
ATOM   1485  CG  ASP A 184       8.822  19.112 -10.715  1.00 58.97           C  
ATOM   1486  OD1 ASP A 184       7.867  19.745 -11.222  1.00 58.97           O  
ATOM   1487  OD2 ASP A 184       9.651  19.603  -9.916  1.00 58.97           O  
ATOM   1488  N   ALA A 185       8.537  14.719 -12.516  1.00 56.53           N  
ATOM   1489  CA  ALA A 185       8.929  13.568 -13.324  1.00 56.53           C  
ATOM   1490  C   ALA A 185       7.807  12.999 -14.226  1.00 56.53           C  
ATOM   1491  CB  ALA A 185       9.510  12.512 -12.375  1.00 56.53           C  
ATOM   1492  O   ALA A 185       8.068  12.053 -14.971  1.00 56.53           O  
ATOM   1493  N   ARG A 186       6.572  13.532 -14.174  1.00 57.00           N  
ATOM   1494  CA  ARG A 186       5.352  12.975 -14.810  1.00 57.00           C  
ATOM   1495  C   ARG A 186       5.076  11.506 -14.443  1.00 57.00           C  
ATOM   1496  CB  ARG A 186       5.357  13.183 -16.336  1.00 57.00           C  
ATOM   1497  O   ARG A 186       4.582  10.743 -15.268  1.00 57.00           O  
ATOM   1498  CG  ARG A 186       5.431  14.648 -16.769  1.00 57.00           C  
ATOM   1499  CD  ARG A 186       5.381  14.694 -18.299  1.00 57.00           C  
ATOM   1500  NE  ARG A 186       5.445  16.077 -18.797  1.00 57.00           N  
ATOM   1501  NH1 ARG A 186       5.385  15.574 -21.033  1.00 57.00           N  
ATOM   1502  NH2 ARG A 186       5.486  17.710 -20.378  1.00 57.00           N  
ATOM   1503  CZ  ARG A 186       5.439  16.446 -20.063  1.00 57.00           C  
ATOM   1504  N   ARG A 187       5.404  11.105 -13.211  1.00 59.38           N  
ATOM   1505  CA  ARG A 187       5.302   9.720 -12.707  1.00 59.38           C  
ATOM   1506  C   ARG A 187       4.167   9.505 -11.705  1.00 59.38           C  
ATOM   1507  CB  ARG A 187       6.638   9.263 -12.102  1.00 59.38           C  
ATOM   1508  O   ARG A 187       4.189   8.522 -10.969  1.00 59.38           O  
ATOM   1509  CG  ARG A 187       7.772   9.186 -13.120  1.00 59.38           C  
ATOM   1510  CD  ARG A 187       8.996   8.574 -12.444  1.00 59.38           C  
ATOM   1511  NE  ARG A 187      10.169   8.614 -13.331  1.00 59.38           N  
ATOM   1512  NH1 ARG A 187      11.338   6.918 -12.321  1.00 59.38           N  
ATOM   1513  NH2 ARG A 187      12.233   8.005 -14.061  1.00 59.38           N  
ATOM   1514  CZ  ARG A 187      11.239   7.847 -13.233  1.00 59.38           C  
ATOM   1515  N   ILE A 188       3.199  10.417 -11.612  1.00 61.91           N  
ATOM   1516  CA  ILE A 188       1.982  10.105 -10.856  1.00 61.91           C  
ATOM   1517  C   ILE A 188       1.164   9.120 -11.685  1.00 61.91           C  
ATOM   1518  CB  ILE A 188       1.185  11.354 -10.433  1.00 61.91           C  
ATOM   1519  O   ILE A 188       0.525   9.491 -12.667  1.00 61.91           O  
ATOM   1520  CG1 ILE A 188       2.028  12.171  -9.427  1.00 61.91           C  
ATOM   1521  CG2 ILE A 188      -0.165  10.928  -9.809  1.00 61.91           C  
ATOM   1522  CD1 ILE A 188       1.251  13.269  -8.690  1.00 61.91           C  
ATOM   1523  N   GLU A 189       1.199   7.862 -11.269  1.00 58.09           N  
ATOM   1524  CA  GLU A 189       0.280   6.838 -11.739  1.00 58.09           C  
ATOM   1525  C   GLU A 189      -1.034   6.972 -10.967  1.00 58.09           C  
ATOM   1526  CB  GLU A 189       0.915   5.450 -11.590  1.00 58.09           C  
ATOM   1527  O   GLU A 189      -1.048   7.002  -9.733  1.00 58.09           O  
ATOM   1528  CG  GLU A 189       2.093   5.292 -12.569  1.00 58.09           C  
ATOM   1529  CD  GLU A 189       2.820   3.946 -12.457  1.00 58.09           C  
ATOM   1530  OE1 GLU A 189       3.811   3.786 -13.207  1.00 58.09           O  
ATOM   1531  OE2 GLU A 189       2.412   3.115 -11.617  1.00 58.09           O  
ATOM   1532  N   LEU A 190      -2.132   7.112 -11.708  1.00 64.19           N  
ATOM   1533  CA  LEU A 190      -3.480   7.046 -11.158  1.00 64.19           C  
ATOM   1534  C   LEU A 190      -3.927   5.589 -11.149  1.00 64.19           C  
ATOM   1535  CB  LEU A 190      -4.446   7.899 -11.994  1.00 64.19           C  
ATOM   1536  O   LEU A 190      -3.751   4.884 -12.143  1.00 64.19           O  
ATOM   1537  CG  LEU A 190      -4.127   9.400 -12.012  1.00 64.19           C  
ATOM   1538  CD1 LEU A 190      -5.118  10.086 -12.943  1.00 64.19           C  
ATOM   1539  CD2 LEU A 190      -4.245  10.048 -10.630  1.00 64.19           C  
ATOM   1540  N   SER A 191      -4.564   5.167 -10.063  1.00 67.69           N  
ATOM   1541  CA  SER A 191      -5.173   3.844  -9.944  1.00 67.69           C  
ATOM   1542  C   SER A 191      -6.691   4.003  -9.791  1.00 67.69           C  
ATOM   1543  CB  SER A 191      -4.520   3.081  -8.786  1.00 67.69           C  
ATOM   1544  O   SER A 191      -7.216   3.879  -8.684  1.00 67.69           O  
ATOM   1545  OG  SER A 191      -4.851   1.704  -8.845  1.00 67.69           O  
ATOM   1546  N   PRO A 192      -7.420   4.363 -10.870  1.00 69.94           N  
ATOM   1547  CA  PRO A 192      -8.868   4.493 -10.805  1.00 69.94           C  
ATOM   1548  C   PRO A 192      -9.503   3.116 -10.592  1.00 69.94           C  
ATOM   1549  CB  PRO A 192      -9.288   5.132 -12.130  1.00 69.94           C  
ATOM   1550  O   PRO A 192      -9.239   2.184 -11.350  1.00 69.94           O  
ATOM   1551  CG  PRO A 192      -8.211   4.653 -13.104  1.00 69.94           C  
ATOM   1552  CD  PRO A 192      -6.956   4.581 -12.235  1.00 69.94           C  
ATOM   1553  N   LYS A 193     -10.358   3.018  -9.579  1.00 71.25           N  
ATOM   1554  CA  LYS A 193     -11.071   1.807  -9.168  1.00 71.25           C  
ATOM   1555  C   LYS A 193     -12.550   2.122  -8.936  1.00 71.25           C  
ATOM   1556  CB  LYS A 193     -10.405   1.259  -7.895  1.00 71.25           C  
ATOM   1557  O   LYS A 193     -12.916   3.280  -8.746  1.00 71.25           O  
ATOM   1558  CG  LYS A 193      -8.988   0.709  -8.134  1.00 71.25           C  
ATOM   1559  CD  LYS A 193      -8.463  -0.006  -6.883  1.00 71.25           C  
ATOM   1560  CE  LYS A 193      -7.029  -0.502  -7.089  1.00 71.25           C  
ATOM   1561  NZ  LYS A 193      -6.597  -1.367  -5.961  1.00 71.25           N  
ATOM   1562  N   GLU A 194     -13.402   1.108  -8.954  1.00 78.25           N  
ATOM   1563  CA  GLU A 194     -14.799   1.186  -8.534  1.00 78.25           C  
ATOM   1564  C   GLU A 194     -14.879   1.510  -7.032  1.00 78.25           C  
ATOM   1565  CB  GLU A 194     -15.540  -0.139  -8.816  1.00 78.25           C  
ATOM   1566  O   GLU A 194     -14.517   0.700  -6.182  1.00 78.25           O  
ATOM   1567  CG  GLU A 194     -15.594  -0.614 -10.280  1.00 78.25           C  
ATOM   1568  CD  GLU A 194     -14.317  -1.282 -10.827  1.00 78.25           C  
ATOM   1569  OE1 GLU A 194     -14.365  -1.692 -12.008  1.00 78.25           O  
ATOM   1570  OE2 GLU A 194     -13.303  -1.359 -10.095  1.00 78.25           O  
ATOM   1571  N   VAL A 195     -15.360   2.704  -6.690  1.00 69.75           N  
ATOM   1572  CA  VAL A 195     -15.465   3.190  -5.309  1.00 69.75           C  
ATOM   1573  C   VAL A 195     -16.926   3.414  -4.951  1.00 69.75           C  
ATOM   1574  CB  VAL A 195     -14.638   4.479  -5.123  1.00 69.75           C  
ATOM   1575  O   VAL A 195     -17.641   4.118  -5.669  1.00 69.75           O  
ATOM   1576  CG1 VAL A 195     -14.814   5.099  -3.729  1.00 69.75           C  
ATOM   1577  CG2 VAL A 195     -13.139   4.212  -5.307  1.00 69.75           C  
ATOM   1578  N   GLU A 196     -17.357   2.873  -3.809  1.00 82.88           N  
ATOM   1579  CA  GLU A 196     -18.643   3.225  -3.208  1.00 82.88           C  
ATOM   1580  C   GLU A 196     -18.566   4.638  -2.610  1.00 82.88           C  
ATOM   1581  CB  GLU A 196     -19.084   2.173  -2.177  1.00 82.88           C  
ATOM   1582  O   GLU A 196     -17.844   4.892  -1.642  1.00 82.88           O  
ATOM   1583  CG  GLU A 196     -20.474   2.515  -1.609  1.00 82.88           C  
ATOM   1584  CD  GLU A 196     -21.144   1.352  -0.864  1.00 82.88           C  
ATOM   1585  OE1 GLU A 196     -22.398   1.274  -0.947  1.00 82.88           O  
ATOM   1586  OE2 GLU A 196     -20.425   0.546  -0.237  1.00 82.88           O  
ATOM   1587  N   LEU A 197     -19.316   5.579  -3.190  1.00 84.56           N  
ATOM   1588  CA  LEU A 197     -19.223   6.999  -2.846  1.00 84.56           C  
ATOM   1589  C   LEU A 197     -19.604   7.257  -1.384  1.00 84.56           C  
ATOM   1590  CB  LEU A 197     -20.097   7.801  -3.825  1.00 84.56           C  
ATOM   1591  O   LEU A 197     -18.939   8.036  -0.709  1.00 84.56           O  
ATOM   1592  CG  LEU A 197     -20.113   9.322  -3.572  1.00 84.56           C  
ATOM   1593  CD1 LEU A 197     -18.726   9.967  -3.645  1.00 84.56           C  
ATOM   1594  CD2 LEU A 197     -20.998   9.991  -4.616  1.00 84.56           C  
ATOM   1595  N   GLN A 198     -20.623   6.569  -0.870  1.00 82.38           N  
ATOM   1596  CA  GLN A 198     -21.071   6.719   0.519  1.00 82.38           C  
ATOM   1597  C   GLN A 198     -19.979   6.343   1.533  1.00 82.38           C  
ATOM   1598  CB  GLN A 198     -22.340   5.875   0.727  1.00 82.38           C  
ATOM   1599  O   GLN A 198     -19.829   7.015   2.552  1.00 82.38           O  
ATOM   1600  CG  GLN A 198     -23.566   6.492   0.023  1.00 82.38           C  
ATOM   1601  CD  GLN A 198     -23.977   7.840   0.621  1.00 82.38           C  
ATOM   1602  NE2 GLN A 198     -24.638   8.695  -0.131  1.00 82.38           N  
ATOM   1603  OE1 GLN A 198     -23.706   8.125   1.771  1.00 82.38           O  
ATOM   1604  N   HIS A 199     -19.163   5.329   1.230  1.00 69.44           N  
ATOM   1605  CA  HIS A 199     -18.038   4.945   2.082  1.00 69.44           C  
ATOM   1606  C   HIS A 199     -16.954   6.027   2.095  1.00 69.44           C  
ATOM   1607  CB  HIS A 199     -17.471   3.608   1.598  1.00 69.44           C  
ATOM   1608  O   HIS A 199     -16.520   6.462   3.160  1.00 69.44           O  
ATOM   1609  CG  HIS A 199     -16.468   3.026   2.558  1.00 69.44           C  
ATOM   1610  CD2 HIS A 199     -16.700   1.992   3.422  1.00 69.44           C  
ATOM   1611  ND1 HIS A 199     -15.169   3.440   2.772  1.00 69.44           N  
ATOM   1612  CE1 HIS A 199     -14.643   2.668   3.733  1.00 69.44           C  
ATOM   1613  NE2 HIS A 199     -15.539   1.766   4.161  1.00 69.44           N  
ATOM   1614  N   LEU A 200     -16.571   6.527   0.915  1.00 74.44           N  
ATOM   1615  CA  LEU A 200     -15.633   7.644   0.799  1.00 74.44           C  
ATOM   1616  C   LEU A 200     -16.123   8.862   1.599  1.00 74.44           C  
ATOM   1617  CB  LEU A 200     -15.436   7.965  -0.696  1.00 74.44           C  
ATOM   1618  O   LEU A 200     -15.362   9.450   2.362  1.00 74.44           O  
ATOM   1619  CG  LEU A 200     -14.579   9.213  -0.977  1.00 74.44           C  
ATOM   1620  CD1 LEU A 200     -13.125   9.036  -0.544  1.00 74.44           C  
ATOM   1621  CD2 LEU A 200     -14.596   9.524  -2.474  1.00 74.44           C  
ATOM   1622  N   LEU A 201     -17.399   9.234   1.470  1.00 81.62           N  
ATOM   1623  CA  LEU A 201     -17.961  10.372   2.200  1.00 81.62           C  
ATOM   1624  C   LEU A 201     -17.979  10.155   3.718  1.00 81.62           C  
ATOM   1625  CB  LEU A 201     -19.371  10.686   1.676  1.00 81.62           C  
ATOM   1626  O   LEU A 201     -17.701  11.099   4.463  1.00 81.62           O  
ATOM   1627  CG  LEU A 201     -19.441  11.169   0.218  1.00 81.62           C  
ATOM   1628  CD1 LEU A 201     -20.867  11.608  -0.112  1.00 81.62           C  
ATOM   1629  CD2 LEU A 201     -18.466  12.308  -0.066  1.00 81.62           C  
ATOM   1630  N   ALA A 202     -18.248   8.932   4.182  1.00 68.44           N  
ATOM   1631  CA  ALA A 202     -18.189   8.584   5.598  1.00 68.44           C  
ATOM   1632  C   ALA A 202     -16.769   8.748   6.168  1.00 68.44           C  
ATOM   1633  CB  ALA A 202     -18.721   7.158   5.781  1.00 68.44           C  
ATOM   1634  O   ALA A 202     -16.600   9.384   7.212  1.00 68.44           O  
ATOM   1635  N   ASP A 203     -15.747   8.260   5.461  1.00 57.69           N  
ATOM   1636  CA  ASP A 203     -14.344   8.378   5.879  1.00 57.69           C  
ATOM   1637  C   ASP A 203     -13.895   9.842   5.963  1.00 57.69           C  
ATOM   1638  CB  ASP A 203     -13.441   7.618   4.897  1.00 57.69           C  
ATOM   1639  O   ASP A 203     -13.307  10.282   6.959  1.00 57.69           O  
ATOM   1640  CG  ASP A 203     -13.666   6.108   4.920  1.00 57.69           C  
ATOM   1641  OD1 ASP A 203     -13.997   5.588   6.007  1.00 57.69           O  
ATOM   1642  OD2 ASP A 203     -13.457   5.494   3.845  1.00 57.69           O  
ATOM   1643  N   ILE A 204     -14.234  10.634   4.942  1.00 73.75           N  
ATOM   1644  CA  ILE A 204     -13.926  12.065   4.908  1.00 73.75           C  
ATOM   1645  C   ILE A 204     -14.679  12.826   6.006  1.00 73.75           C  
ATOM   1646  CB  ILE A 204     -14.210  12.628   3.499  1.00 73.75           C  
ATOM   1647  O   ILE A 204     -14.108  13.720   6.637  1.00 73.75           O  
ATOM   1648  CG1 ILE A 204     -13.329  11.979   2.407  1.00 73.75           C  
ATOM   1649  CG2 ILE A 204     -14.002  14.149   3.465  1.00 73.75           C  
ATOM   1650  CD1 ILE A 204     -11.818  12.101   2.600  1.00 73.75           C  
ATOM   1651  N   SER A 205     -15.932  12.461   6.281  1.00 77.00           N  
ATOM   1652  CA  SER A 205     -16.736  13.071   7.343  1.00 77.00           C  
ATOM   1653  C   SER A 205     -16.179  12.779   8.739  1.00 77.00           C  
ATOM   1654  CB  SER A 205     -18.183  12.588   7.235  1.00 77.00           C  
ATOM   1655  O   SER A 205     -16.066  13.690   9.569  1.00 77.00           O  
ATOM   1656  OG  SER A 205     -18.971  13.194   8.240  1.00 77.00           O  
ATOM   1657  N   ASN A 206     -15.759  11.537   8.990  1.00 65.56           N  
ATOM   1658  CA  ASN A 206     -15.114  11.142  10.242  1.00 65.56           C  
ATOM   1659  C   ASN A 206     -13.826  11.940  10.471  1.00 65.56           C  
ATOM   1660  CB  ASN A 206     -14.839   9.629  10.202  1.00 65.56           C  
ATOM   1661  O   ASN A 206     -13.627  12.507  11.551  1.00 65.56           O  
ATOM   1662  CG  ASN A 206     -16.093   8.791  10.376  1.00 65.56           C  
ATOM   1663  ND2 ASN A 206     -16.076   7.561   9.921  1.00 65.56           N  
ATOM   1664  OD1 ASN A 206     -17.079   9.213  10.961  1.00 65.56           O  
ATOM   1665  N   PHE A 207     -12.991  12.059   9.434  1.00 70.38           N  
ATOM   1666  CA  PHE A 207     -11.782  12.876   9.479  1.00 70.38           C  
ATOM   1667  C   PHE A 207     -12.091  14.352   9.773  1.00 70.38           C  
ATOM   1668  CB  PHE A 207     -11.022  12.730   8.156  1.00 70.38           C  
ATOM   1669  O   PHE A 207     -11.517  14.939  10.693  1.00 70.38           O  
ATOM   1670  CG  PHE A 207      -9.816  13.642   8.073  1.00 70.38           C  
ATOM   1671  CD1 PHE A 207      -9.909  14.888   7.421  1.00 70.38           C  
ATOM   1672  CD2 PHE A 207      -8.610  13.262   8.688  1.00 70.38           C  
ATOM   1673  CE1 PHE A 207      -8.788  15.735   7.357  1.00 70.38           C  
ATOM   1674  CE2 PHE A 207      -7.493  14.112   8.632  1.00 70.38           C  
ATOM   1675  CZ  PHE A 207      -7.579  15.343   7.958  1.00 70.38           C  
ATOM   1676  N   GLY A 208     -13.019  14.957   9.027  1.00 71.25           N  
ATOM   1677  CA  GLY A 208     -13.382  16.365   9.198  1.00 71.25           C  
ATOM   1678  C   GLY A 208     -13.941  16.672  10.586  1.00 71.25           C  
ATOM   1679  O   GLY A 208     -13.569  17.679  11.192  1.00 71.25           O  
ATOM   1680  N   THR A 209     -14.759  15.768  11.128  1.00 73.69           N  
ATOM   1681  CA  THR A 209     -15.316  15.876  12.483  1.00 73.69           C  
ATOM   1682  C   THR A 209     -14.218  15.846  13.541  1.00 73.69           C  
ATOM   1683  CB  THR A 209     -16.338  14.760  12.742  1.00 73.69           C  
ATOM   1684  O   THR A 209     -14.207  16.695  14.433  1.00 73.69           O  
ATOM   1685  CG2 THR A 209     -17.022  14.904  14.103  1.00 73.69           C  
ATOM   1686  OG1 THR A 209     -17.354  14.830  11.770  1.00 73.69           O  
ATOM   1687  N   LEU A 210     -13.260  14.920  13.420  1.00 67.12           N  
ATOM   1688  CA  LEU A 210     -12.135  14.810  14.348  1.00 67.12           C  
ATOM   1689  C   LEU A 210     -11.259  16.072  14.329  1.00 67.12           C  
ATOM   1690  CB  LEU A 210     -11.338  13.544  13.984  1.00 67.12           C  
ATOM   1691  O   LEU A 210     -10.962  16.638  15.380  1.00 67.12           O  
ATOM   1692  CG  LEU A 210     -10.175  13.237  14.943  1.00 67.12           C  
ATOM   1693  CD1 LEU A 210     -10.668  12.882  16.348  1.00 67.12           C  
ATOM   1694  CD2 LEU A 210      -9.367  12.057  14.404  1.00 67.12           C  
ATOM   1695  N   MET A 211     -10.911  16.562  13.137  1.00 72.38           N  
ATOM   1696  CA  MET A 211     -10.087  17.764  12.971  1.00 72.38           C  
ATOM   1697  C   MET A 211     -10.783  19.028  13.495  1.00 72.38           C  
ATOM   1698  CB  MET A 211      -9.744  17.931  11.483  1.00 72.38           C  
ATOM   1699  O   MET A 211     -10.153  19.890  14.111  1.00 72.38           O  
ATOM   1700  CG  MET A 211      -8.791  16.846  10.965  1.00 72.38           C  
ATOM   1701  SD  MET A 211      -7.138  16.821  11.717  1.00 72.38           S  
ATOM   1702  CE  MET A 211      -6.465  18.385  11.104  1.00 72.38           C  
ATOM   1703  N   ALA A 212     -12.092  19.158  13.266  1.00 81.00           N  
ATOM   1704  CA  ALA A 212     -12.880  20.288  13.745  1.00 81.00           C  
ATOM   1705  C   ALA A 212     -13.073  20.266  15.274  1.00 81.00           C  
ATOM   1706  CB  ALA A 212     -14.215  20.276  12.996  1.00 81.00           C  
ATOM   1707  O   ALA A 212     -13.059  21.331  15.906  1.00 81.00           O  
ATOM   1708  N   ALA A 213     -13.196  19.075  15.876  1.00 73.69           N  
ATOM   1709  CA  ALA A 213     -13.388  18.896  17.315  1.00 73.69           C  
ATOM   1710  C   ALA A 213     -12.241  19.502  18.140  1.00 73.69           C  
ATOM   1711  CB  ALA A 213     -13.558  17.401  17.616  1.00 73.69           C  
ATOM   1712  O   ALA A 213     -12.499  20.184  19.136  1.00 73.69           O  
ATOM   1713  N   ASP A 214     -10.995  19.359  17.679  1.00 65.75           N  
ATOM   1714  CA  ASP A 214      -9.808  19.919  18.342  1.00 65.75           C  
ATOM   1715  C   ASP A 214      -9.860  21.449  18.489  1.00 65.75           C  
ATOM   1716  CB  ASP A 214      -8.547  19.508  17.561  1.00 65.75           C  
ATOM   1717  O   ASP A 214      -9.331  22.011  19.452  1.00 65.75           O  
ATOM   1718  CG  ASP A 214      -8.013  18.116  17.921  1.00 65.75           C  
ATOM   1719  OD1 ASP A 214      -8.437  17.567  18.967  1.00 65.75           O  
ATOM   1720  OD2 ASP A 214      -7.087  17.671  17.212  1.00 65.75           O  
ATOM   1721  N   LYS A 215     -10.553  22.139  17.574  1.00 72.06           N  
ATOM   1722  CA  LYS A 215     -10.762  23.595  17.608  1.00 72.06           C  
ATOM   1723  C   LYS A 215     -12.168  24.020  18.036  1.00 72.06           C  
ATOM   1724  CB  LYS A 215     -10.373  24.199  16.257  1.00 72.06           C  
ATOM   1725  O   LYS A 215     -12.478  25.211  17.978  1.00 72.06           O  
ATOM   1726  CG  LYS A 215      -8.852  24.264  16.070  1.00 72.06           C  
ATOM   1727  CD  LYS A 215      -8.607  25.166  14.864  1.00 72.06           C  
ATOM   1728  CE  LYS A 215      -7.137  25.440  14.579  1.00 72.06           C  
ATOM   1729  NZ  LYS A 215      -7.088  26.460  13.508  1.00 72.06           N  
ATOM   1730  N   LYS A 216     -13.012  23.088  18.493  1.00 83.19           N  
ATOM   1731  CA  LYS A 216     -14.431  23.332  18.821  1.00 83.19           C  
ATOM   1732  C   LYS A 216     -15.225  23.940  17.650  1.00 83.19           C  
ATOM   1733  CB  LYS A 216     -14.569  24.177  20.103  1.00 83.19           C  
ATOM   1734  O   LYS A 216     -16.131  24.744  17.867  1.00 83.19           O  
ATOM   1735  CG  LYS A 216     -13.800  23.624  21.308  1.00 83.19           C  
ATOM   1736  CD  LYS A 216     -14.013  24.532  22.523  1.00 83.19           C  
ATOM   1737  CE  LYS A 216     -13.253  23.949  23.716  1.00 83.19           C  
ATOM   1738  NZ  LYS A 216     -13.439  24.765  24.939  1.00 83.19           N  
ATOM   1739  N   LEU A 217     -14.859  23.591  16.418  1.00 86.50           N  
ATOM   1740  CA  LEU A 217     -15.594  23.953  15.207  1.00 86.50           C  
ATOM   1741  C   LEU A 217     -16.648  22.881  14.905  1.00 86.50           C  
ATOM   1742  CB  LEU A 217     -14.612  24.130  14.033  1.00 86.50           C  
ATOM   1743  O   LEU A 217     -16.506  21.730  15.314  1.00 86.50           O  
ATOM   1744  CG  LEU A 217     -13.573  25.249  14.215  1.00 86.50           C  
ATOM   1745  CD1 LEU A 217     -12.597  25.223  13.040  1.00 86.50           C  
ATOM   1746  CD2 LEU A 217     -14.210  26.636  14.284  1.00 86.50           C  
ATOM   1747  N   CYS A 218     -17.701  23.250  14.176  1.00 88.38           N  
ATOM   1748  CA  CYS A 218     -18.682  22.287  13.674  1.00 88.38           C  
ATOM   1749  C   CYS A 218     -18.291  21.838  12.260  1.00 88.38           C  
ATOM   1750  CB  CYS A 218     -20.075  22.926  13.740  1.00 88.38           C  
ATOM   1751  O   CYS A 218     -18.042  22.690  11.408  1.00 88.38           O  
ATOM   1752  SG  CYS A 218     -21.366  21.729  13.289  1.00 88.38           S  
ATOM   1753  N   PHE A 219     -18.244  20.527  12.017  1.00 91.62           N  
ATOM   1754  CA  PHE A 219     -18.094  19.958  10.679  1.00 91.62           C  
ATOM   1755  C   PHE A 219     -19.429  19.378  10.204  1.00 91.62           C  
ATOM   1756  CB  PHE A 219     -16.972  18.918  10.648  1.00 91.62           C  
ATOM   1757  O   PHE A 219     -20.110  18.710  10.984  1.00 91.62           O  
ATOM   1758  CG  PHE A 219     -16.707  18.391   9.252  1.00 91.62           C  
ATOM   1759  CD1 PHE A 219     -17.383  17.245   8.796  1.00 91.62           C  
ATOM   1760  CD2 PHE A 219     -15.837  19.080   8.384  1.00 91.62           C  
ATOM   1761  CE1 PHE A 219     -17.208  16.806   7.474  1.00 91.62           C  
ATOM   1762  CE2 PHE A 219     -15.640  18.621   7.069  1.00 91.62           C  
ATOM   1763  CZ  PHE A 219     -16.326  17.481   6.614  1.00 91.62           C  
ATOM   1764  N   GLN A 220     -19.812  19.635   8.951  1.00 92.50           N  
ATOM   1765  CA  GLN A 220     -21.053  19.117   8.365  1.00 92.50           C  
ATOM   1766  C   GLN A 220     -20.830  18.603   6.940  1.00 92.50           C  
ATOM   1767  CB  GLN A 220     -22.150  20.197   8.381  1.00 92.50           C  
ATOM   1768  O   GLN A 220     -20.256  19.304   6.108  1.00 92.50           O  
ATOM   1769  CG  GLN A 220     -22.565  20.580   9.810  1.00 92.50           C  
ATOM   1770  CD  GLN A 220     -23.695  21.601   9.874  1.00 92.50           C  
ATOM   1771  NE2 GLN A 220     -24.147  21.944  11.059  1.00 92.50           N  
ATOM   1772  OE1 GLN A 220     -24.191  22.125   8.892  1.00 92.50           O  
ATOM   1773  N   LEU A 221     -21.335  17.403   6.653  1.00 92.25           N  
ATOM   1774  CA  LEU A 221     -21.453  16.855   5.303  1.00 92.25           C  
ATOM   1775  C   LEU A 221     -22.872  17.125   4.784  1.00 92.25           C  
ATOM   1776  CB  LEU A 221     -21.113  15.354   5.346  1.00 92.25           C  
ATOM   1777  O   LEU A 221     -23.845  16.811   5.469  1.00 92.25           O  
ATOM   1778  CG  LEU A 221     -21.304  14.620   4.004  1.00 92.25           C  
ATOM   1779  CD1 LEU A 221     -20.310  15.082   2.940  1.00 92.25           C  
ATOM   1780  CD2 LEU A 221     -21.119  13.120   4.210  1.00 92.25           C  
ATOM   1781  N   ILE A 222     -22.986  17.713   3.592  1.00 92.81           N  
ATOM   1782  CA  ILE A 222     -24.259  17.956   2.907  1.00 92.81           C  
ATOM   1783  C   ILE A 222     -24.219  17.300   1.530  1.00 92.81           C  
ATOM   1784  CB  ILE A 222     -24.600  19.464   2.831  1.00 92.81           C  
ATOM   1785  O   ILE A 222     -23.323  17.563   0.735  1.00 92.81           O  
ATOM   1786  CG1 ILE A 222     -24.568  20.075   4.256  1.00 92.81           C  
ATOM   1787  CG2 ILE A 222     -25.960  19.663   2.131  1.00 92.81           C  
ATOM   1788  CD1 ILE A 222     -25.398  21.343   4.500  1.00 92.81           C  
ATOM   1789  N   GLU A 223     -25.221  16.481   1.236  1.00 91.50           N  
ATOM   1790  CA  GLU A 223     -25.397  15.831  -0.062  1.00 91.50           C  
ATOM   1791  C   GLU A 223     -26.526  16.539  -0.819  1.00 91.50           C  
ATOM   1792  CB  GLU A 223     -25.669  14.333   0.140  1.00 91.50           C  
ATOM   1793  O   GLU A 223     -27.677  16.562  -0.376  1.00 91.50           O  
ATOM   1794  CG  GLU A 223     -24.463  13.620   0.775  1.00 91.50           C  
ATOM   1795  CD  GLU A 223     -24.764  12.156   1.119  1.00 91.50           C  
ATOM   1796  OE1 GLU A 223     -24.362  11.749   2.227  1.00 91.50           O  
ATOM   1797  OE2 GLU A 223     -25.388  11.451   0.291  1.00 91.50           O  
ATOM   1798  N   SER A 224     -26.189  17.165  -1.946  1.00 79.69           N  
ATOM   1799  CA  SER A 224     -27.107  17.976  -2.746  1.00 79.69           C  
ATOM   1800  C   SER A 224     -27.274  17.331  -4.124  1.00 79.69           C  
ATOM   1801  CB  SER A 224     -26.583  19.419  -2.873  1.00 79.69           C  
ATOM   1802  O   SER A 224     -26.442  17.574  -4.996  1.00 79.69           O  
ATOM   1803  OG  SER A 224     -26.275  20.012  -1.625  1.00 79.69           O  
ATOM   1804  N   SER A 225     -28.355  16.559  -4.324  1.00 75.56           N  
ATOM   1805  CA  SER A 225     -28.745  15.761  -5.526  1.00 75.56           C  
ATOM   1806  C   SER A 225     -28.631  14.245  -5.300  1.00 75.56           C  
ATOM   1807  CB  SER A 225     -28.008  16.149  -6.823  1.00 75.56           C  
ATOM   1808  O   SER A 225     -27.890  13.828  -4.413  1.00 75.56           O  
ATOM   1809  OG  SER A 225     -28.162  17.533  -7.052  1.00 75.56           O  
ATOM   1810  N   PRO A 226     -29.365  13.398  -6.056  1.00 78.62           N  
ATOM   1811  CA  PRO A 226     -29.156  11.953  -6.012  1.00 78.62           C  
ATOM   1812  C   PRO A 226     -27.725  11.634  -6.451  1.00 78.62           C  
ATOM   1813  CB  PRO A 226     -30.217  11.339  -6.933  1.00 78.62           C  
ATOM   1814  O   PRO A 226     -27.363  11.782  -7.619  1.00 78.62           O  
ATOM   1815  CG  PRO A 226     -30.547  12.470  -7.904  1.00 78.62           C  
ATOM   1816  CD  PRO A 226     -30.390  13.721  -7.042  1.00 78.62           C  
ATOM   1817  N   LEU A 227     -26.903  11.243  -5.482  1.00 85.81           N  
ATOM   1818  CA  LEU A 227     -25.528  10.848  -5.721  1.00 85.81           C  
ATOM   1819  C   LEU A 227     -25.489   9.404  -6.246  1.00 85.81           C  
ATOM   1820  CB  LEU A 227     -24.706  11.015  -4.433  1.00 85.81           C  
ATOM   1821  O   LEU A 227     -26.226   8.554  -5.735  1.00 85.81           O  
ATOM   1822  CG  LEU A 227     -24.596  12.450  -3.886  1.00 85.81           C  
ATOM   1823  CD1 LEU A 227     -23.718  12.450  -2.639  1.00 85.81           C  
ATOM   1824  CD2 LEU A 227     -23.959  13.418  -4.885  1.00 85.81           C  
ATOM   1825  N   PRO A 228     -24.640   9.101  -7.241  1.00 83.81           N  
ATOM   1826  CA  PRO A 228     -24.439   7.735  -7.694  1.00 83.81           C  
ATOM   1827  C   PRO A 228     -23.792   6.918  -6.581  1.00 83.81           C  
ATOM   1828  CB  PRO A 228     -23.543   7.826  -8.923  1.00 83.81           C  
ATOM   1829  O   PRO A 228     -22.944   7.410  -5.835  1.00 83.81           O  
ATOM   1830  CG  PRO A 228     -22.742   9.090  -8.661  1.00 83.81           C  
ATOM   1831  CD  PRO A 228     -23.710   9.994  -7.907  1.00 83.81           C  
ATOM   1832  N   GLN A 229     -24.182   5.652  -6.474  1.00 84.50           N  
ATOM   1833  CA  GLN A 229     -23.652   4.793  -5.421  1.00 84.50           C  
ATOM   1834  C   GLN A 229     -22.191   4.405  -5.692  1.00 84.50           C  
ATOM   1835  CB  GLN A 229     -24.574   3.579  -5.251  1.00 84.50           C  
ATOM   1836  O   GLN A 229     -21.405   4.332  -4.750  1.00 84.50           O  
ATOM   1837  CG  GLN A 229     -24.186   2.780  -3.998  1.00 84.50           C  
ATOM   1838  CD  GLN A 229     -25.040   1.544  -3.759  1.00 84.50           C  
ATOM   1839  NE2 GLN A 229     -24.720   0.787  -2.730  1.00 84.50           N  
ATOM   1840  OE1 GLN A 229     -25.974   1.218  -4.479  1.00 84.50           O  
ATOM   1841  N   TRP A 230     -21.823   4.198  -6.961  1.00 83.94           N  
ATOM   1842  CA  TRP A 230     -20.497   3.729  -7.363  1.00 83.94           C  
ATOM   1843  C   TRP A 230     -19.895   4.587  -8.476  1.00 83.94           C  
ATOM   1844  CB  TRP A 230     -20.568   2.262  -7.787  1.00 83.94           C  
ATOM   1845  O   TRP A 230     -20.563   4.949  -9.447  1.00 83.94           O  
ATOM   1846  CG  TRP A 230     -20.871   1.288  -6.702  1.00 83.94           C  
ATOM   1847  CD1 TRP A 230     -22.098   0.979  -6.229  1.00 83.94           C  
ATOM   1848  CD2 TRP A 230     -19.927   0.484  -5.942  1.00 83.94           C  
ATOM   1849  CE2 TRP A 230     -20.662  -0.273  -4.982  1.00 83.94           C  
ATOM   1850  CE3 TRP A 230     -18.527   0.319  -5.969  1.00 83.94           C  
ATOM   1851  NE1 TRP A 230     -21.976   0.096  -5.176  1.00 83.94           N  
ATOM   1852  CH2 TRP A 230     -18.643  -1.311  -4.156  1.00 83.94           C  
ATOM   1853  CZ2 TRP A 230     -20.038  -1.152  -4.090  1.00 83.94           C  
ATOM   1854  CZ3 TRP A 230     -17.891  -0.575  -5.090  1.00 83.94           C  
ATOM   1855  N   LEU A 231     -18.609   4.899  -8.341  1.00 88.06           N  
ATOM   1856  CA  LEU A 231     -17.865   5.757  -9.260  1.00 88.06           C  
ATOM   1857  C   LEU A 231     -16.473   5.187  -9.533  1.00 88.06           C  
ATOM   1858  CB  LEU A 231     -17.744   7.155  -8.632  1.00 88.06           C  
ATOM   1859  O   LEU A 231     -15.817   4.708  -8.615  1.00 88.06           O  
ATOM   1860  CG  LEU A 231     -19.033   7.986  -8.599  1.00 88.06           C  
ATOM   1861  CD1 LEU A 231     -18.823   9.252  -7.771  1.00 88.06           C  
ATOM   1862  CD2 LEU A 231     -19.408   8.435 -10.008  1.00 88.06           C  
ATOM   1863  N   MET A 232     -15.983   5.308 -10.769  1.00 83.06           N  
ATOM   1864  CA  MET A 232     -14.569   5.052 -11.074  1.00 83.06           C  
ATOM   1865  C   MET A 232     -13.709   6.227 -10.616  1.00 83.06           C  
ATOM   1866  CB  MET A 232     -14.342   4.783 -12.565  1.00 83.06           C  
ATOM   1867  O   MET A 232     -13.655   7.264 -11.283  1.00 83.06           O  
ATOM   1868  CG  MET A 232     -14.884   3.420 -12.967  1.00 83.06           C  
ATOM   1869  SD  MET A 232     -14.091   1.998 -12.181  1.00 83.06           S  
ATOM   1870  CE  MET A 232     -12.417   2.021 -12.867  1.00 83.06           C  
ATOM   1871  N   LEU A 233     -13.029   6.061  -9.486  1.00 80.38           N  
ATOM   1872  CA  LEU A 233     -12.242   7.091  -8.813  1.00 80.38           C  
ATOM   1873  C   LEU A 233     -10.950   6.493  -8.252  1.00 80.38           C  
ATOM   1874  CB  LEU A 233     -13.072   7.692  -7.665  1.00 80.38           C  
ATOM   1875  O   LEU A 233     -10.875   5.313  -7.928  1.00 80.38           O  
ATOM   1876  CG  LEU A 233     -14.272   8.550  -8.104  1.00 80.38           C  
ATOM   1877  CD1 LEU A 233     -15.219   8.706  -6.920  1.00 80.38           C  
ATOM   1878  CD2 LEU A 233     -13.853   9.953  -8.553  1.00 80.38           C  
ATOM   1879  N   ASP A 234      -9.927   7.323  -8.089  1.00 77.50           N  
ATOM   1880  CA  ASP A 234      -8.754   6.960  -7.293  1.00 77.50           C  
ATOM   1881  C   ASP A 234      -9.001   7.402  -5.842  1.00 77.50           C  
ATOM   1882  CB  ASP A 234      -7.505   7.576  -7.930  1.00 77.50           C  
ATOM   1883  O   ASP A 234      -8.866   8.583  -5.508  1.00 77.50           O  
ATOM   1884  CG  ASP A 234      -6.207   7.141  -7.241  1.00 77.50           C  
ATOM   1885  OD1 ASP A 234      -6.202   6.996  -5.994  1.00 77.50           O  
ATOM   1886  OD2 ASP A 234      -5.197   7.029  -7.974  1.00 77.50           O  
ATOM   1887  N   TYR A 235      -9.425   6.461  -4.991  1.00 71.56           N  
ATOM   1888  CA  TYR A 235      -9.807   6.732  -3.599  1.00 71.56           C  
ATOM   1889  C   TYR A 235      -8.709   7.480  -2.830  1.00 71.56           C  
ATOM   1890  CB  TYR A 235     -10.145   5.402  -2.899  1.00 71.56           C  
ATOM   1891  O   TYR A 235      -8.987   8.466  -2.145  1.00 71.56           O  
ATOM   1892  CG  TYR A 235     -10.473   5.537  -1.420  1.00 71.56           C  
ATOM   1893  CD1 TYR A 235      -9.426   5.631  -0.483  1.00 71.56           C  
ATOM   1894  CD2 TYR A 235     -11.812   5.568  -0.976  1.00 71.56           C  
ATOM   1895  CE1 TYR A 235      -9.711   5.814   0.880  1.00 71.56           C  
ATOM   1896  CE2 TYR A 235     -12.100   5.712   0.400  1.00 71.56           C  
ATOM   1897  OH  TYR A 235     -11.251   6.007   2.658  1.00 71.56           O  
ATOM   1898  CZ  TYR A 235     -11.044   5.850   1.328  1.00 71.56           C  
ATOM   1899  N   ALA A 236      -7.454   7.040  -2.956  1.00 59.31           N  
ATOM   1900  CA  ALA A 236      -6.344   7.609  -2.199  1.00 59.31           C  
ATOM   1901  C   ALA A 236      -6.087   9.065  -2.610  1.00 59.31           C  
ATOM   1902  CB  ALA A 236      -5.108   6.728  -2.413  1.00 59.31           C  
ATOM   1903  O   ALA A 236      -5.894   9.933  -1.756  1.00 59.31           O  
ATOM   1904  N   ARG A 237      -6.137   9.350  -3.916  1.00 77.44           N  
ATOM   1905  CA  ARG A 237      -5.893  10.692  -4.460  1.00 77.44           C  
ATOM   1906  C   ARG A 237      -7.021  11.672  -4.170  1.00 77.44           C  
ATOM   1907  CB  ARG A 237      -5.615  10.569  -5.965  1.00 77.44           C  
ATOM   1908  O   ARG A 237      -6.741  12.818  -3.817  1.00 77.44           O  
ATOM   1909  CG  ARG A 237      -4.320   9.801  -6.280  1.00 77.44           C  
ATOM   1910  CD  ARG A 237      -3.082  10.429  -5.631  1.00 77.44           C  
ATOM   1911  NE  ARG A 237      -1.878   9.639  -5.915  1.00 77.44           N  
ATOM   1912  NH1 ARG A 237      -0.438  10.777  -4.495  1.00 77.44           N  
ATOM   1913  NH2 ARG A 237       0.318   9.118  -5.776  1.00 77.44           N  
ATOM   1914  CZ  ARG A 237      -0.685   9.850  -5.388  1.00 77.44           C  
ATOM   1915  N   VAL A 238      -8.277  11.231  -4.241  1.00 79.62           N  
ATOM   1916  CA  VAL A 238      -9.422  12.070  -3.849  1.00 79.62           C  
ATOM   1917  C   VAL A 238      -9.365  12.382  -2.357  1.00 79.62           C  
ATOM   1918  CB  VAL A 238     -10.764  11.416  -4.219  1.00 79.62           C  
ATOM   1919  O   VAL A 238      -9.464  13.550  -1.976  1.00 79.62           O  
ATOM   1920  CG1 VAL A 238     -11.957  12.270  -3.771  1.00 79.62           C  
ATOM   1921  CG2 VAL A 238     -10.873  11.262  -5.734  1.00 79.62           C  
ATOM   1922  N   SER A 239      -9.124  11.372  -1.518  1.00 77.88           N  
ATOM   1923  CA  SER A 239      -8.998  11.556  -0.070  1.00 77.88           C  
ATOM   1924  C   SER A 239      -7.865  12.511   0.291  1.00 77.88           C  
ATOM   1925  CB  SER A 239      -8.798  10.205   0.622  1.00 77.88           C  
ATOM   1926  O   SER A 239      -8.061  13.405   1.111  1.00 77.88           O  
ATOM   1927  OG  SER A 239      -9.978   9.445   0.481  1.00 77.88           O  
ATOM   1928  N   GLN A 240      -6.716  12.410  -0.383  1.00 73.69           N  
ATOM   1929  CA  GLN A 240      -5.588  13.326  -0.201  1.00 73.69           C  
ATOM   1930  C   GLN A 240      -5.976  14.790  -0.464  1.00 73.69           C  
ATOM   1931  CB  GLN A 240      -4.443  12.871  -1.120  1.00 73.69           C  
ATOM   1932  O   GLN A 240      -5.669  15.663   0.353  1.00 73.69           O  
ATOM   1933  CG  GLN A 240      -3.190  13.746  -0.987  1.00 73.69           C  
ATOM   1934  CD  GLN A 240      -2.025  13.282  -1.861  1.00 73.69           C  
ATOM   1935  NE2 GLN A 240      -0.897  13.940  -1.729  1.00 73.69           N  
ATOM   1936  OE1 GLN A 240      -2.104  12.353  -2.662  1.00 73.69           O  
ATOM   1937  N   ILE A 241      -6.671  15.069  -1.574  1.00 84.81           N  
ATOM   1938  CA  ILE A 241      -7.144  16.425  -1.884  1.00 84.81           C  
ATOM   1939  C   ILE A 241      -8.109  16.902  -0.793  1.00 84.81           C  
ATOM   1940  CB  ILE A 241      -7.795  16.491  -3.287  1.00 84.81           C  
ATOM   1941  O   ILE A 241      -7.928  17.988  -0.240  1.00 84.81           O  
ATOM   1942  CG1 ILE A 241      -6.760  16.210  -4.399  1.00 84.81           C  
ATOM   1943  CG2 ILE A 241      -8.435  17.882  -3.497  1.00 84.81           C  
ATOM   1944  CD1 ILE A 241      -7.395  15.914  -5.763  1.00 84.81           C  
ATOM   1945  N   LEU A 242      -9.113  16.092  -0.447  1.00 84.62           N  
ATOM   1946  CA  LEU A 242     -10.155  16.476   0.508  1.00 84.62           C  
ATOM   1947  C   LEU A 242      -9.605  16.686   1.925  1.00 84.62           C  
ATOM   1948  CB  LEU A 242     -11.284  15.432   0.484  1.00 84.62           C  
ATOM   1949  O   LEU A 242      -9.948  17.682   2.561  1.00 84.62           O  
ATOM   1950  CG  LEU A 242     -12.064  15.366  -0.843  1.00 84.62           C  
ATOM   1951  CD1 LEU A 242     -13.118  14.263  -0.765  1.00 84.62           C  
ATOM   1952  CD2 LEU A 242     -12.775  16.677  -1.182  1.00 84.62           C  
ATOM   1953  N   TRP A 243      -8.702  15.827   2.405  1.00 79.06           N  
ATOM   1954  CA  TRP A 243      -8.029  16.008   3.694  1.00 79.06           C  
ATOM   1955  C   TRP A 243      -7.208  17.294   3.738  1.00 79.06           C  
ATOM   1956  CB  TRP A 243      -7.120  14.813   3.994  1.00 79.06           C  
ATOM   1957  O   TRP A 243      -7.246  18.006   4.743  1.00 79.06           O  
ATOM   1958  CG  TRP A 243      -7.792  13.510   4.292  1.00 79.06           C  
ATOM   1959  CD1 TRP A 243      -9.071  13.329   4.697  1.00 79.06           C  
ATOM   1960  CD2 TRP A 243      -7.213  12.173   4.209  1.00 79.06           C  
ATOM   1961  CE2 TRP A 243      -8.203  11.227   4.608  1.00 79.06           C  
ATOM   1962  CE3 TRP A 243      -5.952  11.664   3.827  1.00 79.06           C  
ATOM   1963  NE1 TRP A 243      -9.307  11.987   4.910  1.00 79.06           N  
ATOM   1964  CH2 TRP A 243      -6.700   9.373   4.240  1.00 79.06           C  
ATOM   1965  CZ2 TRP A 243      -7.963   9.848   4.627  1.00 79.06           C  
ATOM   1966  CZ3 TRP A 243      -5.699  10.279   3.843  1.00 79.06           C  
ATOM   1967  N   ASN A 244      -6.510  17.638   2.652  1.00 80.81           N  
ATOM   1968  CA  ASN A 244      -5.766  18.891   2.571  1.00 80.81           C  
ATOM   1969  C   ASN A 244      -6.703  20.115   2.588  1.00 80.81           C  
ATOM   1970  CB  ASN A 244      -4.865  18.846   1.331  1.00 80.81           C  
ATOM   1971  O   ASN A 244      -6.458  21.071   3.327  1.00 80.81           O  
ATOM   1972  CG  ASN A 244      -4.093  20.138   1.147  1.00 80.81           C  
ATOM   1973  ND2 ASN A 244      -4.105  20.677  -0.044  1.00 80.81           N  
ATOM   1974  OD1 ASN A 244      -3.524  20.722   2.056  1.00 80.81           O  
ATOM   1975  N   LEU A 245      -7.805  20.089   1.830  1.00 90.19           N  
ATOM   1976  CA  LEU A 245      -8.791  21.177   1.822  1.00 90.19           C  
ATOM   1977  C   LEU A 245      -9.454  21.361   3.196  1.00 90.19           C  
ATOM   1978  CB  LEU A 245      -9.850  20.922   0.735  1.00 90.19           C  
ATOM   1979  O   LEU A 245      -9.476  22.474   3.722  1.00 90.19           O  
ATOM   1980  CG  LEU A 245      -9.341  20.974  -0.718  1.00 90.19           C  
ATOM   1981  CD1 LEU A 245     -10.511  20.709  -1.664  1.00 90.19           C  
ATOM   1982  CD2 LEU A 245      -8.692  22.313  -1.066  1.00 90.19           C  
ATOM   1983  N   ILE A 246      -9.923  20.274   3.815  1.00 87.12           N  
ATOM   1984  CA  ILE A 246     -10.553  20.289   5.146  1.00 87.12           C  
ATOM   1985  C   ILE A 246      -9.548  20.721   6.218  1.00 87.12           C  
ATOM   1986  CB  ILE A 246     -11.156  18.900   5.456  1.00 87.12           C  
ATOM   1987  O   ILE A 246      -9.865  21.548   7.075  1.00 87.12           O  
ATOM   1988  CG1 ILE A 246     -12.354  18.626   4.518  1.00 87.12           C  
ATOM   1989  CG2 ILE A 246     -11.608  18.794   6.925  1.00 87.12           C  
ATOM   1990  CD1 ILE A 246     -12.828  17.169   4.540  1.00 87.12           C  
ATOM   1991  N   GLY A 247      -8.315  20.216   6.149  1.00 82.25           N  
ATOM   1992  CA  GLY A 247      -7.233  20.617   7.042  1.00 82.25           C  
ATOM   1993  C   GLY A 247      -6.963  22.120   6.971  1.00 82.25           C  
ATOM   1994  O   GLY A 247      -6.850  22.772   8.010  1.00 82.25           O  
ATOM   1995  N   ASN A 248      -6.934  22.699   5.767  1.00 86.38           N  
ATOM   1996  CA  ASN A 248      -6.786  24.143   5.581  1.00 86.38           C  
ATOM   1997  C   ASN A 248      -8.004  24.920   6.107  1.00 86.38           C  
ATOM   1998  CB  ASN A 248      -6.473  24.442   4.105  1.00 86.38           C  
ATOM   1999  O   ASN A 248      -7.824  25.883   6.854  1.00 86.38           O  
ATOM   2000  CG  ASN A 248      -5.058  24.029   3.729  1.00 86.38           C  
ATOM   2001  ND2 ASN A 248      -4.866  23.502   2.544  1.00 86.38           N  
ATOM   2002  OD1 ASN A 248      -4.113  24.192   4.494  1.00 86.38           O  
ATOM   2003  N   ALA A 249      -9.225  24.473   5.818  1.00 89.19           N  
ATOM   2004  CA  ALA A 249     -10.454  25.089   6.321  1.00 89.19           C  
ATOM   2005  C   ALA A 249     -10.481  25.168   7.862  1.00 89.19           C  
ATOM   2006  CB  ALA A 249     -11.630  24.277   5.774  1.00 89.19           C  
ATOM   2007  O   ALA A 249     -10.689  26.239   8.440  1.00 89.19           O  
ATOM   2008  N   VAL A 250     -10.173  24.063   8.550  1.00 86.44           N  
ATOM   2009  CA  VAL A 250     -10.069  24.008  10.022  1.00 86.44           C  
ATOM   2010  C   VAL A 250      -8.918  24.879  10.532  1.00 86.44           C  
ATOM   2011  CB  VAL A 250      -9.879  22.545  10.475  1.00 86.44           C  
ATOM   2012  O   VAL A 250      -9.010  25.546  11.567  1.00 86.44           O  
ATOM   2013  CG1 VAL A 250      -9.532  22.416  11.963  1.00 86.44           C  
ATOM   2014  CG2 VAL A 250     -11.154  21.729  10.225  1.00 86.44           C  
ATOM   2015  N   LYS A 251      -7.795  24.904   9.817  1.00 82.44           N  
ATOM   2016  CA  LYS A 251      -6.616  25.684  10.195  1.00 82.44           C  
ATOM   2017  C   LYS A 251      -6.876  27.192  10.171  1.00 82.44           C  
ATOM   2018  CB  LYS A 251      -5.488  25.280   9.262  1.00 82.44           C  
ATOM   2019  O   LYS A 251      -6.463  27.859  11.121  1.00 82.44           O  
ATOM   2020  CG  LYS A 251      -4.160  25.977   9.539  1.00 82.44           C  
ATOM   2021  CD  LYS A 251      -3.238  25.479   8.435  1.00 82.44           C  
ATOM   2022  CE  LYS A 251      -1.867  26.101   8.545  1.00 82.44           C  
ATOM   2023  NZ  LYS A 251      -1.077  25.685   7.370  1.00 82.44           N  
ATOM   2024  N   PHE A 252      -7.571  27.700   9.154  1.00 84.81           N  
ATOM   2025  CA  PHE A 252      -7.830  29.134   8.956  1.00 84.81           C  
ATOM   2026  C   PHE A 252      -9.173  29.622   9.525  1.00 84.81           C  
ATOM   2027  CB  PHE A 252      -7.648  29.476   7.471  1.00 84.81           C  
ATOM   2028  O   PHE A 252      -9.420  30.829   9.580  1.00 84.81           O  
ATOM   2029  CG  PHE A 252      -6.229  29.243   6.980  1.00 84.81           C  
ATOM   2030  CD1 PHE A 252      -5.177  30.048   7.456  1.00 84.81           C  
ATOM   2031  CD2 PHE A 252      -5.950  28.223   6.051  1.00 84.81           C  
ATOM   2032  CE1 PHE A 252      -3.858  29.824   7.018  1.00 84.81           C  
ATOM   2033  CE2 PHE A 252      -4.631  27.981   5.630  1.00 84.81           C  
ATOM   2034  CZ  PHE A 252      -3.584  28.786   6.109  1.00 84.81           C  
ATOM   2035  N   THR A 253      -9.994  28.713  10.051  1.00 87.00           N  
ATOM   2036  CA  THR A 253     -11.204  29.051  10.809  1.00 87.00           C  
ATOM   2037  C   THR A 253     -10.909  29.067  12.307  1.00 87.00           C  
ATOM   2038  CB  THR A 253     -12.359  28.109  10.465  1.00 87.00           C  
ATOM   2039  O   THR A 253     -10.389  28.109  12.876  1.00 87.00           O  
ATOM   2040  CG2 THR A 253     -13.688  28.562  11.068  1.00 87.00           C  
ATOM   2041  OG1 THR A 253     -12.546  28.159   9.085  1.00 87.00           O  
ATOM   2042  N   SER A 254     -11.220  30.187  12.967  1.00 82.94           N  
ATOM   2043  CA  SER A 254     -11.036  30.332  14.423  1.00 82.94           C  
ATOM   2044  C   SER A 254     -12.313  30.033  15.213  1.00 82.94           C  
ATOM   2045  CB  SER A 254     -10.538  31.739  14.757  1.00 82.94           C  
ATOM   2046  O   SER A 254     -12.238  29.503  16.316  1.00 82.94           O  
ATOM   2047  OG  SER A 254      -9.273  31.975  14.172  1.00 82.94           O  
ATOM   2048  N   LYS A 255     -13.481  30.393  14.666  1.00 83.56           N  
ATOM   2049  CA  LYS A 255     -14.818  30.115  15.210  1.00 83.56           C  
ATOM   2050  C   LYS A 255     -15.790  29.941  14.044  1.00 83.56           C  
ATOM   2051  CB  LYS A 255     -15.309  31.270  16.103  1.00 83.56           C  
ATOM   2052  O   LYS A 255     -15.649  30.648  13.051  1.00 83.56           O  
ATOM   2053  CG  LYS A 255     -14.484  31.451  17.385  1.00 83.56           C  
ATOM   2054  CD  LYS A 255     -15.094  32.534  18.281  1.00 83.56           C  
ATOM   2055  CE  LYS A 255     -14.236  32.700  19.538  1.00 83.56           C  
ATOM   2056  NZ  LYS A 255     -14.786  33.751  20.430  1.00 83.56           N  
ATOM   2057  N   GLY A 256     -16.774  29.058  14.194  1.00 88.06           N  
ATOM   2058  CA  GLY A 256     -17.798  28.800  13.181  1.00 88.06           C  
ATOM   2059  C   GLY A 256     -17.787  27.351  12.706  1.00 88.06           C  
ATOM   2060  O   GLY A 256     -17.643  26.438  13.526  1.00 88.06           O  
ATOM   2061  N   SER A 257     -17.965  27.144  11.403  1.00 90.94           N  
ATOM   2062  CA  SER A 257     -18.154  25.817  10.817  1.00 90.94           C  
ATOM   2063  C   SER A 257     -17.342  25.606   9.547  1.00 90.94           C  
ATOM   2064  CB  SER A 257     -19.641  25.539  10.557  1.00 90.94           C  
ATOM   2065  O   SER A 257     -17.036  26.545   8.814  1.00 90.94           O  
ATOM   2066  OG  SER A 257     -20.221  26.548   9.753  1.00 90.94           O  
ATOM   2067  N   VAL A 258     -17.029  24.340   9.298  1.00 94.00           N  
ATOM   2068  CA  VAL A 258     -16.495  23.838   8.035  1.00 94.00           C  
ATOM   2069  C   VAL A 258     -17.528  22.882   7.457  1.00 94.00           C  
ATOM   2070  CB  VAL A 258     -15.131  23.155   8.234  1.00 94.00           C  
ATOM   2071  O   VAL A 258     -18.104  22.072   8.180  1.00 94.00           O  
ATOM   2072  CG1 VAL A 258     -14.588  22.580   6.920  1.00 94.00           C  
ATOM   2073  CG2 VAL A 258     -14.102  24.147   8.798  1.00 94.00           C  
ATOM   2074  N   GLN A 259     -17.784  22.978   6.163  1.00 95.62           N  
ATOM   2075  CA  GLN A 259     -18.807  22.197   5.491  1.00 95.62           C  
ATOM   2076  C   GLN A 259     -18.229  21.543   4.241  1.00 95.62           C  
ATOM   2077  CB  GLN A 259     -19.987  23.123   5.185  1.00 95.62           C  
ATOM   2078  O   GLN A 259     -17.520  22.193   3.478  1.00 95.62           O  
ATOM   2079  CG  GLN A 259     -21.205  22.359   4.661  1.00 95.62           C  
ATOM   2080  CD  GLN A 259     -22.316  23.304   4.236  1.00 95.62           C  
ATOM   2081  NE2 GLN A 259     -23.143  22.893   3.313  1.00 95.62           N  
ATOM   2082  OE1 GLN A 259     -22.458  24.430   4.680  1.00 95.62           O  
ATOM   2083  N   LEU A 260     -18.551  20.270   4.021  1.00 96.06           N  
ATOM   2084  CA  LEU A 260     -18.323  19.571   2.761  1.00 96.06           C  
ATOM   2085  C   LEU A 260     -19.674  19.390   2.067  1.00 96.06           C  
ATOM   2086  CB  LEU A 260     -17.596  18.244   3.041  1.00 96.06           C  
ATOM   2087  O   LEU A 260     -20.542  18.694   2.586  1.00 96.06           O  
ATOM   2088  CG  LEU A 260     -17.439  17.331   1.809  1.00 96.06           C  
ATOM   2089  CD1 LEU A 260     -16.675  17.983   0.655  1.00 96.06           C  
ATOM   2090  CD2 LEU A 260     -16.667  16.076   2.206  1.00 96.06           C  
ATOM   2091  N   ASN A 261     -19.862  20.023   0.913  1.00 96.00           N  
ATOM   2092  CA  ASN A 261     -21.029  19.824   0.063  1.00 96.00           C  
ATOM   2093  C   ASN A 261     -20.651  18.965  -1.146  1.00 96.00           C  
ATOM   2094  CB  ASN A 261     -21.649  21.179  -0.307  1.00 96.00           C  
ATOM   2095  O   ASN A 261     -19.686  19.269  -1.847  1.00 96.00           O  
ATOM   2096  CG  ASN A 261     -22.999  21.061  -0.997  1.00 96.00           C  
ATOM   2097  ND2 ASN A 261     -23.685  22.162  -1.177  1.00 96.00           N  
ATOM   2098  OD1 ASN A 261     -23.490  20.006  -1.357  1.00 96.00           O  
ATOM   2099  N   VAL A 262     -21.411  17.902  -1.383  1.00 95.56           N  
ATOM   2100  CA  VAL A 262     -21.205  16.976  -2.495  1.00 95.56           C  
ATOM   2101  C   VAL A 262     -22.417  17.033  -3.401  1.00 95.56           C  
ATOM   2102  CB  VAL A 262     -20.927  15.547  -2.016  1.00 95.56           C  
ATOM   2103  O   VAL A 262     -23.549  16.848  -2.958  1.00 95.56           O  
ATOM   2104  CG1 VAL A 262     -20.487  14.657  -3.189  1.00 95.56           C  
ATOM   2105  CG2 VAL A 262     -19.816  15.547  -0.963  1.00 95.56           C  
ATOM   2106  N   SER A 263     -22.178  17.306  -4.677  1.00 93.88           N  
ATOM   2107  CA  SER A 263     -23.231  17.401  -5.686  1.00 93.88           C  
ATOM   2108  C   SER A 263     -22.769  16.820  -7.009  1.00 93.88           C  
ATOM   2109  CB  SER A 263     -23.698  18.852  -5.848  1.00 93.88           C  
ATOM   2110  O   SER A 263     -21.572  16.694  -7.266  1.00 93.88           O  
ATOM   2111  OG  SER A 263     -22.630  19.694  -6.225  1.00 93.88           O  
ATOM   2112  N   THR A 264     -23.719  16.457  -7.858  1.00 91.62           N  
ATOM   2113  CA  THR A 264     -23.458  15.895  -9.183  1.00 91.62           C  
ATOM   2114  C   THR A 264     -24.231  16.656 -10.250  1.00 91.62           C  
ATOM   2115  CB  THR A 264     -23.788  14.395  -9.232  1.00 91.62           C  
ATOM   2116  O   THR A 264     -25.285  17.237  -9.998  1.00 91.62           O  
ATOM   2117  CG2 THR A 264     -22.791  13.600  -8.393  1.00 91.62           C  
ATOM   2118  OG1 THR A 264     -25.082  14.156  -8.723  1.00 91.62           O  
ATOM   2119  N   ASN A 265     -23.679  16.665 -11.458  1.00 88.94           N  
ATOM   2120  CA  ASN A 265     -24.349  17.078 -12.687  1.00 88.94           C  
ATOM   2121  C   ASN A 265     -24.116  15.993 -13.754  1.00 88.94           C  
ATOM   2122  CB  ASN A 265     -23.814  18.467 -13.079  1.00 88.94           C  
ATOM   2123  O   ASN A 265     -23.351  15.066 -13.503  1.00 88.94           O  
ATOM   2124  CG  ASN A 265     -24.661  19.168 -14.122  1.00 88.94           C  
ATOM   2125  ND2 ASN A 265     -24.182  20.259 -14.667  1.00 88.94           N  
ATOM   2126  OD1 ASN A 265     -25.753  18.758 -14.466  1.00 88.94           O  
ATOM   2127  N   GLU A 266     -24.712  16.111 -14.946  1.00 80.88           N  
ATOM   2128  CA  GLU A 266     -24.686  15.063 -15.988  1.00 80.88           C  
ATOM   2129  C   GLU A 266     -23.288  14.484 -16.279  1.00 80.88           C  
ATOM   2130  CB  GLU A 266     -25.271  15.613 -17.303  1.00 80.88           C  
ATOM   2131  O   GLU A 266     -23.164  13.292 -16.538  1.00 80.88           O  
ATOM   2132  CG  GLU A 266     -26.782  15.889 -17.229  1.00 80.88           C  
ATOM   2133  CD  GLU A 266     -27.387  16.356 -18.568  1.00 80.88           C  
ATOM   2134  OE1 GLU A 266     -28.636  16.382 -18.658  1.00 80.88           O  
ATOM   2135  OE2 GLU A 266     -26.616  16.719 -19.489  1.00 80.88           O  
ATOM   2136  N   ASN A 267     -22.234  15.305 -16.192  1.00 87.50           N  
ATOM   2137  CA  ASN A 267     -20.873  14.900 -16.556  1.00 87.50           C  
ATOM   2138  C   ASN A 267     -19.849  14.960 -15.417  1.00 87.50           C  
ATOM   2139  CB  ASN A 267     -20.413  15.776 -17.735  1.00 87.50           C  
ATOM   2140  O   ASN A 267     -18.734  14.486 -15.610  1.00 87.50           O  
ATOM   2141  CG  ASN A 267     -21.173  15.504 -19.020  1.00 87.50           C  
ATOM   2142  ND2 ASN A 267     -21.136  16.421 -19.957  1.00 87.50           N  
ATOM   2143  OD1 ASN A 267     -21.785  14.480 -19.238  1.00 87.50           O  
ATOM   2144  N   ASN A 268     -20.167  15.561 -14.264  1.00 93.19           N  
ATOM   2145  CA  ASN A 268     -19.174  15.841 -13.219  1.00 93.19           C  
ATOM   2146  C   ASN A 268     -19.730  15.641 -11.805  1.00 93.19           C  
ATOM   2147  CB  ASN A 268     -18.632  17.272 -13.367  1.00 93.19           C  
ATOM   2148  O   ASN A 268     -20.907  15.895 -11.547  1.00 93.19           O  
ATOM   2149  CG  ASN A 268     -17.843  17.511 -14.642  1.00 93.19           C  
ATOM   2150  ND2 ASN A 268     -18.127  18.585 -15.341  1.00 93.19           N  
ATOM   2151  OD1 ASN A 268     -16.949  16.780 -15.025  1.00 93.19           O  
ATOM   2152  N   ILE A 269     -18.847  15.257 -10.883  1.00 94.06           N  
ATOM   2153  CA  ILE A 269     -19.061  15.327  -9.435  1.00 94.06           C  
ATOM   2154  C   ILE A 269     -18.279  16.511  -8.858  1.00 94.06           C  
ATOM   2155  CB  ILE A 269     -18.736  13.983  -8.743  1.00 94.06           C  
ATOM   2156  O   ILE A 269     -17.144  16.783  -9.259  1.00 94.06           O  
ATOM   2157  CG1 ILE A 269     -19.099  14.039  -7.243  1.00 94.06           C  
ATOM   2158  CG2 ILE A 269     -17.275  13.553  -8.953  1.00 94.06           C  
ATOM   2159  CD1 ILE A 269     -19.181  12.661  -6.577  1.00 94.06           C  
ATOM   2160  N   TYR A 270     -18.900  17.209  -7.914  1.00 95.62           N  
ATOM   2161  CA  TYR A 270     -18.366  18.390  -7.254  1.00 95.62           C  
ATOM   2162  C   TYR A 270     -18.245  18.129  -5.757  1.00 95.62           C  
ATOM   2163  CB  TYR A 270     -19.276  19.596  -7.516  1.00 95.62           C  
ATOM   2164  O   TYR A 270     -19.240  17.822  -5.098  1.00 95.62           O  
ATOM   2165  CG  TYR A 270     -19.519  19.888  -8.980  1.00 95.62           C  
ATOM   2166  CD1 TYR A 270     -18.616  20.696  -9.695  1.00 95.62           C  
ATOM   2167  CD2 TYR A 270     -20.636  19.331  -9.631  1.00 95.62           C  
ATOM   2168  CE1 TYR A 270     -18.839  20.967 -11.057  1.00 95.62           C  
ATOM   2169  CE2 TYR A 270     -20.847  19.579 -10.999  1.00 95.62           C  
ATOM   2170  OH  TYR A 270     -20.161  20.665 -13.033  1.00 95.62           O  
ATOM   2171  CZ  TYR A 270     -19.956  20.406 -11.712  1.00 95.62           C  
ATOM   2172  N   PHE A 271     -17.040  18.308  -5.222  1.00 96.25           N  
ATOM   2173  CA  PHE A 271     -16.777  18.343  -3.786  1.00 96.25           C  
ATOM   2174  C   PHE A 271     -16.405  19.774  -3.401  1.00 96.25           C  
ATOM   2175  CB  PHE A 271     -15.662  17.363  -3.406  1.00 96.25           C  
ATOM   2176  O   PHE A 271     -15.371  20.290  -3.827  1.00 96.25           O  
ATOM   2177  CG  PHE A 271     -15.892  15.916  -3.786  1.00 96.25           C  
ATOM   2178  CD1 PHE A 271     -16.358  15.003  -2.823  1.00 96.25           C  
ATOM   2179  CD2 PHE A 271     -15.597  15.470  -5.090  1.00 96.25           C  
ATOM   2180  CE1 PHE A 271     -16.533  13.651  -3.163  1.00 96.25           C  
ATOM   2181  CE2 PHE A 271     -15.783  14.118  -5.428  1.00 96.25           C  
ATOM   2182  CZ  PHE A 271     -16.251  13.209  -4.465  1.00 96.25           C  
ATOM   2183  N   ILE A 272     -17.256  20.423  -2.614  1.00 97.06           N  
ATOM   2184  CA  ILE A 272     -17.116  21.826  -2.229  1.00 97.06           C  
ATOM   2185  C   ILE A 272     -16.818  21.884  -0.734  1.00 97.06           C  
ATOM   2186  CB  ILE A 272     -18.374  22.635  -2.609  1.00 97.06           C  
ATOM   2187  O   ILE A 272     -17.680  21.564   0.082  1.00 97.06           O  
ATOM   2188  CG1 ILE A 272     -18.727  22.493  -4.109  1.00 97.06           C  
ATOM   2189  CG2 ILE A 272     -18.164  24.117  -2.241  1.00 97.06           C  
ATOM   2190  CD1 ILE A 272     -20.123  23.014  -4.469  1.00 97.06           C  
ATOM   2191  N   VAL A 273     -15.602  22.285  -0.370  1.00 96.44           N  
ATOM   2192  CA  VAL A 273     -15.211  22.506   1.028  1.00 96.44           C  
ATOM   2193  C   VAL A 273     -15.314  23.994   1.328  1.00 96.44           C  
ATOM   2194  CB  VAL A 273     -13.805  21.960   1.334  1.00 96.44           C  
ATOM   2195  O   VAL A 273     -14.535  24.784   0.795  1.00 96.44           O  
ATOM   2196  CG1 VAL A 273     -13.427  22.196   2.805  1.00 96.44           C  
ATOM   2197  CG2 VAL A 273     -13.733  20.448   1.087  1.00 96.44           C  
ATOM   2198  N   SER A 274     -16.260  24.364   2.187  1.00 95.44           N  
ATOM   2199  CA  SER A 274     -16.529  25.741   2.599  1.00 95.44           C  
ATOM   2200  C   SER A 274     -16.177  25.960   4.065  1.00 95.44           C  
ATOM   2201  CB  SER A 274     -17.995  26.109   2.354  1.00 95.44           C  
ATOM   2202  O   SER A 274     -16.463  25.123   4.920  1.00 95.44           O  
ATOM   2203  OG  SER A 274     -18.317  26.029   0.979  1.00 95.44           O  
ATOM   2204  N   ASP A 275     -15.592  27.110   4.373  1.00 94.56           N  
ATOM   2205  CA  ASP A 275     -15.257  27.531   5.729  1.00 94.56           C  
ATOM   2206  C   ASP A 275     -15.810  28.925   6.035  1.00 94.56           C  
ATOM   2207  CB  ASP A 275     -13.740  27.424   5.930  1.00 94.56           C  
ATOM   2208  O   ASP A 275     -16.033  29.720   5.127  1.00 94.56           O  
ATOM   2209  CG  ASP A 275     -12.922  28.558   5.299  1.00 94.56           C  
ATOM   2210  OD1 ASP A 275     -12.821  29.643   5.915  1.00 94.56           O  
ATOM   2211  OD2 ASP A 275     -12.344  28.337   4.217  1.00 94.56           O  
ATOM   2212  N   THR A 276     -16.033  29.229   7.316  1.00 92.38           N  
ATOM   2213  CA  THR A 276     -16.454  30.564   7.789  1.00 92.38           C  
ATOM   2214  C   THR A 276     -15.281  31.362   8.375  1.00 92.38           C  
ATOM   2215  CB  THR A 276     -17.619  30.472   8.786  1.00 92.38           C  
ATOM   2216  O   THR A 276     -15.441  32.099   9.352  1.00 92.38           O  
ATOM   2217  CG2 THR A 276     -18.838  29.743   8.224  1.00 92.38           C  
ATOM   2218  OG1 THR A 276     -17.206  29.811   9.965  1.00 92.38           O  
ATOM   2219  N   GLY A 277     -14.069  31.122   7.878  1.00 88.12           N  
ATOM   2220  CA  GLY A 277     -12.822  31.678   8.382  1.00 88.12           C  
ATOM   2221  C   GLY A 277     -12.520  33.087   7.875  1.00 88.12           C  
ATOM   2222  O   GLY A 277     -13.396  33.871   7.516  1.00 88.12           O  
ATOM   2223  N   VAL A 278     -11.232  33.439   7.875  1.00 86.56           N  
ATOM   2224  CA  VAL A 278     -10.757  34.798   7.544  1.00 86.56           C  
ATOM   2225  C   VAL A 278     -10.938  35.184   6.072  1.00 86.56           C  
ATOM   2226  CB  VAL A 278      -9.286  34.988   7.958  1.00 86.56           C  
ATOM   2227  O   VAL A 278     -10.917  36.373   5.754  1.00 86.56           O  
ATOM   2228  CG1 VAL A 278      -9.133  34.890   9.483  1.00 86.56           C  
ATOM   2229  CG2 VAL A 278      -8.338  33.968   7.311  1.00 86.56           C  
ATOM   2230  N   GLY A 279     -11.134  34.206   5.187  1.00 86.88           N  
ATOM   2231  CA  GLY A 279     -11.200  34.411   3.742  1.00 86.88           C  
ATOM   2232  C   GLY A 279      -9.868  34.845   3.112  1.00 86.88           C  
ATOM   2233  O   GLY A 279      -8.865  35.071   3.792  1.00 86.88           O  
ATOM   2234  N   ILE A 280      -9.862  34.940   1.786  1.00 87.81           N  
ATOM   2235  CA  ILE A 280      -8.701  35.222   0.940  1.00 87.81           C  
ATOM   2236  C   ILE A 280      -9.001  36.490   0.120  1.00 87.81           C  
ATOM   2237  CB  ILE A 280      -8.372  34.009   0.034  1.00 87.81           C  
ATOM   2238  O   ILE A 280     -10.073  36.574  -0.486  1.00 87.81           O  
ATOM   2239  CG1 ILE A 280      -8.196  32.714   0.865  1.00 87.81           C  
ATOM   2240  CG2 ILE A 280      -7.112  34.305  -0.801  1.00 87.81           C  
ATOM   2241  CD1 ILE A 280      -8.016  31.439   0.035  1.00 87.81           C  
ATOM   2242  N   PRO A 281      -8.098  37.491   0.079  1.00 87.69           N  
ATOM   2243  CA  PRO A 281      -8.269  38.677  -0.762  1.00 87.69           C  
ATOM   2244  C   PRO A 281      -8.413  38.316  -2.249  1.00 87.69           C  
ATOM   2245  CB  PRO A 281      -7.018  39.535  -0.534  1.00 87.69           C  
ATOM   2246  O   PRO A 281      -7.713  37.431  -2.737  1.00 87.69           O  
ATOM   2247  CG  PRO A 281      -6.434  39.040   0.786  1.00 87.69           C  
ATOM   2248  CD  PRO A 281      -6.862  37.578   0.844  1.00 87.69           C  
ATOM   2249  N   GLN A 282      -9.257  39.033  -3.002  1.00 86.50           N  
ATOM   2250  CA  GLN A 282      -9.488  38.718  -4.424  1.00 86.50           C  
ATOM   2251  C   GLN A 282      -8.220  38.779  -5.285  1.00 86.50           C  
ATOM   2252  CB  GLN A 282     -10.546  39.644  -5.038  1.00 86.50           C  
ATOM   2253  O   GLN A 282      -8.044  37.965  -6.190  1.00 86.50           O  
ATOM   2254  CG  GLN A 282     -11.973  39.269  -4.611  1.00 86.50           C  
ATOM   2255  CD  GLN A 282     -13.015  39.629  -5.668  1.00 86.50           C  
ATOM   2256  NE2 GLN A 282     -14.191  39.048  -5.597  1.00 86.50           N  
ATOM   2257  OE1 GLN A 282     -12.803  40.420  -6.574  1.00 86.50           O  
ATOM   2258  N   GLU A 283      -7.313  39.703  -4.977  1.00 84.31           N  
ATOM   2259  CA  GLU A 283      -6.023  39.842  -5.660  1.00 84.31           C  
ATOM   2260  C   GLU A 283      -5.093  38.637  -5.453  1.00 84.31           C  
ATOM   2261  CB  GLU A 283      -5.379  41.169  -5.226  1.00 84.31           C  
ATOM   2262  O   GLU A 283      -4.191  38.414  -6.251  1.00 84.31           O  
ATOM   2263  CG  GLU A 283      -4.997  41.222  -3.733  1.00 84.31           C  
ATOM   2264  CD  GLU A 283      -4.790  42.643  -3.181  1.00 84.31           C  
ATOM   2265  OE1 GLU A 283      -4.463  42.747  -1.977  1.00 84.31           O  
ATOM   2266  OE2 GLU A 283      -5.012  43.622  -3.931  1.00 84.31           O  
ATOM   2267  N   GLU A 284      -5.342  37.810  -4.438  1.00 83.81           N  
ATOM   2268  CA  GLU A 284      -4.498  36.674  -4.064  1.00 83.81           C  
ATOM   2269  C   GLU A 284      -5.023  35.337  -4.615  1.00 83.81           C  
ATOM   2270  CB  GLU A 284      -4.396  36.647  -2.531  1.00 83.81           C  
ATOM   2271  O   GLU A 284      -4.262  34.376  -4.712  1.00 83.81           O  
ATOM   2272  CG  GLU A 284      -3.689  37.885  -1.941  1.00 83.81           C  
ATOM   2273  CD  GLU A 284      -2.172  37.829  -2.123  1.00 83.81           C  
ATOM   2274  OE1 GLU A 284      -1.524  38.823  -2.511  1.00 83.81           O  
ATOM   2275  OE2 GLU A 284      -1.620  36.749  -1.827  1.00 83.81           O  
ATOM   2276  N   LEU A 285      -6.297  35.265  -5.030  1.00 84.88           N  
ATOM   2277  CA  LEU A 285      -6.980  34.016  -5.418  1.00 84.88           C  
ATOM   2278  C   LEU A 285      -6.293  33.252  -6.554  1.00 84.88           C  
ATOM   2279  CB  LEU A 285      -8.427  34.324  -5.853  1.00 84.88           C  
ATOM   2280  O   LEU A 285      -6.294  32.026  -6.561  1.00 84.88           O  
ATOM   2281  CG  LEU A 285      -9.364  34.788  -4.730  1.00 84.88           C  
ATOM   2282  CD1 LEU A 285     -10.717  35.190  -5.321  1.00 84.88           C  
ATOM   2283  CD2 LEU A 285      -9.620  33.700  -3.690  1.00 84.88           C  
ATOM   2284  N   HIS A 286      -5.688  33.953  -7.512  1.00 82.19           N  
ATOM   2285  CA  HIS A 286      -4.996  33.308  -8.632  1.00 82.19           C  
ATOM   2286  C   HIS A 286      -3.657  32.677  -8.220  1.00 82.19           C  
ATOM   2287  CB  HIS A 286      -4.837  34.311  -9.782  1.00 82.19           C  
ATOM   2288  O   HIS A 286      -3.172  31.771  -8.893  1.00 82.19           O  
ATOM   2289  CG  HIS A 286      -3.944  35.493  -9.489  1.00 82.19           C  
ATOM   2290  CD2 HIS A 286      -2.662  35.668  -9.941  1.00 82.19           C  
ATOM   2291  ND1 HIS A 286      -4.282  36.636  -8.793  1.00 82.19           N  
ATOM   2292  CE1 HIS A 286      -3.232  37.472  -8.833  1.00 82.19           C  
ATOM   2293  NE2 HIS A 286      -2.221  36.928  -9.523  1.00 82.19           N  
ATOM   2294  N   ARG A 287      -3.084  33.124  -7.097  1.00 83.88           N  
ATOM   2295  CA  ARG A 287      -1.744  32.742  -6.638  1.00 83.88           C  
ATOM   2296  C   ARG A 287      -1.754  31.656  -5.578  1.00 83.88           C  
ATOM   2297  CB  ARG A 287      -1.006  33.973  -6.115  1.00 83.88           C  
ATOM   2298  O   ARG A 287      -0.731  31.036  -5.335  1.00 83.88           O  
ATOM   2299  CG  ARG A 287      -0.965  35.092  -7.156  1.00 83.88           C  
ATOM   2300  CD  ARG A 287      -0.094  36.249  -6.697  1.00 83.88           C  
ATOM   2301  NE  ARG A 287       1.309  35.830  -6.633  1.00 83.88           N  
ATOM   2302  NH1 ARG A 287       2.083  37.660  -5.494  1.00 83.88           N  
ATOM   2303  NH2 ARG A 287       3.486  36.021  -6.168  1.00 83.88           N  
ATOM   2304  CZ  ARG A 287       2.286  36.518  -6.100  1.00 83.88           C  
ATOM   2305  N   VAL A 288      -2.899  31.365  -4.961  1.00 85.12           N  
ATOM   2306  CA  VAL A 288      -3.004  30.336  -3.904  1.00 85.12           C  
ATOM   2307  C   VAL A 288      -2.658  28.918  -4.371  1.00 85.12           C  
ATOM   2308  CB  VAL A 288      -4.394  30.332  -3.256  1.00 85.12           C  
ATOM   2309  O   VAL A 288      -2.406  28.050  -3.540  1.00 85.12           O  
ATOM   2310  CG1 VAL A 288      -4.739  31.706  -2.679  1.00 85.12           C  
ATOM   2311  CG2 VAL A 288      -5.490  29.891  -4.228  1.00 85.12           C  
ATOM   2312  N   PHE A 289      -2.630  28.686  -5.686  1.00 87.75           N  
ATOM   2313  CA  PHE A 289      -2.181  27.435  -6.298  1.00 87.75           C  
ATOM   2314  C   PHE A 289      -0.735  27.492  -6.823  1.00 87.75           C  
ATOM   2315  CB  PHE A 289      -3.157  27.045  -7.414  1.00 87.75           C  
ATOM   2316  O   PHE A 289      -0.249  26.492  -7.345  1.00 87.75           O  
ATOM   2317  CG  PHE A 289      -4.592  26.843  -6.966  1.00 87.75           C  
ATOM   2318  CD1 PHE A 289      -4.924  25.732  -6.168  1.00 87.75           C  
ATOM   2319  CD2 PHE A 289      -5.599  27.743  -7.363  1.00 87.75           C  
ATOM   2320  CE1 PHE A 289      -6.255  25.519  -5.772  1.00 87.75           C  
ATOM   2321  CE2 PHE A 289      -6.934  27.517  -6.982  1.00 87.75           C  
ATOM   2322  CZ  PHE A 289      -7.264  26.406  -6.187  1.00 87.75           C  
ATOM   2323  N   GLU A 290      -0.044  28.634  -6.719  1.00 82.56           N  
ATOM   2324  CA  GLU A 290       1.381  28.739  -7.051  1.00 82.56           C  
ATOM   2325  C   GLU A 290       2.219  28.013  -5.989  1.00 82.56           C  
ATOM   2326  CB  GLU A 290       1.846  30.207  -7.184  1.00 82.56           C  
ATOM   2327  O   GLU A 290       1.976  28.126  -4.785  1.00 82.56           O  
ATOM   2328  CG  GLU A 290       1.287  30.941  -8.411  1.00 82.56           C  
ATOM   2329  CD  GLU A 290       1.687  32.436  -8.507  1.00 82.56           C  
ATOM   2330  OE1 GLU A 290       1.285  33.061  -9.511  1.00 82.56           O  
ATOM   2331  OE2 GLU A 290       2.357  33.005  -7.603  1.00 82.56           O  
ATOM   2332  N   MET A 291       3.240  27.277  -6.432  1.00 76.62           N  
ATOM   2333  CA  MET A 291       4.140  26.572  -5.521  1.00 76.62           C  
ATOM   2334  C   MET A 291       4.883  27.552  -4.608  1.00 76.62           C  
ATOM   2335  CB  MET A 291       5.139  25.705  -6.298  1.00 76.62           C  
ATOM   2336  O   MET A 291       5.410  28.567  -5.064  1.00 76.62           O  
ATOM   2337  CG  MET A 291       4.450  24.522  -6.980  1.00 76.62           C  
ATOM   2338  SD  MET A 291       5.595  23.301  -7.669  1.00 76.62           S  
ATOM   2339  CE  MET A 291       6.134  24.107  -9.198  1.00 76.62           C  
ATOM   2340  N   TYR A 292       4.949  27.214  -3.317  1.00 73.25           N  
ATOM   2341  CA  TYR A 292       5.586  28.006  -2.253  1.00 73.25           C  
ATOM   2342  C   TYR A 292       4.920  29.359  -1.976  1.00 73.25           C  
ATOM   2343  CB  TYR A 292       7.096  28.152  -2.501  1.00 73.25           C  
ATOM   2344  O   TYR A 292       5.452  30.167  -1.209  1.00 73.25           O  
ATOM   2345  CG  TYR A 292       7.787  26.854  -2.855  1.00 73.25           C  
ATOM   2346  CD1 TYR A 292       8.004  25.891  -1.852  1.00 73.25           C  
ATOM   2347  CD2 TYR A 292       8.181  26.599  -4.183  1.00 73.25           C  
ATOM   2348  CE1 TYR A 292       8.635  24.675  -2.173  1.00 73.25           C  
ATOM   2349  CE2 TYR A 292       8.804  25.380  -4.506  1.00 73.25           C  
ATOM   2350  OH  TYR A 292       9.636  23.246  -3.823  1.00 73.25           O  
ATOM   2351  CZ  TYR A 292       9.031  24.417  -3.502  1.00 73.25           C  
ATOM   2352  N   TYR A 293       3.751  29.613  -2.564  1.00 75.94           N  
ATOM   2353  CA  TYR A 293       3.034  30.853  -2.346  1.00 75.94           C  
ATOM   2354  C   TYR A 293       2.253  30.837  -1.033  1.00 75.94           C  
ATOM   2355  CB  TYR A 293       2.142  31.173  -3.539  1.00 75.94           C  
ATOM   2356  O   TYR A 293       1.633  29.841  -0.655  1.00 75.94           O  
ATOM   2357  CG  TYR A 293       1.640  32.592  -3.453  1.00 75.94           C  
ATOM   2358  CD1 TYR A 293       0.320  32.879  -3.055  1.00 75.94           C  
ATOM   2359  CD2 TYR A 293       2.562  33.629  -3.661  1.00 75.94           C  
ATOM   2360  CE1 TYR A 293      -0.097  34.219  -2.925  1.00 75.94           C  
ATOM   2361  CE2 TYR A 293       2.162  34.956  -3.479  1.00 75.94           C  
ATOM   2362  OH  TYR A 293       0.505  36.569  -3.114  1.00 75.94           O  
ATOM   2363  CZ  TYR A 293       0.828  35.258  -3.169  1.00 75.94           C  
ATOM   2364  N   GLN A 294       2.293  31.958  -0.313  1.00 74.38           N  
ATOM   2365  CA  GLN A 294       1.613  32.128   0.967  1.00 74.38           C  
ATOM   2366  C   GLN A 294       1.019  33.530   1.048  1.00 74.38           C  
ATOM   2367  CB  GLN A 294       2.580  31.876   2.135  1.00 74.38           C  
ATOM   2368  O   GLN A 294       1.736  34.528   0.936  1.00 74.38           O  
ATOM   2369  CG  GLN A 294       3.139  30.445   2.116  1.00 74.38           C  
ATOM   2370  CD  GLN A 294       4.061  30.143   3.281  1.00 74.38           C  
ATOM   2371  NE2 GLN A 294       4.544  28.928   3.361  1.00 74.38           N  
ATOM   2372  OE1 GLN A 294       4.354  30.971   4.125  1.00 74.38           O  
ATOM   2373  N   VAL A 295      -0.293  33.593   1.276  1.00 70.00           N  
ATOM   2374  CA  VAL A 295      -1.030  34.853   1.397  1.00 70.00           C  
ATOM   2375  C   VAL A 295      -0.532  35.609   2.629  1.00 70.00           C  
ATOM   2376  CB  VAL A 295      -2.548  34.604   1.464  1.00 70.00           C  
ATOM   2377  O   VAL A 295      -0.567  35.100   3.754  1.00 70.00           O  
ATOM   2378  CG1 VAL A 295      -3.325  35.921   1.559  1.00 70.00           C  
ATOM   2379  CG2 VAL A 295      -3.031  33.842   0.222  1.00 70.00           C  
ATOM   2380  N   LYS A 296      -0.059  36.842   2.431  1.00 64.75           N  
ATOM   2381  CA  LYS A 296       0.415  37.706   3.519  1.00 64.75           C  
ATOM   2382  C   LYS A 296      -0.781  38.288   4.268  1.00 64.75           C  
ATOM   2383  CB  LYS A 296       1.329  38.810   2.967  1.00 64.75           C  
ATOM   2384  O   LYS A 296      -1.285  39.345   3.910  1.00 64.75           O  
ATOM   2385  CG  LYS A 296       2.659  38.259   2.439  1.00 64.75           C  
ATOM   2386  CD  LYS A 296       3.534  39.414   1.944  1.00 64.75           C  
ATOM   2387  CE  LYS A 296       4.847  38.864   1.387  1.00 64.75           C  
ATOM   2388  NZ  LYS A 296       5.685  39.951   0.826  1.00 64.75           N  
ATOM   2389  N   SER A 297      -1.238  37.604   5.313  1.00 54.56           N  
ATOM   2390  CA  SER A 297      -2.321  38.115   6.159  1.00 54.56           C  
ATOM   2391  C   SER A 297      -1.780  39.046   7.250  1.00 54.56           C  
ATOM   2392  CB  SER A 297      -3.154  36.965   6.720  1.00 54.56           C  
ATOM   2393  O   SER A 297      -0.812  38.716   7.942  1.00 54.56           O  
ATOM   2394  OG  SER A 297      -4.412  37.469   7.114  1.00 54.56           O  
ATOM   2395  N   SER A 298      -2.389  40.226   7.402  1.00 42.97           N  
ATOM   2396  CA  SER A 298      -2.006  41.249   8.384  1.00 42.97           C  
ATOM   2397  C   SER A 298      -2.062  40.711   9.819  1.00 42.97           C  
ATOM   2398  CB  SER A 298      -2.916  42.478   8.248  1.00 42.97           C  
ATOM   2399  O   SER A 298      -3.114  40.695  10.451  1.00 42.97           O  
ATOM   2400  OG  SER A 298      -2.559  43.208   7.090  1.00 42.97           O  
ATOM   2401  N   GLY A 299      -0.905  40.300  10.348  1.00 49.22           N  
ATOM   2402  CA  GLY A 299      -0.696  40.007  11.771  1.00 49.22           C  
ATOM   2403  C   GLY A 299      -0.598  38.531  12.173  1.00 49.22           C  
ATOM   2404  O   GLY A 299      -0.373  38.265  13.352  1.00 49.22           O  
ATOM   2405  N   GLN A 300      -0.702  37.567  11.251  1.00 46.44           N  
ATOM   2406  CA  GLN A 300      -0.475  36.144  11.553  1.00 46.44           C  
ATOM   2407  C   GLN A 300       0.802  35.629  10.881  1.00 46.44           C  
ATOM   2408  CB  GLN A 300      -1.709  35.295  11.207  1.00 46.44           C  
ATOM   2409  O   GLN A 300       1.093  35.961   9.733  1.00 46.44           O  
ATOM   2410  CG  GLN A 300      -2.843  35.521  12.224  1.00 46.44           C  
ATOM   2411  CD  GLN A 300      -4.048  34.609  12.006  1.00 46.44           C  
ATOM   2412  NE2 GLN A 300      -4.994  34.589  12.919  1.00 46.44           N  
ATOM   2413  OE1 GLN A 300      -4.169  33.892  11.030  1.00 46.44           O  
ATOM   2414  N   LYS A 301       1.588  34.821  11.612  1.00 44.38           N  
ATOM   2415  CA  LYS A 301       2.749  34.129  11.033  1.00 44.38           C  
ATOM   2416  C   LYS A 301       2.274  33.244   9.872  1.00 44.38           C  
ATOM   2417  CB  LYS A 301       3.497  33.280  12.078  1.00 44.38           C  
ATOM   2418  O   LYS A 301       1.202  32.654   9.982  1.00 44.38           O  
ATOM   2419  CG  LYS A 301       4.481  34.109  12.917  1.00 44.38           C  
ATOM   2420  CD  LYS A 301       5.217  33.222  13.931  1.00 44.38           C  
ATOM   2421  CE  LYS A 301       6.237  34.044  14.730  1.00 44.38           C  
ATOM   2422  NZ  LYS A 301       6.932  33.211  15.745  1.00 44.38           N  
ATOM   2423  N   PRO A 302       3.056  33.112   8.794  1.00 48.28           N  
ATOM   2424  CA  PRO A 302       2.764  32.132   7.761  1.00 48.28           C  
ATOM   2425  C   PRO A 302       2.728  30.724   8.371  1.00 48.28           C  
ATOM   2426  CB  PRO A 302       3.880  32.283   6.730  1.00 48.28           C  
ATOM   2427  O   PRO A 302       3.694  30.297   9.005  1.00 48.28           O  
ATOM   2428  CG  PRO A 302       4.987  33.090   7.402  1.00 48.28           C  
ATOM   2429  CD  PRO A 302       4.287  33.835   8.528  1.00 48.28           C  
ATOM   2430  N   LEU A 303       1.611  30.009   8.214  1.00 50.03           N  
ATOM   2431  CA  LEU A 303       1.500  28.603   8.602  1.00 50.03           C  
ATOM   2432  C   LEU A 303       1.410  27.734   7.337  1.00 50.03           C  
ATOM   2433  CB  LEU A 303       0.274  28.346   9.508  1.00 50.03           C  
ATOM   2434  O   LEU A 303       0.435  27.836   6.595  1.00 50.03           O  
ATOM   2435  CG  LEU A 303       0.352  28.624  11.020  1.00 50.03           C  
ATOM   2436  CD1 LEU A 303       0.331  30.100  11.381  1.00 50.03           C  
ATOM   2437  CD2 LEU A 303      -0.841  27.955  11.710  1.00 50.03           C  
ATOM   2438  N   GLY A 304       2.316  26.767   7.170  1.00 58.22           N  
ATOM   2439  CA  GLY A 304       2.292  25.752   6.097  1.00 58.22           C  
ATOM   2440  C   GLY A 304       3.463  25.857   5.114  1.00 58.22           C  
ATOM   2441  O   GLY A 304       4.242  26.801   5.182  1.00 58.22           O  
ATOM   2442  N   SER A 305       3.595  24.878   4.213  1.00 61.22           N  
ATOM   2443  CA  SER A 305       4.660  24.811   3.193  1.00 61.22           C  
ATOM   2444  C   SER A 305       4.347  25.606   1.918  1.00 61.22           C  
ATOM   2445  CB  SER A 305       4.914  23.343   2.822  1.00 61.22           C  
ATOM   2446  O   SER A 305       5.259  25.947   1.174  1.00 61.22           O  
ATOM   2447  OG  SER A 305       3.702  22.763   2.363  1.00 61.22           O  
ATOM   2448  N   GLY A 306       3.072  25.925   1.659  1.00 69.56           N  
ATOM   2449  CA  GLY A 306       2.629  26.515   0.385  1.00 69.56           C  
ATOM   2450  C   GLY A 306       2.646  25.527  -0.791  1.00 69.56           C  
ATOM   2451  O   GLY A 306       2.632  25.950  -1.940  1.00 69.56           O  
ATOM   2452  N   ILE A 307       2.721  24.218  -0.516  1.00 71.38           N  
ATOM   2453  CA  ILE A 307       2.837  23.165  -1.542  1.00 71.38           C  
ATOM   2454  C   ILE A 307       1.510  22.409  -1.722  1.00 71.38           C  
ATOM   2455  CB  ILE A 307       4.016  22.221  -1.198  1.00 71.38           C  
ATOM   2456  O   ILE A 307       1.102  22.145  -2.851  1.00 71.38           O  
ATOM   2457  CG1 ILE A 307       5.350  22.998  -1.074  1.00 71.38           C  
ATOM   2458  CG2 ILE A 307       4.146  21.115  -2.256  1.00 71.38           C  
ATOM   2459  CD1 ILE A 307       6.507  22.142  -0.543  1.00 71.38           C  
ATOM   2460  N   GLY A 308       0.789  22.121  -0.632  1.00 75.81           N  
ATOM   2461  CA  GLY A 308      -0.373  21.222  -0.652  1.00 75.81           C  
ATOM   2462  C   GLY A 308      -1.489  21.602  -1.637  1.00 75.81           C  
ATOM   2463  O   GLY A 308      -2.035  20.726  -2.305  1.00 75.81           O  
ATOM   2464  N   LEU A 309      -1.832  22.891  -1.785  1.00 86.56           N  
ATOM   2465  CA  LEU A 309      -2.856  23.330  -2.754  1.00 86.56           C  
ATOM   2466  C   LEU A 309      -2.395  23.172  -4.212  1.00 86.56           C  
ATOM   2467  CB  LEU A 309      -3.277  24.789  -2.483  1.00 86.56           C  
ATOM   2468  O   LEU A 309      -3.195  22.772  -5.057  1.00 86.56           O  
ATOM   2469  CG  LEU A 309      -4.208  24.990  -1.273  1.00 86.56           C  
ATOM   2470  CD1 LEU A 309      -4.435  26.485  -1.048  1.00 86.56           C  
ATOM   2471  CD2 LEU A 309      -5.577  24.333  -1.473  1.00 86.56           C  
ATOM   2472  N   ALA A 310      -1.117  23.428  -4.502  1.00 84.06           N  
ATOM   2473  CA  ALA A 310      -0.539  23.234  -5.832  1.00 84.06           C  
ATOM   2474  C   ALA A 310      -0.521  21.743  -6.225  1.00 84.06           C  
ATOM   2475  CB  ALA A 310       0.870  23.842  -5.841  1.00 84.06           C  
ATOM   2476  O   ALA A 310      -0.918  21.380  -7.336  1.00 84.06           O  
ATOM   2477  N   VAL A 311      -0.146  20.867  -5.283  1.00 80.31           N  
ATOM   2478  CA  VAL A 311      -0.201  19.404  -5.457  1.00 80.31           C  
ATOM   2479  C   VAL A 311      -1.642  18.941  -5.658  1.00 80.31           C  
ATOM   2480  CB  VAL A 311       0.461  18.683  -4.264  1.00 80.31           C  
ATOM   2481  O   VAL A 311      -1.928  18.232  -6.618  1.00 80.31           O  
ATOM   2482  CG1 VAL A 311       0.263  17.163  -4.302  1.00 80.31           C  
ATOM   2483  CG2 VAL A 311       1.969  18.954  -4.260  1.00 80.31           C  
ATOM   2484  N   SER A 312      -2.575  19.416  -4.827  1.00 88.56           N  
ATOM   2485  CA  SER A 312      -3.999  19.066  -4.937  1.00 88.56           C  
ATOM   2486  C   SER A 312      -4.587  19.455  -6.294  1.00 88.56           C  
ATOM   2487  CB  SER A 312      -4.813  19.751  -3.839  1.00 88.56           C  
ATOM   2488  O   SER A 312      -5.315  18.671  -6.900  1.00 88.56           O  
ATOM   2489  OG  SER A 312      -4.387  19.328  -2.561  1.00 88.56           O  
ATOM   2490  N   LYS A 313      -4.232  20.641  -6.808  1.00 90.56           N  
ATOM   2491  CA  LYS A 313      -4.652  21.090  -8.138  1.00 90.56           C  
ATOM   2492  C   LYS A 313      -4.076  20.218  -9.249  1.00 90.56           C  
ATOM   2493  CB  LYS A 313      -4.282  22.567  -8.316  1.00 90.56           C  
ATOM   2494  O   LYS A 313      -4.796  19.853 -10.171  1.00 90.56           O  
ATOM   2495  CG  LYS A 313      -4.793  23.085  -9.666  1.00 90.56           C  
ATOM   2496  CD  LYS A 313      -4.828  24.610  -9.689  1.00 90.56           C  
ATOM   2497  CE  LYS A 313      -5.535  25.058 -10.966  1.00 90.56           C  
ATOM   2498  NZ  LYS A 313      -6.174  26.375 -10.777  1.00 90.56           N  
ATOM   2499  N   THR A 314      -2.806  19.840  -9.138  1.00 84.62           N  
ATOM   2500  CA  THR A 314      -2.163  18.966 -10.125  1.00 84.62           C  
ATOM   2501  C   THR A 314      -2.798  17.574 -10.144  1.00 84.62           C  
ATOM   2502  CB  THR A 314      -0.661  18.851  -9.859  1.00 84.62           C  
ATOM   2503  O   THR A 314      -3.097  17.057 -11.217  1.00 84.62           O  
ATOM   2504  CG2 THR A 314       0.017  18.079 -10.988  1.00 84.62           C  
ATOM   2505  OG1 THR A 314      -0.069  20.132  -9.798  1.00 84.62           O  
ATOM   2506  N   ILE A 315      -3.067  16.981  -8.975  1.00 83.31           N  
ATOM   2507  CA  ILE A 315      -3.751  15.682  -8.866  1.00 83.31           C  
ATOM   2508  C   ILE A 315      -5.156  15.764  -9.482  1.00 83.31           C  
ATOM   2509  CB  ILE A 315      -3.785  15.205  -7.395  1.00 83.31           C  
ATOM   2510  O   ILE A 315      -5.515  14.902 -10.282  1.00 83.31           O  
ATOM   2511  CG1 ILE A 315      -2.358  14.907  -6.874  1.00 83.31           C  
ATOM   2512  CG2 ILE A 315      -4.640  13.933  -7.239  1.00 83.31           C  
ATOM   2513  CD1 ILE A 315      -2.291  14.654  -5.361  1.00 83.31           C  
ATOM   2514  N   ALA A 316      -5.922  16.821  -9.187  1.00 90.56           N  
ATOM   2515  CA  ALA A 316      -7.247  17.028  -9.777  1.00 90.56           C  
ATOM   2516  C   ALA A 316      -7.193  17.091 -11.316  1.00 90.56           C  
ATOM   2517  CB  ALA A 316      -7.855  18.306  -9.186  1.00 90.56           C  
ATOM   2518  O   ALA A 316      -7.989  16.439 -11.991  1.00 90.56           O  
ATOM   2519  N   GLN A 317      -6.213  17.812 -11.871  1.00 90.94           N  
ATOM   2520  CA  GLN A 317      -6.004  17.916 -13.319  1.00 90.94           C  
ATOM   2521  C   GLN A 317      -5.596  16.585 -13.958  1.00 90.94           C  
ATOM   2522  CB  GLN A 317      -4.951  18.994 -13.604  1.00 90.94           C  
ATOM   2523  O   GLN A 317      -6.097  16.242 -15.029  1.00 90.94           O  
ATOM   2524  CG  GLN A 317      -5.524  20.393 -13.354  1.00 90.94           C  
ATOM   2525  CD  GLN A 317      -4.501  21.506 -13.527  1.00 90.94           C  
ATOM   2526  NE2 GLN A 317      -4.959  22.737 -13.554  1.00 90.94           N  
ATOM   2527  OE1 GLN A 317      -3.300  21.319 -13.653  1.00 90.94           O  
ATOM   2528  N   LEU A 318      -4.738  15.800 -13.298  1.00 86.50           N  
ATOM   2529  CA  LEU A 318      -4.371  14.457 -13.761  1.00 86.50           C  
ATOM   2530  C   LEU A 318      -5.585  13.525 -13.817  1.00 86.50           C  
ATOM   2531  CB  LEU A 318      -3.284  13.870 -12.845  1.00 86.50           C  
ATOM   2532  O   LEU A 318      -5.708  12.735 -14.751  1.00 86.50           O  
ATOM   2533  CG  LEU A 318      -1.890  14.492 -13.030  1.00 86.50           C  
ATOM   2534  CD1 LEU A 318      -0.972  13.972 -11.926  1.00 86.50           C  
ATOM   2535  CD2 LEU A 318      -1.268  14.120 -14.378  1.00 86.50           C  
ATOM   2536  N   MET A 319      -6.511  13.648 -12.863  1.00 87.38           N  
ATOM   2537  CA  MET A 319      -7.770  12.895 -12.845  1.00 87.38           C  
ATOM   2538  C   MET A 319      -8.789  13.359 -13.907  1.00 87.38           C  
ATOM   2539  CB  MET A 319      -8.375  12.942 -11.436  1.00 87.38           C  
ATOM   2540  O   MET A 319      -9.889  12.809 -13.984  1.00 87.38           O  
ATOM   2541  CG  MET A 319      -7.521  12.200 -10.400  1.00 87.38           C  
ATOM   2542  SD  MET A 319      -8.251  12.158  -8.739  1.00 87.38           S  
ATOM   2543  CE  MET A 319      -9.668  11.081  -9.093  1.00 87.38           C  
ATOM   2544  N   GLY A 320      -8.443  14.346 -14.741  1.00 88.50           N  
ATOM   2545  CA  GLY A 320      -9.324  14.916 -15.765  1.00 88.50           C  
ATOM   2546  C   GLY A 320     -10.318  15.947 -15.227  1.00 88.50           C  
ATOM   2547  O   GLY A 320     -11.304  16.244 -15.897  1.00 88.50           O  
ATOM   2548  N   GLY A 321     -10.081  16.453 -14.017  1.00 93.44           N  
ATOM   2549  CA  GLY A 321     -10.883  17.459 -13.333  1.00 93.44           C  
ATOM   2550  C   GLY A 321     -10.161  18.799 -13.165  1.00 93.44           C  
ATOM   2551  O   GLY A 321      -9.203  19.100 -13.877  1.00 93.44           O  
ATOM   2552  N   ASP A 322     -10.605  19.610 -12.203  1.00 95.56           N  
ATOM   2553  CA  ASP A 322      -9.906  20.835 -11.786  1.00 95.56           C  
ATOM   2554  C   ASP A 322     -10.219  21.193 -10.324  1.00 95.56           C  
ATOM   2555  CB  ASP A 322     -10.239  22.013 -12.730  1.00 95.56           C  
ATOM   2556  O   ASP A 322     -11.190  20.706  -9.737  1.00 95.56           O  
ATOM   2557  CG  ASP A 322      -9.257  23.199 -12.616  1.00 95.56           C  
ATOM   2558  OD1 ASP A 322      -8.097  23.007 -12.166  1.00 95.56           O  
ATOM   2559  OD2 ASP A 322      -9.651  24.330 -12.973  1.00 95.56           O  
ATOM   2560  N   LEU A 323      -9.390  22.060  -9.740  1.00 95.44           N  
ATOM   2561  CA  LEU A 323      -9.565  22.604  -8.395  1.00 95.44           C  
ATOM   2562  C   LEU A 323      -9.598  24.138  -8.447  1.00 95.44           C  
ATOM   2563  CB  LEU A 323      -8.453  22.054  -7.485  1.00 95.44           C  
ATOM   2564  O   LEU A 323      -8.617  24.788  -8.831  1.00 95.44           O  
ATOM   2565  CG  LEU A 323      -8.547  22.495  -6.013  1.00 95.44           C  
ATOM   2566  CD1 LEU A 323      -9.805  21.985  -5.315  1.00 95.44           C  
ATOM   2567  CD2 LEU A 323      -7.339  21.956  -5.246  1.00 95.44           C  
ATOM   2568  N   THR A 324     -10.724  24.715  -8.028  1.00 95.44           N  
ATOM   2569  CA  THR A 324     -10.984  26.162  -8.038  1.00 95.44           C  
ATOM   2570  C   THR A 324     -11.318  26.686  -6.641  1.00 95.44           C  
ATOM   2571  CB  THR A 324     -12.092  26.530  -9.039  1.00 95.44           C  
ATOM   2572  O   THR A 324     -11.538  25.914  -5.705  1.00 95.44           O  
ATOM   2573  CG2 THR A 324     -11.779  26.066 -10.461  1.00 95.44           C  
ATOM   2574  OG1 THR A 324     -13.310  25.951  -8.653  1.00 95.44           O  
ATOM   2575  N   VAL A 325     -11.303  28.010  -6.473  1.00 95.12           N  
ATOM   2576  CA  VAL A 325     -11.562  28.670  -5.188  1.00 95.12           C  
ATOM   2577  C   VAL A 325     -12.373  29.945  -5.377  1.00 95.12           C  
ATOM   2578  CB  VAL A 325     -10.251  28.943  -4.426  1.00 95.12           C  
ATOM   2579  O   VAL A 325     -12.100  30.743  -6.273  1.00 95.12           O  
ATOM   2580  CG1 VAL A 325      -9.318  29.904  -5.172  1.00 95.12           C  
ATOM   2581  CG2 VAL A 325     -10.496  29.489  -3.013  1.00 95.12           C  
ATOM   2582  N   GLU A 326     -13.323  30.153  -4.476  1.00 93.88           N  
ATOM   2583  CA  GLU A 326     -14.059  31.397  -4.288  1.00 93.88           C  
ATOM   2584  C   GLU A 326     -13.907  31.834  -2.831  1.00 93.88           C  
ATOM   2585  CB  GLU A 326     -15.537  31.208  -4.647  1.00 93.88           C  
ATOM   2586  O   GLU A 326     -13.961  31.013  -1.918  1.00 93.88           O  
ATOM   2587  CG  GLU A 326     -15.730  30.862  -6.133  1.00 93.88           C  
ATOM   2588  CD  GLU A 326     -17.206  30.752  -6.544  1.00 93.88           C  
ATOM   2589  OE1 GLU A 326     -17.438  30.538  -7.755  1.00 93.88           O  
ATOM   2590  OE2 GLU A 326     -18.087  30.912  -5.668  1.00 93.88           O  
ATOM   2591  N   SER A 327     -13.673  33.118  -2.572  1.00 93.56           N  
ATOM   2592  CA  SER A 327     -13.542  33.603  -1.198  1.00 93.56           C  
ATOM   2593  C   SER A 327     -13.873  35.082  -1.084  1.00 93.56           C  
ATOM   2594  CB  SER A 327     -12.128  33.337  -0.681  1.00 93.56           C  
ATOM   2595  O   SER A 327     -13.628  35.864  -2.004  1.00 93.56           O  
ATOM   2596  OG  SER A 327     -12.050  33.594   0.703  1.00 93.56           O  
ATOM   2597  N   GLU A 328     -14.407  35.461   0.076  1.00 90.06           N  
ATOM   2598  CA  GLU A 328     -14.621  36.849   0.463  1.00 90.06           C  
ATOM   2599  C   GLU A 328     -13.987  37.099   1.836  1.00 90.06           C  
ATOM   2600  CB  GLU A 328     -16.119  37.191   0.416  1.00 90.06           C  
ATOM   2601  O   GLU A 328     -14.139  36.316   2.781  1.00 90.06           O  
ATOM   2602  CG  GLU A 328     -16.371  38.696   0.602  1.00 90.06           C  
ATOM   2603  CD  GLU A 328     -17.859  39.083   0.613  1.00 90.06           C  
ATOM   2604  OE1 GLU A 328     -18.190  40.203   1.063  1.00 90.06           O  
ATOM   2605  OE2 GLU A 328     -18.752  38.270   0.291  1.00 90.06           O  
ATOM   2606  N   LEU A 329     -13.259  38.211   1.949  1.00 88.25           N  
ATOM   2607  CA  LEU A 329     -12.520  38.554   3.158  1.00 88.25           C  
ATOM   2608  C   LEU A 329     -13.475  38.703   4.355  1.00 88.25           C  
ATOM   2609  CB  LEU A 329     -11.697  39.827   2.897  1.00 88.25           C  
ATOM   2610  O   LEU A 329     -14.438  39.465   4.311  1.00 88.25           O  
ATOM   2611  CG  LEU A 329     -10.451  39.906   3.802  1.00 88.25           C  
ATOM   2612  CD1 LEU A 329      -9.185  39.853   2.951  1.00 88.25           C  
ATOM   2613  CD2 LEU A 329     -10.425  41.194   4.624  1.00 88.25           C  
ATOM   2614  N   GLY A 330     -13.207  37.962   5.428  1.00 83.88           N  
ATOM   2615  CA  GLY A 330     -14.020  37.931   6.646  1.00 83.88           C  
ATOM   2616  C   GLY A 330     -15.302  37.093   6.571  1.00 83.88           C  
ATOM   2617  O   GLY A 330     -15.990  36.996   7.586  1.00 83.88           O  
ATOM   2618  N   LYS A 331     -15.628  36.492   5.418  1.00 87.81           N  
ATOM   2619  CA  LYS A 331     -16.759  35.554   5.274  1.00 87.81           C  
ATOM   2620  C   LYS A 331     -16.331  34.102   5.046  1.00 87.81           C  
ATOM   2621  CB  LYS A 331     -17.712  36.013   4.168  1.00 87.81           C  
ATOM   2622  O   LYS A 331     -17.162  33.216   5.218  1.00 87.81           O  
ATOM   2623  CG  LYS A 331     -18.309  37.407   4.411  1.00 87.81           C  
ATOM   2624  CD  LYS A 331     -19.470  37.617   3.437  1.00 87.81           C  
ATOM   2625  CE  LYS A 331     -19.909  39.081   3.379  1.00 87.81           C  
ATOM   2626  NZ  LYS A 331     -20.579  39.354   2.088  1.00 87.81           N  
ATOM   2627  N   GLY A 332     -15.060  33.874   4.708  1.00 90.69           N  
ATOM   2628  CA  GLY A 332     -14.461  32.550   4.535  1.00 90.69           C  
ATOM   2629  C   GLY A 332     -14.148  32.203   3.079  1.00 90.69           C  
ATOM   2630  O   GLY A 332     -14.196  33.068   2.196  1.00 90.69           O  
ATOM   2631  N   ALA A 333     -13.754  30.958   2.821  1.00 93.81           N  
ATOM   2632  CA  ALA A 333     -13.417  30.462   1.488  1.00 93.81           C  
ATOM   2633  C   ALA A 333     -14.208  29.196   1.136  1.00 93.81           C  
ATOM   2634  CB  ALA A 333     -11.900  30.253   1.389  1.00 93.81           C  
ATOM   2635  O   ALA A 333     -14.710  28.485   2.001  1.00 93.81           O  
ATOM   2636  N   SER A 334     -14.355  28.939  -0.160  1.00 95.88           N  
ATOM   2637  CA  SER A 334     -14.975  27.744  -0.723  1.00 95.88           C  
ATOM   2638  C   SER A 334     -14.088  27.198  -1.833  1.00 95.88           C  
ATOM   2639  CB  SER A 334     -16.382  28.048  -1.239  1.00 95.88           C  
ATOM   2640  O   SER A 334     -13.874  27.854  -2.850  1.00 95.88           O  
ATOM   2641  OG  SER A 334     -17.211  28.334  -0.127  1.00 95.88           O  
ATOM   2642  N   PHE A 335     -13.554  25.999  -1.625  1.00 96.44           N  
ATOM   2643  CA  PHE A 335     -12.739  25.285  -2.603  1.00 96.44           C  
ATOM   2644  C   PHE A 335     -13.586  24.223  -3.290  1.00 96.44           C  
ATOM   2645  CB  PHE A 335     -11.519  24.661  -1.923  1.00 96.44           C  
ATOM   2646  O   PHE A 335     -14.189  23.393  -2.614  1.00 96.44           O  
ATOM   2647  CG  PHE A 335     -10.491  25.674  -1.467  1.00 96.44           C  
ATOM   2648  CD1 PHE A 335      -9.397  25.985  -2.296  1.00 96.44           C  
ATOM   2649  CD2 PHE A 335     -10.626  26.307  -0.217  1.00 96.44           C  
ATOM   2650  CE1 PHE A 335      -8.434  26.919  -1.873  1.00 96.44           C  
ATOM   2651  CE2 PHE A 335      -9.669  27.247   0.202  1.00 96.44           C  
ATOM   2652  CZ  PHE A 335      -8.571  27.549  -0.623  1.00 96.44           C  
ATOM   2653  N   THR A 336     -13.603  24.235  -4.620  1.00 96.88           N  
ATOM   2654  CA  THR A 336     -14.407  23.315  -5.429  1.00 96.88           C  
ATOM   2655  C   THR A 336     -13.498  22.376  -6.204  1.00 96.88           C  
ATOM   2656  CB  THR A 336     -15.345  24.077  -6.373  1.00 96.88           C  
ATOM   2657  O   THR A 336     -12.803  22.794  -7.131  1.00 96.88           O  
ATOM   2658  CG2 THR A 336     -16.240  23.134  -7.180  1.00 96.88           C  
ATOM   2659  OG1 THR A 336     -16.190  24.921  -5.626  1.00 96.88           O  
ATOM   2660  N   LEU A 337     -13.514  21.098  -5.831  1.00 97.06           N  
ATOM   2661  CA  LEU A 337     -12.924  20.010  -6.602  1.00 97.06           C  
ATOM   2662  C   LEU A 337     -13.971  19.488  -7.587  1.00 97.06           C  
ATOM   2663  CB  LEU A 337     -12.434  18.920  -5.634  1.00 97.06           C  
ATOM   2664  O   LEU A 337     -15.019  18.990  -7.179  1.00 97.06           O  
ATOM   2665  CG  LEU A 337     -11.964  17.622  -6.315  1.00 97.06           C  
ATOM   2666  CD1 LEU A 337     -10.727  17.867  -7.179  1.00 97.06           C  
ATOM   2667  CD2 LEU A 337     -11.644  16.564  -5.259  1.00 97.06           C  
ATOM   2668  N   THR A 338     -13.669  19.586  -8.877  1.00 96.56           N  
ATOM   2669  CA  THR A 338     -14.495  19.048  -9.963  1.00 96.56           C  
ATOM   2670  C   THR A 338     -13.815  17.812 -10.526  1.00 96.56           C  
ATOM   2671  CB  THR A 338     -14.672  20.090 -11.075  1.00 96.56           C  
ATOM   2672  O   THR A 338     -12.651  17.902 -10.905  1.00 96.56           O  
ATOM   2673  CG2 THR A 338     -15.644  19.622 -12.158  1.00 96.56           C  
ATOM   2674  OG1 THR A 338     -15.188  21.285 -10.535  1.00 96.56           O  
ATOM   2675  N   LEU A 339     -14.519  16.684 -10.613  1.00 94.88           N  
ATOM   2676  CA  LEU A 339     -14.020  15.449 -11.228  1.00 94.88           C  
ATOM   2677  C   LEU A 339     -15.021  14.917 -12.264  1.00 94.88           C  
ATOM   2678  CB  LEU A 339     -13.748  14.387 -10.146  1.00 94.88           C  
ATOM   2679  O   LEU A 339     -16.229  15.084 -12.070  1.00 94.88           O  
ATOM   2680  CG  LEU A 339     -12.640  14.740  -9.141  1.00 94.88           C  
ATOM   2681  CD1 LEU A 339     -12.574  13.660  -8.064  1.00 94.88           C  
ATOM   2682  CD2 LEU A 339     -11.264  14.833  -9.803  1.00 94.88           C  
ATOM   2683  N   PRO A 340     -14.552  14.250 -13.336  1.00 92.06           N  
ATOM   2684  CA  PRO A 340     -15.437  13.638 -14.319  1.00 92.06           C  
ATOM   2685  C   PRO A 340     -16.269  12.527 -13.673  1.00 92.06           C  
ATOM   2686  CB  PRO A 340     -14.525  13.116 -15.432  1.00 92.06           C  
ATOM   2687  O   PRO A 340     -15.739  11.632 -13.012  1.00 92.06           O  
ATOM   2688  CG  PRO A 340     -13.193  12.874 -14.722  1.00 92.06           C  
ATOM   2689  CD  PRO A 340     -13.159  13.972 -13.661  1.00 92.06           C  
ATOM   2690  N   LEU A 341     -17.581  12.574 -13.887  1.00 88.56           N  
ATOM   2691  CA  LEU A 341     -18.514  11.580 -13.384  1.00 88.56           C  
ATOM   2692  C   LEU A 341     -18.425  10.325 -14.252  1.00 88.56           C  
ATOM   2693  CB  LEU A 341     -19.937  12.162 -13.364  1.00 88.56           C  
ATOM   2694  O   LEU A 341     -18.855  10.312 -15.403  1.00 88.56           O  
ATOM   2695  CG  LEU A 341     -20.919  11.344 -12.512  1.00 88.56           C  
ATOM   2696  CD1 LEU A 341     -20.639  11.606 -11.034  1.00 88.56           C  
ATOM   2697  CD2 LEU A 341     -22.355  11.785 -12.780  1.00 88.56           C  
ATOM   2698  N   LYS A 342     -17.853   9.260 -13.694  1.00 87.25           N  
ATOM   2699  CA  LYS A 342     -17.815   7.933 -14.314  1.00 87.25           C  
ATOM   2700  C   LYS A 342     -18.589   6.964 -13.439  1.00 87.25           C  
ATOM   2701  CB  LYS A 342     -16.365   7.499 -14.546  1.00 87.25           C  
ATOM   2702  O   LYS A 342     -17.995   6.212 -12.669  1.00 87.25           O  
ATOM   2703  CG  LYS A 342     -15.670   8.343 -15.619  1.00 87.25           C  
ATOM   2704  CD  LYS A 342     -14.245   7.823 -15.813  1.00 87.25           C  
ATOM   2705  CE  LYS A 342     -13.509   8.683 -16.840  1.00 87.25           C  
ATOM   2706  NZ  LYS A 342     -12.095   8.254 -16.958  1.00 87.25           N  
ATOM   2707  N   GLU A 343     -19.912   7.051 -13.522  1.00 84.94           N  
ATOM   2708  CA  GLU A 343     -20.804   6.128 -12.827  1.00 84.94           C  
ATOM   2709  C   GLU A 343     -20.599   4.712 -13.354  1.00 84.94           C  
ATOM   2710  CB  GLU A 343     -22.258   6.603 -12.928  1.00 84.94           C  
ATOM   2711  O   GLU A 343     -20.549   4.466 -14.562  1.00 84.94           O  
ATOM   2712  CG  GLU A 343     -23.200   5.744 -12.067  1.00 84.94           C  
ATOM   2713  CD  GLU A 343     -24.619   6.324 -11.950  1.00 84.94           C  
ATOM   2714  OE1 GLU A 343     -25.376   5.812 -11.092  1.00 84.94           O  
ATOM   2715  OE2 GLU A 343     -24.935   7.286 -12.686  1.00 84.94           O  
ATOM   2716  N   VAL A 344     -20.448   3.784 -12.419  1.00 83.69           N  
ATOM   2717  CA  VAL A 344     -20.374   2.356 -12.699  1.00 83.69           C  
ATOM   2718  C   VAL A 344     -21.485   1.668 -11.937  1.00 83.69           C  
ATOM   2719  CB  VAL A 344     -18.987   1.760 -12.398  1.00 83.69           C  
ATOM   2720  O   VAL A 344     -21.901   2.112 -10.871  1.00 83.69           O  
ATOM   2721  CG1 VAL A 344     -18.018   2.186 -13.499  1.00 83.69           C  
ATOM   2722  CG2 VAL A 344     -18.437   2.152 -11.024  1.00 83.69           C  
ATOM   2723  N   ASN A 345     -22.003   0.582 -12.498  1.00 74.25           N  
ATOM   2724  CA  ASN A 345     -22.942  -0.241 -11.755  1.00 74.25           C  
ATOM   2725  C   ASN A 345     -22.219  -0.851 -10.556  1.00 74.25           C  
ATOM   2726  CB  ASN A 345     -23.540  -1.310 -12.677  1.00 74.25           C  
ATOM   2727  O   ASN A 345     -21.017  -1.114 -10.635  1.00 74.25           O  
ATOM   2728  CG  ASN A 345     -24.426  -0.684 -13.734  1.00 74.25           C  
ATOM   2729  ND2 ASN A 345     -24.250  -1.032 -14.986  1.00 74.25           N  
ATOM   2730  OD1 ASN A 345     -25.296   0.118 -13.455  1.00 74.25           O  
ATOM   2731  N   LYS A 346     -22.970  -1.134  -9.483  1.00 58.91           N  
ATOM   2732  CA  LYS A 346     -22.482  -1.988  -8.397  1.00 58.91           C  
ATOM   2733  C   LYS A 346     -21.774  -3.188  -9.040  1.00 58.91           C  
ATOM   2734  CB  LYS A 346     -23.653  -2.440  -7.508  1.00 58.91           C  
ATOM   2735  O   LYS A 346     -22.414  -3.835  -9.883  1.00 58.91           O  
ATOM   2736  CG  LYS A 346     -23.174  -3.332  -6.352  1.00 58.91           C  
ATOM   2737  CD  LYS A 346     -24.330  -3.767  -5.447  1.00 58.91           C  
ATOM   2738  CE  LYS A 346     -23.757  -4.662  -4.342  1.00 58.91           C  
ATOM   2739  NZ  LYS A 346     -24.791  -5.089  -3.371  1.00 58.91           N  
ATOM   2740  N   PRO A 347     -20.500  -3.465  -8.705  1.00 55.09           N  
ATOM   2741  CA  PRO A 347     -19.801  -4.611  -9.264  1.00 55.09           C  
ATOM   2742  C   PRO A 347     -20.717  -5.819  -9.094  1.00 55.09           C  
ATOM   2743  CB  PRO A 347     -18.468  -4.718  -8.512  1.00 55.09           C  
ATOM   2744  O   PRO A 347     -21.249  -6.054  -8.003  1.00 55.09           O  
ATOM   2745  CG  PRO A 347     -18.660  -3.858  -7.262  1.00 55.09           C  
ATOM   2746  CD  PRO A 347     -19.683  -2.814  -7.692  1.00 55.09           C  
ATOM   2747  N   THR A 348     -21.040  -6.482 -10.213  1.00 43.28           N  
ATOM   2748  CA  THR A 348     -21.985  -7.599 -10.198  1.00 43.28           C  
ATOM   2749  C   THR A 348     -21.381  -8.626  -9.271  1.00 43.28           C  
ATOM   2750  CB  THR A 348     -22.221  -8.203 -11.588  1.00 43.28           C  
ATOM   2751  O   THR A 348     -20.363  -9.227  -9.599  1.00 43.28           O  
ATOM   2752  CG2 THR A 348     -23.313  -9.275 -11.580  1.00 43.28           C  
ATOM   2753  OG1 THR A 348     -22.661  -7.186 -12.455  1.00 43.28           O  
ATOM   2754  N   THR A 349     -21.968  -8.748  -8.086  1.00 38.97           N  
ATOM   2755  CA  THR A 349     -21.470  -9.608  -7.029  1.00 38.97           C  
ATOM   2756  C   THR A 349     -21.554 -11.033  -7.559  1.00 38.97           C  
ATOM   2757  CB  THR A 349     -22.296  -9.401  -5.741  1.00 38.97           C  
ATOM   2758  O   THR A 349     -22.610 -11.663  -7.495  1.00 38.97           O  
ATOM   2759  CG2 THR A 349     -21.574  -9.918  -4.500  1.00 38.97           C  
ATOM   2760  OG1 THR A 349     -22.559  -8.021  -5.534  1.00 38.97           O  
ATOM   2761  N   ARG A 350     -20.456 -11.555  -8.119  1.00 34.41           N  
ATOM   2762  CA  ARG A 350     -20.203 -12.986  -8.016  1.00 34.41           C  
ATOM   2763  C   ARG A 350     -20.111 -13.218  -6.516  1.00 34.41           C  
ATOM   2764  CB  ARG A 350     -18.918 -13.407  -8.746  1.00 34.41           C  
ATOM   2765  O   ARG A 350     -19.223 -12.683  -5.862  1.00 34.41           O  
ATOM   2766  CG  ARG A 350     -19.094 -13.438 -10.272  1.00 34.41           C  
ATOM   2767  CD  ARG A 350     -17.887 -14.131 -10.912  1.00 34.41           C  
ATOM   2768  NE  ARG A 350     -17.984 -14.170 -12.385  1.00 34.41           N  
ATOM   2769  NH1 ARG A 350     -16.369 -15.775 -12.698  1.00 34.41           N  
ATOM   2770  NH2 ARG A 350     -17.341 -14.823 -14.471  1.00 34.41           N  
ATOM   2771  CZ  ARG A 350     -17.234 -14.922 -13.173  1.00 34.41           C  
ATOM   2772  N   GLN A 351     -21.134 -13.862  -5.960  1.00 36.28           N  
ATOM   2773  CA  GLN A 351     -21.120 -14.329  -4.579  1.00 36.28           C  
ATOM   2774  C   GLN A 351     -19.765 -14.977  -4.305  1.00 36.28           C  
ATOM   2775  CB  GLN A 351     -22.210 -15.396  -4.399  1.00 36.28           C  
ATOM   2776  O   GLN A 351     -19.360 -15.806  -5.114  1.00 36.28           O  
ATOM   2777  CG  GLN A 351     -23.628 -14.818  -4.353  1.00 36.28           C  
ATOM   2778  CD  GLN A 351     -24.690 -15.914  -4.344  1.00 36.28           C  
ATOM   2779  NE2 GLN A 351     -25.744 -15.770  -3.572  1.00 36.28           N  
ATOM   2780  OE1 GLN A 351     -24.624 -16.907  -5.047  1.00 36.28           O  
ATOM   2781  N   ASN A 352     -19.112 -14.580  -3.207  1.00 40.44           N  
ATOM   2782  CA  ASN A 352     -17.974 -15.253  -2.582  1.00 40.44           C  
ATOM   2783  C   ASN A 352     -17.195 -16.177  -3.517  1.00 40.44           C  
ATOM   2784  CB  ASN A 352     -18.466 -16.038  -1.351  1.00 40.44           C  
ATOM   2785  O   ASN A 352     -17.378 -17.392  -3.492  1.00 40.44           O  
ATOM   2786  CG  ASN A 352     -18.638 -15.189  -0.117  1.00 40.44           C  
ATOM   2787  ND2 ASN A 352     -18.915 -15.804   1.006  1.00 40.44           N  
ATOM   2788  OD1 ASN A 352     -18.534 -13.977  -0.140  1.00 40.44           O  
ATOM   2789  N   GLN A 353     -16.306 -15.607  -4.313  1.00 37.44           N  
ATOM   2790  CA  GLN A 353     -15.185 -16.377  -4.815  1.00 37.44           C  
ATOM   2791  C   GLN A 353     -13.931 -15.595  -4.467  1.00 37.44           C  
ATOM   2792  CB  GLN A 353     -15.364 -16.752  -6.293  1.00 37.44           C  
ATOM   2793  O   GLN A 353     -13.414 -14.815  -5.258  1.00 37.44           O  
ATOM   2794  CG  GLN A 353     -16.496 -17.787  -6.454  1.00 37.44           C  
ATOM   2795  CD  GLN A 353     -16.574 -18.387  -7.851  1.00 37.44           C  
ATOM   2796  NE2 GLN A 353     -16.904 -19.656  -7.947  1.00 37.44           N  
ATOM   2797  OE1 GLN A 353     -16.367 -17.728  -8.863  1.00 37.44           O  
ATOM   2798  N   LEU A 354     -13.447 -15.841  -3.245  1.00 48.09           N  
ATOM   2799  CA  LEU A 354     -12.007 -15.992  -3.072  1.00 48.09           C  
ATOM   2800  C   LEU A 354     -11.509 -16.890  -4.224  1.00 48.09           C  
ATOM   2801  CB  LEU A 354     -11.743 -16.653  -1.709  1.00 48.09           C  
ATOM   2802  O   LEU A 354     -12.254 -17.806  -4.599  1.00 48.09           O  
ATOM   2803  CG  LEU A 354     -12.001 -15.689  -0.532  1.00 48.09           C  
ATOM   2804  CD1 LEU A 354     -12.698 -16.331   0.675  1.00 48.09           C  
ATOM   2805  CD2 LEU A 354     -10.697 -15.041  -0.089  1.00 48.09           C  
ATOM   2806  N   PRO A 355     -10.347 -16.613  -4.839  1.00 43.97           N  
ATOM   2807  CA  PRO A 355      -9.841 -17.395  -5.964  1.00 43.97           C  
ATOM   2808  C   PRO A 355     -10.053 -18.891  -5.726  1.00 43.97           C  
ATOM   2809  CB  PRO A 355      -8.360 -17.034  -6.115  1.00 43.97           C  
ATOM   2810  O   PRO A 355      -9.716 -19.389  -4.654  1.00 43.97           O  
ATOM   2811  CG  PRO A 355      -8.091 -15.973  -5.050  1.00 43.97           C  
ATOM   2812  CD  PRO A 355      -9.439 -15.540  -4.501  1.00 43.97           C  
ATOM   2813  N   GLU A 356     -10.670 -19.584  -6.694  1.00 48.91           N  
ATOM   2814  CA  GLU A 356     -11.226 -20.938  -6.497  1.00 48.91           C  
ATOM   2815  C   GLU A 356     -10.190 -21.958  -5.985  1.00 48.91           C  
ATOM   2816  CB  GLU A 356     -11.892 -21.449  -7.801  1.00 48.91           C  
ATOM   2817  O   GLU A 356     -10.586 -22.988  -5.447  1.00 48.91           O  
ATOM   2818  CG  GLU A 356     -13.237 -20.768  -8.138  1.00 48.91           C  
ATOM   2819  CD  GLU A 356     -13.958 -21.357  -9.375  1.00 48.91           C  
ATOM   2820  OE1 GLU A 356     -15.201 -21.192  -9.465  1.00 48.91           O  
ATOM   2821  OE2 GLU A 356     -13.288 -21.940 -10.258  1.00 48.91           O  
ATOM   2822  N   ILE A 357      -8.887 -21.681  -6.138  1.00 60.28           N  
ATOM   2823  CA  ILE A 357      -7.763 -22.457  -5.605  1.00 60.28           C  
ATOM   2824  C   ILE A 357      -6.606 -21.477  -5.311  1.00 60.28           C  
ATOM   2825  CB  ILE A 357      -7.329 -23.535  -6.638  1.00 60.28           C  
ATOM   2826  O   ILE A 357      -6.043 -20.918  -6.250  1.00 60.28           O  
ATOM   2827  CG1 ILE A 357      -8.472 -24.483  -7.093  1.00 60.28           C  
ATOM   2828  CG2 ILE A 357      -6.175 -24.371  -6.050  1.00 60.28           C  
ATOM   2829  CD1 ILE A 357      -8.187 -25.253  -8.386  1.00 60.28           C  
ATOM   2830  N   LEU A 358      -6.244 -21.269  -4.040  1.00 74.06           N  
ATOM   2831  CA  LEU A 358      -4.995 -20.603  -3.625  1.00 74.06           C  
ATOM   2832  C   LEU A 358      -4.005 -21.655  -3.126  1.00 74.06           C  
ATOM   2833  CB  LEU A 358      -5.237 -19.574  -2.498  1.00 74.06           C  
ATOM   2834  O   LEU A 358      -4.397 -22.531  -2.356  1.00 74.06           O  
ATOM   2835  CG  LEU A 358      -5.931 -18.268  -2.913  1.00 74.06           C  
ATOM   2836  CD1 LEU A 358      -6.259 -17.436  -1.667  1.00 74.06           C  
ATOM   2837  CD2 LEU A 358      -5.008 -17.425  -3.795  1.00 74.06           C  
ATOM   2838  N   SER A 359      -2.734 -21.533  -3.505  1.00 75.50           N  
ATOM   2839  CA  SER A 359      -1.624 -22.295  -2.927  1.00 75.50           C  
ATOM   2840  C   SER A 359      -1.005 -21.522  -1.770  1.00 75.50           C  
ATOM   2841  CB  SER A 359      -0.581 -22.643  -3.991  1.00 75.50           C  
ATOM   2842  O   SER A 359      -0.364 -20.492  -1.966  1.00 75.50           O  
ATOM   2843  OG  SER A 359      -1.190 -23.472  -4.961  1.00 75.50           O  
ATOM   2844  N   ILE A 360      -1.205 -22.014  -0.551  1.00 87.69           N  
ATOM   2845  CA  ILE A 360      -0.808 -21.351   0.689  1.00 87.69           C  
ATOM   2846  C   ILE A 360       0.332 -22.133   1.339  1.00 87.69           C  
ATOM   2847  CB  ILE A 360      -2.019 -21.182   1.636  1.00 87.69           C  
ATOM   2848  O   ILE A 360       0.198 -23.327   1.608  1.00 87.69           O  
ATOM   2849  CG1 ILE A 360      -3.175 -20.448   0.910  1.00 87.69           C  
ATOM   2850  CG2 ILE A 360      -1.586 -20.439   2.918  1.00 87.69           C  
ATOM   2851  CD1 ILE A 360      -4.439 -20.238   1.745  1.00 87.69           C  
ATOM   2852  N   LEU A 361       1.432 -21.448   1.649  1.00 92.44           N  
ATOM   2853  CA  LEU A 361       2.475 -21.981   2.522  1.00 92.44           C  
ATOM   2854  C   LEU A 361       2.155 -21.597   3.970  1.00 92.44           C  
ATOM   2855  CB  LEU A 361       3.844 -21.464   2.053  1.00 92.44           C  
ATOM   2856  O   LEU A 361       2.231 -20.425   4.333  1.00 92.44           O  
ATOM   2857  CG  LEU A 361       5.037 -21.958   2.890  1.00 92.44           C  
ATOM   2858  CD1 LEU A 361       5.176 -23.483   2.886  1.00 92.44           C  
ATOM   2859  CD2 LEU A 361       6.330 -21.358   2.335  1.00 92.44           C  
ATOM   2860  N   LEU A 362       1.792 -22.578   4.795  1.00 93.12           N  
ATOM   2861  CA  LEU A 362       1.565 -22.416   6.230  1.00 93.12           C  
ATOM   2862  C   LEU A 362       2.836 -22.783   7.003  1.00 93.12           C  
ATOM   2863  CB  LEU A 362       0.359 -23.279   6.645  1.00 93.12           C  
ATOM   2864  O   LEU A 362       3.261 -23.937   6.992  1.00 93.12           O  
ATOM   2865  CG  LEU A 362       0.075 -23.274   8.160  1.00 93.12           C  
ATOM   2866  CD1 LEU A 362      -0.356 -21.896   8.667  1.00 93.12           C  
ATOM   2867  CD2 LEU A 362      -1.034 -24.276   8.484  1.00 93.12           C  
ATOM   2868  N   VAL A 363       3.422 -21.821   7.711  1.00 93.56           N  
ATOM   2869  CA  VAL A 363       4.609 -22.022   8.547  1.00 93.56           C  
ATOM   2870  C   VAL A 363       4.203 -21.995  10.022  1.00 93.56           C  
ATOM   2871  CB  VAL A 363       5.716 -21.001   8.229  1.00 93.56           C  
ATOM   2872  O   VAL A 363       3.899 -20.933  10.560  1.00 93.56           O  
ATOM   2873  CG1 VAL A 363       7.043 -21.474   8.826  1.00 93.56           C  
ATOM   2874  CG2 VAL A 363       5.922 -20.786   6.723  1.00 93.56           C  
ATOM   2875  N   GLU A 364       4.166 -23.167  10.657  1.00 86.25           N  
ATOM   2876  CA  GLU A 364       3.707 -23.383  12.038  1.00 86.25           C  
ATOM   2877  C   GLU A 364       4.390 -24.632  12.620  1.00 86.25           C  
ATOM   2878  CB  GLU A 364       2.176 -23.558  12.031  1.00 86.25           C  
ATOM   2879  O   GLU A 364       4.382 -25.697  11.999  1.00 86.25           O  
ATOM   2880  CG  GLU A 364       1.543 -23.929  13.384  1.00 86.25           C  
ATOM   2881  CD  GLU A 364       1.432 -22.756  14.361  1.00 86.25           C  
ATOM   2882  OE1 GLU A 364       1.695 -22.924  15.572  1.00 86.25           O  
ATOM   2883  OE2 GLU A 364       0.903 -21.697  13.962  1.00 86.25           O  
ATOM   2884  N   ASP A 365       4.964 -24.522  13.821  1.00 85.06           N  
ATOM   2885  CA  ASP A 365       5.738 -25.595  14.462  1.00 85.06           C  
ATOM   2886  C   ASP A 365       4.907 -26.490  15.402  1.00 85.06           C  
ATOM   2887  CB  ASP A 365       6.958 -24.982  15.172  1.00 85.06           C  
ATOM   2888  O   ASP A 365       5.345 -27.581  15.777  1.00 85.06           O  
ATOM   2889  CG  ASP A 365       6.615 -24.235  16.468  1.00 85.06           C  
ATOM   2890  OD1 ASP A 365       5.573 -23.549  16.469  1.00 85.06           O  
ATOM   2891  OD2 ASP A 365       7.376 -24.395  17.457  1.00 85.06           O  
ATOM   2892  N   ILE A 366       3.691 -26.069  15.764  1.00 77.56           N  
ATOM   2893  CA  ILE A 366       2.793 -26.806  16.661  1.00 77.56           C  
ATOM   2894  C   ILE A 366       1.804 -27.647  15.846  1.00 77.56           C  
ATOM   2895  CB  ILE A 366       2.087 -25.831  17.628  1.00 77.56           C  
ATOM   2896  O   ILE A 366       0.885 -27.124  15.218  1.00 77.56           O  
ATOM   2897  CG1 ILE A 366       3.115 -25.085  18.509  1.00 77.56           C  
ATOM   2898  CG2 ILE A 366       1.069 -26.554  18.533  1.00 77.56           C  
ATOM   2899  CD1 ILE A 366       2.533 -23.879  19.248  1.00 77.56           C  
ATOM   2900  N   GLU A 367       1.926 -28.974  15.928  1.00 78.31           N  
ATOM   2901  CA  GLU A 367       1.116 -29.933  15.156  1.00 78.31           C  
ATOM   2902  C   GLU A 367      -0.403 -29.740  15.324  1.00 78.31           C  
ATOM   2903  CB  GLU A 367       1.539 -31.351  15.568  1.00 78.31           C  
ATOM   2904  O   GLU A 367      -1.149 -29.762  14.346  1.00 78.31           O  
ATOM   2905  CG  GLU A 367       0.924 -32.441  14.676  1.00 78.31           C  
ATOM   2906  CD  GLU A 367       1.454 -33.849  14.997  1.00 78.31           C  
ATOM   2907  OE1 GLU A 367       1.281 -34.737  14.130  1.00 78.31           O  
ATOM   2908  OE2 GLU A 367       2.006 -34.036  16.103  1.00 78.31           O  
ATOM   2909  N   VAL A 368      -0.871 -29.466  16.547  1.00 72.69           N  
ATOM   2910  CA  VAL A 368      -2.295 -29.190  16.817  1.00 72.69           C  
ATOM   2911  C   VAL A 368      -2.770 -27.939  16.060  1.00 72.69           C  
ATOM   2912  CB  VAL A 368      -2.546 -29.044  18.333  1.00 72.69           C  
ATOM   2913  O   VAL A 368      -3.853 -27.934  15.475  1.00 72.69           O  
ATOM   2914  CG1 VAL A 368      -4.032 -28.868  18.662  1.00 72.69           C  
ATOM   2915  CG2 VAL A 368      -2.062 -30.273  19.119  1.00 72.69           C  
ATOM   2916  N   ASN A 369      -1.945 -26.889  16.001  1.00 77.31           N  
ATOM   2917  CA  ASN A 369      -2.269 -25.662  15.269  1.00 77.31           C  
ATOM   2918  C   ASN A 369      -2.248 -25.895  13.757  1.00 77.31           C  
ATOM   2919  CB  ASN A 369      -1.276 -24.551  15.632  1.00 77.31           C  
ATOM   2920  O   ASN A 369      -3.147 -25.419  13.062  1.00 77.31           O  
ATOM   2921  CG  ASN A 369      -1.333 -24.080  17.064  1.00 77.31           C  
ATOM   2922  ND2 ASN A 369      -0.398 -23.244  17.436  1.00 77.31           N  
ATOM   2923  OD1 ASN A 369      -2.192 -24.440  17.857  1.00 77.31           O  
ATOM   2924  N   VAL A 370      -1.268 -26.662  13.266  1.00 81.31           N  
ATOM   2925  CA  VAL A 370      -1.169 -27.073  11.861  1.00 81.31           C  
ATOM   2926  C   VAL A 370      -2.453 -27.768  11.424  1.00 81.31           C  
ATOM   2927  CB  VAL A 370       0.039 -28.006  11.636  1.00 81.31           C  
ATOM   2928  O   VAL A 370      -3.032 -27.378  10.414  1.00 81.31           O  
ATOM   2929  CG1 VAL A 370       0.010 -28.680  10.260  1.00 81.31           C  
ATOM   2930  CG2 VAL A 370       1.361 -27.248  11.755  1.00 81.31           C  
ATOM   2931  N   VAL A 371      -2.923 -28.768  12.179  1.00 76.06           N  
ATOM   2932  CA  VAL A 371      -4.122 -29.542  11.821  1.00 76.06           C  
ATOM   2933  C   VAL A 371      -5.353 -28.643  11.731  1.00 76.06           C  
ATOM   2934  CB  VAL A 371      -4.342 -30.706  12.809  1.00 76.06           C  
ATOM   2935  O   VAL A 371      -6.105 -28.747  10.760  1.00 76.06           O  
ATOM   2936  CG1 VAL A 371      -5.698 -31.402  12.611  1.00 76.06           C  
ATOM   2937  CG2 VAL A 371      -3.257 -31.774  12.616  1.00 76.06           C  
ATOM   2938  N   VAL A 372      -5.549 -27.733  12.690  1.00 73.75           N  
ATOM   2939  CA  VAL A 372      -6.679 -26.789  12.678  1.00 73.75           C  
ATOM   2940  C   VAL A 372      -6.585 -25.827  11.499  1.00 73.75           C  
ATOM   2941  CB  VAL A 372      -6.776 -26.006  13.999  1.00 73.75           C  
ATOM   2942  O   VAL A 372      -7.512 -25.759  10.695  1.00 73.75           O  
ATOM   2943  CG1 VAL A 372      -7.890 -24.948  13.982  1.00 73.75           C  
ATOM   2944  CG2 VAL A 372      -7.103 -26.959  15.139  1.00 73.75           C  
ATOM   2945  N   ALA A 373      -5.468 -25.108  11.375  1.00 77.94           N  
ATOM   2946  CA  ALA A 373      -5.278 -24.088  10.350  1.00 77.94           C  
ATOM   2947  C   ALA A 373      -5.373 -24.683   8.940  1.00 77.94           C  
ATOM   2948  CB  ALA A 373      -3.919 -23.425  10.593  1.00 77.94           C  
ATOM   2949  O   ALA A 373      -6.111 -24.169   8.100  1.00 77.94           O  
ATOM   2950  N   LYS A 374      -4.700 -25.815   8.704  1.00 82.44           N  
ATOM   2951  CA  LYS A 374      -4.761 -26.543   7.436  1.00 82.44           C  
ATOM   2952  C   LYS A 374      -6.186 -26.979   7.105  1.00 82.44           C  
ATOM   2953  CB  LYS A 374      -3.795 -27.734   7.495  1.00 82.44           C  
ATOM   2954  O   LYS A 374      -6.644 -26.720   6.001  1.00 82.44           O  
ATOM   2955  CG  LYS A 374      -3.835 -28.529   6.193  1.00 82.44           C  
ATOM   2956  CD  LYS A 374      -2.747 -29.599   6.148  1.00 82.44           C  
ATOM   2957  CE  LYS A 374      -2.972 -30.340   4.835  1.00 82.44           C  
ATOM   2958  NZ  LYS A 374      -1.889 -31.277   4.495  1.00 82.44           N  
ATOM   2959  N   SER A 375      -6.907 -27.571   8.059  1.00 73.88           N  
ATOM   2960  CA  SER A 375      -8.272 -28.058   7.812  1.00 73.88           C  
ATOM   2961  C   SER A 375      -9.251 -26.923   7.507  1.00 73.88           C  
ATOM   2962  CB  SER A 375      -8.799 -28.854   9.005  1.00 73.88           C  
ATOM   2963  O   SER A 375     -10.110 -27.082   6.643  1.00 73.88           O  
ATOM   2964  OG  SER A 375      -7.954 -29.951   9.279  1.00 73.88           O  
ATOM   2965  N   VAL A 376      -9.119 -25.772   8.178  1.00 72.50           N  
ATOM   2966  CA  VAL A 376      -9.918 -24.569   7.881  1.00 72.50           C  
ATOM   2967  C   VAL A 376      -9.631 -24.072   6.461  1.00 72.50           C  
ATOM   2968  CB  VAL A 376      -9.664 -23.463   8.929  1.00 72.50           C  
ATOM   2969  O   VAL A 376     -10.560 -23.858   5.687  1.00 72.50           O  
ATOM   2970  CG1 VAL A 376     -10.296 -22.119   8.540  1.00 72.50           C  
ATOM   2971  CG2 VAL A 376     -10.252 -23.858  10.291  1.00 72.50           C  
ATOM   2972  N   LEU A 377      -8.356 -23.941   6.088  1.00 77.88           N  
ATOM   2973  CA  LEU A 377      -7.943 -23.463   4.764  1.00 77.88           C  
ATOM   2974  C   LEU A 377      -8.341 -24.431   3.633  1.00 77.88           C  
ATOM   2975  CB  LEU A 377      -6.425 -23.238   4.794  1.00 77.88           C  
ATOM   2976  O   LEU A 377      -8.872 -23.995   2.613  1.00 77.88           O  
ATOM   2977  CG  LEU A 377      -5.954 -22.060   5.662  1.00 77.88           C  
ATOM   2978  CD1 LEU A 377      -4.440 -22.142   5.859  1.00 77.88           C  
ATOM   2979  CD2 LEU A 377      -6.288 -20.710   5.033  1.00 77.88           C  
ATOM   2980  N   GLU A 378      -8.174 -25.741   3.825  1.00 78.69           N  
ATOM   2981  CA  GLU A 378      -8.606 -26.764   2.862  1.00 78.69           C  
ATOM   2982  C   GLU A 378     -10.135 -26.791   2.713  1.00 78.69           C  
ATOM   2983  CB  GLU A 378      -8.100 -28.152   3.295  1.00 78.69           C  
ATOM   2984  O   GLU A 378     -10.654 -26.975   1.610  1.00 78.69           O  
ATOM   2985  CG  GLU A 378      -6.589 -28.343   3.079  1.00 78.69           C  
ATOM   2986  CD  GLU A 378      -6.086 -29.732   3.515  1.00 78.69           C  
ATOM   2987  OE1 GLU A 378      -5.057 -30.190   2.961  1.00 78.69           O  
ATOM   2988  OE2 GLU A 378      -6.675 -30.348   4.433  1.00 78.69           O  
ATOM   2989  N   LYS A 379     -10.886 -26.550   3.799  1.00 69.44           N  
ATOM   2990  CA  LYS A 379     -12.353 -26.454   3.752  1.00 69.44           C  
ATOM   2991  C   LYS A 379     -12.838 -25.234   2.967  1.00 69.44           C  
ATOM   2992  CB  LYS A 379     -12.907 -26.443   5.185  1.00 69.44           C  
ATOM   2993  O   LYS A 379     -13.905 -25.304   2.357  1.00 69.44           O  
ATOM   2994  CG  LYS A 379     -14.425 -26.642   5.273  1.00 69.44           C  
ATOM   2995  CD  LYS A 379     -14.824 -28.054   4.831  1.00 69.44           C  
ATOM   2996  CE  LYS A 379     -16.311 -28.255   5.106  1.00 69.44           C  
ATOM   2997  NZ  LYS A 379     -16.690 -29.670   4.916  1.00 69.44           N  
ATOM   2998  N   LEU A 380     -12.056 -24.155   2.964  1.00 63.03           N  
ATOM   2999  CA  LEU A 380     -12.282 -22.967   2.138  1.00 63.03           C  
ATOM   3000  C   LEU A 380     -11.896 -23.174   0.660  1.00 63.03           C  
ATOM   3001  CB  LEU A 380     -11.546 -21.764   2.763  1.00 63.03           C  
ATOM   3002  O   LEU A 380     -12.180 -22.300  -0.153  1.00 63.03           O  
ATOM   3003  CG  LEU A 380     -12.100 -21.294   4.122  1.00 63.03           C  
ATOM   3004  CD1 LEU A 380     -11.172 -20.233   4.718  1.00 63.03           C  
ATOM   3005  CD2 LEU A 380     -13.501 -20.690   3.993  1.00 63.03           C  
ATOM   3006  N   GLY A 381     -11.322 -24.330   0.298  1.00 64.44           N  
ATOM   3007  CA  GLY A 381     -10.981 -24.697  -1.081  1.00 64.44           C  
ATOM   3008  C   GLY A 381      -9.511 -24.490  -1.464  1.00 64.44           C  
ATOM   3009  O   GLY A 381      -9.170 -24.636  -2.635  1.00 64.44           O  
ATOM   3010  N   TYR A 382      -8.634 -24.168  -0.509  1.00 78.88           N  
ATOM   3011  CA  TYR A 382      -7.221 -23.876  -0.776  1.00 78.88           C  
ATOM   3012  C   TYR A 382      -6.319 -25.108  -0.681  1.00 78.88           C  
ATOM   3013  CB  TYR A 382      -6.736 -22.770   0.167  1.00 78.88           C  
ATOM   3014  O   TYR A 382      -6.589 -26.046   0.069  1.00 78.88           O  
ATOM   3015  CG  TYR A 382      -7.634 -21.551   0.208  1.00 78.88           C  
ATOM   3016  CD1 TYR A 382      -8.159 -21.005  -0.981  1.00 78.88           C  
ATOM   3017  CD2 TYR A 382      -7.973 -20.993   1.452  1.00 78.88           C  
ATOM   3018  CE1 TYR A 382      -9.008 -19.892  -0.934  1.00 78.88           C  
ATOM   3019  CE2 TYR A 382      -8.829 -19.886   1.510  1.00 78.88           C  
ATOM   3020  OH  TYR A 382     -10.165 -18.286   0.385  1.00 78.88           O  
ATOM   3021  CZ  TYR A 382      -9.339 -19.342   0.316  1.00 78.88           C  
ATOM   3022  N   THR A 383      -5.206 -25.083  -1.411  1.00 78.12           N  
ATOM   3023  CA  THR A 383      -4.118 -26.058  -1.296  1.00 78.12           C  
ATOM   3024  C   THR A 383      -3.089 -25.555  -0.292  1.00 78.12           C  
ATOM   3025  CB  THR A 383      -3.473 -26.346  -2.664  1.00 78.12           C  
ATOM   3026  O   THR A 383      -2.597 -24.439  -0.423  1.00 78.12           O  
ATOM   3027  CG2 THR A 383      -4.392 -27.229  -3.505  1.00 78.12           C  
ATOM   3028  OG1 THR A 383      -3.285 -25.196  -3.451  1.00 78.12           O  
ATOM   3029  N   VAL A 384      -2.767 -26.361   0.724  1.00 86.38           N  
ATOM   3030  CA  VAL A 384      -1.902 -25.936   1.836  1.00 86.38           C  
ATOM   3031  C   VAL A 384      -0.698 -26.857   1.983  1.00 86.38           C  
ATOM   3032  CB  VAL A 384      -2.674 -25.859   3.164  1.00 86.38           C  
ATOM   3033  O   VAL A 384      -0.848 -28.025   2.358  1.00 86.38           O  
ATOM   3034  CG1 VAL A 384      -1.813 -25.250   4.283  1.00 86.38           C  
ATOM   3035  CG2 VAL A 384      -3.947 -25.019   3.051  1.00 86.38           C  
ATOM   3036  N   ASP A 385       0.493 -26.298   1.782  1.00 90.31           N  
ATOM   3037  CA  ASP A 385       1.751 -26.926   2.179  1.00 90.31           C  
ATOM   3038  C   ASP A 385       2.180 -26.406   3.548  1.00 90.31           C  
ATOM   3039  CB  ASP A 385       2.849 -26.725   1.127  1.00 90.31           C  
ATOM   3040  O   ASP A 385       2.013 -25.232   3.871  1.00 90.31           O  
ATOM   3041  CG  ASP A 385       2.663 -27.622  -0.105  1.00 90.31           C  
ATOM   3042  OD1 ASP A 385       2.087 -28.724   0.058  1.00 90.31           O  
ATOM   3043  OD2 ASP A 385       3.166 -27.251  -1.184  1.00 90.31           O  
ATOM   3044  N   VAL A 386       2.723 -27.295   4.378  1.00 91.69           N  
ATOM   3045  CA  VAL A 386       3.075 -26.983   5.769  1.00 91.69           C  
ATOM   3046  C   VAL A 386       4.577 -27.035   5.942  1.00 91.69           C  
ATOM   3047  CB  VAL A 386       2.400 -27.946   6.757  1.00 91.69           C  
ATOM   3048  O   VAL A 386       5.171 -28.057   5.608  1.00 91.69           O  
ATOM   3049  CG1 VAL A 386       2.795 -27.620   8.204  1.00 91.69           C  
ATOM   3050  CG2 VAL A 386       0.872 -27.882   6.633  1.00 91.69           C  
ATOM   3051  N   ALA A 387       5.177 -26.002   6.524  1.00 92.38           N  
ATOM   3052  CA  ALA A 387       6.553 -26.009   7.009  1.00 92.38           C  
ATOM   3053  C   ALA A 387       6.589 -25.882   8.538  1.00 92.38           C  
ATOM   3054  CB  ALA A 387       7.329 -24.886   6.322  1.00 92.38           C  
ATOM   3055  O   ALA A 387       5.919 -25.023   9.102  1.00 92.38           O  
ATOM   3056  N   MET A 388       7.383 -26.721   9.210  1.00 89.88           N  
ATOM   3057  CA  MET A 388       7.495 -26.702  10.683  1.00 89.88           C  
ATOM   3058  C   MET A 388       8.705 -25.909  11.195  1.00 89.88           C  
ATOM   3059  CB  MET A 388       7.498 -28.131  11.245  1.00 89.88           C  
ATOM   3060  O   MET A 388       8.879 -25.742  12.399  1.00 89.88           O  
ATOM   3061  CG  MET A 388       6.198 -28.882  10.938  1.00 89.88           C  
ATOM   3062  SD  MET A 388       6.067 -30.493  11.763  1.00 89.88           S  
ATOM   3063  CE  MET A 388       5.629 -29.945  13.439  1.00 89.88           C  
ATOM   3064  N   THR A 389       9.568 -25.443  10.290  1.00 87.31           N  
ATOM   3065  CA  THR A 389      10.759 -24.642  10.597  1.00 87.31           C  
ATOM   3066  C   THR A 389      10.947 -23.558   9.538  1.00 87.31           C  
ATOM   3067  CB  THR A 389      12.030 -25.504  10.702  1.00 87.31           C  
ATOM   3068  O   THR A 389      10.463 -23.693   8.410  1.00 87.31           O  
ATOM   3069  CG2 THR A 389      11.896 -26.723  11.615  1.00 87.31           C  
ATOM   3070  OG1 THR A 389      12.443 -26.000   9.448  1.00 87.31           O  
ATOM   3071  N   GLY A 390      11.669 -22.487   9.867  1.00 86.94           N  
ATOM   3072  CA  GLY A 390      11.970 -21.415   8.920  1.00 86.94           C  
ATOM   3073  C   GLY A 390      12.852 -21.891   7.765  1.00 86.94           C  
ATOM   3074  O   GLY A 390      12.628 -21.517   6.614  1.00 86.94           O  
ATOM   3075  N   ALA A 391      13.805 -22.788   8.034  1.00 89.62           N  
ATOM   3076  CA  ALA A 391      14.626 -23.401   6.992  1.00 89.62           C  
ATOM   3077  C   ALA A 391      13.802 -24.256   6.009  1.00 89.62           C  
ATOM   3078  CB  ALA A 391      15.726 -24.227   7.669  1.00 89.62           C  
ATOM   3079  O   ALA A 391      14.030 -24.184   4.801  1.00 89.62           O  
ATOM   3080  N   ASP A 392      12.836 -25.036   6.509  1.00 91.12           N  
ATOM   3081  CA  ASP A 392      11.914 -25.819   5.675  1.00 91.12           C  
ATOM   3082  C   ASP A 392      10.973 -24.903   4.877  1.00 91.12           C  
ATOM   3083  CB  ASP A 392      11.146 -26.802   6.576  1.00 91.12           C  
ATOM   3084  O   ASP A 392      10.714 -25.159   3.703  1.00 91.12           O  
ATOM   3085  CG  ASP A 392      10.213 -27.763   5.829  1.00 91.12           C  
ATOM   3086  OD1 ASP A 392      10.552 -28.244   4.728  1.00 91.12           O  
ATOM   3087  OD2 ASP A 392       9.128 -28.074   6.373  1.00 91.12           O  
ATOM   3088  N   ALA A 393      10.535 -23.783   5.465  1.00 90.50           N  
ATOM   3089  CA  ALA A 393       9.714 -22.786   4.777  1.00 90.50           C  
ATOM   3090  C   ALA A 393      10.437 -22.178   3.567  1.00 90.50           C  
ATOM   3091  CB  ALA A 393       9.290 -21.705   5.776  1.00 90.50           C  
ATOM   3092  O   ALA A 393       9.875 -22.146   2.474  1.00 90.50           O  
ATOM   3093  N   ILE A 394      11.696 -21.759   3.734  1.00 88.94           N  
ATOM   3094  CA  ILE A 394      12.514 -21.215   2.637  1.00 88.94           C  
ATOM   3095  C   ILE A 394      12.738 -22.280   1.558  1.00 88.94           C  
ATOM   3096  CB  ILE A 394      13.853 -20.665   3.177  1.00 88.94           C  
ATOM   3097  O   ILE A 394      12.523 -22.015   0.380  1.00 88.94           O  
ATOM   3098  CG1 ILE A 394      13.618 -19.465   4.123  1.00 88.94           C  
ATOM   3099  CG2 ILE A 394      14.775 -20.229   2.020  1.00 88.94           C  
ATOM   3100  CD1 ILE A 394      14.798 -19.212   5.068  1.00 88.94           C  
ATOM   3101  N   ALA A 395      13.103 -23.506   1.950  1.00 88.06           N  
ATOM   3102  CA  ALA A 395      13.326 -24.594   0.999  1.00 88.06           C  
ATOM   3103  C   ALA A 395      12.061 -24.933   0.191  1.00 88.06           C  
ATOM   3104  CB  ALA A 395      13.829 -25.816   1.774  1.00 88.06           C  
ATOM   3105  O   ALA A 395      12.141 -25.194  -1.009  1.00 88.06           O  
ATOM   3106  N   LYS A 396      10.886 -24.915   0.831  1.00 85.94           N  
ATOM   3107  CA  LYS A 396       9.598 -25.135   0.163  1.00 85.94           C  
ATOM   3108  C   LYS A 396       9.229 -23.993  -0.771  1.00 85.94           C  
ATOM   3109  CB  LYS A 396       8.506 -25.370   1.214  1.00 85.94           C  
ATOM   3110  O   LYS A 396       8.740 -24.286  -1.860  1.00 85.94           O  
ATOM   3111  CG  LYS A 396       8.569 -26.831   1.658  1.00 85.94           C  
ATOM   3112  CD  LYS A 396       7.636 -27.116   2.829  1.00 85.94           C  
ATOM   3113  CE  LYS A 396       7.712 -28.622   3.065  1.00 85.94           C  
ATOM   3114  NZ  LYS A 396       7.395 -28.962   4.457  1.00 85.94           N  
ATOM   3115  N   PHE A 397       9.489 -22.747  -0.372  1.00 82.56           N  
ATOM   3116  CA  PHE A 397       9.294 -21.550  -1.195  1.00 82.56           C  
ATOM   3117  C   PHE A 397      10.166 -21.557  -2.456  1.00 82.56           C  
ATOM   3118  CB  PHE A 397       9.561 -20.311  -0.333  1.00 82.56           C  
ATOM   3119  O   PHE A 397       9.702 -21.209  -3.532  1.00 82.56           O  
ATOM   3120  CG  PHE A 397       9.192 -19.024  -1.033  1.00 82.56           C  
ATOM   3121  CD1 PHE A 397      10.112 -18.390  -1.889  1.00 82.56           C  
ATOM   3122  CD2 PHE A 397       7.908 -18.480  -0.857  1.00 82.56           C  
ATOM   3123  CE1 PHE A 397       9.752 -17.213  -2.566  1.00 82.56           C  
ATOM   3124  CE2 PHE A 397       7.552 -17.302  -1.532  1.00 82.56           C  
ATOM   3125  CZ  PHE A 397       8.469 -16.671  -2.392  1.00 82.56           C  
ATOM   3126  N   GLU A 398      11.413 -22.019  -2.358  1.00 79.88           N  
ATOM   3127  CA  GLU A 398      12.313 -22.134  -3.514  1.00 79.88           C  
ATOM   3128  C   GLU A 398      11.907 -23.255  -4.495  1.00 79.88           C  
ATOM   3129  CB  GLU A 398      13.746 -22.373  -3.008  1.00 79.88           C  
ATOM   3130  O   GLU A 398      12.329 -23.254  -5.651  1.00 79.88           O  
ATOM   3131  CG  GLU A 398      14.385 -21.138  -2.342  1.00 79.88           C  
ATOM   3132  CD  GLU A 398      15.769 -21.432  -1.723  1.00 79.88           C  
ATOM   3133  OE1 GLU A 398      16.369 -20.502  -1.132  1.00 79.88           O  
ATOM   3134  OE2 GLU A 398      16.250 -22.588  -1.819  1.00 79.88           O  
ATOM   3135  N   GLN A 399      11.108 -24.230  -4.047  1.00 72.38           N  
ATOM   3136  CA  GLN A 399      10.716 -25.404  -4.840  1.00 72.38           C  
ATOM   3137  C   GLN A 399       9.321 -25.298  -5.468  1.00 72.38           C  
ATOM   3138  CB  GLN A 399      10.789 -26.654  -3.953  1.00 72.38           C  
ATOM   3139  O   GLN A 399       9.062 -25.958  -6.476  1.00 72.38           O  
ATOM   3140  CG  GLN A 399      12.233 -27.059  -3.640  1.00 72.38           C  
ATOM   3141  CD  GLN A 399      12.312 -28.198  -2.629  1.00 72.38           C  
ATOM   3142  NE2 GLN A 399      13.433 -28.348  -1.961  1.00 72.38           N  
ATOM   3143  OE1 GLN A 399      11.405 -28.992  -2.428  1.00 72.38           O  
ATOM   3144  N   HIS A 400       8.424 -24.506  -4.879  1.00 67.56           N  
ATOM   3145  CA  HIS A 400       7.015 -24.435  -5.260  1.00 67.56           C  
ATOM   3146  C   HIS A 400       6.544 -22.983  -5.334  1.00 67.56           C  
ATOM   3147  CB  HIS A 400       6.150 -25.225  -4.265  1.00 67.56           C  
ATOM   3148  O   HIS A 400       7.068 -22.108  -4.653  1.00 67.56           O  
ATOM   3149  CG  HIS A 400       6.583 -26.655  -4.066  1.00 67.56           C  
ATOM   3150  CD2 HIS A 400       6.155 -27.759  -4.751  1.00 67.56           C  
ATOM   3151  ND1 HIS A 400       7.523 -27.078  -3.160  1.00 67.56           N  
ATOM   3152  CE1 HIS A 400       7.671 -28.405  -3.304  1.00 67.56           C  
ATOM   3153  NE2 HIS A 400       6.864 -28.871  -4.273  1.00 67.56           N  
ATOM   3154  N   TYR A 401       5.520 -22.738  -6.148  1.00 65.31           N  
ATOM   3155  CA  TYR A 401       4.872 -21.433  -6.223  1.00 65.31           C  
ATOM   3156  C   TYR A 401       3.739 -21.349  -5.204  1.00 65.31           C  
ATOM   3157  CB  TYR A 401       4.369 -21.175  -7.646  1.00 65.31           C  
ATOM   3158  O   TYR A 401       2.905 -22.252  -5.130  1.00 65.31           O  
ATOM   3159  CG  TYR A 401       5.487 -20.916  -8.636  1.00 65.31           C  
ATOM   3160  CD1 TYR A 401       6.014 -19.616  -8.761  1.00 65.31           C  
ATOM   3161  CD2 TYR A 401       6.019 -21.968  -9.406  1.00 65.31           C  
ATOM   3162  CE1 TYR A 401       7.067 -19.361  -9.659  1.00 65.31           C  
ATOM   3163  CE2 TYR A 401       7.070 -21.717 -10.310  1.00 65.31           C  
ATOM   3164  OH  TYR A 401       8.606 -20.176 -11.315  1.00 65.31           O  
ATOM   3165  CZ  TYR A 401       7.595 -20.414 -10.437  1.00 65.31           C  
ATOM   3166  N   TYR A 402       3.698 -20.242  -4.467  1.00 78.88           N  
ATOM   3167  CA  TYR A 402       2.646 -19.942  -3.505  1.00 78.88           C  
ATOM   3168  C   TYR A 402       2.021 -18.589  -3.809  1.00 78.88           C  
ATOM   3169  CB  TYR A 402       3.196 -19.979  -2.076  1.00 78.88           C  
ATOM   3170  O   TYR A 402       2.713 -17.649  -4.200  1.00 78.88           O  
ATOM   3171  CG  TYR A 402       3.780 -21.321  -1.703  1.00 78.88           C  
ATOM   3172  CD1 TYR A 402       2.927 -22.412  -1.449  1.00 78.88           C  
ATOM   3173  CD2 TYR A 402       5.175 -21.492  -1.662  1.00 78.88           C  
ATOM   3174  CE1 TYR A 402       3.466 -23.672  -1.130  1.00 78.88           C  
ATOM   3175  CE2 TYR A 402       5.710 -22.748  -1.336  1.00 78.88           C  
ATOM   3176  OH  TYR A 402       5.419 -25.032  -0.745  1.00 78.88           O  
ATOM   3177  CZ  TYR A 402       4.863 -23.835  -1.056  1.00 78.88           C  
ATOM   3178  N   ASP A 403       0.719 -18.501  -3.582  1.00 66.06           N  
ATOM   3179  CA  ASP A 403      -0.060 -17.276  -3.693  1.00 66.06           C  
ATOM   3180  C   ASP A 403      -0.054 -16.494  -2.375  1.00 66.06           C  
ATOM   3181  CB  ASP A 403      -1.494 -17.631  -4.092  1.00 66.06           C  
ATOM   3182  O   ASP A 403      -0.167 -15.275  -2.396  1.00 66.06           O  
ATOM   3183  CG  ASP A 403      -1.569 -18.422  -5.400  1.00 66.06           C  
ATOM   3184  OD1 ASP A 403      -1.142 -17.878  -6.441  1.00 66.06           O  
ATOM   3185  OD2 ASP A 403      -2.059 -19.575  -5.342  1.00 66.06           O  
ATOM   3186  N   LEU A 404       0.115 -17.177  -1.235  1.00 84.31           N  
ATOM   3187  CA  LEU A 404       0.136 -16.602   0.114  1.00 84.31           C  
ATOM   3188  C   LEU A 404       1.097 -17.376   1.022  1.00 84.31           C  
ATOM   3189  CB  LEU A 404      -1.289 -16.679   0.685  1.00 84.31           C  
ATOM   3190  O   LEU A 404       1.137 -18.607   0.979  1.00 84.31           O  
ATOM   3191  CG  LEU A 404      -1.479 -16.120   2.107  1.00 84.31           C  
ATOM   3192  CD1 LEU A 404      -1.261 -14.612   2.175  1.00 84.31           C  
ATOM   3193  CD2 LEU A 404      -2.902 -16.420   2.556  1.00 84.31           C  
ATOM   3194  N   VAL A 405       1.797 -16.671   1.911  1.00 91.06           N  
ATOM   3195  CA  VAL A 405       2.561 -17.291   3.003  1.00 91.06           C  
ATOM   3196  C   VAL A 405       1.972 -16.849   4.341  1.00 91.06           C  
ATOM   3197  CB  VAL A 405       4.060 -16.963   2.902  1.00 91.06           C  
ATOM   3198  O   VAL A 405       1.994 -15.666   4.673  1.00 91.06           O  
ATOM   3199  CG1 VAL A 405       4.867 -17.726   3.958  1.00 91.06           C  
ATOM   3200  CG2 VAL A 405       4.642 -17.319   1.526  1.00 91.06           C  
ATOM   3201  N   LEU A 406       1.451 -17.801   5.116  1.00 91.75           N  
ATOM   3202  CA  LEU A 406       1.026 -17.591   6.500  1.00 91.75           C  
ATOM   3203  C   LEU A 406       2.157 -18.025   7.422  1.00 91.75           C  
ATOM   3204  CB  LEU A 406      -0.236 -18.405   6.814  1.00 91.75           C  
ATOM   3205  O   LEU A 406       2.568 -19.182   7.377  1.00 91.75           O  
ATOM   3206  CG  LEU A 406      -1.486 -18.041   6.004  1.00 91.75           C  
ATOM   3207  CD1 LEU A 406      -2.652 -18.887   6.509  1.00 91.75           C  
ATOM   3208  CD2 LEU A 406      -1.857 -16.568   6.134  1.00 91.75           C  
ATOM   3209  N   LEU A 407       2.661 -17.116   8.250  1.00 91.81           N  
ATOM   3210  CA  LEU A 407       3.952 -17.313   8.887  1.00 91.81           C  
ATOM   3211  C   LEU A 407       3.925 -17.044  10.387  1.00 91.81           C  
ATOM   3212  CB  LEU A 407       4.971 -16.462   8.117  1.00 91.81           C  
ATOM   3213  O   LEU A 407       3.718 -15.911  10.823  1.00 91.81           O  
ATOM   3214  CG  LEU A 407       6.389 -17.009   8.307  1.00 91.81           C  
ATOM   3215  CD1 LEU A 407       7.132 -17.145   6.982  1.00 91.81           C  
ATOM   3216  CD2 LEU A 407       7.199 -16.081   9.168  1.00 91.81           C  
ATOM   3217  N   ASP A 408       4.162 -18.080  11.189  1.00 88.50           N  
ATOM   3218  CA  ASP A 408       4.371 -17.900  12.619  1.00 88.50           C  
ATOM   3219  C   ASP A 408       5.650 -17.106  12.903  1.00 88.50           C  
ATOM   3220  CB  ASP A 408       4.377 -19.242  13.353  1.00 88.50           C  
ATOM   3221  O   ASP A 408       6.694 -17.289  12.276  1.00 88.50           O  
ATOM   3222  CG  ASP A 408       4.266 -19.071  14.868  1.00 88.50           C  
ATOM   3223  OD1 ASP A 408       4.015 -17.943  15.355  1.00 88.50           O  
ATOM   3224  OD2 ASP A 408       4.160 -20.092  15.561  1.00 88.50           O  
ATOM   3225  N   ILE A 409       5.568 -16.207  13.878  1.00 83.88           N  
ATOM   3226  CA  ILE A 409       6.683 -15.357  14.289  1.00 83.88           C  
ATOM   3227  C   ILE A 409       7.710 -16.155  15.091  1.00 83.88           C  
ATOM   3228  CB  ILE A 409       6.154 -14.160  15.100  1.00 83.88           C  
ATOM   3229  O   ILE A 409       8.903 -15.853  15.019  1.00 83.88           O  
ATOM   3230  CG1 ILE A 409       5.204 -13.320  14.220  1.00 83.88           C  
ATOM   3231  CG2 ILE A 409       7.314 -13.298  15.645  1.00 83.88           C  
ATOM   3232  CD1 ILE A 409       4.514 -12.221  15.018  1.00 83.88           C  
ATOM   3233  N   GLN A 410       7.268 -17.129  15.886  1.00 78.31           N  
ATOM   3234  CA  GLN A 410       8.144 -17.893  16.772  1.00 78.31           C  
ATOM   3235  C   GLN A 410       8.349 -19.303  16.219  1.00 78.31           C  
ATOM   3236  CB  GLN A 410       7.601 -17.877  18.215  1.00 78.31           C  
ATOM   3237  O   GLN A 410       7.612 -20.212  16.570  1.00 78.31           O  
ATOM   3238  CG  GLN A 410       7.533 -16.448  18.777  1.00 78.31           C  
ATOM   3239  CD  GLN A 410       7.422 -16.386  20.300  1.00 78.31           C  
ATOM   3240  NE2 GLN A 410       8.427 -15.882  20.980  1.00 78.31           N  
ATOM   3241  OE1 GLN A 410       6.438 -16.711  20.937  1.00 78.31           O  
ATOM   3242  N   LEU A 411       9.370 -19.482  15.377  1.00 82.81           N  
ATOM   3243  CA  LEU A 411       9.763 -20.796  14.862  1.00 82.81           C  
ATOM   3244  C   LEU A 411      10.910 -21.379  15.709  1.00 82.81           C  
ATOM   3245  CB  LEU A 411      10.094 -20.707  13.354  1.00 82.81           C  
ATOM   3246  O   LEU A 411      11.644 -20.635  16.367  1.00 82.81           O  
ATOM   3247  CG  LEU A 411       8.963 -20.113  12.501  1.00 82.81           C  
ATOM   3248  CD1 LEU A 411       9.452 -19.853  11.077  1.00 82.81           C  
ATOM   3249  CD2 LEU A 411       7.766 -21.062  12.450  1.00 82.81           C  
ATOM   3250  N   PRO A 412      11.090 -22.711  15.723  1.00 74.75           N  
ATOM   3251  CA  PRO A 412      12.091 -23.365  16.566  1.00 74.75           C  
ATOM   3252  C   PRO A 412      13.544 -23.053  16.172  1.00 74.75           C  
ATOM   3253  CB  PRO A 412      11.781 -24.865  16.455  1.00 74.75           C  
ATOM   3254  O   PRO A 412      14.438 -23.190  17.007  1.00 74.75           O  
ATOM   3255  CG  PRO A 412      11.054 -24.991  15.117  1.00 74.75           C  
ATOM   3256  CD  PRO A 412      10.251 -23.702  15.070  1.00 74.75           C  
ATOM   3257  N   ASP A 413      13.800 -22.668  14.919  1.00 79.00           N  
ATOM   3258  CA  ASP A 413      15.137 -22.444  14.357  1.00 79.00           C  
ATOM   3259  C   ASP A 413      15.481 -20.969  14.087  1.00 79.00           C  
ATOM   3260  CB  ASP A 413      15.294 -23.292  13.080  1.00 79.00           C  
ATOM   3261  O   ASP A 413      16.658 -20.608  14.138  1.00 79.00           O  
ATOM   3262  CG  ASP A 413      14.317 -22.940  11.948  1.00 79.00           C  
ATOM   3263  OD1 ASP A 413      13.153 -22.581  12.237  1.00 79.00           O  
ATOM   3264  OD2 ASP A 413      14.693 -23.122  10.768  1.00 79.00           O  
ATOM   3265  N   MET A 414      14.491 -20.117  13.812  1.00 81.94           N  
ATOM   3266  CA  MET A 414      14.667 -18.680  13.547  1.00 81.94           C  
ATOM   3267  C   MET A 414      13.390 -17.887  13.860  1.00 81.94           C  
ATOM   3268  CB  MET A 414      15.130 -18.465  12.095  1.00 81.94           C  
ATOM   3269  O   MET A 414      12.351 -18.472  14.157  1.00 81.94           O  
ATOM   3270  CG  MET A 414      14.130 -18.923  11.025  1.00 81.94           C  
ATOM   3271  SD  MET A 414      14.772 -18.806   9.328  1.00 81.94           S  
ATOM   3272  CE  MET A 414      15.902 -20.221   9.312  1.00 81.94           C  
ATOM   3273  N   LEU A 415      13.431 -16.554  13.805  1.00 81.44           N  
ATOM   3274  CA  LEU A 415      12.203 -15.764  13.876  1.00 81.44           C  
ATOM   3275  C   LEU A 415      11.518 -15.744  12.514  1.00 81.44           C  
ATOM   3276  CB  LEU A 415      12.482 -14.337  14.376  1.00 81.44           C  
ATOM   3277  O   LEU A 415      12.160 -15.723  11.466  1.00 81.44           O  
ATOM   3278  CG  LEU A 415      13.027 -14.274  15.812  1.00 81.44           C  
ATOM   3279  CD1 LEU A 415      13.385 -12.826  16.151  1.00 81.44           C  
ATOM   3280  CD2 LEU A 415      11.994 -14.759  16.837  1.00 81.44           C  
ATOM   3281  N   GLY A 416      10.194 -15.653  12.518  1.00 81.19           N  
ATOM   3282  CA  GLY A 416       9.438 -15.555  11.281  1.00 81.19           C  
ATOM   3283  C   GLY A 416       9.777 -14.308  10.451  1.00 81.19           C  
ATOM   3284  O   GLY A 416       9.765 -14.335   9.222  1.00 81.19           O  
ATOM   3285  N   PHE A 417      10.183 -13.225  11.117  1.00 84.31           N  
ATOM   3286  CA  PHE A 417      10.712 -12.030  10.453  1.00 84.31           C  
ATOM   3287  C   PHE A 417      11.996 -12.308   9.661  1.00 84.31           C  
ATOM   3288  CB  PHE A 417      10.957 -10.934  11.496  1.00 84.31           C  
ATOM   3289  O   PHE A 417      12.184 -11.710   8.606  1.00 84.31           O  
ATOM   3290  CG  PHE A 417       9.721 -10.525  12.273  1.00 84.31           C  
ATOM   3291  CD1 PHE A 417       8.605 -10.017  11.587  1.00 84.31           C  
ATOM   3292  CD2 PHE A 417       9.681 -10.650  13.675  1.00 84.31           C  
ATOM   3293  CE1 PHE A 417       7.447  -9.652  12.290  1.00 84.31           C  
ATOM   3294  CE2 PHE A 417       8.527 -10.268  14.384  1.00 84.31           C  
ATOM   3295  CZ  PHE A 417       7.406  -9.777  13.690  1.00 84.31           C  
ATOM   3296  N   ASP A 418      12.838 -13.241  10.117  1.00 86.44           N  
ATOM   3297  CA  ASP A 418      14.072 -13.611   9.417  1.00 86.44           C  
ATOM   3298  C   ASP A 418      13.749 -14.323   8.092  1.00 86.44           C  
ATOM   3299  CB  ASP A 418      14.955 -14.517  10.298  1.00 86.44           C  
ATOM   3300  O   ASP A 418      14.395 -14.079   7.071  1.00 86.44           O  
ATOM   3301  CG  ASP A 418      15.295 -13.944  11.682  1.00 86.44           C  
ATOM   3302  OD1 ASP A 418      15.534 -12.721  11.786  1.00 86.44           O  
ATOM   3303  OD2 ASP A 418      15.328 -14.743  12.649  1.00 86.44           O  
ATOM   3304  N   VAL A 419      12.698 -15.156   8.081  1.00 87.12           N  
ATOM   3305  CA  VAL A 419      12.180 -15.783   6.854  1.00 87.12           C  
ATOM   3306  C   VAL A 419      11.657 -14.712   5.897  1.00 87.12           C  
ATOM   3307  CB  VAL A 419      11.077 -16.822   7.147  1.00 87.12           C  
ATOM   3308  O   VAL A 419      12.051 -14.688   4.733  1.00 87.12           O  
ATOM   3309  CG1 VAL A 419      10.590 -17.479   5.846  1.00 87.12           C  
ATOM   3310  CG2 VAL A 419      11.567 -17.934   8.080  1.00 87.12           C  
ATOM   3311  N   ALA A 420      10.818 -13.794   6.385  1.00 88.00           N  
ATOM   3312  CA  ALA A 420      10.243 -12.734   5.560  1.00 88.00           C  
ATOM   3313  C   ALA A 420      11.307 -11.812   4.948  1.00 88.00           C  
ATOM   3314  CB  ALA A 420       9.242 -11.942   6.405  1.00 88.00           C  
ATOM   3315  O   ALA A 420      11.246 -11.504   3.757  1.00 88.00           O  
ATOM   3316  N   GLN A 421      12.311 -11.420   5.737  1.00 87.88           N  
ATOM   3317  CA  GLN A 421      13.440 -10.629   5.259  1.00 87.88           C  
ATOM   3318  C   GLN A 421      14.186 -11.357   4.139  1.00 87.88           C  
ATOM   3319  CB  GLN A 421      14.366 -10.308   6.441  1.00 87.88           C  
ATOM   3320  O   GLN A 421      14.409 -10.780   3.078  1.00 87.88           O  
ATOM   3321  CG  GLN A 421      15.577  -9.486   5.980  1.00 87.88           C  
ATOM   3322  CD  GLN A 421      16.500  -9.050   7.108  1.00 87.88           C  
ATOM   3323  NE2 GLN A 421      17.635  -8.489   6.767  1.00 87.88           N  
ATOM   3324  OE1 GLN A 421      16.237  -9.185   8.293  1.00 87.88           O  
ATOM   3325  N   LYS A 422      14.511 -12.638   4.333  1.00 88.81           N  
ATOM   3326  CA  LYS A 422      15.262 -13.417   3.346  1.00 88.81           C  
ATOM   3327  C   LYS A 422      14.499 -13.622   2.034  1.00 88.81           C  
ATOM   3328  CB  LYS A 422      15.664 -14.731   4.011  1.00 88.81           C  
ATOM   3329  O   LYS A 422      15.100 -13.575   0.962  1.00 88.81           O  
ATOM   3330  CG  LYS A 422      16.621 -15.530   3.126  1.00 88.81           C  
ATOM   3331  CD  LYS A 422      17.376 -16.534   3.990  1.00 88.81           C  
ATOM   3332  CE  LYS A 422      18.216 -17.430   3.085  1.00 88.81           C  
ATOM   3333  NZ  LYS A 422      18.849 -18.512   3.867  1.00 88.81           N  
ATOM   3334  N   LEU A 423      13.180 -13.822   2.101  1.00 85.56           N  
ATOM   3335  CA  LEU A 423      12.337 -13.902   0.904  1.00 85.56           C  
ATOM   3336  C   LEU A 423      12.264 -12.553   0.166  1.00 85.56           C  
ATOM   3337  CB  LEU A 423      10.936 -14.424   1.273  1.00 85.56           C  
ATOM   3338  O   LEU A 423      12.332 -12.526  -1.063  1.00 85.56           O  
ATOM   3339  CG  LEU A 423      10.881 -15.872   1.802  1.00 85.56           C  
ATOM   3340  CD1 LEU A 423       9.422 -16.275   2.019  1.00 85.56           C  
ATOM   3341  CD2 LEU A 423      11.543 -16.870   0.853  1.00 85.56           C  
ATOM   3342  N   ARG A 424      12.193 -11.433   0.899  1.00 84.50           N  
ATOM   3343  CA  ARG A 424      12.205 -10.081   0.314  1.00 84.50           C  
ATOM   3344  C   ARG A 424      13.533  -9.716  -0.330  1.00 84.50           C  
ATOM   3345  CB  ARG A 424      11.829  -9.025   1.359  1.00 84.50           C  
ATOM   3346  O   ARG A 424      13.521  -9.250  -1.463  1.00 84.50           O  
ATOM   3347  CG  ARG A 424      10.319  -9.022   1.566  1.00 84.50           C  
ATOM   3348  CD  ARG A 424       9.878  -7.868   2.455  1.00 84.50           C  
ATOM   3349  NE  ARG A 424       8.457  -8.011   2.786  1.00 84.50           N  
ATOM   3350  NH1 ARG A 424       7.407  -7.066   0.961  1.00 84.50           N  
ATOM   3351  NH2 ARG A 424       6.223  -7.903   2.649  1.00 84.50           N  
ATOM   3352  CZ  ARG A 424       7.377  -7.653   2.121  1.00 84.50           C  
ATOM   3353  N   GLU A 425      14.651  -9.967   0.344  1.00 86.38           N  
ATOM   3354  CA  GLU A 425      15.993  -9.740  -0.206  1.00 86.38           C  
ATOM   3355  C   GLU A 425      16.179 -10.519  -1.514  1.00 86.38           C  
ATOM   3356  CB  GLU A 425      17.059 -10.154   0.823  1.00 86.38           C  
ATOM   3357  O   GLU A 425      16.600  -9.949  -2.517  1.00 86.38           O  
ATOM   3358  CG  GLU A 425      17.187  -9.146   1.980  1.00 86.38           C  
ATOM   3359  CD  GLU A 425      18.124  -9.606   3.114  1.00 86.38           C  
ATOM   3360  OE1 GLU A 425      18.293  -8.820   4.081  1.00 86.38           O  
ATOM   3361  OE2 GLU A 425      18.650 -10.743   3.066  1.00 86.38           O  
ATOM   3362  N   GLY A 426      15.759 -11.789  -1.555  1.00 72.44           N  
ATOM   3363  CA  GLY A 426      15.816 -12.579  -2.786  1.00 72.44           C  
ATOM   3364  C   GLY A 426      14.947 -12.020  -3.920  1.00 72.44           C  
ATOM   3365  O   GLY A 426      15.342 -12.086  -5.083  1.00 72.44           O  
ATOM   3366  N   TYR A 427      13.797 -11.417  -3.618  1.00 71.00           N  
ATOM   3367  CA  TYR A 427      12.976 -10.739  -4.625  1.00 71.00           C  
ATOM   3368  C   TYR A 427      13.617  -9.425  -5.109  1.00 71.00           C  
ATOM   3369  CB  TYR A 427      11.569 -10.528  -4.056  1.00 71.00           C  
ATOM   3370  O   TYR A 427      13.687  -9.175  -6.311  1.00 71.00           O  
ATOM   3371  CG  TYR A 427      10.638  -9.779  -4.989  1.00 71.00           C  
ATOM   3372  CD1 TYR A 427      10.291  -8.443  -4.714  1.00 71.00           C  
ATOM   3373  CD2 TYR A 427      10.148 -10.410  -6.148  1.00 71.00           C  
ATOM   3374  CE1 TYR A 427       9.448  -7.739  -5.595  1.00 71.00           C  
ATOM   3375  CE2 TYR A 427       9.319  -9.706  -7.041  1.00 71.00           C  
ATOM   3376  OH  TYR A 427       8.154  -7.687  -7.613  1.00 71.00           O  
ATOM   3377  CZ  TYR A 427       8.964  -8.371  -6.762  1.00 71.00           C  
ATOM   3378  N   GLU A 428      14.148  -8.602  -4.201  1.00 76.44           N  
ATOM   3379  CA  GLU A 428      14.818  -7.333  -4.534  1.00 76.44           C  
ATOM   3380  C   GLU A 428      16.111  -7.534  -5.341  1.00 76.44           C  
ATOM   3381  CB  GLU A 428      15.129  -6.553  -3.246  1.00 76.44           C  
ATOM   3382  O   GLU A 428      16.420  -6.741  -6.235  1.00 76.44           O  
ATOM   3383  CG  GLU A 428      13.863  -5.988  -2.581  1.00 76.44           C  
ATOM   3384  CD  GLU A 428      14.145  -5.162  -1.312  1.00 76.44           C  
ATOM   3385  OE1 GLU A 428      13.151  -4.659  -0.736  1.00 76.44           O  
ATOM   3386  OE2 GLU A 428      15.329  -4.968  -0.955  1.00 76.44           O  
ATOM   3387  N   GLU A 429      16.844  -8.615  -5.069  1.00 75.38           N  
ATOM   3388  CA  GLU A 429      18.040  -9.022  -5.815  1.00 75.38           C  
ATOM   3389  C   GLU A 429      17.716  -9.720  -7.151  1.00 75.38           C  
ATOM   3390  CB  GLU A 429      18.935  -9.902  -4.924  1.00 75.38           C  
ATOM   3391  O   GLU A 429      18.625 -10.012  -7.933  1.00 75.38           O  
ATOM   3392  CG  GLU A 429      19.571  -9.107  -3.768  1.00 75.38           C  
ATOM   3393  CD  GLU A 429      20.585  -9.920  -2.941  1.00 75.38           C  
ATOM   3394  OE1 GLU A 429      21.251  -9.295  -2.083  1.00 75.38           O  
ATOM   3395  OE2 GLU A 429      20.790 -11.124  -3.228  1.00 75.38           O  
ATOM   3396  N   GLY A 430      16.433  -9.965  -7.445  1.00 56.53           N  
ATOM   3397  CA  GLY A 430      15.977 -10.622  -8.672  1.00 56.53           C  
ATOM   3398  C   GLY A 430      16.253 -12.128  -8.717  1.00 56.53           C  
ATOM   3399  O   GLY A 430      16.323 -12.703  -9.802  1.00 56.53           O  
ATOM   3400  N   ILE A 431      16.441 -12.767  -7.558  1.00 67.94           N  
ATOM   3401  CA  ILE A 431      16.521 -14.230  -7.413  1.00 67.94           C  
ATOM   3402  C   ILE A 431      15.128 -14.848  -7.604  1.00 67.94           C  
ATOM   3403  CB  ILE A 431      17.129 -14.618  -6.038  1.00 67.94           C  
ATOM   3404  O   ILE A 431      15.009 -15.927  -8.186  1.00 67.94           O  
ATOM   3405  CG1 ILE A 431      18.495 -13.922  -5.822  1.00 67.94           C  
ATOM   3406  CG2 ILE A 431      17.264 -16.147  -5.906  1.00 67.94           C  
ATOM   3407  CD1 ILE A 431      19.167 -14.220  -4.475  1.00 67.94           C  
ATOM   3408  N   TYR A 432      14.079 -14.150  -7.153  1.00 62.50           N  
ATOM   3409  CA  TYR A 432      12.681 -14.548  -7.319  1.00 62.50           C  
ATOM   3410  C   TYR A 432      11.946 -13.579  -8.245  1.00 62.50           C  
ATOM   3411  CB  TYR A 432      11.986 -14.638  -5.949  1.00 62.50           C  
ATOM   3412  O   TYR A 432      12.018 -12.367  -8.064  1.00 62.50           O  
ATOM   3413  CG  TYR A 432      12.751 -15.414  -4.892  1.00 62.50           C  
ATOM   3414  CD1 TYR A 432      13.289 -16.683  -5.188  1.00 62.50           C  
ATOM   3415  CD2 TYR A 432      12.944 -14.853  -3.614  1.00 62.50           C  
ATOM   3416  CE1 TYR A 432      14.040 -17.374  -4.222  1.00 62.50           C  
ATOM   3417  CE2 TYR A 432      13.696 -15.541  -2.645  1.00 62.50           C  
ATOM   3418  OH  TYR A 432      14.995 -17.460  -2.033  1.00 62.50           O  
ATOM   3419  CZ  TYR A 432      14.251 -16.800  -2.953  1.00 62.50           C  
ATOM   3420  N   ASP A 433      11.185 -14.111  -9.202  1.00 49.78           N  
ATOM   3421  CA  ASP A 433      10.380 -13.302 -10.131  1.00 49.78           C  
ATOM   3422  C   ASP A 433       9.096 -12.746  -9.485  1.00 49.78           C  
ATOM   3423  CB  ASP A 433      10.014 -14.155 -11.356  1.00 49.78           C  
ATOM   3424  O   ASP A 433       8.469 -11.827 -10.013  1.00 49.78           O  
ATOM   3425  CG  ASP A 433      11.206 -14.536 -12.241  1.00 49.78           C  
ATOM   3426  OD1 ASP A 433      12.100 -13.685 -12.439  1.00 49.78           O  
ATOM   3427  OD2 ASP A 433      11.177 -15.668 -12.776  1.00 49.78           O  
ATOM   3428  N   PHE A 434       8.679 -13.315  -8.352  1.00 61.31           N  
ATOM   3429  CA  PHE A 434       7.448 -12.972  -7.649  1.00 61.31           C  
ATOM   3430  C   PHE A 434       7.598 -13.213  -6.145  1.00 61.31           C  
ATOM   3431  CB  PHE A 434       6.298 -13.810  -8.226  1.00 61.31           C  
ATOM   3432  O   PHE A 434       8.183 -14.214  -5.731  1.00 61.31           O  
ATOM   3433  CG  PHE A 434       4.977 -13.637  -7.504  1.00 61.31           C  
ATOM   3434  CD1 PHE A 434       4.501 -14.651  -6.651  1.00 61.31           C  
ATOM   3435  CD2 PHE A 434       4.229 -12.456  -7.671  1.00 61.31           C  
ATOM   3436  CE1 PHE A 434       3.273 -14.494  -5.989  1.00 61.31           C  
ATOM   3437  CE2 PHE A 434       3.009 -12.293  -6.990  1.00 61.31           C  
ATOM   3438  CZ  PHE A 434       2.529 -13.314  -6.151  1.00 61.31           C  
ATOM   3439  N   LEU A 435       7.027 -12.313  -5.343  1.00 78.25           N  
ATOM   3440  CA  LEU A 435       6.902 -12.467  -3.898  1.00 78.25           C  
ATOM   3441  C   LEU A 435       5.414 -12.382  -3.509  1.00 78.25           C  
ATOM   3442  CB  LEU A 435       7.751 -11.392  -3.202  1.00 78.25           C  
ATOM   3443  O   LEU A 435       4.823 -11.310  -3.671  1.00 78.25           O  
ATOM   3444  CG  LEU A 435       7.750 -11.532  -1.671  1.00 78.25           C  
ATOM   3445  CD1 LEU A 435       8.547 -12.747  -1.191  1.00 78.25           C  
ATOM   3446  CD2 LEU A 435       8.378 -10.294  -1.048  1.00 78.25           C  
ATOM   3447  N   PRO A 436       4.802 -13.474  -3.010  1.00 78.25           N  
ATOM   3448  CA  PRO A 436       3.437 -13.442  -2.497  1.00 78.25           C  
ATOM   3449  C   PRO A 436       3.341 -12.639  -1.193  1.00 78.25           C  
ATOM   3450  CB  PRO A 436       3.046 -14.900  -2.257  1.00 78.25           C  
ATOM   3451  O   PRO A 436       4.352 -12.465  -0.506  1.00 78.25           O  
ATOM   3452  CG  PRO A 436       4.380 -15.572  -1.972  1.00 78.25           C  
ATOM   3453  CD  PRO A 436       5.364 -14.806  -2.848  1.00 78.25           C  
ATOM   3454  N   PRO A 437       2.129 -12.201  -0.803  1.00 84.50           N  
ATOM   3455  CA  PRO A 437       1.903 -11.593   0.499  1.00 84.50           C  
ATOM   3456  C   PRO A 437       2.382 -12.494   1.647  1.00 84.50           C  
ATOM   3457  CB  PRO A 437       0.399 -11.311   0.578  1.00 84.50           C  
ATOM   3458  O   PRO A 437       2.110 -13.698   1.672  1.00 84.50           O  
ATOM   3459  CG  PRO A 437      -0.029 -11.225  -0.886  1.00 84.50           C  
ATOM   3460  CD  PRO A 437       0.885 -12.247  -1.554  1.00 84.50           C  
ATOM   3461  N   LEU A 438       3.080 -11.892   2.608  1.00 90.94           N  
ATOM   3462  CA  LEU A 438       3.597 -12.532   3.814  1.00 90.94           C  
ATOM   3463  C   LEU A 438       2.756 -12.084   5.016  1.00 90.94           C  
ATOM   3464  CB  LEU A 438       5.084 -12.164   3.995  1.00 90.94           C  
ATOM   3465  O   LEU A 438       2.842 -10.935   5.446  1.00 90.94           O  
ATOM   3466  CG  LEU A 438       6.004 -12.437   2.788  1.00 90.94           C  
ATOM   3467  CD1 LEU A 438       7.435 -12.059   3.165  1.00 90.94           C  
ATOM   3468  CD2 LEU A 438       6.010 -13.903   2.358  1.00 90.94           C  
ATOM   3469  N   VAL A 439       1.932 -12.967   5.572  1.00 90.62           N  
ATOM   3470  CA  VAL A 439       1.011 -12.634   6.670  1.00 90.62           C  
ATOM   3471  C   VAL A 439       1.480 -13.288   7.962  1.00 90.62           C  
ATOM   3472  CB  VAL A 439      -0.430 -13.028   6.317  1.00 90.62           C  
ATOM   3473  O   VAL A 439       1.582 -14.510   8.051  1.00 90.62           O  
ATOM   3474  CG1 VAL A 439      -1.405 -12.737   7.465  1.00 90.62           C  
ATOM   3475  CG2 VAL A 439      -0.897 -12.281   5.061  1.00 90.62           C  
ATOM   3476  N   ALA A 440       1.743 -12.479   8.986  1.00 88.12           N  
ATOM   3477  CA  ALA A 440       2.202 -12.968  10.280  1.00 88.12           C  
ATOM   3478  C   ALA A 440       1.067 -13.619  11.083  1.00 88.12           C  
ATOM   3479  CB  ALA A 440       2.839 -11.812  11.054  1.00 88.12           C  
ATOM   3480  O   ALA A 440      -0.017 -13.055  11.194  1.00 88.12           O  
ATOM   3481  N   LEU A 441       1.330 -14.753  11.731  1.00 83.75           N  
ATOM   3482  CA  LEU A 441       0.435 -15.367  12.711  1.00 83.75           C  
ATOM   3483  C   LEU A 441       0.960 -15.082  14.124  1.00 83.75           C  
ATOM   3484  CB  LEU A 441       0.305 -16.877  12.440  1.00 83.75           C  
ATOM   3485  O   LEU A 441       2.073 -15.473  14.463  1.00 83.75           O  
ATOM   3486  CG  LEU A 441      -0.177 -17.289  11.038  1.00 83.75           C  
ATOM   3487  CD1 LEU A 441      -0.291 -18.812  10.978  1.00 83.75           C  
ATOM   3488  CD2 LEU A 441      -1.539 -16.685  10.713  1.00 83.75           C  
ATOM   3489  N   THR A 442       0.174 -14.413  14.974  1.00 75.69           N  
ATOM   3490  CA  THR A 442       0.609 -14.041  16.336  1.00 75.69           C  
ATOM   3491  C   THR A 442      -0.446 -14.294  17.406  1.00 75.69           C  
ATOM   3492  CB  THR A 442       1.084 -12.580  16.399  1.00 75.69           C  
ATOM   3493  O   THR A 442      -1.628 -14.019  17.232  1.00 75.69           O  
ATOM   3494  CG2 THR A 442      -0.003 -11.555  16.106  1.00 75.69           C  
ATOM   3495  OG1 THR A 442       1.549 -12.267  17.698  1.00 75.69           O  
ATOM   3496  N   ALA A 443      -0.016 -14.744  18.586  1.00 58.91           N  
ATOM   3497  CA  ALA A 443      -0.880 -14.872  19.764  1.00 58.91           C  
ATOM   3498  C   ALA A 443      -1.117 -13.537  20.510  1.00 58.91           C  
ATOM   3499  CB  ALA A 443      -0.286 -15.955  20.674  1.00 58.91           C  
ATOM   3500  O   ALA A 443      -1.722 -13.545  21.585  1.00 58.91           O  
ATOM   3501  N   ASN A 444      -0.580 -12.411  20.014  1.00 52.16           N  
ATOM   3502  CA  ASN A 444      -0.722 -11.088  20.625  1.00 52.16           C  
ATOM   3503  C   ASN A 444      -0.686  -9.967  19.563  1.00 52.16           C  
ATOM   3504  CB  ASN A 444       0.405 -10.918  21.672  1.00 52.16           C  
ATOM   3505  O   ASN A 444       0.393  -9.559  19.145  1.00 52.16           O  
ATOM   3506  CG  ASN A 444       0.153  -9.755  22.612  1.00 52.16           C  
ATOM   3507  ND2 ASN A 444       1.180  -9.164  23.174  1.00 52.16           N  
ATOM   3508  OD1 ASN A 444      -0.975  -9.393  22.887  1.00 52.16           O  
ATOM   3509  N   VAL A 445      -1.848  -9.435  19.162  1.00 51.72           N  
ATOM   3510  CA  VAL A 445      -1.977  -8.329  18.175  1.00 51.72           C  
ATOM   3511  C   VAL A 445      -1.911  -6.945  18.849  1.00 51.72           C  
ATOM   3512  CB  VAL A 445      -3.237  -8.472  17.280  1.00 51.72           C  
ATOM   3513  O   VAL A 445      -2.434  -5.958  18.349  1.00 51.72           O  
ATOM   3514  CG1 VAL A 445      -3.146  -7.669  15.969  1.00 51.72           C  
ATOM   3515  CG2 VAL A 445      -3.473  -9.920  16.839  1.00 51.72           C  
ATOM   3516  N   MET A 446      -1.291  -6.835  20.028  1.00 37.22           N  
ATOM   3517  CA  MET A 446      -1.170  -5.547  20.740  1.00 37.22           C  
ATOM   3518  C   MET A 446      -0.241  -4.549  20.020  1.00 37.22           C  
ATOM   3519  CB  MET A 446      -0.710  -5.788  22.186  1.00 37.22           C  
ATOM   3520  O   MET A 446      -0.183  -3.380  20.396  1.00 37.22           O  
ATOM   3521  CG  MET A 446      -1.781  -6.496  23.024  1.00 37.22           C  
ATOM   3522  SD  MET A 446      -3.199  -5.485  23.519  1.00 37.22           S  
ATOM   3523  CE  MET A 446      -4.153  -6.755  24.389  1.00 37.22           C  
ATOM   3524  N   GLN A 447       0.479  -5.007  18.992  1.00 51.72           N  
ATOM   3525  CA  GLN A 447       1.284  -4.193  18.084  1.00 51.72           C  
ATOM   3526  C   GLN A 447       0.432  -3.734  16.893  1.00 51.72           C  
ATOM   3527  CB  GLN A 447       2.495  -5.012  17.615  1.00 51.72           C  
ATOM   3528  O   GLN A 447      -0.404  -4.487  16.394  1.00 51.72           O  
ATOM   3529  CG  GLN A 447       3.390  -5.445  18.786  1.00 51.72           C  
ATOM   3530  CD  GLN A 447       4.712  -6.053  18.331  1.00 51.72           C  
ATOM   3531  NE2 GLN A 447       5.767  -5.799  19.067  1.00 51.72           N  
ATOM   3532  OE1 GLN A 447       4.835  -6.741  17.327  1.00 51.72           O  
ATOM   3533  N   SER A 448       0.629  -2.505  16.410  1.00 56.22           N  
ATOM   3534  CA  SER A 448      -0.096  -2.038  15.222  1.00 56.22           C  
ATOM   3535  C   SER A 448       0.360  -2.810  13.973  1.00 56.22           C  
ATOM   3536  CB  SER A 448       0.045  -0.517  15.053  1.00 56.22           C  
ATOM   3537  O   SER A 448       1.535  -3.152  13.852  1.00 56.22           O  
ATOM   3538  OG  SER A 448       1.380  -0.139  14.782  1.00 56.22           O  
ATOM   3539  N   LYS A 449      -0.541  -3.036  13.001  1.00 66.25           N  
ATOM   3540  CA  LYS A 449      -0.245  -3.646  11.676  1.00 66.25           C  
ATOM   3541  C   LYS A 449       1.007  -3.036  11.010  1.00 66.25           C  
ATOM   3542  CB  LYS A 449      -1.527  -3.541  10.803  1.00 66.25           C  
ATOM   3543  O   LYS A 449       1.777  -3.732  10.360  1.00 66.25           O  
ATOM   3544  CG  LYS A 449      -1.487  -4.164   9.384  1.00 66.25           C  
ATOM   3545  CD  LYS A 449      -2.907  -4.291   8.763  1.00 66.25           C  
ATOM   3546  CE  LYS A 449      -2.947  -4.723   7.273  1.00 66.25           C  
ATOM   3547  NZ  LYS A 449      -4.235  -5.383   6.873  1.00 66.25           N  
ATOM   3548  N   GLN A 450       1.276  -1.754  11.274  1.00 66.31           N  
ATOM   3549  CA  GLN A 450       2.457  -1.018  10.808  1.00 66.31           C  
ATOM   3550  C   GLN A 450       3.795  -1.532  11.374  1.00 66.31           C  
ATOM   3551  CB  GLN A 450       2.286   0.460  11.189  1.00 66.31           C  
ATOM   3552  O   GLN A 450       4.815  -1.431  10.696  1.00 66.31           O  
ATOM   3553  CG  GLN A 450       1.156   1.138  10.399  1.00 66.31           C  
ATOM   3554  CD  GLN A 450       0.780   2.514  10.942  1.00 66.31           C  
ATOM   3555  NE2 GLN A 450       0.001   3.273  10.204  1.00 66.31           N  
ATOM   3556  OE1 GLN A 450       1.134   2.925  12.036  1.00 66.31           O  
ATOM   3557  N   GLU A 451       3.825  -2.085  12.591  1.00 70.56           N  
ATOM   3558  CA  GLU A 451       5.050  -2.653  13.166  1.00 70.56           C  
ATOM   3559  C   GLU A 451       5.457  -3.937  12.430  1.00 70.56           C  
ATOM   3560  CB  GLU A 451       4.879  -2.905  14.676  1.00 70.56           C  
ATOM   3561  O   GLU A 451       6.623  -4.101  12.072  1.00 70.56           O  
ATOM   3562  CG  GLU A 451       6.251  -3.207  15.305  1.00 70.56           C  
ATOM   3563  CD  GLU A 451       6.224  -3.554  16.798  1.00 70.56           C  
ATOM   3564  OE1 GLU A 451       7.180  -4.268  17.217  1.00 70.56           O  
ATOM   3565  OE2 GLU A 451       5.296  -3.117  17.517  1.00 70.56           O  
ATOM   3566  N   TYR A 452       4.496  -4.811  12.126  1.00 75.88           N  
ATOM   3567  CA  TYR A 452       4.729  -6.013  11.320  1.00 75.88           C  
ATOM   3568  C   TYR A 452       5.178  -5.661   9.896  1.00 75.88           C  
ATOM   3569  CB  TYR A 452       3.460  -6.876  11.337  1.00 75.88           C  
ATOM   3570  O   TYR A 452       6.126  -6.259   9.385  1.00 75.88           O  
ATOM   3571  CG  TYR A 452       3.128  -7.396  12.721  1.00 75.88           C  
ATOM   3572  CD1 TYR A 452       3.870  -8.468  13.245  1.00 75.88           C  
ATOM   3573  CD2 TYR A 452       2.128  -6.788  13.504  1.00 75.88           C  
ATOM   3574  CE1 TYR A 452       3.645  -8.894  14.563  1.00 75.88           C  
ATOM   3575  CE2 TYR A 452       1.849  -7.272  14.797  1.00 75.88           C  
ATOM   3576  OH  TYR A 452       2.407  -8.767  16.601  1.00 75.88           O  
ATOM   3577  CZ  TYR A 452       2.622  -8.319  15.337  1.00 75.88           C  
ATOM   3578  N   GLN A 453       4.596  -4.608   9.311  1.00 77.75           N  
ATOM   3579  CA  GLN A 453       5.007  -4.075   8.009  1.00 77.75           C  
ATOM   3580  C   GLN A 453       6.441  -3.560   7.985  1.00 77.75           C  
ATOM   3581  CB  GLN A 453       4.002  -3.019   7.534  1.00 77.75           C  
ATOM   3582  O   GLN A 453       7.185  -3.840   7.047  1.00 77.75           O  
ATOM   3583  CG  GLN A 453       2.674  -3.667   7.111  1.00 77.75           C  
ATOM   3584  CD  GLN A 453       1.589  -2.660   6.758  1.00 77.75           C  
ATOM   3585  NE2 GLN A 453       0.526  -3.118   6.132  1.00 77.75           N  
ATOM   3586  OE1 GLN A 453       1.659  -1.467   7.042  1.00 77.75           O  
ATOM   3587  N   SER A 454       6.882  -2.889   9.051  1.00 76.62           N  
ATOM   3588  CA  SER A 454       8.275  -2.440   9.158  1.00 76.62           C  
ATOM   3589  C   SER A 454       9.298  -3.585   9.229  1.00 76.62           C  
ATOM   3590  CB  SER A 454       8.426  -1.495  10.350  1.00 76.62           C  
ATOM   3591  O   SER A 454      10.473  -3.362   8.953  1.00 76.62           O  
ATOM   3592  OG  SER A 454       8.388  -2.166  11.594  1.00 76.62           O  
ATOM   3593  N   LYS A 455       8.856  -4.806   9.566  1.00 78.50           N  
ATOM   3594  CA  LYS A 455       9.677  -6.027   9.644  1.00 78.50           C  
ATOM   3595  C   LYS A 455       9.480  -6.959   8.439  1.00 78.50           C  
ATOM   3596  CB  LYS A 455       9.409  -6.747  10.976  1.00 78.50           C  
ATOM   3597  O   LYS A 455       9.857  -8.124   8.501  1.00 78.50           O  
ATOM   3598  CG  LYS A 455       9.791  -5.905  12.202  1.00 78.50           C  
ATOM   3599  CD  LYS A 455       9.451  -6.655  13.496  1.00 78.50           C  
ATOM   3600  CE  LYS A 455       9.684  -5.733  14.699  1.00 78.50           C  
ATOM   3601  NZ  LYS A 455       8.962  -6.204  15.908  1.00 78.50           N  
ATOM   3602  N   GLY A 456       8.880  -6.461   7.355  1.00 76.06           N  
ATOM   3603  CA  GLY A 456       8.732  -7.201   6.102  1.00 76.06           C  
ATOM   3604  C   GLY A 456       7.495  -8.102   6.004  1.00 76.06           C  
ATOM   3605  O   GLY A 456       7.450  -8.947   5.116  1.00 76.06           O  
ATOM   3606  N   MET A 457       6.479  -7.937   6.849  1.00 85.75           N  
ATOM   3607  CA  MET A 457       5.180  -8.614   6.674  1.00 85.75           C  
ATOM   3608  C   MET A 457       4.192  -7.701   5.940  1.00 85.75           C  
ATOM   3609  CB  MET A 457       4.622  -9.049   8.033  1.00 85.75           C  
ATOM   3610  O   MET A 457       4.279  -6.488   6.051  1.00 85.75           O  
ATOM   3611  CG  MET A 457       5.582  -9.976   8.783  1.00 85.75           C  
ATOM   3612  SD  MET A 457       5.814 -11.585   7.985  1.00 85.75           S  
ATOM   3613  CE  MET A 457       6.943 -12.330   9.180  1.00 85.75           C  
ATOM   3614  N   ASP A 458       3.231  -8.238   5.206  1.00 79.81           N  
ATOM   3615  CA  ASP A 458       2.189  -7.442   4.543  1.00 79.81           C  
ATOM   3616  C   ASP A 458       0.951  -7.271   5.441  1.00 79.81           C  
ATOM   3617  CB  ASP A 458       1.874  -8.063   3.177  1.00 79.81           C  
ATOM   3618  O   ASP A 458       0.304  -6.216   5.419  1.00 79.81           O  
ATOM   3619  CG  ASP A 458       3.136  -8.114   2.313  1.00 79.81           C  
ATOM   3620  OD1 ASP A 458       3.665  -7.048   1.922  1.00 79.81           O  
ATOM   3621  OD2 ASP A 458       3.678  -9.218   2.118  1.00 79.81           O  
ATOM   3622  N   ASP A 459       0.673  -8.262   6.298  1.00 85.19           N  
ATOM   3623  CA  ASP A 459      -0.415  -8.233   7.283  1.00 85.19           C  
ATOM   3624  C   ASP A 459      -0.136  -9.108   8.519  1.00 85.19           C  
ATOM   3625  CB  ASP A 459      -1.723  -8.662   6.596  1.00 85.19           C  
ATOM   3626  O   ASP A 459       0.909  -9.754   8.626  1.00 85.19           O  
ATOM   3627  CG  ASP A 459      -2.982  -8.117   7.260  1.00 85.19           C  
ATOM   3628  OD1 ASP A 459      -2.874  -7.421   8.296  1.00 85.19           O  
ATOM   3629  OD2 ASP A 459      -4.065  -8.248   6.666  1.00 85.19           O  
ATOM   3630  N   VAL A 460      -1.073  -9.119   9.469  1.00 83.62           N  
ATOM   3631  CA  VAL A 460      -1.039  -9.906  10.699  1.00 83.62           C  
ATOM   3632  C   VAL A 460      -2.420 -10.480  11.035  1.00 83.62           C  
ATOM   3633  CB  VAL A 460      -0.460  -9.064  11.853  1.00 83.62           C  
ATOM   3634  O   VAL A 460      -3.424  -9.775  11.025  1.00 83.62           O  
ATOM   3635  CG1 VAL A 460      -1.267  -7.797  12.184  1.00 83.62           C  
ATOM   3636  CG2 VAL A 460      -0.309  -9.897  13.128  1.00 83.62           C  
ATOM   3637  N   LEU A 461      -2.455 -11.758  11.405  1.00 80.50           N  
ATOM   3638  CA  LEU A 461      -3.630 -12.472  11.895  1.00 80.50           C  
ATOM   3639  C   LEU A 461      -3.402 -12.969  13.321  1.00 80.50           C  
ATOM   3640  CB  LEU A 461      -3.962 -13.637  10.950  1.00 80.50           C  
ATOM   3641  O   LEU A 461      -2.306 -13.411  13.694  1.00 80.50           O  
ATOM   3642  CG  LEU A 461      -4.541 -13.207   9.592  1.00 80.50           C  
ATOM   3643  CD1 LEU A 461      -4.672 -14.428   8.680  1.00 80.50           C  
ATOM   3644  CD2 LEU A 461      -5.928 -12.591   9.769  1.00 80.50           C  
ATOM   3645  N   ARG A 462      -4.460 -12.917  14.137  1.00 75.19           N  
ATOM   3646  CA  ARG A 462      -4.401 -13.434  15.504  1.00 75.19           C  
ATOM   3647  C   ARG A 462      -4.501 -14.956  15.519  1.00 75.19           C  
ATOM   3648  CB  ARG A 462      -5.439 -12.740  16.396  1.00 75.19           C  
ATOM   3649  O   ARG A 462      -5.220 -15.554  14.724  1.00 75.19           O  
ATOM   3650  CG  ARG A 462      -6.850 -13.336  16.363  1.00 75.19           C  
ATOM   3651  CD  ARG A 462      -7.810 -12.315  16.983  1.00 75.19           C  
ATOM   3652  NE  ARG A 462      -9.203 -12.795  17.012  1.00 75.19           N  
ATOM   3653  NH1 ARG A 462     -10.156 -10.742  17.354  1.00 75.19           N  
ATOM   3654  NH2 ARG A 462     -11.470 -12.518  17.217  1.00 75.19           N  
ATOM   3655  CZ  ARG A 462     -10.263 -12.027  17.205  1.00 75.19           C  
ATOM   3656  N   LYS A 463      -3.815 -15.576  16.477  1.00 68.00           N  
ATOM   3657  CA  LYS A 463      -3.991 -16.983  16.849  1.00 68.00           C  
ATOM   3658  C   LYS A 463      -4.960 -17.087  18.040  1.00 68.00           C  
ATOM   3659  CB  LYS A 463      -2.641 -17.637  17.167  1.00 68.00           C  
ATOM   3660  O   LYS A 463      -4.759 -16.363  19.022  1.00 68.00           O  
ATOM   3661  CG  LYS A 463      -1.708 -17.751  15.949  1.00 68.00           C  
ATOM   3662  CD  LYS A 463      -0.437 -18.508  16.363  1.00 68.00           C  
ATOM   3663  CE  LYS A 463       0.499 -18.777  15.186  1.00 68.00           C  
ATOM   3664  NZ  LYS A 463       1.551 -19.745  15.553  1.00 68.00           N  
ATOM   3665  N   PRO A 464      -5.950 -17.998  18.023  1.00 61.16           N  
ATOM   3666  CA  PRO A 464      -6.286 -18.925  16.937  1.00 61.16           C  
ATOM   3667  C   PRO A 464      -6.873 -18.187  15.722  1.00 61.16           C  
ATOM   3668  CB  PRO A 464      -7.295 -19.900  17.553  1.00 61.16           C  
ATOM   3669  O   PRO A 464      -7.471 -17.126  15.893  1.00 61.16           O  
ATOM   3670  CG  PRO A 464      -8.022 -19.045  18.591  1.00 61.16           C  
ATOM   3671  CD  PRO A 464      -6.935 -18.095  19.091  1.00 61.16           C  
ATOM   3672  N   LEU A 465      -6.685 -18.747  14.517  1.00 67.06           N  
ATOM   3673  CA  LEU A 465      -7.213 -18.181  13.271  1.00 67.06           C  
ATOM   3674  C   LEU A 465      -8.736 -18.063  13.368  1.00 67.06           C  
ATOM   3675  CB  LEU A 465      -6.831 -19.070  12.068  1.00 67.06           C  
ATOM   3676  O   LEU A 465      -9.436 -19.073  13.426  1.00 67.06           O  
ATOM   3677  CG  LEU A 465      -5.393 -18.888  11.553  1.00 67.06           C  
ATOM   3678  CD1 LEU A 465      -5.055 -20.011  10.575  1.00 67.06           C  
ATOM   3679  CD2 LEU A 465      -5.226 -17.555  10.822  1.00 67.06           C  
ATOM   3680  N   VAL A 466      -9.234 -16.829  13.392  1.00 65.50           N  
ATOM   3681  CA  VAL A 466     -10.670 -16.543  13.375  1.00 65.50           C  
ATOM   3682  C   VAL A 466     -11.114 -16.384  11.934  1.00 65.50           C  
ATOM   3683  CB  VAL A 466     -11.014 -15.321  14.239  1.00 65.50           C  
ATOM   3684  O   VAL A 466     -10.465 -15.680  11.159  1.00 65.50           O  
ATOM   3685  CG1 VAL A 466     -12.513 -15.001  14.211  1.00 65.50           C  
ATOM   3686  CG2 VAL A 466     -10.600 -15.623  15.687  1.00 65.50           C  
ATOM   3687  N   LEU A 467     -12.214 -17.044  11.573  1.00 63.66           N  
ATOM   3688  CA  LEU A 467     -12.652 -17.149  10.186  1.00 63.66           C  
ATOM   3689  C   LEU A 467     -12.914 -15.780   9.555  1.00 63.66           C  
ATOM   3690  CB  LEU A 467     -13.920 -18.011  10.136  1.00 63.66           C  
ATOM   3691  O   LEU A 467     -12.478 -15.532   8.434  1.00 63.66           O  
ATOM   3692  CG  LEU A 467     -14.223 -18.464   8.700  1.00 63.66           C  
ATOM   3693  CD1 LEU A 467     -13.356 -19.675   8.349  1.00 63.66           C  
ATOM   3694  CD2 LEU A 467     -15.704 -18.802   8.558  1.00 63.66           C  
ATOM   3695  N   ASP A 468     -13.568 -14.882  10.286  1.00 62.91           N  
ATOM   3696  CA  ASP A 468     -13.873 -13.531   9.811  1.00 62.91           C  
ATOM   3697  C   ASP A 468     -12.596 -12.721   9.551  1.00 62.91           C  
ATOM   3698  CB  ASP A 468     -14.761 -12.812  10.836  1.00 62.91           C  
ATOM   3699  O   ASP A 468     -12.505 -12.002   8.560  1.00 62.91           O  
ATOM   3700  CG  ASP A 468     -16.201 -13.339  10.900  1.00 62.91           C  
ATOM   3701  OD1 ASP A 468     -16.563 -14.207  10.073  1.00 62.91           O  
ATOM   3702  OD2 ASP A 468     -16.931 -12.846  11.788  1.00 62.91           O  
ATOM   3703  N   GLU A 469     -11.568 -12.872  10.391  1.00 69.00           N  
ATOM   3704  CA  GLU A 469     -10.287 -12.181  10.198  1.00 69.00           C  
ATOM   3705  C   GLU A 469      -9.501 -12.776   9.030  1.00 69.00           C  
ATOM   3706  CB  GLU A 469      -9.435 -12.223  11.473  1.00 69.00           C  
ATOM   3707  O   GLU A 469      -8.962 -12.036   8.212  1.00 69.00           O  
ATOM   3708  CG  GLU A 469     -10.075 -11.445  12.630  1.00 69.00           C  
ATOM   3709  CD  GLU A 469      -9.137 -11.280  13.833  1.00 69.00           C  
ATOM   3710  OE1 GLU A 469      -9.552 -10.593  14.798  1.00 69.00           O  
ATOM   3711  OE2 GLU A 469      -8.026 -11.851  13.856  1.00 69.00           O  
ATOM   3712  N   LEU A 470      -9.481 -14.107   8.910  1.00 70.88           N  
ATOM   3713  CA  LEU A 470      -8.841 -14.806   7.801  1.00 70.88           C  
ATOM   3714  C   LEU A 470      -9.516 -14.465   6.468  1.00 70.88           C  
ATOM   3715  CB  LEU A 470      -8.878 -16.316   8.093  1.00 70.88           C  
ATOM   3716  O   LEU A 470      -8.836 -14.148   5.500  1.00 70.88           O  
ATOM   3717  CG  LEU A 470      -8.305 -17.193   6.966  1.00 70.88           C  
ATOM   3718  CD1 LEU A 470      -6.817 -16.935   6.717  1.00 70.88           C  
ATOM   3719  CD2 LEU A 470      -8.502 -18.662   7.336  1.00 70.88           C  
ATOM   3720  N   THR A 471     -10.846 -14.496   6.406  1.00 67.19           N  
ATOM   3721  CA  THR A 471     -11.598 -14.148   5.192  1.00 67.19           C  
ATOM   3722  C   THR A 471     -11.456 -12.671   4.848  1.00 67.19           C  
ATOM   3723  CB  THR A 471     -13.082 -14.520   5.284  1.00 67.19           C  
ATOM   3724  O   THR A 471     -11.270 -12.360   3.675  1.00 67.19           O  
ATOM   3725  CG2 THR A 471     -13.301 -16.031   5.217  1.00 67.19           C  
ATOM   3726  OG1 THR A 471     -13.656 -14.045   6.471  1.00 67.19           O  
ATOM   3727  N   THR A 472     -11.440 -11.778   5.844  1.00 68.94           N  
ATOM   3728  CA  THR A 472     -11.134 -10.354   5.637  1.00 68.94           C  
ATOM   3729  C   THR A 472      -9.728 -10.181   5.063  1.00 68.94           C  
ATOM   3730  CB  THR A 472     -11.285  -9.533   6.927  1.00 68.94           C  
ATOM   3731  O   THR A 472      -9.583  -9.568   4.011  1.00 68.94           O  
ATOM   3732  CG2 THR A 472     -11.015  -8.044   6.707  1.00 68.94           C  
ATOM   3733  OG1 THR A 472     -12.606  -9.621   7.407  1.00 68.94           O  
ATOM   3734  N   CYS A 473      -8.706 -10.787   5.671  1.00 74.94           N  
ATOM   3735  CA  CYS A 473      -7.321 -10.712   5.200  1.00 74.94           C  
ATOM   3736  C   CYS A 473      -7.169 -11.271   3.775  1.00 74.94           C  
ATOM   3737  CB  CYS A 473      -6.458 -11.466   6.216  1.00 74.94           C  
ATOM   3738  O   CYS A 473      -6.608 -10.621   2.895  1.00 74.94           O  
ATOM   3739  SG  CYS A 473      -4.702 -11.366   5.790  1.00 74.94           S  
ATOM   3740  N   LEU A 474      -7.758 -12.434   3.491  1.00 69.88           N  
ATOM   3741  CA  LEU A 474      -7.750 -13.001   2.144  1.00 69.88           C  
ATOM   3742  C   LEU A 474      -8.528 -12.133   1.143  1.00 69.88           C  
ATOM   3743  CB  LEU A 474      -8.327 -14.417   2.177  1.00 69.88           C  
ATOM   3744  O   LEU A 474      -8.138 -12.053  -0.017  1.00 69.88           O  
ATOM   3745  CG  LEU A 474      -7.511 -15.469   2.941  1.00 69.88           C  
ATOM   3746  CD1 LEU A 474      -8.335 -16.749   3.058  1.00 69.88           C  
ATOM   3747  CD2 LEU A 474      -6.222 -15.804   2.205  1.00 69.88           C  
ATOM   3748  N   SER A 475      -9.597 -11.456   1.568  1.00 67.38           N  
ATOM   3749  CA  SER A 475     -10.326 -10.509   0.719  1.00 67.38           C  
ATOM   3750  C   SER A 475      -9.543  -9.219   0.456  1.00 67.38           C  
ATOM   3751  CB  SER A 475     -11.712 -10.206   1.298  1.00 67.38           C  
ATOM   3752  O   SER A 475      -9.662  -8.661  -0.631  1.00 67.38           O  
ATOM   3753  OG  SER A 475     -11.675  -9.304   2.384  1.00 67.38           O  
ATOM   3754  N   GLU A 476      -8.704  -8.772   1.400  1.00 72.75           N  
ATOM   3755  CA  GLU A 476      -7.798  -7.632   1.209  1.00 72.75           C  
ATOM   3756  C   GLU A 476      -6.735  -7.933   0.140  1.00 72.75           C  
ATOM   3757  CB  GLU A 476      -7.106  -7.228   2.534  1.00 72.75           C  
ATOM   3758  O   GLU A 476      -6.427  -7.060  -0.672  1.00 72.75           O  
ATOM   3759  CG  GLU A 476      -8.015  -6.495   3.538  1.00 72.75           C  
ATOM   3760  CD  GLU A 476      -7.284  -5.979   4.802  1.00 72.75           C  
ATOM   3761  OE1 GLU A 476      -7.977  -5.464   5.709  1.00 72.75           O  
ATOM   3762  OE2 GLU A 476      -6.029  -5.975   4.866  1.00 72.75           O  
ATOM   3763  N   PHE A 477      -6.197  -9.159   0.118  1.00 70.31           N  
ATOM   3764  CA  PHE A 477      -5.127  -9.553  -0.809  1.00 70.31           C  
ATOM   3765  C   PHE A 477      -5.608 -10.141  -2.139  1.00 70.31           C  
ATOM   3766  CB  PHE A 477      -4.186 -10.536  -0.103  1.00 70.31           C  
ATOM   3767  O   PHE A 477      -4.973  -9.914  -3.167  1.00 70.31           O  
ATOM   3768  CG  PHE A 477      -3.317  -9.880   0.946  1.00 70.31           C  
ATOM   3769  CD1 PHE A 477      -2.375  -8.910   0.556  1.00 70.31           C  
ATOM   3770  CD2 PHE A 477      -3.450 -10.221   2.303  1.00 70.31           C  
ATOM   3771  CE1 PHE A 477      -1.579  -8.271   1.519  1.00 70.31           C  
ATOM   3772  CE2 PHE A 477      -2.655  -9.581   3.265  1.00 70.31           C  
ATOM   3773  CZ  PHE A 477      -1.718  -8.609   2.872  1.00 70.31           C  
ATOM   3774  N   PHE A 478      -6.710 -10.892  -2.131  1.00 66.31           N  
ATOM   3775  CA  PHE A 478      -7.162 -11.699  -3.272  1.00 66.31           C  
ATOM   3776  C   PHE A 478      -8.624 -11.455  -3.665  1.00 66.31           C  
ATOM   3777  CB  PHE A 478      -6.944 -13.187  -2.964  1.00 66.31           C  
ATOM   3778  O   PHE A 478      -9.117 -12.076  -4.606  1.00 66.31           O  
ATOM   3779  CG  PHE A 478      -5.552 -13.545  -2.500  1.00 66.31           C  
ATOM   3780  CD1 PHE A 478      -4.490 -13.611  -3.421  1.00 66.31           C  
ATOM   3781  CD2 PHE A 478      -5.317 -13.782  -1.135  1.00 66.31           C  
ATOM   3782  CE1 PHE A 478      -3.188 -13.884  -2.969  1.00 66.31           C  
ATOM   3783  CE2 PHE A 478      -4.017 -14.043  -0.683  1.00 66.31           C  
ATOM   3784  CZ  PHE A 478      -2.953 -14.076  -1.597  1.00 66.31           C  
ATOM   3785  N   GLY A 479      -9.339 -10.582  -2.952  1.00 49.53           N  
ATOM   3786  CA  GLY A 479     -10.693 -10.186  -3.313  1.00 49.53           C  
ATOM   3787  C   GLY A 479     -10.690  -9.078  -4.365  1.00 49.53           C  
ATOM   3788  O   GLY A 479     -10.059  -8.036  -4.184  1.00 49.53           O  
ATOM   3789  N   ASP A 480     -11.465  -9.256  -5.436  1.00 36.78           N  
ATOM   3790  CA  ASP A 480     -11.905  -8.137  -6.274  1.00 36.78           C  
ATOM   3791  C   ASP A 480     -12.843  -7.244  -5.434  1.00 36.78           C  
ATOM   3792  CB  ASP A 480     -12.593  -8.636  -7.563  1.00 36.78           C  
ATOM   3793  O   ASP A 480     -14.045  -7.468  -5.377  1.00 36.78           O  
ATOM   3794  CG  ASP A 480     -11.644  -9.009  -8.711  1.00 36.78           C  
ATOM   3795  OD1 ASP A 480     -10.522  -8.459  -8.763  1.00 36.78           O  
ATOM   3796  OD2 ASP A 480     -12.096  -9.784  -9.589  1.00 36.78           O  
ATOM   3797  N   MET A 481     -12.249  -6.282  -4.722  1.00 30.59           N  
ATOM   3798  CA  MET A 481     -12.831  -5.159  -3.971  1.00 30.59           C  
ATOM   3799  C   MET A 481     -14.174  -5.336  -3.209  1.00 30.59           C  
ATOM   3800  CB  MET A 481     -12.896  -3.915  -4.866  1.00 30.59           C  
ATOM   3801  O   MET A 481     -15.252  -5.480  -3.779  1.00 30.59           O  
ATOM   3802  CG  MET A 481     -11.515  -3.338  -5.191  1.00 30.59           C  
ATOM   3803  SD  MET A 481     -11.577  -1.587  -5.643  1.00 30.59           S  
ATOM   3804  CE  MET A 481     -12.495  -1.757  -7.194  1.00 30.59           C  
ATOM   3805  N   VAL A 482     -14.076  -5.004  -1.909  1.00 27.75           N  
ATOM   3806  CA  VAL A 482     -15.098  -4.515  -0.946  1.00 27.75           C  
ATOM   3807  C   VAL A 482     -15.812  -5.562  -0.068  1.00 27.75           C  
ATOM   3808  CB  VAL A 482     -16.108  -3.501  -1.557  1.00 27.75           C  
ATOM   3809  O   VAL A 482     -16.788  -6.174  -0.489  1.00 27.75           O  
ATOM   3810  CG1 VAL A 482     -16.864  -2.749  -0.451  1.00 27.75           C  
ATOM   3811  CG2 VAL A 482     -15.450  -2.428  -2.439  1.00 27.75           C  
ATOM   3812  N   MET A 483     -15.429  -5.631   1.221  1.00 26.38           N  
ATOM   3813  CA  MET A 483     -16.177  -5.049   2.364  1.00 26.38           C  
ATOM   3814  C   MET A 483     -15.325  -5.011   3.656  1.00 26.38           C  
ATOM   3815  CB  MET A 483     -17.452  -5.843   2.726  1.00 26.38           C  
ATOM   3816  O   MET A 483     -14.750  -6.032   4.018  1.00 26.38           O  
ATOM   3817  CG  MET A 483     -18.700  -5.439   1.935  1.00 26.38           C  
ATOM   3818  SD  MET A 483     -20.261  -5.814   2.783  1.00 26.38           S  
ATOM   3819  CE  MET A 483     -21.319  -6.068   1.341  1.00 26.38           C  
ATOM   3820  N   PRO A 484     -15.350  -3.915   4.444  1.00 27.44           N  
ATOM   3821  CA  PRO A 484     -15.281  -4.015   5.895  1.00 27.44           C  
ATOM   3822  C   PRO A 484     -16.633  -4.535   6.402  1.00 27.44           C  
ATOM   3823  CB  PRO A 484     -14.963  -2.601   6.393  1.00 27.44           C  
ATOM   3824  O   PRO A 484     -17.669  -3.887   6.225  1.00 27.44           O  
ATOM   3825  CG  PRO A 484     -15.485  -1.672   5.294  1.00 27.44           C  
ATOM   3826  CD  PRO A 484     -15.653  -2.549   4.047  1.00 27.44           C  
ATOM   3827  N   MET A 485     -16.643  -5.706   7.044  1.00 24.45           N  
ATOM   3828  CA  MET A 485     -17.780  -6.088   7.880  1.00 24.45           C  
ATOM   3829  C   MET A 485     -17.975  -5.016   8.953  1.00 24.45           C  
ATOM   3830  CB  MET A 485     -17.606  -7.481   8.512  1.00 24.45           C  
ATOM   3831  O   MET A 485     -17.026  -4.538   9.576  1.00 24.45           O  
ATOM   3832  CG  MET A 485     -18.231  -8.565   7.628  1.00 24.45           C  
ATOM   3833  SD  MET A 485     -18.088 -10.261   8.255  1.00 24.45           S  
ATOM   3834  CE  MET A 485     -19.239 -10.284   9.657  1.00 24.45           C  
ATOM   3835  N   GLN A 486     -19.234  -4.628   9.147  1.00 24.95           N  
ATOM   3836  CA  GLN A 486     -19.662  -3.770  10.239  1.00 24.95           C  
ATOM   3837  C   GLN A 486     -19.012  -4.234  11.544  1.00 24.95           C  
ATOM   3838  CB  GLN A 486     -21.192  -3.861  10.375  1.00 24.95           C  
ATOM   3839  O   GLN A 486     -19.279  -5.338  12.014  1.00 24.95           O  
ATOM   3840  CG  GLN A 486     -21.941  -3.129   9.255  1.00 24.95           C  
ATOM   3841  CD  GLN A 486     -23.453  -3.331   9.330  1.00 24.95           C  
ATOM   3842  NE2 GLN A 486     -24.239  -2.373   8.891  1.00 24.95           N  
ATOM   3843  OE1 GLN A 486     -23.974  -4.341   9.768  1.00 24.95           O  
ATOM   3844  N   VAL A 487     -18.222  -3.356  12.165  1.00 25.84           N  
ATOM   3845  CA  VAL A 487     -17.900  -3.469  13.585  1.00 25.84           C  
ATOM   3846  C   VAL A 487     -19.222  -3.307  14.327  1.00 25.84           C  
ATOM   3847  CB  VAL A 487     -16.837  -2.445  14.031  1.00 25.84           C  
ATOM   3848  O   VAL A 487     -19.683  -2.202  14.623  1.00 25.84           O  
ATOM   3849  CG1 VAL A 487     -16.490  -2.602  15.519  1.00 25.84           C  
ATOM   3850  CG2 VAL A 487     -15.540  -2.616  13.231  1.00 25.84           C  
ATOM   3851  N   SER A 488     -19.880  -4.432  14.591  1.00 24.31           N  
ATOM   3852  CA  SER A 488     -20.866  -4.522  15.650  1.00 24.31           C  
ATOM   3853  C   SER A 488     -20.231  -3.949  16.915  1.00 24.31           C  
ATOM   3854  CB  SER A 488     -21.332  -5.970  15.842  1.00 24.31           C  
ATOM   3855  O   SER A 488     -19.083  -4.256  17.237  1.00 24.31           O  
ATOM   3856  OG  SER A 488     -20.269  -6.885  15.692  1.00 24.31           O  
ATOM   3857  N   LYS A 489     -20.985  -3.058  17.570  1.00 24.38           N  
ATOM   3858  CA  LYS A 489     -20.701  -2.392  18.852  1.00 24.38           C  
ATOM   3859  C   LYS A 489     -19.829  -3.243  19.781  1.00 24.38           C  
ATOM   3860  CB  LYS A 489     -22.040  -2.168  19.571  1.00 24.38           C  
ATOM   3861  O   LYS A 489     -20.007  -4.457  19.781  1.00 24.38           O  
ATOM   3862  CG  LYS A 489     -22.891  -1.071  18.924  1.00 24.38           C  
ATOM   3863  CD  LYS A 489     -24.283  -1.063  19.562  1.00 24.38           C  
ATOM   3864  CE  LYS A 489     -25.114   0.077  18.973  1.00 24.38           C  
ATOM   3865  NZ  LYS A 489     -26.516   0.016  19.449  1.00 24.38           N  
ATOM   3866  N   PRO A 490     -19.010  -2.629  20.662  1.00 25.81           N  
ATOM   3867  CA  PRO A 490     -18.312  -3.378  21.696  1.00 25.81           C  
ATOM   3868  C   PRO A 490     -19.353  -4.168  22.489  1.00 25.81           C  
ATOM   3869  CB  PRO A 490     -17.568  -2.338  22.544  1.00 25.81           C  
ATOM   3870  O   PRO A 490     -20.126  -3.600  23.265  1.00 25.81           O  
ATOM   3871  CG  PRO A 490     -18.383  -1.060  22.346  1.00 25.81           C  
ATOM   3872  CD  PRO A 490     -18.911  -1.200  20.920  1.00 25.81           C  
ATOM   3873  N   VAL A 491     -19.412  -5.476  22.238  1.00 25.78           N  
ATOM   3874  CA  VAL A 491     -20.090  -6.408  23.118  1.00 25.78           C  
ATOM   3875  C   VAL A 491     -19.312  -6.281  24.409  1.00 25.78           C  
ATOM   3876  CB  VAL A 491     -20.114  -7.840  22.552  1.00 25.78           C  
ATOM   3877  O   VAL A 491     -18.109  -6.540  24.466  1.00 25.78           O  
ATOM   3878  CG1 VAL A 491     -20.701  -8.838  23.557  1.00 25.78           C  
ATOM   3879  CG2 VAL A 491     -20.980  -7.884  21.286  1.00 25.78           C  
ATOM   3880  N   GLN A 492     -19.988  -5.738  25.414  1.00 24.88           N  
ATOM   3881  CA  GLN A 492     -19.499  -5.742  26.775  1.00 24.88           C  
ATOM   3882  C   GLN A 492     -19.037  -7.167  27.062  1.00 24.88           C  
ATOM   3883  CB  GLN A 492     -20.637  -5.312  27.713  1.00 24.88           C  
ATOM   3884  O   GLN A 492     -19.813  -8.106  26.906  1.00 24.88           O  
ATOM   3885  CG  GLN A 492     -20.912  -3.803  27.599  1.00 24.88           C  
ATOM   3886  CD  GLN A 492     -22.184  -3.355  28.314  1.00 24.88           C  
ATOM   3887  NE2 GLN A 492     -22.313  -2.083  28.620  1.00 24.88           N  
ATOM   3888  OE1 GLN A 492     -23.102  -4.102  28.589  1.00 24.88           O  
ATOM   3889  N   LEU A 493     -17.758  -7.313  27.410  1.00 28.59           N  
ATOM   3890  CA  LEU A 493     -17.203  -8.537  27.967  1.00 28.59           C  
ATOM   3891  C   LEU A 493     -18.034  -8.883  29.203  1.00 28.59           C  
ATOM   3892  CB  LEU A 493     -15.718  -8.299  28.317  1.00 28.59           C  
ATOM   3893  O   LEU A 493     -17.747  -8.422  30.307  1.00 28.59           O  
ATOM   3894  CG  LEU A 493     -14.764  -8.488  27.122  1.00 28.59           C  
ATOM   3895  CD1 LEU A 493     -13.621  -7.474  27.172  1.00 28.59           C  
ATOM   3896  CD2 LEU A 493     -14.156  -9.893  27.142  1.00 28.59           C  
ATOM   3897  N   GLU A 494     -19.087  -9.672  29.013  1.00 26.67           N  
ATOM   3898  CA  GLU A 494     -19.681 -10.403  30.107  1.00 26.67           C  
ATOM   3899  C   GLU A 494     -18.614 -11.379  30.589  1.00 26.67           C  
ATOM   3900  CB  GLU A 494     -20.997 -11.099  29.737  1.00 26.67           C  
ATOM   3901  O   GLU A 494     -18.201 -12.322  29.913  1.00 26.67           O  
ATOM   3902  CG  GLU A 494     -22.172 -10.106  29.694  1.00 26.67           C  
ATOM   3903  CD  GLU A 494     -23.554 -10.786  29.702  1.00 26.67           C  
ATOM   3904  OE1 GLU A 494     -24.554 -10.038  29.795  1.00 26.67           O  
ATOM   3905  OE2 GLU A 494     -23.611 -12.038  29.691  1.00 26.67           O  
ATOM   3906  N   THR A 495     -18.127 -11.091  31.785  1.00 31.61           N  
ATOM   3907  CA  THR A 495     -17.329 -11.953  32.641  1.00 31.61           C  
ATOM   3908  C   THR A 495     -18.147 -13.183  33.037  1.00 31.61           C  
ATOM   3909  CB  THR A 495     -16.854 -11.148  33.873  1.00 31.61           C  
ATOM   3910  O   THR A 495     -18.498 -13.376  34.198  1.00 31.61           O  
ATOM   3911  CG2 THR A 495     -15.472 -10.544  33.650  1.00 31.61           C  
ATOM   3912  OG1 THR A 495     -17.711 -10.056  34.152  1.00 31.61           O  
ATOM   3913  N   GLN A 496     -18.442 -14.062  32.081  1.00 35.25           N  
ATOM   3914  CA  GLN A 496     -18.795 -15.438  32.397  1.00 35.25           C  
ATOM   3915  C   GLN A 496     -17.504 -16.245  32.537  1.00 35.25           C  
ATOM   3916  CB  GLN A 496     -19.797 -16.019  31.393  1.00 35.25           C  
ATOM   3917  O   GLN A 496     -16.671 -16.304  31.632  1.00 35.25           O  
ATOM   3918  CG  GLN A 496     -21.209 -15.467  31.669  1.00 35.25           C  
ATOM   3919  CD  GLN A 496     -22.290 -16.117  30.812  1.00 35.25           C  
ATOM   3920  NE2 GLN A 496     -23.540 -15.762  30.991  1.00 35.25           N  
ATOM   3921  OE1 GLN A 496     -22.039 -16.969  29.983  1.00 35.25           O  
ATOM   3922  N   LYS A 497     -17.333 -16.847  33.720  1.00 47.53           N  
ATOM   3923  CA  LYS A 497     -16.285 -17.818  34.072  1.00 47.53           C  
ATOM   3924  C   LYS A 497     -16.457 -19.116  33.265  1.00 47.53           C  
ATOM   3925  CB  LYS A 497     -16.349 -18.123  35.583  1.00 47.53           C  
ATOM   3926  O   LYS A 497     -16.708 -20.170  33.837  1.00 47.53           O  
ATOM   3927  CG  LYS A 497     -15.855 -17.019  36.522  1.00 47.53           C  
ATOM   3928  CD  LYS A 497     -16.091 -17.485  37.967  1.00 47.53           C  
ATOM   3929  CE  LYS A 497     -15.450 -16.531  38.976  1.00 47.53           C  
ATOM   3930  NZ  LYS A 497     -15.722 -16.971  40.366  1.00 47.53           N  
ATOM   3931  N   SER A 498     -16.389 -19.036  31.942  1.00 60.19           N  
ATOM   3932  CA  SER A 498     -16.347 -20.211  31.077  1.00 60.19           C  
ATOM   3933  C   SER A 498     -14.921 -20.757  31.043  1.00 60.19           C  
ATOM   3934  CB  SER A 498     -16.831 -19.861  29.671  1.00 60.19           C  
ATOM   3935  O   SER A 498     -13.974 -19.999  30.824  1.00 60.19           O  
ATOM   3936  OG  SER A 498     -16.737 -21.016  28.875  1.00 60.19           O  
ATOM   3937  N   VAL A 499     -14.776 -22.065  31.265  1.00 70.75           N  
ATOM   3938  CA  VAL A 499     -13.498 -22.796  31.187  1.00 70.75           C  
ATOM   3939  C   VAL A 499     -13.000 -22.891  29.733  1.00 70.75           C  
ATOM   3940  CB  VAL A 499     -13.664 -24.194  31.827  1.00 70.75           C  
ATOM   3941  O   VAL A 499     -11.790 -22.957  29.501  1.00 70.75           O  
ATOM   3942  CG1 VAL A 499     -12.357 -24.984  31.868  1.00 70.75           C  
ATOM   3943  CG2 VAL A 499     -14.156 -24.093  33.282  1.00 70.75           C  
ATOM   3944  N   PHE A 500     -13.919 -22.793  28.760  1.00 81.56           N  
ATOM   3945  CA  PHE A 500     -13.660 -22.924  27.321  1.00 81.56           C  
ATOM   3946  C   PHE A 500     -14.084 -21.686  26.520  1.00 81.56           C  
ATOM   3947  CB  PHE A 500     -14.366 -24.177  26.774  1.00 81.56           C  
ATOM   3948  O   PHE A 500     -14.912 -20.886  26.973  1.00 81.56           O  
ATOM   3949  CG  PHE A 500     -14.237 -25.384  27.675  1.00 81.56           C  
ATOM   3950  CD1 PHE A 500     -12.958 -25.860  28.005  1.00 81.56           C  
ATOM   3951  CD2 PHE A 500     -15.380 -25.962  28.260  1.00 81.56           C  
ATOM   3952  CE1 PHE A 500     -12.816 -26.889  28.944  1.00 81.56           C  
ATOM   3953  CE2 PHE A 500     -15.237 -26.996  29.199  1.00 81.56           C  
ATOM   3954  CZ  PHE A 500     -13.951 -27.437  29.548  1.00 81.56           C  
ATOM   3955  N   ASP A 501     -13.539 -21.530  25.315  1.00 79.44           N  
ATOM   3956  CA  ASP A 501     -13.978 -20.516  24.351  1.00 79.44           C  
ATOM   3957  C   ASP A 501     -15.143 -21.039  23.494  1.00 79.44           C  
ATOM   3958  CB  ASP A 501     -12.799 -20.007  23.513  1.00 79.44           C  
ATOM   3959  O   ASP A 501     -14.955 -21.626  22.431  1.00 79.44           O  
ATOM   3960  CG  ASP A 501     -13.142 -18.649  22.886  1.00 79.44           C  
ATOM   3961  OD1 ASP A 501     -14.315 -18.453  22.484  1.00 79.44           O  
ATOM   3962  OD2 ASP A 501     -12.272 -17.755  22.971  1.00 79.44           O  
ATOM   3963  N   VAL A 502     -16.368 -20.862  23.998  1.00 81.88           N  
ATOM   3964  CA  VAL A 502     -17.590 -21.399  23.374  1.00 81.88           C  
ATOM   3965  C   VAL A 502     -17.834 -20.813  21.982  1.00 81.88           C  
ATOM   3966  CB  VAL A 502     -18.817 -21.150  24.277  1.00 81.88           C  
ATOM   3967  O   VAL A 502     -18.320 -21.527  21.109  1.00 81.88           O  
ATOM   3968  CG1 VAL A 502     -20.111 -21.721  23.685  1.00 81.88           C  
ATOM   3969  CG2 VAL A 502     -18.622 -21.794  25.659  1.00 81.88           C  
ATOM   3970  N   ASN A 503     -17.483 -19.545  21.755  1.00 73.50           N  
ATOM   3971  CA  ASN A 503     -17.711 -18.889  20.467  1.00 73.50           C  
ATOM   3972  C   ASN A 503     -16.813 -19.506  19.390  1.00 73.50           C  
ATOM   3973  CB  ASN A 503     -17.472 -17.378  20.609  1.00 73.50           C  
ATOM   3974  O   ASN A 503     -17.313 -19.987  18.378  1.00 73.50           O  
ATOM   3975  CG  ASN A 503     -18.495 -16.669  21.479  1.00 73.50           C  
ATOM   3976  ND2 ASN A 503     -18.212 -15.446  21.859  1.00 73.50           N  
ATOM   3977  OD1 ASN A 503     -19.543 -17.171  21.847  1.00 73.50           O  
ATOM   3978  N   MET A 504     -15.509 -19.594  19.669  1.00 79.06           N  
ATOM   3979  CA  MET A 504     -14.535 -20.215  18.767  1.00 79.06           C  
ATOM   3980  C   MET A 504     -14.864 -21.691  18.490  1.00 79.06           C  
ATOM   3981  CB  MET A 504     -13.148 -20.032  19.400  1.00 79.06           C  
ATOM   3982  O   MET A 504     -14.808 -22.144  17.348  1.00 79.06           O  
ATOM   3983  CG  MET A 504     -12.001 -20.664  18.610  1.00 79.06           C  
ATOM   3984  SD  MET A 504     -11.645 -22.387  19.047  1.00 79.06           S  
ATOM   3985  CE  MET A 504     -10.090 -22.571  18.141  1.00 79.06           C  
ATOM   3986  N   LEU A 505     -15.267 -22.442  19.520  1.00 81.38           N  
ATOM   3987  CA  LEU A 505     -15.656 -23.844  19.366  1.00 81.38           C  
ATOM   3988  C   LEU A 505     -16.925 -24.013  18.524  1.00 81.38           C  
ATOM   3989  CB  LEU A 505     -15.851 -24.470  20.753  1.00 81.38           C  
ATOM   3990  O   LEU A 505     -16.992 -24.946  17.728  1.00 81.38           O  
ATOM   3991  CG  LEU A 505     -14.539 -24.716  21.516  1.00 81.38           C  
ATOM   3992  CD1 LEU A 505     -14.873 -25.021  22.976  1.00 81.38           C  
ATOM   3993  CD2 LEU A 505     -13.759 -25.898  20.936  1.00 81.38           C  
ATOM   3994  N   SER A 506     -17.913 -23.128  18.678  1.00 78.50           N  
ATOM   3995  CA  SER A 506     -19.153 -23.177  17.891  1.00 78.50           C  
ATOM   3996  C   SER A 506     -18.869 -22.931  16.407  1.00 78.50           C  
ATOM   3997  CB  SER A 506     -20.184 -22.170  18.411  1.00 78.50           C  
ATOM   3998  O   SER A 506     -19.306 -23.713  15.569  1.00 78.50           O  
ATOM   3999  OG  SER A 506     -20.462 -22.407  19.782  1.00 78.50           O  
ATOM   4000  N   GLU A 507     -18.040 -21.932  16.088  1.00 72.56           N  
ATOM   4001  CA  GLU A 507     -17.606 -21.652  14.711  1.00 72.56           C  
ATOM   4002  C   GLU A 507     -16.876 -22.852  14.075  1.00 72.56           C  
ATOM   4003  CB  GLU A 507     -16.681 -20.421  14.706  1.00 72.56           C  
ATOM   4004  O   GLU A 507     -17.147 -23.225  12.930  1.00 72.56           O  
ATOM   4005  CG  GLU A 507     -17.413 -19.098  14.993  1.00 72.56           C  
ATOM   4006  CD  GLU A 507     -16.454 -17.906  15.192  1.00 72.56           C  
ATOM   4007  OE1 GLU A 507     -16.907 -16.896  15.780  1.00 72.56           O  
ATOM   4008  OE2 GLU A 507     -15.265 -18.005  14.800  1.00 72.56           O  
ATOM   4009  N   LEU A 508     -15.981 -23.510  14.824  1.00 71.81           N  
ATOM   4010  CA  LEU A 508     -15.282 -24.707  14.344  1.00 71.81           C  
ATOM   4011  C   LEU A 508     -16.219 -25.903  14.144  1.00 71.81           C  
ATOM   4012  CB  LEU A 508     -14.164 -25.096  15.324  1.00 71.81           C  
ATOM   4013  O   LEU A 508     -16.050 -26.657  13.181  1.00 71.81           O  
ATOM   4014  CG  LEU A 508     -12.895 -24.231  15.265  1.00 71.81           C  
ATOM   4015  CD1 LEU A 508     -11.904 -24.795  16.284  1.00 71.81           C  
ATOM   4016  CD2 LEU A 508     -12.210 -24.275  13.894  1.00 71.81           C  
ATOM   4017  N   ILE A 509     -17.193 -26.094  15.038  1.00 79.62           N  
ATOM   4018  CA  ILE A 509     -18.199 -27.155  14.919  1.00 79.62           C  
ATOM   4019  C   ILE A 509     -19.046 -26.944  13.666  1.00 79.62           C  
ATOM   4020  CB  ILE A 509     -19.078 -27.227  16.187  1.00 79.62           C  
ATOM   4021  O   ILE A 509     -19.231 -27.895  12.906  1.00 79.62           O  
ATOM   4022  CG1 ILE A 509     -18.272 -27.855  17.342  1.00 79.62           C  
ATOM   4023  CG2 ILE A 509     -20.363 -28.038  15.931  1.00 79.62           C  
ATOM   4024  CD1 ILE A 509     -18.944 -27.693  18.708  1.00 79.62           C  
ATOM   4025  N   ASP A 510     -19.515 -25.722  13.427  1.00 73.00           N  
ATOM   4026  CA  ASP A 510     -20.356 -25.400  12.273  1.00 73.00           C  
ATOM   4027  C   ASP A 510     -19.625 -25.665  10.947  1.00 73.00           C  
ATOM   4028  CB  ASP A 510     -20.811 -23.933  12.372  1.00 73.00           C  
ATOM   4029  O   ASP A 510     -20.222 -26.145   9.980  1.00 73.00           O  
ATOM   4030  CG  ASP A 510     -21.887 -23.684  13.439  1.00 73.00           C  
ATOM   4031  OD1 ASP A 510     -22.533 -24.667  13.874  1.00 73.00           O  
ATOM   4032  OD2 ASP A 510     -22.123 -22.494  13.747  1.00 73.00           O  
ATOM   4033  N   MET A 511     -18.313 -25.413  10.901  1.00 65.62           N  
ATOM   4034  CA  MET A 511     -17.513 -25.561   9.684  1.00 65.62           C  
ATOM   4035  C   MET A 511     -16.976 -26.983   9.448  1.00 65.62           C  
ATOM   4036  CB  MET A 511     -16.382 -24.526   9.723  1.00 65.62           C  
ATOM   4037  O   MET A 511     -17.029 -27.498   8.324  1.00 65.62           O  
ATOM   4038  CG  MET A 511     -15.517 -24.626   8.464  1.00 65.62           C  
ATOM   4039  SD  MET A 511     -14.388 -23.248   8.184  1.00 65.62           S  
ATOM   4040  CE  MET A 511     -15.594 -22.071   7.519  1.00 65.62           C  
ATOM   4041  N   LEU A 512     -16.405 -27.608  10.480  1.00 72.69           N  
ATOM   4042  CA  LEU A 512     -15.646 -28.863  10.367  1.00 72.69           C  
ATOM   4043  C   LEU A 512     -16.364 -30.057  11.012  1.00 72.69           C  
ATOM   4044  CB  LEU A 512     -14.231 -28.653  10.940  1.00 72.69           C  
ATOM   4045  O   LEU A 512     -15.993 -31.209  10.778  1.00 72.69           O  
ATOM   4046  CG  LEU A 512     -13.412 -27.546  10.245  1.00 72.69           C  
ATOM   4047  CD1 LEU A 512     -12.061 -27.370  10.927  1.00 72.69           C  
ATOM   4048  CD2 LEU A 512     -13.140 -27.866   8.772  1.00 72.69           C  
ATOM   4049  N   GLY A 513     -17.430 -29.796  11.768  1.00 79.75           N  
ATOM   4050  CA  GLY A 513     -18.227 -30.795  12.462  1.00 79.75           C  
ATOM   4051  C   GLY A 513     -17.673 -31.160  13.839  1.00 79.75           C  
ATOM   4052  O   GLY A 513     -16.467 -31.160  14.089  1.00 79.75           O  
ATOM   4053  N   VAL A 514     -18.574 -31.573  14.733  1.00 83.94           N  
ATOM   4054  CA  VAL A 514     -18.249 -31.959  16.120  1.00 83.94           C  
ATOM   4055  C   VAL A 514     -17.170 -33.048  16.192  1.00 83.94           C  
ATOM   4056  CB  VAL A 514     -19.521 -32.438  16.849  1.00 83.94           C  
ATOM   4057  O   VAL A 514     -16.294 -33.004  17.053  1.00 83.94           O  
ATOM   4058  CG1 VAL A 514     -19.220 -32.806  18.303  1.00 83.94           C  
ATOM   4059  CG2 VAL A 514     -20.625 -31.377  16.869  1.00 83.94           C  
ATOM   4060  N   ASN A 515     -17.192 -34.014  15.270  1.00 80.75           N  
ATOM   4061  CA  ASN A 515     -16.213 -35.105  15.245  1.00 80.75           C  
ATOM   4062  C   ASN A 515     -14.790 -34.611  14.957  1.00 80.75           C  
ATOM   4063  CB  ASN A 515     -16.641 -36.153  14.207  1.00 80.75           C  
ATOM   4064  O   ASN A 515     -13.842 -35.150  15.521  1.00 80.75           O  
ATOM   4065  CG  ASN A 515     -17.892 -36.908  14.613  1.00 80.75           C  
ATOM   4066  ND2 ASN A 515     -18.674 -37.353  13.658  1.00 80.75           N  
ATOM   4067  OD1 ASN A 515     -18.192 -37.110  15.776  1.00 80.75           O  
ATOM   4068  N   PHE A 516     -14.630 -33.580  14.120  1.00 83.06           N  
ATOM   4069  CA  PHE A 516     -13.322 -32.976  13.879  1.00 83.06           C  
ATOM   4070  C   PHE A 516     -12.782 -32.336  15.160  1.00 83.06           C  
ATOM   4071  CB  PHE A 516     -13.422 -31.944  12.751  1.00 83.06           C  
ATOM   4072  O   PHE A 516     -11.656 -32.618  15.562  1.00 83.06           O  
ATOM   4073  CG  PHE A 516     -12.117 -31.214  12.530  1.00 83.06           C  
ATOM   4074  CD1 PHE A 516     -11.853 -30.012  13.218  1.00 83.06           C  
ATOM   4075  CD2 PHE A 516     -11.139 -31.771  11.690  1.00 83.06           C  
ATOM   4076  CE1 PHE A 516     -10.605 -29.382  13.080  1.00 83.06           C  
ATOM   4077  CE2 PHE A 516      -9.897 -31.133  11.543  1.00 83.06           C  
ATOM   4078  CZ  PHE A 516      -9.629 -29.941  12.238  1.00 83.06           C  
ATOM   4079  N   VAL A 517     -13.611 -31.542  15.843  1.00 82.69           N  
ATOM   4080  CA  VAL A 517     -13.225 -30.872  17.093  1.00 82.69           C  
ATOM   4081  C   VAL A 517     -12.877 -31.895  18.183  1.00 82.69           C  
ATOM   4082  CB  VAL A 517     -14.318 -29.884  17.546  1.00 82.69           C  
ATOM   4083  O   VAL A 517     -11.878 -31.725  18.878  1.00 82.69           O  
ATOM   4084  CG1 VAL A 517     -13.882 -29.101  18.788  1.00 82.69           C  
ATOM   4085  CG2 VAL A 517     -14.614 -28.864  16.437  1.00 82.69           C  
ATOM   4086  N   LYS A 518     -13.617 -33.011  18.273  1.00 84.44           N  
ATOM   4087  CA  LYS A 518     -13.285 -34.137  19.168  1.00 84.44           C  
ATOM   4088  C   LYS A 518     -11.944 -34.788  18.825  1.00 84.44           C  
ATOM   4089  CB  LYS A 518     -14.392 -35.202  19.145  1.00 84.44           C  
ATOM   4090  O   LYS A 518     -11.144 -35.019  19.726  1.00 84.44           O  
ATOM   4091  CG  LYS A 518     -15.630 -34.773  19.941  1.00 84.44           C  
ATOM   4092  CD  LYS A 518     -16.704 -35.866  19.907  1.00 84.44           C  
ATOM   4093  CE  LYS A 518     -17.962 -35.363  20.622  1.00 84.44           C  
ATOM   4094  NZ  LYS A 518     -19.104 -36.285  20.454  1.00 84.44           N  
ATOM   4095  N   ASN A 519     -11.679 -35.060  17.547  1.00 80.38           N  
ATOM   4096  CA  ASN A 519     -10.408 -35.649  17.115  1.00 80.38           C  
ATOM   4097  C   ASN A 519      -9.227 -34.712  17.401  1.00 80.38           C  
ATOM   4098  CB  ASN A 519     -10.478 -35.976  15.616  1.00 80.38           C  
ATOM   4099  O   ASN A 519      -8.173 -35.168  17.835  1.00 80.38           O  
ATOM   4100  CG  ASN A 519     -11.404 -37.129  15.275  1.00 80.38           C  
ATOM   4101  ND2 ASN A 519     -11.734 -37.278  14.014  1.00 80.38           N  
ATOM   4102  OD1 ASN A 519     -11.820 -37.928  16.095  1.00 80.38           O  
ATOM   4103  N   ASN A 520      -9.409 -33.405  17.209  1.00 82.56           N  
ATOM   4104  CA  ASN A 520      -8.385 -32.411  17.509  1.00 82.56           C  
ATOM   4105  C   ASN A 520      -8.119 -32.291  19.021  1.00 82.56           C  
ATOM   4106  CB  ASN A 520      -8.822 -31.077  16.894  1.00 82.56           C  
ATOM   4107  O   ASN A 520      -6.970 -32.249  19.457  1.00 82.56           O  
ATOM   4108  CG  ASN A 520      -7.699 -30.067  16.969  1.00 82.56           C  
ATOM   4109  ND2 ASN A 520      -8.012 -28.825  17.233  1.00 82.56           N  
ATOM   4110  OD1 ASN A 520      -6.539 -30.384  16.795  1.00 82.56           O  
ATOM   4111  N   LEU A 521      -9.171 -32.328  19.844  1.00 88.06           N  
ATOM   4112  CA  LEU A 521      -9.030 -32.399  21.298  1.00 88.06           C  
ATOM   4113  C   LEU A 521      -8.330 -33.693  21.745  1.00 88.06           C  
ATOM   4114  CB  LEU A 521     -10.423 -32.266  21.931  1.00 88.06           C  
ATOM   4115  O   LEU A 521      -7.522 -33.668  22.671  1.00 88.06           O  
ATOM   4116  CG  LEU A 521     -10.402 -32.257  23.469  1.00 88.06           C  
ATOM   4117  CD1 LEU A 521      -9.585 -31.088  24.025  1.00 88.06           C  
ATOM   4118  CD2 LEU A 521     -11.838 -32.157  23.968  1.00 88.06           C  
ATOM   4119  N   GLN A 522      -8.596 -34.816  21.073  1.00 87.56           N  
ATOM   4120  CA  GLN A 522      -7.912 -36.084  21.324  1.00 87.56           C  
ATOM   4121  C   GLN A 522      -6.425 -36.015  20.951  1.00 87.56           C  
ATOM   4122  CB  GLN A 522      -8.633 -37.207  20.565  1.00 87.56           C  
ATOM   4123  O   GLN A 522      -5.593 -36.526  21.698  1.00 87.56           O  
ATOM   4124  CG  GLN A 522      -8.082 -38.589  20.934  1.00 87.56           C  
ATOM   4125  CD  GLN A 522      -8.814 -39.729  20.235  1.00 87.56           C  
ATOM   4126  NE2 GLN A 522      -8.330 -40.945  20.361  1.00 87.56           N  
ATOM   4127  OE1 GLN A 522      -9.827 -39.585  19.575  1.00 87.56           O  
ATOM   4128  N   LEU A 523      -6.080 -35.359  19.838  1.00 83.88           N  
ATOM   4129  CA  LEU A 523      -4.689 -35.104  19.460  1.00 83.88           C  
ATOM   4130  C   LEU A 523      -3.985 -34.253  20.523  1.00 83.88           C  
ATOM   4131  CB  LEU A 523      -4.652 -34.439  18.072  1.00 83.88           C  
ATOM   4132  O   LEU A 523      -2.919 -34.634  20.997  1.00 83.88           O  
ATOM   4133  CG  LEU A 523      -3.232 -34.118  17.569  1.00 83.88           C  
ATOM   4134  CD1 LEU A 523      -2.396 -35.381  17.360  1.00 83.88           C  
ATOM   4135  CD2 LEU A 523      -3.325 -33.361  16.245  1.00 83.88           C  
ATOM   4136  N   PHE A 524      -4.614 -33.164  20.976  1.00 88.81           N  
ATOM   4137  CA  PHE A 524      -4.100 -32.363  22.091  1.00 88.81           C  
ATOM   4138  C   PHE A 524      -3.922 -33.197  23.368  1.00 88.81           C  
ATOM   4139  CB  PHE A 524      -5.031 -31.169  22.327  1.00 88.81           C  
ATOM   4140  O   PHE A 524      -2.902 -33.090  24.039  1.00 88.81           O  
ATOM   4141  CG  PHE A 524      -4.633 -30.307  23.509  1.00 88.81           C  
ATOM   4142  CD1 PHE A 524      -5.139 -30.582  24.795  1.00 88.81           C  
ATOM   4143  CD2 PHE A 524      -3.717 -29.255  23.331  1.00 88.81           C  
ATOM   4144  CE1 PHE A 524      -4.711 -29.824  25.899  1.00 88.81           C  
ATOM   4145  CE2 PHE A 524      -3.295 -28.493  24.435  1.00 88.81           C  
ATOM   4146  CZ  PHE A 524      -3.790 -28.777  25.718  1.00 88.81           C  
ATOM   4147  N   GLN A 525      -4.869 -34.080  23.699  1.00 90.12           N  
ATOM   4148  CA  GLN A 525      -4.753 -34.971  24.857  1.00 90.12           C  
ATOM   4149  C   GLN A 525      -3.549 -35.923  24.749  1.00 90.12           C  
ATOM   4150  CB  GLN A 525      -6.060 -35.764  25.006  1.00 90.12           C  
ATOM   4151  O   GLN A 525      -2.938 -36.250  25.768  1.00 90.12           O  
ATOM   4152  CG  GLN A 525      -6.109 -36.573  26.311  1.00 90.12           C  
ATOM   4153  CD  GLN A 525      -7.371 -37.413  26.457  1.00 90.12           C  
ATOM   4154  NE2 GLN A 525      -7.626 -37.948  27.631  1.00 90.12           N  
ATOM   4155  OE1 GLN A 525      -8.146 -37.629  25.542  1.00 90.12           O  
ATOM   4156  N   GLN A 526      -3.214 -36.374  23.537  1.00 88.12           N  
ATOM   4157  CA  GLN A 526      -2.071 -37.253  23.274  1.00 88.12           C  
ATOM   4158  C   GLN A 526      -0.732 -36.510  23.339  1.00 88.12           C  
ATOM   4159  CB  GLN A 526      -2.244 -37.932  21.907  1.00 88.12           C  
ATOM   4160  O   GLN A 526       0.234 -37.081  23.838  1.00 88.12           O  
ATOM   4161  CG  GLN A 526      -3.350 -38.995  21.935  1.00 88.12           C  
ATOM   4162  CD  GLN A 526      -3.687 -39.558  20.558  1.00 88.12           C  
ATOM   4163  NE2 GLN A 526      -4.604 -40.497  20.487  1.00 88.12           N  
ATOM   4164  OE1 GLN A 526      -3.149 -39.210  19.525  1.00 88.12           O  
ATOM   4165  N   THR A 527      -0.678 -35.252  22.890  1.00 86.25           N  
ATOM   4166  CA  THR A 527       0.551 -34.437  22.862  1.00 86.25           C  
ATOM   4167  C   THR A 527       0.803 -33.661  24.159  1.00 86.25           C  
ATOM   4168  CB  THR A 527       0.539 -33.471  21.667  1.00 86.25           C  
ATOM   4169  O   THR A 527       1.949 -33.353  24.485  1.00 86.25           O  
ATOM   4170  CG2 THR A 527       0.524 -34.207  20.327  1.00 86.25           C  
ATOM   4171  OG1 THR A 527      -0.610 -32.658  21.692  1.00 86.25           O  
ATOM   4172  N   MET A 528      -0.230 -33.396  24.967  1.00 90.25           N  
ATOM   4173  CA  MET A 528      -0.114 -32.644  26.225  1.00 90.25           C  
ATOM   4174  C   MET A 528       0.941 -33.192  27.206  1.00 90.25           C  
ATOM   4175  CB  MET A 528      -1.497 -32.506  26.888  1.00 90.25           C  
ATOM   4176  O   MET A 528       1.675 -32.380  27.774  1.00 90.25           O  
ATOM   4177  CG  MET A 528      -1.478 -31.616  28.134  1.00 90.25           C  
ATOM   4178  SD  MET A 528      -0.995 -29.898  27.812  1.00 90.25           S  
ATOM   4179  CE  MET A 528      -1.051 -29.253  29.499  1.00 90.25           C  
ATOM   4180  N   PRO A 529       1.099 -34.517  27.414  1.00 91.12           N  
ATOM   4181  CA  PRO A 529       2.167 -35.047  28.262  1.00 91.12           C  
ATOM   4182  C   PRO A 529       3.572 -34.635  27.806  1.00 91.12           C  
ATOM   4183  CB  PRO A 529       2.005 -36.571  28.222  1.00 91.12           C  
ATOM   4184  O   PRO A 529       4.440 -34.407  28.647  1.00 91.12           O  
ATOM   4185  CG  PRO A 529       0.524 -36.764  27.907  1.00 91.12           C  
ATOM   4186  CD  PRO A 529       0.243 -35.604  26.960  1.00 91.12           C  
ATOM   4187  N   GLU A 530       3.797 -34.503  26.497  1.00 87.88           N  
ATOM   4188  CA  GLU A 530       5.085 -34.085  25.938  1.00 87.88           C  
ATOM   4189  C   GLU A 530       5.335 -32.597  26.184  1.00 87.88           C  
ATOM   4190  CB  GLU A 530       5.171 -34.415  24.441  1.00 87.88           C  
ATOM   4191  O   GLU A 530       6.392 -32.246  26.711  1.00 87.88           O  
ATOM   4192  CG  GLU A 530       5.019 -35.921  24.172  1.00 87.88           C  
ATOM   4193  CD  GLU A 530       5.205 -36.301  22.696  1.00 87.88           C  
ATOM   4194  OE1 GLU A 530       5.236 -37.527  22.438  1.00 87.88           O  
ATOM   4195  OE2 GLU A 530       5.350 -35.387  21.856  1.00 87.88           O  
ATOM   4196  N   TYR A 531       4.343 -31.733  25.926  1.00 87.81           N  
ATOM   4197  CA  TYR A 531       4.429 -30.304  26.261  1.00 87.81           C  
ATOM   4198  C   TYR A 531       4.671 -30.080  27.752  1.00 87.81           C  
ATOM   4199  CB  TYR A 531       3.132 -29.578  25.865  1.00 87.81           C  
ATOM   4200  O   TYR A 531       5.446 -29.209  28.150  1.00 87.81           O  
ATOM   4201  CG  TYR A 531       2.819 -29.551  24.383  1.00 87.81           C  
ATOM   4202  CD1 TYR A 531       3.843 -29.305  23.445  1.00 87.81           C  
ATOM   4203  CD2 TYR A 531       1.495 -29.748  23.943  1.00 87.81           C  
ATOM   4204  CE1 TYR A 531       3.552 -29.300  22.070  1.00 87.81           C  
ATOM   4205  CE2 TYR A 531       1.201 -29.737  22.567  1.00 87.81           C  
ATOM   4206  OH  TYR A 531       1.954 -29.554  20.301  1.00 87.81           O  
ATOM   4207  CZ  TYR A 531       2.232 -29.527  21.629  1.00 87.81           C  
ATOM   4208  N   MET A 532       4.018 -30.886  28.588  1.00 91.56           N  
ATOM   4209  CA  MET A 532       4.149 -30.803  30.032  1.00 91.56           C  
ATOM   4210  C   MET A 532       5.555 -31.244  30.470  1.00 91.56           C  
ATOM   4211  CB  MET A 532       2.990 -31.603  30.658  1.00 91.56           C  
ATOM   4212  O   MET A 532       6.233 -30.539  31.218  1.00 91.56           O  
ATOM   4213  CG  MET A 532       2.623 -31.246  32.099  1.00 91.56           C  
ATOM   4214  SD  MET A 532       2.487 -29.476  32.455  1.00 91.56           S  
ATOM   4215  CE  MET A 532       4.208 -29.174  32.856  1.00 91.56           C  
ATOM   4216  N   ASN A 533       6.061 -32.350  29.928  1.00 89.56           N  
ATOM   4217  CA  ASN A 533       7.419 -32.804  30.206  1.00 89.56           C  
ATOM   4218  C   ASN A 533       8.491 -31.800  29.733  1.00 89.56           C  
ATOM   4219  CB  ASN A 533       7.596 -34.187  29.571  1.00 89.56           C  
ATOM   4220  O   ASN A 533       9.452 -31.545  30.461  1.00 89.56           O  
ATOM   4221  CG  ASN A 533       8.914 -34.810  29.978  1.00 89.56           C  
ATOM   4222  ND2 ASN A 533       9.725 -35.217  29.031  1.00 89.56           N  
ATOM   4223  OD1 ASN A 533       9.237 -34.937  31.146  1.00 89.56           O  
ATOM   4224  N   GLU A 534       8.321 -31.192  28.553  1.00 89.06           N  
ATOM   4225  CA  GLU A 534       9.210 -30.140  28.037  1.00 89.06           C  
ATOM   4226  C   GLU A 534       9.224 -28.919  28.969  1.00 89.06           C  
ATOM   4227  CB  GLU A 534       8.790 -29.753  26.600  1.00 89.06           C  
ATOM   4228  O   GLU A 534      10.293 -28.455  29.377  1.00 89.06           O  
ATOM   4229  CG  GLU A 534       9.741 -28.720  25.958  1.00 89.06           C  
ATOM   4230  CD  GLU A 534       9.372 -28.294  24.519  1.00 89.06           C  
ATOM   4231  OE1 GLU A 534      10.100 -27.446  23.945  1.00 89.06           O  
ATOM   4232  OE2 GLU A 534       8.358 -28.754  23.958  1.00 89.06           O  
ATOM   4233  N   LEU A 535       8.047 -28.430  29.371  1.00 89.75           N  
ATOM   4234  CA  LEU A 535       7.914 -27.278  30.263  1.00 89.75           C  
ATOM   4235  C   LEU A 535       8.502 -27.553  31.658  1.00 89.75           C  
ATOM   4236  CB  LEU A 535       6.431 -26.870  30.292  1.00 89.75           C  
ATOM   4237  O   LEU A 535       9.225 -26.705  32.182  1.00 89.75           O  
ATOM   4238  CG  LEU A 535       6.097 -25.656  31.178  1.00 89.75           C  
ATOM   4239  CD1 LEU A 535       6.787 -24.383  30.682  1.00 89.75           C  
ATOM   4240  CD2 LEU A 535       4.589 -25.408  31.160  1.00 89.75           C  
ATOM   4241  N   LEU A 536       8.273 -28.739  32.235  1.00 90.75           N  
ATOM   4242  CA  LEU A 536       8.872 -29.149  33.514  1.00 90.75           C  
ATOM   4243  C   LEU A 536      10.394 -29.265  33.426  1.00 90.75           C  
ATOM   4244  CB  LEU A 536       8.284 -30.498  33.970  1.00 90.75           C  
ATOM   4245  O   LEU A 536      11.095 -28.784  34.314  1.00 90.75           O  
ATOM   4246  CG  LEU A 536       6.929 -30.349  34.674  1.00 90.75           C  
ATOM   4247  CD1 LEU A 536       6.186 -31.685  34.680  1.00 90.75           C  
ATOM   4248  CD2 LEU A 536       7.068 -29.859  36.115  1.00 90.75           C  
ATOM   4249  N   THR A 537      10.912 -29.860  32.351  1.00 90.19           N  
ATOM   4250  CA  THR A 537      12.358 -30.016  32.142  1.00 90.19           C  
ATOM   4251  C   THR A 537      13.037 -28.653  32.001  1.00 90.19           C  
ATOM   4252  CB  THR A 537      12.643 -30.879  30.904  1.00 90.19           C  
ATOM   4253  O   THR A 537      14.045 -28.388  32.659  1.00 90.19           O  
ATOM   4254  CG2 THR A 537      14.140 -31.118  30.699  1.00 90.19           C  
ATOM   4255  OG1 THR A 537      12.056 -32.150  31.053  1.00 90.19           O  
ATOM   4256  N   ASN A 538      12.461 -27.750  31.201  1.00 89.69           N  
ATOM   4257  CA  ASN A 538      12.976 -26.390  31.040  1.00 89.69           C  
ATOM   4258  C   ASN A 538      12.878 -25.587  32.343  1.00 89.69           C  
ATOM   4259  CB  ASN A 538      12.234 -25.705  29.880  1.00 89.69           C  
ATOM   4260  O   ASN A 538      13.796 -24.833  32.668  1.00 89.69           O  
ATOM   4261  CG  ASN A 538      12.672 -26.229  28.521  1.00 89.69           C  
ATOM   4262  ND2 ASN A 538      11.826 -26.134  27.527  1.00 89.69           N  
ATOM   4263  OD1 ASN A 538      13.796 -26.669  28.326  1.00 89.69           O  
ATOM   4264  N   TYR A 539      11.814 -25.780  33.127  1.00 90.94           N  
ATOM   4265  CA  TYR A 539      11.674 -25.150  34.436  1.00 90.94           C  
ATOM   4266  C   TYR A 539      12.722 -25.649  35.440  1.00 90.94           C  
ATOM   4267  CB  TYR A 539      10.249 -25.360  34.955  1.00 90.94           C  
ATOM   4268  O   TYR A 539      13.366 -24.836  36.101  1.00 90.94           O  
ATOM   4269  CG  TYR A 539      10.026 -24.782  36.336  1.00 90.94           C  
ATOM   4270  CD1 TYR A 539       9.648 -25.614  37.408  1.00 90.94           C  
ATOM   4271  CD2 TYR A 539      10.249 -23.409  36.557  1.00 90.94           C  
ATOM   4272  CE1 TYR A 539       9.484 -25.071  38.697  1.00 90.94           C  
ATOM   4273  CE2 TYR A 539      10.124 -22.874  37.849  1.00 90.94           C  
ATOM   4274  OH  TYR A 539       9.595 -23.172  40.166  1.00 90.94           O  
ATOM   4275  CZ  TYR A 539       9.723 -23.699  38.919  1.00 90.94           C  
ATOM   4276  N   GLN A 540      12.973 -26.959  35.507  1.00 89.62           N  
ATOM   4277  CA  GLN A 540      14.041 -27.529  36.336  1.00 89.62           C  
ATOM   4278  C   GLN A 540      15.426 -27.023  35.907  1.00 89.62           C  
ATOM   4279  CB  GLN A 540      14.013 -29.059  36.235  1.00 89.62           C  
ATOM   4280  O   GLN A 540      16.271 -26.725  36.752  1.00 89.62           O  
ATOM   4281  CG  GLN A 540      12.838 -29.687  36.996  1.00 89.62           C  
ATOM   4282  CD  GLN A 540      12.758 -31.198  36.791  1.00 89.62           C  
ATOM   4283  NE2 GLN A 540      11.794 -31.856  37.394  1.00 89.62           N  
ATOM   4284  OE1 GLN A 540      13.554 -31.826  36.113  1.00 89.62           O  
ATOM   4285  N   ALA A 541      15.672 -26.887  34.602  1.00 88.00           N  
ATOM   4286  CA  ALA A 541      16.908 -26.297  34.096  1.00 88.00           C  
ATOM   4287  C   ALA A 541      17.049 -24.829  34.530  1.00 88.00           C  
ATOM   4288  CB  ALA A 541      16.951 -26.461  32.573  1.00 88.00           C  
ATOM   4289  O   ALA A 541      18.110 -24.440  35.012  1.00 88.00           O  
ATOM   4290  N   TYR A 542      15.973 -24.043  34.448  1.00 90.69           N  
ATOM   4291  CA  TYR A 542      15.937 -22.654  34.911  1.00 90.69           C  
ATOM   4292  C   TYR A 542      16.162 -22.508  36.425  1.00 90.69           C  
ATOM   4293  CB  TYR A 542      14.606 -22.032  34.477  1.00 90.69           C  
ATOM   4294  O   TYR A 542      16.864 -21.593  36.854  1.00 90.69           O  
ATOM   4295  CG  TYR A 542      14.321 -20.693  35.124  1.00 90.69           C  
ATOM   4296  CD1 TYR A 542      13.344 -20.593  36.134  1.00 90.69           C  
ATOM   4297  CD2 TYR A 542      15.086 -19.569  34.762  1.00 90.69           C  
ATOM   4298  CE1 TYR A 542      13.127 -19.362  36.779  1.00 90.69           C  
ATOM   4299  CE2 TYR A 542      14.879 -18.338  35.410  1.00 90.69           C  
ATOM   4300  OH  TYR A 542      13.695 -17.057  37.058  1.00 90.69           O  
ATOM   4301  CZ  TYR A 542      13.901 -18.238  36.423  1.00 90.69           C  
ATOM   4302  N   GLN A 543      15.636 -23.429  37.241  1.00 89.19           N  
ATOM   4303  CA  GLN A 543      15.889 -23.443  38.689  1.00 89.19           C  
ATOM   4304  C   GLN A 543      17.379 -23.618  39.025  1.00 89.19           C  
ATOM   4305  CB  GLN A 543      15.084 -24.570  39.353  1.00 89.19           C  
ATOM   4306  O   GLN A 543      17.840 -23.113  40.048  1.00 89.19           O  
ATOM   4307  CG  GLN A 543      13.585 -24.262  39.465  1.00 89.19           C  
ATOM   4308  CD  GLN A 543      12.836 -25.381  40.184  1.00 89.19           C  
ATOM   4309  NE2 GLN A 543      11.898 -25.064  41.047  1.00 89.19           N  
ATOM   4310  OE1 GLN A 543      13.077 -26.565  40.006  1.00 89.19           O  
ATOM   4311  N   ASN A 544      18.127 -24.318  38.169  1.00 88.06           N  
ATOM   4312  CA  ASN A 544      19.564 -24.531  38.331  1.00 88.06           C  
ATOM   4313  C   ASN A 544      20.410 -23.432  37.662  1.00 88.06           C  
ATOM   4314  CB  ASN A 544      19.903 -25.923  37.778  1.00 88.06           C  
ATOM   4315  O   ASN A 544      21.502 -23.127  38.139  1.00 88.06           O  
ATOM   4316  CG  ASN A 544      19.286 -27.041  38.599  1.00 88.06           C  
ATOM   4317  ND2 ASN A 544      18.551 -27.936  37.989  1.00 88.06           N  
ATOM   4318  OD1 ASN A 544      19.463 -27.143  39.800  1.00 88.06           O  
ATOM   4319  N   ASP A 545      19.918 -22.845  36.570  1.00 88.69           N  
ATOM   4320  CA  ASP A 545      20.606 -21.839  35.763  1.00 88.69           C  
ATOM   4321  C   ASP A 545      19.620 -20.755  35.271  1.00 88.69           C  
ATOM   4322  CB  ASP A 545      21.313 -22.544  34.597  1.00 88.69           C  
ATOM   4323  O   ASP A 545      18.881 -20.973  34.303  1.00 88.69           O  
ATOM   4324  CG  ASP A 545      22.004 -21.585  33.624  1.00 88.69           C  
ATOM   4325  OD1 ASP A 545      22.090 -20.362  33.906  1.00 88.69           O  
ATOM   4326  OD2 ASP A 545      22.412 -22.073  32.546  1.00 88.69           O  
ATOM   4327  N   PRO A 546      19.636 -19.549  35.876  1.00 85.69           N  
ATOM   4328  CA  PRO A 546      18.749 -18.450  35.495  1.00 85.69           C  
ATOM   4329  C   PRO A 546      18.873 -17.995  34.034  1.00 85.69           C  
ATOM   4330  CB  PRO A 546      19.091 -17.302  36.450  1.00 85.69           C  
ATOM   4331  O   PRO A 546      17.962 -17.337  33.530  1.00 85.69           O  
ATOM   4332  CG  PRO A 546      19.631 -18.016  37.686  1.00 85.69           C  
ATOM   4333  CD  PRO A 546      20.368 -19.209  37.087  1.00 85.69           C  
ATOM   4334  N   THR A 547      19.965 -18.335  33.335  1.00 84.19           N  
ATOM   4335  CA  THR A 547      20.141 -17.992  31.913  1.00 84.19           C  
ATOM   4336  C   THR A 547      19.235 -18.806  30.984  1.00 84.19           C  
ATOM   4337  CB  THR A 547      21.603 -18.108  31.457  1.00 84.19           C  
ATOM   4338  O   THR A 547      19.017 -18.412  29.843  1.00 84.19           O  
ATOM   4339  CG2 THR A 547      22.578 -17.327  32.339  1.00 84.19           C  
ATOM   4340  OG1 THR A 547      22.034 -19.441  31.397  1.00 84.19           O  
ATOM   4341  N   GLN A 548      18.620 -19.891  31.470  1.00 84.94           N  
ATOM   4342  CA  GLN A 548      17.690 -20.729  30.698  1.00 84.94           C  
ATOM   4343  C   GLN A 548      16.253 -20.180  30.658  1.00 84.94           C  
ATOM   4344  CB  GLN A 548      17.703 -22.171  31.233  1.00 84.94           C  
ATOM   4345  O   GLN A 548      15.351 -20.863  30.169  1.00 84.94           O  
ATOM   4346  CG  GLN A 548      19.097 -22.807  31.294  1.00 84.94           C  
ATOM   4347  CD  GLN A 548      19.792 -22.944  29.946  1.00 84.94           C  
ATOM   4348  NE2 GLN A 548      21.104 -22.913  29.939  1.00 84.94           N  
ATOM   4349  OE1 GLN A 548      19.195 -23.135  28.892  1.00 84.94           O  
ATOM   4350  N   LYS A 549      16.018 -18.960  31.164  1.00 84.69           N  
ATOM   4351  CA  LYS A 549      14.687 -18.332  31.233  1.00 84.69           C  
ATOM   4352  C   LYS A 549      13.952 -18.374  29.889  1.00 84.69           C  
ATOM   4353  CB  LYS A 549      14.843 -16.893  31.751  1.00 84.69           C  
ATOM   4354  O   LYS A 549      12.781 -18.744  29.854  1.00 84.69           O  
ATOM   4355  CG  LYS A 549      13.486 -16.209  31.990  1.00 84.69           C  
ATOM   4356  CD  LYS A 549      13.659 -14.822  32.625  1.00 84.69           C  
ATOM   4357  CE  LYS A 549      12.283 -14.180  32.853  1.00 84.69           C  
ATOM   4358  NZ  LYS A 549      12.374 -12.887  33.585  1.00 84.69           N  
ATOM   4359  N   ASP A 550      14.645 -18.093  28.788  1.00 82.75           N  
ATOM   4360  CA  ASP A 550      14.049 -18.052  27.446  1.00 82.75           C  
ATOM   4361  C   ASP A 550      13.459 -19.401  27.006  1.00 82.75           C  
ATOM   4362  CB  ASP A 550      15.101 -17.564  26.438  1.00 82.75           C  
ATOM   4363  O   ASP A 550      12.432 -19.440  26.328  1.00 82.75           O  
ATOM   4364  CG  ASP A 550      15.556 -16.126  26.712  1.00 82.75           C  
ATOM   4365  OD1 ASP A 550      14.743 -15.351  27.267  1.00 82.75           O  
ATOM   4366  OD2 ASP A 550      16.733 -15.834  26.418  1.00 82.75           O  
ATOM   4367  N   LYS A 551      14.033 -20.525  27.458  1.00 84.00           N  
ATOM   4368  CA  LYS A 551      13.502 -21.866  27.161  1.00 84.00           C  
ATOM   4369  C   LYS A 551      12.182 -22.140  27.873  1.00 84.00           C  
ATOM   4370  CB  LYS A 551      14.519 -22.947  27.535  1.00 84.00           C  
ATOM   4371  O   LYS A 551      11.305 -22.790  27.311  1.00 84.00           O  
ATOM   4372  CG  LYS A 551      15.784 -22.865  26.679  1.00 84.00           C  
ATOM   4373  CD  LYS A 551      16.689 -24.044  27.025  1.00 84.00           C  
ATOM   4374  CE  LYS A 551      17.955 -23.980  26.172  1.00 84.00           C  
ATOM   4375  NZ  LYS A 551      18.990 -24.867  26.739  1.00 84.00           N  
ATOM   4376  N   VAL A 552      12.017 -21.622  29.092  1.00 86.69           N  
ATOM   4377  CA  VAL A 552      10.746 -21.710  29.829  1.00 86.69           C  
ATOM   4378  C   VAL A 552       9.677 -20.877  29.128  1.00 86.69           C  
ATOM   4379  CB  VAL A 552      10.900 -21.258  31.293  1.00 86.69           C  
ATOM   4380  O   VAL A 552       8.565 -21.360  28.927  1.00 86.69           O  
ATOM   4381  CG1 VAL A 552       9.586 -21.404  32.071  1.00 86.69           C  
ATOM   4382  CG2 VAL A 552      11.956 -22.096  32.019  1.00 86.69           C  
ATOM   4383  N   LEU A 553      10.023 -19.657  28.700  1.00 83.88           N  
ATOM   4384  CA  LEU A 553       9.107 -18.785  27.959  1.00 83.88           C  
ATOM   4385  C   LEU A 553       8.677 -19.421  26.627  1.00 83.88           C  
ATOM   4386  CB  LEU A 553       9.758 -17.407  27.724  1.00 83.88           C  
ATOM   4387  O   LEU A 553       7.497 -19.375  26.286  1.00 83.88           O  
ATOM   4388  CG  LEU A 553      10.168 -16.633  28.992  1.00 83.88           C  
ATOM   4389  CD1 LEU A 553      10.828 -15.310  28.604  1.00 83.88           C  
ATOM   4390  CD2 LEU A 553       8.994 -16.317  29.916  1.00 83.88           C  
ATOM   4391  N   SER A 554       9.606 -20.062  25.910  1.00 78.81           N  
ATOM   4392  CA  SER A 554       9.321 -20.796  24.670  1.00 78.81           C  
ATOM   4393  C   SER A 554       8.393 -21.998  24.903  1.00 78.81           C  
ATOM   4394  CB  SER A 554      10.641 -21.232  24.027  1.00 78.81           C  
ATOM   4395  O   SER A 554       7.382 -22.134  24.217  1.00 78.81           O  
ATOM   4396  OG  SER A 554      10.412 -21.958  22.837  1.00 78.81           O  
ATOM   4397  N   ALA A 555       8.648 -22.822  25.926  1.00 84.19           N  
ATOM   4398  CA  ALA A 555       7.767 -23.948  26.256  1.00 84.19           C  
ATOM   4399  C   ALA A 555       6.362 -23.490  26.696  1.00 84.19           C  
ATOM   4400  CB  ALA A 555       8.454 -24.803  27.322  1.00 84.19           C  
ATOM   4401  O   ALA A 555       5.355 -24.076  26.295  1.00 84.19           O  
ATOM   4402  N   ALA A 556       6.272 -22.399  27.465  1.00 84.81           N  
ATOM   4403  CA  ALA A 556       4.996 -21.790  27.837  1.00 84.81           C  
ATOM   4404  C   ALA A 556       4.242 -21.236  26.614  1.00 84.81           C  
ATOM   4405  CB  ALA A 556       5.260 -20.696  28.877  1.00 84.81           C  
ATOM   4406  O   ALA A 556       3.016 -21.343  26.546  1.00 84.81           O  
ATOM   4407  N   HIS A 557       4.960 -20.689  25.626  1.00 81.81           N  
ATOM   4408  CA  HIS A 557       4.369 -20.242  24.366  1.00 81.81           C  
ATOM   4409  C   HIS A 557       3.724 -21.395  23.589  1.00 81.81           C  
ATOM   4410  CB  HIS A 557       5.414 -19.543  23.489  1.00 81.81           C  
ATOM   4411  O   HIS A 557       2.557 -21.283  23.207  1.00 81.81           O  
ATOM   4412  CG  HIS A 557       4.785 -19.006  22.235  1.00 81.81           C  
ATOM   4413  CD2 HIS A 557       4.997 -19.427  20.948  1.00 81.81           C  
ATOM   4414  ND1 HIS A 557       3.812 -18.035  22.193  1.00 81.81           N  
ATOM   4415  CE1 HIS A 557       3.486 -17.834  20.907  1.00 81.81           C  
ATOM   4416  NE2 HIS A 557       4.156 -18.677  20.122  1.00 81.81           N  
ATOM   4417  N   LYS A 558       4.436 -22.520  23.429  1.00 82.06           N  
ATOM   4418  CA  LYS A 558       3.909 -23.712  22.744  1.00 82.06           C  
ATOM   4419  C   LYS A 558       2.613 -24.203  23.376  1.00 82.06           C  
ATOM   4420  CB  LYS A 558       4.943 -24.843  22.755  1.00 82.06           C  
ATOM   4421  O   LYS A 558       1.608 -24.406  22.699  1.00 82.06           O  
ATOM   4422  CG  LYS A 558       6.155 -24.571  21.855  1.00 82.06           C  
ATOM   4423  CD  LYS A 558       7.097 -25.772  21.965  1.00 82.06           C  
ATOM   4424  CE  LYS A 558       8.361 -25.598  21.129  1.00 82.06           C  
ATOM   4425  NZ  LYS A 558       9.258 -26.755  21.371  1.00 82.06           N  
ATOM   4426  N   MET A 559       2.610 -24.306  24.702  1.00 85.81           N  
ATOM   4427  CA  MET A 559       1.442 -24.738  25.460  1.00 85.81           C  
ATOM   4428  C   MET A 559       0.267 -23.761  25.343  1.00 85.81           C  
ATOM   4429  CB  MET A 559       1.881 -24.909  26.908  1.00 85.81           C  
ATOM   4430  O   MET A 559      -0.877 -24.186  25.183  1.00 85.81           O  
ATOM   4431  CG  MET A 559       0.777 -25.528  27.754  1.00 85.81           C  
ATOM   4432  SD  MET A 559       1.398 -25.937  29.388  1.00 85.81           S  
ATOM   4433  CE  MET A 559       2.340 -27.447  29.049  1.00 85.81           C  
ATOM   4434  N   LYS A 560       0.539 -22.450  25.375  1.00 81.88           N  
ATOM   4435  CA  LYS A 560      -0.475 -21.411  25.150  1.00 81.88           C  
ATOM   4436  C   LYS A 560      -1.112 -21.557  23.766  1.00 81.88           C  
ATOM   4437  CB  LYS A 560       0.173 -20.028  25.326  1.00 81.88           C  
ATOM   4438  O   LYS A 560      -2.334 -21.476  23.666  1.00 81.88           O  
ATOM   4439  CG  LYS A 560      -0.807 -18.868  25.093  1.00 81.88           C  
ATOM   4440  CD  LYS A 560      -0.034 -17.555  24.953  1.00 81.88           C  
ATOM   4441  CE  LYS A 560      -0.969 -16.424  24.518  1.00 81.88           C  
ATOM   4442  NZ  LYS A 560      -0.202 -15.192  24.212  1.00 81.88           N  
ATOM   4443  N   GLY A 561      -0.300 -21.750  22.725  1.00 72.44           N  
ATOM   4444  CA  GLY A 561      -0.764 -21.932  21.349  1.00 72.44           C  
ATOM   4445  C   GLY A 561      -1.642 -23.173  21.201  1.00 72.44           C  
ATOM   4446  O   GLY A 561      -2.788 -23.059  20.771  1.00 72.44           O  
ATOM   4447  N   ALA A 562      -1.141 -24.325  21.650  1.00 80.38           N  
ATOM   4448  CA  ALA A 562      -1.863 -25.593  21.591  1.00 80.38           C  
ATOM   4449  C   ALA A 562      -3.189 -25.553  22.373  1.00 80.38           C  
ATOM   4450  CB  ALA A 562      -0.926 -26.693  22.105  1.00 80.38           C  
ATOM   4451  O   ALA A 562      -4.206 -26.026  21.883  1.00 80.38           O  
ATOM   4452  N   ALA A 563      -3.221 -24.941  23.563  1.00 83.44           N  
ATOM   4453  CA  ALA A 563      -4.456 -24.804  24.339  1.00 83.44           C  
ATOM   4454  C   ALA A 563      -5.477 -23.867  23.668  1.00 83.44           C  
ATOM   4455  CB  ALA A 563      -4.096 -24.306  25.741  1.00 83.44           C  
ATOM   4456  O   ALA A 563      -6.684 -24.098  23.755  1.00 83.44           O  
ATOM   4457  N   ALA A 564      -5.006 -22.816  22.990  1.00 78.44           N  
ATOM   4458  CA  ALA A 564      -5.866 -21.878  22.278  1.00 78.44           C  
ATOM   4459  C   ALA A 564      -6.560 -22.522  21.066  1.00 78.44           C  
ATOM   4460  CB  ALA A 564      -5.027 -20.671  21.847  1.00 78.44           C  
ATOM   4461  O   ALA A 564      -7.734 -22.246  20.828  1.00 78.44           O  
ATOM   4462  N   SER A 565      -5.870 -23.392  20.321  1.00 75.81           N  
ATOM   4463  CA  SER A 565      -6.415 -24.039  19.117  1.00 75.81           C  
ATOM   4464  C   SER A 565      -7.453 -25.127  19.398  1.00 75.81           C  
ATOM   4465  CB  SER A 565      -5.285 -24.593  18.252  1.00 75.81           C  
ATOM   4466  O   SER A 565      -8.225 -25.471  18.506  1.00 75.81           O  
ATOM   4467  OG  SER A 565      -4.463 -25.472  18.979  1.00 75.81           O  
ATOM   4468  N   VAL A 566      -7.532 -25.621  20.637  1.00 84.31           N  
ATOM   4469  CA  VAL A 566      -8.607 -26.520  21.101  1.00 84.31           C  
ATOM   4470  C   VAL A 566      -9.636 -25.829  22.003  1.00 84.31           C  
ATOM   4471  CB  VAL A 566      -8.046 -27.795  21.755  1.00 84.31           C  
ATOM   4472  O   VAL A 566     -10.493 -26.492  22.579  1.00 84.31           O  
ATOM   4473  CG1 VAL A 566      -7.263 -28.624  20.738  1.00 84.31           C  
ATOM   4474  CG2 VAL A 566      -7.156 -27.507  22.967  1.00 84.31           C  
ATOM   4475  N   GLY A 567      -9.565 -24.503  22.155  1.00 81.50           N  
ATOM   4476  CA  GLY A 567     -10.538 -23.731  22.934  1.00 81.50           C  
ATOM   4477  C   GLY A 567     -10.421 -23.880  24.458  1.00 81.50           C  
ATOM   4478  O   GLY A 567     -11.340 -23.487  25.180  1.00 81.50           O  
ATOM   4479  N   LEU A 568      -9.304 -24.402  24.982  1.00 87.69           N  
ATOM   4480  CA  LEU A 568      -9.042 -24.559  26.421  1.00 87.69           C  
ATOM   4481  C   LEU A 568      -8.571 -23.238  27.051  1.00 87.69           C  
ATOM   4482  CB  LEU A 568      -8.065 -25.725  26.664  1.00 87.69           C  
ATOM   4483  O   LEU A 568      -7.403 -23.047  27.401  1.00 87.69           O  
ATOM   4484  CG  LEU A 568      -8.642 -27.116  26.336  1.00 87.69           C  
ATOM   4485  CD1 LEU A 568      -7.592 -28.192  26.586  1.00 87.69           C  
ATOM   4486  CD2 LEU A 568      -9.866 -27.443  27.182  1.00 87.69           C  
ATOM   4487  N   LYS A 569      -9.520 -22.312  27.212  1.00 84.88           N  
ATOM   4488  CA  LYS A 569      -9.299 -20.927  27.656  1.00 84.88           C  
ATOM   4489  C   LYS A 569      -8.576 -20.821  29.000  1.00 84.88           C  
ATOM   4490  CB  LYS A 569     -10.665 -20.231  27.692  1.00 84.88           C  
ATOM   4491  O   LYS A 569      -7.713 -19.959  29.163  1.00 84.88           O  
ATOM   4492  CG  LYS A 569     -10.570 -18.722  27.938  1.00 84.88           C  
ATOM   4493  CD  LYS A 569     -11.968 -18.119  27.780  1.00 84.88           C  
ATOM   4494  CE  LYS A 569     -11.926 -16.595  27.879  1.00 84.88           C  
ATOM   4495  NZ  LYS A 569     -13.217 -16.023  27.426  1.00 84.88           N  
ATOM   4496  N   ARG A 570      -8.887 -21.695  29.963  1.00 86.19           N  
ATOM   4497  CA  ARG A 570      -8.212 -21.708  31.272  1.00 86.19           C  
ATOM   4498  C   ARG A 570      -6.717 -22.022  31.148  1.00 86.19           C  
ATOM   4499  CB  ARG A 570      -8.942 -22.677  32.213  1.00 86.19           C  
ATOM   4500  O   ARG A 570      -5.895 -21.257  31.647  1.00 86.19           O  
ATOM   4501  CG  ARG A 570      -8.264 -22.738  33.589  1.00 86.19           C  
ATOM   4502  CD  ARG A 570      -9.168 -23.349  34.662  1.00 86.19           C  
ATOM   4503  NE  ARG A 570      -9.361 -24.809  34.546  1.00 86.19           N  
ATOM   4504  NH1 ARG A 570     -10.479 -25.045  36.535  1.00 86.19           N  
ATOM   4505  NH2 ARG A 570     -10.015 -26.850  35.411  1.00 86.19           N  
ATOM   4506  CZ  ARG A 570      -9.940 -25.563  35.471  1.00 86.19           C  
ATOM   4507  N   ILE A 571      -6.365 -23.101  30.449  1.00 87.81           N  
ATOM   4508  CA  ILE A 571      -4.966 -23.504  30.228  1.00 87.81           C  
ATOM   4509  C   ILE A 571      -4.223 -22.425  29.437  1.00 87.81           C  
ATOM   4510  CB  ILE A 571      -4.892 -24.866  29.504  1.00 87.81           C  
ATOM   4511  O   ILE A 571      -3.124 -22.028  29.820  1.00 87.81           O  
ATOM   4512  CG1 ILE A 571      -5.649 -25.953  30.298  1.00 87.81           C  
ATOM   4513  CG2 ILE A 571      -3.424 -25.276  29.266  1.00 87.81           C  
ATOM   4514  CD1 ILE A 571      -5.633 -27.307  29.585  1.00 87.81           C  
ATOM   4515  N   GLN A 572      -4.851 -21.884  28.389  1.00 83.81           N  
ATOM   4516  CA  GLN A 572      -4.306 -20.784  27.595  1.00 83.81           C  
ATOM   4517  C   GLN A 572      -3.957 -19.565  28.466  1.00 83.81           C  
ATOM   4518  CB  GLN A 572      -5.345 -20.405  26.532  1.00 83.81           C  
ATOM   4519  O   GLN A 572      -2.884 -18.984  28.308  1.00 83.81           O  
ATOM   4520  CG  GLN A 572      -4.868 -19.294  25.581  1.00 83.81           C  
ATOM   4521  CD  GLN A 572      -6.016 -18.635  24.820  1.00 83.81           C  
ATOM   4522  NE2 GLN A 572      -5.743 -17.962  23.726  1.00 83.81           N  
ATOM   4523  OE1 GLN A 572      -7.166 -18.649  25.223  1.00 83.81           O  
ATOM   4524  N   GLN A 573      -4.839 -19.168  29.391  1.00 85.50           N  
ATOM   4525  CA  GLN A 573      -4.610 -18.024  30.280  1.00 85.50           C  
ATOM   4526  C   GLN A 573      -3.446 -18.257  31.246  1.00 85.50           C  
ATOM   4527  CB  GLN A 573      -5.887 -17.714  31.071  1.00 85.50           C  
ATOM   4528  O   GLN A 573      -2.629 -17.355  31.433  1.00 85.50           O  
ATOM   4529  CG  GLN A 573      -6.931 -16.991  30.213  1.00 85.50           C  
ATOM   4530  CD  GLN A 573      -8.256 -16.777  30.938  1.00 85.50           C  
ATOM   4531  NE2 GLN A 573      -9.164 -16.031  30.349  1.00 85.50           N  
ATOM   4532  OE1 GLN A 573      -8.509 -17.221  32.046  1.00 85.50           O  
ATOM   4533  N   ILE A 574      -3.343 -19.454  31.830  1.00 86.38           N  
ATOM   4534  CA  ILE A 574      -2.245 -19.790  32.748  1.00 86.38           C  
ATOM   4535  C   ILE A 574      -0.915 -19.841  31.979  1.00 86.38           C  
ATOM   4536  CB  ILE A 574      -2.534 -21.106  33.506  1.00 86.38           C  
ATOM   4537  O   ILE A 574       0.075 -19.246  32.405  1.00 86.38           O  
ATOM   4538  CG1 ILE A 574      -3.851 -21.044  34.318  1.00 86.38           C  
ATOM   4539  CG2 ILE A 574      -1.375 -21.376  34.483  1.00 86.38           C  
ATOM   4540  CD1 ILE A 574      -4.381 -22.429  34.715  1.00 86.38           C  
ATOM   4541  N   ALA A 575      -0.901 -20.452  30.791  1.00 83.25           N  
ATOM   4542  CA  ALA A 575       0.276 -20.486  29.926  1.00 83.25           C  
ATOM   4543  C   ALA A 575       0.688 -19.080  29.444  1.00 83.25           C  
ATOM   4544  CB  ALA A 575      -0.016 -21.439  28.765  1.00 83.25           C  
ATOM   4545  O   ALA A 575       1.875 -18.773  29.361  1.00 83.25           O  
ATOM   4546  N   ALA A 576      -0.270 -18.178  29.202  1.00 81.69           N  
ATOM   4547  CA  ALA A 576       0.014 -16.782  28.868  1.00 81.69           C  
ATOM   4548  C   ALA A 576       0.675 -16.008  30.021  1.00 81.69           C  
ATOM   4549  CB  ALA A 576      -1.284 -16.104  28.414  1.00 81.69           C  
ATOM   4550  O   ALA A 576       1.521 -15.151  29.766  1.00 81.69           O  
ATOM   4551  N   GLN A 577       0.329 -16.315  31.276  1.00 85.31           N  
ATOM   4552  CA  GLN A 577       1.018 -15.758  32.446  1.00 85.31           C  
ATOM   4553  C   GLN A 577       2.454 -16.286  32.535  1.00 85.31           C  
ATOM   4554  CB  GLN A 577       0.239 -16.073  33.731  1.00 85.31           C  
ATOM   4555  O   GLN A 577       3.386 -15.498  32.690  1.00 85.31           O  
ATOM   4556  CG  GLN A 577      -1.096 -15.321  33.794  1.00 85.31           C  
ATOM   4557  CD  GLN A 577      -1.943 -15.679  35.013  1.00 85.31           C  
ATOM   4558  NE2 GLN A 577      -2.982 -14.923  35.285  1.00 85.31           N  
ATOM   4559  OE1 GLN A 577      -1.718 -16.616  35.756  1.00 85.31           O  
ATOM   4560  N   ALA A 578       2.640 -17.593  32.334  1.00 84.50           N  
ATOM   4561  CA  ALA A 578       3.959 -18.219  32.297  1.00 84.50           C  
ATOM   4562  C   ALA A 578       4.853 -17.670  31.169  1.00 84.50           C  
ATOM   4563  CB  ALA A 578       3.763 -19.736  32.199  1.00 84.50           C  
ATOM   4564  O   ALA A 578       6.058 -17.531  31.362  1.00 84.50           O  
ATOM   4565  N   GLN A 579       4.279 -17.284  30.027  1.00 83.81           N  
ATOM   4566  CA  GLN A 579       5.013 -16.722  28.890  1.00 83.81           C  
ATOM   4567  C   GLN A 579       5.425 -15.245  29.074  1.00 83.81           C  
ATOM   4568  CB  GLN A 579       4.141 -16.871  27.627  1.00 83.81           C  
ATOM   4569  O   GLN A 579       6.295 -14.769  28.350  1.00 83.81           O  
ATOM   4570  CG  GLN A 579       4.963 -16.787  26.331  1.00 83.81           C  
ATOM   4571  CD  GLN A 579       4.174 -16.386  25.087  1.00 83.81           C  
ATOM   4572  NE2 GLN A 579       4.887 -16.032  24.039  1.00 83.81           N  
ATOM   4573  OE1 GLN A 579       2.947 -16.384  25.009  1.00 83.81           O  
ATOM   4574  N   ASN A 580       4.806 -14.483  29.984  1.00 81.12           N  
ATOM   4575  CA  ASN A 580       5.036 -13.037  30.075  1.00 81.12           C  
ATOM   4576  C   ASN A 580       6.046 -12.677  31.185  1.00 81.12           C  
ATOM   4577  CB  ASN A 580       3.691 -12.307  30.218  1.00 81.12           C  
ATOM   4578  O   ASN A 580       5.663 -12.635  32.357  1.00 81.12           O  
ATOM   4579  CG  ASN A 580       3.866 -10.793  30.221  1.00 81.12           C  
ATOM   4580  ND2 ASN A 580       2.793 -10.042  30.193  1.00 81.12           N  
ATOM   4581  OD1 ASN A 580       4.959 -10.255  30.242  1.00 81.12           O  
ATOM   4582  N   PRO A 581       7.307 -12.334  30.848  1.00 73.38           N  
ATOM   4583  CA  PRO A 581       8.339 -12.046  31.841  1.00 73.38           C  
ATOM   4584  C   PRO A 581       8.117 -10.735  32.614  1.00 73.38           C  
ATOM   4585  CB  PRO A 581       9.646 -12.011  31.042  1.00 73.38           C  
ATOM   4586  O   PRO A 581       8.796 -10.523  33.616  1.00 73.38           O  
ATOM   4587  CG  PRO A 581       9.207 -11.501  29.672  1.00 73.38           C  
ATOM   4588  CD  PRO A 581       7.844 -12.163  29.501  1.00 73.38           C  
ATOM   4589  N   GLU A 582       7.202  -9.864  32.171  1.00 72.75           N  
ATOM   4590  CA  GLU A 582       6.900  -8.567  32.801  1.00 72.75           C  
ATOM   4591  C   GLU A 582       5.843  -8.664  33.916  1.00 72.75           C  
ATOM   4592  CB  GLU A 582       6.448  -7.551  31.740  1.00 72.75           C  
ATOM   4593  O   GLU A 582       5.556  -7.683  34.609  1.00 72.75           O  
ATOM   4594  CG  GLU A 582       7.469  -7.349  30.609  1.00 72.75           C  
ATOM   4595  CD  GLU A 582       7.103  -6.177  29.685  1.00 72.75           C  
ATOM   4596  OE1 GLU A 582       8.020  -5.714  28.970  1.00 72.75           O  
ATOM   4597  OE2 GLU A 582       5.930  -5.736  29.711  1.00 72.75           O  
ATOM   4598  N   VAL A 583       5.251  -9.847  34.122  1.00 78.44           N  
ATOM   4599  CA  VAL A 583       4.299 -10.076  35.216  1.00 78.44           C  
ATOM   4600  C   VAL A 583       5.016  -9.931  36.562  1.00 78.44           C  
ATOM   4601  CB  VAL A 583       3.598 -11.442  35.082  1.00 78.44           C  
ATOM   4602  O   VAL A 583       6.082 -10.505  36.789  1.00 78.44           O  
ATOM   4603  CG1 VAL A 583       2.635 -11.707  36.248  1.00 78.44           C  
ATOM   4604  CG2 VAL A 583       2.762 -11.494  33.798  1.00 78.44           C  
ATOM   4605  N   LYS A 584       4.418  -9.176  37.495  1.00 70.88           N  
ATOM   4606  CA  LYS A 584       4.973  -8.997  38.848  1.00 70.88           C  
ATOM   4607  C   LYS A 584       5.229 -10.353  39.512  1.00 70.88           C  
ATOM   4608  CB  LYS A 584       4.046  -8.152  39.736  1.00 70.88           C  
ATOM   4609  O   LYS A 584       4.325 -11.182  39.592  1.00 70.88           O  
ATOM   4610  CG  LYS A 584       4.113  -6.656  39.403  1.00 70.88           C  
ATOM   4611  CD  LYS A 584       3.270  -5.850  40.399  1.00 70.88           C  
ATOM   4612  CE  LYS A 584       3.381  -4.357  40.078  1.00 70.88           C  
ATOM   4613  NZ  LYS A 584       2.556  -3.536  40.998  1.00 70.88           N  
ATOM   4614  N   ASN A 585       6.436 -10.524  40.049  1.00 78.88           N  
ATOM   4615  CA  ASN A 585       6.897 -11.738  40.729  1.00 78.88           C  
ATOM   4616  C   ASN A 585       6.867 -12.999  39.844  1.00 78.88           C  
ATOM   4617  CB  ASN A 585       6.157 -11.924  42.069  1.00 78.88           C  
ATOM   4618  O   ASN A 585       6.610 -14.090  40.352  1.00 78.88           O  
ATOM   4619  CG  ASN A 585       6.211 -10.732  43.001  1.00 78.88           C  
ATOM   4620  ND2 ASN A 585       5.304 -10.669  43.946  1.00 78.88           N  
ATOM   4621  OD1 ASN A 585       7.038  -9.841  42.910  1.00 78.88           O  
ATOM   4622  N   TRP A 586       7.133 -12.867  38.538  1.00 88.25           N  
ATOM   4623  CA  TRP A 586       7.198 -14.004  37.612  1.00 88.25           C  
ATOM   4624  C   TRP A 586       8.074 -15.149  38.148  1.00 88.25           C  
ATOM   4625  CB  TRP A 586       7.694 -13.522  36.241  1.00 88.25           C  
ATOM   4626  O   TRP A 586       7.627 -16.293  38.141  1.00 88.25           O  
ATOM   4627  CG  TRP A 586       7.665 -14.565  35.167  1.00 88.25           C  
ATOM   4628  CD1 TRP A 586       6.667 -14.742  34.272  1.00 88.25           C  
ATOM   4629  CD2 TRP A 586       8.649 -15.602  34.866  1.00 88.25           C  
ATOM   4630  CE2 TRP A 586       8.155 -16.396  33.789  1.00 88.25           C  
ATOM   4631  CE3 TRP A 586       9.908 -15.960  35.395  1.00 88.25           C  
ATOM   4632  NE1 TRP A 586       6.957 -15.815  33.455  1.00 88.25           N  
ATOM   4633  CH2 TRP A 586      10.100 -17.829  33.831  1.00 88.25           C  
ATOM   4634  CZ2 TRP A 586       8.855 -17.494  33.276  1.00 88.25           C  
ATOM   4635  CZ3 TRP A 586      10.622 -17.061  34.886  1.00 88.25           C  
ATOM   4636  N   GLU A 587       9.258 -14.858  38.713  1.00 83.00           N  
ATOM   4637  CA  GLU A 587      10.152 -15.906  39.242  1.00 83.00           C  
ATOM   4638  C   GLU A 587       9.536 -16.699  40.403  1.00 83.00           C  
ATOM   4639  CB  GLU A 587      11.484 -15.319  39.744  1.00 83.00           C  
ATOM   4640  O   GLU A 587       9.841 -17.876  40.580  1.00 83.00           O  
ATOM   4641  CG  GLU A 587      12.333 -14.598  38.684  1.00 83.00           C  
ATOM   4642  CD  GLU A 587      12.257 -13.066  38.703  1.00 83.00           C  
ATOM   4643  OE1 GLU A 587      13.002 -12.467  37.892  1.00 83.00           O  
ATOM   4644  OE2 GLU A 587      11.432 -12.510  39.465  1.00 83.00           O  
ATOM   4645  N   SER A 588       8.675 -16.062  41.201  1.00 81.50           N  
ATOM   4646  CA  SER A 588       8.005 -16.708  42.337  1.00 81.50           C  
ATOM   4647  C   SER A 588       6.748 -17.470  41.916  1.00 81.50           C  
ATOM   4648  CB  SER A 588       7.636 -15.666  43.396  1.00 81.50           C  
ATOM   4649  O   SER A 588       6.399 -18.451  42.559  1.00 81.50           O  
ATOM   4650  OG  SER A 588       8.772 -14.888  43.732  1.00 81.50           O  
ATOM   4651  N   ASN A 589       6.090 -17.038  40.836  1.00 86.75           N  
ATOM   4652  CA  ASN A 589       4.784 -17.553  40.420  1.00 86.75           C  
ATOM   4653  C   ASN A 589       4.863 -18.631  39.325  1.00 86.75           C  
ATOM   4654  CB  ASN A 589       3.933 -16.370  39.941  1.00 86.75           C  
ATOM   4655  O   ASN A 589       3.918 -19.400  39.165  1.00 86.75           O  
ATOM   4656  CG  ASN A 589       3.621 -15.338  41.011  1.00 86.75           C  
ATOM   4657  ND2 ASN A 589       3.403 -14.106  40.614  1.00 86.75           N  
ATOM   4658  OD1 ASN A 589       3.540 -15.588  42.201  1.00 86.75           O  
ATOM   4659  N   ILE A 590       5.965 -18.715  38.568  1.00 88.56           N  
ATOM   4660  CA  ILE A 590       6.096 -19.663  37.449  1.00 88.56           C  
ATOM   4661  C   ILE A 590       5.909 -21.125  37.881  1.00 88.56           C  
ATOM   4662  CB  ILE A 590       7.417 -19.419  36.680  1.00 88.56           C  
ATOM   4663  O   ILE A 590       5.239 -21.884  37.185  1.00 88.56           O  
ATOM   4664  CG1 ILE A 590       7.598 -20.343  35.456  1.00 88.56           C  
ATOM   4665  CG2 ILE A 590       8.649 -19.556  37.590  1.00 88.56           C  
ATOM   4666  CD1 ILE A 590       6.504 -20.180  34.397  1.00 88.56           C  
ATOM   4667  N   GLY A 591       6.418 -21.509  39.057  1.00 87.12           N  
ATOM   4668  CA  GLY A 591       6.223 -22.856  39.602  1.00 87.12           C  
ATOM   4669  C   GLY A 591       4.752 -23.160  39.900  1.00 87.12           C  
ATOM   4670  O   GLY A 591       4.266 -24.239  39.564  1.00 87.12           O  
ATOM   4671  N   ASP A 592       4.026 -22.182  40.446  1.00 88.38           N  
ATOM   4672  CA  ASP A 592       2.600 -22.314  40.756  1.00 88.38           C  
ATOM   4673  C   ASP A 592       1.748 -22.413  39.485  1.00 88.38           C  
ATOM   4674  CB  ASP A 592       2.120 -21.122  41.602  1.00 88.38           C  
ATOM   4675  O   ASP A 592       0.779 -23.169  39.455  1.00 88.38           O  
ATOM   4676  CG  ASP A 592       2.699 -21.070  43.020  1.00 88.38           C  
ATOM   4677  OD1 ASP A 592       3.137 -22.127  43.527  1.00 88.38           O  
ATOM   4678  OD2 ASP A 592       2.639 -19.969  43.609  1.00 88.38           O  
ATOM   4679  N   TRP A 593       2.091 -21.679  38.423  1.00 90.81           N  
ATOM   4680  CA  TRP A 593       1.383 -21.760  37.140  1.00 90.81           C  
ATOM   4681  C   TRP A 593       1.586 -23.107  36.447  1.00 90.81           C  
ATOM   4682  CB  TRP A 593       1.831 -20.618  36.228  1.00 90.81           C  
ATOM   4683  O   TRP A 593       0.622 -23.683  35.944  1.00 90.81           O  
ATOM   4684  CG  TRP A 593       1.505 -19.238  36.704  1.00 90.81           C  
ATOM   4685  CD1 TRP A 593       0.402 -18.861  37.389  1.00 90.81           C  
ATOM   4686  CD2 TRP A 593       2.272 -18.021  36.495  1.00 90.81           C  
ATOM   4687  CE2 TRP A 593       1.587 -16.932  37.107  1.00 90.81           C  
ATOM   4688  CE3 TRP A 593       3.473 -17.730  35.826  1.00 90.81           C  
ATOM   4689  NE1 TRP A 593       0.445 -17.502  37.625  1.00 90.81           N  
ATOM   4690  CH2 TRP A 593       3.297 -15.368  36.415  1.00 90.81           C  
ATOM   4691  CZ2 TRP A 593       2.078 -15.617  37.071  1.00 90.81           C  
ATOM   4692  CZ3 TRP A 593       3.986 -16.425  35.798  1.00 90.81           C  
ATOM   4693  N   ILE A 594       2.812 -23.638  36.464  1.00 89.88           N  
ATOM   4694  CA  ILE A 594       3.118 -24.965  35.911  1.00 89.88           C  
ATOM   4695  C   ILE A 594       2.347 -26.048  36.681  1.00 89.88           C  
ATOM   4696  CB  ILE A 594       4.648 -25.197  35.912  1.00 89.88           C  
ATOM   4697  O   ILE A 594       1.684 -26.880  36.064  1.00 89.88           O  
ATOM   4698  CG1 ILE A 594       5.327 -24.223  34.920  1.00 89.88           C  
ATOM   4699  CG2 ILE A 594       4.996 -26.637  35.502  1.00 89.88           C  
ATOM   4700  CD1 ILE A 594       6.857 -24.225  34.990  1.00 89.88           C  
ATOM   4701  N   ALA A 595       2.350 -25.989  38.018  1.00 87.75           N  
ATOM   4702  CA  ALA A 595       1.600 -26.924  38.857  1.00 87.75           C  
ATOM   4703  C   ALA A 595       0.079 -26.822  38.641  1.00 87.75           C  
ATOM   4704  CB  ALA A 595       1.965 -26.651  40.320  1.00 87.75           C  
ATOM   4705  O   ALA A 595      -0.618 -27.837  38.625  1.00 87.75           O  
ATOM   4706  N   GLN A 596      -0.449 -25.610  38.444  1.00 89.19           N  
ATOM   4707  CA  GLN A 596      -1.862 -25.414  38.115  1.00 89.19           C  
ATOM   4708  C   GLN A 596      -2.226 -26.081  36.793  1.00 89.19           C  
ATOM   4709  CB  GLN A 596      -2.205 -23.923  38.053  1.00 89.19           C  
ATOM   4710  O   GLN A 596      -3.221 -26.798  36.751  1.00 89.19           O  
ATOM   4711  CG  GLN A 596      -2.433 -23.333  39.445  1.00 89.19           C  
ATOM   4712  CD  GLN A 596      -2.606 -21.823  39.373  1.00 89.19           C  
ATOM   4713  NE2 GLN A 596      -1.755 -21.067  40.029  1.00 89.19           N  
ATOM   4714  OE1 GLN A 596      -3.505 -21.297  38.734  1.00 89.19           O  
ATOM   4715  N   ILE A 597      -1.426 -25.887  35.738  1.00 89.00           N  
ATOM   4716  CA  ILE A 597      -1.659 -26.539  34.443  1.00 89.00           C  
ATOM   4717  C   ILE A 597      -1.669 -28.059  34.606  1.00 89.00           C  
ATOM   4718  CB  ILE A 597      -0.619 -26.084  33.401  1.00 89.00           C  
ATOM   4719  O   ILE A 597      -2.618 -28.698  34.154  1.00 89.00           O  
ATOM   4720  CG1 ILE A 597      -0.880 -24.619  32.990  1.00 89.00           C  
ATOM   4721  CG2 ILE A 597      -0.694 -26.990  32.161  1.00 89.00           C  
ATOM   4722  CD1 ILE A 597       0.347 -23.913  32.401  1.00 89.00           C  
ATOM   4723  N   GLU A 598      -0.667 -28.623  35.290  1.00 90.12           N  
ATOM   4724  CA  GLU A 598      -0.538 -30.067  35.526  1.00 90.12           C  
ATOM   4725  C   GLU A 598      -1.769 -30.656  36.238  1.00 90.12           C  
ATOM   4726  CB  GLU A 598       0.747 -30.326  36.330  1.00 90.12           C  
ATOM   4727  O   GLU A 598      -2.221 -31.748  35.892  1.00 90.12           O  
ATOM   4728  CG  GLU A 598       1.056 -31.827  36.466  1.00 90.12           C  
ATOM   4729  CD  GLU A 598       2.371 -32.118  37.208  1.00 90.12           C  
ATOM   4730  OE1 GLU A 598       2.864 -33.260  37.062  1.00 90.12           O  
ATOM   4731  OE2 GLU A 598       2.861 -31.230  37.943  1.00 90.12           O  
ATOM   4732  N   GLN A 599      -2.356 -29.915  37.182  1.00 88.81           N  
ATOM   4733  CA  GLN A 599      -3.543 -30.347  37.923  1.00 88.81           C  
ATOM   4734  C   GLN A 599      -4.842 -30.249  37.118  1.00 88.81           C  
ATOM   4735  CB  GLN A 599      -3.671 -29.511  39.205  1.00 88.81           C  
ATOM   4736  O   GLN A 599      -5.722 -31.094  37.280  1.00 88.81           O  
ATOM   4737  CG  GLN A 599      -2.624 -29.913  40.250  1.00 88.81           C  
ATOM   4738  CD  GLN A 599      -2.680 -29.061  41.513  1.00 88.81           C  
ATOM   4739  NE2 GLN A 599      -1.800 -29.312  42.456  1.00 88.81           N  
ATOM   4740  OE1 GLN A 599      -3.504 -28.181  41.709  1.00 88.81           O  
ATOM   4741  N   VAL A 600      -5.002 -29.213  36.289  1.00 89.81           N  
ATOM   4742  CA  VAL A 600      -6.308 -28.882  35.691  1.00 89.81           C  
ATOM   4743  C   VAL A 600      -6.527 -29.451  34.294  1.00 89.81           C  
ATOM   4744  CB  VAL A 600      -6.574 -27.367  35.697  1.00 89.81           C  
ATOM   4745  O   VAL A 600      -7.679 -29.636  33.902  1.00 89.81           O  
ATOM   4746  CG1 VAL A 600      -6.579 -26.800  37.125  1.00 89.81           C  
ATOM   4747  CG2 VAL A 600      -5.660 -26.570  34.761  1.00 89.81           C  
ATOM   4748  N   TRP A 601      -5.467 -29.748  33.534  1.00 90.75           N  
ATOM   4749  CA  TRP A 601      -5.610 -30.024  32.099  1.00 90.75           C  
ATOM   4750  C   TRP A 601      -6.452 -31.267  31.783  1.00 90.75           C  
ATOM   4751  CB  TRP A 601      -4.234 -30.116  31.434  1.00 90.75           C  
ATOM   4752  O   TRP A 601      -7.246 -31.242  30.846  1.00 90.75           O  
ATOM   4753  CG  TRP A 601      -3.470 -31.377  31.692  1.00 90.75           C  
ATOM   4754  CD1 TRP A 601      -2.606 -31.594  32.704  1.00 90.75           C  
ATOM   4755  CD2 TRP A 601      -3.513 -32.629  30.944  1.00 90.75           C  
ATOM   4756  CE2 TRP A 601      -2.594 -33.545  31.539  1.00 90.75           C  
ATOM   4757  CE3 TRP A 601      -4.242 -33.081  29.824  1.00 90.75           C  
ATOM   4758  NE1 TRP A 601      -2.087 -32.867  32.625  1.00 90.75           N  
ATOM   4759  CH2 TRP A 601      -3.101 -35.241  29.892  1.00 90.75           C  
ATOM   4760  CZ2 TRP A 601      -2.379 -34.833  31.028  1.00 90.75           C  
ATOM   4761  CZ3 TRP A 601      -4.032 -34.370  29.300  1.00 90.75           C  
ATOM   4762  N   GLN A 602      -6.334 -32.340  32.574  1.00 90.44           N  
ATOM   4763  CA  GLN A 602      -7.115 -33.568  32.362  1.00 90.44           C  
ATOM   4764  C   GLN A 602      -8.607 -33.337  32.602  1.00 90.44           C  
ATOM   4765  CB  GLN A 602      -6.638 -34.686  33.299  1.00 90.44           C  
ATOM   4766  O   GLN A 602      -9.444 -33.857  31.864  1.00 90.44           O  
ATOM   4767  CG  GLN A 602      -5.208 -35.127  32.988  1.00 90.44           C  
ATOM   4768  CD  GLN A 602      -4.749 -36.325  33.807  1.00 90.44           C  
ATOM   4769  NE2 GLN A 602      -3.648 -36.933  33.428  1.00 90.44           N  
ATOM   4770  OE1 GLN A 602      -5.348 -36.742  34.785  1.00 90.44           O  
ATOM   4771  N   GLN A 603      -8.932 -32.546  33.629  1.00 89.12           N  
ATOM   4772  CA  GLN A 603     -10.305 -32.171  33.937  1.00 89.12           C  
ATOM   4773  C   GLN A 603     -10.882 -31.289  32.827  1.00 89.12           C  
ATOM   4774  CB  GLN A 603     -10.347 -31.477  35.306  1.00 89.12           C  
ATOM   4775  O   GLN A 603     -11.989 -31.554  32.369  1.00 89.12           O  
ATOM   4776  CG  GLN A 603     -11.788 -31.114  35.692  1.00 89.12           C  
ATOM   4777  CD  GLN A 603     -11.908 -30.383  37.021  1.00 89.12           C  
ATOM   4778  NE2 GLN A 603     -13.065 -29.831  37.301  1.00 89.12           N  
ATOM   4779  OE1 GLN A 603     -10.992 -30.269  37.822  1.00 89.12           O  
ATOM   4780  N   ASP A 604     -10.118 -30.300  32.358  1.00 89.69           N  
ATOM   4781  CA  ASP A 604     -10.534 -29.390  31.284  1.00 89.69           C  
ATOM   4782  C   ASP A 604     -10.809 -30.135  29.976  1.00 89.69           C  
ATOM   4783  CB  ASP A 604      -9.450 -28.309  31.082  1.00 89.69           C  
ATOM   4784  O   ASP A 604     -11.836 -29.914  29.336  1.00 89.69           O  
ATOM   4785  CG  ASP A 604      -9.522 -27.195  32.121  1.00 89.69           C  
ATOM   4786  OD1 ASP A 604     -10.473 -27.217  32.917  1.00 89.69           O  
ATOM   4787  OD2 ASP A 604      -8.650 -26.298  32.186  1.00 89.69           O  
ATOM   4788  N   VAL A 605      -9.939 -31.076  29.606  1.00 89.50           N  
ATOM   4789  CA  VAL A 605     -10.142 -31.928  28.428  1.00 89.50           C  
ATOM   4790  C   VAL A 605     -11.397 -32.795  28.583  1.00 89.50           C  
ATOM   4791  CB  VAL A 605      -8.879 -32.774  28.170  1.00 89.50           C  
ATOM   4792  O   VAL A 605     -12.201 -32.878  27.656  1.00 89.50           O  
ATOM   4793  CG1 VAL A 605      -9.098 -33.862  27.117  1.00 89.50           C  
ATOM   4794  CG2 VAL A 605      -7.722 -31.896  27.672  1.00 89.50           C  
ATOM   4795  N   ALA A 606     -11.609 -33.415  29.749  1.00 88.00           N  
ATOM   4796  CA  ALA A 606     -12.781 -34.258  29.993  1.00 88.00           C  
ATOM   4797  C   ALA A 606     -14.099 -33.460  29.988  1.00 88.00           C  
ATOM   4798  CB  ALA A 606     -12.580 -34.995  31.322  1.00 88.00           C  
ATOM   4799  O   ALA A 606     -15.094 -33.899  29.411  1.00 88.00           O  
ATOM   4800  N   GLU A 607     -14.113 -32.280  30.609  1.00 88.94           N  
ATOM   4801  CA  GLU A 607     -15.258 -31.368  30.593  1.00 88.94           C  
ATOM   4802  C   GLU A 607     -15.578 -30.888  29.169  1.00 88.94           C  
ATOM   4803  CB  GLU A 607     -14.986 -30.184  31.534  1.00 88.94           C  
ATOM   4804  O   GLU A 607     -16.753 -30.852  28.795  1.00 88.94           O  
ATOM   4805  CG  GLU A 607     -15.258 -30.483  33.014  1.00 88.94           C  
ATOM   4806  CD  GLU A 607     -14.984 -29.278  33.939  1.00 88.94           C  
ATOM   4807  OE1 GLU A 607     -14.815 -29.517  35.162  1.00 88.94           O  
ATOM   4808  OE2 GLU A 607     -14.995 -28.120  33.463  1.00 88.94           O  
ATOM   4809  N   LEU A 608     -14.561 -30.604  28.347  1.00 88.19           N  
ATOM   4810  CA  LEU A 608     -14.769 -30.224  26.952  1.00 88.19           C  
ATOM   4811  C   LEU A 608     -15.288 -31.393  26.099  1.00 88.19           C  
ATOM   4812  CB  LEU A 608     -13.481 -29.602  26.389  1.00 88.19           C  
ATOM   4813  O   LEU A 608     -16.197 -31.188  25.298  1.00 88.19           O  
ATOM   4814  CG  LEU A 608     -13.625 -29.097  24.942  1.00 88.19           C  
ATOM   4815  CD1 LEU A 608     -14.733 -28.064  24.759  1.00 88.19           C  
ATOM   4816  CD2 LEU A 608     -12.319 -28.454  24.483  1.00 88.19           C  
ATOM   4817  N   PHE A 609     -14.800 -32.625  26.299  1.00 89.56           N  
ATOM   4818  CA  PHE A 609     -15.376 -33.810  25.644  1.00 89.56           C  
ATOM   4819  C   PHE A 609     -16.864 -33.981  25.973  1.00 89.56           C  
ATOM   4820  CB  PHE A 609     -14.605 -35.086  26.020  1.00 89.56           C  
ATOM   4821  O   PHE A 609     -17.669 -34.162  25.061  1.00 89.56           O  
ATOM   4822  CG  PHE A 609     -13.425 -35.392  25.122  1.00 89.56           C  
ATOM   4823  CD1 PHE A 609     -13.637 -35.656  23.754  1.00 89.56           C  
ATOM   4824  CD2 PHE A 609     -12.122 -35.447  25.649  1.00 89.56           C  
ATOM   4825  CE1 PHE A 609     -12.547 -35.945  22.913  1.00 89.56           C  
ATOM   4826  CE2 PHE A 609     -11.035 -35.749  24.810  1.00 89.56           C  
ATOM   4827  CZ  PHE A 609     -11.248 -35.990  23.444  1.00 89.56           C  
ATOM   4828  N   ASN A 610     -17.243 -33.838  27.247  1.00 86.81           N  
ATOM   4829  CA  ASN A 610     -18.645 -33.916  27.672  1.00 86.81           C  
ATOM   4830  C   ASN A 610     -19.503 -32.818  27.028  1.00 86.81           C  
ATOM   4831  CB  ASN A 610     -18.715 -33.788  29.201  1.00 86.81           C  
ATOM   4832  O   ASN A 610     -20.640 -33.066  26.620  1.00 86.81           O  
ATOM   4833  CG  ASN A 610     -18.164 -34.990  29.939  1.00 86.81           C  
ATOM   4834  ND2 ASN A 610     -17.638 -34.787  31.123  1.00 86.81           N  
ATOM   4835  OD1 ASN A 610     -18.240 -36.127  29.514  1.00 86.81           O  
ATOM   4836  N   TRP A 611     -18.966 -31.600  26.921  1.00 88.62           N  
ATOM   4837  CA  TRP A 611     -19.651 -30.513  26.231  1.00 88.62           C  
ATOM   4838  C   TRP A 611     -19.821 -30.823  24.736  1.00 88.62           C  
ATOM   4839  CB  TRP A 611     -18.918 -29.193  26.475  1.00 88.62           C  
ATOM   4840  O   TRP A 611     -20.930 -30.703  24.223  1.00 88.62           O  
ATOM   4841  CG  TRP A 611     -19.579 -28.022  25.819  1.00 88.62           C  
ATOM   4842  CD1 TRP A 611     -20.624 -27.321  26.313  1.00 88.62           C  
ATOM   4843  CD2 TRP A 611     -19.299 -27.452  24.506  1.00 88.62           C  
ATOM   4844  CE2 TRP A 611     -20.230 -26.399  24.262  1.00 88.62           C
[truncated: 4,536 more chars]
