# Supplementary material for: Theoretical study of ArcB and its dimerization, interaction with anaerobic metabolites, and activation of ArcA
Source: PeerJ. 2023 Oct 13;11:e16309. doi: 10.7717/peerj.16309 (PMC10578306; doi:10.7717/peerj.16309)
Supplement: Supplemental Information 2 [file peerj-11-16309-s002.zip › Supplementary Files/Type 1 and 2 ArcB sensor kinases models/Type 2/AF-A6VMN3-F1-model_v4_Actinobacillus_succinogenes.pdb]

HEADER                                            01-JUN-22                     
TITLE     ALPHAFOLD MONOMER V2.0 PREDICTION FOR AEROBIC RESPIRATION CONTROL     
TITLE    2 SENSOR PROTEIN (A6VMN3)                                              
COMPND    MOL_ID: 1;                                                            
COMPND   2 MOLECULE: AEROBIC RESPIRATION CONTROL SENSOR PROTEIN;                
COMPND   3 CHAIN: A                                                             
SOURCE    MOL_ID: 1;                                                            
SOURCE   2 ORGANISM_SCIENTIFIC: ACTINOBACILLUS SUCCINOGENES (STRAIN ATCC 55618 /
SOURCE   3 DSM 22257 / CCUG 43843 / 130Z);                                      
SOURCE   4 ORGANISM_TAXID: 339671                                               
REMARK   1                                                                      
REMARK   1 REFERENCE 1                                                          
REMARK   1  AUTH   JOHN JUMPER, RICHARD EVANS, ALEXANDER PRITZEL, TIM GREEN,    
REMARK   1  AUTH 2 MICHAEL FIGURNOV, OLAF RONNEBERGER, KATHRYN TUNYASUVUNAKOOL, 
REMARK   1  AUTH 3 RUSS BATES, AUGUSTIN ZIDEK, ANNA POTAPENKO, ALEX BRIDGLAND,  
REMARK   1  AUTH 4 CLEMENS MEYER, SIMON A A KOHL, ANDREW J BALLARD,             
REMARK   1  AUTH 5 ANDREW COWIE, BERNARDINO ROMERA-PAREDES, STANISLAV NIKOLOV,  
REMARK   1  AUTH 6 RISHUB JAIN, JONAS ADLER, TREVOR BACK, STIG PETERSEN,        
REMARK   1  AUTH 7 DAVID REIMAN, ELLEN CLANCY, MICHAL ZIELINSKI,                
REMARK   1  AUTH 8 MARTIN STEINEGGER, MICHALINA PACHOLSKA, TAMAS BERGHAMMER,    
REMARK   1  AUTH 9 DAVID SILVER, ORIOL VINYALS, ANDREW W SENIOR,                
REMARK   1  AUTH10 KORAY KAVUKCUOGLU, PUSHMEET KOHLI, DEMIS HASSABIS            
REMARK   1  TITL   HIGHLY ACCURATE PROTEIN STRUCTURE PREDICTION WITH ALPHAFOLD  
REMARK   1  REF    NATURE                        V. 596   583 2021              
REMARK   1  REFN                   ISSN 0028-0836                               
REMARK   1  PMID   34265844                                                     
REMARK   1  DOI    10.1038/s41586-021-03819-2                                   
REMARK   1                                                                      
REMARK   1 DISCLAIMERS                                                          
REMARK   1 ALPHAFOLD DATA, COPYRIGHT (2021) DEEPMIND TECHNOLOGIES LIMITED. THE  
REMARK   1 INFORMATION PROVIDED IS THEORETICAL MODELLING ONLY AND CAUTION SHOULD
REMARK   1 BE EXERCISED IN ITS USE. IT IS PROVIDED "AS-IS" WITHOUT ANY WARRANTY 
REMARK   1 OF ANY KIND, WHETHER EXPRESSED OR IMPLIED. NO WARRANTY IS GIVEN THAT 
REMARK   1 USE OF THE INFORMATION SHALL NOT INFRINGE THE RIGHTS OF ANY THIRD    
REMARK   1 PARTY. THE INFORMATION IS NOT INTENDED TO BE A SUBSTITUTE FOR        
REMARK   1 PROFESSIONAL MEDICAL ADVICE, DIAGNOSIS, OR TREATMENT, AND DOES NOT   
REMARK   1 CONSTITUTE MEDICAL OR OTHER PROFESSIONAL ADVICE. IT IS AVAILABLE FOR 
REMARK   1 ACADEMIC AND COMMERCIAL PURPOSES, UNDER CC-BY 4.0 LICENCE.           
DBREF  XXXX A    1   611  UNP    A6VMN3   A6VMN3_ACTSZ     1    611             
SEQRES   1 A  611  MET LYS ASN VAL ARG HIS PHE THR GLN ARG TYR ILE ASP          
SEQRES   2 A  611  TRP VAL ILE LYS LEU GLY ARG ILE LYS PHE SER VAL LEU          
SEQRES   3 A  611  GLY PHE LEU VAL LEU ALA ALA PHE ALA LEU LEU THR HIS          
SEQRES   4 A  611  ILE ILE LEU SER PHE ILE VAL ILE GLY GLY ILE HIS TRP          
SEQRES   5 A  611  GLU SER LEU GLY TYR SER ILE ILE PHE GLY LEU ILE SER          
SEQRES   6 A  611  ALA PRO PHE VAL ILE TYR PHE PHE THR VAL LEU VAL GLU          
SEQRES   7 A  611  ARG LEU GLU LEU SER ARG GLN ASP LEU ALA ARG LEU ILE          
SEQRES   8 A  611  ARG ASP LYS THR ASP LEU MET ALA THR ILE SER HIS GLU          
SEQRES   9 A  611  LEU ARG THR PRO LEU ASN GLY ILE VAL GLY LEU THR ARG          
SEQRES  10 A  611  ILE LEU LEU ASP THR PRO LEU THR GLU GLU GLN LYS ASN          
SEQRES  11 A  611  TYR LEU ASN THR ILE ASN VAL SER ALA VAL SER LEU GLY          
SEQRES  12 A  611  ASN ILE PHE ASN ASP VAL ILE ASP LEU GLU LYS ILE ASP          
SEQRES  13 A  611  SER ARG LYS LEU GLU LEU TYR LYS LYS GLU THR ASP PHE          
SEQRES  14 A  611  PHE SER PHE ILE ASN ASP ILE ASN HIS ILE ALA GLN PHE          
SEQRES  15 A  611  LEU ALA GLY GLN LYS ASN LEU THR PHE GLU LEU LYS THR          
SEQRES  16 A  611  SER PRO ASP LEU PRO HIS PHE LEU LEU ILE ASP ALA THR          
SEQRES  17 A  611  ARG LEU ASN GLN ILE LEU TRP ASN LEU ILE SER ASN ALA          
SEQRES  18 A  611  VAL LYS PHE THR GLU LYS GLY LYS VAL THR LEU ASN ILE          
SEQRES  19 A  611  GLN ARG LEU SER PRO LYS ASN PHE GLN PHE SER VAL SER          
SEQRES  20 A  611  ASP THR GLY LEU GLY ILE PRO ARG GLY GLU LEU ALA LYS          
SEQRES  21 A  611  ILE PHE GLY MET TYR TYR GLN VAL GLU ASN LYS GLN LYS          
SEQRES  22 A  611  ALA ALA GLY SER GLY ILE GLY LEU SER ILE SER LYS ASN          
SEQRES  23 A  611  ILE ALA ASN LEU MET ASN GLY ASN LEU THR VAL SER SER          
SEQRES  24 A  611  GLU GLU GLY LYS GLY SER THR PHE ILE LEU THR ILE LYS          
SEQRES  25 A  611  ALA GLU PRO LEU GLU GLU LEU HIS THR ILE SER ALA VAL          
SEQRES  26 A  611  SER VAL VAL SER ASN LEU ASN ILE LEU LEU VAL GLU ASP          
SEQRES  27 A  611  ILE GLU LEU ASN ILE LEU VAL THR LYS SER LEU LEU GLU          
SEQRES  28 A  611  LYS LEU GLY HIS ARG VAL ASP VAL ALA MET THR GLY GLU          
SEQRES  29 A  611  GLU ALA ILE ASN ARG PHE GLU LYS ASN ASP TYR ASP LEU          
SEQRES  30 A  611  VAL LEU LEU ASP ILE GLN LEU PRO ASP MET SER GLY PHE          
SEQRES  31 A  611  GLU VAL ALA HIS PHE LEU ARG ARG GLY TYR GLU THR GLY          
SEQRES  32 A  611  LEU TYR ASP TYR LEU PRO PRO LEU VAL ALA LEU THR ALA          
SEQRES  33 A  611  ASN VAL MET GLN ASP LYS SER VAL PHE ARG VAL LYS GLY          
SEQRES  34 A  611  MET ASP ASP VAL LEU ARG LYS PRO LEU SER VAL ALA ALA          
SEQRES  35 A  611  LEU THR GLU CYS LEU ALA ARG TYR PHE ASP ASP SER ALA          
SEQRES  36 A  611  ILE PRO THR GLY LYS HIS ILE GLY ASP GLN VAL LYS SER          
SEQRES  37 A  611  ALA VAL GLU PHE GLY ARG ASP PHE ASP PRO ALA TYR ALA          
SEQRES  38 A  611  GLU ASP ILE ASN PHE ASN HIS ILE ASP GLU LEU THR ALA          
SEQRES  39 A  611  VAL ILE GLY TRP GLN ALA TYR CYS GLN ASN LEU ALA HIS          
SEQRES  40 A  611  TYR GLN ARG ALA ARG ASN ASP GLU LEU ASN ILE ARG PRO          
SEQRES  41 A  611  VAL TYR GLU GLN PHE ARG LEU HIS PRO ASN GLU ARG THR          
SEQRES  42 A  611  LYS GLU GLN LEU CYS GLN ALA ALA HIS LYS LEU LYS GLY          
SEQRES  43 A  611  ALA ALA GLY SER MET GLY LEU HIS LYS VAL GLN SER LEU          
SEQRES  44 A  611  ALA ASP HIS ILE GLN HIS GLY GLU ALA MET ASN TRP GLU          
SEQRES  45 A  611  ALA ASP LEU LEU GLY TRP MET THR GLU LEU GLU THR ALA          
SEQRES  46 A  611  GLU ASN ARG SER LEU GLN TYR LEU ARG SER ARG HIS CYS          
SEQRES  47 A  611  LYS CYS GLY MET LYS LYS GLU ASN ASN SER GLY SER ARG          
CRYST1    1.000    1.000    1.000  90.00  90.00  90.00 P 1           1          
ORIGX1      1.000000  0.000000  0.000000        0.00000                         
ORIGX2      0.000000  1.000000  0.000000        0.00000                         
ORIGX3      0.000000  0.000000  1.000000        0.00000                         
SCALE1      1.000000  0.000000  0.000000        0.00000                         
SCALE2      0.000000  1.000000  0.000000        0.00000                         
SCALE3      0.000000  0.000000  1.000000        0.00000                         
MODEL        1                                                                  
ATOM      1  N   MET A   1       8.215  -2.042 -46.518  1.00 44.78           N  
ATOM      2  CA  MET A   1       9.353  -1.340 -45.866  1.00 44.78           C  
ATOM      3  C   MET A   1      10.349  -2.259 -45.144  1.00 44.78           C  
ATOM      4  CB  MET A   1       8.890  -0.212 -44.940  1.00 44.78           C  
ATOM      5  O   MET A   1      11.538  -2.002 -45.271  1.00 44.78           O  
ATOM      6  CG  MET A   1       8.196   0.908 -45.724  1.00 44.78           C  
ATOM      7  SD  MET A   1       7.988   2.441 -44.792  1.00 44.78           S  
ATOM      8  CE  MET A   1       7.154   1.871 -43.287  1.00 44.78           C  
ATOM      9  N   LYS A   2       9.934  -3.324 -44.426  1.00 44.28           N  
ATOM     10  CA  LYS A   2      10.873  -4.243 -43.729  1.00 44.28           C  
ATOM     11  C   LYS A   2      11.926  -4.885 -44.658  1.00 44.28           C  
ATOM     12  CB  LYS A   2      10.106  -5.331 -42.941  1.00 44.28           C  
ATOM     13  O   LYS A   2      13.098  -4.909 -44.300  1.00 44.28           O  
ATOM     14  CG  LYS A   2       9.488  -4.826 -41.620  1.00 44.28           C  
ATOM     15  CD  LYS A   2       8.832  -5.970 -40.821  1.00 44.28           C  
ATOM     16  CE  LYS A   2       8.308  -5.500 -39.450  1.00 44.28           C  
ATOM     17  NZ  LYS A   2       7.669  -6.603 -38.676  1.00 44.28           N  
ATOM     18  N   ASN A   3      11.536  -5.294 -45.869  1.00 52.28           N  
ATOM     19  CA  ASN A   3      12.459  -5.923 -46.830  1.00 52.28           C  
ATOM     20  C   ASN A   3      13.511  -4.959 -47.398  1.00 52.28           C  
ATOM     21  CB  ASN A   3      11.655  -6.603 -47.957  1.00 52.28           C  
ATOM     22  O   ASN A   3      14.656  -5.358 -47.577  1.00 52.28           O  
ATOM     23  CG  ASN A   3      10.928  -7.852 -47.488  1.00 52.28           C  
ATOM     24  ND2 ASN A   3      10.192  -8.509 -48.351  1.00 52.28           N  
ATOM     25  OD1 ASN A   3      10.975  -8.217 -46.328  1.00 52.28           O  
ATOM     26  N   VAL A   4      13.155  -3.687 -47.616  1.00 53.81           N  
ATOM     27  CA  VAL A   4      14.102  -2.660 -48.091  1.00 53.81           C  
ATOM     28  C   VAL A   4      15.158  -2.401 -47.022  1.00 53.81           C  
ATOM     29  CB  VAL A   4      13.381  -1.354 -48.483  1.00 53.81           C  
ATOM     30  O   VAL A   4      16.342  -2.450 -47.315  1.00 53.81           O  
ATOM     31  CG1 VAL A   4      14.357  -0.278 -48.972  1.00 53.81           C  
ATOM     32  CG2 VAL A   4      12.359  -1.612 -49.599  1.00 53.81           C  
ATOM     33  N   ARG A   5      14.736  -2.246 -45.761  1.00 53.41           N  
ATOM     34  CA  ARG A   5      15.638  -2.006 -44.626  1.00 53.41           C  
ATOM     35  C   ARG A   5      16.656  -3.138 -44.447  1.00 53.41           C  
ATOM     36  CB  ARG A   5      14.793  -1.768 -43.361  1.00 53.41           C  
ATOM     37  O   ARG A   5      17.831  -2.857 -44.264  1.00 53.41           O  
ATOM     38  CG  ARG A   5      15.346  -0.625 -42.500  1.00 53.41           C  
ATOM     39  CD  ARG A   5      14.431  -0.402 -41.288  1.00 53.41           C  
ATOM     40  NE  ARG A   5      14.843   0.770 -40.495  1.00 53.41           N  
ATOM     41  NH1 ARG A   5      13.336   0.532 -38.775  1.00 53.41           N  
ATOM     42  NH2 ARG A   5      14.759   2.244 -38.757  1.00 53.41           N  
ATOM     43  CZ  ARG A   5      14.313   1.175 -39.352  1.00 53.41           C  
ATOM     44  N   HIS A   6      16.224  -4.396 -44.574  1.00 62.59           N  
ATOM     45  CA  HIS A   6      17.111  -5.563 -44.493  1.00 62.59           C  
ATOM     46  C   HIS A   6      18.127  -5.618 -45.647  1.00 62.59           C  
ATOM     47  CB  HIS A   6      16.250  -6.834 -44.451  1.00 62.59           C  
ATOM     48  O   HIS A   6      19.301  -5.907 -45.420  1.00 62.59           O  
ATOM     49  CG  HIS A   6      17.054  -8.087 -44.207  1.00 62.59           C  
ATOM     50  CD2 HIS A   6      17.342  -9.068 -45.119  1.00 62.59           C  
ATOM     51  ND1 HIS A   6      17.649  -8.453 -43.021  1.00 62.59           N  
ATOM     52  CE1 HIS A   6      18.274  -9.627 -43.211  1.00 62.59           C  
ATOM     53  NE2 HIS A   6      18.122 -10.039 -44.481  1.00 62.59           N  
ATOM     54  N   PHE A   7      17.701  -5.288 -46.872  1.00 60.88           N  
ATOM     55  CA  PHE A   7      18.598  -5.195 -48.027  1.00 60.88           C  
ATOM     56  C   PHE A   7      19.609  -4.057 -47.884  1.00 60.88           C  
ATOM     57  CB  PHE A   7      17.784  -5.042 -49.321  1.00 60.88           C  
ATOM     58  O   PHE A   7      20.792  -4.265 -48.138  1.00 60.88           O  
ATOM     59  CG  PHE A   7      17.825  -6.282 -50.184  1.00 60.88           C  
ATOM     60  CD1 PHE A   7      18.874  -6.453 -51.106  1.00 60.88           C  
ATOM     61  CD2 PHE A   7      16.834  -7.273 -50.054  1.00 60.88           C  
ATOM     62  CE1 PHE A   7      18.924  -7.605 -51.910  1.00 60.88           C  
ATOM     63  CE2 PHE A   7      16.886  -8.426 -50.859  1.00 60.88           C  
ATOM     64  CZ  PHE A   7      17.929  -8.590 -51.788  1.00 60.88           C  
ATOM     65  N   THR A   8      19.172  -2.880 -47.428  1.00 60.91           N  
ATOM     66  CA  THR A   8      20.056  -1.734 -47.176  1.00 60.91           C  
ATOM     67  C   THR A   8      21.093  -2.062 -46.104  1.00 60.91           C  
ATOM     68  CB  THR A   8      19.249  -0.497 -46.751  1.00 60.91           C  
ATOM     69  O   THR A   8      22.259  -1.727 -46.268  1.00 60.91           O  
ATOM     70  CG2 THR A   8      20.081   0.781 -46.781  1.00 60.91           C  
ATOM     71  OG1 THR A   8      18.167  -0.265 -47.622  1.00 60.91           O  
ATOM     72  N   GLN A   9      20.702  -2.770 -45.042  1.00 62.69           N  
ATOM     73  CA  GLN A   9      21.617  -3.152 -43.965  1.00 62.69           C  
ATOM     74  C   GLN A   9      22.650  -4.185 -44.433  1.00 62.69           C  
ATOM     75  CB  GLN A   9      20.790  -3.622 -42.755  1.00 62.69           C  
ATOM     76  O   GLN A   9      23.841  -3.970 -44.245  1.00 62.69           O  
ATOM     77  CG  GLN A   9      21.335  -3.095 -41.418  1.00 62.69           C  
ATOM     78  CD  GLN A   9      20.251  -2.718 -40.404  1.00 62.69           C  
ATOM     79  NE2 GLN A   9      20.645  -2.445 -39.180  1.00 62.69           N  
ATOM     80  OE1 GLN A   9      19.057  -2.622 -40.664  1.00 62.69           O  
ATOM     81  N   ARG A  10      22.228  -5.227 -45.168  1.00 68.25           N  
ATOM     82  CA  ARG A  10      23.165  -6.185 -45.786  1.00 68.25           C  
ATOM     83  C   ARG A  10      24.090  -5.530 -46.810  1.00 68.25           C  
ATOM     84  CB  ARG A  10      22.416  -7.355 -46.442  1.00 68.25           C  
ATOM     85  O   ARG A  10      25.246  -5.926 -46.903  1.00 68.25           O  
ATOM     86  CG  ARG A  10      21.896  -8.348 -45.397  1.00 68.25           C  
ATOM     87  CD  ARG A  10      21.204  -9.558 -46.037  1.00 68.25           C  
ATOM     88  NE  ARG A  10      22.149 -10.583 -46.529  1.00 68.25           N  
ATOM     89  NH1 ARG A  10      20.580 -12.227 -46.855  1.00 68.25           N  
ATOM     90  NH2 ARG A  10      22.734 -12.687 -47.208  1.00 68.25           N  
ATOM     91  CZ  ARG A  10      21.821 -11.822 -46.864  1.00 68.25           C  
ATOM     92  N   TYR A  11      23.598  -4.553 -47.573  1.00 65.94           N  
ATOM     93  CA  TYR A  11      24.416  -3.774 -48.502  1.00 65.94           C  
ATOM     94  C   TYR A  11      25.501  -2.988 -47.756  1.00 65.94           C  
ATOM     95  CB  TYR A  11      23.508  -2.858 -49.334  1.00 65.94           C  
ATOM     96  O   TYR A  11      26.670  -3.094 -48.113  1.00 65.94           O  
ATOM     97  CG  TYR A  11      24.251  -1.874 -50.212  1.00 65.94           C  
ATOM     98  CD1 TYR A  11      24.442  -0.548 -49.774  1.00 65.94           C  
ATOM     99  CD2 TYR A  11      24.758  -2.285 -51.460  1.00 65.94           C  
ATOM    100  CE1 TYR A  11      25.124   0.374 -50.590  1.00 65.94           C  
ATOM    101  CE2 TYR A  11      25.438  -1.364 -52.280  1.00 65.94           C  
ATOM    102  OH  TYR A  11      26.235   0.863 -52.655  1.00 65.94           O  
ATOM    103  CZ  TYR A  11      25.614  -0.033 -51.849  1.00 65.94           C  
ATOM    104  N   ILE A  12      25.139  -2.278 -46.684  1.00 65.19           N  
ATOM    105  CA  ILE A  12      26.084  -1.524 -45.846  1.00 65.19           C  
ATOM    106  C   ILE A  12      27.115  -2.463 -45.198  1.00 65.19           C  
ATOM    107  CB  ILE A  12      25.309  -0.676 -44.809  1.00 65.19           C  
ATOM    108  O   ILE A  12      28.315  -2.217 -45.310  1.00 65.19           O  
ATOM    109  CG1 ILE A  12      24.524   0.457 -45.513  1.00 65.19           C  
ATOM    110  CG2 ILE A  12      26.261  -0.066 -43.764  1.00 65.19           C  
ATOM    111  CD1 ILE A  12      23.456   1.112 -44.625  1.00 65.19           C  
ATOM    112  N   ASP A  13      26.681  -3.576 -44.603  1.00 69.81           N  
ATOM    113  CA  ASP A  13      27.578  -4.552 -43.966  1.00 69.81           C  
ATOM    114  C   ASP A  13      28.569  -5.161 -44.971  1.00 69.81           C  
ATOM    115  CB  ASP A  13      26.749  -5.684 -43.333  1.00 69.81           C  
ATOM    116  O   ASP A  13      29.742  -5.394 -44.668  1.00 69.81           O  
ATOM    117  CG  ASP A  13      25.890  -5.253 -42.140  1.00 69.81           C  
ATOM    118  OD1 ASP A  13      26.226  -4.232 -41.500  1.00 69.81           O  
ATOM    119  OD2 ASP A  13      24.907  -5.980 -41.866  1.00 69.81           O  
ATOM    120  N   TRP A  14      28.112  -5.400 -46.199  1.00 67.94           N  
ATOM    121  CA  TRP A  14      28.938  -5.936 -47.273  1.00 67.94           C  
ATOM    122  C   TRP A  14      29.952  -4.913 -47.805  1.00 67.94           C  
ATOM    123  CB  TRP A  14      28.004  -6.462 -48.356  1.00 67.94           C  
ATOM    124  O   TRP A  14      31.112  -5.269 -48.023  1.00 67.94           O  
ATOM    125  CG  TRP A  14      28.669  -7.212 -49.454  1.00 67.94           C  
ATOM    126  CD1 TRP A  14      29.071  -8.501 -49.397  1.00 67.94           C  
ATOM    127  CD2 TRP A  14      28.954  -6.752 -50.802  1.00 67.94           C  
ATOM    128  CE2 TRP A  14      29.457  -7.861 -51.544  1.00 67.94           C  
ATOM    129  CE3 TRP A  14      28.788  -5.525 -51.478  1.00 67.94           C  
ATOM    130  NE1 TRP A  14      29.567  -8.882 -50.627  1.00 67.94           N  
ATOM    131  CH2 TRP A  14      29.418  -6.583 -53.576  1.00 67.94           C  
ATOM    132  CZ2 TRP A  14      29.694  -7.790 -52.920  1.00 67.94           C  
ATOM    133  CZ3 TRP A  14      29.021  -5.443 -52.861  1.00 67.94           C  
ATOM    134  N   VAL A  15      29.554  -3.640 -47.933  1.00 66.75           N  
ATOM    135  CA  VAL A  15      30.447  -2.515 -48.272  1.00 66.75           C  
ATOM    136  C   VAL A  15      31.561  -2.379 -47.231  1.00 66.75           C  
ATOM    137  CB  VAL A  15      29.644  -1.198 -48.370  1.00 66.75           C  
ATOM    138  O   VAL A  15      32.735  -2.278 -47.593  1.00 66.75           O  
ATOM    139  CG1 VAL A  15      30.542   0.039 -48.524  1.00 66.75           C  
ATOM    140  CG2 VAL A  15      28.678  -1.195 -49.559  1.00 66.75           C  
ATOM    141  N   ILE A  16      31.213  -2.442 -45.941  1.00 65.81           N  
ATOM    142  CA  ILE A  16      32.175  -2.355 -44.834  1.00 65.81           C  
ATOM    143  C   ILE A  16      33.144  -3.549 -44.863  1.00 65.81           C  
ATOM    144  CB  ILE A  16      31.420  -2.222 -43.488  1.00 65.81           C  
ATOM    145  O   ILE A  16      34.355  -3.361 -44.750  1.00 65.81           O  
ATOM    146  CG1 ILE A  16      30.673  -0.867 -43.422  1.00 65.81           C  
ATOM    147  CG2 ILE A  16      32.386  -2.337 -42.292  1.00 65.81           C  
ATOM    148  CD1 ILE A  16      29.664  -0.767 -42.271  1.00 65.81           C  
ATOM    149  N   LYS A  17      32.643  -4.773 -45.087  1.00 72.19           N  
ATOM    150  CA  LYS A  17      33.452  -6.007 -45.096  1.00 72.19           C  
ATOM    151  C   LYS A  17      34.441  -6.095 -46.266  1.00 72.19           C  
ATOM    152  CB  LYS A  17      32.491  -7.206 -45.070  1.00 72.19           C  
ATOM    153  O   LYS A  17      35.509  -6.687 -46.122  1.00 72.19           O  
ATOM    154  CG  LYS A  17      33.200  -8.533 -44.771  1.00 72.19           C  
ATOM    155  CD  LYS A  17      32.181  -9.669 -44.619  1.00 72.19           C  
ATOM    156  CE  LYS A  17      32.902 -10.959 -44.210  1.00 72.19           C  
ATOM    157  NZ  LYS A  17      31.950 -12.075 -43.983  1.00 72.19           N  
ATOM    158  N   LEU A  18      34.100  -5.532 -47.425  1.00 70.50           N  
ATOM    159  CA  LEU A  18      34.979  -5.495 -48.601  1.00 70.50           C  
ATOM    160  C   LEU A  18      36.112  -4.471 -48.464  1.00 70.50           C  
ATOM    161  CB  LEU A  18      34.120  -5.211 -49.843  1.00 70.50           C  
ATOM    162  O   LEU A  18      37.174  -4.648 -49.065  1.00 70.50           O  
ATOM    163  CG  LEU A  18      33.539  -6.498 -50.447  1.00 70.50           C  
ATOM    164  CD1 LEU A  18      32.340  -6.158 -51.314  1.00 70.50           C  
ATOM    165  CD2 LEU A  18      34.567  -7.204 -51.340  1.00 70.50           C  
ATOM    166  N   GLY A  19      35.909  -3.425 -47.664  1.00 65.00           N  
ATOM    167  CA  GLY A  19      36.845  -2.317 -47.537  1.00 65.00           C  
ATOM    168  C   GLY A  19      36.787  -1.360 -48.734  1.00 65.00           C  
ATOM    169  O   GLY A  19      36.481  -1.736 -49.871  1.00 65.00           O  
ATOM    170  N   ARG A  20      37.117  -0.090 -48.468  1.00 63.78           N  
ATOM    171  CA  ARG A  20      36.913   1.061 -49.369  1.00 63.78           C  
ATOM    172  C   ARG A  20      37.465   0.849 -50.787  1.00 63.78           C  
ATOM    173  CB  ARG A  20      37.531   2.299 -48.680  1.00 63.78           C  
ATOM    174  O   ARG A  20      36.837   1.247 -51.765  1.00 63.78           O  
ATOM    175  CG  ARG A  20      36.990   3.632 -49.221  1.00 63.78           C  
ATOM    176  CD  ARG A  20      37.636   4.857 -48.548  1.00 63.78           C  
ATOM    177  NE  ARG A  20      37.197   5.079 -47.150  1.00 63.78           N  
ATOM    178  NH1 ARG A  20      38.302   7.064 -46.820  1.00 63.78           N  
ATOM    179  NH2 ARG A  20      37.062   6.246 -45.176  1.00 63.78           N  
ATOM    180  CZ  ARG A  20      37.513   6.119 -46.389  1.00 63.78           C  
ATOM    181  N   ILE A  21      38.613   0.179 -50.903  1.00 67.25           N  
ATOM    182  CA  ILE A  21      39.307  -0.045 -52.179  1.00 67.25           C  
ATOM    183  C   ILE A  21      38.593  -1.110 -53.022  1.00 67.25           C  
ATOM    184  CB  ILE A  21      40.797  -0.385 -51.931  1.00 67.25           C  
ATOM    185  O   ILE A  21      38.282  -0.863 -54.184  1.00 67.25           O  
ATOM    186  CG1 ILE A  21      41.499   0.782 -51.193  1.00 67.25           C  
ATOM    187  CG2 ILE A  21      41.515  -0.693 -53.259  1.00 67.25           C  
ATOM    188  CD1 ILE A  21      42.934   0.474 -50.749  1.00 67.25           C  
ATOM    189  N   LYS A  22      38.279  -2.280 -52.450  1.00 71.44           N  
ATOM    190  CA  LYS A  22      37.677  -3.393 -53.208  1.00 71.44           C  
ATOM    191  C   LYS A  22      36.248  -3.077 -53.642  1.00 71.44           C  
ATOM    192  CB  LYS A  22      37.699  -4.694 -52.395  1.00 71.44           C  
ATOM    193  O   LYS A  22      35.862  -3.427 -54.753  1.00 71.44           O  
ATOM    194  CG  LYS A  22      39.116  -5.163 -52.032  1.00 71.44           C  
ATOM    195  CD  LYS A  22      39.071  -6.492 -51.265  1.00 71.44           C  
ATOM    196  CE  LYS A  22      40.489  -6.945 -50.900  1.00 71.44           C  
ATOM    197  NZ  LYS A  22      40.471  -8.137 -50.016  1.00 71.44           N  
ATOM    198  N   PHE A  23      35.488  -2.378 -52.798  1.00 71.00           N  
ATOM    199  CA  PHE A  23      34.146  -1.924 -53.155  1.00 71.00           C  
ATOM    200  C   PHE A  23      34.176  -0.887 -54.288  1.00 71.00           C  
ATOM    201  CB  PHE A  23      33.440  -1.382 -51.908  1.00 71.00           C  
ATOM    202  O   PHE A  23      33.379  -0.976 -55.218  1.00 71.00           O  
ATOM    203  CG  PHE A  23      32.014  -0.977 -52.209  1.00 71.00           C  
ATOM    204  CD1 PHE A  23      31.684   0.380 -52.388  1.00 71.00           C  
ATOM    205  CD2 PHE A  23      31.036  -1.972 -52.403  1.00 71.00           C  
ATOM    206  CE1 PHE A  23      30.384   0.741 -52.779  1.00 71.00           C  
ATOM    207  CE2 PHE A  23      29.741  -1.609 -52.812  1.00 71.00           C  
ATOM    208  CZ  PHE A  23      29.422  -0.256 -53.009  1.00 71.00           C  
ATOM    209  N   SER A  24      35.146   0.034 -54.271  1.00 67.94           N  
ATOM    210  CA  SER A  24      35.315   1.018 -55.349  1.00 67.94           C  
ATOM    211  C   SER A  24      35.666   0.368 -56.689  1.00 67.94           C  
ATOM    212  CB  SER A  24      36.359   2.075 -54.982  1.00 67.94           C  
ATOM    213  O   SER A  24      35.106   0.742 -57.716  1.00 67.94           O  
ATOM    214  OG  SER A  24      35.963   2.777 -53.820  1.00 67.94           O  
ATOM    215  N   VAL A  25      36.529  -0.655 -56.681  1.00 72.38           N  
ATOM    216  CA  VAL A  25      36.878  -1.429 -57.888  1.00 72.38           C  
ATOM    217  C   VAL A  25      35.672  -2.202 -58.427  1.00 72.38           C  
ATOM    218  CB  VAL A  25      38.058  -2.379 -57.598  1.00 72.38           C  
ATOM    219  O   VAL A  25      35.423  -2.206 -59.631  1.00 72.38           O  
ATOM    220  CG1 VAL A  25      38.360  -3.324 -58.769  1.00 72.38           C  
ATOM    221  CG2 VAL A  25      39.340  -1.583 -57.318  1.00 72.38           C  
ATOM    222  N   LEU A  26      34.887  -2.833 -57.552  1.00 73.94           N  
ATOM    223  CA  LEU A  26      33.703  -3.582 -57.967  1.00 73.94           C  
ATOM    224  C   LEU A  26      32.590  -2.668 -58.491  1.00 73.94           C  
ATOM    225  CB  LEU A  26      33.225  -4.420 -56.780  1.00 73.94           C  
ATOM    226  O   LEU A  26      31.998  -2.953 -59.531  1.00 73.94           O  
ATOM    227  CG  LEU A  26      32.071  -5.364 -57.144  1.00 73.94           C  
ATOM    228  CD1 LEU A  26      32.482  -6.456 -58.134  1.00 73.94           C  
ATOM    229  CD2 LEU A  26      31.621  -6.047 -55.869  1.00 73.94           C  
ATOM    230  N   GLY A  27      32.333  -1.554 -57.801  1.00 70.62           N  
ATOM    231  CA  GLY A  27      31.377  -0.546 -58.246  1.00 70.62           C  
ATOM    232  C   GLY A  27      31.752   0.003 -59.619  1.00 70.62           C  
ATOM    233  O   GLY A  27      30.885   0.140 -60.475  1.00 70.62           O  
ATOM    234  N   PHE A  28      33.045   0.227 -59.861  1.00 72.44           N  
ATOM    235  CA  PHE A  28      33.563   0.678 -61.146  1.00 72.44           C  
ATOM    236  C   PHE A  28      33.292  -0.333 -62.270  1.00 72.44           C  
ATOM    237  CB  PHE A  28      35.052   0.972 -60.962  1.00 72.44           C  
ATOM    238  O   PHE A  28      32.803   0.060 -63.326  1.00 72.44           O  
ATOM    239  CG  PHE A  28      35.815   1.166 -62.245  1.00 72.44           C  
ATOM    240  CD1 PHE A  28      36.346   0.044 -62.908  1.00 72.44           C  
ATOM    241  CD2 PHE A  28      36.042   2.460 -62.738  1.00 72.44           C  
ATOM    242  CE1 PHE A  28      37.127   0.214 -64.054  1.00 72.44           C  
ATOM    243  CE2 PHE A  28      36.859   2.633 -63.864  1.00 72.44           C  
ATOM    244  CZ  PHE A  28      37.410   1.506 -64.501  1.00 72.44           C  
ATOM    245  N   LEU A  29      33.535  -1.630 -62.038  1.00 73.19           N  
ATOM    246  CA  LEU A  29      33.264  -2.680 -63.031  1.00 73.19           C  
ATOM    247  C   LEU A  29      31.777  -2.751 -63.401  1.00 73.19           C  
ATOM    248  CB  LEU A  29      33.740  -4.041 -62.487  1.00 73.19           C  
ATOM    249  O   LEU A  29      31.435  -2.875 -64.577  1.00 73.19           O  
ATOM    250  CG  LEU A  29      35.267  -4.220 -62.447  1.00 73.19           C  
ATOM    251  CD1 LEU A  29      35.608  -5.501 -61.683  1.00 73.19           C  
ATOM    252  CD2 LEU A  29      35.868  -4.324 -63.850  1.00 73.19           C  
ATOM    253  N   VAL A  30      30.891  -2.630 -62.409  1.00 76.06           N  
ATOM    254  CA  VAL A  30      29.436  -2.642 -62.622  1.00 76.06           C  
ATOM    255  C   VAL A  30      28.979  -1.400 -63.389  1.00 76.06           C  
ATOM    256  CB  VAL A  30      28.697  -2.779 -61.277  1.00 76.06           C  
ATOM    257  O   VAL A  30      28.209  -1.521 -64.341  1.00 76.06           O  
ATOM    258  CG1 VAL A  30      27.174  -2.659 -61.430  1.00 76.06           C  
ATOM    259  CG2 VAL A  30      28.982  -4.145 -60.637  1.00 76.06           C  
ATOM    260  N   LEU A  31      29.476  -0.214 -63.022  1.00 72.38           N  
ATOM    261  CA  LEU A  31      29.143   1.046 -63.694  1.00 72.38           C  
ATOM    262  C   LEU A  31      29.633   1.054 -65.146  1.00 72.38           C  
ATOM    263  CB  LEU A  31      29.728   2.228 -62.888  1.00 72.38           C  
ATOM    264  O   LEU A  31      28.888   1.459 -66.036  1.00 72.38           O  
ATOM    265  CG  LEU A  31      28.678   3.274 -62.472  1.00 72.38           C  
ATOM    266  CD1 LEU A  31      28.988   3.825 -61.079  1.00 72.38           C  
ATOM    267  CD2 LEU A  31      28.650   4.438 -63.462  1.00 72.38           C  
ATOM    268  N   ALA A  32      30.843   0.546 -65.396  1.00 71.50           N  
ATOM    269  CA  ALA A  32      31.398   0.405 -66.737  1.00 71.50           C  
ATOM    270  C   ALA A  32      30.566  -0.558 -67.601  1.00 71.50           C  
ATOM    271  CB  ALA A  32      32.857  -0.052 -66.615  1.00 71.50           C  
ATOM    272  O   ALA A  32      30.231  -0.224 -68.737  1.00 71.50           O  
ATOM    273  N   ALA A  33      30.167  -1.714 -67.057  1.00 75.75           N  
ATOM    274  CA  ALA A  33      29.310  -2.667 -67.761  1.00 75.75           C  
ATOM    275  C   ALA A  33      27.930  -2.072 -68.092  1.00 75.75           C  
ATOM    276  CB  ALA A  33      29.184  -3.933 -66.904  1.00 75.75           C  
ATOM    277  O   ALA A  33      27.431  -2.244 -69.203  1.00 75.75           O  
ATOM    278  N   PHE A  34      27.327  -1.333 -67.155  1.00 76.75           N  
ATOM    279  CA  PHE A  34      26.016  -0.713 -67.351  1.00 76.75           C  
ATOM    280  C   PHE A  34      26.067   0.450 -68.349  1.00 76.75           C  
ATOM    281  CB  PHE A  34      25.453  -0.265 -65.996  1.00 76.75           C  
ATOM    282  O   PHE A  34      25.186   0.567 -69.200  1.00 76.75           O  
ATOM    283  CG  PHE A  34      23.942  -0.336 -65.931  1.00 76.75           C  
ATOM    284  CD1 PHE A  34      23.147   0.760 -66.315  1.00 76.75           C  
ATOM    285  CD2 PHE A  34      23.330  -1.528 -65.500  1.00 76.75           C  
ATOM    286  CE1 PHE A  34      21.745   0.664 -66.257  1.00 76.75           C  
ATOM    287  CE2 PHE A  34      21.929  -1.623 -65.441  1.00 76.75           C  
ATOM    288  CZ  PHE A  34      21.137  -0.526 -65.818  1.00 76.75           C  
ATOM    289  N   ALA A  35      27.112   1.280 -68.291  1.00 73.88           N  
ATOM    290  CA  ALA A  35      27.346   2.351 -69.256  1.00 73.88           C  
ATOM    291  C   ALA A  35      27.538   1.793 -70.675  1.00 73.88           C  
ATOM    292  CB  ALA A  35      28.561   3.168 -68.800  1.00 73.88           C  
ATOM    293  O   ALA A  35      26.922   2.294 -71.616  1.00 73.88           O  
ATOM    294  N   LEU A  36      28.316   0.712 -70.816  1.00 76.56           N  
ATOM    295  CA  LEU A  36      28.510   0.011 -72.086  1.00 76.56           C  
ATOM    296  C   LEU A  36      27.183  -0.534 -72.631  1.00 76.56           C  
ATOM    297  CB  LEU A  36      29.522  -1.129 -71.873  1.00 76.56           C  
ATOM    298  O   LEU A  36      26.838  -0.280 -73.782  1.00 76.56           O  
ATOM    299  CG  LEU A  36      30.032  -1.716 -73.203  1.00 76.56           C  
ATOM    300  CD1 LEU A  36      31.416  -1.164 -73.522  1.00 76.56           C  
ATOM    301  CD2 LEU A  36      30.123  -3.238 -73.149  1.00 76.56           C  
ATOM    302  N   LEU A  37      26.414  -1.237 -71.795  1.00 80.25           N  
ATOM    303  CA  LEU A  37      25.129  -1.822 -72.177  1.00 80.25           C  
ATOM    304  C   LEU A  37      24.120  -0.744 -72.594  1.00 80.25           C  
ATOM    305  CB  LEU A  37      24.602  -2.651 -70.994  1.00 80.25           C  
ATOM    306  O   LEU A  37      23.475  -0.866 -73.632  1.00 80.25           O  
ATOM    307  CG  LEU A  37      23.443  -3.586 -71.398  1.00 80.25           C  
ATOM    308  CD1 LEU A  37      23.905  -5.044 -71.387  1.00 80.25           C  
ATOM    309  CD2 LEU A  37      22.263  -3.446 -70.439  1.00 80.25           C  
ATOM    310  N   THR A  38      24.023   0.335 -71.813  1.00 78.12           N  
ATOM    311  CA  THR A  38      23.119   1.458 -72.098  1.00 78.12           C  
ATOM    312  C   THR A  38      23.494   2.126 -73.416  1.00 78.12           C  
ATOM    313  CB  THR A  38      23.124   2.500 -70.968  1.00 78.12           C  
ATOM    314  O   THR A  38      22.617   2.391 -74.230  1.00 78.12           O  
ATOM    315  CG2 THR A  38      22.006   3.531 -71.133  1.00 78.12           C  
ATOM    316  OG1 THR A  38      22.905   1.884 -69.721  1.00 78.12           O  
ATOM    317  N   HIS A  39      24.789   2.341 -73.670  1.00 77.12           N  
ATOM    318  CA  HIS A  39      25.263   2.927 -74.922  1.00 77.12           C  
ATOM    319  C   HIS A  39      24.999   2.022 -76.132  1.00 77.12           C  
ATOM    320  CB  HIS A  39      26.755   3.256 -74.797  1.00 77.12           C  
ATOM    321  O   HIS A  39      24.547   2.513 -77.162  1.00 77.12           O  
ATOM    322  CG  HIS A  39      27.247   4.115 -75.933  1.00 77.12           C  
ATOM    323  CD2 HIS A  39      27.871   3.705 -77.082  1.00 77.12           C  
ATOM    324  ND1 HIS A  39      27.109   5.479 -76.021  1.00 77.12           N  
ATOM    325  CE1 HIS A  39      27.659   5.883 -77.177  1.00 77.12           C  
ATOM    326  NE2 HIS A  39      28.151   4.836 -77.858  1.00 77.12           N  
ATOM    327  N   ILE A  40      25.219   0.706 -76.007  1.00 78.12           N  
ATOM    328  CA  ILE A  40      24.918  -0.272 -77.066  1.00 78.12           C  
ATOM    329  C   ILE A  40      23.425  -0.239 -77.411  1.00 78.12           C  
ATOM    330  CB  ILE A  40      25.381  -1.689 -76.647  1.00 78.12           C  
ATOM    331  O   ILE A  40      23.069  -0.137 -78.584  1.00 78.12           O  
ATOM    332  CG1 ILE A  40      26.924  -1.768 -76.648  1.00 78.12           C  
ATOM    333  CG2 ILE A  40      24.813  -2.772 -77.587  1.00 78.12           C  
ATOM    334  CD1 ILE A  40      27.483  -2.992 -75.908  1.00 78.12           C  
ATOM    335  N   ILE A  41      22.556  -0.271 -76.396  1.00 81.19           N  
ATOM    336  CA  ILE A  41      21.100  -0.218 -76.577  1.00 81.19           C  
ATOM    337  C   ILE A  41      20.689   1.105 -77.240  1.00 81.19           C  
ATOM    338  CB  ILE A  41      20.391  -0.455 -75.221  1.00 81.19           C  
ATOM    339  O   ILE A  41      19.933   1.096 -78.210  1.00 81.19           O  
ATOM    340  CG1 ILE A  41      20.604  -1.914 -74.749  1.00 81.19           C  
ATOM    341  CG2 ILE A  41      18.883  -0.159 -75.319  1.00 81.19           C  
ATOM    342  CD1 ILE A  41      20.226  -2.153 -73.281  1.00 81.19           C  
ATOM    343  N   LEU A  42      21.210   2.240 -76.764  1.00 75.94           N  
ATOM    344  CA  LEU A  42      20.865   3.561 -77.297  1.00 75.94           C  
ATOM    345  C   LEU A  42      21.352   3.747 -78.744  1.00 75.94           C  
ATOM    346  CB  LEU A  42      21.434   4.657 -76.374  1.00 75.94           C  
ATOM    347  O   LEU A  42      20.605   4.247 -79.579  1.00 75.94           O  
ATOM    348  CG  LEU A  42      20.487   5.860 -76.231  1.00 75.94           C  
ATOM    349  CD1 LEU A  42      19.553   5.670 -75.030  1.00 75.94           C  
ATOM    350  CD2 LEU A  42      21.279   7.146 -76.013  1.00 75.94           C  
ATOM    351  N   SER A  43      22.574   3.303 -79.058  1.00 74.62           N  
ATOM    352  CA  SER A  43      23.142   3.334 -80.413  1.00 74.62           C  
ATOM    353  C   SER A  43      22.318   2.487 -81.384  1.00 74.62           C  
ATOM    354  CB  SER A  43      24.589   2.830 -80.371  1.00 74.62           C  
ATOM    355  O   SER A  43      22.032   2.922 -82.498  1.00 74.62           O  
ATOM    356  OG  SER A  43      25.256   3.074 -81.595  1.00 74.62           O  
ATOM    357  N   PHE A  44      21.875   1.304 -80.946  1.00 78.69           N  
ATOM    358  CA  PHE A  44      21.025   0.427 -81.748  1.00 78.69           C  
ATOM    359  C   PHE A  44      19.646   1.046 -82.029  1.00 78.69           C  
ATOM    360  CB  PHE A  44      20.905  -0.927 -81.039  1.00 78.69           C  
ATOM    361  O   PHE A  44      19.175   0.991 -83.161  1.00 78.69           O  
ATOM    362  CG  PHE A  44      20.295  -2.000 -81.914  1.00 78.69           C  
ATOM    363  CD1 PHE A  44      18.920  -2.290 -81.843  1.00 78.69           C  
ATOM    364  CD2 PHE A  44      21.109  -2.685 -82.836  1.00 78.69           C  
ATOM    365  CE1 PHE A  44      18.362  -3.263 -82.690  1.00 78.69           C  
ATOM    366  CE2 PHE A  44      20.550  -3.656 -83.684  1.00 78.69           C  
ATOM    367  CZ  PHE A  44      19.177  -3.946 -83.611  1.00 78.69           C  
ATOM    368  N   ILE A  45      19.025   1.678 -81.027  1.00 81.56           N  
ATOM    369  CA  ILE A  45      17.704   2.317 -81.156  1.00 81.56           C  
ATOM    370  C   ILE A  45      17.755   3.581 -82.026  1.00 81.56           C  
ATOM    371  CB  ILE A  45      17.130   2.616 -79.748  1.00 81.56           C  
ATOM    372  O   ILE A  45      16.847   3.806 -82.820  1.00 81.56           O  
ATOM    373  CG1 ILE A  45      16.769   1.292 -79.034  1.00 81.56           C  
ATOM    374  CG2 ILE A  45      15.889   3.530 -79.805  1.00 81.56           C  
ATOM    375  CD1 ILE A  45      16.460   1.460 -77.540  1.00 81.56           C  
ATOM    376  N   VAL A  46      18.779   4.423 -81.861  1.00 78.69           N  
ATOM    377  CA  VAL A  46      18.815   5.765 -82.472  1.00 78.69           C  
ATOM    378  C   VAL A  46      19.475   5.764 -83.852  1.00 78.69           C  
ATOM    379  CB  VAL A  46      19.501   6.769 -81.521  1.00 78.69           C  
ATOM    380  O   VAL A  46      19.034   6.491 -84.736  1.00 78.69           O  
ATOM    381  CG1 VAL A  46      19.602   8.181 -82.116  1.00 78.69           C  
ATOM    382  CG2 VAL A  46      18.723   6.902 -80.201  1.00 78.69           C  
ATOM    383  N   ILE A  47      20.537   4.975 -84.040  1.00 73.00           N  
ATOM    384  CA  ILE A  47      21.414   5.056 -85.221  1.00 73.00           C  
ATOM    385  C   ILE A  47      21.303   3.790 -86.093  1.00 73.00           C  
ATOM    386  CB  ILE A  47      22.864   5.400 -84.772  1.00 73.00           C  
ATOM    387  O   ILE A  47      21.710   3.796 -87.252  1.00 73.00           O  
ATOM    388  CG1 ILE A  47      22.903   6.701 -83.924  1.00 73.00           C  
ATOM    389  CG2 ILE A  47      23.795   5.558 -85.987  1.00 73.00           C  
ATOM    390  CD1 ILE A  47      24.230   6.957 -83.196  1.00 73.00           C  
ATOM    391  N   GLY A  48      20.715   2.701 -85.578  1.00 74.81           N  
ATOM    392  CA  GLY A  48      20.548   1.441 -86.316  1.00 74.81           C  
ATOM    393  C   GLY A  48      21.845   0.639 -86.501  1.00 74.81           C  
ATOM    394  O   GLY A  48      21.869  -0.322 -87.266  1.00 74.81           O  
ATOM    395  N   GLY A  49      22.925   1.013 -85.805  1.00 71.69           N  
ATOM    396  CA  GLY A  49      24.238   0.374 -85.889  1.00 71.69           C  
ATOM    397  C   GLY A  49      25.128   0.693 -84.685  1.00 71.69           C  
ATOM    398  O   GLY A  49      24.806   1.557 -83.867  1.00 71.69           O  
ATOM    399  N   ILE A  50      26.247  -0.026 -84.557  1.00 70.94           N  
ATOM    400  CA  ILE A  50      27.236   0.169 -83.485  1.00 70.94           C  
ATOM    401  C   ILE A  50      28.452   0.881 -84.081  1.00 70.94           C  
ATOM    402  CB  ILE A  50      27.616  -1.173 -82.805  1.00 70.94           C  
ATOM    403  O   ILE A  50      29.191   0.293 -84.870  1.00 70.94           O  
ATOM    404  CG1 ILE A  50      26.375  -1.858 -82.183  1.00 70.94           C  
ATOM    405  CG2 ILE A  50      28.690  -0.934 -81.722  1.00 70.94           C  
ATOM    406  CD1 ILE A  50      26.615  -3.307 -81.736  1.00 70.94           C  
ATOM    407  N   HIS A  51      28.677   2.135 -83.688  1.00 71.19           N  
ATOM    408  CA  HIS A  51      29.911   2.850 -84.010  1.00 71.19           C  
ATOM    409  C   HIS A  51      30.964   2.567 -82.934  1.00 71.19           C  
ATOM    410  CB  HIS A  51      29.634   4.347 -84.196  1.00 71.19           C  
ATOM    411  O   HIS A  51      30.818   2.942 -81.772  1.00 71.19           O  
ATOM    412  CG  HIS A  51      28.835   4.637 -85.440  1.00 71.19           C  
ATOM    413  CD2 HIS A  51      27.505   4.955 -85.499  1.00 71.19           C  
ATOM    414  ND1 HIS A  51      29.303   4.609 -86.735  1.00 71.19           N  
ATOM    415  CE1 HIS A  51      28.279   4.902 -87.554  1.00 71.19           C  
ATOM    416  NE2 HIS A  51      27.164   5.120 -86.844  1.00 71.19           N  
ATOM    417  N   TRP A  52      32.046   1.891 -83.318  1.00 69.25           N  
ATOM    418  CA  TRP A  52      33.098   1.488 -82.380  1.00 69.25           C  
ATOM    419  C   TRP A  52      33.831   2.679 -81.739  1.00 69.25           C  
ATOM    420  CB  TRP A  52      34.056   0.532 -83.098  1.00 69.25           C  
ATOM    421  O   TRP A  52      34.261   2.587 -80.591  1.00 69.25           O  
ATOM    422  CG  TRP A  52      33.458  -0.813 -83.382  1.00 69.25           C  
ATOM    423  CD1 TRP A  52      33.011  -1.263 -84.578  1.00 69.25           C  
ATOM    424  CD2 TRP A  52      33.212  -1.894 -82.433  1.00 69.25           C  
ATOM    425  CE2 TRP A  52      32.613  -2.985 -83.130  1.00 69.25           C  
ATOM    426  CE3 TRP A  52      33.436  -2.057 -81.048  1.00 69.25           C  
ATOM    427  NE1 TRP A  52      32.511  -2.544 -84.433  1.00 69.25           N  
ATOM    428  CH2 TRP A  52      32.501  -4.314 -81.111  1.00 69.25           C  
ATOM    429  CZ2 TRP A  52      32.260  -4.181 -82.490  1.00 69.25           C  
ATOM    430  CZ3 TRP A  52      33.085  -3.254 -80.394  1.00 69.25           C  
ATOM    431  N   GLU A  53      33.908   3.820 -82.430  1.00 70.31           N  
ATOM    432  CA  GLU A  53      34.536   5.041 -81.907  1.00 70.31           C  
ATOM    433  C   GLU A  53      33.715   5.695 -80.778  1.00 70.31           C  
ATOM    434  CB  GLU A  53      34.777   6.032 -83.058  1.00 70.31           C  
ATOM    435  O   GLU A  53      34.276   6.095 -79.757  1.00 70.31           O  
ATOM    436  CG  GLU A  53      35.762   5.480 -84.106  1.00 70.31           C  
ATOM    437  CD  GLU A  53      36.120   6.493 -85.206  1.00 70.31           C  
ATOM    438  OE1 GLU A  53      36.946   6.117 -86.066  1.00 70.31           O  
ATOM    439  OE2 GLU A  53      35.554   7.608 -85.192  1.00 70.31           O  
ATOM    440  N   SER A  54      32.379   5.734 -80.885  1.00 65.88           N  
ATOM    441  CA  SER A  54      31.502   6.307 -79.846  1.00 65.88           C  
ATOM    442  C   SER A  54      31.434   5.444 -78.581  1.00 65.88           C  
ATOM    443  CB  SER A  54      30.099   6.562 -80.406  1.00 65.88           C  
ATOM    444  O   SER A  54      31.322   5.969 -77.465  1.00 65.88           O  
ATOM    445  OG  SER A  54      29.464   5.362 -80.789  1.00 65.88           O  
ATOM    446  N   LEU A  55      31.579   4.125 -78.748  1.00 69.12           N  
ATOM    447  CA  LEU A  55      31.719   3.176 -77.647  1.00 69.12           C  
ATOM    448  C   LEU A  55      32.993   3.474 -76.835  1.00 69.12           C  
ATOM    449  CB  LEU A  55      31.732   1.749 -78.229  1.00 69.12           C  
ATOM    450  O   LEU A  55      32.942   3.510 -75.607  1.00 69.12           O  
ATOM    451  CG  LEU A  55      31.439   0.658 -77.184  1.00 69.12           C  
ATOM    452  CD1 LEU A  55      29.938   0.502 -76.936  1.00 69.12           C  
ATOM    453  CD2 LEU A  55      31.985  -0.690 -77.652  1.00 69.12           C  
ATOM    454  N   GLY A  56      34.108   3.772 -77.515  1.00 71.06           N  
ATOM    455  CA  GLY A  56      35.377   4.149 -76.888  1.00 71.06           C  
ATOM    456  C   GLY A  56      35.264   5.394 -76.003  1.00 71.06           C  
ATOM    457  O   GLY A  56      35.678   5.363 -74.844  1.00 71.06           O  
ATOM    458  N   TYR A  57      34.630   6.465 -76.495  1.00 73.94           N  
ATOM    459  CA  TYR A  57      34.433   7.695 -75.713  1.00 73.94           C  
ATOM    460  C   TYR A  57      33.539   7.493 -74.483  1.00 73.94           C  
ATOM    461  CB  TYR A  57      33.859   8.801 -76.607  1.00 73.94           C  
ATOM    462  O   TYR A  57      33.830   8.032 -73.415  1.00 73.94           O  
ATOM    463  CG  TYR A  57      34.796   9.256 -77.708  1.00 73.94           C  
ATOM    464  CD1 TYR A  57      36.056   9.796 -77.381  1.00 73.94           C  
ATOM    465  CD2 TYR A  57      34.414   9.144 -79.058  1.00 73.94           C  
ATOM    466  CE1 TYR A  57      36.937  10.205 -78.400  1.00 73.94           C  
ATOM    467  CE2 TYR A  57      35.291   9.550 -80.080  1.00 73.94           C  
ATOM    468  OH  TYR A  57      37.394  10.474 -80.743  1.00 73.94           O  
ATOM    469  CZ  TYR A  57      36.554  10.080 -79.753  1.00 73.94           C  
ATOM    470  N   SER A  58      32.486   6.680 -74.600  1.00 70.81           N  
ATOM    471  CA  SER A  58      31.577   6.385 -73.481  1.00 70.81           C  
ATOM    472  C   SER A  58      32.244   5.529 -72.403  1.00 70.81           C  
ATOM    473  CB  SER A  58      30.317   5.689 -73.993  1.00 70.81           C  
ATOM    474  O   SER A  58      32.042   5.773 -71.212  1.00 70.81           O  
ATOM    475  OG  SER A  58      29.659   6.546 -74.900  1.00 70.81           O  
ATOM    476  N   ILE A  59      33.088   4.572 -72.808  1.00 72.94           N  
ATOM    477  CA  ILE A  59      33.915   3.786 -71.883  1.00 72.94           C  
ATOM    478  C   ILE A  59      34.899   4.702 -71.157  1.00 72.94           C  
ATOM    479  CB  ILE A  59      34.647   2.644 -72.623  1.00 72.94           C  
ATOM    480  O   ILE A  59      34.958   4.650 -69.933  1.00 72.94           O  
ATOM    481  CG1 ILE A  59      33.649   1.584 -73.137  1.00 72.94           C  
ATOM    482  CG2 ILE A  59      35.681   1.958 -71.708  1.00 72.94           C  
ATOM    483  CD1 ILE A  59      34.280   0.664 -74.194  1.00 72.94           C  
ATOM    484  N   ILE A  60      35.626   5.567 -71.876  1.00 75.94           N  
ATOM    485  CA  ILE A  60      36.601   6.501 -71.287  1.00 75.94           C  
ATOM    486  C   ILE A  60      35.916   7.460 -70.302  1.00 75.94           C  
ATOM    487  CB  ILE A  60      37.367   7.249 -72.407  1.00 75.94           C  
ATOM    488  O   ILE A  60      36.402   7.649 -69.188  1.00 75.94           O  
ATOM    489  CG1 ILE A  60      38.306   6.271 -73.154  1.00 75.94           C  
ATOM    490  CG2 ILE A  60      38.190   8.424 -71.844  1.00 75.94           C  
ATOM    491  CD1 ILE A  60      38.857   6.826 -74.476  1.00 75.94           C  
ATOM    492  N   PHE A  61      34.757   8.018 -70.662  1.00 73.62           N  
ATOM    493  CA  PHE A  61      33.987   8.901 -69.783  1.00 73.62           C  
ATOM    494  C   PHE A  61      33.469   8.176 -68.530  1.00 73.62           C  
ATOM    495  CB  PHE A  61      32.834   9.513 -70.585  1.00 73.62           C  
ATOM    496  O   PHE A  61      33.566   8.704 -67.419  1.00 73.62           O  
ATOM    497  CG  PHE A  61      32.008  10.496 -69.780  1.00 73.62           C  
ATOM    498  CD1 PHE A  61      30.805  10.085 -69.176  1.00 73.62           C  
ATOM    499  CD2 PHE A  61      32.463  11.816 -69.608  1.00 73.62           C  
ATOM    500  CE1 PHE A  61      30.058  10.994 -68.406  1.00 73.62           C  
ATOM    501  CE2 PHE A  61      31.715  12.725 -68.840  1.00 73.62           C  
ATOM    502  CZ  PHE A  61      30.512  12.314 -68.239  1.00 73.62           C  
ATOM    503  N   GLY A  62      32.964   6.947 -68.676  1.00 71.94           N  
ATOM    504  CA  GLY A  62      32.573   6.097 -67.549  1.00 71.94           C  
ATOM    505  C   GLY A  62      33.756   5.757 -66.638  1.00 71.94           C  
ATOM    506  O   GLY A  62      33.634   5.837 -65.419  1.00 71.94           O  
ATOM    507  N   LEU A  63      34.921   5.465 -67.224  1.00 73.81           N  
ATOM    508  CA  LEU A  63      36.164   5.166 -66.509  1.00 73.81           C  
ATOM    509  C   LEU A  63      36.651   6.343 -65.665  1.00 73.81           C  
ATOM    510  CB  LEU A  63      37.264   4.776 -67.526  1.00 73.81           C  
ATOM    511  O   LEU A  63      37.105   6.154 -64.538  1.00 73.81           O  
ATOM    512  CG  LEU A  63      37.775   3.340 -67.352  1.00 73.81           C  
ATOM    513  CD1 LEU A  63      37.702   2.526 -68.637  1.00 73.81           C  
ATOM    514  CD2 LEU A  63      39.225   3.347 -66.852  1.00 73.81           C  
ATOM    515  N   ILE A  64      36.549   7.551 -66.216  1.00 76.94           N  
ATOM    516  CA  ILE A  64      36.966   8.776 -65.537  1.00 76.94           C  
ATOM    517  C   ILE A  64      35.949   9.165 -64.463  1.00 76.94           C  
ATOM    518  CB  ILE A  64      37.221   9.895 -66.572  1.00 76.94           C  
ATOM    519  O   ILE A  64      36.358   9.556 -63.379  1.00 76.94           O  
ATOM    520  CG1 ILE A  64      38.454   9.537 -67.437  1.00 76.94           C  
ATOM    521  CG2 ILE A  64      37.447  11.255 -65.882  1.00 76.94           C  
ATOM    522  CD1 ILE A  64      38.628  10.432 -68.670  1.00 76.94           C  
ATOM    523  N   SER A  65      34.642   9.043 -64.719  1.00 74.06           N  
ATOM    524  CA  SER A  65      33.591   9.514 -63.801  1.00 74.06           C  
ATOM    525  C   SER A  65      33.251   8.538 -62.668  1.00 74.06           C  
ATOM    526  CB  SER A  65      32.322   9.879 -64.579  1.00 74.06           C  
ATOM    527  O   SER A  65      32.985   8.978 -61.546  1.00 74.06           O  
ATOM    528  OG  SER A  65      31.817   8.762 -65.280  1.00 74.06           O  
ATOM    529  N   ALA A  66      33.288   7.224 -62.909  1.00 75.75           N  
ATOM    530  CA  ALA A  66      32.873   6.216 -61.931  1.00 75.75           C  
ATOM    531  C   ALA A  66      33.648   6.278 -60.597  1.00 75.75           C  
ATOM    532  CB  ALA A  66      32.912   4.822 -62.571  1.00 75.75           C  
ATOM    533  O   ALA A  66      32.993   6.222 -59.553  1.00 75.75           O  
ATOM    534  N   PRO A  67      34.986   6.464 -60.563  1.00 76.81           N  
ATOM    535  CA  PRO A  67      35.719   6.614 -59.307  1.00 76.81           C  
ATOM    536  C   PRO A  67      35.242   7.810 -58.474  1.00 76.81           C  
ATOM    537  CB  PRO A  67      37.196   6.756 -59.697  1.00 76.81           C  
ATOM    538  O   PRO A  67      35.113   7.682 -57.259  1.00 76.81           O  
ATOM    539  CG  PRO A  67      37.273   6.075 -61.061  1.00 76.81           C  
ATOM    540  CD  PRO A  67      35.923   6.423 -61.676  1.00 76.81           C  
ATOM    541  N   PHE A  68      34.915   8.944 -59.108  1.00 77.25           N  
ATOM    542  CA  PHE A  68      34.406  10.130 -58.408  1.00 77.25           C  
ATOM    543  C   PHE A  68      32.996   9.913 -57.866  1.00 77.25           C  
ATOM    544  CB  PHE A  68      34.413  11.361 -59.321  1.00 77.25           C  
ATOM    545  O   PHE A  68      32.729  10.268 -56.720  1.00 77.25           O  
ATOM    546  CG  PHE A  68      35.796  11.862 -59.665  1.00 77.25           C  
ATOM    547  CD1 PHE A  68      36.460  12.779 -58.831  1.00 77.25           C  
ATOM    548  CD2 PHE A  68      36.422  11.404 -60.831  1.00 77.25           C  
ATOM    549  CE1 PHE A  68      37.747  13.232 -59.173  1.00 77.25           C  
ATOM    550  CE2 PHE A  68      37.709  11.848 -61.175  1.00 77.25           C  
ATOM    551  CZ  PHE A  68      38.373  12.766 -60.344  1.00 77.25           C  
ATOM    552  N   VAL A  69      32.108   9.300 -58.654  1.00 76.69           N  
ATOM    553  CA  VAL A  69      30.736   8.990 -58.223  1.00 76.69           C  
ATOM    554  C   VAL A  69      30.761   8.023 -57.041  1.00 76.69           C  
ATOM    555  CB  VAL A  69      29.904   8.430 -59.395  1.00 76.69           C  
ATOM    556  O   VAL A  69      30.119   8.278 -56.025  1.00 76.69           O  
ATOM    557  CG1 VAL A  69      28.505   7.978 -58.956  1.00 76.69           C  
ATOM    558  CG2 VAL A  69      29.711   9.494 -60.483  1.00 76.69           C  
ATOM    559  N   ILE A  70      31.546   6.946 -57.125  1.00 75.75           N  
ATOM    560  CA  ILE A  70      31.638   5.953 -56.048  1.00 75.75           C  
ATOM    561  C   ILE A  70      32.297   6.549 -54.806  1.00 75.75           C  
ATOM    562  CB  ILE A  70      32.383   4.691 -56.517  1.00 75.75           C  
ATOM    563  O   ILE A  70      31.802   6.332 -53.701  1.00 75.75           O  
ATOM    564  CG1 ILE A  70      31.607   3.998 -57.656  1.00 75.75           C  
ATOM    565  CG2 ILE A  70      32.547   3.719 -55.333  1.00 75.75           C  
ATOM    566  CD1 ILE A  70      32.488   3.033 -58.449  1.00 75.75           C  
ATOM    567  N   TYR A  71      33.369   7.330 -54.967  1.00 79.62           N  
ATOM    568  CA  TYR A  71      33.995   8.047 -53.859  1.00 79.62           C  
ATOM    569  C   TYR A  71      32.993   8.978 -53.168  1.00 79.62           C  
ATOM    570  CB  TYR A  71      35.209   8.829 -54.375  1.00 79.62           C  
ATOM    571  O   TYR A  71      32.829   8.902 -51.952  1.00 79.62           O  
ATOM    572  CG  TYR A  71      35.861   9.692 -53.317  1.00 79.62           C  
ATOM    573  CD1 TYR A  71      35.590  11.074 -53.269  1.00 79.62           C  
ATOM    574  CD2 TYR A  71      36.716   9.105 -52.366  1.00 79.62           C  
ATOM    575  CE1 TYR A  71      36.180  11.874 -52.272  1.00 79.62           C  
ATOM    576  CE2 TYR A  71      37.305   9.901 -51.366  1.00 79.62           C  
ATOM    577  OH  TYR A  71      37.616  12.046 -50.353  1.00 79.62           O  
ATOM    578  CZ  TYR A  71      37.040  11.285 -51.319  1.00 79.62           C  
ATOM    579  N   PHE A  72      32.263   9.790 -53.937  1.00 78.81           N  
ATOM    580  CA  PHE A  72      31.263  10.715 -53.411  1.00 78.81           C  
ATOM    581  C   PHE A  72      30.141   9.986 -52.659  1.00 78.81           C  
ATOM    582  CB  PHE A  72      30.711  11.566 -54.560  1.00 78.81           C  
ATOM    583  O   PHE A  72      29.847  10.336 -51.517  1.00 78.81           O  
ATOM    584  CG  PHE A  72      29.710  12.606 -54.104  1.00 78.81           C  
ATOM    585  CD1 PHE A  72      28.329  12.343 -54.178  1.00 78.81           C  
ATOM    586  CD2 PHE A  72      30.164  13.829 -53.575  1.00 78.81           C  
ATOM    587  CE1 PHE A  72      27.406  13.302 -53.726  1.00 78.81           C  
ATOM    588  CE2 PHE A  72      29.240  14.788 -53.125  1.00 78.81           C  
ATOM    589  CZ  PHE A  72      27.861  14.524 -53.199  1.00 78.81           C  
ATOM    590  N   PHE A  73      29.561   8.931 -53.242  1.00 77.38           N  
ATOM    591  CA  PHE A  73      28.524   8.132 -52.579  1.00 77.38           C  
ATOM    592  C   PHE A  73      29.046   7.412 -51.332  1.00 77.38           C  
ATOM    593  CB  PHE A  73      27.909   7.123 -53.559  1.00 77.38           C  
ATOM    594  O   PHE A  73      28.346   7.368 -50.323  1.00 77.38           O  
ATOM    595  CG  PHE A  73      26.707   7.664 -54.305  1.00 77.38           C  
ATOM    596  CD1 PHE A  73      25.465   7.756 -53.648  1.00 77.38           C  
ATOM    597  CD2 PHE A  73      26.814   8.076 -55.644  1.00 77.38           C  
ATOM    598  CE1 PHE A  73      24.341   8.257 -54.329  1.00 77.38           C  
ATOM    599  CE2 PHE A  73      25.694   8.583 -56.325  1.00 77.38           C  
ATOM    600  CZ  PHE A  73      24.456   8.673 -55.667  1.00 77.38           C  
ATOM    601  N   THR A  74      30.271   6.884 -51.369  1.00 78.94           N  
ATOM    602  CA  THR A  74      30.886   6.220 -50.210  1.00 78.94           C  
ATOM    603  C   THR A  74      31.093   7.211 -49.070  1.00 78.94           C  
ATOM    604  CB  THR A  74      32.217   5.550 -50.577  1.00 78.94           C  
ATOM    605  O   THR A  74      30.688   6.928 -47.947  1.00 78.94           O  
ATOM    606  CG2 THR A  74      32.808   4.755 -49.413  1.00 78.94           C  
ATOM    607  OG1 THR A  74      32.024   4.633 -51.628  1.00 78.94           O  
ATOM    608  N   VAL A  75      31.641   8.397 -49.356  1.00 82.38           N  
ATOM    609  CA  VAL A  75      31.818   9.468 -48.363  1.00 82.38           C  
ATOM    610  C   VAL A  75      30.473   9.935 -47.810  1.00 82.38           C  
ATOM    611  CB  VAL A  75      32.599  10.650 -48.974  1.00 82.38           C  
ATOM    612  O   VAL A  75      30.353  10.149 -46.608  1.00 82.38           O  
ATOM    613  CG1 VAL A  75      32.615  11.891 -48.067  1.00 82.38           C  
ATOM    614  CG2 VAL A  75      34.062  10.257 -49.219  1.00 82.38           C  
ATOM    615  N   LEU A  76      29.449  10.075 -48.654  1.00 81.69           N  
ATOM    616  CA  LEU A  76      28.116  10.498 -48.226  1.00 81.69           C  
ATOM    617  C   LEU A  76      27.470   9.469 -47.288  1.00 81.69           C  
ATOM    618  CB  LEU A  76      27.272  10.774 -49.481  1.00 81.69           C  
ATOM    619  O   LEU A  76      26.966   9.842 -46.231  1.00 81.69           O  
ATOM    620  CG  LEU A  76      25.932  11.472 -49.169  1.00 81.69           C  
ATOM    621  CD1 LEU A  76      25.807  12.770 -49.967  1.00 81.69           C  
ATOM    622  CD2 LEU A  76      24.747  10.575 -49.529  1.00 81.69           C  
ATOM    623  N   VAL A  77      27.534   8.180 -47.635  1.00 81.50           N  
ATOM    624  CA  VAL A  77      27.036   7.083 -46.789  1.00 81.50           C  
ATOM    625  C   VAL A  77      27.826   6.991 -45.483  1.00 81.50           C  
ATOM    626  CB  VAL A  77      27.062   5.744 -47.555  1.00 81.50           C  
ATOM    627  O   VAL A  77      27.221   6.855 -44.425  1.00 81.50           O  
ATOM    628  CG1 VAL A  77      26.747   4.536 -46.660  1.00 81.50           C  
ATOM    629  CG2 VAL A  77      26.014   5.749 -48.678  1.00 81.50           C  
ATOM    630  N   GLU A  78      29.153   7.119 -45.530  1.00 81.31           N  
ATOM    631  CA  GLU A  78      30.014   7.109 -44.342  1.00 81.31           C  
ATOM    632  C   GLU A  78      29.703   8.291 -43.411  1.00 81.31           C  
ATOM    633  CB  GLU A  78      31.482   7.095 -44.807  1.00 81.31           C  
ATOM    634  O   GLU A  78      29.535   8.100 -42.210  1.00 81.31           O  
ATOM    635  CG  GLU A  78      32.515   6.931 -43.681  1.00 81.31           C  
ATOM    636  CD  GLU A  78      33.950   6.751 -44.222  1.00 81.31           C  
ATOM    637  OE1 GLU A  78      34.821   6.210 -43.506  1.00 81.31           O  
ATOM    638  OE2 GLU A  78      34.244   7.127 -45.380  1.00 81.31           O  
ATOM    639  N   ARG A  79      29.530   9.504 -43.953  1.00 82.06           N  
ATOM    640  CA  ARG A  79      29.119  10.697 -43.190  1.00 82.06           C  
ATOM    641  C   ARG A  79      27.736  10.536 -42.562  1.00 82.06           C  
ATOM    642  CB  ARG A  79      29.121  11.928 -44.112  1.00 82.06           C  
ATOM    643  O   ARG A  79      27.550  10.925 -41.411  1.00 82.06           O  
ATOM    644  CG  ARG A  79      30.519  12.454 -44.463  1.00 82.06           C  
ATOM    645  CD  ARG A  79      31.150  13.224 -43.300  1.00 82.06           C  
ATOM    646  NE  ARG A  79      32.389  13.899 -43.730  1.00 82.06           N  
ATOM    647  NH1 ARG A  79      33.324  14.169 -41.650  1.00 82.06           N  
ATOM    648  NH2 ARG A  79      34.402  14.925 -43.452  1.00 82.06           N  
ATOM    649  CZ  ARG A  79      33.361  14.325 -42.944  1.00 82.06           C  
ATOM    650  N   LEU A  80      26.781   9.972 -43.303  1.00 80.81           N  
ATOM    651  CA  LEU A  80      25.434   9.682 -42.808  1.00 80.81           C  
ATOM    652  C   LEU A  80      25.462   8.654 -41.677  1.00 80.81           C  
ATOM    653  CB  LEU A  80      24.565   9.173 -43.974  1.00 80.81           C  
ATOM    654  O   LEU A  80      24.794   8.846 -40.663  1.00 80.81           O  
ATOM    655  CG  LEU A  80      23.892  10.312 -44.755  1.00 80.81           C  
ATOM    656  CD1 LEU A  80      23.541   9.863 -46.171  1.00 80.81           C  
ATOM    657  CD2 LEU A  80      22.591  10.738 -44.068  1.00 80.81           C  
ATOM    658  N   GLU A  81      26.240   7.584 -41.831  1.00 81.38           N  
ATOM    659  CA  GLU A  81      26.340   6.538 -40.818  1.00 81.38           C  
ATOM    660  C   GLU A  81      27.052   7.043 -39.560  1.00 81.38           C  
ATOM    661  CB  GLU A  81      27.003   5.289 -41.420  1.00 81.38           C  
ATOM    662  O   GLU A  81      26.553   6.811 -38.462  1.00 81.38           O  
ATOM    663  CG  GLU A  81      27.002   4.076 -40.474  1.00 81.38           C  
ATOM    664  CD  GLU A  81      25.606   3.641 -39.984  1.00 81.38           C  
ATOM    665  OE1 GLU A  81      25.509   3.012 -38.902  1.00 81.38           O  
ATOM    666  OE2 GLU A  81      24.575   3.924 -40.635  1.00 81.38           O  
ATOM    667  N   LEU A  82      28.137   7.811 -39.707  1.00 84.06           N  
ATOM    668  CA  LEU A  82      28.815   8.469 -38.586  1.00 84.06           C  
ATOM    669  C   LEU A  82      27.873   9.420 -37.842  1.00 84.06           C  
ATOM    670  CB  LEU A  82      30.056   9.223 -39.094  1.00 84.06           C  
ATOM    671  O   LEU A  82      27.713   9.295 -36.634  1.00 84.06           O  
ATOM    672  CG  LEU A  82      31.249   8.316 -39.442  1.00 84.06           C  
ATOM    673  CD1 LEU A  82      32.316   9.142 -40.164  1.00 84.06           C  
ATOM    674  CD2 LEU A  82      31.884   7.699 -38.194  1.00 84.06           C  
ATOM    675  N   SER A  83      27.162  10.301 -38.554  1.00 80.81           N  
ATOM    676  CA  SER A  83      26.196  11.214 -37.930  1.00 80.81           C  
ATOM    677  C   SER A  83      25.071  10.464 -37.206  1.00 80.81           C  
ATOM    678  CB  SER A  83      25.615  12.144 -38.997  1.00 80.81           C  
ATOM    679  O   SER A  83      24.651  10.870 -36.122  1.00 80.81           O  
ATOM    680  OG  SER A  83      24.662  13.027 -38.437  1.00 80.81           O  
ATOM    681  N   ARG A  84      24.603   9.340 -37.766  1.00 82.81           N  
ATOM    682  CA  ARG A  84      23.600   8.480 -37.127  1.00 82.81           C  
ATOM    683  C   ARG A  84      24.142   7.817 -35.860  1.00 82.81           C  
ATOM    684  CB  ARG A  84      23.118   7.439 -38.147  1.00 82.81           C  
ATOM    685  O   ARG A  84      23.410   7.728 -34.875  1.00 82.81           O  
ATOM    686  CG  ARG A  84      21.879   6.685 -37.650  1.00 82.81           C  
ATOM    687  CD  ARG A  84      21.441   5.616 -38.656  1.00 82.81           C  
ATOM    688  NE  ARG A  84      22.326   4.434 -38.630  1.00 82.81           N  
ATOM    689  NH1 ARG A  84      20.736   2.781 -38.644  1.00 82.81           N  
ATOM    690  NH2 ARG A  84      22.895   2.247 -38.490  1.00 82.81           N  
ATOM    691  CZ  ARG A  84      21.983   3.164 -38.584  1.00 82.81           C  
ATOM    692  N   GLN A  85      25.388   7.349 -35.882  1.00 81.69           N  
ATOM    693  CA  GLN A  85      26.055   6.748 -34.726  1.00 81.69           C  
ATOM    694  C   GLN A  85      26.306   7.778 -33.624  1.00 81.69           C  
ATOM    695  CB  GLN A  85      27.367   6.083 -35.161  1.00 81.69           C  
ATOM    696  O   GLN A  85      25.992   7.498 -32.469  1.00 81.69           O  
ATOM    697  CG  GLN A  85      27.104   4.778 -35.925  1.00 81.69           C  
ATOM    698  CD  GLN A  85      28.372   4.124 -36.459  1.00 81.69           C  
ATOM    699  NE2 GLN A  85      28.231   3.067 -37.225  1.00 81.69           N  
ATOM    700  OE1 GLN A  85      29.496   4.517 -36.197  1.00 81.69           O  
ATOM    701  N   ASP A  86      26.769   8.977 -33.977  1.00 82.69           N  
ATOM    702  CA  ASP A  86      26.964  10.086 -33.041  1.00 82.69           C  
ATOM    703  C   ASP A  86      25.641  10.491 -32.388  1.00 82.69           C  
ATOM    704  CB  ASP A  86      27.583  11.292 -33.767  1.00 82.69           C  
ATOM    705  O   ASP A  86      25.559  10.607 -31.167  1.00 82.69           O  
ATOM    706  CG  ASP A  86      29.053  11.098 -34.154  1.00 82.69           C  
ATOM    707  OD1 ASP A  86      29.730  10.266 -33.507  1.00 82.69           O  
ATOM    708  OD2 ASP A  86      29.493  11.825 -35.074  1.00 82.69           O  
ATOM    709  N   LEU A  87      24.569  10.619 -33.177  1.00 77.94           N  
ATOM    710  CA  LEU A  87      23.239  10.919 -32.651  1.00 77.94           C  
ATOM    711  C   LEU A  87      22.736   9.813 -31.711  1.00 77.94           C  
ATOM    712  CB  LEU A  87      22.278  11.145 -33.831  1.00 77.94           C  
ATOM    713  O   LEU A  87      22.210  10.104 -30.639  1.00 77.94           O  
ATOM    714  CG  LEU A  87      20.860  11.566 -33.404  1.00 77.94           C  
ATOM    715  CD1 LEU A  87      20.850  12.922 -32.695  1.00 77.94           C  
ATOM    716  CD2 LEU A  87      19.959  11.657 -34.635  1.00 77.94           C  
ATOM    717  N   ALA A  88      22.907   8.544 -32.088  1.00 75.75           N  
ATOM    718  CA  ALA A  88      22.507   7.414 -31.253  1.00 75.75           C  
ATOM    719  C   ALA A  88      23.306   7.349 -29.942  1.00 75.75           C  
ATOM    720  CB  ALA A  88      22.662   6.123 -32.066  1.00 75.75           C  
ATOM    721  O   ALA A  88      22.741   7.024 -28.896  1.00 75.75           O  
ATOM    722  N   ARG A  89      24.601   7.680 -29.991  1.00 78.56           N  
ATOM    723  CA  ARG A  89      25.470   7.767 -28.819  1.00 78.56           C  
ATOM    724  C   ARG A  89      25.041   8.904 -27.899  1.00 78.56           C  
ATOM    725  CB  ARG A  89      26.923   7.912 -29.283  1.00 78.56           C  
ATOM    726  O   ARG A  89      24.806   8.648 -26.729  1.00 78.56           O  
ATOM    727  CG  ARG A  89      27.878   7.917 -28.088  1.00 78.56           C  
ATOM    728  CD  ARG A  89      29.316   8.042 -28.577  1.00 78.56           C  
ATOM    729  NE  ARG A  89      30.232   8.050 -27.431  1.00 78.56           N  
ATOM    730  NH1 ARG A  89      32.183   8.032 -28.636  1.00 78.56           N  
ATOM    731  NH2 ARG A  89      32.245   7.974 -26.396  1.00 78.56           N  
ATOM    732  CZ  ARG A  89      31.547   8.017 -27.493  1.00 78.56           C  
ATOM    733  N   LEU A  90      24.834  10.108 -28.433  1.00 78.62           N  
ATOM    734  CA  LEU A  90      24.366  11.265 -27.661  1.00 78.62           C  
ATOM    735  C   LEU A  90      23.034  10.993 -26.954  1.00 78.62           C  
ATOM    736  CB  LEU A  90      24.215  12.472 -28.604  1.00 78.62           C  
ATOM    737  O   LEU A  90      22.853  11.389 -25.806  1.00 78.62           O  
ATOM    738  CG  LEU A  90      25.544  13.109 -29.046  1.00 78.62           C  
ATOM    739  CD1 LEU A  90      25.271  14.113 -30.167  1.00 78.62           C  
ATOM    740  CD2 LEU A  90      26.231  13.846 -27.896  1.00 78.62           C  
ATOM    741  N   ILE A  91      22.106  10.298 -27.618  1.00 72.69           N  
ATOM    742  CA  ILE A  91      20.829   9.903 -27.009  1.00 72.69           C  
ATOM    743  C   ILE A  91      21.053   8.907 -25.865  1.00 72.69           C  
ATOM    744  CB  ILE A  91      19.868   9.352 -28.087  1.00 72.69           C  
ATOM    745  O   ILE A  91      20.446   9.060 -24.809  1.00 72.69           O  
ATOM    746  CG1 ILE A  91      19.395  10.507 -29.000  1.00 72.69           C  
ATOM    747  CG2 ILE A  91      18.648   8.649 -27.458  1.00 72.69           C  
ATOM    748  CD1 ILE A  91      18.691  10.038 -30.281  1.00 72.69           C  
ATOM    749  N   ARG A  92      21.917   7.901 -26.053  1.00 71.81           N  
ATOM    750  CA  ARG A  92      22.225   6.916 -25.007  1.00 71.81           C  
ATOM    751  C   ARG A  92      22.914   7.567 -23.808  1.00 71.81           C  
ATOM    752  CB  ARG A  92      23.064   5.775 -25.595  1.00 71.81           C  
ATOM    753  O   ARG A  92      22.447   7.381 -22.692  1.00 71.81           O  
ATOM    754  CG  ARG A  92      23.288   4.664 -24.557  1.00 71.81           C  
ATOM    755  CD  ARG A  92      24.169   3.541 -25.106  1.00 71.81           C  
ATOM    756  NE  ARG A  92      23.503   2.779 -26.185  1.00 71.81           N  
ATOM    757  NH1 ARG A  92      25.346   1.593 -26.840  1.00 71.81           N  
ATOM    758  NH2 ARG A  92      23.385   1.214 -27.840  1.00 71.81           N  
ATOM    759  CZ  ARG A  92      24.077   1.869 -26.949  1.00 71.81           C  
ATOM    760  N   ASP A  93      23.943   8.372 -24.055  1.00 73.25           N  
ATOM    761  CA  ASP A  93      24.703   9.075 -23.019  1.00 73.25           C  
ATOM    762  C   ASP A  93      23.786  10.015 -22.219  1.00 73.25           C  
ATOM    763  CB  ASP A  93      25.869   9.858 -23.663  1.00 73.25           C  
ATOM    764  O   ASP A  93      23.888  10.087 -20.996  1.00 73.25           O  
ATOM    765  CG  ASP A  93      26.982   8.997 -24.298  1.00 73.25           C  
ATOM    766  OD1 ASP A  93      26.950   7.752 -24.181  1.00 73.25           O  
ATOM    767  OD2 ASP A  93      27.886   9.581 -24.945  1.00 73.25           O  
ATOM    768  N   LYS A  94      22.826  10.677 -22.885  1.00 74.50           N  
ATOM    769  CA  LYS A  94      21.788  11.473 -22.216  1.00 74.50           C  
ATOM    770  C   LYS A  94      20.933  10.616 -21.274  1.00 74.50           C  
ATOM    771  CB  LYS A  94      20.941  12.210 -23.266  1.00 74.50           C  
ATOM    772  O   LYS A  94      20.761  11.005 -20.125  1.00 74.50           O  
ATOM    773  CG  LYS A  94      19.882  13.111 -22.615  1.00 74.50           C  
ATOM    774  CD  LYS A  94      18.965  13.751 -23.663  1.00 74.50           C  
ATOM    775  CE  LYS A  94      17.838  14.476 -22.921  1.00 74.50           C  
ATOM    776  NZ  LYS A  94      16.810  15.012 -23.846  1.00 74.50           N  
ATOM    777  N   THR A  95      20.438   9.464 -21.730  1.00 66.69           N  
ATOM    778  CA  THR A  95      19.595   8.573 -20.911  1.00 66.69           C  
ATOM    779  C   THR A  95      20.335   7.969 -19.725  1.00 66.69           C  
ATOM    780  CB  THR A  95      18.969   7.475 -21.779  1.00 66.69           C  
ATOM    781  O   THR A  95      19.801   7.924 -18.618  1.00 66.69           O  
ATOM    782  CG2 THR A  95      18.021   6.548 -21.017  1.00 66.69           C  
ATOM    783  OG1 THR A  95      18.190   8.059 -22.798  1.00 66.69           O  
ATOM    784  N   ASP A  96      21.579   7.541 -19.924  1.00 69.25           N  
ATOM    785  CA  ASP A  96      22.387   6.972 -18.846  1.00 69.25           C  
ATOM    786  C   ASP A  96      22.749   8.050 -17.808  1.00 69.25           C  
ATOM    787  CB  ASP A  96      23.630   6.290 -19.443  1.00 69.25           C  
ATOM    788  O   ASP A  96      22.683   7.805 -16.599  1.00 69.25           O  
ATOM    789  CG  ASP A  96      23.309   5.052 -20.305  1.00 69.25           C  
ATOM    790  OD1 ASP A  96      22.181   4.506 -20.211  1.00 69.25           O  
ATOM    791  OD2 ASP A  96      24.199   4.629 -21.079  1.00 69.25           O  
ATOM    792  N   LEU A  97      23.038   9.276 -18.263  1.00 72.88           N  
ATOM    793  CA  LEU A  97      23.253  10.425 -17.387  1.00 72.88           C  
ATOM    794  C   LEU A  97      22.003  10.740 -16.559  1.00 72.88           C  
ATOM    795  CB  LEU A  97      23.686  11.635 -18.234  1.00 72.88           C  
ATOM    796  O   LEU A  97      22.111  10.913 -15.349  1.00 72.88           O  
ATOM    797  CG  LEU A  97      23.926  12.916 -17.419  1.00 72.88           C  
ATOM    798  CD1 LEU A  97      25.127  12.780 -16.480  1.00 72.88           C  
ATOM    799  CD2 LEU A  97      24.165  14.098 -18.356  1.00 72.88           C  
ATOM    800  N   MET A  98      20.822  10.793 -17.175  1.00 71.31           N  
ATOM    801  CA  MET A  98      19.575  11.093 -16.462  1.00 71.31           C  
ATOM    802  C   MET A  98      19.233  10.017 -15.429  1.00 71.31           C  
ATOM    803  CB  MET A  98      18.431  11.255 -17.467  1.00 71.31           C  
ATOM    804  O   MET A  98      18.901  10.348 -14.289  1.00 71.31           O  
ATOM    805  CG  MET A  98      18.545  12.541 -18.288  1.00 71.31           C  
ATOM    806  SD  MET A  98      18.510  14.085 -17.337  1.00 71.31           S  
ATOM    807  CE  MET A  98      19.176  15.196 -18.599  1.00 71.31           C  
ATOM    808  N   ALA A  99      19.383   8.735 -15.779  1.00 65.69           N  
ATOM    809  CA  ALA A  99      19.198   7.630 -14.841  1.00 65.69           C  
ATOM    810  C   ALA A  99      20.164   7.721 -13.645  1.00 65.69           C  
ATOM    811  CB  ALA A  99      19.368   6.313 -15.605  1.00 65.69           C  
ATOM    812  O   ALA A  99      19.745   7.542 -12.499  1.00 65.69           O  
ATOM    813  N   THR A 100      21.430   8.060 -13.907  1.00 68.81           N  
ATOM    814  CA  THR A 100      22.455   8.251 -12.870  1.00 68.81           C  
ATOM    815  C   THR A 100      22.109   9.435 -11.970  1.00 68.81           C  
ATOM    816  CB  THR A 100      23.846   8.446 -13.492  1.00 68.81           C  
ATOM    817  O   THR A 100      22.044   9.280 -10.755  1.00 68.81           O  
ATOM    818  CG2 THR A 100      24.946   8.503 -12.433  1.00 68.81           C  
ATOM    819  OG1 THR A 100      24.146   7.367 -14.346  1.00 68.81           O  
ATOM    820  N   ILE A 101      21.791  10.596 -12.553  1.00 75.44           N  
ATOM    821  CA  ILE A 101      21.384  11.797 -11.813  1.00 75.44           C  
ATOM    822  C   ILE A 101      20.173  11.497 -10.924  1.00 75.44           C  
ATOM    823  CB  ILE A 101      21.112  12.963 -12.796  1.00 75.44           C  
ATOM    824  O   ILE A 101      20.150  11.902  -9.768  1.00 75.44           O  
ATOM    825  CG1 ILE A 101      22.440  13.486 -13.388  1.00 75.44           C  
ATOM    826  CG2 ILE A 101      20.374  14.121 -12.103  1.00 75.44           C  
ATOM    827  CD1 ILE A 101      22.253  14.518 -14.510  1.00 75.44           C  
ATOM    828  N   SER A 102      19.177  10.756 -11.412  1.00 66.25           N  
ATOM    829  CA  SER A 102      18.013  10.402 -10.594  1.00 66.25           C  
ATOM    830  C   SER A 102      18.380   9.534  -9.388  1.00 66.25           C  
ATOM    831  CB  SER A 102      16.968   9.703 -11.453  1.00 66.25           C  
ATOM    832  O   SER A 102      17.873   9.780  -8.295  1.00 66.25           O  
ATOM    833  OG  SER A 102      15.835   9.350 -10.679  1.00 66.25           O  
ATOM    834  N   HIS A 103      19.274   8.557  -9.549  1.00 65.38           N  
ATOM    835  CA  HIS A 103      19.738   7.720  -8.440  1.00 65.38           C  
ATOM    836  C   HIS A 103      20.564   8.523  -7.416  1.00 65.38           C  
ATOM    837  CB  HIS A 103      20.532   6.543  -9.017  1.00 65.38           C  
ATOM    838  O   HIS A 103      20.327   8.432  -6.206  1.00 65.38           O  
ATOM    839  CG  HIS A 103      20.876   5.524  -7.966  1.00 65.38           C  
ATOM    840  CD2 HIS A 103      20.133   4.426  -7.631  1.00 65.38           C  
ATOM    841  ND1 HIS A 103      21.964   5.555  -7.122  1.00 65.38           N  
ATOM    842  CE1 HIS A 103      21.865   4.504  -6.290  1.00 65.38           C  
ATOM    843  NE2 HIS A 103      20.762   3.784  -6.564  1.00 65.38           N  
ATOM    844  N   GLU A 104      21.470   9.368  -7.909  1.00 75.44           N  
ATOM    845  CA  GLU A 104      22.318  10.251  -7.100  1.00 75.44           C  
ATOM    846  C   GLU A 104      21.523  11.345  -6.382  1.00 75.44           C  
ATOM    847  CB  GLU A 104      23.387  10.897  -7.996  1.00 75.44           C  
ATOM    848  O   GLU A 104      21.930  11.797  -5.319  1.00 75.44           O  
ATOM    849  CG  GLU A 104      24.452   9.907  -8.495  1.00 75.44           C  
ATOM    850  CD  GLU A 104      25.183   9.204  -7.345  1.00 75.44           C  
ATOM    851  OE1 GLU A 104      25.311   7.961  -7.422  1.00 75.44           O  
ATOM    852  OE2 GLU A 104      25.557   9.904  -6.379  1.00 75.44           O  
ATOM    853  N   LEU A 105      20.366  11.754  -6.913  1.00 73.50           N  
ATOM    854  CA  LEU A 105      19.479  12.721  -6.262  1.00 73.50           C  
ATOM    855  C   LEU A 105      18.457  12.056  -5.334  1.00 73.50           C  
ATOM    856  CB  LEU A 105      18.818  13.610  -7.328  1.00 73.50           C  
ATOM    857  O   LEU A 105      18.098  12.639  -4.312  1.00 73.50           O  
ATOM    858  CG  LEU A 105      19.829  14.527  -8.047  1.00 73.50           C  
ATOM    859  CD1 LEU A 105      19.146  15.304  -9.163  1.00 73.50           C  
ATOM    860  CD2 LEU A 105      20.451  15.569  -7.114  1.00 73.50           C  
ATOM    861  N   ARG A 106      18.025  10.821  -5.618  1.00 66.50           N  
ATOM    862  CA  ARG A 106      17.102  10.067  -4.751  1.00 66.50           C  
ATOM    863  C   ARG A 106      17.729   9.742  -3.398  1.00 66.50           C  
ATOM    864  CB  ARG A 106      16.652   8.792  -5.477  1.00 66.50           C  
ATOM    865  O   ARG A 106      17.059   9.842  -2.376  1.00 66.50           O  
ATOM    866  CG  ARG A 106      15.585   8.016  -4.688  1.00 66.50           C  
ATOM    867  CD  ARG A 106      15.194   6.718  -5.400  1.00 66.50           C  
ATOM    868  NE  ARG A 106      14.527   6.969  -6.693  1.00 66.50           N  
ATOM    869  NH1 ARG A 106      15.134   5.022  -7.741  1.00 66.50           N  
ATOM    870  NH2 ARG A 106      13.865   6.524  -8.817  1.00 66.50           N  
ATOM    871  CZ  ARG A 106      14.516   6.173  -7.744  1.00 66.50           C  
ATOM    872  N   THR A 107      19.002   9.370  -3.386  1.00 62.81           N  
ATOM    873  CA  THR A 107      19.723   8.976  -2.167  1.00 62.81           C  
ATOM    874  C   THR A 107      19.789  10.094  -1.108  1.00 62.81           C  
ATOM    875  CB  THR A 107      21.107   8.416  -2.528  1.00 62.81           C  
ATOM    876  O   THR A 107      19.308   9.871   0.006  1.00 62.81           O  
ATOM    877  CG2 THR A 107      21.829   7.848  -1.308  1.00 62.81           C  
ATOM    878  OG1 THR A 107      20.934   7.360  -3.448  1.00 62.81           O  
ATOM    879  N   PRO A 108      20.282  11.315  -1.406  1.00 64.06           N  
ATOM    880  CA  PRO A 108      20.288  12.414  -0.441  1.00 64.06           C  
ATOM    881  C   PRO A 108      18.873  12.886  -0.098  1.00 64.06           C  
ATOM    882  CB  PRO A 108      21.116  13.530  -1.088  1.00 64.06           C  
ATOM    883  O   PRO A 108      18.617  13.267   1.041  1.00 64.06           O  
ATOM    884  CG  PRO A 108      20.957  13.276  -2.583  1.00 64.06           C  
ATOM    885  CD  PRO A 108      20.893  11.754  -2.648  1.00 64.06           C  
ATOM    886  N   LEU A 109      17.931  12.814  -1.041  1.00 76.75           N  
ATOM    887  CA  LEU A 109      16.544  13.196  -0.801  1.00 76.75           C  
ATOM    888  C   LEU A 109      15.839  12.258   0.185  1.00 76.75           C  
ATOM    889  CB  LEU A 109      15.832  13.218  -2.150  1.00 76.75           C  
ATOM    890  O   LEU A 109      15.151  12.729   1.085  1.00 76.75           O  
ATOM    891  CG  LEU A 109      14.449  13.861  -2.081  1.00 76.75           C  
ATOM    892  CD1 LEU A 109      14.560  15.372  -1.869  1.00 76.75           C  
ATOM    893  CD2 LEU A 109      13.769  13.590  -3.409  1.00 76.75           C  
ATOM    894  N   ASN A 110      16.056  10.946   0.066  1.00 67.44           N  
ATOM    895  CA  ASN A 110      15.583   9.966   1.042  1.00 67.44           C  
ATOM    896  C   ASN A 110      16.219  10.202   2.417  1.00 67.44           C  
ATOM    897  CB  ASN A 110      15.896   8.550   0.535  1.00 67.44           C  
ATOM    898  O   ASN A 110      15.546  10.038   3.430  1.00 67.44           O  
ATOM    899  CG  ASN A 110      14.965   8.071  -0.563  1.00 67.44           C  
ATOM    900  ND2 ASN A 110      15.226   6.903  -1.100  1.00 67.44           N  
ATOM    901  OD1 ASN A 110      13.981   8.689  -0.935  1.00 67.44           O  
ATOM    902  N   GLY A 111      17.481  10.643   2.453  1.00 66.56           N  
ATOM    903  CA  GLY A 111      18.141  11.103   3.676  1.00 66.56           C  
ATOM    904  C   GLY A 111      17.449  12.321   4.296  1.00 66.56           C  
ATOM    905  O   GLY A 111      17.157  12.306   5.487  1.00 66.56           O  
ATOM    906  N   ILE A 112      17.113  13.341   3.495  1.00 75.12           N  
ATOM    907  CA  ILE A 112      16.369  14.529   3.950  1.00 75.12           C  
ATOM    908  C   ILE A 112      14.986  14.131   4.472  1.00 75.12           C  
ATOM    909  CB  ILE A 112      16.272  15.596   2.831  1.00 75.12           C  
ATOM    910  O   ILE A 112      14.621  14.539   5.571  1.00 75.12           O  
ATOM    911  CG1 ILE A 112      17.671  16.185   2.534  1.00 75.12           C  
ATOM    912  CG2 ILE A 112      15.303  16.734   3.217  1.00 75.12           C  
ATOM    913  CD1 ILE A 112      17.748  16.988   1.229  1.00 75.12           C  
ATOM    914  N   VAL A 113      14.232  13.312   3.733  1.00 66.12           N  
ATOM    915  CA  VAL A 113      12.915  12.810   4.163  1.00 66.12           C  
ATOM    916  C   VAL A 113      13.041  12.010   5.458  1.00 66.12           C  
ATOM    917  CB  VAL A 113      12.254  11.967   3.053  1.00 66.12           C  
ATOM    918  O   VAL A 113      12.280  12.252   6.389  1.00 66.12           O  
ATOM    919  CG1 VAL A 113      10.980  11.248   3.520  1.00 66.12           C  
ATOM    920  CG2 VAL A 113      11.857  12.851   1.864  1.00 66.12           C  
ATOM    921  N   GLY A 114      14.016  11.103   5.551  1.00 58.09           N  
ATOM    922  CA  GLY A 114      14.259  10.280   6.736  1.00 58.09           C  
ATOM    923  C   GLY A 114      14.608  11.111   7.968  1.00 58.09           C  
ATOM    924  O   GLY A 114      13.952  10.975   8.995  1.00 58.09           O  
ATOM    925  N   LEU A 115      15.576  12.024   7.855  1.00 70.81           N  
ATOM    926  CA  LEU A 115      15.975  12.923   8.942  1.00 70.81           C  
ATOM    927  C   LEU A 115      14.844  13.866   9.352  1.00 70.81           C  
ATOM    928  CB  LEU A 115      17.200  13.744   8.508  1.00 70.81           C  
ATOM    929  O   LEU A 115      14.636  14.087  10.539  1.00 70.81           O  
ATOM    930  CG  LEU A 115      18.506  12.937   8.424  1.00 70.81           C  
ATOM    931  CD1 LEU A 115      19.577  13.781   7.732  1.00 70.81           C  
ATOM    932  CD2 LEU A 115      19.026  12.544   9.809  1.00 70.81           C  
ATOM    933  N   THR A 116      14.082  14.386   8.390  1.00 77.00           N  
ATOM    934  CA  THR A 116      12.925  15.240   8.686  1.00 77.00           C  
ATOM    935  C   THR A 116      11.851  14.457   9.439  1.00 77.00           C  
ATOM    936  CB  THR A 116      12.340  15.861   7.411  1.00 77.00           C  
ATOM    937  O   THR A 116      11.252  15.001  10.357  1.00 77.00           O  
ATOM    938  CG2 THR A 116      11.289  16.917   7.716  1.00 77.00           C  
ATOM    939  OG1 THR A 116      13.337  16.539   6.685  1.00 77.00           O  
ATOM    940  N   ARG A 117      11.638  13.176   9.109  1.00 64.75           N  
ATOM    941  CA  ARG A 117      10.694  12.295   9.812  1.00 64.75           C  
ATOM    942  C   ARG A 117      11.160  11.971  11.230  1.00 64.75           C  
ATOM    943  CB  ARG A 117      10.454  11.031   8.972  1.00 64.75           C  
ATOM    944  O   ARG A 117      10.382  12.137  12.152  1.00 64.75           O  
ATOM    945  CG  ARG A 117       8.982  10.608   8.940  1.00 64.75           C  
ATOM    946  CD  ARG A 117       8.755   9.763   7.681  1.00 64.75           C  
ATOM    947  NE  ARG A 117       7.348   9.353   7.542  1.00 64.75           N  
ATOM    948  NH1 ARG A 117       7.382   8.903   5.288  1.00 64.75           N  
ATOM    949  NH2 ARG A 117       5.521   8.533   6.465  1.00 64.75           N  
ATOM    950  CZ  ARG A 117       6.760   8.935   6.436  1.00 64.75           C  
ATOM    951  N   ILE A 118      12.444  11.643  11.399  1.00 71.19           N  
ATOM    952  CA  ILE A 118      13.059  11.442  12.721  1.00 71.19           C  
ATOM    953  C   ILE A 118      12.909  12.702  13.576  1.00 71.19           C  
ATOM    954  CB  ILE A 118      14.547  11.042  12.577  1.00 71.19           C  
ATOM    955  O   ILE A 118      12.540  12.604  14.736  1.00 71.19           O  
ATOM    956  CG1 ILE A 118      14.671   9.638  11.942  1.00 71.19           C  
ATOM    957  CG2 ILE A 118      15.277  11.059  13.936  1.00 71.19           C  
ATOM    958  CD1 ILE A 118      16.078   9.325  11.415  1.00 71.19           C  
ATOM    959  N   LEU A 119      13.166  13.886  13.013  1.00 72.44           N  
ATOM    960  CA  LEU A 119      13.007  15.147  13.737  1.00 72.44           C  
ATOM    961  C   LEU A 119      11.541  15.436  14.071  1.00 72.44           C  
ATOM    962  CB  LEU A 119      13.624  16.299  12.929  1.00 72.44           C  
ATOM    963  O   LEU A 119      11.271  15.905  15.169  1.00 72.44           O  
ATOM    964  CG  LEU A 119      15.162  16.297  12.898  1.00 72.44           C  
ATOM    965  CD1 LEU A 119      15.646  17.340  11.887  1.00 72.44           C  
ATOM    966  CD2 LEU A 119      15.767  16.639  14.261  1.00 72.44           C  
ATOM    967  N   LEU A 120      10.600  15.138  13.168  1.00 71.75           N  
ATOM    968  CA  LEU A 120       9.160  15.273  13.424  1.00 71.75           C  
ATOM    969  C   LEU A 120       8.664  14.380  14.573  1.00 71.75           C  
ATOM    970  CB  LEU A 120       8.367  14.984  12.135  1.00 71.75           C  
ATOM    971  O   LEU A 120       7.656  14.730  15.183  1.00 71.75           O  
ATOM    972  CG  LEU A 120       8.359  16.143  11.124  1.00 71.75           C  
ATOM    973  CD1 LEU A 120       7.844  15.661   9.764  1.00 71.75           C  
ATOM    974  CD2 LEU A 120       7.463  17.299  11.581  1.00 71.75           C  
ATOM    975  N   ASP A 121       9.387  13.302  14.883  1.00 67.81           N  
ATOM    976  CA  ASP A 121       9.127  12.398  16.009  1.00 67.81           C  
ATOM    977  C   ASP A 121       9.829  12.851  17.320  1.00 67.81           C  
ATOM    978  CB  ASP A 121       9.517  10.956  15.609  1.00 67.81           C  
ATOM    979  O   ASP A 121       9.811  12.136  18.318  1.00 67.81           O  
ATOM    980  CG  ASP A 121       8.751  10.361  14.409  1.00 67.81           C  
ATOM    981  OD1 ASP A 121       7.614  10.801  14.116  1.00 67.81           O  
ATOM    982  OD2 ASP A 121       9.305   9.429  13.771  1.00 67.81           O  
ATOM    983  N   THR A 122      10.471  14.031  17.345  1.00 78.44           N  
ATOM    984  CA  THR A 122      11.096  14.624  18.551  1.00 78.44           C  
ATOM    985  C   THR A 122      10.245  15.761  19.141  1.00 78.44           C  
ATOM    986  CB  THR A 122      12.543  15.099  18.299  1.00 78.44           C  
ATOM    987  O   THR A 122       9.364  16.286  18.455  1.00 78.44           O  
ATOM    988  CG2 THR A 122      13.466  14.004  17.776  1.00 78.44           C  
ATOM    989  OG1 THR A 122      12.622  16.196  17.422  1.00 78.44           O  
ATOM    990  N   PRO A 123      10.485  16.202  20.397  1.00 74.94           N  
ATOM    991  CA  PRO A 123       9.780  17.355  20.945  1.00 74.94           C  
ATOM    992  C   PRO A 123      10.184  18.634  20.197  1.00 74.94           C  
ATOM    993  CB  PRO A 123      10.112  17.419  22.441  1.00 74.94           C  
ATOM    994  O   PRO A 123      11.330  19.081  20.274  1.00 74.94           O  
ATOM    995  CG  PRO A 123      11.069  16.259  22.718  1.00 74.94           C  
ATOM    996  CD  PRO A 123      11.436  15.671  21.359  1.00 74.94           C  
ATOM    997  N   LEU A 124       9.228  19.237  19.492  1.00 88.06           N  
ATOM    998  CA  LEU A 124       9.413  20.428  18.661  1.00 88.06           C  
ATOM    999  C   LEU A 124       8.413  21.519  19.043  1.00 88.06           C  
ATOM   1000  CB  LEU A 124       9.200  20.051  17.189  1.00 88.06           C  
ATOM   1001  O   LEU A 124       7.290  21.233  19.457  1.00 88.06           O  
ATOM   1002  CG  LEU A 124      10.220  19.068  16.595  1.00 88.06           C  
ATOM   1003  CD1 LEU A 124       9.614  18.575  15.284  1.00 88.06           C  
ATOM   1004  CD2 LEU A 124      11.580  19.720  16.339  1.00 88.06           C  
ATOM   1005  N   THR A 125       8.783  22.781  18.831  1.00 84.44           N  
ATOM   1006  CA  THR A 125       7.812  23.883  18.867  1.00 84.44           C  
ATOM   1007  C   THR A 125       6.914  23.858  17.623  1.00 84.44           C  
ATOM   1008  CB  THR A 125       8.489  25.254  19.026  1.00 84.44           C  
ATOM   1009  O   THR A 125       7.301  23.345  16.571  1.00 84.44           O  
ATOM   1010  CG2 THR A 125       9.477  25.306  20.193  1.00 84.44           C  
ATOM   1011  OG1 THR A 125       9.180  25.639  17.860  1.00 84.44           O  
ATOM   1012  N   GLU A 126       5.720  24.455  17.699  1.00 67.25           N  
ATOM   1013  CA  GLU A 126       4.781  24.543  16.562  1.00 67.25           C  
ATOM   1014  C   GLU A 126       5.406  25.186  15.311  1.00 67.25           C  
ATOM   1015  CB  GLU A 126       3.552  25.364  16.995  1.00 67.25           C  
ATOM   1016  O   GLU A 126       5.170  24.756  14.180  1.00 67.25           O  
ATOM   1017  CG  GLU A 126       2.575  24.558  17.862  1.00 67.25           C  
ATOM   1018  CD  GLU A 126       1.982  23.374  17.082  1.00 67.25           C  
ATOM   1019  OE1 GLU A 126       2.087  22.228  17.572  1.00 67.25           O  
ATOM   1020  OE2 GLU A 126       1.477  23.615  15.964  1.00 67.25           O  
ATOM   1021  N   GLU A 127       6.268  26.186  15.502  1.00 67.56           N  
ATOM   1022  CA  GLU A 127       6.990  26.836  14.407  1.00 67.56           C  
ATOM   1023  C   GLU A 127       7.986  25.868  13.739  1.00 67.56           C  
ATOM   1024  CB  GLU A 127       7.679  28.094  14.958  1.00 67.56           C  
ATOM   1025  O   GLU A 127       8.012  25.739  12.514  1.00 67.56           O  
ATOM   1026  CG  GLU A 127       7.917  29.133  13.858  1.00 67.56           C  
ATOM   1027  CD  GLU A 127       8.771  30.319  14.331  1.00 67.56           C  
ATOM   1028  OE1 GLU A 127       9.395  30.958  13.452  1.00 67.56           O  
ATOM   1029  OE2 GLU A 127       8.822  30.572  15.554  1.00 67.56           O  
ATOM   1030  N   GLN A 128       8.738  25.103  14.538  1.00 73.75           N  
ATOM   1031  CA  GLN A 128       9.679  24.086  14.056  1.00 73.75           C  
ATOM   1032  C   GLN A 128       8.971  22.929  13.347  1.00 73.75           C  
ATOM   1033  CB  GLN A 128      10.487  23.539  15.238  1.00 73.75           C  
ATOM   1034  O   GLN A 128       9.430  22.475  12.297  1.00 73.75           O  
ATOM   1035  CG  GLN A 128      11.481  24.557  15.811  1.00 73.75           C  
ATOM   1036  CD  GLN A 128      12.082  24.088  17.134  1.00 73.75           C  
ATOM   1037  NE2 GLN A 128      13.278  24.518  17.467  1.00 73.75           N  
ATOM   1038  OE1 GLN A 128      11.502  23.340  17.902  1.00 73.75           O  
ATOM   1039  N   LYS A 129       7.829  22.482  13.876  1.00 66.38           N  
ATOM   1040  CA  LYS A 129       6.996  21.443  13.263  1.00 66.38           C  
ATOM   1041  C   LYS A 129       6.459  21.888  11.903  1.00 66.38           C  
ATOM   1042  CB  LYS A 129       5.878  21.090  14.249  1.00 66.38           C  
ATOM   1043  O   LYS A 129       6.504  21.116  10.946  1.00 66.38           O  
ATOM   1044  CG  LYS A 129       5.100  19.832  13.842  1.00 66.38           C  
ATOM   1045  CD  LYS A 129       4.091  19.507  14.947  1.00 66.38           C  
ATOM   1046  CE  LYS A 129       3.307  18.226  14.655  1.00 66.38           C  
ATOM   1047  NZ  LYS A 129       2.409  17.920  15.795  1.00 66.38           N  
ATOM   1048  N   ASN A 130       6.030  23.144  11.774  1.00 59.34           N  
ATOM   1049  CA  ASN A 130       5.620  23.714  10.488  1.00 59.34           C  
ATOM   1050  C   ASN A 130       6.781  23.815   9.488  1.00 59.34           C  
ATOM   1051  CB  ASN A 130       4.943  25.074  10.730  1.00 59.34           C  
ATOM   1052  O   ASN A 130       6.599  23.480   8.312  1.00 59.34           O  
ATOM   1053  CG  ASN A 130       3.493  24.923  11.155  1.00 59.34           C  
ATOM   1054  ND2 ASN A 130       2.958  25.876  11.876  1.00 59.34           N  
ATOM   1055  OD1 ASN A 130       2.816  23.969  10.809  1.00 59.34           O  
ATOM   1056  N   TYR A 131       7.982  24.203   9.932  1.00 71.88           N  
ATOM   1057  CA  TYR A 131       9.173  24.190   9.076  1.00 71.88           C  
ATOM   1058  C   TYR A 131       9.515  22.777   8.596  1.00 71.88           C  
ATOM   1059  CB  TYR A 131      10.372  24.835   9.793  1.00 71.88           C  
ATOM   1060  O   TYR A 131       9.695  22.569   7.397  1.00 71.88           O  
ATOM   1061  CG  TYR A 131      10.233  26.317  10.106  1.00 71.88           C  
ATOM   1062  CD1 TYR A 131       9.630  27.189   9.176  1.00 71.88           C  
ATOM   1063  CD2 TYR A 131      10.734  26.837  11.319  1.00 71.88           C  
ATOM   1064  CE1 TYR A 131       9.496  28.556   9.472  1.00 71.88           C  
ATOM   1065  CE2 TYR A 131      10.592  28.208  11.620  1.00 71.88           C  
ATOM   1066  OH  TYR A 131       9.771  30.388  10.957  1.00 71.88           O  
ATOM   1067  CZ  TYR A 131       9.959  29.068  10.698  1.00 71.88           C  
ATOM   1068  N   LEU A 132       9.530  21.792   9.495  1.00 71.94           N  
ATOM   1069  CA  LEU A 132       9.845  20.405   9.154  1.00 71.94           C  
ATOM   1070  C   LEU A 132       8.775  19.766   8.262  1.00 71.94           C  
ATOM   1071  CB  LEU A 132      10.070  19.606  10.443  1.00 71.94           C  
ATOM   1072  O   LEU A 132       9.120  19.111   7.282  1.00 71.94           O  
ATOM   1073  CG  LEU A 132      11.398  19.949  11.142  1.00 71.94           C  
ATOM   1074  CD1 LEU A 132      11.381  19.377  12.547  1.00 71.94           C  
ATOM   1075  CD2 LEU A 132      12.619  19.371  10.424  1.00 71.94           C  
ATOM   1076  N   ASN A 133       7.488  20.023   8.500  1.00 61.34           N  
ATOM   1077  CA  ASN A 133       6.422  19.592   7.591  1.00 61.34           C  
ATOM   1078  C   ASN A 133       6.590  20.197   6.193  1.00 61.34           C  
ATOM   1079  CB  ASN A 133       5.054  19.962   8.188  1.00 61.34           C  
ATOM   1080  O   ASN A 133       6.457  19.492   5.192  1.00 61.34           O  
ATOM   1081  CG  ASN A 133       4.559  18.930   9.182  1.00 61.34           C  
ATOM   1082  ND2 ASN A 133       3.771  19.332  10.149  1.00 61.34           N  
ATOM   1083  OD1 ASN A 133       4.821  17.745   9.067  1.00 61.34           O  
ATOM   1084  N   THR A 134       6.949  21.480   6.110  1.00 61.41           N  
ATOM   1085  CA  THR A 134       7.207  22.152   4.829  1.00 61.41           C  
ATOM   1086  C   THR A 134       8.414  21.543   4.111  1.00 61.41           C  
ATOM   1087  CB  THR A 134       7.407  23.660   5.033  1.00 61.41           C  
ATOM   1088  O   THR A 134       8.346  21.293   2.905  1.00 61.41           O  
ATOM   1089  CG2 THR A 134       7.577  24.406   3.710  1.00 61.41           C  
ATOM   1090  OG1 THR A 134       6.272  24.209   5.660  1.00 61.41           O  
ATOM   1091  N   ILE A 135       9.498  21.250   4.839  1.00 74.50           N  
ATOM   1092  CA  ILE A 135      10.693  20.579   4.305  1.00 74.50           C  
ATOM   1093  C   ILE A 135      10.338  19.176   3.803  1.00 74.50           C  
ATOM   1094  CB  ILE A 135      11.819  20.546   5.369  1.00 74.50           C  
ATOM   1095  O   ILE A 135      10.705  18.827   2.682  1.00 74.50           O  
ATOM   1096  CG1 ILE A 135      12.368  21.971   5.614  1.00 74.50           C  
ATOM   1097  CG2 ILE A 135      12.977  19.622   4.940  1.00 74.50           C  
ATOM   1098  CD1 ILE A 135      13.188  22.103   6.905  1.00 74.50           C  
ATOM   1099  N   ASN A 136       9.573  18.400   4.575  1.00 64.69           N  
ATOM   1100  CA  ASN A 136       9.173  17.042   4.214  1.00 64.69           C  
ATOM   1101  C   ASN A 136       8.305  17.027   2.949  1.00 64.69           C  
ATOM   1102  CB  ASN A 136       8.425  16.408   5.399  1.00 64.69           C  
ATOM   1103  O   ASN A 136       8.598  16.307   1.998  1.00 64.69           O  
ATOM   1104  CG  ASN A 136       8.206  14.920   5.211  1.00 64.69           C  
ATOM   1105  ND2 ASN A 136       7.129  14.393   5.742  1.00 64.69           N  
ATOM   1106  OD1 ASN A 136       8.988  14.210   4.602  1.00 64.69           O  
ATOM   1107  N   VAL A 137       7.273  17.877   2.897  1.00 63.19           N  
ATOM   1108  CA  VAL A 137       6.405  18.017   1.717  1.00 63.19           C  
ATOM   1109  C   VAL A 137       7.215  18.455   0.497  1.00 63.19           C  
ATOM   1110  CB  VAL A 137       5.252  19.000   2.006  1.00 63.19           C  
ATOM   1111  O   VAL A 137       7.023  17.917  -0.594  1.00 63.19           O  
ATOM   1112  CG1 VAL A 137       4.450  19.361   0.747  1.00 63.19           C  
ATOM   1113  CG2 VAL A 137       4.265  18.387   3.007  1.00 63.19           C  
ATOM   1114  N   SER A 138       8.158  19.383   0.671  1.00 66.88           N  
ATOM   1115  CA  SER A 138       9.025  19.851  -0.416  1.00 66.88           C  
ATOM   1116  C   SER A 138       9.960  18.750  -0.919  1.00 66.88           C  
ATOM   1117  CB  SER A 138       9.843  21.065   0.030  1.00 66.88           C  
ATOM   1118  O   SER A 138      10.102  18.581  -2.129  1.00 66.88           O  
ATOM   1119  OG  SER A 138       8.979  22.116   0.408  1.00 66.88           O  
ATOM   1120  N   ALA A 139      10.552  17.965  -0.016  1.00 70.81           N  
ATOM   1121  CA  ALA A 139      11.441  16.862  -0.361  1.00 70.81           C  
ATOM   1122  C   ALA A 139      10.686  15.723  -1.068  1.00 70.81           C  
ATOM   1123  CB  ALA A 139      12.153  16.392   0.914  1.00 70.81           C  
ATOM   1124  O   ALA A 139      11.110  15.268  -2.127  1.00 70.81           O  
ATOM   1125  N   VAL A 140       9.519  15.321  -0.557  1.00 62.81           N  
ATOM   1126  CA  VAL A 140       8.658  14.319  -1.210  1.00 62.81           C  
ATOM   1127  C   VAL A 140       8.200  14.801  -2.591  1.00 62.81           C  
ATOM   1128  CB  VAL A 140       7.455  13.977  -0.309  1.00 62.81           C  
ATOM   1129  O   VAL A 140       8.276  14.052  -3.565  1.00 62.81           O  
ATOM   1130  CG1 VAL A 140       6.424  13.088  -1.019  1.00 62.81           C  
ATOM   1131  CG2 VAL A 140       7.917  13.224   0.947  1.00 62.81           C  
ATOM   1132  N   SER A 141       7.784  16.065  -2.705  1.00 63.81           N  
ATOM   1133  CA  SER A 141       7.388  16.671  -3.982  1.00 63.81           C  
ATOM   1134  C   SER A 141       8.535  16.665  -4.995  1.00 63.81           C  
ATOM   1135  CB  SER A 141       6.897  18.098  -3.733  1.00 63.81           C  
ATOM   1136  O   SER A 141       8.351  16.253  -6.140  1.00 63.81           O  
ATOM   1137  OG  SER A 141       6.374  18.667  -4.916  1.00 63.81           O  
ATOM   1138  N   LEU A 142       9.747  17.030  -4.569  1.00 70.94           N  
ATOM   1139  CA  LEU A 142      10.935  16.992  -5.419  1.00 70.94           C  
ATOM   1140  C   LEU A 142      11.258  15.564  -5.895  1.00 70.94           C  
ATOM   1141  CB  LEU A 142      12.092  17.637  -4.636  1.00 70.94           C  
ATOM   1142  O   LEU A 142      11.624  15.365  -7.052  1.00 70.94           O  
ATOM   1143  CG  LEU A 142      13.384  17.789  -5.449  1.00 70.94           C  
ATOM   1144  CD1 LEU A 142      13.207  18.709  -6.661  1.00 70.94           C  
ATOM   1145  CD2 LEU A 142      14.491  18.372  -4.571  1.00 70.94           C  
ATOM   1146  N   GLY A 143      11.057  14.560  -5.040  1.00 67.12           N  
ATOM   1147  CA  GLY A 143      11.252  13.149  -5.387  1.00 67.12           C  
ATOM   1148  C   GLY A 143      10.265  12.670  -6.443  1.00 67.12           C  
ATOM   1149  O   GLY A 143      10.654  11.999  -7.400  1.00 67.12           O  
ATOM   1150  N   ASN A 144       9.006  13.088  -6.317  1.00 64.19           N  
ATOM   1151  CA  ASN A 144       7.980  12.828  -7.322  1.00 64.19           C  
ATOM   1152  C   ASN A 144       8.329  13.490  -8.661  1.00 64.19           C  
ATOM   1153  CB  ASN A 144       6.615  13.278  -6.780  1.00 64.19           C  
ATOM   1154  O   ASN A 144       8.242  12.831  -9.690  1.00 64.19           O  
ATOM   1155  CG  ASN A 144       6.124  12.410  -5.635  1.00 64.19           C  
ATOM   1156  ND2 ASN A 144       5.183  12.897  -4.861  1.00 64.19           N  
ATOM   1157  OD1 ASN A 144       6.547  11.283  -5.434  1.00 64.19           O  
ATOM   1158  N   ILE A 145       8.825  14.733  -8.656  1.00 68.06           N  
ATOM   1159  CA  ILE A 145       9.281  15.417  -9.879  1.00 68.06           C  
ATOM   1160  C   ILE A 145      10.429  14.650 -10.551  1.00 68.06           C  
ATOM   1161  CB  ILE A 145       9.675  16.883  -9.577  1.00 68.06           C  
ATOM   1162  O   ILE A 145      10.421  14.489 -11.770  1.00 68.06           O  
ATOM   1163  CG1 ILE A 145       8.425  17.691  -9.162  1.00 68.06           C  
ATOM   1164  CG2 ILE A 145      10.350  17.549 -10.795  1.00 68.06           C  
ATOM   1165  CD1 ILE A 145       8.733  19.086  -8.602  1.00 68.06           C  
ATOM   1166  N   PHE A 146      11.407  14.147  -9.793  1.00 68.81           N  
ATOM   1167  CA  PHE A 146      12.487  13.342 -10.376  1.00 68.81           C  
ATOM   1168  C   PHE A 146      11.982  12.037 -10.983  1.00 68.81           C  
ATOM   1169  CB  PHE A 146      13.575  13.050  -9.335  1.00 68.81           C  
ATOM   1170  O   PHE A 146      12.414  11.663 -12.075  1.00 68.81           O  
ATOM   1171  CG  PHE A 146      14.513  14.214  -9.127  1.00 68.81           C  
ATOM   1172  CD1 PHE A 146      15.253  14.706 -10.219  1.00 68.81           C  
ATOM   1173  CD2 PHE A 146      14.641  14.817  -7.863  1.00 68.81           C  
ATOM   1174  CE1 PHE A 146      16.042  15.856 -10.070  1.00 68.81           C  
ATOM   1175  CE2 PHE A 146      15.466  15.943  -7.708  1.00 68.81           C  
ATOM   1176  CZ  PHE A 146      16.117  16.493  -8.821  1.00 68.81           C  
ATOM   1177  N   ASN A 147      11.062  11.355 -10.303  1.00 68.00           N  
ATOM   1178  CA  ASN A 147      10.440  10.151 -10.841  1.00 68.00           C  
ATOM   1179  C   ASN A 147       9.640  10.461 -12.118  1.00 68.00           C  
ATOM   1180  CB  ASN A 147       9.580   9.497  -9.751  1.00 68.00           C  
ATOM   1181  O   ASN A 147       9.763   9.719 -13.089  1.00 68.00           O  
ATOM   1182  CG  ASN A 147      10.391   8.860  -8.631  1.00 68.00           C  
ATOM   1183  ND2 ASN A 147       9.807   8.771  -7.458  1.00 68.00           N  
ATOM   1184  OD1 ASN A 147      11.520   8.393  -8.786  1.00 68.00           O  
ATOM   1185  N   ASP A 148       8.919  11.586 -12.161  1.00 68.25           N  
ATOM   1186  CA  ASP A 148       8.189  12.047 -13.345  1.00 68.25           C  
ATOM   1187  C   ASP A 148       9.130  12.316 -14.532  1.00 68.25           C  
ATOM   1188  CB  ASP A 148       7.400  13.332 -13.020  1.00 68.25           C  
ATOM   1189  O   ASP A 148       8.848  11.908 -15.658  1.00 68.25           O  
ATOM   1190  CG  ASP A 148       6.128  13.147 -12.186  1.00 68.25           C  
ATOM   1191  OD1 ASP A 148       5.664  11.995 -12.021  1.00 68.25           O  
ATOM   1192  OD2 ASP A 148       5.572  14.207 -11.804  1.00 68.25           O  
ATOM   1193  N   VAL A 149      10.278  12.961 -14.300  1.00 69.81           N  
ATOM   1194  CA  VAL A 149      11.281  13.222 -15.352  1.00 69.81           C  
ATOM   1195  C   VAL A 149      11.855  11.917 -15.912  1.00 69.81           C  
ATOM   1196  CB  VAL A 149      12.395  14.149 -14.824  1.00 69.81           C  
ATOM   1197  O   VAL A 149      12.021  11.789 -17.125  1.00 69.81           O  
ATOM   1198  CG1 VAL A 149      13.579  14.280 -15.793  1.00 69.81           C  
ATOM   1199  CG2 VAL A 149      11.850  15.567 -14.598  1.00 69.81           C  
ATOM   1200  N   ILE A 150      12.116  10.925 -15.057  1.00 68.00           N  
ATOM   1201  CA  ILE A 150      12.580   9.603 -15.500  1.00 68.00           C  
ATOM   1202  C   ILE A 150      11.499   8.848 -16.266  1.00 68.00           C  
ATOM   1203  CB  ILE A 150      13.082   8.785 -14.293  1.00 68.00           C  
ATOM   1204  O   ILE A 150      11.794   8.229 -17.291  1.00 68.00           O  
ATOM   1205  CG1 ILE A 150      14.403   9.350 -13.742  1.00 68.00           C  
ATOM   1206  CG2 ILE A 150      13.255   7.287 -14.621  1.00 68.00           C  
ATOM   1207  CD1 ILE A 150      15.578   9.349 -14.732  1.00 68.00           C  
ATOM   1208  N   ASP A 151      10.255   8.878 -15.792  1.00 66.25           N  
ATOM   1209  CA  ASP A 151       9.144   8.241 -16.493  1.00 66.25           C  
ATOM   1210  C   ASP A 151       8.939   8.890 -17.875  1.00 66.25           C  
ATOM   1211  CB  ASP A 151       7.874   8.250 -15.616  1.00 66.25           C  
ATOM   1212  O   ASP A 151       8.758   8.166 -18.856  1.00 66.25           O  
ATOM   1213  CG  ASP A 151       7.806   7.115 -14.566  1.00 66.25           C  
ATOM   1214  OD1 ASP A 151       8.624   6.158 -14.608  1.00 66.25           O  
ATOM   1215  OD2 ASP A 151       6.833   7.104 -13.772  1.00 66.25           O  
ATOM   1216  N   LEU A 152       9.087  10.216 -18.000  1.00 67.31           N  
ATOM   1217  CA  LEU A 152       9.084  10.928 -19.286  1.00 67.31           C  
ATOM   1218  C   LEU A 152      10.198  10.427 -20.214  1.00 67.31           C  
ATOM   1219  CB  LEU A 152       9.166  12.442 -19.014  1.00 67.31           C  
ATOM   1220  O   LEU A 152       9.938  10.110 -21.374  1.00 67.31           O  
ATOM   1221  CG  LEU A 152       8.965  13.359 -20.240  1.00 67.31           C  
ATOM   1222  CD1 LEU A 152       8.588  14.749 -19.729  1.00 67.31           C  
ATOM   1223  CD2 LEU A 152      10.212  13.532 -21.111  1.00 67.31           C  
ATOM   1224  N   GLU A 153      11.423  10.275 -19.717  1.00 67.62           N  
ATOM   1225  CA  GLU A 153      12.534   9.805 -20.547  1.00 67.62           C  
ATOM   1226  C   GLU A 153      12.366   8.339 -20.997  1.00 67.62           C  
ATOM   1227  CB  GLU A 153      13.846   9.992 -19.781  1.00 67.62           C  
ATOM   1228  O   GLU A 153      12.695   7.958 -22.130  1.00 67.62           O  
ATOM   1229  CG  GLU A 153      14.950  10.266 -20.804  1.00 67.62           C  
ATOM   1230  CD  GLU A 153      16.356  10.165 -20.234  1.00 67.62           C  
ATOM   1231  OE1 GLU A 153      17.245  10.772 -20.879  1.00 67.62           O  
ATOM   1232  OE2 GLU A 153      16.551   9.413 -19.257  1.00 67.62           O  
ATOM   1233  N   LYS A 154      11.786   7.495 -20.136  1.00 66.12           N  
ATOM   1234  CA  LYS A 154      11.402   6.119 -20.486  1.00 66.12           C  
ATOM   1235  C   LYS A 154      10.291   6.083 -21.535  1.00 66.12           C  
ATOM   1236  CB  LYS A 154      10.970   5.361 -19.228  1.00 66.12           C  
ATOM   1237  O   LYS A 154      10.310   5.203 -22.399  1.00 66.12           O  
ATOM   1238  CG  LYS A 154      12.170   5.009 -18.342  1.00 66.12           C  
ATOM   1239  CD  LYS A 154      11.668   4.321 -17.072  1.00 66.12           C  
ATOM   1240  CE  LYS A 154      12.849   3.958 -16.173  1.00 66.12           C  
ATOM   1241  NZ  LYS A 154      12.366   3.373 -14.901  1.00 66.12           N  
ATOM   1242  N   ILE A 155       9.351   7.027 -21.487  1.00 66.25           N  
ATOM   1243  CA  ILE A 155       8.299   7.186 -22.499  1.00 66.25           C  
ATOM   1244  C   ILE A 155       8.912   7.601 -23.842  1.00 66.25           C  
ATOM   1245  CB  ILE A 155       7.210   8.171 -22.011  1.00 66.25           C  
ATOM   1246  O   ILE A 155       8.681   6.919 -24.843  1.00 66.25           O  
ATOM   1247  CG1 ILE A 155       6.384   7.542 -20.869  1.00 66.25           C  
ATOM   1248  CG2 ILE A 155       6.260   8.564 -23.157  1.00 66.25           C  
ATOM   1249  CD1 ILE A 155       5.615   8.562 -20.016  1.00 66.25           C  
ATOM   1250  N   ASP A 156       9.743   8.647 -23.866  1.00 63.41           N  
ATOM   1251  CA  ASP A 156      10.390   9.155 -25.087  1.00 63.41           C  
ATOM   1252  C   ASP A 156      11.276   8.092 -25.756  1.00 63.41           C  
ATOM   1253  CB  ASP A 156      11.230  10.403 -24.752  1.00 63.41           C  
ATOM   1254  O   ASP A 156      11.315   7.970 -26.984  1.00 63.41           O  
ATOM   1255  CG  ASP A 156      10.436  11.715 -24.713  1.00 63.41           C  
ATOM   1256  OD1 ASP A 156       9.234  11.703 -25.066  1.00 63.41           O  
ATOM   1257  OD2 ASP A 156      11.081  12.743 -24.408  1.00 63.41           O  
ATOM   1258  N   SER A 157      11.939   7.255 -24.955  1.00 62.47           N  
ATOM   1259  CA  SER A 157      12.763   6.143 -25.442  1.00 62.47           C  
ATOM   1260  C   SER A 157      11.979   4.864 -25.782  1.00 62.47           C  
ATOM   1261  CB  SER A 157      13.915   5.872 -24.470  1.00 62.47           C  
ATOM   1262  O   SER A 157      12.590   3.883 -26.212  1.00 62.47           O  
ATOM   1263  OG  SER A 157      13.450   5.533 -23.182  1.00 62.47           O  
ATOM   1264  N   ARG A 158      10.641   4.854 -25.633  1.00 62.19           N  
ATOM   1265  CA  ARG A 158       9.759   3.671 -25.769  1.00 62.19           C  
ATOM   1266  C   ARG A 158      10.175   2.480 -24.894  1.00 62.19           C  
ATOM   1267  CB  ARG A 158       9.595   3.243 -27.237  1.00 62.19           C  
ATOM   1268  O   ARG A 158       9.901   1.336 -25.244  1.00 62.19           O  
ATOM   1269  CG  ARG A 158       9.076   4.348 -28.156  1.00 62.19           C  
ATOM   1270  CD  ARG A 158       8.925   3.758 -29.558  1.00 62.19           C  
ATOM   1271  NE  ARG A 158       8.486   4.782 -30.517  1.00 62.19           N  
ATOM   1272  NH1 ARG A 158       8.408   3.429 -32.361  1.00 62.19           N  
ATOM   1273  NH2 ARG A 158       7.849   5.591 -32.541  1.00 62.19           N  
ATOM   1274  CZ  ARG A 158       8.252   4.598 -31.800  1.00 62.19           C  
ATOM   1275  N   LYS A 159      10.848   2.747 -23.774  1.00 62.31           N  
ATOM   1276  CA  LYS A 159      11.294   1.748 -22.790  1.00 62.31           C  
ATOM   1277  C   LYS A 159      10.296   1.555 -21.645  1.00 62.31           C  
ATOM   1278  CB  LYS A 159      12.666   2.154 -22.233  1.00 62.31           C  
ATOM   1279  O   LYS A 159      10.537   0.729 -20.770  1.00 62.31           O  
ATOM   1280  CG  LYS A 159      13.810   2.087 -23.256  1.00 62.31           C  
ATOM   1281  CD  LYS A 159      15.111   2.508 -22.560  1.00 62.31           C  
ATOM   1282  CE  LYS A 159      16.312   2.522 -23.509  1.00 62.31           C  
ATOM   1283  NZ  LYS A 159      17.519   3.047 -22.814  1.00 62.31           N  
ATOM   1284  N   LEU A 160       9.216   2.339 -21.598  1.00 66.56           N  
ATOM   1285  CA  LEU A 160       8.175   2.169 -20.589  1.00 66.56           C  
ATOM   1286  C   LEU A 160       7.312   0.946 -20.935  1.00 66.56           C  
ATOM   1287  CB  LEU A 160       7.360   3.469 -20.428  1.00 66.56           C  
ATOM   1288  O   LEU A 160       6.490   0.992 -21.849  1.00 66.56           O  
ATOM   1289  CG  LEU A 160       6.422   3.428 -19.202  1.00 66.56           C  
ATOM   1290  CD1 LEU A 160       7.200   3.431 -17.881  1.00 66.56           C  
ATOM   1291  CD2 LEU A 160       5.499   4.644 -19.154  1.00 66.56           C  
ATOM   1292  N   GLU A 161       7.506  -0.138 -20.191  1.00 67.25           N  
ATOM   1293  CA  GLU A 161       6.716  -1.365 -20.288  1.00 67.25           C  
ATOM   1294  C   GLU A 161       5.745  -1.470 -19.107  1.00 67.25           C  
ATOM   1295  CB  GLU A 161       7.634  -2.595 -20.386  1.00 67.25           C  
ATOM   1296  O   GLU A 161       6.059  -1.054 -17.990  1.00 67.25           O  
ATOM   1297  CG  GLU A 161       8.461  -2.585 -21.685  1.00 67.25           C  
ATOM   1298  CD  GLU A 161       9.304  -3.853 -21.899  1.00 67.25           C  
ATOM   1299  OE1 GLU A 161       9.847  -3.987 -23.021  1.00 67.25           O  
ATOM   1300  OE2 GLU A 161       9.394  -4.680 -20.965  1.00 67.25           O  
ATOM   1301  N   LEU A 162       4.551  -2.016 -19.360  1.00 74.69           N  
ATOM   1302  CA  LEU A 162       3.588  -2.327 -18.305  1.00 74.69           C  
ATOM   1303  C   LEU A 162       3.909  -3.688 -17.705  1.00 74.69           C  
ATOM   1304  CB  LEU A 162       2.153  -2.338 -18.847  1.00 74.69           C  
ATOM   1305  O   LEU A 162       3.985  -4.681 -18.431  1.00 74.69           O  
ATOM   1306  CG  LEU A 162       1.621  -0.977 -19.309  1.00 74.69           C  
ATOM   1307  CD1 LEU A 162       0.195  -1.191 -19.806  1.00 74.69           C  
ATOM   1308  CD2 LEU A 162       1.582   0.066 -18.190  1.00 74.69           C  
ATOM   1309  N   TYR A 163       3.995  -3.747 -16.383  1.00 73.50           N  
ATOM   1310  CA  TYR A 163       4.197  -4.992 -15.665  1.00 73.50           C  
ATOM   1311  C   TYR A 163       2.875  -5.452 -15.057  1.00 73.50           C  
ATOM   1312  CB  TYR A 163       5.331  -4.818 -14.661  1.00 73.50           C  
ATOM   1313  O   TYR A 163       2.520  -5.125 -13.926  1.00 73.50           O  
ATOM   1314  CG  TYR A 163       5.745  -6.115 -14.003  1.00 73.50           C  
ATOM   1315  CD1 TYR A 163       5.857  -6.168 -12.607  1.00 73.50           C  
ATOM   1316  CD2 TYR A 163       6.086  -7.244 -14.778  1.00 73.50           C  
ATOM   1317  CE1 TYR A 163       6.332  -7.341 -12.001  1.00 73.50           C  
ATOM   1318  CE2 TYR A 163       6.444  -8.455 -14.155  1.00 73.50           C  
ATOM   1319  OH  TYR A 163       6.847  -9.664 -12.105  1.00 73.50           O  
ATOM   1320  CZ  TYR A 163       6.539  -8.510 -12.752  1.00 73.50           C  
ATOM   1321  N   LYS A 164       2.100  -6.179 -15.864  1.00 77.81           N  
ATOM   1322  CA  LYS A 164       0.772  -6.650 -15.467  1.00 77.81           C  
ATOM   1323  C   LYS A 164       0.888  -7.811 -14.484  1.00 77.81           C  
ATOM   1324  CB  LYS A 164      -0.060  -7.060 -16.683  1.00 77.81           C  
ATOM   1325  O   LYS A 164       1.572  -8.791 -14.773  1.00 77.81           O  
ATOM   1326  CG  LYS A 164      -0.244  -5.916 -17.686  1.00 77.81           C  
ATOM   1327  CD  LYS A 164      -1.088  -6.415 -18.857  1.00 77.81           C  
ATOM   1328  CE  LYS A 164      -1.204  -5.316 -19.910  1.00 77.81           C  
ATOM   1329  NZ  LYS A 164      -2.005  -5.797 -21.057  1.00 77.81           N  
ATOM   1330  N   LYS A 165       0.170  -7.713 -13.370  1.00 71.25           N  
ATOM   1331  CA  LYS A 165       0.017  -8.766 -12.367  1.00 71.25           C  
ATOM   1332  C   LYS A 165      -1.451  -8.995 -12.056  1.00 71.25           C  
ATOM   1333  CB  LYS A 165       0.744  -8.385 -11.076  1.00 71.25           C  
ATOM   1334  O   LYS A 165      -2.285  -8.117 -12.274  1.00 71.25           O  
ATOM   1335  CG  LYS A 165       2.262  -8.329 -11.247  1.00 71.25           C  
ATOM   1336  CD  LYS A 165       2.881  -8.221  -9.853  1.00 71.25           C  
ATOM   1337  CE  LYS A 165       4.384  -8.104  -9.998  1.00 71.25           C  
ATOM   1338  NZ  LYS A 165       5.078  -8.101  -8.690  1.00 71.25           N  
ATOM   1339  N   GLU A 166      -1.752 -10.181 -11.549  1.00 77.62           N  
ATOM   1340  CA  GLU A 166      -3.020 -10.427 -10.878  1.00 77.62           C  
ATOM   1341  C   GLU A 166      -3.155  -9.439  -9.717  1.00 77.62           C  
ATOM   1342  CB  GLU A 166      -3.052 -11.885 -10.421  1.00 77.62           C  
ATOM   1343  O   GLU A 166      -2.235  -9.271  -8.918  1.00 77.62           O  
ATOM   1344  CG  GLU A 166      -4.374 -12.263  -9.744  1.00 77.62           C  
ATOM   1345  CD  GLU A 166      -4.458 -13.772  -9.471  1.00 77.62           C  
ATOM   1346  OE1 GLU A 166      -5.115 -14.143  -8.480  1.00 77.62           O  
ATOM   1347  OE2 GLU A 166      -3.873 -14.547 -10.261  1.00 77.62           O  
ATOM   1348  N   THR A 167      -4.257  -8.701  -9.708  1.00 69.50           N  
ATOM   1349  CA  THR A 167      -4.541  -7.664  -8.720  1.00 69.50           C  
ATOM   1350  C   THR A 167      -5.954  -7.879  -8.207  1.00 69.50           C  
ATOM   1351  CB  THR A 167      -4.415  -6.271  -9.355  1.00 69.50           C  
ATOM   1352  O   THR A 167      -6.890  -7.878  -9.012  1.00 69.50           O  
ATOM   1353  CG2 THR A 167      -4.667  -5.131  -8.369  1.00 69.50           C  
ATOM   1354  OG1 THR A 167      -3.121  -6.082  -9.892  1.00 69.50           O  
ATOM   1355  N   ASP A 168      -6.100  -8.019  -6.886  1.00 77.19           N  
ATOM   1356  CA  ASP A 168      -7.394  -7.888  -6.211  1.00 77.19           C  
ATOM   1357  C   ASP A 168      -7.893  -6.457  -6.418  1.00 77.19           C  
ATOM   1358  CB  ASP A 168      -7.287  -8.234  -4.719  1.00 77.19           C  
ATOM   1359  O   ASP A 168      -7.347  -5.477  -5.895  1.00 77.19           O  
ATOM   1360  CG  ASP A 168      -8.637  -8.146  -3.978  1.00 77.19           C  
ATOM   1361  OD1 ASP A 168      -9.518  -7.352  -4.394  1.00 77.19           O  
ATOM   1362  OD2 ASP A 168      -8.772  -8.830  -2.946  1.00 77.19           O  
ATOM   1363  N   PHE A 169      -8.919  -6.336  -7.247  1.00 82.19           N  
ATOM   1364  CA  PHE A 169      -9.421  -5.052  -7.678  1.00 82.19           C  
ATOM   1365  C   PHE A 169     -10.230  -4.354  -6.579  1.00 82.19           C  
ATOM   1366  CB  PHE A 169     -10.205  -5.258  -8.977  1.00 82.19           C  
ATOM   1367  O   PHE A 169     -10.214  -3.126  -6.513  1.00 82.19           O  
ATOM   1368  CG  PHE A 169     -10.581  -3.979  -9.696  1.00 82.19           C  
ATOM   1369  CD1 PHE A 169     -11.883  -3.822 -10.200  1.00 82.19           C  
ATOM   1370  CD2 PHE A 169      -9.631  -2.955  -9.885  1.00 82.19           C  
ATOM   1371  CE1 PHE A 169     -12.233  -2.649 -10.887  1.00 82.19           C  
ATOM   1372  CE2 PHE A 169      -9.987  -1.773 -10.556  1.00 82.19           C  
ATOM   1373  CZ  PHE A 169     -11.291  -1.621 -11.059  1.00 82.19           C  
ATOM   1374  N   PHE A 170     -10.874  -5.098  -5.675  1.00 75.88           N  
ATOM   1375  CA  PHE A 170     -11.600  -4.513  -4.546  1.00 75.88           C  
ATOM   1376  C   PHE A 170     -10.643  -3.940  -3.503  1.00 75.88           C  
ATOM   1377  CB  PHE A 170     -12.528  -5.551  -3.907  1.00 75.88           C  
ATOM   1378  O   PHE A 170     -10.836  -2.799  -3.075  1.00 75.88           O  
ATOM   1379  CG  PHE A 170     -13.802  -5.784  -4.689  1.00 75.88           C  
ATOM   1380  CD1 PHE A 170     -14.851  -4.848  -4.609  1.00 75.88           C  
ATOM   1381  CD2 PHE A 170     -13.947  -6.931  -5.487  1.00 75.88           C  
ATOM   1382  CE1 PHE A 170     -16.042  -5.060  -5.325  1.00 75.88           C  
ATOM   1383  CE2 PHE A 170     -15.138  -7.141  -6.206  1.00 75.88           C  
ATOM   1384  CZ  PHE A 170     -16.185  -6.207  -6.125  1.00 75.88           C  
ATOM   1385  N   SER A 171      -9.588  -4.680  -3.142  1.00 62.03           N  
ATOM   1386  CA  SER A 171      -8.548  -4.167  -2.240  1.00 62.03           C  
ATOM   1387  C   SER A 171      -7.902  -2.911  -2.820  1.00 62.03           C  
ATOM   1388  CB  SER A 171      -7.474  -5.223  -1.972  1.00 62.03           C  
ATOM   1389  O   SER A 171      -7.804  -1.894  -2.137  1.00 62.03           O  
ATOM   1390  OG  SER A 171      -6.617  -4.778  -0.933  1.00 62.03           O  
ATOM   1391  N   PHE A 172      -7.562  -2.938  -4.113  1.00 76.88           N  
ATOM   1392  CA  PHE A 172      -7.010  -1.781  -4.812  1.00 76.88           C  
ATOM   1393  C   PHE A 172      -7.927  -0.547  -4.733  1.00 76.88           C  
ATOM   1394  CB  PHE A 172      -6.750  -2.179  -6.270  1.00 76.88           C  
ATOM   1395  O   PHE A 172      -7.465   0.554  -4.438  1.00 76.88           O  
ATOM   1396  CG  PHE A 172      -6.284  -1.027  -7.129  1.00 76.88           C  
ATOM   1397  CD1 PHE A 172      -7.203  -0.295  -7.906  1.00 76.88           C  
ATOM   1398  CD2 PHE A 172      -4.933  -0.651  -7.102  1.00 76.88           C  
ATOM   1399  CE1 PHE A 172      -6.770   0.824  -8.640  1.00 76.88           C  
ATOM   1400  CE2 PHE A 172      -4.498   0.450  -7.853  1.00 76.88           C  
ATOM   1401  CZ  PHE A 172      -5.415   1.198  -8.608  1.00 76.88           C  
ATOM   1402  N   ILE A 173      -9.231  -0.709  -4.981  1.00 80.19           N  
ATOM   1403  CA  ILE A 173     -10.201   0.395  -4.901  1.00 80.19           C  
ATOM   1404  C   ILE A 173     -10.303   0.942  -3.471  1.00 80.19           C  
ATOM   1405  CB  ILE A 173     -11.574  -0.061  -5.446  1.00 80.19           C  
ATOM   1406  O   ILE A 173     -10.354   2.162  -3.290  1.00 80.19           O  
ATOM   1407  CG1 ILE A 173     -11.500  -0.259  -6.976  1.00 80.19           C  
ATOM   1408  CG2 ILE A 173     -12.672   0.966  -5.109  1.00 80.19           C  
ATOM   1409  CD1 ILE A 173     -12.716  -0.992  -7.559  1.00 80.19           C  
ATOM   1410  N   ASN A 174     -10.310   0.068  -2.462  1.00 70.44           N  
ATOM   1411  CA  ASN A 174     -10.364   0.470  -1.057  1.00 70.44           C  
ATOM   1412  C   ASN A 174      -9.119   1.259  -0.632  1.00 70.44           C  
ATOM   1413  CB  ASN A 174     -10.564  -0.776  -0.180  1.00 70.44           C  
ATOM   1414  O   ASN A 174      -9.250   2.282   0.043  1.00 70.44           O  
ATOM   1415  CG  ASN A 174     -11.996  -1.279  -0.177  1.00 70.44           C  
ATOM   1416  ND2 ASN A 174     -12.205  -2.508   0.231  1.00 70.44           N  
ATOM   1417  OD1 ASN A 174     -12.945  -0.581  -0.499  1.00 70.44           O  
ATOM   1418  N   ASP A 175      -7.930   0.855  -1.081  1.00 63.03           N  
ATOM   1419  CA  ASP A 175      -6.688   1.585  -0.807  1.00 63.03           C  
ATOM   1420  C   ASP A 175      -6.731   3.003  -1.396  1.00 63.03           C  
ATOM   1421  CB  ASP A 175      -5.487   0.807  -1.367  1.00 63.03           C  
ATOM   1422  O   ASP A 175      -6.406   3.982  -0.716  1.00 63.03           O  
ATOM   1423  CG  ASP A 175      -5.204  -0.505  -0.626  1.00 63.03           C  
ATOM   1424  OD1 ASP A 175      -5.562  -0.593   0.571  1.00 63.03           O  
ATOM   1425  OD2 ASP A 175      -4.575  -1.384  -1.258  1.00 63.03           O  
ATOM   1426  N   ILE A 176      -7.212   3.140  -2.638  1.00 78.75           N  
ATOM   1427  CA  ILE A 176      -7.421   4.450  -3.273  1.00 78.75           C  
ATOM   1428  C   ILE A 176      -8.439   5.285  -2.489  1.00 78.75           C  
ATOM   1429  CB  ILE A 176      -7.855   4.280  -4.747  1.00 78.75           C  
ATOM   1430  O   ILE A 176      -8.227   6.485  -2.302  1.00 78.75           O  
ATOM   1431  CG1 ILE A 176      -6.770   3.609  -5.614  1.00 78.75           C  
ATOM   1432  CG2 ILE A 176      -8.267   5.622  -5.385  1.00 78.75           C  
ATOM   1433  CD1 ILE A 176      -5.479   4.404  -5.802  1.00 78.75           C  
ATOM   1434  N   ASN A 177      -9.525   4.671  -2.013  1.00 77.69           N  
ATOM   1435  CA  ASN A 177     -10.559   5.357  -1.242  1.00 77.69           C  
ATOM   1436  C   ASN A 177     -10.009   5.947   0.062  1.00 77.69           C  
ATOM   1437  CB  ASN A 177     -11.711   4.382  -0.974  1.00 77.69           C  
ATOM   1438  O   ASN A 177     -10.217   7.131   0.320  1.00 77.69           O  
ATOM   1439  CG  ASN A 177     -12.874   5.063  -0.276  1.00 77.69           C  
ATOM   1440  ND2 ASN A 177     -13.301   4.554   0.853  1.00 77.69           N  
ATOM   1441  OD1 ASN A 177     -13.394   6.073  -0.721  1.00 77.69           O  
ATOM   1442  N   HIS A 178      -9.261   5.168   0.849  1.00 65.25           N  
ATOM   1443  CA  HIS A 178      -8.675   5.647   2.105  1.00 65.25           C  
ATOM   1444  C   HIS A 178      -7.712   6.818   1.882  1.00 65.25           C  
ATOM   1445  CB  HIS A 178      -7.943   4.495   2.804  1.00 65.25           C  
ATOM   1446  O   HIS A 178      -7.783   7.830   2.582  1.00 65.25           O  
ATOM   1447  CG  HIS A 178      -8.836   3.386   3.298  1.00 65.25           C  
ATOM   1448  CD2 HIS A 178     -10.121   3.498   3.761  1.00 65.25           C  
ATOM   1449  ND1 HIS A 178      -8.478   2.063   3.410  1.00 65.25           N  
ATOM   1450  CE1 HIS A 178      -9.521   1.394   3.927  1.00 65.25           C  
ATOM   1451  NE2 HIS A 178     -10.549   2.226   4.148  1.00 65.25           N  
ATOM   1452  N   ILE A 179      -6.846   6.720   0.867  1.00 70.44           N  
ATOM   1453  CA  ILE A 179      -5.901   7.792   0.525  1.00 70.44           C  
ATOM   1454  C   ILE A 179      -6.652   9.057   0.096  1.00 70.44           C  
ATOM   1455  CB  ILE A 179      -4.925   7.310  -0.573  1.00 70.44           C  
ATOM   1456  O   ILE A 179      -6.307  10.165   0.509  1.00 70.44           O  
ATOM   1457  CG1 ILE A 179      -4.011   6.191  -0.022  1.00 70.44           C  
ATOM   1458  CG2 ILE A 179      -4.065   8.475  -1.105  1.00 70.44           C  
ATOM   1459  CD1 ILE A 179      -3.225   5.444  -1.108  1.00 70.44           C  
ATOM   1460  N   ALA A 180      -7.688   8.910  -0.727  1.00 78.75           N  
ATOM   1461  CA  ALA A 180      -8.449  10.040  -1.232  1.00 78.75           C  
ATOM   1462  C   ALA A 180      -9.273  10.735  -0.137  1.00 78.75           C  
ATOM   1463  CB  ALA A 180      -9.323   9.534  -2.370  1.00 78.75           C  
ATOM   1464  O   ALA A 180      -9.294  11.967  -0.087  1.00 78.75           O  
ATOM   1465  N   GLN A 181      -9.888   9.967   0.769  1.00 75.69           N  
ATOM   1466  CA  GLN A 181     -10.570  10.497   1.952  1.00 75.69           C  
ATOM   1467  C   GLN A 181      -9.607  11.279   2.848  1.00 75.69           C  
ATOM   1468  CB  GLN A 181     -11.206   9.352   2.754  1.00 75.69           C  
ATOM   1469  O   GLN A 181      -9.931  12.389   3.266  1.00 75.69           O  
ATOM   1470  CG  GLN A 181     -12.481   8.803   2.098  1.00 75.69           C  
ATOM   1471  CD  GLN A 181     -13.119   7.682   2.912  1.00 75.69           C  
ATOM   1472  NE2 GLN A 181     -14.347   7.312   2.623  1.00 75.69           N  
ATOM   1473  OE1 GLN A 181     -12.546   7.122   3.829  1.00 75.69           O  
ATOM   1474  N   PHE A 182      -8.402  10.751   3.079  1.00 72.19           N  
ATOM   1475  CA  PHE A 182      -7.373  11.439   3.855  1.00 72.19           C  
ATOM   1476  C   PHE A 182      -6.962  12.778   3.219  1.00 72.19           C  
ATOM   1477  CB  PHE A 182      -6.176  10.496   4.028  1.00 72.19           C  
ATOM   1478  O   PHE A 182      -6.981  13.812   3.888  1.00 72.19           O  
ATOM   1479  CG  PHE A 182      -5.015  11.130   4.762  1.00 72.19           C  
ATOM   1480  CD1 PHE A 182      -3.903  11.613   4.047  1.00 72.19           C  
ATOM   1481  CD2 PHE A 182      -5.058  11.259   6.162  1.00 72.19           C  
ATOM   1482  CE1 PHE A 182      -2.828  12.205   4.734  1.00 72.19           C  
ATOM   1483  CE2 PHE A 182      -3.985  11.853   6.848  1.00 72.19           C  
ATOM   1484  CZ  PHE A 182      -2.867  12.318   6.135  1.00 72.19           C  
ATOM   1485  N   LEU A 183      -6.650  12.791   1.916  1.00 77.31           N  
ATOM   1486  CA  LEU A 183      -6.262  14.012   1.193  1.00 77.31           C  
ATOM   1487  C   LEU A 183      -7.380  15.065   1.181  1.00 77.31           C  
ATOM   1488  CB  LEU A 183      -5.874  13.653  -0.254  1.00 77.31           C  
ATOM   1489  O   LEU A 183      -7.115  16.251   1.377  1.00 77.31           O  
ATOM   1490  CG  LEU A 183      -4.544  12.896  -0.411  1.00 77.31           C  
ATOM   1491  CD1 LEU A 183      -4.382  12.466  -1.872  1.00 77.31           C  
ATOM   1492  CD2 LEU A 183      -3.338  13.759  -0.033  1.00 77.31           C  
ATOM   1493  N   ALA A 184      -8.626  14.645   0.956  1.00 83.25           N  
ATOM   1494  CA  ALA A 184      -9.782  15.536   0.980  1.00 83.25           C  
ATOM   1495  C   ALA A 184     -10.039  16.098   2.392  1.00 83.25           C  
ATOM   1496  CB  ALA A 184     -10.985  14.757   0.435  1.00 83.25           C  
ATOM   1497  O   ALA A 184     -10.285  17.298   2.541  1.00 83.25           O  
ATOM   1498  N   GLY A 185      -9.898  15.259   3.424  1.00 73.44           N  
ATOM   1499  CA  GLY A 185     -10.076  15.623   4.830  1.00 73.44           C  
ATOM   1500  C   GLY A 185      -9.126  16.726   5.298  1.00 73.44           C  
ATOM   1501  O   GLY A 185      -9.562  17.646   5.985  1.00 73.44           O  
ATOM   1502  N   GLN A 186      -7.869  16.732   4.835  1.00 76.38           N  
ATOM   1503  CA  GLN A 186      -6.908  17.807   5.143  1.00 76.38           C  
ATOM   1504  C   GLN A 186      -7.377  19.206   4.703  1.00 76.38           C  
ATOM   1505  CB  GLN A 186      -5.560  17.515   4.470  1.00 76.38           C  
ATOM   1506  O   GLN A 186      -6.939  20.210   5.262  1.00 76.38           O  
ATOM   1507  CG  GLN A 186      -4.811  16.344   5.117  1.00 76.38           C  
ATOM   1508  CD  GLN A 186      -3.401  16.176   4.561  1.00 76.38           C  
ATOM   1509  NE2 GLN A 186      -2.546  15.468   5.262  1.00 76.38           N  
ATOM   1510  OE1 GLN A 186      -3.025  16.674   3.510  1.00 76.38           O  
ATOM   1511  N   LYS A 187      -8.265  19.285   3.705  1.00 78.19           N  
ATOM   1512  CA  LYS A 187      -8.865  20.533   3.209  1.00 78.19           C  
ATOM   1513  C   LYS A 187     -10.347  20.687   3.566  1.00 78.19           C  
ATOM   1514  CB  LYS A 187      -8.621  20.654   1.699  1.00 78.19           C  
ATOM   1515  O   LYS A 187     -11.001  21.579   3.031  1.00 78.19           O  
ATOM   1516  CG  LYS A 187      -7.205  21.144   1.366  1.00 78.19           C  
ATOM   1517  CD  LYS A 187      -7.213  21.565  -0.104  1.00 78.19           C  
ATOM   1518  CE  LYS A 187      -5.941  22.274  -0.557  1.00 78.19           C  
ATOM   1519  NZ  LYS A 187      -6.206  22.867  -1.890  1.00 78.19           N  
ATOM   1520  N   ASN A 188     -10.884  19.850   4.456  1.00 86.00           N  
ATOM   1521  CA  ASN A 188     -12.315  19.804   4.783  1.00 86.00           C  
ATOM   1522  C   ASN A 188     -13.222  19.614   3.544  1.00 86.00           C  
ATOM   1523  CB  ASN A 188     -12.704  21.023   5.643  1.00 86.00           C  
ATOM   1524  O   ASN A 188     -14.328  20.153   3.482  1.00 86.00           O  
ATOM   1525  CG  ASN A 188     -11.955  21.077   6.957  1.00 86.00           C  
ATOM   1526  ND2 ASN A 188     -11.288  22.166   7.258  1.00 86.00           N  
ATOM   1527  OD1 ASN A 188     -11.971  20.149   7.739  1.00 86.00           O  
ATOM   1528  N   LEU A 189     -12.751  18.870   2.538  1.00 90.19           N  
ATOM   1529  CA  LEU A 189     -13.536  18.481   1.365  1.00 90.19           C  
ATOM   1530  C   LEU A 189     -14.214  17.129   1.605  1.00 90.19           C  
ATOM   1531  CB  LEU A 189     -12.637  18.415   0.119  1.00 90.19           C  
ATOM   1532  O   LEU A 189     -13.657  16.250   2.259  1.00 90.19           O  
ATOM   1533  CG  LEU A 189     -11.970  19.737  -0.289  1.00 90.19           C  
ATOM   1534  CD1 LEU A 189     -11.019  19.465  -1.455  1.00 90.19           C  
ATOM   1535  CD2 LEU A 189     -12.994  20.784  -0.726  1.00 90.19           C  
ATOM   1536  N   THR A 190     -15.397  16.926   1.025  1.00 91.56           N  
ATOM   1537  CA  THR A 190     -16.065  15.615   1.044  1.00 91.56           C  
ATOM   1538  C   THR A 190     -15.551  14.738  -0.097  1.00 91.56           C  
ATOM   1539  CB  THR A 190     -17.589  15.767   0.958  1.00 91.56           C  
ATOM   1540  O   THR A 190     -15.471  15.198  -1.237  1.00 91.56           O  
ATOM   1541  CG2 THR A 190     -18.327  14.461   1.250  1.00 91.56           C  
ATOM   1542  OG1 THR A 190     -18.037  16.725   1.889  1.00 91.56           O  
ATOM   1543  N   PHE A 191     -15.244  13.470   0.178  1.00 93.56           N  
ATOM   1544  CA  PHE A 191     -14.891  12.489  -0.851  1.00 93.56           C  
ATOM   1545  C   PHE A 191     -15.978  11.414  -0.985  1.00 93.56           C  
ATOM   1546  CB  PHE A 191     -13.509  11.892  -0.572  1.00 93.56           C  
ATOM   1547  O   PHE A 191     -16.396  10.831   0.011  1.00 93.56           O  
ATOM   1548  CG  PHE A 191     -13.045  10.966  -1.678  1.00 93.56           C  
ATOM   1549  CD1 PHE A 191     -13.212   9.575  -1.557  1.00 93.56           C  
ATOM   1550  CD2 PHE A 191     -12.500  11.501  -2.861  1.00 93.56           C  
ATOM   1551  CE1 PHE A 191     -12.818   8.726  -2.604  1.00 93.56           C  
ATOM   1552  CE2 PHE A 191     -12.122  10.651  -3.916  1.00 93.56           C  
ATOM   1553  CZ  PHE A 191     -12.267   9.260  -3.778  1.00 93.56           C  
ATOM   1554  N   GLU A 192     -16.427  11.143  -2.213  1.00 93.31           N  
ATOM   1555  CA  GLU A 192     -17.409  10.094  -2.529  1.00 93.31           C  
ATOM   1556  C   GLU A 192     -16.804   9.059  -3.492  1.00 93.31           C  
ATOM   1557  CB  GLU A 192     -18.680  10.699  -3.167  1.00 93.31           C  
ATOM   1558  O   GLU A 192     -16.371   9.415  -4.590  1.00 93.31           O  
ATOM   1559  CG  GLU A 192     -19.650  11.418  -2.211  1.00 93.31           C  
ATOM   1560  CD  GLU A 192     -20.848  12.067  -2.955  1.00 93.31           C  
ATOM   1561  OE1 GLU A 192     -21.373  13.105  -2.491  1.00 93.31           O  
ATOM   1562  OE2 GLU A 192     -21.239  11.645  -4.079  1.00 93.31           O  
ATOM   1563  N   LEU A 193     -16.854   7.774  -3.133  1.00 92.25           N  
ATOM   1564  CA  LEU A 193     -16.565   6.661  -4.042  1.00 92.25           C  
ATOM   1565  C   LEU A 193     -17.874   6.061  -4.574  1.00 92.25           C  
ATOM   1566  CB  LEU A 193     -15.695   5.613  -3.324  1.00 92.25           C  
ATOM   1567  O   LEU A 193     -18.791   5.771  -3.807  1.00 92.25           O  
ATOM   1568  CG  LEU A 193     -15.419   4.352  -4.168  1.00 92.25           C  
ATOM   1569  CD1 LEU A 193     -14.524   4.637  -5.376  1.00 92.25           C  
ATOM   1570  CD2 LEU A 193     -14.749   3.273  -3.330  1.00 92.25           C  
ATOM   1571  N   LYS A 194     -17.952   5.845  -5.890  1.00 92.31           N  
ATOM   1572  CA  LYS A 194     -19.062   5.164  -6.570  1.00 92.31           C  
ATOM   1573  C   LYS A 194     -18.509   4.040  -7.436  1.00 92.31           C  
ATOM   1574  CB  LYS A 194     -19.886   6.166  -7.400  1.00 92.31           C  
ATOM   1575  O   LYS A 194     -17.596   4.267  -8.224  1.00 92.31           O  
ATOM   1576  CG  LYS A 194     -20.530   7.215  -6.485  1.00 92.31           C  
ATOM   1577  CD  LYS A 194     -21.374   8.256  -7.224  1.00 92.31           C  
ATOM   1578  CE  LYS A 194     -21.796   9.238  -6.127  1.00 92.31           C  
ATOM   1579  NZ  LYS A 194     -22.455  10.461  -6.621  1.00 92.31           N  
ATOM   1580  N   THR A 195     -19.064   2.843  -7.309  1.00 88.44           N  
ATOM   1581  CA  THR A 195     -18.643   1.658  -8.067  1.00 88.44           C  
ATOM   1582  C   THR A 195     -19.849   0.991  -8.719  1.00 88.44           C  
ATOM   1583  CB  THR A 195     -17.886   0.660  -7.176  1.00 88.44           C  
ATOM   1584  O   THR A 195     -20.962   1.043  -8.189  1.00 88.44           O  
ATOM   1585  CG2 THR A 195     -16.556   1.222  -6.673  1.00 88.44           C  
ATOM   1586  OG1 THR A 195     -18.649   0.345  -6.037  1.00 88.44           O  
ATOM   1587  N   SER A 196     -19.656   0.383  -9.892  1.00 82.88           N  
ATOM   1588  CA  SER A 196     -20.679  -0.466 -10.504  1.00 82.88           C  
ATOM   1589  C   SER A 196     -20.690  -1.866  -9.860  1.00 82.88           C  
ATOM   1590  CB  SER A 196     -20.546  -0.497 -12.034  1.00 82.88           C  
ATOM   1591  O   SER A 196     -19.638  -2.372  -9.471  1.00 82.88           O  
ATOM   1592  OG  SER A 196     -19.378  -1.139 -12.501  1.00 82.88           O  
ATOM   1593  N   PRO A 197     -21.860  -2.519  -9.726  1.00 74.44           N  
ATOM   1594  CA  PRO A 197     -21.974  -3.828  -9.072  1.00 74.44           C  
ATOM   1595  C   PRO A 197     -21.394  -4.998  -9.890  1.00 74.44           C  
ATOM   1596  CB  PRO A 197     -23.474  -4.001  -8.797  1.00 74.44           C  
ATOM   1597  O   PRO A 197     -21.312  -6.112  -9.387  1.00 74.44           O  
ATOM   1598  CG  PRO A 197     -24.146  -3.153  -9.876  1.00 74.44           C  
ATOM   1599  CD  PRO A 197     -23.172  -1.997 -10.073  1.00 74.44           C  
ATOM   1600  N   ASP A 198     -21.000  -4.770 -11.144  1.00 79.62           N  
ATOM   1601  CA  ASP A 198     -20.522  -5.778 -12.101  1.00 79.62           C  
ATOM   1602  C   ASP A 198     -18.985  -5.815 -12.260  1.00 79.62           C  
ATOM   1603  CB  ASP A 198     -21.234  -5.544 -13.442  1.00 79.62           C  
ATOM   1604  O   ASP A 198     -18.452  -6.384 -13.228  1.00 79.62           O  
ATOM   1605  CG  ASP A 198     -20.746  -4.282 -14.164  1.00 79.62           C  
ATOM   1606  OD1 ASP A 198     -20.449  -3.271 -13.478  1.00 79.62           O  
ATOM   1607  OD2 ASP A 198     -20.659  -4.335 -15.408  1.00 79.62           O  
ATOM   1608  N   LEU A 199     -18.258  -5.191 -11.327  1.00 84.50           N  
ATOM   1609  CA  LEU A 199     -16.798  -5.200 -11.318  1.00 84.50           C  
ATOM   1610  C   LEU A 199     -16.261  -6.603 -10.962  1.00 84.50           C  
ATOM   1611  CB  LEU A 199     -16.245  -4.123 -10.365  1.00 84.50           C  
ATOM   1612  O   LEU A 199     -16.766  -7.243 -10.041  1.00 84.50           O  
ATOM   1613  CG  LEU A 199     -16.553  -2.675 -10.796  1.00 84.50           C  
ATOM   1614  CD1 LEU A 199     -16.135  -1.703  -9.692  1.00 84.50           C  
ATOM   1615  CD2 LEU A 199     -15.865  -2.252 -12.104  1.00 84.50           C  
ATOM   1616  N   PRO A 200     -15.245  -7.106 -11.687  1.00 81.38           N  
ATOM   1617  CA  PRO A 200     -14.607  -8.381 -11.375  1.00 81.38           C  
ATOM   1618  C   PRO A 200     -13.752  -8.271 -10.106  1.00 81.38           C  
ATOM   1619  CB  PRO A 200     -13.757  -8.711 -12.604  1.00 81.38           C  
ATOM   1620  O   PRO A 200     -13.194  -7.210  -9.828  1.00 81.38           O  
ATOM   1621  CG  PRO A 200     -13.351  -7.328 -13.106  1.00 81.38           C  
ATOM   1622  CD  PRO A 200     -14.565  -6.460 -12.795  1.00 81.38           C  
ATOM   1623  N   HIS A 201     -13.597  -9.385  -9.386  1.00 76.75           N  
ATOM   1624  CA  HIS A 201     -12.747  -9.450  -8.192  1.00 76.75           C  
ATOM   1625  C   HIS A 201     -11.264  -9.294  -8.538  1.00 76.75           C  
ATOM   1626  CB  HIS A 201     -12.999 -10.765  -7.439  1.00 76.75           C  
ATOM   1627  O   HIS A 201     -10.554  -8.558  -7.861  1.00 76.75           O  
ATOM   1628  CG  HIS A 201     -14.355 -10.820  -6.784  1.00 76.75           C  
ATOM   1629  CD2 HIS A 201     -14.637 -10.529  -5.476  1.00 76.75           C  
ATOM   1630  ND1 HIS A 201     -15.546 -11.155  -7.388  1.00 76.75           N  
ATOM   1631  CE1 HIS A 201     -16.520 -11.054  -6.469  1.00 76.75           C  
ATOM   1632  NE2 HIS A 201     -16.016 -10.674  -5.287  1.00 76.75           N  
ATOM   1633  N   PHE A 202     -10.818  -9.917  -9.633  1.00 79.38           N  
ATOM   1634  CA  PHE A 202      -9.424  -9.887 -10.062  1.00 79.38           C  
ATOM   1635  C   PHE A 202      -9.261  -9.336 -11.476  1.00 79.38           C  
ATOM   1636  CB  PHE A 202      -8.804 -11.280  -9.925  1.00 79.38           C  
ATOM   1637  O   PHE A 202     -10.016  -9.661 -12.401  1.00 79.38           O  
ATOM   1638  CG  PHE A 202      -8.675 -11.729  -8.485  1.00 79.38           C  
ATOM   1639  CD1 PHE A 202      -7.575 -11.304  -7.716  1.00 79.38           C  
ATOM   1640  CD2 PHE A 202      -9.646 -12.572  -7.914  1.00 79.38           C  
ATOM   1641  CE1 PHE A 202      -7.448 -11.719  -6.379  1.00 79.38           C  
ATOM   1642  CE2 PHE A 202      -9.515 -12.991  -6.579  1.00 79.38           C  
ATOM   1643  CZ  PHE A 202      -8.419 -12.563  -5.813  1.00 79.38           C  
ATOM   1644  N   LEU A 203      -8.223  -8.519 -11.646  1.00 86.12           N  
ATOM   1645  CA  LEU A 203      -7.785  -7.990 -12.932  1.00 86.12           C  
ATOM   1646  C   LEU A 203      -6.309  -8.297 -13.157  1.00 86.12           C  
ATOM   1647  CB  LEU A 203      -8.027  -6.471 -12.993  1.00 86.12           C  
ATOM   1648  O   LEU A 203      -5.480  -8.082 -12.277  1.00 86.12           O  
ATOM   1649  CG  LEU A 203      -9.502  -6.048 -13.058  1.00 86.12           C  
ATOM   1650  CD1 LEU A 203      -9.598  -4.524 -13.124  1.00 86.12           C  
ATOM   1651  CD2 LEU A 203     -10.183  -6.595 -14.310  1.00 86.12           C  
ATOM   1652  N   LEU A 204      -5.965  -8.710 -14.376  1.00 85.81           N  
ATOM   1653  CA  LEU A 204      -4.581  -8.726 -14.832  1.00 85.81           C  
ATOM   1654  C   LEU A 204      -4.189  -7.313 -15.293  1.00 85.81           C  
ATOM   1655  CB  LEU A 204      -4.420  -9.800 -15.917  1.00 85.81           C  
ATOM   1656  O   LEU A 204      -4.490  -6.897 -16.421  1.00 85.81           O  
ATOM   1657  CG  LEU A 204      -2.958 -10.013 -16.345  1.00 85.81           C  
ATOM   1658  CD1 LEU A 204      -2.111 -10.639 -15.240  1.00 85.81           C  
ATOM   1659  CD2 LEU A 204      -2.894 -10.922 -17.568  1.00 85.81           C  
ATOM   1660  N   ILE A 205      -3.541  -6.556 -14.407  1.00 88.31           N  
ATOM   1661  CA  ILE A 205      -3.272  -5.124 -14.581  1.00 88.31           C  
ATOM   1662  C   ILE A 205      -1.962  -4.697 -13.905  1.00 88.31           C  
ATOM   1663  CB  ILE A 205      -4.490  -4.318 -14.075  1.00 88.31           C  
ATOM   1664  O   ILE A 205      -1.449  -5.369 -13.020  1.00 88.31           O  
ATOM   1665  CG1 ILE A 205      -4.432  -2.861 -14.567  1.00 88.31           C  
ATOM   1666  CG2 ILE A 205      -4.645  -4.392 -12.547  1.00 88.31           C  
ATOM   1667  CD1 ILE A 205      -5.748  -2.133 -14.327  1.00 88.31           C  
ATOM   1668  N   ASP A 206      -1.385  -3.580 -14.344  1.00 83.12           N  
ATOM   1669  CA  ASP A 206      -0.292  -2.918 -13.625  1.00 83.12           C  
ATOM   1670  C   ASP A 206      -0.892  -1.930 -12.607  1.00 83.12           C  
ATOM   1671  CB  ASP A 206       0.653  -2.265 -14.641  1.00 83.12           C  
ATOM   1672  O   ASP A 206      -1.227  -0.787 -12.941  1.00 83.12           O  
ATOM   1673  CG  ASP A 206       1.931  -1.705 -14.005  1.00 83.12           C  
ATOM   1674  OD1 ASP A 206       1.881  -1.256 -12.835  1.00 83.12           O  
ATOM   1675  OD2 ASP A 206       2.939  -1.652 -14.749  1.00 83.12           O  
ATOM   1676  N   ALA A 207      -1.101  -2.406 -11.376  1.00 76.50           N  
ATOM   1677  CA  ALA A 207      -1.744  -1.642 -10.306  1.00 76.50           C  
ATOM   1678  C   ALA A 207      -0.945  -0.393  -9.910  1.00 76.50           C  
ATOM   1679  CB  ALA A 207      -1.930  -2.570  -9.102  1.00 76.50           C  
ATOM   1680  O   ALA A 207      -1.529   0.652  -9.626  1.00 76.50           O  
ATOM   1681  N   THR A 208       0.389  -0.461  -9.940  1.00 71.88           N  
ATOM   1682  CA  THR A 208       1.259   0.672  -9.602  1.00 71.88           C  
ATOM   1683  C   THR A 208       1.060   1.821 -10.585  1.00 71.88           C  
ATOM   1684  CB  THR A 208       2.731   0.234  -9.599  1.00 71.88           C  
ATOM   1685  O   THR A 208       0.899   2.971 -10.172  1.00 71.88           O  
ATOM   1686  CG2 THR A 208       3.671   1.339  -9.118  1.00 71.88           C  
ATOM   1687  OG1 THR A 208       2.907  -0.863  -8.731  1.00 71.88           O  
ATOM   1688  N   ARG A 209       1.005   1.521 -11.887  1.00 82.25           N  
ATOM   1689  CA  ARG A 209       0.783   2.532 -12.931  1.00 82.25           C  
ATOM   1690  C   ARG A 209      -0.634   3.085 -12.926  1.00 82.25           C  
ATOM   1691  CB  ARG A 209       1.145   1.932 -14.296  1.00 82.25           C  
ATOM   1692  O   ARG A 209      -0.813   4.287 -13.123  1.00 82.25           O  
ATOM   1693  CG  ARG A 209       2.636   1.601 -14.430  1.00 82.25           C  
ATOM   1694  CD  ARG A 209       3.535   2.829 -14.283  1.00 82.25           C  
ATOM   1695  NE  ARG A 209       4.945   2.425 -14.245  1.00 82.25           N  
ATOM   1696  NH1 ARG A 209       5.755   4.293 -13.153  1.00 82.25           N  
ATOM   1697  NH2 ARG A 209       7.159   2.738 -13.865  1.00 82.25           N  
ATOM   1698  CZ  ARG A 209       5.932   3.146 -13.745  1.00 82.25           C  
ATOM   1699  N   LEU A 210      -1.629   2.245 -12.647  1.00 87.75           N  
ATOM   1700  CA  LEU A 210      -2.998   2.720 -12.465  1.00 87.75           C  
ATOM   1701  C   LEU A 210      -3.105   3.663 -11.258  1.00 87.75           C  
ATOM   1702  CB  LEU A 210      -3.950   1.523 -12.334  1.00 87.75           C  
ATOM   1703  O   LEU A 210      -3.677   4.746 -11.381  1.00 87.75           O  
ATOM   1704  CG  LEU A 210      -5.427   1.945 -12.216  1.00 87.75           C  
ATOM   1705  CD1 LEU A 210      -5.907   2.797 -13.394  1.00 87.75           C  
ATOM   1706  CD2 LEU A 210      -6.320   0.713 -12.131  1.00 87.75           C  
ATOM   1707  N   ASN A 211      -2.508   3.288 -10.122  1.00 83.25           N  
ATOM   1708  CA  ASN A 211      -2.464   4.121  -8.922  1.00 83.25           C  
ATOM   1709  C   ASN A 211      -1.799   5.473  -9.211  1.00 83.25           C  
ATOM   1710  CB  ASN A 211      -1.727   3.366  -7.801  1.00 83.25           C  
ATOM   1711  O   ASN A 211      -2.346   6.509  -8.861  1.00 83.25           O  
ATOM   1712  CG  ASN A 211      -1.852   4.042  -6.446  1.00 83.25           C  
ATOM   1713  ND2 ASN A 211      -1.138   3.573  -5.454  1.00 83.25           N  
ATOM   1714  OD1 ASN A 211      -2.584   4.993  -6.252  1.00 83.25           O  
ATOM   1715  N   GLN A 212      -0.680   5.489  -9.942  1.00 79.12           N  
ATOM   1716  CA  GLN A 212       0.005   6.726 -10.333  1.00 79.12           C  
ATOM   1717  C   GLN A 212      -0.915   7.695 -11.095  1.00 79.12           C  
ATOM   1718  CB  GLN A 212       1.237   6.352 -11.170  1.00 79.12           C  
ATOM   1719  O   GLN A 212      -0.917   8.894 -10.811  1.00 79.12           O  
ATOM   1720  CG  GLN A 212       2.141   7.542 -11.543  1.00 79.12           C  
ATOM   1721  CD  GLN A 212       3.371   7.107 -12.346  1.00 79.12           C  
ATOM   1722  NE2 GLN A 212       4.276   8.008 -12.669  1.00 79.12           N  
ATOM   1723  OE1 GLN A 212       3.534   5.944 -12.704  1.00 79.12           O  
ATOM   1724  N   ILE A 213      -1.727   7.193 -12.036  1.00 89.81           N  
ATOM   1725  CA  ILE A 213      -2.717   8.028 -12.732  1.00 89.81           C  
ATOM   1726  C   ILE A 213      -3.762   8.547 -11.740  1.00 89.81           C  
ATOM   1727  CB  ILE A 213      -3.401   7.281 -13.901  1.00 89.81           C  
ATOM   1728  O   ILE A 213      -4.000   9.752 -11.677  1.00 89.81           O  
ATOM   1729  CG1 ILE A 213      -2.395   6.864 -14.994  1.00 89.81           C  
ATOM   1730  CG2 ILE A 213      -4.488   8.203 -14.501  1.00 89.81           C  
ATOM   1731  CD1 ILE A 213      -2.981   5.854 -15.990  1.00 89.81           C  
ATOM   1732  N   LEU A 214      -4.387   7.653 -10.970  1.00 90.00           N  
ATOM   1733  CA  LEU A 214      -5.486   8.005 -10.068  1.00 90.00           C  
ATOM   1734  C   LEU A 214      -5.045   8.991  -8.983  1.00 90.00           C  
ATOM   1735  CB  LEU A 214      -6.074   6.725  -9.449  1.00 90.00           C  
ATOM   1736  O   LEU A 214      -5.732   9.980  -8.747  1.00 90.00           O  
ATOM   1737  CG  LEU A 214      -6.804   5.812 -10.450  1.00 90.00           C  
ATOM   1738  CD1 LEU A 214      -7.274   4.546  -9.736  1.00 90.00           C  
ATOM   1739  CD2 LEU A 214      -8.026   6.485 -11.080  1.00 90.00           C  
ATOM   1740  N   TRP A 215      -3.872   8.783  -8.388  1.00 83.44           N  
ATOM   1741  CA  TRP A 215      -3.301   9.668  -7.378  1.00 83.44           C  
ATOM   1742  C   TRP A 215      -3.035  11.067  -7.940  1.00 83.44           C  
ATOM   1743  CB  TRP A 215      -2.021   9.033  -6.823  1.00 83.44           C  
ATOM   1744  O   TRP A 215      -3.369  12.066  -7.303  1.00 83.44           O  
ATOM   1745  CG  TRP A 215      -1.611   9.571  -5.492  1.00 83.44           C  
ATOM   1746  CD1 TRP A 215      -1.925   9.000  -4.308  1.00 83.44           C  
ATOM   1747  CD2 TRP A 215      -0.857  10.781  -5.169  1.00 83.44           C  
ATOM   1748  CE2 TRP A 215      -0.762  10.879  -3.747  1.00 83.44           C  
ATOM   1749  CE3 TRP A 215      -0.250  11.808  -5.925  1.00 83.44           C  
ATOM   1750  NE1 TRP A 215      -1.426   9.767  -3.275  1.00 83.44           N  
ATOM   1751  CH2 TRP A 215       0.484  12.946  -3.890  1.00 83.44           C  
ATOM   1752  CZ2 TRP A 215      -0.104  11.939  -3.108  1.00 83.44           C  
ATOM   1753  CZ3 TRP A 215       0.410  12.880  -5.293  1.00 83.44           C  
ATOM   1754  N   ASN A 216      -2.511  11.168  -9.166  1.00 85.12           N  
ATOM   1755  CA  ASN A 216      -2.316  12.455  -9.836  1.00 85.12           C  
ATOM   1756  C   ASN A 216      -3.656  13.165 -10.115  1.00 85.12           C  
ATOM   1757  CB  ASN A 216      -1.499  12.220 -11.116  1.00 85.12           C  
ATOM   1758  O   ASN A 216      -3.778  14.370  -9.909  1.00 85.12           O  
ATOM   1759  CG  ASN A 216      -1.230  13.507 -11.874  1.00 85.12           C  
ATOM   1760  ND2 ASN A 216      -1.364  13.489 -13.176  1.00 85.12           N  
ATOM   1761  OD1 ASN A 216      -0.923  14.556 -11.332  1.00 85.12           O  
ATOM   1762  N   LEU A 217      -4.694  12.440 -10.540  1.00 93.06           N  
ATOM   1763  CA  LEU A 217      -6.016  13.035 -10.771  1.00 93.06           C  
ATOM   1764  C   LEU A 217      -6.681  13.497  -9.465  1.00 93.06           C  
ATOM   1765  CB  LEU A 217      -6.910  12.042 -11.533  1.00 93.06           C  
ATOM   1766  O   LEU A 217      -7.171  14.623  -9.394  1.00 93.06           O  
ATOM   1767  CG  LEU A 217      -6.435  11.690 -12.956  1.00 93.06           C  
ATOM   1768  CD1 LEU A 217      -7.416  10.698 -13.582  1.00 93.06           C  
ATOM   1769  CD2 LEU A 217      -6.317  12.915 -13.862  1.00 93.06           C  
ATOM   1770  N   ILE A 218      -6.661  12.662  -8.423  1.00 91.31           N  
ATOM   1771  CA  ILE A 218      -7.282  12.944  -7.119  1.00 91.31           C  
ATOM   1772  C   ILE A 218      -6.561  14.091  -6.406  1.00 91.31           C  
ATOM   1773  CB  ILE A 218      -7.310  11.658  -6.260  1.00 91.31           C  
ATOM   1774  O   ILE A 218      -7.209  15.014  -5.914  1.00 91.31           O  
ATOM   1775  CG1 ILE A 218      -8.281  10.627  -6.886  1.00 91.31           C  
ATOM   1776  CG2 ILE A 218      -7.724  11.947  -4.804  1.00 91.31           C  
ATOM   1777  CD1 ILE A 218      -8.101   9.204  -6.344  1.00 91.31           C  
ATOM   1778  N   SER A 219      -5.226  14.080  -6.383  1.00 86.50           N  
ATOM   1779  CA  SER A 219      -4.449  15.160  -5.765  1.00 86.50           C  
ATOM   1780  C   SER A 219      -4.673  16.498  -6.472  1.00 86.50           C  
ATOM   1781  CB  SER A 219      -2.957  14.820  -5.716  1.00 86.50           C  
ATOM   1782  O   SER A 219      -4.828  17.515  -5.797  1.00 86.50           O  
ATOM   1783  OG  SER A 219      -2.452  14.605  -7.015  1.00 86.50           O  
ATOM   1784  N   ASN A 220      -4.787  16.517  -7.806  1.00 89.00           N  
ATOM   1785  CA  ASN A 220      -5.155  17.727  -8.545  1.00 89.00           C  
ATOM   1786  C   ASN A 220      -6.582  18.189  -8.211  1.00 89.00           C  
ATOM   1787  CB  ASN A 220      -4.952  17.507 -10.052  1.00 89.00           C  
ATOM   1788  O   ASN A 220      -6.780  19.370  -7.930  1.00 89.00           O  
ATOM   1789  CG  ASN A 220      -3.487  17.570 -10.455  1.00 89.00           C  
ATOM   1790  ND2 ASN A 220      -3.052  16.690 -11.320  1.00 89.00           N  
ATOM   1791  OD1 ASN A 220      -2.729  18.425 -10.019  1.00 89.00           O  
ATOM   1792  N   ALA A 221      -7.558  17.279  -8.162  1.00 91.50           N  
ATOM   1793  CA  ALA A 221      -8.934  17.603  -7.780  1.00 91.50           C  
ATOM   1794  C   ALA A 221      -9.012  18.258  -6.386  1.00 91.50           C  
ATOM   1795  CB  ALA A 221      -9.764  16.316  -7.852  1.00 91.50           C  
ATOM   1796  O   ALA A 221      -9.616  19.319  -6.227  1.00 91.50           O  
ATOM   1797  N   VAL A 222      -8.331  17.685  -5.388  1.00 88.69           N  
ATOM   1798  CA  VAL A 222      -8.237  18.239  -4.023  1.00 88.69           C  
ATOM   1799  C   VAL A 222      -7.471  19.567  -4.005  1.00 88.69           C  
ATOM   1800  CB  VAL A 222      -7.559  17.209  -3.096  1.00 88.69           C  
ATOM   1801  O   VAL A 222      -7.815  20.508  -3.288  1.00 88.69           O  
ATOM   1802  CG1 VAL A 222      -7.206  17.774  -1.715  1.00 88.69           C  
ATOM   1803  CG2 VAL A 222      -8.469  15.991  -2.883  1.00 88.69           C  
ATOM   1804  N   LYS A 223      -6.413  19.686  -4.808  1.00 85.88           N  
ATOM   1805  CA  LYS A 223      -5.605  20.904  -4.883  1.00 85.88           C  
ATOM   1806  C   LYS A 223      -6.412  22.096  -5.401  1.00 85.88           C  
ATOM   1807  CB  LYS A 223      -4.371  20.621  -5.737  1.00 85.88           C  
ATOM   1808  O   LYS A 223      -6.298  23.165  -4.805  1.00 85.88           O  
ATOM   1809  CG  LYS A 223      -3.481  21.854  -5.900  1.00 85.88           C  
ATOM   1810  CD  LYS A 223      -2.300  21.485  -6.792  1.00 85.88           C  
ATOM   1811  CE  LYS A 223      -1.609  22.759  -7.262  1.00 85.88           C  
ATOM   1812  NZ  LYS A 223      -0.664  22.425  -8.343  1.00 85.88           N  
ATOM   1813  N   PHE A 224      -7.206  21.910  -6.457  1.00 87.25           N  
ATOM   1814  CA  PHE A 224      -7.940  22.979  -7.154  1.00 87.25           C  
ATOM   1815  C   PHE A 224      -9.395  23.165  -6.689  1.00 87.25           C  
ATOM   1816  CB  PHE A 224      -7.837  22.756  -8.669  1.00 87.25           C  
ATOM   1817  O   PHE A 224     -10.121  23.990  -7.248  1.00 87.25           O  
ATOM   1818  CG  PHE A 224      -6.415  22.810  -9.201  1.00 87.25           C  
ATOM   1819  CD1 PHE A 224      -5.694  24.019  -9.162  1.00 87.25           C  
ATOM   1820  CD2 PHE A 224      -5.815  21.666  -9.757  1.00 87.25           C  
ATOM   1821  CE1 PHE A 224      -4.385  24.079  -9.674  1.00 87.25           C  
ATOM   1822  CE2 PHE A 224      -4.497  21.714 -10.242  1.00 87.25           C  
ATOM   1823  CZ  PHE A 224      -3.787  22.927 -10.214  1.00 87.25           C  
ATOM   1824  N   THR A 225      -9.803  22.443  -5.644  1.00 90.12           N  
ATOM   1825  CA  THR A 225     -11.088  22.631  -4.966  1.00 90.12           C  
ATOM   1826  C   THR A 225     -10.844  23.252  -3.596  1.00 90.12           C  
ATOM   1827  CB  THR A 225     -11.849  21.304  -4.846  1.00 90.12           C  
ATOM   1828  O   THR A 225     -10.145  22.680  -2.763  1.00 90.12           O  
ATOM   1829  CG2 THR A 225     -13.287  21.495  -4.368  1.00 90.12           C  
ATOM   1830  OG1 THR A 225     -11.942  20.713  -6.111  1.00 90.12           O  
ATOM   1831  N   GLU A 226     -11.396  24.442  -3.353  1.00 85.31           N  
ATOM   1832  CA  GLU A 226     -11.294  25.102  -2.041  1.00 85.31           C  
ATOM   1833  C   GLU A 226     -12.391  24.636  -1.078  1.00 85.31           C  
ATOM   1834  CB  GLU A 226     -11.347  26.630  -2.197  1.00 85.31           C  
ATOM   1835  O   GLU A 226     -12.129  24.432   0.103  1.00 85.31           O  
ATOM   1836  CG  GLU A 226     -10.104  27.202  -2.900  1.00 85.31           C  
ATOM   1837  CD  GLU A 226     -10.058  28.742  -2.907  1.00 85.31           C  
ATOM   1838  OE1 GLU A 226      -9.006  29.282  -3.334  1.00 85.31           O  
ATOM   1839  OE2 GLU A 226     -11.056  29.369  -2.481  1.00 85.31           O  
ATOM   1840  N   LYS A 227     -13.619  24.456  -1.581  1.00 86.12           N  
ATOM   1841  CA  LYS A 227     -14.780  23.954  -0.833  1.00 86.12           C  
ATOM   1842  C   LYS A 227     -15.640  23.084  -1.741  1.00 86.12           C  
ATOM   1843  CB  LYS A 227     -15.624  25.117  -0.283  1.00 86.12           C  
ATOM   1844  O   LYS A 227     -15.758  23.365  -2.932  1.00 86.12           O  
ATOM   1845  CG  LYS A 227     -14.884  25.930   0.787  1.00 86.12           C  
ATOM   1846  CD  LYS A 227     -15.776  27.031   1.366  1.00 86.12           C  
ATOM   1847  CE  LYS A 227     -14.968  27.815   2.404  1.00 86.12           C  
ATOM   1848  NZ  LYS A 227     -15.763  28.917   2.997  1.00 86.12           N  
ATOM   1849  N   GLY A 228     -16.278  22.069  -1.168  1.00 91.12           N  
ATOM   1850  CA  GLY A 228     -17.185  21.179  -1.888  1.00 91.12           C  
ATOM   1851  C   GLY A 228     -16.719  19.733  -1.837  1.00 91.12           C  
ATOM   1852  O   GLY A 228     -16.318  19.254  -0.774  1.00 91.12           O  
ATOM   1853  N   LYS A 229     -16.812  19.027  -2.968  1.00 94.12           N  
ATOM   1854  CA  LYS A 229     -16.574  17.585  -3.001  1.00 94.12           C  
ATOM   1855  C   LYS A 229     -15.763  17.109  -4.194  1.00 94.12           C  
ATOM   1856  CB  LYS A 229     -17.897  16.821  -2.857  1.00 94.12           C  
ATOM   1857  O   LYS A 229     -15.783  17.711  -5.265  1.00 94.12           O  
ATOM   1858  CG  LYS A 229     -18.821  16.878  -4.085  1.00 94.12           C  
ATOM   1859  CD  LYS A 229     -20.039  16.013  -3.759  1.00 94.12           C  
ATOM   1860  CE  LYS A 229     -21.008  15.837  -4.921  1.00 94.12           C  
ATOM   1861  NZ  LYS A 229     -22.074  14.906  -4.477  1.00 94.12           N  
ATOM   1862  N   VAL A 230     -15.101  15.978  -3.988  1.00 96.06           N  
ATOM   1863  CA  VAL A 230     -14.418  15.198  -5.017  1.00 96.06           C  
ATOM   1864  C   VAL A 230     -15.080  13.823  -5.087  1.00 96.06           C  
ATOM   1865  CB  VAL A 230     -12.904  15.125  -4.743  1.00 96.06           C  
ATOM   1866  O   VAL A 230     -15.389  13.215  -4.065  1.00 96.06           O  
ATOM   1867  CG1 VAL A 230     -12.176  14.299  -5.812  1.00 96.06           C  
ATOM   1868  CG2 VAL A 230     -12.277  16.528  -4.719  1.00 96.06           C  
ATOM   1869  N   THR A 231     -15.348  13.325  -6.288  1.00 96.81           N  
ATOM   1870  CA  THR A 231     -16.014  12.038  -6.509  1.00 96.81           C  
ATOM   1871  C   THR A 231     -15.175  11.164  -7.427  1.00 96.81           C  
ATOM   1872  CB  THR A 231     -17.426  12.234  -7.083  1.00 96.81           C  
ATOM   1873  O   THR A 231     -14.827  11.592  -8.526  1.00 96.81           O  
ATOM   1874  CG2 THR A 231     -18.203  10.924  -7.227  1.00 96.81           C  
ATOM   1875  OG1 THR A 231     -18.192  13.061  -6.232  1.00 96.81           O  
ATOM   1876  N   LEU A 232     -14.896   9.930  -7.006  1.00 96.81           N  
ATOM   1877  CA  LEU A 232     -14.329   8.883  -7.854  1.00 96.81           C  
ATOM   1878  C   LEU A 232     -15.439   7.907  -8.244  1.00 96.81           C  
ATOM   1879  CB  LEU A 232     -13.166   8.194  -7.121  1.00 96.81           C  
ATOM   1880  O   LEU A 232     -16.044   7.272  -7.387  1.00 96.81           O  
ATOM   1881  CG  LEU A 232     -12.564   6.983  -7.863  1.00 96.81           C  
ATOM   1882  CD1 LEU A 232     -11.990   7.334  -9.239  1.00 96.81           C  
ATOM   1883  CD2 LEU A 232     -11.425   6.391  -7.035  1.00 96.81           C  
ATOM   1884  N   ASN A 233     -15.702   7.782  -9.539  1.00 96.75           N  
ATOM   1885  CA  ASN A 233     -16.678   6.847 -10.085  1.00 96.75           C  
ATOM   1886  C   ASN A 233     -15.975   5.787 -10.938  1.00 96.75           C  
ATOM   1887  CB  ASN A 233     -17.734   7.648 -10.852  1.00 96.75           C  
ATOM   1888  O   ASN A 233     -15.244   6.137 -11.863  1.00 96.75           O  
ATOM   1889  CG  ASN A 233     -18.773   6.762 -11.510  1.00 96.75           C  
ATOM   1890  ND2 ASN A 233     -19.118   7.052 -12.742  1.00 96.75           N  
ATOM   1891  OD1 ASN A 233     -19.305   5.831 -10.933  1.00 96.75           O  
ATOM   1892  N   ILE A 234     -16.202   4.510 -10.642  1.00 96.06           N  
ATOM   1893  CA  ILE A 234     -15.569   3.371 -11.309  1.00 96.06           C  
ATOM   1894  C   ILE A 234     -16.655   2.513 -11.941  1.00 96.06           C  
ATOM   1895  CB  ILE A 234     -14.690   2.549 -10.345  1.00 96.06           C  
ATOM   1896  O   ILE A 234     -17.560   2.034 -11.259  1.00 96.06           O  
ATOM   1897  CG1 ILE A 234     -13.724   3.474  -9.571  1.00 96.06           C  
ATOM   1898  CG2 ILE A 234     -13.934   1.464 -11.139  1.00 96.06           C  
ATOM   1899  CD1 ILE A 234     -12.823   2.743  -8.576  1.00 96.06           C  
ATOM   1900  N   GLN A 235     -16.567   2.324 -13.253  1.00 93.62           N  
ATOM   1901  CA  GLN A 235     -17.575   1.609 -14.026  1.00 93.62           C  
ATOM   1902  C   GLN A 235     -16.934   0.623 -14.989  1.00 93.62           C  
ATOM   1903  CB  GLN A 235     -18.463   2.601 -14.792  1.00 93.62           C  
ATOM   1904  O   GLN A 235     -15.910   0.906 -15.617  1.00 93.62           O  
ATOM   1905  CG  GLN A 235     -19.263   3.499 -13.839  1.00 93.62           C  
ATOM   1906  CD  GLN A 235     -20.222   4.435 -14.560  1.00 93.62           C  
ATOM   1907  NE2 GLN A 235     -21.085   5.105 -13.826  1.00 93.62           N  
ATOM   1908  OE1 GLN A 235     -20.218   4.612 -15.765  1.00 93.62           O  
ATOM   1909  N   ARG A 236     -17.580  -0.524 -15.168  1.00 92.81           N  
ATOM   1910  CA  ARG A 236     -17.254  -1.460 -16.240  1.00 92.81           C  
ATOM   1911  C   ARG A 236     -18.088  -1.117 -17.475  1.00 92.81           C  
ATOM   1912  CB  ARG A 236     -17.496  -2.869 -15.706  1.00 92.81           C  
ATOM   1913  O   ARG A 236     -19.309  -1.138 -17.438  1.00 92.81           O  
ATOM   1914  CG  ARG A 236     -16.963  -3.947 -16.648  1.00 92.81           C  
ATOM   1915  CD  ARG A 236     -17.146  -5.299 -15.965  1.00 92.81           C  
ATOM   1916  NE  ARG A 236     -16.409  -6.372 -16.652  1.00 92.81           N  
ATOM   1917  NH1 ARG A 236     -17.214  -8.061 -15.322  1.00 92.81           N  
ATOM   1918  NH2 ARG A 236     -15.797  -8.538 -16.976  1.00 92.81           N  
ATOM   1919  CZ  ARG A 236     -16.483  -7.647 -16.318  1.00 92.81           C  
ATOM   1920  N   LEU A 237     -17.427  -0.772 -18.582  1.00 90.50           N  
ATOM   1921  CA  LEU A 237     -18.105  -0.427 -19.844  1.00 90.50           C  
ATOM   1922  C   LEU A 237     -18.356  -1.661 -20.721  1.00 90.50           C  
ATOM   1923  CB  LEU A 237     -17.264   0.597 -20.626  1.00 90.50           C  
ATOM   1924  O   LEU A 237     -19.263  -1.685 -21.545  1.00 90.50           O  
ATOM   1925  CG  LEU A 237     -17.024   1.950 -19.933  1.00 90.50           C  
ATOM   1926  CD1 LEU A 237     -16.201   2.827 -20.881  1.00 90.50           C  
ATOM   1927  CD2 LEU A 237     -18.320   2.685 -19.591  1.00 90.50           C  
ATOM   1928  N   SER A 238     -17.491  -2.668 -20.602  1.00 89.00           N  
ATOM   1929  CA  SER A 238     -17.570  -3.945 -21.322  1.00 89.00           C  
ATOM   1930  C   SER A 238     -16.701  -4.980 -20.588  1.00 89.00           C  
ATOM   1931  CB  SER A 238     -17.085  -3.738 -22.762  1.00 89.00           C  
ATOM   1932  O   SER A 238     -15.957  -4.587 -19.686  1.00 89.00           O  
ATOM   1933  OG  SER A 238     -15.700  -3.499 -22.714  1.00 89.00           O  
ATOM   1934  N   PRO A 239     -16.678  -6.270 -20.983  1.00 85.75           N  
ATOM   1935  CA  PRO A 239     -15.967  -7.308 -20.235  1.00 85.75           C  
ATOM   1936  C   PRO A 239     -14.505  -6.985 -19.903  1.00 85.75           C  
ATOM   1937  CB  PRO A 239     -16.077  -8.572 -21.090  1.00 85.75           C  
ATOM   1938  O   PRO A 239     -14.050  -7.339 -18.820  1.00 85.75           O  
ATOM   1939  CG  PRO A 239     -17.422  -8.382 -21.787  1.00 85.75           C  
ATOM   1940  CD  PRO A 239     -17.458  -6.879 -22.053  1.00 85.75           C  
ATOM   1941  N   LYS A 240     -13.793  -6.281 -20.793  1.00 90.75           N  
ATOM   1942  CA  LYS A 240     -12.376  -5.922 -20.622  1.00 90.75           C  
ATOM   1943  C   LYS A 240     -12.107  -4.419 -20.502  1.00 90.75           C  
ATOM   1944  CB  LYS A 240     -11.530  -6.551 -21.749  1.00 90.75           C  
ATOM   1945  O   LYS A 240     -10.949  -4.048 -20.367  1.00 90.75           O  
ATOM   1946  CG  LYS A 240     -11.554  -8.089 -21.728  1.00 90.75           C  
ATOM   1947  CD  LYS A 240     -10.507  -8.714 -22.666  1.00 90.75           C  
ATOM   1948  CE  LYS A 240     -10.489 -10.240 -22.483  1.00 90.75           C  
ATOM   1949  NZ  LYS A 240      -9.351 -10.907 -23.177  1.00 90.75           N  
ATOM   1950  N   ASN A 241     -13.118  -3.551 -20.604  1.00 93.94           N  
ATOM   1951  CA  ASN A 241     -12.903  -2.097 -20.578  1.00 93.94           C  
ATOM   1952  C   ASN A 241     -13.516  -1.479 -19.323  1.00 93.94           C  
ATOM   1953  CB  ASN A 241     -13.402  -1.398 -21.854  1.00 93.94           C  
ATOM   1954  O   ASN A 241     -14.709  -1.654 -19.064  1.00 93.94           O  
ATOM   1955  CG  ASN A 241     -12.730  -1.889 -23.126  1.00 93.94           C  
ATOM   1956  ND2 ASN A 241     -13.439  -2.535 -24.019  1.00 93.94           N  
ATOM   1957  OD1 ASN A 241     -11.551  -1.704 -23.357  1.00 93.94           O  
ATOM   1958  N   PHE A 242     -12.704  -0.711 -18.605  1.00 94.94           N  
ATOM   1959  CA  PHE A 242     -13.052  -0.069 -17.342  1.00 94.94           C  
ATOM   1960  C   PHE A 242     -12.870   1.440 -17.464  1.00 94.94           C  
ATOM   1961  CB  PHE A 242     -12.204  -0.655 -16.203  1.00 94.94           C  
ATOM   1962  O   PHE A 242     -11.970   1.910 -18.165  1.00 94.94           O  
ATOM   1963  CG  PHE A 242     -12.346  -2.157 -16.073  1.00 94.94           C  
ATOM   1964  CD1 PHE A 242     -13.352  -2.691 -15.249  1.00 94.94           C  
ATOM   1965  CD2 PHE A 242     -11.531  -3.017 -16.835  1.00 94.94           C  
ATOM   1966  CE1 PHE A 242     -13.566  -4.077 -15.216  1.00 94.94           C  
ATOM   1967  CE2 PHE A 242     -11.751  -4.405 -16.805  1.00 94.94           C  
ATOM   1968  CZ  PHE A 242     -12.781  -4.932 -16.009  1.00 94.94           C  
ATOM   1969  N   GLN A 243     -13.733   2.190 -16.790  1.00 97.06           N  
ATOM   1970  CA  GLN A 243     -13.713   3.641 -16.732  1.00 97.06           C  
ATOM   1971  C   GLN A 243     -13.566   4.103 -15.284  1.00 97.06           C  
ATOM   1972  CB  GLN A 243     -14.981   4.207 -17.384  1.00 97.06           C  
ATOM   1973  O   GLN A 243     -14.273   3.622 -14.404  1.00 97.06           O  
ATOM   1974  CG  GLN A 243     -14.939   5.739 -17.466  1.00 97.06           C  
ATOM   1975  CD  GLN A 243     -16.215   6.323 -18.054  1.00 97.06           C  
ATOM   1976  NE2 GLN A 243     -16.386   6.302 -19.358  1.00 97.06           N  
ATOM   1977  OE1 GLN A 243     -17.077   6.827 -17.356  1.00 97.06           O  
ATOM   1978  N   PHE A 244     -12.679   5.067 -15.069  1.00 97.38           N  
ATOM   1979  CA  PHE A 244     -12.476   5.764 -13.807  1.00 97.38           C  
ATOM   1980  C   PHE A 244     -12.691   7.250 -14.062  1.00 97.38           C  
ATOM   1981  CB  PHE A 244     -11.068   5.510 -13.252  1.00 97.38           C  
ATOM   1982  O   PHE A 244     -12.003   7.846 -14.890  1.00 97.38           O  
ATOM   1983  CG  PHE A 244     -10.705   4.057 -13.042  1.00 97.38           C  
ATOM   1984  CD1 PHE A 244     -10.636   3.528 -11.740  1.00 97.38           C  
ATOM   1985  CD2 PHE A 244     -10.419   3.233 -14.148  1.00 97.38           C  
ATOM   1986  CE1 PHE A 244     -10.293   2.180 -11.545  1.00 97.38           C  
ATOM   1987  CE2 PHE A 244     -10.118   1.879 -13.949  1.00 97.38           C  
ATOM   1988  CZ  PHE A 244     -10.038   1.356 -12.652  1.00 97.38           C  
ATOM   1989  N   SER A 245     -13.637   7.847 -13.355  1.00 97.19           N  
ATOM   1990  CA  SER A 245     -14.021   9.242 -13.523  1.00 97.19           C  
ATOM   1991  C   SER A 245     -13.799   9.985 -12.213  1.00 97.19           C  
ATOM   1992  CB  SER A 245     -15.465   9.329 -14.024  1.00 97.19           C  
ATOM   1993  O   SER A 245     -14.483   9.710 -11.229  1.00 97.19           O  
ATOM   1994  OG  SER A 245     -15.539   8.764 -15.323  1.00 97.19           O  
ATOM   1995  N   VAL A 246     -12.845  10.916 -12.196  1.00 97.44           N  
ATOM   1996  CA  VAL A 246     -12.562  11.795 -11.052  1.00 97.44           C  
ATOM   1997  C   VAL A 246     -13.210  13.142 -11.325  1.00 97.44           C  
ATOM   1998  CB  VAL A 246     -11.052  11.947 -10.787  1.00 97.44           C  
ATOM   1999  O   VAL A 246     -12.843  13.816 -12.287  1.00 97.44           O  
ATOM   2000  CG1 VAL A 246     -10.788  12.861  -9.581  1.00 97.44           C  
ATOM   2001  CG2 VAL A 246     -10.410  10.590 -10.478  1.00 97.44           C  
ATOM   2002  N   SER A 247     -14.194  13.507 -10.508  1.00 96.81           N  
ATOM   2003  CA  SER A 247     -14.955  14.753 -10.633  1.00 96.81           C  
ATOM   2004  C   SER A 247     -14.726  15.648  -9.425  1.00 96.81           C  
ATOM   2005  CB  SER A 247     -16.452  14.480 -10.789  1.00 96.81           C  
ATOM   2006  O   SER A 247     -14.788  15.169  -8.297  1.00 96.81           O  
ATOM   2007  OG  SER A 247     -16.668  13.521 -11.803  1.00 96.81           O  
ATOM   2008  N   ASP A 248     -14.506  16.934  -9.652  1.00 96.19           N  
ATOM   2009  CA  ASP A 248     -14.362  17.954  -8.618  1.00 96.19           C  
ATOM   2010  C   ASP A 248     -15.390  19.074  -8.802  1.00 96.19           C  
ATOM   2011  CB  ASP A 248     -12.920  18.477  -8.615  1.00 96.19           C  
ATOM   2012  O   ASP A 248     -15.907  19.271  -9.900  1.00 96.19           O  
ATOM   2013  CG  ASP A 248     -12.572  19.359  -9.820  1.00 96.19           C  
ATOM   2014  OD1 ASP A 248     -12.910  20.565  -9.806  1.00 96.19           O  
ATOM   2015  OD2 ASP A 248     -11.977  18.837 -10.787  1.00 96.19           O  
ATOM   2016  N   THR A 249     -15.688  19.804  -7.727  1.00 93.94           N  
ATOM   2017  CA  THR A 249     -16.541  21.007  -7.749  1.00 93.94           C  
ATOM   2018  C   THR A 249     -15.715  22.296  -7.661  1.00 93.94           C  
ATOM   2019  CB  THR A 249     -17.619  20.956  -6.652  1.00 93.94           C  
ATOM   2020  O   THR A 249     -16.158  23.273  -7.058  1.00 93.94           O  
ATOM   2021  CG2 THR A 249     -18.536  19.740  -6.783  1.00 93.94           C  
ATOM   2022  OG1 THR A 249     -17.034  20.922  -5.365  1.00 93.94           O  
ATOM   2023  N   GLY A 250     -14.474  22.271  -8.152  1.00 89.75           N  
ATOM   2024  CA  GLY A 250     -13.507  23.355  -8.031  1.00 89.75           C  
ATOM   2025  C   GLY A 250     -13.655  24.445  -9.094  1.00 89.75           C  
ATOM   2026  O   GLY A 250     -14.720  24.672  -9.665  1.00 89.75           O  
ATOM   2027  N   LEU A 251     -12.548  25.137  -9.376  1.00 86.31           N  
ATOM   2028  CA  LEU A 251     -12.512  26.302 -10.275  1.00 86.31           C  
ATOM   2029  C   LEU A 251     -12.894  25.991 -11.731  1.00 86.31           C  
ATOM   2030  CB  LEU A 251     -11.095  26.903 -10.240  1.00 86.31           C  
ATOM   2031  O   LEU A 251     -13.276  26.899 -12.466  1.00 86.31           O  
ATOM   2032  CG  LEU A 251     -10.695  27.525  -8.891  1.00 86.31           C  
ATOM   2033  CD1 LEU A 251      -9.197  27.833  -8.897  1.00 86.31           C  
ATOM   2034  CD2 LEU A 251     -11.454  28.825  -8.616  1.00 86.31           C  
ATOM   2035  N   GLY A 252     -12.787  24.731 -12.156  1.00 87.62           N  
ATOM   2036  CA  GLY A 252     -12.929  24.354 -13.560  1.00 87.62           C  
ATOM   2037  C   GLY A 252     -11.774  24.850 -14.441  1.00 87.62           C  
ATOM   2038  O   GLY A 252     -10.873  25.562 -13.998  1.00 87.62           O  
ATOM   2039  N   ILE A 253     -11.781  24.432 -15.705  1.00 88.81           N  
ATOM   2040  CA  ILE A 253     -10.743  24.711 -16.700  1.00 88.81           C  
ATOM   2041  C   ILE A 253     -11.395  25.407 -17.906  1.00 88.81           C  
ATOM   2042  CB  ILE A 253      -9.993  23.424 -17.124  1.00 88.81           C  
ATOM   2043  O   ILE A 253     -12.372  24.882 -18.453  1.00 88.81           O  
ATOM   2044  CG1 ILE A 253      -9.371  22.702 -15.907  1.00 88.81           C  
ATOM   2045  CG2 ILE A 253      -8.899  23.754 -18.162  1.00 88.81           C  
ATOM   2046  CD1 ILE A 253      -8.795  21.318 -16.229  1.00 88.81           C  
ATOM   2047  N   PRO A 254     -10.845  26.543 -18.375  1.00 88.69           N  
ATOM   2048  CA  PRO A 254     -11.335  27.233 -19.565  1.00 88.69           C  
ATOM   2049  C   PRO A 254     -11.355  26.339 -20.809  1.00 88.69           C  
ATOM   2050  CB  PRO A 254     -10.387  28.420 -19.770  1.00 88.69           C  
ATOM   2051  O   PRO A 254     -10.416  25.583 -21.068  1.00 88.69           O  
ATOM   2052  CG  PRO A 254      -9.788  28.682 -18.389  1.00 88.69           C  
ATOM   2053  CD  PRO A 254      -9.771  27.302 -17.747  1.00 88.69           C  
ATOM   2054  N   ARG A 255     -12.379  26.474 -21.665  1.00 86.44           N  
ATOM   2055  CA  ARG A 255     -12.512  25.642 -22.884  1.00 86.44           C  
ATOM   2056  C   ARG A 255     -11.303  25.725 -23.823  1.00 86.44           C  
ATOM   2057  CB  ARG A 255     -13.788  25.993 -23.661  1.00 86.44           C  
ATOM   2058  O   ARG A 255     -10.948  24.722 -24.434  1.00 86.44           O  
ATOM   2059  CG  ARG A 255     -15.052  25.420 -23.009  1.00 86.44           C  
ATOM   2060  CD  ARG A 255     -16.257  25.690 -23.917  1.00 86.44           C  
ATOM   2061  NE  ARG A 255     -17.502  25.154 -23.341  1.00 86.44           N  
ATOM   2062  NH1 ARG A 255     -18.951  26.028 -24.896  1.00 86.44           N  
ATOM   2063  NH2 ARG A 255     -19.749  24.842 -23.179  1.00 86.44           N  
ATOM   2064  CZ  ARG A 255     -18.724  25.341 -23.808  1.00 86.44           C  
ATOM   2065  N   GLY A 256     -10.664  26.894 -23.922  1.00 83.81           N  
ATOM   2066  CA  GLY A 256      -9.460  27.098 -24.743  1.00 83.81           C  
ATOM   2067  C   GLY A 256      -8.208  26.380 -24.223  1.00 83.81           C  
ATOM   2068  O   GLY A 256      -7.229  26.235 -24.956  1.00 83.81           O  
ATOM   2069  N   GLU A 257      -8.252  25.900 -22.980  1.00 85.62           N  
ATOM   2070  CA  GLU A 257      -7.118  25.318 -22.264  1.00 85.62           C  
ATOM   2071  C   GLU A 257      -7.176  23.782 -22.226  1.00 85.62           C  
ATOM   2072  CB  GLU A 257      -7.077  25.938 -20.857  1.00 85.62           C  
ATOM   2073  O   GLU A 257      -6.136  23.134 -22.131  1.00 85.62           O  
ATOM   2074  CG  GLU A 257      -6.850  27.464 -20.900  1.00 85.62           C  
ATOM   2075  CD  GLU A 257      -5.467  27.764 -21.462  1.00 85.62           C  
ATOM   2076  OE1 GLU A 257      -5.323  28.308 -22.589  1.00 85.62           O  
ATOM   2077  OE2 GLU A 257      -4.526  27.279 -20.811  1.00 85.62           O  
ATOM   2078  N   LEU A 258      -8.358  23.175 -22.400  1.00 85.62           N  
ATOM   2079  CA  LEU A 258      -8.590  21.724 -22.266  1.00 85.62           C  
ATOM   2080  C   LEU A 258      -7.699  20.846 -23.156  1.00 85.62           C  
ATOM   2081  CB  LEU A 258     -10.060  21.407 -22.606  1.00 85.62           C  
ATOM   2082  O   LEU A 258      -7.338  19.738 -22.767  1.00 85.62           O  
ATOM   2083  CG  LEU A 258     -11.101  22.040 -21.673  1.00 85.62           C  
ATOM   2084  CD1 LEU A 258     -12.511  21.764 -22.198  1.00 85.62           C  
ATOM   2085  CD2 LEU A 258     -11.019  21.501 -20.249  1.00 85.62           C  
ATOM   2086  N   ALA A 259      -7.339  21.317 -24.351  1.00 83.19           N  
ATOM   2087  CA  ALA A 259      -6.440  20.578 -25.238  1.00 83.19           C  
ATOM   2088  C   ALA A 259      -4.967  20.693 -24.810  1.00 83.19           C  
ATOM   2089  CB  ALA A 259      -6.654  21.082 -26.670  1.00 83.19           C  
ATOM   2090  O   ALA A 259      -4.167  19.802 -25.088  1.00 83.19           O  
ATOM   2091  N   LYS A 260      -4.609  21.786 -24.129  1.00 84.25           N  
ATOM   2092  CA  LYS A 260      -3.229  22.135 -23.785  1.00 84.25           C  
ATOM   2093  C   LYS A 260      -2.786  21.550 -22.448  1.00 84.25           C  
ATOM   2094  CB  LYS A 260      -3.073  23.654 -23.751  1.00 84.25           C  
ATOM   2095  O   LYS A 260      -1.601  21.291 -22.289  1.00 84.25           O  
ATOM   2096  CG  LYS A 260      -3.479  24.391 -25.040  1.00 84.25           C  
ATOM   2097  CD  LYS A 260      -3.339  25.881 -24.733  1.00 84.25           C  
ATOM   2098  CE  LYS A 260      -3.918  26.843 -25.761  1.00 84.25           C  
ATOM   2099  NZ  LYS A 260      -4.009  28.178 -25.116  1.00 84.25           N  
ATOM   2100  N   ILE A 261      -3.710  21.269 -21.522  1.00 85.12           N  
ATOM   2101  CA  ILE A 261      -3.379  20.734 -20.183  1.00 85.12           C  
ATOM   2102  C   ILE A 261      -2.676  19.366 -20.195  1.00 85.12           C  
ATOM   2103  CB  ILE A 261      -4.617  20.669 -19.264  1.00 85.12           C  
ATOM   2104  O   ILE A 261      -2.075  18.979 -19.198  1.00 85.12           O  
ATOM   2105  CG1 ILE A 261      -5.628  19.605 -19.743  1.00 85.12           C  
ATOM   2106  CG2 ILE A 261      -5.270  22.048 -19.076  1.00 85.12           C  
ATOM   2107  CD1 ILE A 261      -6.801  19.407 -18.785  1.00 85.12           C  
ATOM   2108  N   PHE A 262      -2.752  18.624 -21.303  1.00 86.56           N  
ATOM   2109  CA  PHE A 262      -2.006  17.374 -21.493  1.00 86.56           C  
ATOM   2110  C   PHE A 262      -0.619  17.588 -22.122  1.00 86.56           C  
ATOM   2111  CB  PHE A 262      -2.851  16.394 -22.318  1.00 86.56           C  
ATOM   2112  O   PHE A 262       0.129  16.625 -22.291  1.00 86.56           O  
ATOM   2113  CG  PHE A 262      -4.119  15.939 -21.624  1.00 86.56           C  
ATOM   2114  CD1 PHE A 262      -4.035  15.083 -20.510  1.00 86.56           C  
ATOM   2115  CD2 PHE A 262      -5.377  16.379 -22.074  1.00 86.56           C  
ATOM   2116  CE1 PHE A 262      -5.204  14.669 -19.848  1.00 86.56           C  
ATOM   2117  CE2 PHE A 262      -6.546  15.953 -21.419  1.00 86.56           C  
ATOM   2118  CZ  PHE A 262      -6.462  15.098 -20.306  1.00 86.56           C  
ATOM   2119  N   GLY A 263      -0.282  18.826 -22.489  1.00 78.94           N  
ATOM   2120  CA  GLY A 263       1.032  19.215 -22.982  1.00 78.94           C  
ATOM   2121  C   GLY A 263       2.075  19.204 -21.867  1.00 78.94           C  
ATOM   2122  O   GLY A 263       1.781  19.517 -20.715  1.00 78.94           O  
ATOM   2123  N   MET A 264       3.308  18.841 -22.216  1.00 75.00           N  
ATOM   2124  CA  MET A 264       4.417  18.842 -21.263  1.00 75.00           C  
ATOM   2125  C   MET A 264       4.732  20.267 -20.799  1.00 75.00           C  
ATOM   2126  CB  MET A 264       5.672  18.221 -21.883  1.00 75.00           C  
ATOM   2127  O   MET A 264       4.772  21.188 -21.616  1.00 75.00           O  
ATOM   2128  CG  MET A 264       5.509  16.750 -22.270  1.00 75.00           C  
ATOM   2129  SD  MET A 264       7.068  16.079 -22.897  1.00 75.00           S  
ATOM   2130  CE  MET A 264       6.555  14.457 -23.511  1.00 75.00           C  
ATOM   2131  N   TYR A 265       4.986  20.425 -19.497  1.00 73.06           N  
ATOM   2132  CA  TYR A 265       5.315  21.701 -18.843  1.00 73.06           C  
ATOM   2133  C   TYR A 265       4.219  22.769 -18.952  1.00 73.06           C  
ATOM   2134  CB  TYR A 265       6.678  22.221 -19.322  1.00 73.06           C  
ATOM   2135  O   TYR A 265       4.457  23.939 -18.655  1.00 73.06           O  
ATOM   2136  CG  TYR A 265       7.779  21.188 -19.261  1.00 73.06           C  
ATOM   2137  CD1 TYR A 265       8.355  20.867 -18.019  1.00 73.06           C  
ATOM   2138  CD2 TYR A 265       8.210  20.536 -20.433  1.00 73.06           C  
ATOM   2139  CE1 TYR A 265       9.380  19.906 -17.948  1.00 73.06           C  
ATOM   2140  CE2 TYR A 265       9.219  19.557 -20.362  1.00 73.06           C  
ATOM   2141  OH  TYR A 265      10.784  18.304 -19.050  1.00 73.06           O  
ATOM   2142  CZ  TYR A 265       9.806  19.243 -19.119  1.00 73.06           C  
ATOM   2143  N   TYR A 266       3.011  22.380 -19.363  1.00 74.25           N  
ATOM   2144  CA  TYR A 266       1.910  23.311 -19.519  1.00 74.25           C  
ATOM   2145  C   TYR A 266       1.229  23.582 -18.179  1.00 74.25           C  
ATOM   2146  CB  TYR A 266       0.919  22.795 -20.560  1.00 74.25           C  
ATOM   2147  O   TYR A 266       0.894  22.659 -17.434  1.00 74.25           O  
ATOM   2148  CG  TYR A 266      -0.033  23.890 -20.973  1.00 74.25           C  
ATOM   2149  CD1 TYR A 266      -1.308  24.007 -20.383  1.00 74.25           C  
ATOM   2150  CD2 TYR A 266       0.420  24.857 -21.886  1.00 74.25           C  
ATOM   2151  CE1 TYR A 266      -2.143  25.090 -20.727  1.00 74.25           C  
ATOM   2152  CE2 TYR A 266      -0.404  25.938 -22.223  1.00 74.25           C  
ATOM   2153  OH  TYR A 266      -2.408  27.123 -22.036  1.00 74.25           O  
ATOM   2154  CZ  TYR A 266      -1.676  26.058 -21.646  1.00 74.25           C  
ATOM   2155  N   GLN A 267       0.992  24.858 -17.882  1.00 71.12           N  
ATOM   2156  CA  GLN A 267       0.241  25.302 -16.714  1.00 71.12           C  
ATOM   2157  C   GLN A 267      -0.701  26.422 -17.131  1.00 71.12           C  
ATOM   2158  CB  GLN A 267       1.182  25.773 -15.596  1.00 71.12           C  
ATOM   2159  O   GLN A 267      -0.297  27.344 -17.834  1.00 71.12           O  
ATOM   2160  CG  GLN A 267       2.090  24.634 -15.119  1.00 71.12           C  
ATOM   2161  CD  GLN A 267       2.944  24.991 -13.915  1.00 71.12           C  
ATOM   2162  NE2 GLN A 267       3.710  24.033 -13.457  1.00 71.12           N  
ATOM   2163  OE1 GLN A 267       2.927  26.078 -13.365  1.00 71.12           O  
ATOM   2164  N   VAL A 268      -1.954  26.340 -16.691  1.00 70.06           N  
ATOM   2165  CA  VAL A 268      -2.922  27.418 -16.902  1.00 70.06           C  
ATOM   2166  C   VAL A 268      -2.506  28.598 -16.021  1.00 70.06           C  
ATOM   2167  CB  VAL A 268      -4.357  26.945 -16.595  1.00 70.06           C  
ATOM   2168  O   VAL A 268      -2.380  28.438 -14.804  1.00 70.06           O  
ATOM   2169  CG1 VAL A 268      -5.380  28.043 -16.901  1.00 70.06           C  
ATOM   2170  CG2 VAL A 268      -4.734  25.707 -17.426  1.00 70.06           C  
ATOM   2171  N   GLU A 269      -2.272  29.769 -16.617  1.00 62.72           N  
ATOM   2172  CA  GLU A 269      -1.934  30.986 -15.873  1.00 62.72           C  
ATOM   2173  C   GLU A 269      -3.115  31.393 -14.981  1.00 62.72           C  
ATOM   2174  CB  GLU A 269      -1.553  32.141 -16.817  1.00 62.72           C  
ATOM   2175  O   GLU A 269      -4.150  31.848 -15.463  1.00 62.72           O  
ATOM   2176  CG  GLU A 269      -0.184  31.952 -17.490  1.00 62.72           C  
ATOM   2177  CD  GLU A 269       0.289  33.202 -18.258  1.00 62.72           C  
ATOM   2178  OE1 GLU A 269       1.498  33.255 -18.575  1.00 62.72           O  
ATOM   2179  OE2 GLU A 269      -0.542  34.106 -18.509  1.00 62.72           O  
ATOM   2180  N   ASN A 270      -2.971  31.221 -13.666  1.00 56.78           N  
ATOM   2181  CA  ASN A 270      -3.972  31.628 -12.683  1.00 56.78           C  
ATOM   2182  C   ASN A 270      -3.324  32.399 -11.521  1.00 56.78           C  
ATOM   2183  CB  ASN A 270      -4.799  30.393 -12.244  1.00 56.78           C  
ATOM   2184  O   ASN A 270      -2.147  32.216 -11.212  1.00 56.78           O  
ATOM   2185  CG  ASN A 270      -6.263  30.472 -12.657  1.00 56.78           C  
ATOM   2186  ND2 ASN A 270      -6.975  29.370 -12.646  1.00 56.78           N  
ATOM   2187  OD1 ASN A 270      -6.805  31.530 -12.923  1.00 56.78           O  
ATOM   2188  N   LYS A 271      -4.100  33.278 -10.861  1.00 44.59           N  
ATOM   2189  CA  LYS A 271      -3.617  34.209  -9.811  1.00 44.59           C  
ATOM   2190  C   LYS A 271      -2.984  33.519  -8.589  1.00 44.59           C  
ATOM   2191  CB  LYS A 271      -4.755  35.144  -9.359  1.00 44.59           C  
ATOM   2192  O   LYS A 271      -2.199  34.145  -7.883  1.00 44.59           O  
ATOM   2193  CG  LYS A 271      -5.112  36.217 -10.400  1.00 44.59           C  
ATOM   2194  CD  LYS A 271      -6.195  37.162  -9.856  1.00 44.59           C  
ATOM   2195  CE  LYS A 271      -6.520  38.256 -10.879  1.00 44.59           C  
ATOM   2196  NZ  LYS A 271      -7.600  39.154 -10.396  1.00 44.59           N  
ATOM   2197  N   GLN A 272      -3.290  32.243  -8.349  1.00 47.19           N  
ATOM   2198  CA  GLN A 272      -2.543  31.387  -7.427  1.00 47.19           C  
ATOM   2199  C   GLN A 272      -1.424  30.698  -8.221  1.00 47.19           C  
ATOM   2200  CB  GLN A 272      -3.489  30.356  -6.779  1.00 47.19           C  
ATOM   2201  O   GLN A 272      -1.710  29.833  -9.047  1.00 47.19           O  
ATOM   2202  CG  GLN A 272      -4.422  30.942  -5.699  1.00 47.19           C  
ATOM   2203  CD  GLN A 272      -5.438  29.921  -5.165  1.00 47.19           C  
ATOM   2204  NE2 GLN A 272      -6.316  30.313  -4.263  1.00 47.19           N  
ATOM   2205  OE1 GLN A 272      -5.455  28.772  -5.572  1.00 47.19           O  
ATOM   2206  N   LYS A 273      -0.155  31.065  -7.981  1.00 40.50           N  
ATOM   2207  CA  LYS A 273       1.008  30.348  -8.539  1.00 40.50           C  
ATOM   2208  C   LYS A 273       0.874  28.857  -8.207  1.00 40.50           C  
ATOM   2209  CB  LYS A 273       2.328  30.897  -7.962  1.00 40.50           C  
ATOM   2210  O   LYS A 273       1.046  28.457  -7.057  1.00 40.50           O  
ATOM   2211  CG  LYS A 273       2.803  32.198  -8.624  1.00 40.50           C  
ATOM   2212  CD  LYS A 273       4.146  32.637  -8.019  1.00 40.50           C  
ATOM   2213  CE  LYS A 273       4.700  33.870  -8.742  1.00 40.50           C  
ATOM   2214  NZ  LYS A 273       5.992  34.312  -8.157  1.00 40.50           N  
ATOM   2215  N   ALA A 274       0.522  28.039  -9.192  1.00 45.62           N  
ATOM   2216  CA  ALA A 274       0.241  26.631  -8.972  1.00 45.62           C  
ATOM   2217  C   ALA A 274       1.552  25.860  -8.748  1.00 45.62           C  
ATOM   2218  CB  ALA A 274      -0.581  26.102 -10.156  1.00 45.62           C  
ATOM   2219  O   ALA A 274       2.360  25.705  -9.656  1.00 45.62           O  
ATOM   2220  N   ALA A 275       1.750  25.328  -7.541  1.00 45.62           N  
ATOM   2221  CA  ALA A 275       2.874  24.448  -7.223  1.00 45.62           C  
ATOM   2222  C   ALA A 275       2.748  23.104  -7.973  1.00 45.62           C  
ATOM   2223  CB  ALA A 275       2.905  24.262  -5.699  1.00 45.62           C  
ATOM   2224  O   ALA A 275       1.883  22.294  -7.644  1.00 45.62           O  
ATOM   2225  N   GLY A 276       3.551  22.868  -9.011  1.00 58.28           N  
ATOM   2226  CA  GLY A 276       3.591  21.605  -9.761  1.00 58.28           C  
ATOM   2227  C   GLY A 276       4.550  21.678 -10.951  1.00 58.28           C  
ATOM   2228  O   GLY A 276       4.927  22.768 -11.362  1.00 58.28           O  
ATOM   2229  N   SER A 277       4.958  20.535 -11.509  1.00 63.28           N  
ATOM   2230  CA  SER A 277       5.902  20.473 -12.643  1.00 63.28           C  
ATOM   2231  C   SER A 277       5.248  20.709 -14.013  1.00 63.28           C  
ATOM   2232  CB  SER A 277       6.611  19.113 -12.635  1.00 63.28           C  
ATOM   2233  O   SER A 277       5.940  20.970 -14.991  1.00 63.28           O  
ATOM   2234  OG  SER A 277       5.655  18.075 -12.803  1.00 63.28           O  
ATOM   2235  N   GLY A 278       3.916  20.604 -14.109  1.00 69.44           N  
ATOM   2236  CA  GLY A 278       3.196  20.597 -15.392  1.00 69.44           C  
ATOM   2237  C   GLY A 278       3.408  19.314 -16.211  1.00 69.44           C  
ATOM   2238  O   GLY A 278       3.079  19.278 -17.391  1.00 69.44           O  
ATOM   2239  N   ILE A 279       3.980  18.263 -15.609  1.00 71.50           N  
ATOM   2240  CA  ILE A 279       4.326  17.015 -16.308  1.00 71.50           C  
ATOM   2241  C   ILE A 279       3.309  15.899 -16.012  1.00 71.50           C  
ATOM   2242  CB  ILE A 279       5.779  16.598 -15.974  1.00 71.50           C  
ATOM   2243  O   ILE A 279       2.988  15.110 -16.902  1.00 71.50           O  
ATOM   2244  CG1 ILE A 279       6.797  17.744 -16.190  1.00 71.50           C  
ATOM   2245  CG2 ILE A 279       6.181  15.418 -16.862  1.00 71.50           C  
ATOM   2246  CD1 ILE A 279       8.212  17.398 -15.711  1.00 71.50           C  
ATOM   2247  N   GLY A 280       2.731  15.863 -14.806  1.00 79.94           N  
ATOM   2248  CA  GLY A 280       1.909  14.742 -14.326  1.00 79.94           C  
ATOM   2249  C   GLY A 280       0.767  14.320 -15.261  1.00 79.94           C  
ATOM   2250  O   GLY A 280       0.635  13.137 -15.564  1.00 79.94           O  
ATOM   2251  N   LEU A 281      -0.040  15.256 -15.783  1.00 87.00           N  
ATOM   2252  CA  LEU A 281      -1.150  14.917 -16.697  1.00 87.00           C  
ATOM   2253  C   LEU A 281      -0.666  14.335 -18.035  1.00 87.00           C  
ATOM   2254  CB  LEU A 281      -2.039  16.151 -16.952  1.00 87.00           C  
ATOM   2255  O   LEU A 281      -1.320  13.447 -18.586  1.00 87.00           O  
ATOM   2256  CG  LEU A 281      -2.956  16.556 -15.783  1.00 87.00           C  
ATOM   2257  CD1 LEU A 281      -3.692  17.846 -16.145  1.00 87.00           C  
ATOM   2258  CD2 LEU A 281      -4.009  15.488 -15.472  1.00 87.00           C  
ATOM   2259  N   SER A 282       0.485  14.790 -18.537  1.00 84.56           N  
ATOM   2260  CA  SER A 282       1.088  14.255 -19.764  1.00 84.56           C  
ATOM   2261  C   SER A 282       1.578  12.811 -19.569  1.00 84.56           C  
ATOM   2262  CB  SER A 282       2.201  15.186 -20.268  1.00 84.56           C  
ATOM   2263  O   SER A 282       1.319  11.949 -20.412  1.00 84.56           O  
ATOM   2264  OG  SER A 282       3.396  15.077 -19.520  1.00 84.56           O  
ATOM   2265  N   ILE A 283       2.184  12.505 -18.413  1.00 82.06           N  
ATOM   2266  CA  ILE A 283       2.580  11.140 -18.035  1.00 82.06           C  
ATOM   2267  C   ILE A 283       1.339  10.267 -17.874  1.00 82.06           C  
ATOM   2268  CB  ILE A 283       3.440  11.142 -16.752  1.00 82.06           C  
ATOM   2269  O   ILE A 283       1.263   9.196 -18.473  1.00 82.06           O  
ATOM   2270  CG1 ILE A 283       4.795  11.810 -17.047  1.00 82.06           C  
ATOM   2271  CG2 ILE A 283       3.663   9.712 -16.222  1.00 82.06           C  
ATOM   2272  CD1 ILE A 283       5.603  12.086 -15.778  1.00 82.06           C  
ATOM   2273  N   SER A 284       0.326  10.741 -17.143  1.00 90.69           N  
ATOM   2274  CA  SER A 284      -0.921  10.000 -16.946  1.00 90.69           C  
ATOM   2275  C   SER A 284      -1.604   9.645 -18.271  1.00 90.69           C  
ATOM   2276  CB  SER A 284      -1.898  10.803 -16.084  1.00 90.69           C  
ATOM   2277  O   SER A 284      -2.073   8.521 -18.443  1.00 90.69           O  
ATOM   2278  OG  SER A 284      -1.392  11.030 -14.782  1.00 90.69           O  
ATOM   2279  N   LYS A 285      -1.613  10.572 -19.238  1.00 90.75           N  
ATOM   2280  CA  LYS A 285      -2.145  10.342 -20.587  1.00 90.75           C  
ATOM   2281  C   LYS A 285      -1.364   9.262 -21.341  1.00 90.75           C  
ATOM   2282  CB  LYS A 285      -2.122  11.681 -21.337  1.00 90.75           C  
ATOM   2283  O   LYS A 285      -1.976   8.402 -21.972  1.00 90.75           O  
ATOM   2284  CG  LYS A 285      -2.721  11.640 -22.747  1.00 90.75           C  
ATOM   2285  CD  LYS A 285      -4.235  11.420 -22.740  1.00 90.75           C  
ATOM   2286  CE  LYS A 285      -4.739  11.703 -24.154  1.00 90.75           C  
ATOM   2287  NZ  LYS A 285      -6.200  11.870 -24.187  1.00 90.75           N  
ATOM   2288  N   ASN A 286      -0.035   9.280 -21.263  1.00 87.56           N  
ATOM   2289  CA  ASN A 286       0.809   8.273 -21.905  1.00 87.56           C  
ATOM   2290  C   ASN A 286       0.651   6.886 -21.271  1.00 87.56           C  
ATOM   2291  CB  ASN A 286       2.267   8.751 -21.883  1.00 87.56           C  
ATOM   2292  O   ASN A 286       0.498   5.906 -22.000  1.00 87.56           O  
ATOM   2293  CG  ASN A 286       2.538   9.787 -22.960  1.00 87.56           C  
ATOM   2294  ND2 ASN A 286       3.254  10.839 -22.645  1.00 87.56           N  
ATOM   2295  OD1 ASN A 286       2.101   9.661 -24.094  1.00 87.56           O  
ATOM   2296  N   ILE A 287       0.608   6.794 -19.938  1.00 87.62           N  
ATOM   2297  CA  ILE A 287       0.348   5.529 -19.235  1.00 87.62           C  
ATOM   2298  C   ILE A 287      -1.037   4.985 -19.620  1.00 87.62           C  
ATOM   2299  CB  ILE A 287       0.502   5.700 -17.707  1.00 87.62           C  
ATOM   2300  O   ILE A 287      -1.155   3.807 -19.952  1.00 87.62           O  
ATOM   2301  CG1 ILE A 287       1.949   6.086 -17.320  1.00 87.62           C  
ATOM   2302  CG2 ILE A 287       0.131   4.393 -16.979  1.00 87.62           C  
ATOM   2303  CD1 ILE A 287       2.111   6.444 -15.836  1.00 87.62           C  
ATOM   2304  N   ALA A 288      -2.072   5.832 -19.669  1.00 93.31           N  
ATOM   2305  CA  ALA A 288      -3.411   5.423 -20.100  1.00 93.31           C  
ATOM   2306  C   ALA A 288      -3.413   4.830 -21.522  1.00 93.31           C  
ATOM   2307  CB  ALA A 288      -4.348   6.632 -20.009  1.00 93.31           C  
ATOM   2308  O   ALA A 288      -4.032   3.792 -21.762  1.00 93.31           O  
ATOM   2309  N   ASN A 289      -2.670   5.444 -22.451  1.00 91.88           N  
ATOM   2310  CA  ASN A 289      -2.508   4.923 -23.810  1.00 91.88           C  
ATOM   2311  C   ASN A 289      -1.790   3.560 -23.818  1.00 91.88           C  
ATOM   2312  CB  ASN A 289      -1.740   5.944 -24.667  1.00 91.88           C  
ATOM   2313  O   ASN A 289      -2.205   2.658 -24.545  1.00 91.88           O  
ATOM   2314  CG  ASN A 289      -2.479   7.245 -24.928  1.00 91.88           C  
ATOM   2315  ND2 ASN A 289      -1.751   8.287 -25.261  1.00 91.88           N  
ATOM   2316  OD1 ASN A 289      -3.693   7.360 -24.884  1.00 91.88           O  
ATOM   2317  N   LEU A 290      -0.750   3.374 -22.990  1.00 89.12           N  
ATOM   2318  CA  LEU A 290      -0.064   2.080 -22.838  1.00 89.12           C  
ATOM   2319  C   LEU A 290      -0.989   0.996 -22.273  1.00 89.12           C  
ATOM   2320  CB  LEU A 290       1.174   2.232 -21.934  1.00 89.12           C  
ATOM   2321  O   LEU A 290      -0.890  -0.168 -22.660  1.00 89.12           O  
ATOM   2322  CG  LEU A 290       2.345   3.000 -22.563  1.00 89.12           C  
ATOM   2323  CD1 LEU A 290       3.425   3.212 -21.509  1.00 89.12           C  
ATOM   2324  CD2 LEU A 290       2.978   2.240 -23.730  1.00 89.12           C  
ATOM   2325  N   MET A 291      -1.934   1.370 -21.406  1.00 91.75           N  
ATOM   2326  CA  MET A 291      -2.979   0.482 -20.878  1.00 91.75           C  
ATOM   2327  C   MET A 291      -4.107   0.207 -21.893  1.00 91.75           C  
ATOM   2328  CB  MET A 291      -3.510   1.029 -19.543  1.00 91.75           C  
ATOM   2329  O   MET A 291      -5.173  -0.288 -21.520  1.00 91.75           O  
ATOM   2330  CG  MET A 291      -2.428   1.073 -18.457  1.00 91.75           C  
ATOM   2331  SD  MET A 291      -3.018   1.725 -16.876  1.00 91.75           S  
ATOM   2332  CE  MET A 291      -3.749   0.222 -16.187  1.00 91.75           C  
ATOM   2333  N   ASN A 292      -3.877   0.497 -23.182  1.00 92.19           N  
ATOM   2334  CA  ASN A 292      -4.837   0.382 -24.284  1.00 92.19           C  
ATOM   2335  C   ASN A 292      -6.149   1.133 -24.021  1.00 92.19           C  
ATOM   2336  CB  ASN A 292      -5.061  -1.089 -24.656  1.00 92.19           C  
ATOM   2337  O   ASN A 292      -7.231   0.660 -24.373  1.00 92.19           O  
ATOM   2338  CG  ASN A 292      -3.806  -1.790 -25.109  1.00 92.19           C  
ATOM   2339  ND2 ASN A 292      -3.517  -2.940 -24.548  1.00 92.19           N  
ATOM   2340  OD1 ASN A 292      -3.097  -1.359 -25.996  1.00 92.19           O  
ATOM   2341  N   GLY A 293      -6.042   2.286 -23.372  1.00 94.31           N  
ATOM   2342  CA  GLY A 293      -7.154   3.153 -23.048  1.00 94.31           C  
ATOM   2343  C   GLY A 293      -6.858   4.601 -23.409  1.00 94.31           C  
ATOM   2344  O   GLY A 293      -6.129   4.877 -24.361  1.00 94.31           O  
ATOM   2345  N   ASN A 294      -7.461   5.536 -22.681  1.00 95.69           N  
ATOM   2346  CA  ASN A 294      -7.339   6.966 -22.946  1.00 95.69           C  
ATOM   2347  C   ASN A 294      -7.724   7.795 -21.711  1.00 95.69           C  
ATOM   2348  CB  ASN A 294      -8.256   7.306 -24.137  1.00 95.69           C  
ATOM   2349  O   ASN A 294      -8.597   7.388 -20.949  1.00 95.69           O  
ATOM   2350  CG  ASN A 294      -7.995   8.673 -24.723  1.00 95.69           C  
ATOM   2351  ND2 ASN A 294      -8.889   9.165 -25.548  1.00 95.69           N  
ATOM   2352  OD1 ASN A 294      -7.006   9.333 -24.449  1.00 95.69           O  
ATOM   2353  N   LEU A 295      -7.133   8.981 -21.552  1.00 95.94           N  
ATOM   2354  CA  LEU A 295      -7.471   9.948 -20.499  1.00 95.94           C  
ATOM   2355  C   LEU A 295      -8.036  11.240 -21.104  1.00 95.94           C  
ATOM   2356  CB  LEU A 295      -6.219  10.194 -19.638  1.00 95.94           C  
ATOM   2357  O   LEU A 295      -7.332  11.950 -21.818  1.00 95.94           O  
ATOM   2358  CG  LEU A 295      -6.396  11.242 -18.525  1.00 95.94           C  
ATOM   2359  CD1 LEU A 295      -7.439  10.820 -17.494  1.00 95.94           C  
ATOM   2360  CD2 LEU A 295      -5.061  11.440 -17.809  1.00 95.94           C  
ATOM   2361  N   THR A 296      -9.293  11.567 -20.836  1.00 95.38           N  
ATOM   2362  CA  THR A 296      -9.977  12.766 -21.355  1.00 95.38           C  
ATOM   2363  C   THR A 296     -10.476  13.657 -20.225  1.00 95.38           C  
ATOM   2364  CB  THR A 296     -11.130  12.390 -22.298  1.00 95.38           C  
ATOM   2365  O   THR A 296     -10.546  13.222 -19.082  1.00 95.38           O  
ATOM   2366  CG2 THR A 296     -10.611  11.723 -23.572  1.00 95.38           C  
ATOM   2367  OG1 THR A 296     -12.017  11.477 -21.705  1.00 95.38           O  
ATOM   2368  N   VAL A 297     -10.836  14.902 -20.537  1.00 95.50           N  
ATOM   2369  CA  VAL A 297     -11.370  15.862 -19.564  1.00 95.50           C  
ATOM   2370  C   VAL A 297     -12.629  16.529 -20.113  1.00 95.50           C  
ATOM   2371  CB  VAL A 297     -10.293  16.890 -19.157  1.00 95.50           C  
ATOM   2372  O   VAL A 297     -12.709  16.834 -21.302  1.00 95.50           O  
ATOM   2373  CG1 VAL A 297      -9.886  17.796 -20.329  1.00 95.50           C  
ATOM   2374  CG2 VAL A 297     -10.745  17.755 -17.975  1.00 95.50           C  
ATOM   2375  N   SER A 298     -13.594  16.772 -19.234  1.00 94.00           N  
ATOM   2376  CA  SER A 298     -14.722  17.676 -19.441  1.00 94.00           C  
ATOM   2377  C   SER A 298     -14.741  18.662 -18.281  1.00 94.00           C  
ATOM   2378  CB  SER A 298     -16.025  16.879 -19.502  1.00 94.00           C  
ATOM   2379  O   SER A 298     -14.637  18.242 -17.135  1.00 94.00           O  
ATOM   2380  OG  SER A 298     -17.115  17.756 -19.700  1.00 94.00           O  
ATOM   2381  N   SER A 299     -14.825  19.962 -18.543  1.00 94.31           N  
ATOM   2382  CA  SER A 299     -14.772  20.974 -17.484  1.00 94.31           C  
ATOM   2383  C   SER A 299     -15.529  22.237 -17.882  1.00 94.31           C  
ATOM   2384  CB  SER A 299     -13.315  21.304 -17.166  1.00 94.31           C  
ATOM   2385  O   SER A 299     -15.631  22.562 -19.071  1.00 94.31           O  
ATOM   2386  OG  SER A 299     -13.240  22.091 -16.009  1.00 94.31           O  
ATOM   2387  N   GLU A 300     -16.065  22.933 -16.883  1.00 91.38           N  
ATOM   2388  CA  GLU A 300     -16.713  24.234 -17.024  1.00 91.38           C  
ATOM   2389  C   GLU A 300     -16.223  25.163 -15.904  1.00 91.38           C  
ATOM   2390  CB  GLU A 300     -18.245  24.058 -17.034  1.00 91.38           C  
ATOM   2391  O   GLU A 300     -16.207  24.783 -14.732  1.00 91.38           O  
ATOM   2392  CG  GLU A 300     -18.986  25.363 -17.369  1.00 91.38           C  
ATOM   2393  CD  GLU A 300     -20.520  25.230 -17.396  1.00 91.38           C  
ATOM   2394  OE1 GLU A 300     -21.223  26.261 -17.466  1.00 91.38           O  
ATOM   2395  OE2 GLU A 300     -21.089  24.119 -17.305  1.00 91.38           O  
ATOM   2396  N   GLU A 301     -15.813  26.383 -16.264  1.00 89.38           N  
ATOM   2397  CA  GLU A 301     -15.337  27.377 -15.295  1.00 89.38           C  
ATOM   2398  C   GLU A 301     -16.381  27.637 -14.200  1.00 89.38           C  
ATOM   2399  CB  GLU A 301     -14.973  28.697 -15.988  1.00 89.38           C  
ATOM   2400  O   GLU A 301     -17.563  27.854 -14.467  1.00 89.38           O  
ATOM   2401  CG  GLU A 301     -13.627  28.632 -16.722  1.00 89.38           C  
ATOM   2402  CD  GLU A 301     -13.300  29.960 -17.424  1.00 89.38           C  
ATOM   2403  OE1 GLU A 301     -12.737  29.890 -18.539  1.00 89.38           O  
ATOM   2404  OE2 GLU A 301     -13.638  31.032 -16.881  1.00 89.38           O  
ATOM   2405  N   GLY A 302     -15.932  27.588 -12.947  1.00 85.31           N  
ATOM   2406  CA  GLY A 302     -16.748  27.775 -11.750  1.00 85.31           C  
ATOM   2407  C   GLY A 302     -17.649  26.595 -11.371  1.00 85.31           C  
ATOM   2408  O   GLY A 302     -18.304  26.671 -10.334  1.00 85.31           O  
ATOM   2409  N   LYS A 303     -17.704  25.518 -12.170  1.00 89.38           N  
ATOM   2410  CA  LYS A 303     -18.487  24.305 -11.853  1.00 89.38           C  
ATOM   2411  C   LYS A 303     -17.635  23.067 -11.571  1.00 89.38           C  
ATOM   2412  CB  LYS A 303     -19.503  24.015 -12.960  1.00 89.38           C  
ATOM   2413  O   LYS A 303     -18.176  22.072 -11.092  1.00 89.38           O  
ATOM   2414  CG  LYS A 303     -20.492  25.166 -13.189  1.00 89.38           C  
ATOM   2415  CD  LYS A 303     -21.638  24.657 -14.062  1.00 89.38           C  
ATOM   2416  CE  LYS A 303     -22.483  25.813 -14.595  1.00 89.38           C  
ATOM   2417  NZ  LYS A 303     -23.199  25.394 -15.819  1.00 89.38           N  
ATOM   2418  N   GLY A 304     -16.335  23.138 -11.849  1.00 92.25           N  
ATOM   2419  CA  GLY A 304     -15.372  22.067 -11.617  1.00 92.25           C  
ATOM   2420  C   GLY A 304     -15.037  21.259 -12.868  1.00 92.25           C  
ATOM   2421  O   GLY A 304     -15.419  21.610 -13.990  1.00 92.25           O  
ATOM   2422  N   SER A 305     -14.260  20.193 -12.686  1.00 95.62           N  
ATOM   2423  CA  SER A 305     -13.758  19.357 -13.782  1.00 95.62           C  
ATOM   2424  C   SER A 305     -14.082  17.883 -13.579  1.00 95.62           C  
ATOM   2425  CB  SER A 305     -12.248  19.532 -13.976  1.00 95.62           C  
ATOM   2426  O   SER A 305     -14.288  17.400 -12.473  1.00 95.62           O  
ATOM   2427  OG  SER A 305     -11.900  20.899 -13.944  1.00 95.62           O  
ATOM   2428  N   THR A 306     -14.124  17.137 -14.677  1.00 97.00           N  
ATOM   2429  CA  THR A 306     -14.272  15.685 -14.688  1.00 97.00           C  
ATOM   2430  C   THR A 306     -13.234  15.083 -15.619  1.00 97.00           C  
ATOM   2431  CB  THR A 306     -15.686  15.263 -15.097  1.00 97.00           C  
ATOM   2432  O   THR A 306     -13.293  15.252 -16.839  1.00 97.00           O  
ATOM   2433  CG2 THR A 306     -15.855  13.744 -15.050  1.00 97.00           C  
ATOM   2434  OG1 THR A 306     -16.629  15.831 -14.221  1.00 97.00           O  
ATOM   2435  N   PHE A 307     -12.281  14.364 -15.039  1.00 97.19           N  
ATOM   2436  CA  PHE A 307     -11.284  13.591 -15.767  1.00 97.19           C  
ATOM   2437  C   PHE A 307     -11.758  12.151 -15.899  1.00 97.19           C  
ATOM   2438  CB  PHE A 307      -9.932  13.675 -15.060  1.00 97.19           C  
ATOM   2439  O   PHE A 307     -12.101  11.519 -14.905  1.00 97.19           O  
ATOM   2440  CG  PHE A 307      -9.286  15.039 -15.179  1.00 97.19           C  
ATOM   2441  CD1 PHE A 307      -8.360  15.288 -16.210  1.00 97.19           C  
ATOM   2442  CD2 PHE A 307      -9.614  16.060 -14.267  1.00 97.19           C  
ATOM   2443  CE1 PHE A 307      -7.751  16.551 -16.319  1.00 97.19           C  
ATOM   2444  CE2 PHE A 307      -9.013  17.325 -14.384  1.00 97.19           C  
ATOM   2445  CZ  PHE A 307      -8.078  17.569 -15.405  1.00 97.19           C  
ATOM   2446  N   ILE A 308     -11.762  11.636 -17.125  1.00 97.31           N  
ATOM   2447  CA  ILE A 308     -12.252  10.303 -17.471  1.00 97.31           C  
ATOM   2448  C   ILE A 308     -11.078   9.492 -18.005  1.00 97.31           C  
ATOM   2449  CB  ILE A 308     -13.415  10.378 -18.485  1.00 97.31           C  
ATOM   2450  O   ILE A 308     -10.593   9.730 -19.112  1.00 97.31           O  
ATOM   2451  CG1 ILE A 308     -14.552  11.295 -17.978  1.00 97.31           C  
ATOM   2452  CG2 ILE A 308     -13.935   8.958 -18.771  1.00 97.31           C  
ATOM   2453  CD1 ILE A 308     -15.680  11.514 -18.993  1.00 97.31           C  
ATOM   2454  N   LEU A 309     -10.624   8.533 -17.210  1.00 97.69           N  
ATOM   2455  CA  LEU A 309      -9.671   7.507 -17.595  1.00 97.69           C  
ATOM   2456  C   LEU A 309     -10.437   6.281 -18.088  1.00 97.69           C  
ATOM   2457  CB  LEU A 309      -8.784   7.182 -16.383  1.00 97.69           C  
ATOM   2458  O   LEU A 309     -11.323   5.772 -17.414  1.00 97.69           O  
ATOM   2459  CG  LEU A 309      -7.844   5.981 -16.585  1.00 97.69           C  
ATOM   2460  CD1 LEU A 309      -6.785   6.276 -17.646  1.00 97.69           C  
ATOM   2461  CD2 LEU A 309      -7.156   5.628 -15.270  1.00 97.69           C  
ATOM   2462  N   THR A 310     -10.048   5.766 -19.241  1.00 97.06           N  
ATOM   2463  CA  THR A 310     -10.460   4.455 -19.741  1.00 97.06           C  
ATOM   2464  C   THR A 310      -9.234   3.566 -19.817  1.00 97.06           C  
ATOM   2465  CB  THR A 310     -11.161   4.551 -21.101  1.00 97.06           C  
ATOM   2466  O   THR A 310      -8.162   4.050 -20.175  1.00 97.06           O  
ATOM   2467  CG2 THR A 310     -12.501   5.278 -20.989  1.00 97.06           C  
ATOM   2468  OG1 THR A 310     -10.377   5.268 -22.025  1.00 97.06           O  
ATOM   2469  N   ILE A 311      -9.382   2.289 -19.477  1.00 96.12           N  
ATOM   2470  CA  ILE A 311      -8.324   1.278 -19.580  1.00 96.12           C  
ATOM   2471  C   ILE A 311      -8.898  -0.044 -20.079  1.00 96.12           C  
ATOM   2472  CB  ILE A 311      -7.590   1.056 -18.239  1.00 96.12           C  
ATOM   2473  O   ILE A 311     -10.089  -0.324 -19.903  1.00 96.12           O  
ATOM   2474  CG1 ILE A 311      -8.555   0.578 -17.135  1.00 96.12           C  
ATOM   2475  CG2 ILE A 311      -6.823   2.315 -17.807  1.00 96.12           C  
ATOM   2476  CD1 ILE A 311      -7.822  -0.042 -15.949  1.00 96.12           C  
ATOM   2477  N   LYS A 312      -8.024  -0.885 -20.634  1.00 94.56           N  
ATOM   2478  CA  LYS A 312      -8.347  -2.268 -20.964  1.00 94.56           C  
ATOM   2479  C   LYS A 312      -7.574  -3.224 -20.059  1.00 94.56           C  
ATOM   2480  CB  LYS A 312      -8.085  -2.496 -22.450  1.00 94.56           C  
ATOM   2481  O   LYS A 312      -6.344  -3.260 -20.103  1.00 94.56           O  
ATOM   2482  CG  LYS A 312      -8.677  -3.818 -22.946  1.00 94.56           C  
ATOM   2483  CD  LYS A 312      -8.419  -3.945 -24.448  1.00 94.56           C  
ATOM   2484  CE  LYS A 312      -9.029  -5.243 -24.977  1.00 94.56           C  
ATOM   2485  NZ  LYS A 312      -8.821  -5.361 -26.441  1.00 94.56           N  
ATOM   2486  N   ALA A 313      -8.291  -4.027 -19.284  1.00 92.06           N  
ATOM   2487  CA  ALA A 313      -7.728  -5.042 -18.397  1.00 92.06           C  
ATOM   2488  C   ALA A 313      -8.439  -6.380 -18.611  1.00 92.06           C  
ATOM   2489  CB  ALA A 313      -7.806  -4.556 -16.948  1.00 92.06           C  
ATOM   2490  O   ALA A 313      -9.605  -6.419 -19.008  1.00 92.06           O  
ATOM   2491  N   GLU A 314      -7.727  -7.483 -18.399  1.00 89.88           N  
ATOM   2492  CA  GLU A 314      -8.328  -8.808 -18.533  1.00 89.88           C  
ATOM   2493  C   GLU A 314      -8.911  -9.226 -17.181  1.00 89.88           C  
ATOM   2494  CB  GLU A 314      -7.339  -9.835 -19.105  1.00 89.88           C  
ATOM   2495  O   GLU A 314      -8.149  -9.308 -16.216  1.00 89.88           O  
ATOM   2496  CG  GLU A 314      -6.751  -9.328 -20.431  1.00 89.88           C  
ATOM   2497  CD  GLU A 314      -6.294 -10.454 -21.356  1.00 89.88           C  
ATOM   2498  OE1 GLU A 314      -6.739 -10.399 -22.534  1.00 89.88           O  
ATOM   2499  OE2 GLU A 314      -5.550 -11.342 -20.911  1.00 89.88           O  
ATOM   2500  N   PRO A 315     -10.237  -9.446 -17.082  1.00 85.94           N  
ATOM   2501  CA  PRO A 315     -10.805 -10.078 -15.907  1.00 85.94           C  
ATOM   2502  C   PRO A 315     -10.315 -11.520 -15.856  1.00 85.94           C  
ATOM   2503  CB  PRO A 315     -12.322  -9.980 -16.069  1.00 85.94           C  
ATOM   2504  O   PRO A 315     -10.297 -12.214 -16.876  1.00 85.94           O  
ATOM   2505  CG  PRO A 315     -12.493 -10.057 -17.583  1.00 85.94           C  
ATOM   2506  CD  PRO A 315     -11.260  -9.323 -18.112  1.00 85.94           C  
ATOM   2507  N   LEU A 316      -9.913 -11.950 -14.671  1.00 79.50           N  
ATOM   2508  CA  LEU A 316      -9.609 -13.346 -14.408  1.00 79.50           C  
ATOM   2509  C   LEU A 316     -10.915 -13.992 -13.926  1.00 79.50           C  
ATOM   2510  CB  LEU A 316      -8.431 -13.401 -13.419  1.00 79.50           C  
ATOM   2511  O   LEU A 316     -11.453 -13.604 -12.892  1.00 79.50           O  
ATOM   2512  CG  LEU A 316      -7.104 -12.899 -14.032  1.00 79.50           C  
ATOM   2513  CD1 LEU A 316      -6.083 -12.595 -12.942  1.00 79.50           C  
ATOM   2514  CD2 LEU A 316      -6.494 -13.926 -14.990  1.00 79.50           C  
ATOM   2515  N   GLU A 317     -11.482 -14.891 -14.736  1.00 52.97           N  
ATOM   2516  CA  GLU A 317     -12.606 -15.738 -14.318  1.00 52.97           C  
ATOM   2517  C   GLU A 317     -12.068 -16.867 -13.431  1.00 52.97           C  
ATOM   2518  CB  GLU A 317     -13.380 -16.304 -15.531  1.00 52.97           C  
ATOM   2519  O   GLU A 317     -11.054 -17.488 -13.761  1.00 52.97           O  
ATOM   2520  CG  GLU A 317     -14.290 -15.253 -16.196  1.00 52.97           C  
ATOM   2521  CD  GLU A 317     -15.072 -15.758 -17.426  1.00 52.97           C  
ATOM   2522  OE1 GLU A 317     -15.838 -14.932 -17.983  1.00 52.97           O  
ATOM   2523  OE2 GLU A 317     -14.877 -16.920 -17.849  1.00 52.97           O  
ATOM   2524  N   GLU A 318     -12.743 -17.139 -12.313  1.00 43.62           N  
ATOM   2525  CA  GLU A 318     -12.435 -18.270 -11.436  1.00 43.62           C  
ATOM   2526  C   GLU A 318     -12.598 -19.590 -12.211  1.00 43.62           C  
ATOM   2527  CB  GLU A 318     -13.354 -18.253 -10.197  1.00 43.62           C  
ATOM   2528  O   GLU A 318     -13.695 -20.131 -12.357  1.00 43.62           O  
ATOM   2529  CG  GLU A 318     -12.932 -17.231  -9.125  1.00 43.62           C  
ATOM   2530  CD  GLU A 318     -13.966 -17.076  -7.989  1.00 43.62           C  
ATOM   2531  OE1 GLU A 318     -13.668 -16.330  -7.032  1.00 43.62           O  
ATOM   2532  OE2 GLU A 318     -15.094 -17.605  -8.128  1.00 43.62           O  
ATOM   2533  N   LEU A 319     -11.492 -20.148 -12.712  1.00 34.94           N  
ATOM   2534  CA  LEU A 319     -11.437 -21.550 -13.118  1.00 34.94           C  
ATOM   2535  C   LEU A 319     -11.501 -22.412 -11.852  1.00 34.94           C  
ATOM   2536  CB  LEU A 319     -10.186 -21.831 -13.977  1.00 34.94           C  
ATOM   2537  O   LEU A 319     -10.477 -22.828 -11.306  1.00 34.94           O  
ATOM   2538  CG  LEU A 319     -10.386 -21.549 -15.477  1.00 34.94           C  
ATOM   2539  CD1 LEU A 319      -9.026 -21.493 -16.177  1.00 34.94           C  
ATOM   2540  CD2 LEU A 319     -11.208 -22.649 -16.159  1.00 34.94           C  
ATOM   2541  N   HIS A 320     -12.720 -22.701 -11.397  1.00 38.44           N  
ATOM   2542  CA  HIS A 320     -12.988 -23.773 -10.448  1.00 38.44           C  
ATOM   2543  C   HIS A 320     -12.566 -25.117 -11.055  1.00 38.44           C  
ATOM   2544  CB  HIS A 320     -14.472 -23.783 -10.044  1.00 38.44           C  
ATOM   2545  O   HIS A 320     -13.337 -25.808 -11.717  1.00 38.44           O  
ATOM   2546  CG  HIS A 320     -14.874 -22.779  -8.992  1.00 38.44           C  
ATOM   2547  CD2 HIS A 320     -14.057 -22.049  -8.167  1.00 38.44           C  
ATOM   2548  ND1 HIS A 320     -16.171 -22.499  -8.617  1.00 38.44           N  
ATOM   2549  CE1 HIS A 320     -16.132 -21.619  -7.602  1.00 38.44           C  
ATOM   2550  NE2 HIS A 320     -14.865 -21.348  -7.277  1.00 38.44           N  
ATOM   2551  N   THR A 321     -11.324 -25.511 -10.784  1.00 27.36           N  
ATOM   2552  CA  THR A 321     -10.945 -26.921 -10.694  1.00 27.36           C  
ATOM   2553  C   THR A 321     -10.407 -27.121  -9.289  1.00 27.36           C  
ATOM   2554  CB  THR A 321      -9.947 -27.391 -11.771  1.00 27.36           C  
ATOM   2555  O   THR A 321      -9.339 -26.622  -8.941  1.00 27.36           O  
ATOM   2556  CG2 THR A 321     -10.472 -28.641 -12.479  1.00 27.36           C  
ATOM   2557  OG1 THR A 321      -9.748 -26.415 -12.766  1.00 27.36           O  
ATOM   2558  N   ILE A 322     -11.215 -27.793  -8.471  1.00 34.06           N  
ATOM   2559  CA  ILE A 322     -10.868 -28.264  -7.135  1.00 34.06           C  
ATOM   2560  C   ILE A 322      -9.671 -29.201  -7.300  1.00 34.06           C  
ATOM   2561  CB  ILE A 322     -12.089 -28.978  -6.499  1.00 34.06           C  
ATOM   2562  O   ILE A 322      -9.822 -30.365  -7.659  1.00 34.06           O  
ATOM   2563  CG1 ILE A 322     -13.289 -28.008  -6.355  1.00 34.06           C  
ATOM   2564  CG2 ILE A 322     -11.731 -29.588  -5.130  1.00 34.06           C  
ATOM   2565  CD1 ILE A 322     -14.619 -28.716  -6.066  1.00 34.06           C  
ATOM   2566  N   SER A 323      -8.479 -28.673  -7.062  1.00 28.98           N  
ATOM   2567  CA  SER A 323      -7.340 -29.462  -6.624  1.00 28.98           C  
ATOM   2568  C   SER A 323      -7.106 -29.030  -5.188  1.00 28.98           C  
ATOM   2569  CB  SER A 323      -6.122 -29.248  -7.531  1.00 28.98           C  
ATOM   2570  O   SER A 323      -6.952 -27.836  -4.921  1.00 28.98           O  
ATOM   2571  OG  SER A 323      -5.564 -30.499  -7.882  1.00 28.98           O  
ATOM   2572  N   ALA A 324      -7.192 -29.985  -4.263  1.00 33.38           N  
ATOM   2573  CA  ALA A 324      -6.872 -29.778  -2.861  1.00 33.38           C  
ATOM   2574  C   ALA A 324      -5.548 -29.008  -2.768  1.00 33.38           C  
ATOM   2575  CB  ALA A 324      -6.784 -31.160  -2.199  1.00 33.38           C  
ATOM   2576  O   ALA A 324      -4.544 -29.458  -3.323  1.00 33.38           O  
ATOM   2577  N   VAL A 325      -5.561 -27.830  -2.136  1.00 38.53           N  
ATOM   2578  CA  VAL A 325      -4.313 -27.171  -1.748  1.00 38.53           C  
ATOM   2579  C   VAL A 325      -3.582 -28.154  -0.849  1.00 38.53           C  
ATOM   2580  CB  VAL A 325      -4.588 -25.820  -1.054  1.00 38.53           C  
ATOM   2581  O   VAL A 325      -4.168 -28.695   0.093  1.00 38.53           O  
ATOM   2582  CG1 VAL A 325      -3.431 -25.233  -0.244  1.00 38.53           C  
ATOM   2583  CG2 VAL A 325      -4.896 -24.771  -2.128  1.00 38.53           C  
ATOM   2584  N   SER A 326      -2.312 -28.411  -1.148  1.00 41.22           N  
ATOM   2585  CA  SER A 326      -1.398 -28.959  -0.159  1.00 41.22           C  
ATOM   2586  C   SER A 326      -1.235 -27.893   0.917  1.00 41.22           C  
ATOM   2587  CB  SER A 326      -0.058 -29.348  -0.794  1.00 41.22           C  
ATOM   2588  O   SER A 326      -0.353 -27.042   0.850  1.00 41.22           O  
ATOM   2589  OG  SER A 326       0.460 -28.302  -1.582  1.00 41.22           O  
ATOM   2590  N   VAL A 327      -2.158 -27.876   1.879  1.00 51.00           N  
ATOM   2591  CA  VAL A 327      -2.000 -27.064   3.078  1.00 51.00           C  
ATOM   2592  C   VAL A 327      -0.790 -27.656   3.776  1.00 51.00           C  
ATOM   2593  CB  VAL A 327      -3.255 -27.073   3.975  1.00 51.00           C  
ATOM   2594  O   VAL A 327      -0.852 -28.785   4.277  1.00 51.00           O  
ATOM   2595  CG1 VAL A 327      -3.059 -26.182   5.207  1.00 51.00           C  
ATOM   2596  CG2 VAL A 327      -4.485 -26.552   3.218  1.00 51.00           C  
ATOM   2597  N   VAL A 328       0.326 -26.926   3.735  1.00 59.50           N  
ATOM   2598  CA  VAL A 328       1.478 -27.206   4.586  1.00 59.50           C  
ATOM   2599  C   VAL A 328       0.914 -27.344   5.992  1.00 59.50           C  
ATOM   2600  CB  VAL A 328       2.519 -26.077   4.545  1.00 59.50           C  
ATOM   2601  O   VAL A 328       0.323 -26.413   6.523  1.00 59.50           O  
ATOM   2602  CG1 VAL A 328       3.716 -26.469   5.416  1.00 59.50           C  
ATOM   2603  CG2 VAL A 328       2.996 -25.785   3.115  1.00 59.50           C  
ATOM   2604  N   SER A 329       1.006 -28.538   6.549  1.00 61.72           N  
ATOM   2605  CA  SER A 329       0.402 -28.912   7.824  1.00 61.72           C  
ATOM   2606  C   SER A 329       1.449 -29.662   8.639  1.00 61.72           C  
ATOM   2607  CB  SER A 329      -0.893 -29.716   7.612  1.00 61.72           C  
ATOM   2608  O   SER A 329       2.416 -30.178   8.082  1.00 61.72           O  
ATOM   2609  OG  SER A 329      -0.783 -30.652   6.552  1.00 61.72           O  
ATOM   2610  N   ASN A 330       1.279 -29.707   9.960  1.00 78.00           N  
ATOM   2611  CA  ASN A 330       2.233 -30.265  10.927  1.00 78.00           C  
ATOM   2612  C   ASN A 330       3.529 -29.467  11.160  1.00 78.00           C  
ATOM   2613  CB  ASN A 330       2.518 -31.754  10.654  1.00 78.00           C  
ATOM   2614  O   ASN A 330       4.484 -30.040  11.674  1.00 78.00           O  
ATOM   2615  CG  ASN A 330       1.276 -32.596  10.508  1.00 78.00           C  
ATOM   2616  ND2 ASN A 330       1.170 -33.342   9.436  1.00 78.00           N  
ATOM   2617  OD1 ASN A 330       0.403 -32.622  11.360  1.00 78.00           O  
ATOM   2618  N   LEU A 331       3.562 -28.165  10.856  1.00 87.62           N  
ATOM   2619  CA  LEU A 331       4.664 -27.304  11.322  1.00 87.62           C  
ATOM   2620  C   LEU A 331       4.620 -27.127  12.847  1.00 87.62           C  
ATOM   2621  CB  LEU A 331       4.649 -25.920  10.651  1.00 87.62           C  
ATOM   2622  O   LEU A 331       3.535 -26.939  13.408  1.00 87.62           O  
ATOM   2623  CG  LEU A 331       4.695 -25.919   9.115  1.00 87.62           C  
ATOM   2624  CD1 LEU A 331       4.568 -24.476   8.636  1.00 87.62           C  
ATOM   2625  CD2 LEU A 331       5.981 -26.518   8.556  1.00 87.62           C  
ATOM   2626  N   ASN A 332       5.787 -27.117  13.485  1.00 88.00           N  
ATOM   2627  CA  ASN A 332       6.004 -26.668  14.855  1.00 88.00           C  
ATOM   2628  C   ASN A 332       6.293 -25.163  14.848  1.00 88.00           C  
ATOM   2629  CB  ASN A 332       7.176 -27.448  15.466  1.00 88.00           C  
ATOM   2630  O   ASN A 332       7.342 -24.721  14.379  1.00 88.00           O  
ATOM   2631  CG  ASN A 332       6.912 -28.927  15.659  1.00 88.00           C  
ATOM   2632  ND2 ASN A 332       7.966 -29.706  15.685  1.00 88.00           N  
ATOM   2633  OD1 ASN A 332       5.793 -29.397  15.838  1.00 88.00           O  
ATOM   2634  N   ILE A 333       5.361 -24.368  15.364  1.00 94.50           N  
ATOM   2635  CA  ILE A 333       5.418 -22.907  15.324  1.00 94.50           C  
ATOM   2636  C   ILE A 333       5.604 -22.371  16.742  1.00 94.50           C  
ATOM   2637  CB  ILE A 333       4.163 -22.327  14.632  1.00 94.50           C  
ATOM   2638  O   ILE A 333       4.803 -22.672  17.628  1.00 94.50           O  
ATOM   2639  CG1 ILE A 333       3.998 -22.937  13.217  1.00 94.50           C  
ATOM   2640  CG2 ILE A 333       4.255 -20.787  14.575  1.00 94.50           C  
ATOM   2641  CD1 ILE A 333       2.744 -22.487  12.470  1.00 94.50           C  
ATOM   2642  N   LEU A 334       6.619 -21.531  16.939  1.00 96.31           N  
ATOM   2643  CA  LEU A 334       6.755 -20.725  18.148  1.00 96.31           C  
ATOM   2644  C   LEU A 334       6.044 -19.385  17.934  1.00 96.31           C  
ATOM   2645  CB  LEU A 334       8.244 -20.559  18.490  1.00 96.31           C  
ATOM   2646  O   LEU A 334       6.478 -18.574  17.118  1.00 96.31           O  
ATOM   2647  CG  LEU A 334       8.524 -19.723  19.752  1.00 96.31           C  
ATOM   2648  CD1 LEU A 334       7.890 -20.318  21.014  1.00 96.31           C  
ATOM   2649  CD2 LEU A 334      10.033 -19.620  19.973  1.00 96.31           C  
ATOM   2650  N   LEU A 335       4.949 -19.158  18.657  1.00 95.94           N  
ATOM   2651  CA  LEU A 335       4.222 -17.891  18.691  1.00 95.94           C  
ATOM   2652  C   LEU A 335       4.676 -17.063  19.897  1.00 95.94           C  
ATOM   2653  CB  LEU A 335       2.710 -18.184  18.726  1.00 95.94           C  
ATOM   2654  O   LEU A 335       4.494 -17.480  21.039  1.00 95.94           O  
ATOM   2655  CG  LEU A 335       1.827 -16.929  18.873  1.00 95.94           C  
ATOM   2656  CD1 LEU A 335       1.951 -15.992  17.668  1.00 95.94           C  
ATOM   2657  CD2 LEU A 335       0.363 -17.347  19.016  1.00 95.94           C  
ATOM   2658  N   VAL A 336       5.219 -15.875  19.650  1.00 95.50           N  
ATOM   2659  CA  VAL A 336       5.663 -14.945  20.694  1.00 95.50           C  
ATOM   2660  C   VAL A 336       4.748 -13.724  20.705  1.00 95.50           C  
ATOM   2661  CB  VAL A 336       7.146 -14.579  20.533  1.00 95.50           C  
ATOM   2662  O   VAL A 336       4.759 -12.928  19.767  1.00 95.50           O  
ATOM   2663  CG1 VAL A 336       7.659 -13.872  21.788  1.00 95.50           C  
ATOM   2664  CG2 VAL A 336       8.006 -15.829  20.292  1.00 95.50           C  
ATOM   2665  N   GLU A 337       3.918 -13.618  21.741  1.00 88.88           N  
ATOM   2666  CA  GLU A 337       2.846 -12.627  21.895  1.00 88.88           C  
ATOM   2667  C   GLU A 337       2.514 -12.478  23.386  1.00 88.88           C  
ATOM   2668  CB  GLU A 337       1.610 -13.130  21.127  1.00 88.88           C  
ATOM   2669  O   GLU A 337       2.345 -13.481  24.073  1.00 88.88           O  
ATOM   2670  CG  GLU A 337       0.331 -12.299  21.307  1.00 88.88           C  
ATOM   2671  CD  GLU A 337       0.303 -11.027  20.467  1.00 88.88           C  
ATOM   2672  OE1 GLU A 337      -0.015  -9.935  20.980  1.00 88.88           O  
ATOM   2673  OE2 GLU A 337       0.387 -11.139  19.225  1.00 88.88           O  
ATOM   2674  N   ASP A 338       2.378 -11.251  23.892  1.00 86.88           N  
ATOM   2675  CA  ASP A 338       2.162 -10.979  25.321  1.00 86.88           C  
ATOM   2676  C   ASP A 338       0.679 -10.807  25.706  1.00 86.88           C  
ATOM   2677  CB  ASP A 338       2.997  -9.752  25.719  1.00 86.88           C  
ATOM   2678  O   ASP A 338       0.322 -10.882  26.884  1.00 86.88           O  
ATOM   2679  CG  ASP A 338       2.424  -8.435  25.185  1.00 86.88           C  
ATOM   2680  OD1 ASP A 338       2.006  -8.430  24.008  1.00 86.88           O  
ATOM   2681  OD2 ASP A 338       2.348  -7.465  25.979  1.00 86.88           O  
ATOM   2682  N   ILE A 339      -0.207 -10.604  24.727  1.00 83.06           N  
ATOM   2683  CA  ILE A 339      -1.646 -10.428  24.950  1.00 83.06           C  
ATOM   2684  C   ILE A 339      -2.367 -11.779  24.834  1.00 83.06           C  
ATOM   2685  CB  ILE A 339      -2.207  -9.349  23.995  1.00 83.06           C  
ATOM   2686  O   ILE A 339      -2.501 -12.334  23.740  1.00 83.06           O  
ATOM   2687  CG1 ILE A 339      -1.548  -7.974  24.262  1.00 83.06           C  
ATOM   2688  CG2 ILE A 339      -3.740  -9.224  24.142  1.00 83.06           C  
ATOM   2689  CD1 ILE A 339      -1.824  -6.916  23.186  1.00 83.06           C  
ATOM   2690  N   GLU A 340      -2.934 -12.271  25.943  1.00 82.19           N  
ATOM   2691  CA  GLU A 340      -3.609 -13.581  26.021  1.00 82.19           C  
ATOM   2692  C   GLU A 340      -4.680 -13.790  24.943  1.00 82.19           C  
ATOM   2693  CB  GLU A 340      -4.310 -13.761  27.376  1.00 82.19           C  
ATOM   2694  O   GLU A 340      -4.803 -14.873  24.367  1.00 82.19           O  
ATOM   2695  CG  GLU A 340      -3.359 -13.939  28.567  1.00 82.19           C  
ATOM   2696  CD  GLU A 340      -4.071 -14.495  29.820  1.00 82.19           C  
ATOM   2697  OE1 GLU A 340      -3.351 -14.807  30.795  1.00 82.19           O  
ATOM   2698  OE2 GLU A 340      -5.306 -14.727  29.767  1.00 82.19           O  
ATOM   2699  N   LEU A 341      -5.461 -12.755  24.627  1.00 79.31           N  
ATOM   2700  CA  LEU A 341      -6.490 -12.874  23.599  1.00 79.31           C  
ATOM   2701  C   LEU A 341      -5.897 -13.020  22.190  1.00 79.31           C  
ATOM   2702  CB  LEU A 341      -7.433 -11.673  23.683  1.00 79.31           C  
ATOM   2703  O   LEU A 341      -6.428 -13.780  21.380  1.00 79.31           O  
ATOM   2704  CG  LEU A 341      -8.643 -11.831  22.746  1.00 79.31           C  
ATOM   2705  CD1 LEU A 341      -9.583 -12.967  23.161  1.00 79.31           C  
ATOM   2706  CD2 LEU A 341      -9.439 -10.548  22.797  1.00 79.31           C  
ATOM   2707  N   ASN A 342      -4.801 -12.318  21.896  1.00 82.62           N  
ATOM   2708  CA  ASN A 342      -4.110 -12.441  20.614  1.00 82.62           C  
ATOM   2709  C   ASN A 342      -3.494 -13.835  20.477  1.00 82.62           C  
ATOM   2710  CB  ASN A 342      -3.020 -11.370  20.500  1.00 82.62           C  
ATOM   2711  O   ASN A 342      -3.621 -14.450  19.413  1.00 82.62           O  
ATOM   2712  CG  ASN A 342      -3.516  -9.949  20.382  1.00 82.62           C  
ATOM   2713  ND2 ASN A 342      -2.601  -9.013  20.398  1.00 82.62           N  
ATOM   2714  OD1 ASN A 342      -4.702  -9.663  20.264  1.00 82.62           O  
ATOM   2715  N   ILE A 343      -2.916 -14.357  21.567  1.00 85.25           N  
ATOM   2716  CA  ILE A 343      -2.462 -15.745  21.664  1.00 85.25           C  
ATOM   2717  C   ILE A 343      -3.621 -16.686  21.345  1.00 85.25           C  
ATOM   2718  CB  ILE A 343      -1.887 -16.060  23.063  1.00 85.25           C  
ATOM   2719  O   ILE A 343      -3.498 -17.513  20.448  1.00 85.25           O  
ATOM   2720  CG1 ILE A 343      -0.585 -15.285  23.334  1.00 85.25           C  
ATOM   2721  CG2 ILE A 343      -1.632 -17.575  23.199  1.00 85.25           C  
ATOM   2722  CD1 ILE A 343      -0.210 -15.243  24.821  1.00 85.25           C  
ATOM   2723  N   LEU A 344      -4.752 -16.559  22.046  1.00 81.38           N  
ATOM   2724  CA  LEU A 344      -5.898 -17.457  21.904  1.00 81.38           C  
ATOM   2725  C   LEU A 344      -6.413 -17.505  20.459  1.00 81.38           C  
ATOM   2726  CB  LEU A 344      -7.002 -16.999  22.877  1.00 81.38           C  
ATOM   2727  O   LEU A 344      -6.627 -18.588  19.913  1.00 81.38           O  
ATOM   2728  CG  LEU A 344      -8.258 -17.891  22.874  1.00 81.38           C  
ATOM   2729  CD1 LEU A 344      -7.974 -19.273  23.467  1.00 81.38           C  
ATOM   2730  CD2 LEU A 344      -9.369 -17.232  23.694  1.00 81.38           C  
ATOM   2731  N   VAL A 345      -6.591 -16.338  19.832  1.00 78.75           N  
ATOM   2732  CA  VAL A 345      -7.092 -16.231  18.454  1.00 78.75           C  
ATOM   2733  C   VAL A 345      -6.083 -16.806  17.459  1.00 78.75           C  
ATOM   2734  CB  VAL A 345      -7.456 -14.769  18.117  1.00 78.75           C  
ATOM   2735  O   VAL A 345      -6.452 -17.639  16.631  1.00 78.75           O  
ATOM   2736  CG1 VAL A 345      -7.835 -14.585  16.640  1.00 78.75           C  
ATOM   2737  CG2 VAL A 345      -8.663 -14.307  18.949  1.00 78.75           C  
ATOM   2738  N   THR A 346      -4.812 -16.411  17.561  1.00 83.62           N  
ATOM   2739  CA  THR A 346      -3.756 -16.833  16.625  1.00 83.62           C  
ATOM   2740  C   THR A 346      -3.452 -18.321  16.758  1.00 83.62           C  
ATOM   2741  CB  THR A 346      -2.476 -16.017  16.850  1.00 83.62           C  
ATOM   2742  O   THR A 346      -3.359 -19.028  15.756  1.00 83.62           O  
ATOM   2743  CG2 THR A 346      -1.401 -16.321  15.810  1.00 83.62           C  
ATOM   2744  OG1 THR A 346      -2.777 -14.645  16.766  1.00 83.62           O  
ATOM   2745  N   LYS A 347      -3.378 -18.827  17.991  1.00 85.06           N  
ATOM   2746  CA  LYS A 347      -3.208 -20.250  18.284  1.00 85.06           C  
ATOM   2747  C   LYS A 347      -4.372 -21.069  17.740  1.00 85.06           C  
ATOM   2748  CB  LYS A 347      -3.032 -20.432  19.796  1.00 85.06           C  
ATOM   2749  O   LYS A 347      -4.137 -22.033  17.022  1.00 85.06           O  
ATOM   2750  CG  LYS A 347      -2.861 -21.906  20.160  1.00 85.06           C  
ATOM   2751  CD  LYS A 347      -2.473 -22.070  21.628  1.00 85.06           C  
ATOM   2752  CE  LYS A 347      -2.357 -23.570  21.876  1.00 85.06           C  
ATOM   2753  NZ  LYS A 347      -1.771 -23.889  23.190  1.00 85.06           N  
ATOM   2754  N   SER A 348      -5.617 -20.660  18.007  1.00 76.50           N  
ATOM   2755  CA  SER A 348      -6.796 -21.367  17.494  1.00 76.50           C  
ATOM   2756  C   SER A 348      -6.808 -21.420  15.965  1.00 76.50           C  
ATOM   2757  CB  SER A 348      -8.079 -20.705  18.006  1.00 76.50           C  
ATOM   2758  O   SER A 348      -7.142 -22.458  15.396  1.00 76.50           O  
ATOM   2759  OG  SER A 348      -9.209 -21.454  17.595  1.00 76.50           O  
ATOM   2760  N   LEU A 349      -6.406 -20.333  15.302  1.00 80.25           N  
ATOM   2761  CA  LEU A 349      -6.275 -20.283  13.849  1.00 80.25           C  
ATOM   2762  C   LEU A 349      -5.217 -21.273  13.335  1.00 80.25           C  
ATOM   2763  CB  LEU A 349      -5.965 -18.828  13.445  1.00 80.25           C  
ATOM   2764  O   LEU A 349      -5.515 -22.097  12.474  1.00 80.25           O  
ATOM   2765  CG  LEU A 349      -5.701 -18.629  11.944  1.00 80.25           C  
ATOM   2766  CD1 LEU A 349      -6.934 -18.985  11.119  1.00 80.25           C  
ATOM   2767  CD2 LEU A 349      -5.326 -17.175  11.666  1.00 80.25           C  
ATOM   2768  N   LEU A 350      -4.000 -21.221  13.876  1.00 83.50           N  
ATOM   2769  CA  LEU A 350      -2.882 -22.079  13.470  1.00 83.50           C  
ATOM   2770  C   LEU A 350      -3.145 -23.569  13.745  1.00 83.50           C  
ATOM   2771  CB  LEU A 350      -1.636 -21.605  14.227  1.00 83.50           C  
ATOM   2772  O   LEU A 350      -2.876 -24.411  12.891  1.00 83.50           O  
ATOM   2773  CG  LEU A 350      -1.016 -20.295  13.724  1.00 83.50           C  
ATOM   2774  CD1 LEU A 350       0.048 -19.827  14.715  1.00 83.50           C  
ATOM   2775  CD2 LEU A 350      -0.361 -20.492  12.358  1.00 83.50           C  
ATOM   2776  N   GLU A 351      -3.733 -23.906  14.893  1.00 82.81           N  
ATOM   2777  CA  GLU A 351      -4.117 -25.284  15.223  1.00 82.81           C  
ATOM   2778  C   GLU A 351      -5.215 -25.804  14.284  1.00 82.81           C  
ATOM   2779  CB  GLU A 351      -4.605 -25.361  16.678  1.00 82.81           C  
ATOM   2780  O   GLU A 351      -5.184 -26.964  13.868  1.00 82.81           O  
ATOM   2781  CG  GLU A 351      -3.470 -25.219  17.706  1.00 82.81           C  
ATOM   2782  CD  GLU A 351      -3.979 -25.261  19.158  1.00 82.81           C  
ATOM   2783  OE1 GLU A 351      -3.164 -25.578  20.056  1.00 82.81           O  
ATOM   2784  OE2 GLU A 351      -5.169 -24.949  19.404  1.00 82.81           O  
ATOM   2785  N   LYS A 352      -6.169 -24.950  13.884  1.00 77.38           N  
ATOM   2786  CA  LYS A 352      -7.204 -25.304  12.896  1.00 77.38           C  
ATOM   2787  C   LYS A 352      -6.645 -25.523  11.493  1.00 77.38           C  
ATOM   2788  CB  LYS A 352      -8.298 -24.227  12.866  1.00 77.38           C  
ATOM   2789  O   LYS A 352      -7.210 -26.326  10.754  1.00 77.38           O  
ATOM   2790  CG  LYS A 352      -9.237 -24.309  14.073  1.00 77.38           C  
ATOM   2791  CD  LYS A 352     -10.199 -25.489  13.962  1.00 77.38           C  
ATOM   2792  CE  LYS A 352     -11.109 -25.480  15.186  1.00 77.38           C  
ATOM   2793  NZ  LYS A 352     -11.984 -26.670  15.177  1.00 77.38           N  
ATOM   2794  N   LEU A 353      -5.540 -24.864  11.154  1.00 73.25           N  
ATOM   2795  CA  LEU A 353      -4.775 -25.110   9.929  1.00 73.25           C  
ATOM   2796  C   LEU A 353      -3.883 -26.367  10.020  1.00 73.25           C  
ATOM   2797  CB  LEU A 353      -3.978 -23.839   9.579  1.00 73.25           C  
ATOM   2798  O   LEU A 353      -3.261 -26.750   9.034  1.00 73.25           O  
ATOM   2799  CG  LEU A 353      -4.836 -22.621   9.185  1.00 73.25           C  
ATOM   2800  CD1 LEU A 353      -3.941 -21.390   9.036  1.00 73.25           C  
ATOM   2801  CD2 LEU A 353      -5.589 -22.836   7.870  1.00 73.25           C  
ATOM   2802  N   GLY A 354      -3.865 -27.054  11.169  1.00 76.00           N  
ATOM   2803  CA  GLY A 354      -3.153 -28.318  11.361  1.00 76.00           C  
ATOM   2804  C   GLY A 354      -1.711 -28.167  11.849  1.00 76.00           C  
ATOM   2805  O   GLY A 354      -0.924 -29.097  11.684  1.00 76.00           O  
ATOM   2806  N   HIS A 355      -1.343 -27.022  12.427  1.00 85.31           N  
ATOM   2807  CA  HIS A 355      -0.015 -26.787  13.005  1.00 85.31           C  
ATOM   2808  C   HIS A 355       0.021 -27.067  14.511  1.00 85.31           C  
ATOM   2809  CB  HIS A 355       0.437 -25.356  12.702  1.00 85.31           C  
ATOM   2810  O   HIS A 355      -1.007 -27.056  15.190  1.00 85.31           O  
ATOM   2811  CG  HIS A 355       0.385 -25.037  11.235  1.00 85.31           C  
ATOM   2812  CD2 HIS A 355      -0.496 -24.196  10.619  1.00 85.31           C  
ATOM   2813  ND1 HIS A 355       1.214 -25.543  10.265  1.00 85.31           N  
ATOM   2814  CE1 HIS A 355       0.845 -25.008   9.091  1.00 85.31           C  
ATOM   2815  NE2 HIS A 355      -0.200 -24.184   9.258  1.00 85.31           N  
ATOM   2816  N   ARG A 356       1.223 -27.288  15.044  1.00 87.00           N  
ATOM   2817  CA  ARG A 356       1.493 -27.330  16.486  1.00 87.00           C  
ATOM   2818  C   ARG A 356       2.033 -25.972  16.909  1.00 87.00           C  
ATOM   2819  CB  ARG A 356       2.497 -28.442  16.802  1.00 87.00           C  
ATOM   2820  O   ARG A 356       2.921 -25.446  16.248  1.00 87.00           O  
ATOM   2821  CG  ARG A 356       1.931 -29.822  16.455  1.00 87.00           C  
ATOM   2822  CD  ARG A 356       2.949 -30.899  16.816  1.00 87.00           C  
ATOM   2823  NE  ARG A 356       2.437 -32.239  16.487  1.00 87.00           N  
ATOM   2824  NH1 ARG A 356       3.692 -33.388  18.019  1.00 87.00           N  
ATOM   2825  NH2 ARG A 356       2.339 -34.503  16.626  1.00 87.00           N  
ATOM   2826  CZ  ARG A 356       2.822 -33.367  17.047  1.00 87.00           C  
ATOM   2827  N   VAL A 357       1.485 -25.403  17.980  1.00 92.81           N  
ATOM   2828  CA  VAL A 357       1.821 -24.041  18.409  1.00 92.81           C  
ATOM   2829  C   VAL A 357       2.244 -24.031  19.868  1.00 92.81           C  
ATOM   2830  CB  VAL A 357       0.657 -23.063  18.190  1.00 92.81           C  
ATOM   2831  O   VAL A 357       1.420 -24.268  20.759  1.00 92.81           O  
ATOM   2832  CG1 VAL A 357       1.084 -21.612  18.465  1.00 92.81           C  
ATOM   2833  CG2 VAL A 357       0.114 -23.120  16.762  1.00 92.81           C  
ATOM   2834  N   ASP A 358       3.500 -23.670  20.092  1.00 95.38           N  
ATOM   2835  CA  ASP A 358       4.003 -23.285  21.405  1.00 95.38           C  
ATOM   2836  C   ASP A 358       3.946 -21.767  21.547  1.00 95.38           C  
ATOM   2837  CB  ASP A 358       5.417 -23.824  21.636  1.00 95.38           C  
ATOM   2838  O   ASP A 358       4.048 -21.029  20.569  1.00 95.38           O  
ATOM   2839  CG  ASP A 358       5.428 -25.264  22.165  1.00 95.38           C  
ATOM   2840  OD1 ASP A 358       4.397 -25.967  22.055  1.00 95.38           O  
ATOM   2841  OD2 ASP A 358       6.424 -25.600  22.839  1.00 95.38           O  
ATOM   2842  N   VAL A 359       3.747 -21.298  22.776  1.00 93.81           N  
ATOM   2843  CA  VAL A 359       3.538 -19.878  23.070  1.00 93.81           C  
ATOM   2844  C   VAL A 359       4.592 -19.395  24.048  1.00 93.81           C  
ATOM   2845  CB  VAL A 359       2.125 -19.613  23.613  1.00 93.81           C  
ATOM   2846  O   VAL A 359       4.829 -20.068  25.048  1.00 93.81           O  
ATOM   2847  CG1 VAL A 359       1.911 -18.123  23.907  1.00 93.81           C  
ATOM   2848  CG2 VAL A 359       1.050 -20.074  22.616  1.00 93.81           C  
ATOM   2849  N   ALA A 360       5.162 -18.224  23.784  1.00 93.69           N  
ATOM   2850  CA  ALA A 360       5.952 -17.456  24.736  1.00 93.69           C  
ATOM   2851  C   ALA A 360       5.343 -16.061  24.925  1.00 93.69           C  
ATOM   2852  CB  ALA A 360       7.392 -17.369  24.233  1.00 93.69           C  
ATOM   2853  O   ALA A 360       4.983 -15.411  23.944  1.00 93.69           O  
ATOM   2854  N   MET A 361       5.247 -15.599  26.173  1.00 91.50           N  
ATOM   2855  CA  MET A 361       4.691 -14.277  26.503  1.00 91.50           C  
ATOM   2856  C   MET A 361       5.762 -13.193  26.666  1.00 91.50           C  
ATOM   2857  CB  MET A 361       3.814 -14.375  27.758  1.00 91.50           C  
ATOM   2858  O   MET A 361       5.440 -12.010  26.763  1.00 91.50           O  
ATOM   2859  CG  MET A 361       2.619 -15.307  27.538  1.00 91.50           C  
ATOM   2860  SD  MET A 361       1.432 -15.378  28.909  1.00 91.50           S  
ATOM   2861  CE  MET A 361       0.614 -13.768  28.715  1.00 91.50           C  
ATOM   2862  N   THR A 362       7.035 -13.587  26.705  1.00 88.88           N  
ATOM   2863  CA  THR A 362       8.190 -12.692  26.833  1.00 88.88           C  
ATOM   2864  C   THR A 362       9.304 -13.108  25.876  1.00 88.88           C  
ATOM   2865  CB  THR A 362       8.718 -12.640  28.278  1.00 88.88           C  
ATOM   2866  O   THR A 362       9.345 -14.251  25.405  1.00 88.88           O  
ATOM   2867  CG2 THR A 362       7.631 -12.370  29.319  1.00 88.88           C  
ATOM   2868  OG1 THR A 362       9.364 -13.837  28.652  1.00 88.88           O  
ATOM   2869  N   GLY A 363      10.226 -12.192  25.582  1.00 90.06           N  
ATOM   2870  CA  GLY A 363      11.399 -12.486  24.765  1.00 90.06           C  
ATOM   2871  C   GLY A 363      12.331 -13.499  25.430  1.00 90.06           C  
ATOM   2872  O   GLY A 363      12.827 -14.407  24.764  1.00 90.06           O  
ATOM   2873  N   GLU A 364      12.505 -13.417  26.751  1.00 92.38           N  
ATOM   2874  CA  GLU A 364      13.279 -14.402  27.516  1.00 92.38           C  
ATOM   2875  C   GLU A 364      12.659 -15.809  27.441  1.00 92.38           C  
ATOM   2876  CB  GLU A 364      13.406 -13.929  28.974  1.00 92.38           C  
ATOM   2877  O   GLU A 364      13.366 -16.795  27.211  1.00 92.38           O  
ATOM   2878  CG  GLU A 364      14.362 -14.824  29.783  1.00 92.38           C  
ATOM   2879  CD  GLU A 364      14.546 -14.388  31.247  1.00 92.38           C  
ATOM   2880  OE1 GLU A 364      15.460 -14.952  31.895  1.00 92.38           O  
ATOM   2881  OE2 GLU A 364      13.765 -13.543  31.738  1.00 92.38           O  
ATOM   2882  N   GLU A 365      11.333 -15.920  27.576  1.00 94.31           N  
ATOM   2883  CA  GLU A 365      10.636 -17.199  27.427  1.00 94.31           C  
ATOM   2884  C   GLU A 365      10.776 -17.740  25.998  1.00 94.31           C  
ATOM   2885  CB  GLU A 365       9.157 -17.056  27.830  1.00 94.31           C  
ATOM   2886  O   GLU A 365      10.990 -18.941  25.818  1.00 94.31           O  
ATOM   2887  CG  GLU A 365       8.449 -18.422  27.820  1.00 94.31           C  
ATOM   2888  CD  GLU A 365       6.949 -18.376  28.126  1.00 94.31           C  
ATOM   2889  OE1 GLU A 365       6.369 -19.492  28.169  1.00 94.31           O  
ATOM   2890  OE2 GLU A 365       6.367 -17.273  28.214  1.00 94.31           O  
ATOM   2891  N   ALA A 366      10.706 -16.867  24.988  1.00 94.12           N  
ATOM   2892  CA  ALA A 366      10.869 -17.250  23.591  1.00 94.12           C  
ATOM   2893  C   ALA A 366      12.246 -17.866  23.326  1.00 94.12           C  
ATOM   2894  CB  ALA A 366      10.628 -16.029  22.702  1.00 94.12           C  
ATOM   2895  O   ALA A 366      12.328 -18.942  22.733  1.00 94.12           O  
ATOM   2896  N   ILE A 367      13.314 -17.232  23.819  1.00 92.00           N  
ATOM   2897  CA  ILE A 367      14.686 -17.744  23.706  1.00 92.00           C  
ATOM   2898  C   ILE A 367      14.809 -19.099  24.413  1.00 92.00           C  
ATOM   2899  CB  ILE A 367      15.685 -16.702  24.259  1.00 92.00           C  
ATOM   2900  O   ILE A 367      15.267 -20.070  23.817  1.00 92.00           O  
ATOM   2901  CG1 ILE A 367      15.725 -15.461  23.335  1.00 92.00           C  
ATOM   2902  CG2 ILE A 367      17.089 -17.317  24.392  1.00 92.00           C  
ATOM   2903  CD1 ILE A 367      16.428 -14.244  23.950  1.00 92.00           C  
ATOM   2904  N   ASN A 368      14.323 -19.204  25.652  1.00 91.88           N  
ATOM   2905  CA  ASN A 368      14.390 -20.440  26.434  1.00 91.88           C  
ATOM   2906  C   ASN A 368      13.652 -21.606  25.754  1.00 91.88           C  
ATOM   2907  CB  ASN A 368      13.783 -20.128  27.809  1.00 91.88           C  
ATOM   2908  O   ASN A 368      14.122 -22.744  25.753  1.00 91.88           O  
ATOM   2909  CG  ASN A 368      14.036 -21.203  28.847  1.00 91.88           C  
ATOM   2910  ND2 ASN A 368      14.611 -20.824  29.963  1.00 91.88           N  
ATOM   2911  OD1 ASN A 368      13.691 -22.370  28.728  1.00 91.88           O  
ATOM   2912  N   ARG A 369      12.482 -21.330  25.165  1.00 92.12           N  
ATOM   2913  CA  ARG A 369      11.707 -22.329  24.421  1.00 92.12           C  
ATOM   2914  C   ARG A 369      12.388 -22.732  23.124  1.00 92.12           C  
ATOM   2915  CB  ARG A 369      10.296 -21.809  24.138  1.00 92.12           C  
ATOM   2916  O   ARG A 369      12.350 -23.922  22.817  1.00 92.12           O  
ATOM   2917  CG  ARG A 369       9.422 -21.877  25.391  1.00 92.12           C  
ATOM   2918  CD  ARG A 369       8.003 -21.455  25.028  1.00 92.12           C  
ATOM   2919  NE  ARG A 369       7.139 -21.453  26.212  1.00 92.12           N  
ATOM   2920  NH1 ARG A 369       5.973 -23.408  25.836  1.00 92.12           N  
ATOM   2921  NH2 ARG A 369       5.453 -22.027  27.547  1.00 92.12           N  
ATOM   2922  CZ  ARG A 369       6.192 -22.309  26.516  1.00 92.12           C  
ATOM   2923  N   PHE A 370      12.982 -21.781  22.402  1.00 89.44           N  
ATOM   2924  CA  PHE A 370      13.762 -22.032  21.189  1.00 89.44           C  
ATOM   2925  C   PHE A 370      14.970 -22.933  21.467  1.00 89.44           C  
ATOM   2926  CB  PHE A 370      14.188 -20.691  20.582  1.00 89.44           C  
ATOM   2927  O   PHE A 370      15.212 -23.878  20.734  1.00 89.44           O  
ATOM   2928  CG  PHE A 370      14.892 -20.850  19.254  1.00 89.44           C  
ATOM   2929  CD1 PHE A 370      16.278 -21.095  19.207  1.00 89.44           C  
ATOM   2930  CD2 PHE A 370      14.146 -20.806  18.065  1.00 89.44           C  
ATOM   2931  CE1 PHE A 370      16.918 -21.292  17.971  1.00 89.44           C  
ATOM   2932  CE2 PHE A 370      14.787 -21.003  16.833  1.00 89.44           C  
ATOM   2933  CZ  PHE A 370      16.171 -21.253  16.783  1.00 89.44           C  
ATOM   2934  N   GLU A 371      15.685 -22.711  22.570  1.00 86.25           N  
ATOM   2935  CA  GLU A 371      16.840 -23.539  22.948  1.00 86.25           C  
ATOM   2936  C   GLU A 371      16.465 -24.975  23.361  1.00 86.25           C  
ATOM   2937  CB  GLU A 371      17.581 -22.856  24.105  1.00 86.25           C  
ATOM   2938  O   GLU A 371      17.321 -25.859  23.394  1.00 86.25           O  
ATOM   2939  CG  GLU A 371      18.335 -21.585  23.679  1.00 86.25           C  
ATOM   2940  CD  GLU A 371      19.019 -20.876  24.864  1.00 86.25           C  
ATOM   2941  OE1 GLU A 371      19.780 -19.915  24.608  1.00 86.25           O  
ATOM   2942  OE2 GLU A 371      18.788 -21.282  26.031  1.00 86.25           O  
ATOM   2943  N   LYS A 372      15.197 -25.221  23.713  1.00 86.31           N  
ATOM   2944  CA  LYS A 372      14.715 -26.521  24.210  1.00 86.31           C  
ATOM   2945  C   LYS A 372      13.960 -27.353  23.182  1.00 86.31           C  
ATOM   2946  CB  LYS A 372      13.827 -26.290  25.435  1.00 86.31           C  
ATOM   2947  O   LYS A 372      13.767 -28.543  23.428  1.00 86.31           O  
ATOM   2948  CG  LYS A 372      14.661 -25.954  26.671  1.00 86.31           C  
ATOM   2949  CD  LYS A 372      13.715 -25.634  27.824  1.00 86.31           C  
ATOM   2950  CE  LYS A 372      14.532 -25.326  29.073  1.00 86.31           C  
ATOM   2951  NZ  LYS A 372      13.664 -24.717  30.099  1.00 86.31           N  
ATOM   2952  N   ASN A 373      13.474 -26.743  22.105  1.00 84.88           N  
ATOM   2953  CA  ASN A 373      12.578 -27.387  21.151  1.00 84.88           C  
ATOM   2954  C   ASN A 373      12.920 -26.966  19.723  1.00 84.88           C  
ATOM   2955  CB  ASN A 373      11.111 -27.021  21.444  1.00 84.88           C  
ATOM   2956  O   ASN A 373      13.324 -25.832  19.487  1.00 84.88           O  
ATOM   2957  CG  ASN A 373      10.672 -27.251  22.874  1.00 84.88           C  
ATOM   2958  ND2 ASN A 373      10.739 -26.226  23.692  1.00 84.88           N  
ATOM   2959  OD1 ASN A 373      10.286 -28.332  23.288  1.00 84.88           O  
ATOM   2960  N   ASP A 374      12.656 -27.856  18.772  1.00 80.69           N  
ATOM   2961  CA  ASP A 374      12.826 -27.571  17.352  1.00 80.69           C  
ATOM   2962  C   ASP A 374      11.553 -26.950  16.764  1.00 80.69           C  
ATOM   2963  CB  ASP A 374      13.219 -28.849  16.607  1.00 80.69           C  
ATOM   2964  O   ASP A 374      10.456 -27.514  16.865  1.00 80.69           O  
ATOM   2965  CG  ASP A 374      14.514 -29.455  17.148  1.00 80.69           C  
ATOM   2966  OD1 ASP A 374      15.537 -28.739  17.145  1.00 80.69           O  
ATOM   2967  OD2 ASP A 374      14.460 -30.637  17.563  1.00 80.69           O  
ATOM   2968  N   TYR A 375      11.715 -25.800  16.113  1.00 89.62           N  
ATOM   2969  CA  TYR A 375      10.637 -25.079  15.441  1.00 89.62           C  
ATOM   2970  C   TYR A 375      10.916 -24.948  13.953  1.00 89.62           C  
ATOM   2971  CB  TYR A 375      10.442 -23.697  16.072  1.00 89.62           C  
ATOM   2972  O   TYR A 375      12.046 -24.685  13.551  1.00 89.62           O  
ATOM   2973  CG  TYR A 375      10.014 -23.763  17.517  1.00 89.62           C  
ATOM   2974  CD1 TYR A 375       8.720 -24.212  17.836  1.00 89.62           C  
ATOM   2975  CD2 TYR A 375      10.921 -23.432  18.540  1.00 89.62           C  
ATOM   2976  CE1 TYR A 375       8.323 -24.321  19.179  1.00 89.62           C  
ATOM   2977  CE2 TYR A 375      10.517 -23.525  19.882  1.00 89.62           C  
ATOM   2978  OH  TYR A 375       8.857 -24.057  21.506  1.00 89.62           O  
ATOM   2979  CZ  TYR A 375       9.219 -23.962  20.204  1.00 89.62           C  
ATOM   2980  N   ASP A 376       9.862 -25.051  13.152  1.00 83.88           N  
ATOM   2981  CA  ASP A 376       9.908 -24.802  11.713  1.00 83.88           C  
ATOM   2982  C   ASP A 376       9.711 -23.315  11.400  1.00 83.88           C  
ATOM   2983  CB  ASP A 376       8.820 -25.623  11.016  1.00 83.88           C  
ATOM   2984  O   ASP A 376      10.176 -22.836  10.374  1.00 83.88           O  
ATOM   2985  CG  ASP A 376       8.926 -27.121  11.302  1.00 83.88           C  
ATOM   2986  OD1 ASP A 376       9.961 -27.721  10.949  1.00 83.88           O  
ATOM   2987  OD2 ASP A 376       7.943 -27.658  11.862  1.00 83.88           O  
ATOM   2988  N   LEU A 377       9.024 -22.571  12.275  1.00 92.25           N  
ATOM   2989  CA  LEU A 377       8.697 -21.155  12.098  1.00 92.25           C  
ATOM   2990  C   LEU A 377       8.617 -20.438  13.450  1.00 92.25           C  
ATOM   2991  CB  LEU A 377       7.344 -21.072  11.370  1.00 92.25           C  
ATOM   2992  O   LEU A 377       8.035 -20.965  14.400  1.00 92.25           O  
ATOM   2993  CG  LEU A 377       6.828 -19.654  11.071  1.00 92.25           C  
ATOM   2994  CD1 LEU A 377       7.674 -18.952  10.014  1.00 92.25           C  
ATOM   2995  CD2 LEU A 377       5.401 -19.745  10.541  1.00 92.25           C  
ATOM   2996  N   VAL A 378       9.105 -19.198  13.510  1.00 95.69           N  
ATOM   2997  CA  VAL A 378       8.896 -18.308  14.661  1.00 95.69           C  
ATOM   2998  C   VAL A 378       8.059 -17.109  14.225  1.00 95.69           C  
ATOM   2999  CB  VAL A 378      10.228 -17.874  15.296  1.00 95.69           C  
ATOM   3000  O   VAL A 378       8.479 -16.320  13.378  1.00 95.69           O  
ATOM   3001  CG1 VAL A 378       9.998 -17.036  16.560  1.00 95.69           C  
ATOM   3002  CG2 VAL A 378      11.100 -19.076  15.686  1.00 95.69           C  
ATOM   3003  N   LEU A 379       6.869 -16.965  14.810  1.00 95.12           N  
ATOM   3004  CA  LEU A 379       6.026 -15.778  14.680  1.00 95.12           C  
ATOM   3005  C   LEU A 379       6.269 -14.877  15.885  1.00 95.12           C  
ATOM   3006  CB  LEU A 379       4.543 -16.167  14.608  1.00 95.12           C  
ATOM   3007  O   LEU A 379       6.021 -15.287  17.016  1.00 95.12           O  
ATOM   3008  CG  LEU A 379       4.132 -17.039  13.415  1.00 95.12           C  
ATOM   3009  CD1 LEU A 379       2.618 -17.238  13.458  1.00 95.12           C  
ATOM   3010  CD2 LEU A 379       4.499 -16.411  12.074  1.00 95.12           C  
ATOM   3011  N   LEU A 380       6.744 -13.659  15.648  1.00 94.12           N  
ATOM   3012  CA  LEU A 380       7.318 -12.841  16.705  1.00 94.12           C  
ATOM   3013  C   LEU A 380       6.698 -11.447  16.775  1.00 94.12           C  
ATOM   3014  CB  LEU A 380       8.831 -12.774  16.461  1.00 94.12           C  
ATOM   3015  O   LEU A 380       6.880 -10.647  15.855  1.00 94.12           O  
ATOM   3016  CG  LEU A 380       9.556 -12.433  17.767  1.00 94.12           C  
ATOM   3017  CD1 LEU A 380      10.092 -13.688  18.444  1.00 94.12           C  
ATOM   3018  CD2 LEU A 380      10.741 -11.561  17.460  1.00 94.12           C  
ATOM   3019  N   ASP A 381       6.011 -11.118  17.868  1.00 91.19           N  
ATOM   3020  CA  ASP A 381       5.645  -9.727  18.128  1.00 91.19           C  
ATOM   3021  C   ASP A 381       6.892  -8.854  18.320  1.00 91.19           C  
ATOM   3022  CB  ASP A 381       4.677  -9.593  19.310  1.00 91.19           C  
ATOM   3023  O   ASP A 381       7.887  -9.248  18.927  1.00 91.19           O  
ATOM   3024  CG  ASP A 381       3.984  -8.224  19.346  1.00 91.19           C  
ATOM   3025  OD1 ASP A 381       4.232  -7.375  18.456  1.00 91.19           O  
ATOM   3026  OD2 ASP A 381       2.997  -8.092  20.084  1.00 91.19           O  
ATOM   3027  N   ILE A 382       6.840  -7.642  17.773  1.00 87.19           N  
ATOM   3028  CA  ILE A 382       7.899  -6.643  17.911  1.00 87.19           C  
ATOM   3029  C   ILE A 382       7.871  -5.989  19.293  1.00 87.19           C  
ATOM   3030  CB  ILE A 382       7.778  -5.614  16.769  1.00 87.19           C  
ATOM   3031  O   ILE A 382       8.931  -5.586  19.784  1.00 87.19           O  
ATOM   3032  CG1 ILE A 382       8.213  -6.313  15.464  1.00 87.19           C  
ATOM   3033  CG2 ILE A 382       8.622  -4.347  17.021  1.00 87.19           C  
ATOM   3034  CD1 ILE A 382       8.065  -5.438  14.225  1.00 87.19           C  
ATOM   3035  N   GLN A 383       6.688  -5.853  19.894  1.00 82.75           N  
ATOM   3036  CA  GLN A 383       6.504  -5.223  21.198  1.00 82.75           C  
ATOM   3037  C   GLN A 383       6.273  -6.312  22.248  1.00 82.75           C  
ATOM   3038  CB  GLN A 383       5.348  -4.201  21.132  1.00 82.75           C  
ATOM   3039  O   GLN A 383       5.165  -6.810  22.371  1.00 82.75           O  
ATOM   3040  CG  GLN A 383       5.612  -3.100  20.091  1.00 82.75           C  
ATOM   3041  CD  GLN A 383       4.596  -1.963  20.143  1.00 82.75           C  
ATOM   3042  NE2 GLN A 383       4.937  -0.844  20.741  1.00 82.75           N  
ATOM   3043  OE1 GLN A 383       3.512  -2.005  19.582  1.00 82.75           O  
ATOM   3044  N   LEU A 384       7.321  -6.690  22.985  1.00 84.75           N  
ATOM   3045  CA  LEU A 384       7.216  -7.597  24.132  1.00 84.75           C  
ATOM   3046  C   LEU A 384       7.483  -6.804  25.424  1.00 84.75           C  
ATOM   3047  CB  LEU A 384       8.143  -8.827  23.971  1.00 84.75           C  
ATOM   3048  O   LEU A 384       8.108  -5.739  25.372  1.00 84.75           O  
ATOM   3049  CG  LEU A 384       8.029  -9.557  22.625  1.00 84.75           C  
ATOM   3050  CD1 LEU A 384       9.182 -10.545  22.447  1.00 84.75           C  
ATOM   3051  CD2 LEU A 384       6.706 -10.316  22.565  1.00 84.75           C  
ATOM   3052  N   PRO A 385       7.000  -7.276  26.586  1.00 78.75           N  
ATOM   3053  CA  PRO A 385       7.101  -6.534  27.843  1.00 78.75           C  
ATOM   3054  C   PRO A 385       8.535  -6.384  28.375  1.00 78.75           C  
ATOM   3055  CB  PRO A 385       6.217  -7.310  28.829  1.00 78.75           C  
ATOM   3056  O   PRO A 385       8.801  -5.453  29.133  1.00 78.75           O  
ATOM   3057  CG  PRO A 385       6.187  -8.727  28.260  1.00 78.75           C  
ATOM   3058  CD  PRO A 385       6.176  -8.462  26.764  1.00 78.75           C  
ATOM   3059  N   ASP A 386       9.441  -7.295  28.022  1.00 85.38           N  
ATOM   3060  CA  ASP A 386      10.812  -7.375  28.537  1.00 85.38           C  
ATOM   3061  C   ASP A 386      11.878  -6.890  27.543  1.00 85.38           C  
ATOM   3062  CB  ASP A 386      11.091  -8.824  28.981  1.00 85.38           C  
ATOM   3063  O   ASP A 386      12.866  -6.284  27.956  1.00 85.38           O  
ATOM   3064  CG  ASP A 386      10.991  -9.864  27.853  1.00 85.38           C  
ATOM   3065  OD1 ASP A 386      10.105  -9.732  26.974  1.00 85.38           O  
ATOM   3066  OD2 ASP A 386      11.744 -10.859  27.884  1.00 85.38           O  
ATOM   3067  N   MET A 387      11.687  -7.137  26.245  1.00 86.19           N  
ATOM   3068  CA  MET A 387      12.605  -6.729  25.174  1.00 86.19           C  
ATOM   3069  C   MET A 387      11.865  -6.534  23.845  1.00 86.19           C  
ATOM   3070  CB  MET A 387      13.748  -7.754  25.047  1.00 86.19           C  
ATOM   3071  O   MET A 387      10.719  -6.936  23.687  1.00 86.19           O  
ATOM   3072  CG  MET A 387      13.293  -9.159  24.635  1.00 86.19           C  
ATOM   3073  SD  MET A 387      14.633 -10.384  24.567  1.00 86.19           S  
ATOM   3074  CE  MET A 387      14.874 -10.690  26.339  1.00 86.19           C  
ATOM   3075  N   SER A 388      12.491  -5.929  22.841  1.00 87.81           N  
ATOM   3076  CA  SER A 388      11.905  -5.885  21.500  1.00 87.81           C  
ATOM   3077  C   SER A 388      12.028  -7.239  20.803  1.00 87.81           C  
ATOM   3078  CB  SER A 388      12.543  -4.787  20.653  1.00 87.81           C  
ATOM   3079  O   SER A 388      13.053  -7.913  20.894  1.00 87.81           O  
ATOM   3080  OG  SER A 388      11.885  -4.715  19.393  1.00 87.81           O  
ATOM   3081  N   GLY A 389      11.045  -7.592  19.975  1.00 87.62           N  
ATOM   3082  CA  GLY A 389      11.161  -8.753  19.096  1.00 87.62           C  
ATOM   3083  C   GLY A 389      12.391  -8.700  18.172  1.00 87.62           C  
ATOM   3084  O   GLY A 389      12.994  -9.723  17.855  1.00 87.62           O  
ATOM   3085  N   PHE A 390      12.855  -7.506  17.790  1.00 89.88           N  
ATOM   3086  CA  PHE A 390      14.114  -7.381  17.045  1.00 89.88           C  
ATOM   3087  C   PHE A 390      15.335  -7.848  17.850  1.00 89.88           C  
ATOM   3088  CB  PHE A 390      14.308  -5.932  16.592  1.00 89.88           C  
ATOM   3089  O   PHE A 390      16.281  -8.374  17.267  1.00 89.88           O  
ATOM   3090  CG  PHE A 390      13.256  -5.425  15.626  1.00 89.88           C  
ATOM   3091  CD1 PHE A 390      13.050  -6.088  14.402  1.00 89.88           C  
ATOM   3092  CD2 PHE A 390      12.496  -4.283  15.939  1.00 89.88           C  
ATOM   3093  CE1 PHE A 390      12.104  -5.601  13.485  1.00 89.88           C  
ATOM   3094  CE2 PHE A 390      11.553  -3.790  15.018  1.00 89.88           C  
ATOM   3095  CZ  PHE A 390      11.367  -4.443  13.786  1.00 89.88           C  
ATOM   3096  N   GLU A 391      15.317  -7.686  19.173  1.00 90.00           N  
ATOM   3097  CA  GLU A 391      16.394  -8.148  20.052  1.00 90.00           C  
ATOM   3098  C   GLU A 391      16.404  -9.676  20.144  1.00 90.00           C  
ATOM   3099  CB  GLU A 391      16.284  -7.499  21.441  1.00 90.00           C  
ATOM   3100  O   GLU A 391      17.469 -10.276  20.005  1.00 90.00           O  
ATOM   3101  CG  GLU A 391      16.470  -5.979  21.360  1.00 90.00           C  
ATOM   3102  CD  GLU A 391      16.265  -5.310  22.720  1.00 90.00           C  
ATOM   3103  OE1 GLU A 391      17.283  -5.020  23.383  1.00 90.00           O  
ATOM   3104  OE2 GLU A 391      15.086  -5.043  23.046  1.00 90.00           O  
ATOM   3105  N   VAL A 392      15.229 -10.312  20.246  1.00 91.75           N  
ATOM   3106  CA  VAL A 392      15.095 -11.779  20.164  1.00 91.75           C  
ATOM   3107  C   VAL A 392      15.630 -12.292  18.826  1.00 91.75           C  
ATOM   3108  CB  VAL A 392      13.633 -12.230  20.348  1.00 91.75           C  
ATOM   3109  O   VAL A 392      16.460 -13.198  18.794  1.00 91.75           O  
ATOM   3110  CG1 VAL A 392      13.493 -13.757  20.262  1.00 91.75           C  
ATOM   3111  CG2 VAL A 392      13.046 -11.776  21.686  1.00 91.75           C  
ATOM   3112  N   ALA A 393      15.222 -11.682  17.708  1.00 92.75           N  
ATOM   3113  CA  ALA A 393      15.690 -12.089  16.384  1.00 92.75           C  
ATOM   3114  C   ALA A 393      17.210 -11.938  16.227  1.00 92.75           C  
ATOM   3115  CB  ALA A 393      14.938 -11.283  15.324  1.00 92.75           C  
ATOM   3116  O   ALA A 393      17.869 -12.823  15.677  1.00 92.75           O  
ATOM   3117  N   HIS A 394      17.784 -10.848  16.742  1.00 92.62           N  
ATOM   3118  CA  HIS A 394      19.229 -10.641  16.733  1.00 92.62           C  
ATOM   3119  C   HIS A 394      19.962 -11.676  17.595  1.00 92.62           C  
ATOM   3120  CB  HIS A 394      19.546  -9.212  17.187  1.00 92.62           C  
ATOM   3121  O   HIS A 394      20.995 -12.196  17.173  1.00 92.62           O  
ATOM   3122  CG  HIS A 394      20.993  -8.855  16.968  1.00 92.62           C  
ATOM   3123  CD2 HIS A 394      21.966  -8.718  17.921  1.00 92.62           C  
ATOM   3124  ND1 HIS A 394      21.594  -8.662  15.746  1.00 92.62           N  
ATOM   3125  CE1 HIS A 394      22.897  -8.418  15.957  1.00 92.62           C  
ATOM   3126  NE2 HIS A 394      23.176  -8.435  17.271  1.00 92.62           N  
ATOM   3127  N   PHE A 395      19.419 -12.014  18.768  1.00 92.56           N  
ATOM   3128  CA  PHE A 395      19.969 -13.044  19.646  1.00 92.56           C  
ATOM   3129  C   PHE A 395      20.003 -14.414  18.954  1.00 92.56           C  
ATOM   3130  CB  PHE A 395      19.160 -13.083  20.951  1.00 92.56           C  
ATOM   3131  O   PHE A 395      21.061 -15.043  18.884  1.00 92.56           O  
ATOM   3132  CG  PHE A 395      19.720 -14.051  21.972  1.00 92.56           C  
ATOM   3133  CD1 PHE A 395      19.335 -15.405  21.951  1.00 92.56           C  
ATOM   3134  CD2 PHE A 395      20.640 -13.601  22.937  1.00 92.56           C  
ATOM   3135  CE1 PHE A 395      19.885 -16.307  22.877  1.00 92.56           C  
ATOM   3136  CE2 PHE A 395      21.176 -14.502  23.873  1.00 92.56           C  
ATOM   3137  CZ  PHE A 395      20.800 -15.856  23.840  1.00 92.56           C  
ATOM   3138  N   LEU A 396      18.875 -14.841  18.373  1.00 90.00           N  
ATOM   3139  CA  LEU A 396      18.764 -16.128  17.681  1.00 90.00           C  
ATOM   3140  C   LEU A 396      19.666 -16.198  16.439  1.00 90.00           C  
ATOM   3141  CB  LEU A 396      17.293 -16.404  17.323  1.00 90.00           C  
ATOM   3142  O   LEU A 396      20.390 -17.178  16.253  1.00 90.00           O  
ATOM   3143  CG  LEU A 396      16.334 -16.571  18.519  1.00 90.00           C  
ATOM   3144  CD1 LEU A 396      14.933 -16.889  17.995  1.00 90.00           C  
ATOM   3145  CD2 LEU A 396      16.774 -17.689  19.461  1.00 90.00           C  
ATOM   3146  N   ARG A 397      19.701 -15.131  15.626  1.00 91.31           N  
ATOM   3147  CA  ARG A 397      20.602 -15.048  14.463  1.00 91.31           C  
ATOM   3148  C   ARG A 397      22.062 -15.104  14.844  1.00 91.31           C  
ATOM   3149  CB  ARG A 397      20.371 -13.775  13.649  1.00 91.31           C  
ATOM   3150  O   ARG A 397      22.810 -15.854  14.228  1.00 91.31           O  
ATOM   3151  CG  ARG A 397      19.188 -13.973  12.716  1.00 91.31           C  
ATOM   3152  CD  ARG A 397      19.140 -12.862  11.680  1.00 91.31           C  
ATOM   3153  NE  ARG A 397      17.905 -12.991  10.912  1.00 91.31           N  
ATOM   3154  NH1 ARG A 397      18.531 -14.388   9.186  1.00 91.31           N  
ATOM   3155  NH2 ARG A 397      16.430 -13.672   9.394  1.00 91.31           N  
ATOM   3156  CZ  ARG A 397      17.644 -13.688   9.830  1.00 91.31           C  
ATOM   3157  N   ARG A 398      22.468 -14.343  15.858  1.00 90.44           N  
ATOM   3158  CA  ARG A 398      23.854 -14.346  16.318  1.00 90.44           C  
ATOM   3159  C   ARG A 398      24.260 -15.734  16.801  1.00 90.44           C  
ATOM   3160  CB  ARG A 398      24.020 -13.284  17.402  1.00 90.44           C  
ATOM   3161  O   ARG A 398      25.346 -16.185  16.455  1.00 90.44           O  
ATOM   3162  CG  ARG A 398      25.482 -13.184  17.834  1.00 90.44           C  
ATOM   3163  CD  ARG A 398      25.617 -12.074  18.868  1.00 90.44           C  
ATOM   3164  NE  ARG A 398      27.001 -11.988  19.354  1.00 90.44           N  
ATOM   3165  NH1 ARG A 398      26.641 -10.289  20.843  1.00 90.44           N  
ATOM   3166  NH2 ARG A 398      28.682 -11.189  20.658  1.00 90.44           N  
ATOM   3167  CZ  ARG A 398      27.435 -11.157  20.280  1.00 90.44           C  
ATOM   3168  N   GLY A 399      23.394 -16.416  17.553  1.00 84.25           N  
ATOM   3169  CA  GLY A 399      23.628 -17.800  17.964  1.00 84.25           C  
ATOM   3170  C   GLY A 399      23.895 -18.708  16.761  1.00 84.25           C  
ATOM   3171  O   GLY A 399      24.941 -19.351  16.705  1.00 84.25           O  
ATOM   3172  N   TYR A 400      23.034 -18.658  15.745  1.00 85.06           N  
ATOM   3173  CA  TYR A 400      23.216 -19.409  14.500  1.00 85.06           C  
ATOM   3174  C   TYR A 400      24.514 -19.041  13.752  1.00 85.06           C  
ATOM   3175  CB  TYR A 400      21.970 -19.196  13.633  1.00 85.06           C  
ATOM   3176  O   TYR A 400      25.309 -19.913  13.418  1.00 85.06           O  
ATOM   3177  CG  TYR A 400      22.040 -19.884  12.287  1.00 85.06           C  
ATOM   3178  CD1 TYR A 400      22.247 -19.130  11.115  1.00 85.06           C  
ATOM   3179  CD2 TYR A 400      21.930 -21.284  12.214  1.00 85.06           C  
ATOM   3180  CE1 TYR A 400      22.342 -19.780   9.869  1.00 85.06           C  
ATOM   3181  CE2 TYR A 400      22.042 -21.938  10.974  1.00 85.06           C  
ATOM   3182  OH  TYR A 400      22.344 -21.816   8.600  1.00 85.06           O  
ATOM   3183  CZ  TYR A 400      22.244 -21.188   9.801  1.00 85.06           C  
ATOM   3184  N   GLU A 401      24.800 -17.750  13.556  1.00 87.31           N  
ATOM   3185  CA  GLU A 401      26.015 -17.267  12.873  1.00 87.31           C  
ATOM   3186  C   GLU A 401      27.313 -17.662  13.594  1.00 87.31           C  
ATOM   3187  CB  GLU A 401      25.965 -15.735  12.763  1.00 87.31           C  
ATOM   3188  O   GLU A 401      28.339 -17.896  12.955  1.00 87.31           O  
ATOM   3189  CG  GLU A 401      24.952 -15.231  11.723  1.00 87.31           C  
ATOM   3190  CD  GLU A 401      24.774 -13.702  11.744  1.00 87.31           C  
ATOM   3191  OE1 GLU A 401      23.945 -13.214  10.941  1.00 87.31           O  
ATOM   3192  OE2 GLU A 401      25.456 -13.015  12.543  1.00 87.31           O  
ATOM   3193  N   THR A 402      27.279 -17.748  14.926  1.00 84.94           N  
ATOM   3194  CA  THR A 402      28.412 -18.215  15.741  1.00 84.94           C  
ATOM   3195  C   THR A 402      28.533 -19.736  15.827  1.00 84.94           C  
ATOM   3196  CB  THR A 402      28.395 -17.609  17.150  1.00 84.94           C  
ATOM   3197  O   THR A 402      29.487 -20.225  16.432  1.00 84.94           O  
ATOM   3198  CG2 THR A 402      28.588 -16.091  17.114  1.00 84.94           C  
ATOM   3199  OG1 THR A 402      27.212 -17.897  17.857  1.00 84.94           O  
ATOM   3200  N   GLY A 403      27.601 -20.483  15.228  1.00 82.56           N  
ATOM   3201  CA  GLY A 403      27.556 -21.943  15.291  1.00 82.56           C  
ATOM   3202  C   GLY A 403      27.080 -22.493  16.638  1.00 82.56           C  
ATOM   3203  O   GLY A 403      27.351 -23.647  16.947  1.00 82.56           O  
ATOM   3204  N   LEU A 404      26.409 -21.675  17.458  1.00 79.69           N  
ATOM   3205  CA  LEU A 404      25.743 -22.134  18.680  1.00 79.69           C  
ATOM   3206  C   LEU A 404      24.475 -22.937  18.354  1.00 79.69           C  
ATOM   3207  CB  LEU A 404      25.417 -20.910  19.558  1.00 79.69           C  
ATOM   3208  O   LEU A 404      24.134 -23.858  19.091  1.00 79.69           O  
ATOM   3209  CG  LEU A 404      24.784 -21.237  20.923  1.00 79.69           C  
ATOM   3210  CD1 LEU A 404      25.742 -22.018  21.826  1.00 79.69           C  
ATOM   3211  CD2 LEU A 404      24.406 -19.934  21.628  1.00 79.69           C  
ATOM   3212  N   TYR A 405      23.801 -22.593  17.252  1.00 80.88           N  
ATOM   3213  CA  TYR A 405      22.634 -23.304  16.731  1.00 80.88           C  
ATOM   3214  C   TYR A 405      22.945 -23.846  15.339  1.00 80.88           C  
ATOM   3215  CB  TYR A 405      21.401 -22.383  16.698  1.00 80.88           C  
ATOM   3216  O   TYR A 405      23.442 -23.108  14.490  1.00 80.88           O  
ATOM   3217  CG  TYR A 405      21.130 -21.622  17.983  1.00 80.88           C  
ATOM   3218  CD1 TYR A 405      21.188 -22.287  19.224  1.00 80.88           C  
ATOM   3219  CD2 TYR A 405      20.830 -20.246  17.939  1.00 80.88           C  
ATOM   3220  CE1 TYR A 405      20.993 -21.573  20.418  1.00 80.88           C  
ATOM   3221  CE2 TYR A 405      20.628 -19.529  19.134  1.00 80.88           C  
ATOM   3222  OH  TYR A 405      20.577 -19.510  21.531  1.00 80.88           O  
ATOM   3223  CZ  TYR A 405      20.722 -20.194  20.374  1.00 80.88           C  
ATOM   3224  N   ASP A 406      22.608 -25.110  15.093  1.00 73.25           N  
ATOM   3225  CA  ASP A 406      22.818 -25.756  13.790  1.00 73.25           C  
ATOM   3226  C   ASP A 406      21.776 -25.329  12.742  1.00 73.25           C  
ATOM   3227  CB  ASP A 406      22.789 -27.282  13.976  1.00 73.25           C  
ATOM   3228  O   ASP A 406      21.983 -25.492  11.539  1.00 73.25           O  
ATOM   3229  CG  ASP A 406      23.980 -27.828  14.772  1.00 73.25           C  
ATOM   3230  OD1 ASP A 406      25.093 -27.277  14.627  1.00 73.25           O  
ATOM   3231  OD2 ASP A 406      23.779 -28.838  15.484  1.00 73.25           O  
ATOM   3232  N   TYR A 407      20.649 -24.773  13.190  1.00 81.56           N  
ATOM   3233  CA  TYR A 407      19.533 -24.360  12.350  1.00 81.56           C  
ATOM   3234  C   TYR A 407      18.846 -23.118  12.923  1.00 81.56           C  
ATOM   3235  CB  TYR A 407      18.552 -25.532  12.220  1.00 81.56           C  
ATOM   3236  O   TYR A 407      18.721 -22.965  14.138  1.00 81.56           O  
ATOM   3237  CG  TYR A 407      17.285 -25.197  11.460  1.00 81.56           C  
ATOM   3238  CD1 TYR A 407      16.070 -25.056  12.156  1.00 81.56           C  
ATOM   3239  CD2 TYR A 407      17.324 -25.013  10.064  1.00 81.56           C  
ATOM   3240  CE1 TYR A 407      14.893 -24.746  11.455  1.00 81.56           C  
ATOM   3241  CE2 TYR A 407      16.146 -24.690   9.362  1.00 81.56           C  
ATOM   3242  OH  TYR A 407      13.781 -24.258   9.391  1.00 81.56           O  
ATOM   3243  CZ  TYR A 407      14.925 -24.558  10.060  1.00 81.56           C  
ATOM   3244  N   LEU A 408      18.383 -22.241  12.031  1.00 87.88           N  
ATOM   3245  CA  LEU A 408      17.522 -21.116  12.369  1.00 87.88           C  
ATOM   3246  C   LEU A 408      16.292 -21.129  11.446  1.00 87.88           C  
ATOM   3247  CB  LEU A 408      18.320 -19.809  12.256  1.00 87.88           C  
ATOM   3248  O   LEU A 408      16.457 -20.919  10.239  1.00 87.88           O  
ATOM   3249  CG  LEU A 408      17.509 -18.574  12.683  1.00 87.88           C  
ATOM   3250  CD1 LEU A 408      17.250 -18.529  14.189  1.00 87.88           C  
ATOM   3251  CD2 LEU A 408      18.286 -17.318  12.316  1.00 87.88           C  
ATOM   3252  N   PRO A 409      15.077 -21.355  11.977  1.00 87.50           N  
ATOM   3253  CA  PRO A 409      13.851 -21.243  11.198  1.00 87.50           C  
ATOM   3254  C   PRO A 409      13.578 -19.796  10.769  1.00 87.50           C  
ATOM   3255  CB  PRO A 409      12.732 -21.765  12.098  1.00 87.50           C  
ATOM   3256  O   PRO A 409      14.098 -18.860  11.384  1.00 87.50           O  
ATOM   3257  CG  PRO A 409      13.261 -21.492  13.499  1.00 87.50           C  
ATOM   3258  CD  PRO A 409      14.762 -21.699  13.354  1.00 87.50           C  
ATOM   3259  N   PRO A 410      12.721 -19.584   9.752  1.00 92.31           N  
ATOM   3260  CA  PRO A 410      12.284 -18.250   9.370  1.00 92.31           C  
ATOM   3261  C   PRO A 410      11.689 -17.486  10.561  1.00 92.31           C  
ATOM   3262  CB  PRO A 410      11.268 -18.447   8.238  1.00 92.31           C  
ATOM   3263  O   PRO A 410      10.824 -17.993  11.282  1.00 92.31           O  
ATOM   3264  CG  PRO A 410      11.625 -19.819   7.666  1.00 92.31           C  
ATOM   3265  CD  PRO A 410      12.093 -20.580   8.901  1.00 92.31           C  
ATOM   3266  N   LEU A 411      12.141 -16.246  10.741  1.00 94.62           N  
ATOM   3267  CA  LEU A 411      11.661 -15.327  11.769  1.00 94.62           C  
ATOM   3268  C   LEU A 411      10.693 -14.326  11.129  1.00 94.62           C  
ATOM   3269  CB  LEU A 411      12.855 -14.624  12.443  1.00 94.62           C  
ATOM   3270  O   LEU A 411      11.098 -13.476  10.332  1.00 94.62           O  
ATOM   3271  CG  LEU A 411      13.952 -15.549  13.009  1.00 94.62           C  
ATOM   3272  CD1 LEU A 411      15.005 -14.691  13.710  1.00 94.62           C  
ATOM   3273  CD2 LEU A 411      13.422 -16.560  14.024  1.00 94.62           C  
ATOM   3274  N   VAL A 412       9.407 -14.417  11.457  1.00 93.38           N  
ATOM   3275  CA  VAL A 412       8.358 -13.576  10.867  1.00 93.38           C  
ATOM   3276  C   VAL A 412       7.819 -12.607  11.908  1.00 93.38           C  
ATOM   3277  CB  VAL A 412       7.243 -14.431  10.249  1.00 93.38           C  
ATOM   3278  O   VAL A 412       7.224 -13.008  12.905  1.00 93.38           O  
ATOM   3279  CG1 VAL A 412       6.110 -13.564   9.680  1.00 93.38           C  
ATOM   3280  CG2 VAL A 412       7.801 -15.311   9.122  1.00 93.38           C  
ATOM   3281  N   ALA A 413       7.991 -11.312  11.654  1.00 91.06           N  
ATOM   3282  CA  ALA A 413       7.514 -10.269  12.549  1.00 91.06           C  
ATOM   3283  C   ALA A 413       5.987 -10.128  12.495  1.00 91.06           C  
ATOM   3284  CB  ALA A 413       8.204  -8.952  12.191  1.00 91.06           C  
ATOM   3285  O   ALA A 413       5.404 -10.052  11.415  1.00 91.06           O  
ATOM   3286  N   LEU A 414       5.343  -9.990  13.649  1.00 88.62           N  
ATOM   3287  CA  LEU A 414       3.948  -9.585  13.779  1.00 88.62           C  
ATOM   3288  C   LEU A 414       3.906  -8.110  14.188  1.00 88.62           C  
ATOM   3289  CB  LEU A 414       3.224 -10.479  14.800  1.00 88.62           C  
ATOM   3290  O   LEU A 414       4.493  -7.725  15.195  1.00 88.62           O  
ATOM   3291  CG  LEU A 414       3.301 -11.999  14.575  1.00 88.62           C  
ATOM   3292  CD1 LEU A 414       2.483 -12.695  15.663  1.00 88.62           C  
ATOM   3293  CD2 LEU A 414       2.743 -12.395  13.208  1.00 88.62           C  
ATOM   3294  N   THR A 415       3.225  -7.256  13.421  1.00 80.56           N  
ATOM   3295  CA  THR A 415       3.178  -5.816  13.729  1.00 80.56           C  
ATOM   3296  C   THR A 415       1.866  -5.149  13.355  1.00 80.56           C  
ATOM   3297  CB  THR A 415       4.350  -5.080  13.069  1.00 80.56           C  
ATOM   3298  O   THR A 415       1.265  -5.448  12.326  1.00 80.56           O  
ATOM   3299  CG2 THR A 415       4.301  -5.041  11.546  1.00 80.56           C  
ATOM   3300  OG1 THR A 415       4.384  -3.743  13.526  1.00 80.56           O  
ATOM   3301  N   ALA A 416       1.429  -4.175  14.153  1.00 66.88           N  
ATOM   3302  CA  ALA A 416       0.288  -3.329  13.806  1.00 66.88           C  
ATOM   3303  C   ALA A 416       0.582  -2.371  12.627  1.00 66.88           C  
ATOM   3304  CB  ALA A 416      -0.143  -2.571  15.069  1.00 66.88           C  
ATOM   3305  O   ALA A 416      -0.358  -1.882  11.994  1.00 66.88           O  
ATOM   3306  N   ASN A 417       1.860  -2.110  12.308  1.00 57.59           N  
ATOM   3307  CA  ASN A 417       2.271  -1.113  11.318  1.00 57.59           C  
ATOM   3308  C   ASN A 417       3.222  -1.689  10.250  1.00 57.59           C  
ATOM   3309  CB  ASN A 417       2.881   0.090  12.062  1.00 57.59           C  
ATOM   3310  O   ASN A 417       4.431  -1.769  10.451  1.00 57.59           O  
ATOM   3311  CG  ASN A 417       3.105   1.276  11.142  1.00 57.59           C  
ATOM   3312  ND2 ASN A 417       3.747   2.316  11.617  1.00 57.59           N  
ATOM   3313  OD1 ASN A 417       2.692   1.289   9.993  1.00 57.59           O  
ATOM   3314  N   VAL A 418       2.673  -2.038   9.081  1.00 56.72           N  
ATOM   3315  CA  VAL A 418       3.433  -2.551   7.918  1.00 56.72           C  
ATOM   3316  C   VAL A 418       3.727  -1.437   6.897  1.00 56.72           C  
ATOM   3317  CB  VAL A 418       2.767  -3.812   7.304  1.00 56.72           C  
ATOM   3318  O   VAL A 418       4.073  -1.702   5.755  1.00 56.72           O  
ATOM   3319  CG1 VAL A 418       3.651  -4.575   6.300  1.00 56.72           C  
ATOM   3320  CG2 VAL A 418       2.455  -4.838   8.402  1.00 56.72           C  
ATOM   3321  N   MET A 419       3.620  -0.157   7.280  1.00 39.25           N  
ATOM   3322  CA  MET A 419       3.902   0.974   6.371  1.00 39.25           C  
ATOM   3323  C   MET A 419       5.384   1.083   5.958  1.00 39.25           C  
ATOM   3324  CB  MET A 419       3.439   2.292   7.011  1.00 39.25           C  
ATOM   3325  O   MET A 419       5.740   1.947   5.155  1.00 39.25           O  
ATOM   3326  CG  MET A 419       1.920   2.390   7.193  1.00 39.25           C  
ATOM   3327  SD  MET A 419       0.985   2.482   5.643  1.00 39.25           S  
ATOM   3328  CE  MET A 419      -0.578   3.145   6.275  1.00 39.25           C  
ATOM   3329  N   GLN A 420       6.257   0.242   6.518  1.00 53.00           N  
ATOM   3330  CA  GLN A 420       7.665   0.140   6.150  1.00 53.00           C  
ATOM   3331  C   GLN A 420       7.862  -0.960   5.103  1.00 53.00           C  
ATOM   3332  CB  GLN A 420       8.524  -0.105   7.401  1.00 53.00           C  
ATOM   3333  O   GLN A 420       7.240  -2.018   5.169  1.00 53.00           O  
ATOM   3334  CG  GLN A 420       8.464   1.085   8.373  1.00 53.00           C  
ATOM   3335  CD  GLN A 420       9.359   0.929   9.600  1.00 53.00           C  
ATOM   3336  NE2 GLN A 420       9.446   1.946  10.429  1.00 53.00           N  
ATOM   3337  OE1 GLN A 420      10.001  -0.078   9.847  1.00 53.00           O  
ATOM   3338  N   ASP A 421       8.760  -0.719   4.148  1.00 58.84           N  
ATOM   3339  CA  ASP A 421       9.169  -1.736   3.179  1.00 58.84           C  
ATOM   3340  C   ASP A 421       9.717  -2.979   3.911  1.00 58.84           C  
ATOM   3341  CB  ASP A 421      10.186  -1.104   2.212  1.00 58.84           C  
ATOM   3342  O   ASP A 421      10.429  -2.857   4.913  1.00 58.84           O  
ATOM   3343  CG  ASP A 421      10.640  -2.028   1.078  1.00 58.84           C  
ATOM   3344  OD1 ASP A 421      10.045  -3.116   0.909  1.00 58.84           O  
ATOM   3345  OD2 ASP A 421      11.652  -1.680   0.433  1.00 58.84           O  
ATOM   3346  N   LYS A 422       9.413  -4.184   3.407  1.00 66.88           N  
ATOM   3347  CA  LYS A 422       9.872  -5.463   3.986  1.00 66.88           C  
ATOM   3348  C   LYS A 422      11.397  -5.512   4.138  1.00 66.88           C  
ATOM   3349  CB  LYS A 422       9.401  -6.650   3.128  1.00 66.88           C  
ATOM   3350  O   LYS A 422      11.911  -6.209   5.011  1.00 66.88           O  
ATOM   3351  CG  LYS A 422       7.876  -6.854   3.133  1.00 66.88           C  
ATOM   3352  CD  LYS A 422       7.519  -8.260   2.624  1.00 66.88           C  
ATOM   3353  CE  LYS A 422       6.020  -8.544   2.771  1.00 66.88           C  
ATOM   3354  NZ  LYS A 422       5.735  -9.997   2.685  1.00 66.88           N  
ATOM   3355  N   SER A 423      12.120  -4.746   3.318  1.00 67.44           N  
ATOM   3356  CA  SER A 423      13.570  -4.556   3.417  1.00 67.44           C  
ATOM   3357  C   SER A 423      14.028  -4.043   4.792  1.00 67.44           C  
ATOM   3358  CB  SER A 423      14.032  -3.605   2.303  1.00 67.44           C  
ATOM   3359  O   SER A 423      15.074  -4.472   5.275  1.00 67.44           O  
ATOM   3360  OG  SER A 423      13.421  -2.335   2.423  1.00 67.44           O  
ATOM   3361  N   VAL A 424      13.234  -3.208   5.472  1.00 72.94           N  
ATOM   3362  CA  VAL A 424      13.563  -2.659   6.799  1.00 72.94           C  
ATOM   3363  C   VAL A 424      13.572  -3.748   7.873  1.00 72.94           C  
ATOM   3364  CB  VAL A 424      12.584  -1.530   7.186  1.00 72.94           C  
ATOM   3365  O   VAL A 424      14.473  -3.785   8.710  1.00 72.94           O  
ATOM   3366  CG1 VAL A 424      12.946  -0.929   8.551  1.00 72.94           C  
ATOM   3367  CG2 VAL A 424      12.610  -0.393   6.153  1.00 72.94           C  
ATOM   3368  N   PHE A 425      12.608  -4.669   7.829  1.00 78.50           N  
ATOM   3369  CA  PHE A 425      12.526  -5.794   8.764  1.00 78.50           C  
ATOM   3370  C   PHE A 425      13.677  -6.788   8.547  1.00 78.50           C  
ATOM   3371  CB  PHE A 425      11.144  -6.453   8.641  1.00 78.50           C  
ATOM   3372  O   PHE A 425      14.242  -7.284   9.521  1.00 78.50           O  
ATOM   3373  CG  PHE A 425       9.997  -5.545   9.041  1.00 78.50           C  
ATOM   3374  CD1 PHE A 425       9.546  -5.514  10.376  1.00 78.50           C  
ATOM   3375  CD2 PHE A 425       9.378  -4.724   8.080  1.00 78.50           C  
ATOM   3376  CE1 PHE A 425       8.496  -4.650  10.738  1.00 78.50           C  
ATOM   3377  CE2 PHE A 425       8.316  -3.880   8.444  1.00 78.50           C  
ATOM   3378  CZ  PHE A 425       7.881  -3.834   9.777  1.00 78.50           C  
ATOM   3379  N   ARG A 426      14.112  -6.978   7.292  1.00 80.81           N  
ATOM   3380  CA  ARG A 426      15.285  -7.805   6.951  1.00 80.81           C  
ATOM   3381  C   ARG A 426      16.586  -7.282   7.525  1.00 80.81           C  
ATOM   3382  CB  ARG A 426      15.407  -8.009   5.441  1.00 80.81           C  
ATOM   3383  O   ARG A 426      17.343  -8.057   8.097  1.00 80.81           O  
ATOM   3384  CG  ARG A 426      14.285  -8.902   4.910  1.00 80.81           C  
ATOM   3385  CD  ARG A 426      14.483  -9.119   3.413  1.00 80.81           C  
ATOM   3386  NE  ARG A 426      13.318  -9.806   2.845  1.00 80.81           N  
ATOM   3387  NH1 ARG A 426      14.284 -10.512   0.887  1.00 80.81           N  
ATOM   3388  NH2 ARG A 426      12.139 -10.978   1.314  1.00 80.81           N  
ATOM   3389  CZ  ARG A 426      13.253 -10.419   1.682  1.00 80.81           C  
ATOM   3390  N   VAL A 427      16.829  -5.973   7.436  1.00 79.62           N  
ATOM   3391  CA  VAL A 427      18.023  -5.364   8.051  1.00 79.62           C  
ATOM   3392  C   VAL A 427      18.029  -5.567   9.571  1.00 79.62           C  
ATOM   3393  CB  VAL A 427      18.130  -3.869   7.689  1.00 79.62           C  
ATOM   3394  O   VAL A 427      19.093  -5.693  10.168  1.00 79.62           O  
ATOM   3395  CG1 VAL A 427      19.316  -3.178   8.376  1.00 79.62           C  
ATOM   3396  CG2 VAL A 427      18.343  -3.691   6.180  1.00 79.62           C  
ATOM   3397  N   LYS A 428      16.851  -5.655  10.196  1.00 82.62           N  
ATOM   3398  CA  LYS A 428      16.694  -5.915  11.634  1.00 82.62           C  
ATOM   3399  C   LYS A 428      16.641  -7.404  12.006  1.00 82.62           C  
ATOM   3400  CB  LYS A 428      15.473  -5.157  12.162  1.00 82.62           C  
ATOM   3401  O   LYS A 428      16.331  -7.723  13.149  1.00 82.62           O  
ATOM   3402  CG  LYS A 428      15.619  -3.635  12.054  1.00 82.62           C  
ATOM   3403  CD  LYS A 428      14.404  -2.984  12.716  1.00 82.62           C  
ATOM   3404  CE  LYS A 428      14.552  -1.466  12.780  1.00 82.62           C  
ATOM   3405  NZ  LYS A 428      13.448  -0.880  13.577  1.00 82.62           N  
ATOM   3406  N   GLY A 429      16.939  -8.309  11.073  1.00 81.88           N  
ATOM   3407  CA  GLY A 429      17.031  -9.743  11.345  1.00 81.88           C  
ATOM   3408  C   GLY A 429      15.721 -10.531  11.219  1.00 81.88           C  
ATOM   3409  O   GLY A 429      15.669 -11.665  11.681  1.00 81.88           O  
ATOM   3410  N   MET A 430      14.681  -9.998  10.580  1.00 89.69           N  
ATOM   3411  CA  MET A 430      13.442 -10.743  10.290  1.00 89.69           C  
ATOM   3412  C   MET A 430      13.391 -11.177   8.822  1.00 89.69           C  
ATOM   3413  CB  MET A 430      12.220  -9.879  10.609  1.00 89.69           C  
ATOM   3414  O   MET A 430      13.776 -10.417   7.940  1.00 89.69           O  
ATOM   3415  CG  MET A 430      12.177  -9.401  12.059  1.00 89.69           C  
ATOM   3416  SD  MET A 430      11.886 -10.725  13.251  1.00 89.69           S  
ATOM   3417  CE  MET A 430      11.788  -9.702  14.734  1.00 89.69           C  
ATOM   3418  N   ASP A 431      12.875 -12.363   8.524  1.00 87.25           N  
ATOM   3419  CA  ASP A 431      12.756 -12.866   7.148  1.00 87.25           C  
ATOM   3420  C   ASP A 431      11.483 -12.356   6.451  1.00 87.25           C  
ATOM   3421  CB  ASP A 431      12.823 -14.398   7.163  1.00 87.25           C  
ATOM   3422  O   ASP A 431      11.482 -12.076   5.244  1.00 87.25           O  
ATOM   3423  CG  ASP A 431      14.135 -14.866   7.782  1.00 87.25           C  
ATOM   3424  OD1 ASP A 431      15.203 -14.652   7.161  1.00 87.25           O  
ATOM   3425  OD2 ASP A 431      14.111 -15.315   8.944  1.00 87.25           O  
ATOM   3426  N   ASP A 432      10.405 -12.162   7.219  1.00 88.12           N  
ATOM   3427  CA  ASP A 432       9.137 -11.616   6.732  1.00 88.12           C  
ATOM   3428  C   ASP A 432       8.388 -10.801   7.797  1.00 88.12           C  
ATOM   3429  CB  ASP A 432       8.250 -12.753   6.189  1.00 88.12           C  
ATOM   3430  O   ASP A 432       8.818 -10.681   8.944  1.00 88.12           O  
ATOM   3431  CG  ASP A 432       7.505 -12.368   4.909  1.00 88.12           C  
ATOM   3432  OD1 ASP A 432       7.143 -11.180   4.709  1.00 88.12           O  
ATOM   3433  OD2 ASP A 432       7.303 -13.260   4.059  1.00 88.12           O  
ATOM   3434  N   VAL A 433       7.251 -10.228   7.400  1.00 87.31           N  
ATOM   3435  CA  VAL A 433       6.368  -9.453   8.272  1.00 87.31           C  
ATOM   3436  C   VAL A 433       4.898  -9.711   7.944  1.00 87.31           C  
ATOM   3437  CB  VAL A 433       6.733  -7.955   8.228  1.00 87.31           C  
ATOM   3438  O   VAL A 433       4.495  -9.731   6.777  1.00 87.31           O  
ATOM   3439  CG1 VAL A 433       6.599  -7.332   6.831  1.00 87.31           C  
ATOM   3440  CG2 VAL A 433       5.898  -7.134   9.213  1.00 87.31           C  
ATOM   3441  N   LEU A 434       4.088  -9.866   8.988  1.00 84.06           N  
ATOM   3442  CA  LEU A 434       2.640 -10.014   8.948  1.00 84.06           C  
ATOM   3443  C   LEU A 434       1.978  -8.900   9.761  1.00 84.06           C  
ATOM   3444  CB  LEU A 434       2.245 -11.411   9.456  1.00 84.06           C  
ATOM   3445  O   LEU A 434       2.417  -8.530  10.853  1.00 84.06           O  
ATOM   3446  CG  LEU A 434       2.673 -12.555   8.518  1.00 84.06           C  
ATOM   3447  CD1 LEU A 434       2.479 -13.918   9.180  1.00 84.06           C  
ATOM   3448  CD2 LEU A 434       1.853 -12.531   7.226  1.00 84.06           C  
ATOM   3449  N   ARG A 435       0.898  -8.345   9.203  1.00 80.00           N  
ATOM   3450  CA  ARG A 435       0.128  -7.289   9.859  1.00 80.00           C  
ATOM   3451  C   ARG A 435      -0.767  -7.882  10.946  1.00 80.00           C  
ATOM   3452  CB  ARG A 435      -0.684  -6.491   8.829  1.00 80.00           C  
ATOM   3453  O   ARG A 435      -1.391  -8.913  10.722  1.00 80.00           O  
ATOM   3454  CG  ARG A 435      -1.249  -5.210   9.455  1.00 80.00           C  
ATOM   3455  CD  ARG A 435      -1.896  -4.317   8.400  1.00 80.00           C  
ATOM   3456  NE  ARG A 435      -2.460  -3.105   9.022  1.00 80.00           N  
ATOM   3457  NH1 ARG A 435      -4.139  -2.721   7.495  1.00 80.00           N  
ATOM   3458  NH2 ARG A 435      -3.896  -1.359   9.246  1.00 80.00           N  
ATOM   3459  CZ  ARG A 435      -3.492  -2.405   8.584  1.00 80.00           C  
ATOM   3460  N   LYS A 436      -0.886  -7.181  12.074  1.00 78.75           N  
ATOM   3461  CA  LYS A 436      -1.927  -7.387  13.086  1.00 78.75           C  
ATOM   3462  C   LYS A 436      -3.139  -6.474  12.805  1.00 78.75           C  
ATOM   3463  CB  LYS A 436      -1.381  -7.161  14.502  1.00 78.75           C  
ATOM   3464  O   LYS A 436      -2.933  -5.289  12.521  1.00 78.75           O  
ATOM   3465  CG  LYS A 436      -0.292  -8.168  14.909  1.00 78.75           C  
ATOM   3466  CD  LYS A 436       0.043  -7.987  16.398  1.00 78.75           C  
ATOM   3467  CE  LYS A 436       1.156  -8.927  16.857  1.00 78.75           C  
ATOM   3468  NZ  LYS A 436       1.305  -8.915  18.323  1.00 78.75           N  
ATOM   3469  N   PRO A 437      -4.386  -6.962  12.926  1.00 71.44           N  
ATOM   3470  CA  PRO A 437      -4.750  -8.340  13.253  1.00 71.44           C  
ATOM   3471  C   PRO A 437      -4.397  -9.303  12.111  1.00 71.44           C  
ATOM   3472  CB  PRO A 437      -6.252  -8.294  13.523  1.00 71.44           C  
ATOM   3473  O   PRO A 437      -4.392  -8.912  10.944  1.00 71.44           O  
ATOM   3474  CG  PRO A 437      -6.738  -7.191  12.585  1.00 71.44           C  
ATOM   3475  CD  PRO A 437      -5.583  -6.189  12.625  1.00 71.44           C  
ATOM   3476  N   LEU A 438      -4.048 -10.540  12.469  1.00 75.25           N  
ATOM   3477  CA  LEU A 438      -3.537 -11.524  11.521  1.00 75.25           C  
ATOM   3478  C   LEU A 438      -4.655 -11.977  10.572  1.00 75.25           C  
ATOM   3479  CB  LEU A 438      -2.910 -12.688  12.312  1.00 75.25           C  
ATOM   3480  O   LEU A 438      -5.603 -12.633  10.999  1.00 75.25           O  
ATOM   3481  CG  LEU A 438      -2.168 -13.718  11.445  1.00 75.25           C  
ATOM   3482  CD1 LEU A 438      -0.918 -13.130  10.795  1.00 75.25           C  
ATOM   3483  CD2 LEU A 438      -1.726 -14.882  12.327  1.00 75.25           C  
ATOM   3484  N   SER A 439      -4.534 -11.628   9.289  1.00 74.12           N  
ATOM   3485  CA  SER A 439      -5.418 -12.153   8.242  1.00 74.12           C  
ATOM   3486  C   SER A 439      -5.027 -13.586   7.904  1.00 74.12           C  
ATOM   3487  CB  SER A 439      -5.394 -11.281   6.982  1.00 74.12           C  
ATOM   3488  O   SER A 439      -3.842 -13.902   7.743  1.00 74.12           O  
ATOM   3489  OG  SER A 439      -6.022 -11.937   5.892  1.00 74.12           O  
ATOM   3490  N   VAL A 440      -6.037 -14.441   7.742  1.00 72.25           N  
ATOM   3491  CA  VAL A 440      -5.841 -15.840   7.354  1.00 72.25           C  
ATOM   3492  C   VAL A 440      -5.131 -15.923   6.006  1.00 72.25           C  
ATOM   3493  CB  VAL A 440      -7.182 -16.588   7.290  1.00 72.25           C  
ATOM   3494  O   VAL A 440      -4.168 -16.670   5.870  1.00 72.25           O  
ATOM   3495  CG1 VAL A 440      -6.932 -18.070   7.001  1.00 72.25           C  
ATOM   3496  CG2 VAL A 440      -7.969 -16.462   8.602  1.00 72.25           C  
ATOM   3497  N   ALA A 441      -5.541 -15.107   5.031  1.00 67.69           N  
ATOM   3498  CA  ALA A 441      -4.947 -15.111   3.698  1.00 67.69           C  
ATOM   3499  C   ALA A 441      -3.452 -14.752   3.736  1.00 67.69           C  
ATOM   3500  CB  ALA A 441      -5.741 -14.140   2.817  1.00 67.69           C  
ATOM   3501  O   ALA A 441      -2.635 -15.441   3.125  1.00 67.69           O  
ATOM   3502  N   ALA A 442      -3.088 -13.716   4.500  1.00 71.44           N  
ATOM   3503  CA  ALA A 442      -1.697 -13.289   4.647  1.00 71.44           C  
ATOM   3504  C   ALA A 442      -0.836 -14.358   5.343  1.00 71.44           C  
ATOM   3505  CB  ALA A 442      -1.673 -11.962   5.416  1.00 71.44           C  
ATOM   3506  O   ALA A 442       0.304 -14.594   4.938  1.00 71.44           O  
ATOM   3507  N   LEU A 443      -1.390 -15.026   6.360  1.00 80.00           N  
ATOM   3508  CA  LEU A 443      -0.731 -16.125   7.058  1.00 80.00           C  
ATOM   3509  C   LEU A 443      -0.503 -17.323   6.131  1.00 80.00           C  
ATOM   3510  CB  LEU A 443      -1.583 -16.506   8.277  1.00 80.00           C  
ATOM   3511  O   LEU A 443       0.621 -17.806   6.030  1.00 80.00           O  
ATOM   3512  CG  LEU A 443      -1.015 -17.662   9.117  1.00 80.00           C  
ATOM   3513  CD1 LEU A 443       0.355 -17.323   9.711  1.00 80.00           C  
ATOM   3514  CD2 LEU A 443      -2.037 -17.972  10.209  1.00 80.00           C  
ATOM   3515  N   THR A 444      -1.532 -17.779   5.413  1.00 74.62           N  
ATOM   3516  CA  THR A 444      -1.408 -18.930   4.509  1.00 74.62           C  
ATOM   3517  C   THR A 444      -0.449 -18.645   3.351  1.00 74.62           C  
ATOM   3518  CB  THR A 444      -2.775 -19.363   3.961  1.00 74.62           C  
ATOM   3519  O   THR A 444       0.345 -19.510   2.993  1.00 74.62           O  
ATOM   3520  CG2 THR A 444      -2.704 -20.756   3.345  1.00 74.62           C  
ATOM   3521  OG1 THR A 444      -3.732 -19.461   4.989  1.00 74.62           O  
ATOM   3522  N   GLU A 445      -0.452 -17.425   2.803  1.00 74.88           N  
ATOM   3523  CA  GLU A 445       0.522 -17.019   1.781  1.00 74.88           C  
ATOM   3524  C   GLU A 445       1.957 -17.018   2.329  1.00 74.88           C  
ATOM   3525  CB  GLU A 445       0.160 -15.621   1.250  1.00 74.88           C  
ATOM   3526  O   GLU A 445       2.893 -17.425   1.640  1.00 74.88           O  
ATOM   3527  CG  GLU A 445       0.903 -15.310  -0.058  1.00 74.88           C  
ATOM   3528  CD  GLU A 445       0.892 -13.823  -0.430  1.00 74.88           C  
ATOM   3529  OE1 GLU A 445       1.925 -13.387  -0.997  1.00 74.88           O  
ATOM   3530  OE2 GLU A 445      -0.088 -13.117  -0.108  1.00 74.88           O  
ATOM   3531  N   CYS A 446       2.144 -16.577   3.576  1.00 81.81           N  
ATOM   3532  CA  CYS A 446       3.442 -16.629   4.239  1.00 81.81           C  
ATOM   3533  C   CYS A 446       3.928 -18.070   4.416  1.00 81.81           C  
ATOM   3534  CB  CYS A 446       3.350 -15.853   5.556  1.00 81.81           C  
ATOM   3535  O   CYS A 446       5.063 -18.363   4.054  1.00 81.81           O  
ATOM   3536  SG  CYS A 446       4.962 -15.788   6.387  1.00 81.81           S  
ATOM   3537  N   LEU A 447       3.066 -18.977   4.879  1.00 81.44           N  
ATOM   3538  CA  LEU A 447       3.411 -20.389   5.052  1.00 81.44           C  
ATOM   3539  C   LEU A 447       3.757 -21.070   3.722  1.00 81.44           C  
ATOM   3540  CB  LEU A 447       2.246 -21.105   5.753  1.00 81.44           C  
ATOM   3541  O   LEU A 447       4.782 -21.740   3.622  1.00 81.44           O  
ATOM   3542  CG  LEU A 447       1.996 -20.641   7.200  1.00 81.44           C  
ATOM   3543  CD1 LEU A 447       0.742 -21.324   7.733  1.00 81.44           C  
ATOM   3544  CD2 LEU A 447       3.174 -20.967   8.110  1.00 81.44           C  
ATOM   3545  N   ALA A 448       2.965 -20.843   2.674  1.00 76.81           N  
ATOM   3546  CA  ALA A 448       3.235 -21.414   1.356  1.00 76.81           C  
ATOM   3547  C   ALA A 448       4.583 -20.953   0.779  1.00 76.81           C  
ATOM   3548  CB  ALA A 448       2.083 -21.029   0.432  1.00 76.81           C  
ATOM   3549  O   ALA A 448       5.287 -21.729   0.142  1.00 76.81           O  
ATOM   3550  N   ARG A 449       4.982 -19.702   1.041  1.00 79.25           N  
ATOM   3551  CA  ARG A 449       6.259 -19.149   0.569  1.00 79.25           C  
ATOM   3552  C   ARG A 449       7.481 -19.864   1.150  1.00 79.25           C  
ATOM   3553  CB  ARG A 449       6.286 -17.653   0.904  1.00 79.25           C  
ATOM   3554  O   ARG A 449       8.500 -19.927   0.468  1.00 79.25           O  
ATOM   3555  CG  ARG A 449       7.459 -16.902   0.255  1.00 79.25           C  
ATOM   3556  CD  ARG A 449       7.462 -15.422   0.661  1.00 79.25           C  
ATOM   3557  NE  ARG A 449       6.200 -14.741   0.288  1.00 79.25           N  
ATOM   3558  NH1 ARG A 449       5.459 -14.169   2.404  1.00 79.25           N  
ATOM   3559  NH2 ARG A 449       4.119 -13.867   0.699  1.00 79.25           N  
ATOM   3560  CZ  ARG A 449       5.280 -14.281   1.122  1.00 79.25           C  
ATOM   3561  N   TYR A 450       7.396 -20.339   2.391  1.00 81.31           N  
ATOM   3562  CA  TYR A 450       8.525 -20.954   3.094  1.00 81.31           C  
ATOM   3563  C   TYR A 450       8.517 -22.485   3.060  1.00 81.31           C  
ATOM   3564  CB  TYR A 450       8.578 -20.424   4.535  1.00 81.31           C  
ATOM   3565  O   TYR A 450       9.583 -23.076   3.204  1.00 81.31           O  
ATOM   3566  CG  TYR A 450       9.109 -19.008   4.639  1.00 81.31           C  
ATOM   3567  CD1 TYR A 450      10.482 -18.767   4.445  1.00 81.31           C  
ATOM   3568  CD2 TYR A 450       8.243 -17.935   4.922  1.00 81.31           C  
ATOM   3569  CE1 TYR A 450      10.983 -17.454   4.501  1.00 81.31           C  
ATOM   3570  CE2 TYR A 450       8.735 -16.617   4.972  1.00 81.31           C  
ATOM   3571  OH  TYR A 450      10.587 -15.109   4.749  1.00 81.31           O  
ATOM   3572  CZ  TYR A 450      10.108 -16.378   4.750  1.00 81.31           C  
ATOM   3573  N   PHE A 451       7.357 -23.121   2.869  1.00 78.38           N  
ATOM   3574  CA  PHE A 451       7.204 -24.557   3.137  1.00 78.38           C  
ATOM   3575  C   PHE A 451       6.458 -25.355   2.050  1.00 78.38           C  
ATOM   3576  CB  PHE A 451       6.518 -24.715   4.499  1.00 78.38           C  
ATOM   3577  O   PHE A 451       6.197 -26.539   2.254  1.00 78.38           O  
ATOM   3578  CG  PHE A 451       7.173 -24.004   5.668  1.00 78.38           C  
ATOM   3579  CD1 PHE A 451       8.366 -24.500   6.225  1.00 78.38           C  
ATOM   3580  CD2 PHE A 451       6.584 -22.842   6.200  1.00 78.38           C  
ATOM   3581  CE1 PHE A 451       8.983 -23.811   7.284  1.00 78.38           C  
ATOM   3582  CE2 PHE A 451       7.204 -22.148   7.249  1.00 78.38           C  
ATOM   3583  CZ  PHE A 451       8.413 -22.624   7.776  1.00 78.38           C  
ATOM   3584  N   ASP A 452       6.094 -24.756   0.909  1.00 72.31           N  
ATOM   3585  CA  ASP A 452       5.564 -25.507  -0.240  1.00 72.31           C  
ATOM   3586  C   ASP A 452       6.694 -25.835  -1.238  1.00 72.31           C  
ATOM   3587  CB  ASP A 452       4.384 -24.749  -0.878  1.00 72.31           C  
ATOM   3588  O   ASP A 452       7.196 -24.959  -1.945  1.00 72.31           O  
ATOM   3589  CG  ASP A 452       3.570 -25.582  -1.883  1.00 72.31           C  
ATOM   3590  OD1 ASP A 452       3.970 -26.727  -2.214  1.00 72.31           O  
ATOM   3591  OD2 ASP A 452       2.527 -25.063  -2.341  1.00 72.31           O  
ATOM   3592  N   ASP A 453       7.085 -27.114  -1.310  1.00 43.72           N  
ATOM   3593  CA  ASP A 453       8.121 -27.639  -2.223  1.00 43.72           C  
ATOM   3594  C   ASP A 453       7.708 -27.595  -3.714  1.00 43.72           C  
ATOM   3595  CB  ASP A 453       8.513 -29.073  -1.800  1.00 43.72           C  
ATOM   3596  O   ASP A 453       8.503 -27.886  -4.611  1.00 43.72           O  
ATOM   3597  CG  ASP A 453       9.608 -29.153  -0.727  1.00 43.72           C  
ATOM   3598  OD1 ASP A 453      10.411 -28.200  -0.619  1.00 43.72           O  
ATOM   3599  OD2 ASP A 453       9.684 -30.225  -0.083  1.00 43.72           O  
ATOM   3600  N   SER A 454       6.478 -27.169  -4.016  1.00 40.69           N  
ATOM   3601  CA  SER A 454       5.949 -26.968  -5.372  1.00 40.69           C  
ATOM   3602  C   SER A 454       6.313 -25.594  -5.960  1.00 40.69           C  
ATOM   3603  CB  SER A 454       4.425 -27.158  -5.397  1.00 40.69           C  
ATOM   3604  O   SER A 454       5.520 -25.002  -6.696  1.00 40.69           O  
ATOM   3605  OG  SER A 454       3.994 -28.187  -4.534  1.00 40.69           O  
ATOM   3606  N   ALA A 455       7.485 -25.045  -5.630  1.00 32.56           N  
ATOM   3607  CA  ALA A 455       7.873 -23.679  -5.978  1.00 32.56           C  
ATOM   3608  C   ALA A 455       8.156 -23.487  -7.486  1.00 32.56           C  
ATOM   3609  CB  ALA A 455       9.034 -23.245  -5.074  1.00 32.56           C  
ATOM   3610  O   ALA A 455       9.296 -23.369  -7.936  1.00 32.56           O  
ATOM   3611  N   ILE A 456       7.091 -23.368  -8.280  1.00 27.97           N  
ATOM   3612  CA  ILE A 456       7.060 -22.466  -9.434  1.00 27.97           C  
ATOM   3613  C   ILE A 456       6.491 -21.136  -8.914  1.00 27.97           C  
ATOM   3614  CB  ILE A 456       6.215 -23.033 -10.599  1.00 27.97           C  
ATOM   3615  O   ILE A 456       5.417 -21.141  -8.311  1.00 27.97           O  
ATOM   3616  CG1 ILE A 456       6.749 -24.412 -11.053  1.00 27.97           C  
ATOM   3617  CG2 ILE A 456       6.218 -22.044 -11.784  1.00 27.97           C  
ATOM   3618  CD1 ILE A 456       5.901 -25.089 -12.138  1.00 27.97           C  
ATOM   3619  N   PRO A 457       7.141 -19.980  -9.148  1.00 33.38           N  
ATOM   3620  CA  PRO A 457       6.608 -18.682  -8.756  1.00 33.38           C  
ATOM   3621  C   PRO A 457       5.475 -18.280  -9.711  1.00 33.38           C  
ATOM   3622  CB  PRO A 457       7.815 -17.738  -8.765  1.00 33.38           C  
ATOM   3623  O   PRO A 457       5.634 -17.427 -10.583  1.00 33.38           O  
ATOM   3624  CG  PRO A 457       8.694 -18.319  -9.872  1.00 33.38           C  
ATOM   3625  CD  PRO A 457       8.434 -19.823  -9.793  1.00 33.38           C  
ATOM   3626  N   THR A 458       4.318 -18.918  -9.576  1.00 29.89           N  
ATOM   3627  CA  THR A 458       3.059 -18.456 -10.161  1.00 29.89           C  
ATOM   3628  C   THR A 458       2.251 -17.804  -9.057  1.00 29.89           C  
ATOM   3629  CB  THR A 458       2.272 -19.576 -10.855  1.00 29.89           C  
ATOM   3630  O   THR A 458       1.793 -18.480  -8.142  1.00 29.89           O  
ATOM   3631  CG2 THR A 458       2.861 -19.868 -12.235  1.00 29.89           C  
ATOM   3632  OG1 THR A 458       2.292 -20.777 -10.123  1.00 29.89           O  
ATOM   3633  N   GLY A 459       2.122 -16.478  -9.134  1.00 36.69           N  
ATOM   3634  CA  GLY A 459       1.310 -15.674  -8.227  1.00 36.69           C  
ATOM   3635  C   GLY A 459      -0.157 -16.067  -8.318  1.00 36.69           C  
ATOM   3636  O   GLY A 459      -0.885 -15.520  -9.132  1.00 36.69           O  
ATOM   3637  N   LYS A 460      -0.547 -17.029  -7.488  1.00 32.72           N  
ATOM   3638  CA  LYS A 460      -1.922 -17.433  -7.233  1.00 32.72           C  
ATOM   3639  C   LYS A 460      -2.174 -17.135  -5.761  1.00 32.72           C  
ATOM   3640  CB  LYS A 460      -2.086 -18.923  -7.595  1.00 32.72           C  
ATOM   3641  O   LYS A 460      -1.505 -17.706  -4.900  1.00 32.72           O  
ATOM   3642  CG  LYS A 460      -3.363 -19.163  -8.404  1.00 32.72           C  
ATOM   3643  CD  LYS A 460      -3.506 -20.650  -8.749  1.00 32.72           C  
ATOM   3644  CE  LYS A 460      -4.755 -20.850  -9.611  1.00 32.72           C  
ATOM   3645  NZ  LYS A 460      -5.010 -22.288  -9.866  1.00 32.72           N  
ATOM   3646  N   HIS A 461      -3.067 -16.196  -5.469  1.00 37.09           N  
ATOM   3647  CA  HIS A 461      -3.439 -15.893  -4.092  1.00 37.09           C  
ATOM   3648  C   HIS A 461      -4.149 -17.106  -3.475  1.00 37.09           C  
ATOM   3649  CB  HIS A 461      -4.290 -14.615  -4.042  1.00 37.09           C  
ATOM   3650  O   HIS A 461      -5.128 -17.618  -4.005  1.00 37.09           O  
ATOM   3651  CG  HIS A 461      -3.465 -13.355  -4.143  1.00 37.09           C  
ATOM   3652  CD2 HIS A 461      -3.325 -12.544  -5.240  1.00 37.09           C  
ATOM   3653  ND1 HIS A 461      -2.710 -12.799  -3.130  1.00 37.09           N  
ATOM   3654  CE1 HIS A 461      -2.137 -11.683  -3.602  1.00 37.09           C  
ATOM   3655  NE2 HIS A 461      -2.473 -11.485  -4.887  1.00 37.09           N  
ATOM   3656  N   ILE A 462      -3.651 -17.571  -2.329  1.00 40.25           N  
ATOM   3657  CA  ILE A 462      -4.180 -18.730  -1.586  1.00 40.25           C  
ATOM   3658  C   ILE A 462      -5.422 -18.335  -0.741  1.00 40.25           C  
ATOM   3659  CB  ILE A 462      -3.010 -19.410  -0.818  1.00 40.25           C  
ATOM   3660  O   ILE A 462      -6.015 -19.153  -0.043  1.00 40.25           O  
ATOM   3661  CG1 ILE A 462      -1.915 -19.865  -1.820  1.00 40.25           C  
ATOM   3662  CG2 ILE A 462      -3.476 -20.627  -0.002  1.00 40.25           C  
ATOM   3663  CD1 ILE A 462      -0.609 -20.324  -1.169  1.00 40.25           C  
ATOM   3664  N   GLY A 463      -5.891 -17.085  -0.859  1.00 34.84           N  
ATOM   3665  CA  GLY A 463      -7.048 -16.547  -0.132  1.00 34.84           C  
ATOM   3666  C   GLY A 463      -8.414 -17.137  -0.516  1.00 34.84           C  
ATOM   3667  O   GLY A 463      -9.389 -16.911   0.202  1.00 34.84           O  
ATOM   3668  N   ASP A 464      -8.506 -17.917  -1.596  1.00 34.69           N  
ATOM   3669  CA  ASP A 464      -9.795 -18.412  -2.101  1.00 34.69           C  
ATOM   3670  C   ASP A 464     -10.277 -19.712  -1.436  1.00 34.69           C  
ATOM   3671  CB  ASP A 464      -9.745 -18.522  -3.632  1.00 34.69           C  
ATOM   3672  O   ASP A 464     -11.468 -20.017  -1.480  1.00 34.69           O  
ATOM   3673  CG  ASP A 464      -9.691 -17.152  -4.323  1.00 34.69           C  
ATOM   3674  OD1 ASP A 464     -10.104 -16.147  -3.687  1.00 34.69           O  
ATOM   3675  OD2 ASP A 464      -9.209 -17.137  -5.474  1.00 34.69           O  
ATOM   3676  N   GLN A 465      -9.413 -20.463  -0.741  1.00 36.66           N  
ATOM   3677  CA  GLN A 465      -9.832 -21.730  -0.113  1.00 36.66           C  
ATOM   3678  C   GLN A 465     -10.410 -21.595   1.299  1.00 36.66           C  
ATOM   3679  CB  GLN A 465      -8.735 -22.796  -0.207  1.00 36.66           C  
ATOM   3680  O   GLN A 465     -11.048 -22.527   1.785  1.00 36.66           O  
ATOM   3681  CG  GLN A 465      -8.515 -23.188  -1.678  1.00 36.66           C  
ATOM   3682  CD  GLN A 465      -8.034 -24.619  -1.881  1.00 36.66           C  
ATOM   3683  NE2 GLN A 465      -7.982 -25.066  -3.119  1.00 36.66           N  
ATOM   3684  OE1 GLN A 465      -7.716 -25.364  -0.971  1.00 36.66           O  
ATOM   3685  N   VAL A 466     -10.299 -20.426   1.931  1.00 35.84           N  
ATOM   3686  CA  VAL A 466     -10.974 -20.159   3.213  1.00 35.84           C  
ATOM   3687  C   VAL A 466     -12.422 -19.701   2.989  1.00 35.84           C  
ATOM   3688  CB  VAL A 466     -10.136 -19.186   4.060  1.00 35.84           C  
ATOM   3689  O   VAL A 466     -13.268 -19.870   3.857  1.00 35.84           O  
ATOM   3690  CG1 VAL A 466     -10.808 -18.819   5.385  1.00 35.84           C  
ATOM   3691  CG2 VAL A 466      -8.767 -19.811   4.371  1.00 35.84           C  
ATOM   3692  N   LYS A 467     -12.783 -19.219   1.793  1.00 35.03           N  
ATOM   3693  CA  LYS A 467     -14.116 -18.646   1.527  1.00 35.03           C  
ATOM   3694  C   LYS A 467     -15.242 -19.665   1.293  1.00 35.03           C  
ATOM   3695  CB  LYS A 467     -14.013 -17.628   0.381  1.00 35.03           C  
ATOM   3696  O   LYS A 467     -16.399 -19.262   1.196  1.00 35.03           O  
ATOM   3697  CG  LYS A 467     -13.257 -16.362   0.818  1.00 35.03           C  
ATOM   3698  CD  LYS A 467     -13.178 -15.362  -0.339  1.00 35.03           C  
ATOM   3699  CE  LYS A 467     -12.408 -14.107   0.085  1.00 35.03           C  
ATOM   3700  NZ  LYS A 467     -12.101 -13.254  -1.090  1.00 35.03           N  
ATOM   3701  N   SER A 468     -14.953 -20.969   1.220  1.00 31.31           N  
ATOM   3702  CA  SER A 468     -15.953 -21.989   0.843  1.00 31.31           C  
ATOM   3703  C   SER A 468     -16.471 -22.868   1.992  1.00 31.31           C  
ATOM   3704  CB  SER A 468     -15.446 -22.826  -0.334  1.00 31.31           C  
ATOM   3705  O   SER A 468     -17.251 -23.790   1.747  1.00 31.31           O  
ATOM   3706  OG  SER A 468     -16.468 -23.689  -0.795  1.00 31.31           O  
ATOM   3707  N   ALA A 469     -16.116 -22.594   3.246  1.00 30.16           N  
ATOM   3708  CA  ALA A 469     -16.673 -23.319   4.385  1.00 30.16           C  
ATOM   3709  C   ALA A 469     -17.210 -22.344   5.433  1.00 30.16           C  
ATOM   3710  CB  ALA A 469     -15.636 -24.314   4.921  1.00 30.16           C  
ATOM   3711  O   ALA A 469     -16.623 -22.195   6.487  1.00 30.16           O  
ATOM   3712  N   VAL A 470     -18.290 -21.635   5.103  1.00 29.89           N  
ATOM   3713  CA  VAL A 470     -19.560 -21.540   5.849  1.00 29.89           C  
ATOM   3714  C   VAL A 470     -20.382 -20.454   5.135  1.00 29.89           C  
ATOM   3715  CB  VAL A 470     -19.468 -21.213   7.376  1.00 29.89           C  
ATOM   3716  O   VAL A 470     -19.997 -19.289   5.102  1.00 29.89           O  
ATOM   3717  CG1 VAL A 470     -20.886 -21.258   7.969  1.00 29.89           C  
ATOM   3718  CG2 VAL A 470     -18.730 -22.223   8.283  1.00 29.89           C  
ATOM   3719  N   GLU A 471     -21.557 -20.801   4.602  1.00 34.72           N  
ATOM   3720  CA  GLU A 471     -22.621 -19.833   4.294  1.00 34.72           C  
ATOM   3721  C   GLU A 471     -23.142 -19.199   5.602  1.00 34.72           C  
ATOM   3722  CB  GLU A 471     -23.780 -20.514   3.543  1.00 34.72           C  
ATOM   3723  O   GLU A 471     -24.241 -19.495   6.074  1.00 34.72           O  
ATOM   3724  CG  GLU A 471     -23.500 -20.865   2.078  1.00 34.72           C  
ATOM   3725  CD  GLU A 471     -24.734 -21.501   1.413  1.00 34.72           C  
ATOM   3726  OE1 GLU A 471     -24.950 -21.230   0.211  1.00 34.72           O  
ATOM   3727  OE2 GLU A 471     -25.467 -22.236   2.116  1.00 34.72           O  
ATOM   3728  N   PHE A 472     -22.341 -18.346   6.242  1.00 35.72           N  
ATOM   3729  CA  PHE A 472     -22.737 -17.592   7.429  1.00 35.72           C  
ATOM   3730  C   PHE A 472     -22.777 -16.095   7.120  1.00 35.72           C  
ATOM   3731  CB  PHE A 472     -21.923 -17.984   8.676  1.00 35.72           C  
ATOM   3732  O   PHE A 472     -21.892 -15.326   7.454  1.00 35.72           O  
ATOM   3733  CG  PHE A 472     -22.767 -18.614   9.777  1.00 35.72           C  
ATOM   3734  CD1 PHE A 472     -22.856 -17.980  11.028  1.00 35.72           C  
ATOM   3735  CD2 PHE A 472     -23.461 -19.824   9.569  1.00 35.72           C  
ATOM   3736  CE1 PHE A 472     -23.579 -18.578  12.072  1.00 35.72           C  
ATOM   3737  CE2 PHE A 472     -24.216 -20.404  10.604  1.00 35.72           C  
ATOM   3738  CZ  PHE A 472     -24.275 -19.781  11.859  1.00 35.72           C  
ATOM   3739  N   GLY A 473     -23.897 -15.688   6.519  1.00 43.03           N  
ATOM   3740  CA  GLY A 473     -24.487 -14.365   6.710  1.00 43.03           C  
ATOM   3741  C   GLY A 473     -23.785 -13.190   6.030  1.00 43.03           C  
ATOM   3742  O   GLY A 473     -23.240 -12.331   6.714  1.00 43.03           O  
ATOM   3743  N   ARG A 474     -23.987 -13.044   4.715  1.00 45.22           N  
ATOM   3744  CA  ARG A 474     -23.766 -11.781   3.975  1.00 45.22           C  
ATOM   3745  C   ARG A 474     -24.753 -10.650   4.328  1.00 45.22           C  
ATOM   3746  CB  ARG A 474     -23.784 -12.027   2.457  1.00 45.22           C  
ATOM   3747  O   ARG A 474     -24.754  -9.621   3.669  1.00 45.22           O  
ATOM   3748  CG  ARG A 474     -22.650 -12.925   1.955  1.00 45.22           C  
ATOM   3749  CD  ARG A 474     -22.656 -12.912   0.421  1.00 45.22           C  
ATOM   3750  NE  ARG A 474     -21.908 -14.052  -0.135  1.00 45.22           N  
ATOM   3751  NH1 ARG A 474     -22.218 -13.560  -2.356  1.00 45.22           N  
ATOM   3752  NH2 ARG A 474     -21.150 -15.433  -1.776  1.00 45.22           N  
ATOM   3753  CZ  ARG A 474     -21.764 -14.342  -1.415  1.00 45.22           C  
ATOM   3754  N   ASP A 475     -25.575 -10.818   5.362  1.00 55.31           N  
ATOM   3755  CA  ASP A 475     -26.451  -9.768   5.891  1.00 55.31           C  
ATOM   3756  C   ASP A 475     -25.804  -9.157   7.137  1.00 55.31           C  
ATOM   3757  CB  ASP A 475     -27.850 -10.325   6.203  1.00 55.31           C  
ATOM   3758  O   ASP A 475     -26.207  -9.444   8.273  1.00 55.31           O  
ATOM   3759  CG  ASP A 475     -28.702 -10.643   4.974  1.00 55.31           C  
ATOM   3760  OD1 ASP A 475     -28.467 -10.046   3.905  1.00 55.31           O  
ATOM   3761  OD2 ASP A 475     -29.602 -11.498   5.145  1.00 55.31           O  
ATOM   3762  N   PHE A 476     -24.728  -8.394   6.952  1.00 67.56           N  
ATOM   3763  CA  PHE A 476     -24.292  -7.465   7.987  1.00 67.56           C  
ATOM   3764  C   PHE A 476     -25.009  -6.140   7.784  1.00 67.56           C  
ATOM   3765  CB  PHE A 476     -22.775  -7.307   8.024  1.00 67.56           C  
ATOM   3766  O   PHE A 476     -25.068  -5.634   6.667  1.00 67.56           O  
ATOM   3767  CG  PHE A 476     -22.062  -8.548   8.514  1.00 67.56           C  
ATOM   3768  CD1 PHE A 476     -22.027  -8.861   9.887  1.00 67.56           C  
ATOM   3769  CD2 PHE A 476     -21.395  -9.373   7.598  1.00 67.56           C  
ATOM   3770  CE1 PHE A 476     -21.257  -9.941  10.354  1.00 67.56           C  
ATOM   3771  CE2 PHE A 476     -20.662 -10.472   8.059  1.00 67.56           C  
ATOM   3772  CZ  PHE A 476     -20.557 -10.739   9.433  1.00 67.56           C  
ATOM   3773  N   ASP A 477     -25.580  -5.603   8.859  1.00 70.31           N  
ATOM   3774  CA  ASP A 477     -26.227  -4.300   8.809  1.00 70.31           C  
ATOM   3775  C   ASP A 477     -25.158  -3.221   8.532  1.00 70.31           C  
ATOM   3776  CB  ASP A 477     -27.006  -4.076  10.111  1.00 70.31           C  
ATOM   3777  O   ASP A 477     -24.253  -3.044   9.361  1.00 70.31           O  
ATOM   3778  CG  ASP A 477     -27.806  -2.767  10.134  1.00 70.31           C  
ATOM   3779  OD1 ASP A 477     -27.548  -1.883   9.286  1.00 70.31           O  
ATOM   3780  OD2 ASP A 477     -28.679  -2.669  11.023  1.00 70.31           O  
ATOM   3781  N   PRO A 478     -25.239  -2.498   7.392  1.00 72.50           N  
ATOM   3782  CA  PRO A 478     -24.275  -1.460   7.033  1.00 72.50           C  
ATOM   3783  C   PRO A 478     -24.116  -0.384   8.111  1.00 72.50           C  
ATOM   3784  CB  PRO A 478     -24.795  -0.842   5.730  1.00 72.50           C  
ATOM   3785  O   PRO A 478     -23.068   0.254   8.181  1.00 72.50           O  
ATOM   3786  CG  PRO A 478     -25.647  -1.949   5.117  1.00 72.50           C  
ATOM   3787  CD  PRO A 478     -26.244  -2.626   6.344  1.00 72.50           C  
ATOM   3788  N   ALA A 479     -25.112  -0.209   8.989  1.00 77.31           N  
ATOM   3789  CA  ALA A 479     -25.055   0.737  10.098  1.00 77.31           C  
ATOM   3790  C   ALA A 479     -23.899   0.478  11.085  1.00 77.31           C  
ATOM   3791  CB  ALA A 479     -26.405   0.694  10.823  1.00 77.31           C  
ATOM   3792  O   ALA A 479     -23.553   1.379  11.849  1.00 77.31           O  
ATOM   3793  N   TYR A 480     -23.318  -0.726  11.090  1.00 81.56           N  
ATOM   3794  CA  TYR A 480     -22.223  -1.127  11.982  1.00 81.56           C  
ATOM   3795  C   TYR A 480     -20.871  -1.258  11.262  1.00 81.56           C  
ATOM   3796  CB  TYR A 480     -22.612  -2.430  12.691  1.00 81.56           C  
ATOM   3797  O   TYR A 480     -19.894  -1.659  11.887  1.00 81.56           O  
ATOM   3798  CG  TYR A 480     -23.808  -2.329  13.610  1.00 81.56           C  
ATOM   3799  CD1 TYR A 480     -23.631  -2.138  14.992  1.00 81.56           C  
ATOM   3800  CD2 TYR A 480     -25.102  -2.472  13.077  1.00 81.56           C  
ATOM   3801  CE1 TYR A 480     -24.754  -2.124  15.840  1.00 81.56           C  
ATOM   3802  CE2 TYR A 480     -26.228  -2.435  13.918  1.00 81.56           C  
ATOM   3803  OH  TYR A 480     -27.123  -2.253  16.140  1.00 81.56           O  
ATOM   3804  CZ  TYR A 480     -26.051  -2.268  15.305  1.00 81.56           C  
ATOM   3805  N   ALA A 481     -20.790  -0.920   9.969  1.00 76.00           N  
ATOM   3806  CA  ALA A 481     -19.560  -1.051   9.181  1.00 76.00           C  
ATOM   3807  C   ALA A 481     -18.430  -0.113   9.641  1.00 76.00           C  
ATOM   3808  CB  ALA A 481     -19.914  -0.820   7.707  1.00 76.00           C  
ATOM   3809  O   ALA A 481     -17.260  -0.425   9.447  1.00 76.00           O  
ATOM   3810  N   GLU A 482     -18.762   1.015  10.276  1.00 80.00           N  
ATOM   3811  CA  GLU A 482     -17.764   1.893  10.908  1.00 80.00           C  
ATOM   3812  C   GLU A 482     -17.191   1.283  12.199  1.00 80.00           C  
ATOM   3813  CB  GLU A 482     -18.390   3.264  11.212  1.00 80.00           C  
ATOM   3814  O   GLU A 482     -16.016   1.480  12.523  1.00 80.00           O  
ATOM   3815  CG  GLU A 482     -18.751   4.045   9.937  1.00 80.00           C  
ATOM   3816  CD  GLU A 482     -19.225   5.483  10.213  1.00 80.00           C  
ATOM   3817  OE1 GLU A 482     -19.353   6.239   9.222  1.00 80.00           O  
ATOM   3818  OE2 GLU A 482     -19.473   5.822  11.392  1.00 80.00           O  
ATOM   3819  N   ASP A 483     -18.017   0.508  12.910  1.00 83.38           N  
ATOM   3820  CA  ASP A 483     -17.711  -0.051  14.226  1.00 83.38           C  
ATOM   3821  C   ASP A 483     -16.968  -1.392  14.141  1.00 83.38           C  
ATOM   3822  CB  ASP A 483     -19.001  -0.162  15.058  1.00 83.38           C  
ATOM   3823  O   ASP A 483     -16.083  -1.671  14.957  1.00 83.38           O  
ATOM   3824  CG  ASP A 483     -19.617   1.182  15.480  1.00 83.38           C  
ATOM   3825  OD1 ASP A 483     -18.885   2.191  15.534  1.00 83.38           O  
ATOM   3826  OD2 ASP A 483     -20.835   1.196  15.795  1.00 83.38           O  
ATOM   3827  N   ILE A 484     -17.305  -2.211  13.140  1.00 87.19           N  
ATOM   3828  CA  ILE A 484     -16.897  -3.612  13.023  1.00 87.19           C  
ATOM   3829  C   ILE A 484     -16.242  -3.878  11.664  1.00 87.19           C  
ATOM   3830  CB  ILE A 484     -18.112  -4.544  13.240  1.00 87.19           C  
ATOM   3831  O   ILE A 484     -16.799  -3.574  10.613  1.00 87.19           O  
ATOM   3832  CG1 ILE A 484     -18.817  -4.276  14.593  1.00 87.19           C  
ATOM   3833  CG2 ILE A 484     -17.659  -6.012  13.163  1.00 87.19           C  
ATOM   3834  CD1 ILE A 484     -20.057  -5.145  14.837  1.00 87.19           C  
ATOM   3835  N   ASN A 485     -15.093  -4.557  11.678  1.00 84.44           N  
ATOM   3836  CA  ASN A 485     -14.473  -5.099  10.474  1.00 84.44           C  
ATOM   3837  C   ASN A 485     -15.086  -6.468  10.135  1.00 84.44           C  
ATOM   3838  CB  ASN A 485     -12.949  -5.143  10.662  1.00 84.44           C  
ATOM   3839  O   ASN A 485     -14.645  -7.504  10.636  1.00 84.44           O  
ATOM   3840  CG  ASN A 485     -12.217  -5.578   9.403  1.00 84.44           C  
ATOM   3841  ND2 ASN A 485     -10.935  -5.319   9.332  1.00 84.44           N  
ATOM   3842  OD1 ASN A 485     -12.764  -6.155   8.476  1.00 84.44           O  
ATOM   3843  N   PHE A 486     -16.109  -6.467   9.280  1.00 82.88           N  
ATOM   3844  CA  PHE A 486     -16.808  -7.692   8.880  1.00 82.88           C  
ATOM   3845  C   PHE A 486     -15.938  -8.658   8.082  1.00 82.88           C  
ATOM   3846  CB  PHE A 486     -18.072  -7.332   8.096  1.00 82.88           C  
ATOM   3847  O   PHE A 486     -16.016  -9.856   8.323  1.00 82.88           O  
ATOM   3848  CG  PHE A 486     -19.070  -6.549   8.919  1.00 82.88           C  
ATOM   3849  CD1 PHE A 486     -19.534  -7.086  10.133  1.00 82.88           C  
ATOM   3850  CD2 PHE A 486     -19.515  -5.283   8.498  1.00 82.88           C  
ATOM   3851  CE1 PHE A 486     -20.441  -6.366  10.924  1.00 82.88           C  
ATOM   3852  CE2 PHE A 486     -20.445  -4.575   9.277  1.00 82.88           C  
ATOM   3853  CZ  PHE A 486     -20.903  -5.117  10.487  1.00 82.88           C  
ATOM   3854  N   ASN A 487     -15.057  -8.153   7.215  1.00 76.50           N  
ATOM   3855  CA  ASN A 487     -14.167  -9.002   6.421  1.00 76.50           C  
ATOM   3856  C   ASN A 487     -13.250  -9.835   7.324  1.00 76.50           C  
ATOM   3857  CB  ASN A 487     -13.338  -8.126   5.468  1.00 76.50           C  
ATOM   3858  O   ASN A 487     -13.114 -11.037   7.128  1.00 76.50           O  
ATOM   3859  CG  ASN A 487     -14.159  -7.426   4.403  1.00 76.50           C  
ATOM   3860  ND2 ASN A 487     -13.590  -6.439   3.754  1.00 76.50           N  
ATOM   3861  OD1 ASN A 487     -15.309  -7.723   4.134  1.00 76.50           O  
ATOM   3862  N   HIS A 488     -12.685  -9.212   8.363  1.00 78.75           N  
ATOM   3863  CA  HIS A 488     -11.846  -9.907   9.343  1.00 78.75           C  
ATOM   3864  C   HIS A 488     -12.619 -10.990  10.107  1.00 78.75           C  
ATOM   3865  CB  HIS A 488     -11.260  -8.869  10.306  1.00 78.75           C  
ATOM   3866  O   HIS A 488     -12.125 -12.099  10.300  1.00 78.75           O  
ATOM   3867  CG  HIS A 488     -10.366  -9.486  11.344  1.00 78.75           C  
ATOM   3868  CD2 HIS A 488     -10.672  -9.675  12.659  1.00 78.75           C  
ATOM   3869  ND1 HIS A 488      -9.118 -10.038  11.083  1.00 78.75           N  
ATOM   3870  CE1 HIS A 488      -8.706 -10.577  12.237  1.00 78.75           C  
ATOM   3871  NE2 HIS A 488      -9.599 -10.333  13.214  1.00 78.75           N  
ATOM   3872  N   ILE A 489     -13.852 -10.691  10.527  1.00 83.69           N  
ATOM   3873  CA  ILE A 489     -14.704 -11.667  11.222  1.00 83.69           C  
ATOM   3874  C   ILE A 489     -15.073 -12.825  10.293  1.00 83.69           C  
ATOM   3875  CB  ILE A 489     -15.956 -10.981  11.810  1.00 83.69           C  
ATOM   3876  O   ILE A 489     -15.034 -13.978  10.720  1.00 83.69           O  
ATOM   3877  CG1 ILE A 489     -15.518  -9.996  12.916  1.00 83.69           C  
ATOM   3878  CG2 ILE A 489     -16.955 -12.015  12.373  1.00 83.69           C  
ATOM   3879  CD1 ILE A 489     -16.667  -9.158  13.477  1.00 83.69           C  
ATOM   3880  N   ASP A 490     -15.409 -12.546   9.037  1.00 77.31           N  
ATOM   3881  CA  ASP A 490     -15.752 -13.569   8.050  1.00 77.31           C  
ATOM   3882  C   ASP A 490     -14.557 -14.484   7.762  1.00 77.31           C  
ATOM   3883  CB  ASP A 490     -16.285 -12.906   6.770  1.00 77.31           C  
ATOM   3884  O   ASP A 490     -14.697 -15.705   7.828  1.00 77.31           O  
ATOM   3885  CG  ASP A 490     -17.715 -12.368   6.909  1.00 77.31           C  
ATOM   3886  OD1 ASP A 490     -18.392 -12.686   7.919  1.00 77.31           O  
ATOM   3887  OD2 ASP A 490     -18.163 -11.677   5.965  1.00 77.31           O  
ATOM   3888  N   GLU A 491     -13.364 -13.919   7.553  1.00 71.31           N  
ATOM   3889  CA  GLU A 491     -12.123 -14.685   7.376  1.00 71.31           C  
ATOM   3890  C   GLU A 491     -11.834 -15.594   8.575  1.00 71.31           C  
ATOM   3891  CB  GLU A 491     -10.931 -13.735   7.168  1.00 71.31           C  
ATOM   3892  O   GLU A 491     -11.581 -16.788   8.406  1.00 71.31           O  
ATOM   3893  CG  GLU A 491     -10.877 -13.140   5.755  1.00 71.31           C  
ATOM   3894  CD  GLU A 491      -9.716 -12.145   5.567  1.00 71.31           C  
ATOM   3895  OE1 GLU A 491      -9.850 -11.280   4.674  1.00 71.31           O  
ATOM   3896  OE2 GLU A 491      -8.666 -12.273   6.253  1.00 71.31           O  
ATOM   3897  N   LEU A 492     -11.905 -15.056   9.798  1.00 74.56           N  
ATOM   3898  CA  LEU A 492     -11.674 -15.843  11.007  1.00 74.56           C  
ATOM   3899  C   LEU A 492     -12.726 -16.942  11.171  1.00 74.56           C  
ATOM   3900  CB  LEU A 492     -11.677 -14.927  12.242  1.00 74.56           C  
ATOM   3901  O   LEU A 492     -12.387 -18.107  11.386  1.00 74.56           O  
ATOM   3902  CG  LEU A 492     -10.403 -14.093  12.456  1.00 74.56           C  
ATOM   3903  CD1 LEU A 492     -10.616 -13.266  13.725  1.00 74.56           C  
ATOM   3904  CD2 LEU A 492      -9.161 -14.962  12.673  1.00 74.56           C  
ATOM   3905  N   THR A 493     -14.008 -16.589  11.081  1.00 77.12           N  
ATOM   3906  CA  THR A 493     -15.116 -17.520  11.337  1.00 77.12           C  
ATOM   3907  C   THR A 493     -15.214 -18.624  10.295  1.00 77.12           C  
ATOM   3908  CB  THR A 493     -16.474 -16.817  11.444  1.00 77.12           C  
ATOM   3909  O   THR A 493     -15.691 -19.706  10.636  1.00 77.12           O  
ATOM   3910  CG2 THR A 493     -16.562 -15.885  12.651  1.00 77.12           C  
ATOM   3911  OG1 THR A 493     -16.795 -16.090  10.294  1.00 77.12           O  
ATOM   3912  N   ALA A 494     -14.713 -18.404   9.082  1.00 68.31           N  
ATOM   3913  CA  ALA A 494     -14.595 -19.445   8.074  1.00 68.31           C  
ATOM   3914  C   ALA A 494     -13.572 -20.537   8.447  1.00 68.31           C  
ATOM   3915  CB  ALA A 494     -14.244 -18.762   6.759  1.00 68.31           C  
ATOM   3916  O   ALA A 494     -13.745 -21.692   8.066  1.00 68.31           O  
ATOM   3917  N   VAL A 495     -12.545 -20.213   9.245  1.00 67.88           N  
ATOM   3918  CA  VAL A 495     -11.552 -21.203   9.709  1.00 67.88           C  
ATOM   3919  C   VAL A 495     -11.917 -21.796  11.066  1.00 67.88           C  
ATOM   3920  CB  VAL A 495     -10.129 -20.622   9.763  1.00 67.88           C  
ATOM   3921  O   VAL A 495     -11.996 -23.015  11.226  1.00 67.88           O  
ATOM   3922  CG1 VAL A 495      -9.121 -21.735  10.082  1.00 67.88           C  
ATOM   3923  CG2 VAL A 495      -9.716 -19.996   8.439  1.00 67.88           C  
ATOM   3924  N   ILE A 496     -12.133 -20.947  12.075  1.00 71.25           N  
ATOM   3925  CA  ILE A 496     -12.340 -21.414  13.456  1.00 71.25           C  
ATOM   3926  C   ILE A 496     -13.806 -21.768  13.747  1.00 71.25           C  
ATOM   3927  CB  ILE A 496     -11.731 -20.441  14.494  1.00 71.25           C  
ATOM   3928  O   ILE A 496     -14.096 -22.493  14.701  1.00 71.25           O  
ATOM   3929  CG1 ILE A 496     -12.508 -19.110  14.603  1.00 71.25           C  
ATOM   3930  CG2 ILE A 496     -10.238 -20.200  14.194  1.00 71.25           C  
ATOM   3931  CD1 ILE A 496     -12.053 -18.202  15.748  1.00 71.25           C  
ATOM   3932  N   GLY A 497     -14.737 -21.293  12.914  1.00 72.25           N  
ATOM   3933  CA  GLY A 497     -16.178 -21.425  13.108  1.00 72.25           C  
ATOM   3934  C   GLY A 497     -16.777 -20.330  13.998  1.00 72.25           C  
ATOM   3935  O   GLY A 497     -16.162 -19.849  14.951  1.00 72.25           O  
ATOM   3936  N   TRP A 498     -18.043 -19.981  13.745  1.00 79.19           N  
ATOM   3937  CA  TRP A 498     -18.777 -18.953  14.505  1.00 79.19           C  
ATOM   3938  C   TRP A 498     -18.836 -19.224  16.018  1.00 79.19           C  
ATOM   3939  CB  TRP A 498     -20.202 -18.833  13.944  1.00 79.19           C  
ATOM   3940  O   TRP A 498     -18.752 -18.305  16.827  1.00 79.19           O  
ATOM   3941  CG  TRP A 498     -21.016 -17.742  14.570  1.00 79.19           C  
ATOM   3942  CD1 TRP A 498     -21.939 -17.888  15.548  1.00 79.19           C  
ATOM   3943  CD2 TRP A 498     -20.903 -16.305  14.342  1.00 79.19           C  
ATOM   3944  CE2 TRP A 498     -21.778 -15.631  15.245  1.00 79.19           C  
ATOM   3945  CE3 TRP A 498     -20.120 -15.502  13.489  1.00 79.19           C  
ATOM   3946  NE1 TRP A 498     -22.406 -16.646  15.934  1.00 79.19           N  
ATOM   3947  CH2 TRP A 498     -21.032 -13.461  14.477  1.00 79.19           C  
ATOM   3948  CZ2 TRP A 498     -21.844 -14.232  15.328  1.00 79.19           C  
ATOM   3949  CZ3 TRP A 498     -20.180 -14.098  13.556  1.00 79.19           C  
ATOM   3950  N   GLN A 499     -18.960 -20.490  16.423  1.00 74.31           N  
ATOM   3951  CA  GLN A 499     -19.033 -20.854  17.840  1.00 74.31           C  
ATOM   3952  C   GLN A 499     -17.716 -20.570  18.577  1.00 74.31           C  
ATOM   3953  CB  GLN A 499     -19.450 -22.325  17.952  1.00 74.31           C  
ATOM   3954  O   GLN A 499     -17.753 -20.019  19.675  1.00 74.31           O  
ATOM   3955  CG  GLN A 499     -19.667 -22.769  19.407  1.00 74.31           C  
ATOM   3956  CD  GLN A 499     -20.205 -24.194  19.507  1.00 74.31           C  
ATOM   3957  NE2 GLN A 499     -20.271 -24.751  20.696  1.00 74.31           N  
ATOM   3958  OE1 GLN A 499     -20.591 -24.824  18.533  1.00 74.31           O  
ATOM   3959  N   ALA A 500     -16.572 -20.897  17.967  1.00 72.31           N  
ATOM   3960  CA  ALA A 500     -15.258 -20.586  18.526  1.00 72.31           C  
ATOM   3961  C   ALA A 500     -15.024 -19.069  18.560  1.00 72.31           C  
ATOM   3962  CB  ALA A 500     -14.188 -21.293  17.693  1.00 72.31           C  
ATOM   3963  O   ALA A 500     -14.577 -18.533  19.569  1.00 72.31           O  
ATOM   3964  N   TYR A 501     -15.437 -18.349  17.512  1.00 83.69           N  
ATOM   3965  CA  TYR A 501     -15.408 -16.886  17.513  1.00 83.69           C  
ATOM   3966  C   TYR A 501     -16.233 -16.285  18.665  1.00 83.69           C  
ATOM   3967  CB  TYR A 501     -15.888 -16.368  16.155  1.00 83.69           C  
ATOM   3968  O   TYR A 501     -15.758 -15.400  19.373  1.00 83.69           O  
ATOM   3969  CG  TYR A 501     -15.969 -14.857  16.101  1.00 83.69           C  
ATOM   3970  CD1 TYR A 501     -17.193 -14.209  16.358  1.00 83.69           C  
ATOM   3971  CD2 TYR A 501     -14.807 -14.101  15.850  1.00 83.69           C  
ATOM   3972  CE1 TYR A 501     -17.243 -12.803  16.404  1.00 83.69           C  
ATOM   3973  CE2 TYR A 501     -14.859 -12.693  15.884  1.00 83.69           C  
ATOM   3974  OH  TYR A 501     -16.147 -10.691  16.287  1.00 83.69           O  
ATOM   3975  CZ  TYR A 501     -16.076 -12.044  16.180  1.00 83.69           C  
ATOM   3976  N   CYS A 502     -17.446 -16.787  18.923  1.00 81.75           N  
ATOM   3977  CA  CYS A 502     -18.257 -16.320  20.051  1.00 81.75           C  
ATOM   3978  C   CYS A 502     -17.648 -16.662  21.416  1.00 81.75           C  
ATOM   3979  CB  CYS A 502     -19.676 -16.881  19.940  1.00 81.75           C  
ATOM   3980  O   CYS A 502     -17.806 -15.882  22.355  1.00 81.75           O  
ATOM   3981  SG  CYS A 502     -20.523 -16.054  18.569  1.00 81.75           S  
ATOM   3982  N   GLN A 503     -16.936 -17.785  21.535  1.00 80.62           N  
ATOM   3983  CA  GLN A 503     -16.147 -18.082  22.730  1.00 80.62           C  
ATOM   3984  C   GLN A 503     -15.036 -17.042  22.903  1.00 80.62           C  
ATOM   3985  CB  GLN A 503     -15.591 -19.511  22.672  1.00 80.62           C  
ATOM   3986  O   GLN A 503     -14.963 -16.434  23.969  1.00 80.62           O  
ATOM   3987  CG  GLN A 503     -16.695 -20.562  22.860  1.00 80.62           C  
ATOM   3988  CD  GLN A 503     -16.233 -21.983  22.549  1.00 80.62           C  
ATOM   3989  NE2 GLN A 503     -17.045 -22.980  22.826  1.00 80.62           N  
ATOM   3990  OE1 GLN A 503     -15.157 -22.250  22.052  1.00 80.62           O  
ATOM   3991  N   ASN A 504     -14.259 -16.746  21.855  1.00 84.75           N  
ATOM   3992  CA  ASN A 504     -13.223 -15.706  21.882  1.00 84.75           C  
ATOM   3993  C   ASN A 504     -13.805 -14.329  22.250  1.00 84.75           C  
ATOM   3994  CB  ASN A 504     -12.491 -15.669  20.526  1.00 84.75           C  
ATOM   3995  O   ASN A 504     -13.234 -13.617  23.072  1.00 84.75           O  
ATOM   3996  CG  ASN A 504     -11.691 -16.930  20.241  1.00 84.75           C  
ATOM   3997  ND2 ASN A 504     -11.201 -17.093  19.035  1.00 84.75           N  
ATOM   3998  OD1 ASN A 504     -11.491 -17.778  21.091  1.00 84.75           O  
ATOM   3999  N   LEU A 505     -14.998 -13.991  21.749  1.00 88.12           N  
ATOM   4000  CA  LEU A 505     -15.709 -12.762  22.114  1.00 88.12           C  
ATOM   4001  C   LEU A 505     -16.123 -12.739  23.594  1.00 88.12           C  
ATOM   4002  CB  LEU A 505     -16.929 -12.606  21.185  1.00 88.12           C  
ATOM   4003  O   LEU A 505     -16.065 -11.694  24.240  1.00 88.12           O  
ATOM   4004  CG  LEU A 505     -17.565 -11.203  21.214  1.00 88.12           C  
ATOM   4005  CD1 LEU A 505     -16.681 -10.157  20.535  1.00 88.12           C  
ATOM   4006  CD2 LEU A 505     -18.904 -11.231  20.475  1.00 88.12           C  
ATOM   4007  N   ALA A 506     -16.518 -13.883  24.157  1.00 85.25           N  
ATOM   4008  CA  ALA A 506     -16.793 -13.999  25.586  1.00 85.25           C  
ATOM   4009  C   ALA A 506     -15.509 -13.888  26.429  1.00 85.25           C  
ATOM   4010  CB  ALA A 506     -17.541 -15.311  25.850  1.00 85.25           C  
ATOM   4011  O   ALA A 506     -15.546 -13.290  27.502  1.00 85.25           O  
ATOM   4012  N   HIS A 507     -14.380 -14.422  25.948  1.00 84.88           N  
ATOM   4013  CA  HIS A 507     -13.067 -14.235  26.576  1.00 84.88           C  
ATOM   4014  C   HIS A 507     -12.653 -12.760  26.569  1.00 84.88           C  
ATOM   4015  CB  HIS A 507     -12.010 -15.137  25.917  1.00 84.88           C  
ATOM   4016  O   HIS A 507     -12.347 -12.233  27.635  1.00 84.88           O  
ATOM   4017  CG  HIS A 507     -12.100 -16.562  26.398  1.00 84.88           C  
ATOM   4018  CD2 HIS A 507     -12.717 -17.614  25.780  1.00 84.88           C  
ATOM   4019  ND1 HIS A 507     -11.533 -17.053  27.552  1.00 84.88           N  
ATOM   4020  CE1 HIS A 507     -11.826 -18.362  27.635  1.00 84.88           C  
ATOM   4021  NE2 HIS A 507     -12.620 -18.727  26.619  1.00 84.88           N  
ATOM   4022  N   TYR A 508     -12.774 -12.072  25.428  1.00 90.38           N  
ATOM   4023  CA  TYR A 508     -12.572 -10.623  25.330  1.00 90.38           C  
ATOM   4024  C   TYR A 508     -13.403  -9.862  26.367  1.00 90.38           C  
ATOM   4025  CB  TYR A 508     -12.938 -10.147  23.917  1.00 90.38           C  
ATOM   4026  O   TYR A 508     -12.876  -9.035  27.098  1.00 90.38           O  
ATOM   4027  CG  TYR A 508     -12.896  -8.639  23.742  1.00 90.38           C  
ATOM   4028  CD1 TYR A 508     -14.087  -7.886  23.760  1.00 90.38           C  
ATOM   4029  CD2 TYR A 508     -11.663  -7.977  23.596  1.00 90.38           C  
ATOM   4030  CE1 TYR A 508     -14.034  -6.486  23.612  1.00 90.38           C  
ATOM   4031  CE2 TYR A 508     -11.604  -6.584  23.439  1.00 90.38           C  
ATOM   4032  OH  TYR A 508     -12.735  -4.492  23.260  1.00 90.38           O  
ATOM   4033  CZ  TYR A 508     -12.794  -5.835  23.440  1.00 90.38           C  
ATOM   4034  N   GLN A 509     -14.694 -10.177  26.497  1.00 88.69           N  
ATOM   4035  CA  GLN A 509     -15.572  -9.504  27.459  1.00 88.69           C  
ATOM   4036  C   GLN A 509     -15.187  -9.750  28.919  1.00 88.69           C  
ATOM   4037  CB  GLN A 509     -17.011  -9.969  27.231  1.00 88.69           C  
ATOM   4038  O   GLN A 509     -15.372  -8.863  29.749  1.00 88.69           O  
ATOM   4039  CG  GLN A 509     -17.571  -9.312  25.971  1.00 88.69           C  
ATOM   4040  CD  GLN A 509     -18.920  -9.867  25.558  1.00 88.69           C  
ATOM   4041  NE2 GLN A 509     -19.655  -9.120  24.769  1.00 88.69           N  
ATOM   4042  OE1 GLN A 509     -19.380 -10.936  25.942  1.00 88.69           O  
ATOM   4043  N   ARG A 510     -14.672 -10.938  29.257  1.00 87.75           N  
ATOM   4044  CA  ARG A 510     -14.135 -11.195  30.602  1.00 87.75           C  
ATOM   4045  C   ARG A 510     -12.869 -10.375  30.833  1.00 87.75           C  
ATOM   4046  CB  ARG A 510     -13.886 -12.689  30.834  1.00 87.75           C  
ATOM   4047  O   ARG A 510     -12.817  -9.655  31.822  1.00 87.75           O  
ATOM   4048  CG  ARG A 510     -15.195 -13.485  30.936  1.00 87.75           C  
ATOM   4049  CD  ARG A 510     -14.909 -14.952  31.288  1.00 87.75           C  
ATOM   4050  NE  ARG A 510     -15.740 -15.886  30.496  1.00 87.75           N  
ATOM   4051  NH1 ARG A 510     -14.056 -16.824  29.240  1.00 87.75           N  
ATOM   4052  NH2 ARG A 510     -16.142 -17.477  28.902  1.00 87.75           N  
ATOM   4053  CZ  ARG A 510     -15.312 -16.717  29.558  1.00 87.75           C  
ATOM   4054  N   ALA A 511     -11.934 -10.399  29.884  1.00 86.62           N  
ATOM   4055  CA  ALA A 511     -10.698  -9.625  29.943  1.00 86.62           C  
ATOM   4056  C   ALA A 511     -10.964  -8.111  30.039  1.00 86.62           C  
ATOM   4057  CB  ALA A 511      -9.857  -9.998  28.718  1.00 86.62           C  
ATOM   4058  O   ALA A 511     -10.328  -7.420  30.825  1.00 86.62           O  
ATOM   4059  N   ARG A 512     -11.974  -7.579  29.334  1.00 90.38           N  
ATOM   4060  CA  ARG A 512     -12.395  -6.164  29.421  1.00 90.38           C  
ATOM   4061  C   ARG A 512     -12.877  -5.725  30.797  1.00 90.38           C  
ATOM   4062  CB  ARG A 512     -13.477  -5.865  28.371  1.00 90.38           C  
ATOM   4063  O   ARG A 512     -12.763  -4.545  31.113  1.00 90.38           O  
ATOM   4064  CG  ARG A 512     -12.892  -5.771  26.959  1.00 90.38           C  
ATOM   4065  CD  ARG A 512     -12.003  -4.540  26.759  1.00 90.38           C  
ATOM   4066  NE  ARG A 512     -12.795  -3.308  26.669  1.00 90.38           N  
ATOM   4067  NH1 ARG A 512     -11.648  -1.895  28.086  1.00 90.38           N  
ATOM   4068  NH2 ARG A 512     -13.363  -1.129  26.956  1.00 90.38           N  
ATOM   4069  CZ  ARG A 512     -12.597  -2.135  27.234  1.00 90.38           C  
ATOM   4070  N   ASN A 513     -13.383  -6.653  31.603  1.00 86.31           N  
ATOM   4071  CA  ASN A 513     -13.795  -6.373  32.976  1.00 86.31           C  
ATOM   4072  C   ASN A 513     -12.655  -6.537  33.993  1.00 86.31           C  
ATOM   4073  CB  ASN A 513     -14.999  -7.259  33.317  1.00 86.31           C  
ATOM   4074  O   ASN A 513     -12.856  -6.199  35.158  1.00 86.31           O  
ATOM   4075  CG  ASN A 513     -16.236  -6.888  32.522  1.00 86.31           C  
ATOM   4076  ND2 ASN A 513     -16.968  -7.857  32.033  1.00 86.31           N  
ATOM   4077  OD1 ASN A 513     -16.587  -5.738  32.331  1.00 86.31           O  
ATOM   4078  N   ASP A 514     -11.492  -7.026  33.563  1.00 88.31           N  
ATOM   4079  CA  ASP A 514     -10.340  -7.324  34.412  1.00 88.31           C  
ATOM   4080  C   ASP A 514      -9.064  -6.693  33.819  1.00 88.31           C  
ATOM   4081  CB  ASP A 514     -10.283  -8.850  34.636  1.00 88.31           C  
ATOM   4082  O   ASP A 514      -8.918  -5.470  33.833  1.00 88.31           O  
ATOM   4083  CG  ASP A 514      -9.337  -9.273  35.764  1.00 88.31           C  
ATOM   4084  OD1 ASP A 514      -8.882  -8.385  36.518  1.00 88.31           O  
ATOM   4085  OD2 ASP A 514      -9.136 -10.499  35.890  1.00 88.31           O  
ATOM   4086  N   GLU A 515      -8.176  -7.485  33.218  1.00 82.88           N  
ATOM   4087  CA  GLU A 515      -6.862  -7.060  32.711  1.00 82.88           C  
ATOM   4088  C   GLU A 515      -6.874  -5.999  31.591  1.00 82.88           C  
ATOM   4089  CB  GLU A 515      -6.099  -8.303  32.231  1.00 82.88           C  
ATOM   4090  O   GLU A 515      -5.943  -5.199  31.487  1.00 82.88           O  
ATOM   4091  CG  GLU A 515      -6.915  -9.177  31.257  1.00 82.88           C  
ATOM   4092  CD  GLU A 515      -6.063 -10.182  30.481  1.00 82.88           C  
ATOM   4093  OE1 GLU A 515      -6.570 -10.624  29.423  1.00 82.88           O  
ATOM   4094  OE2 GLU A 515      -4.919 -10.433  30.914  1.00 82.88           O  
ATOM   4095  N   LEU A 516      -7.918  -5.951  30.759  1.00 87.75           N  
ATOM   4096  CA  LEU A 516      -8.085  -4.966  29.681  1.00 87.75           C  
ATOM   4097  C   LEU A 516      -8.961  -3.783  30.112  1.00 87.75           C  
ATOM   4098  CB  LEU A 516      -8.635  -5.638  28.408  1.00 87.75           C  
ATOM   4099  O   LEU A 516      -9.411  -3.002  29.264  1.00 87.75           O  
ATOM   4100  CG  LEU A 516      -7.765  -6.736  27.785  1.00 87.75           C  
ATOM   4101  CD1 LEU A 516      -8.533  -7.319  26.597  1.00 87.75           C  
ATOM   4102  CD2 LEU A 516      -6.431  -6.187  27.287  1.00 87.75           C  
ATOM   4103  N   ASN A 517      -9.264  -3.652  31.404  1.00 89.81           N  
ATOM   4104  CA  ASN A 517     -10.087  -2.566  31.908  1.00 89.81           C  
ATOM   4105  C   ASN A 517      -9.288  -1.256  31.976  1.00 89.81           C  
ATOM   4106  CB  ASN A 517     -10.703  -2.959  33.251  1.00 89.81           C  
ATOM   4107  O   ASN A 517      -8.513  -1.005  32.896  1.00 89.81           O  
ATOM   4108  CG  ASN A 517     -11.796  -2.001  33.672  1.00 89.81           C  
ATOM   4109  ND2 ASN A 517     -12.542  -2.368  34.685  1.00 89.81           N  
ATOM   4110  OD1 ASN A 517     -12.003  -0.928  33.112  1.00 89.81           O  
ATOM   4111  N   ILE A 518      -9.518  -0.385  30.997  1.00 91.94           N  
ATOM   4112  CA  ILE A 518      -8.836   0.910  30.882  1.00 91.94           C  
ATOM   4113  C   ILE A 518      -9.399   1.983  31.833  1.00 91.94           C  
ATOM   4114  CB  ILE A 518      -8.838   1.339  29.399  1.00 91.94           C  
ATOM   4115  O   ILE A 518      -8.726   2.971  32.124  1.00 91.94           O  
ATOM   4116  CG1 ILE A 518      -7.828   2.478  29.156  1.00 91.94           C  
ATOM   4117  CG2 ILE A 518     -10.251   1.705  28.902  1.00 91.94           C  
ATOM   4118  CD1 ILE A 518      -7.541   2.724  27.672  1.00 91.94           C  
ATOM   4119  N   ARG A 519     -10.621   1.804  32.357  1.00 91.12           N  
ATOM   4120  CA  ARG A 519     -11.323   2.840  33.133  1.00 91.12           C  
ATOM   4121  C   ARG A 519     -10.626   3.191  34.460  1.00 91.12           C  
ATOM   4122  CB  ARG A 519     -12.808   2.465  33.276  1.00 91.12           C  
ATOM   4123  O   ARG A 519     -10.469   4.383  34.711  1.00 91.12           O  
ATOM   4124  CG  ARG A 519     -13.606   3.542  34.023  1.00 91.12           C  
ATOM   4125  CD  ARG A 519     -15.064   3.122  34.215  1.00 91.12           C  
ATOM   4126  NE  ARG A 519     -15.907   3.326  33.020  1.00 91.12           N  
ATOM   4127  NH1 ARG A 519     -17.904   2.852  34.042  1.00 91.12           N  
ATOM   4128  NH2 ARG A 519     -17.914   3.677  32.005  1.00 91.12           N  
ATOM   4129  CZ  ARG A 519     -17.224   3.282  33.018  1.00 91.12           C  
ATOM   4130  N   PRO A 520     -10.166   2.237  35.295  1.00 91.56           N  
ATOM   4131  CA  PRO A 520      -9.425   2.562  36.517  1.00 91.56           C  
ATOM   4132  C   PRO A 520      -8.144   3.358  36.244  1.00 91.56           C  
ATOM   4133  CB  PRO A 520      -9.101   1.214  37.174  1.00 91.56           C  
ATOM   4134  O   PRO A 520      -7.844   4.307  36.965  1.00 91.56           O  
ATOM   4135  CG  PRO A 520     -10.181   0.279  36.642  1.00 91.56           C  
ATOM   4136  CD  PRO A 520     -10.416   0.806  35.233  1.00 91.56           C  
ATOM   4137  N   VAL A 521      -7.421   3.006  35.177  1.00 91.50           N  
ATOM   4138  CA  VAL A 521      -6.169   3.672  34.787  1.00 91.50           C  
ATOM   4139  C   VAL A 521      -6.445   5.091  34.285  1.00 91.50           C  
ATOM   4140  CB  VAL A 521      -5.420   2.850  33.720  1.00 91.50           C  
ATOM   4141  O   VAL A 521      -5.755   6.033  34.670  1.00 91.50           O  
ATOM   4142  CG1 VAL A 521      -4.030   3.437  33.472  1.00 91.50           C  
ATOM   4143  CG2 VAL A 521      -5.238   1.386  34.146  1.00 91.50           C  
ATOM   4144  N   TYR A 522      -7.507   5.265  33.495  1.00 92.38           N  
ATOM   4145  CA  TYR A 522      -7.979   6.580  33.066  1.00 92.38           C  
ATOM   4146  C   TYR A 522      -8.378   7.470  34.253  1.00 92.38           C  
ATOM   4147  CB  TYR A 522      -9.155   6.400  32.100  1.00 92.38           C  
ATOM   4148  O   TYR A 522      -7.971   8.628  34.322  1.00 92.38           O  
ATOM   4149  CG  TYR A 522      -9.878   7.698  31.812  1.00 92.38           C  
ATOM   4150  CD1 TYR A 522     -11.149   7.944  32.369  1.00 92.38           C  
ATOM   4151  CD2 TYR A 522      -9.239   8.691  31.047  1.00 92.38           C  
ATOM   4152  CE1 TYR A 522     -11.790   9.176  32.143  1.00 92.38           C  
ATOM   4153  CE2 TYR A 522      -9.870   9.930  30.837  1.00 92.38           C  
ATOM   4154  OH  TYR A 522     -11.740  11.375  31.182  1.00 92.38           O  
ATOM   4155  CZ  TYR A 522     -11.147  10.171  31.379  1.00 92.38           C  
ATOM   4156  N   GLU A 523      -9.129   6.935  35.216  1.00 91.69           N  
ATOM   4157  CA  GLU A 523      -9.525   7.662  36.427  1.00 91.69           C  
ATOM   4158  C   GLU A 523      -8.310   8.072  37.272  1.00 91.69           C  
ATOM   4159  CB  GLU A 523     -10.495   6.783  37.237  1.00 91.69           C  
ATOM   4160  O   GLU A 523      -8.242   9.195  37.777  1.00 91.69           O  
ATOM   4161  CG  GLU A 523     -11.914   6.758  36.633  1.00 91.69           C  
ATOM   4162  CD  GLU A 523     -12.610   8.123  36.715  1.00 91.69           C  
ATOM   4163  OE1 GLU A 523     -13.599   8.380  35.985  1.00 91.69           O  
ATOM   4164  OE2 GLU A 523     -12.173   8.960  37.537  1.00 91.69           O  
ATOM   4165  N   GLN A 524      -7.306   7.200  37.371  1.00 91.62           N  
ATOM   4166  CA  GLN A 524      -6.053   7.509  38.052  1.00 91.62           C  
ATOM   4167  C   GLN A 524      -5.278   8.635  37.353  1.00 91.62           C  
ATOM   4168  CB  GLN A 524      -5.227   6.224  38.159  1.00 91.62           C  
ATOM   4169  O   GLN A 524      -4.801   9.548  38.032  1.00 91.62           O  
ATOM   4170  CG  GLN A 524      -3.976   6.427  39.021  1.00 91.62           C  
ATOM   4171  CD  GLN A 524      -3.153   5.154  39.171  1.00 91.62           C  
ATOM   4172  NE2 GLN A 524      -1.981   5.242  39.755  1.00 91.62           N  
ATOM   4173  OE1 GLN A 524      -3.530   4.061  38.791  1.00 91.62           O  
ATOM   4174  N   PHE A 525      -5.190   8.605  36.019  1.00 92.44           N  
ATOM   4175  CA  PHE A 525      -4.599   9.687  35.230  1.00 92.44           C  
ATOM   4176  C   PHE A 525      -5.367  11.002  35.412  1.00 92.44           C  
ATOM   4177  CB  PHE A 525      -4.527   9.269  33.752  1.00 92.44           C  
ATOM   4178  O   PHE A 525      -4.757  12.035  35.672  1.00 92.44           O  
ATOM   4179  CG  PHE A 525      -4.033  10.383  32.851  1.00 92.44           C  
ATOM   4180  CD1 PHE A 525      -4.940  11.120  32.064  1.00 92.44           C  
ATOM   4181  CD2 PHE A 525      -2.673  10.743  32.866  1.00 92.44           C  
ATOM   4182  CE1 PHE A 525      -4.489  12.223  31.317  1.00 92.44           C  
ATOM   4183  CE2 PHE A 525      -2.226  11.850  32.127  1.00 92.44           C  
ATOM   4184  CZ  PHE A 525      -3.134  12.597  31.362  1.00 92.44           C  
ATOM   4185  N   ARG A 526      -6.706  10.963  35.377  1.00 91.44           N  
ATOM   4186  CA  ARG A 526      -7.564  12.146  35.553  1.00 91.44           C  
ATOM   4187  C   ARG A 526      -7.383  12.810  36.920  1.00 91.44           C  
ATOM   4188  CB  ARG A 526      -9.029  11.738  35.327  1.00 91.44           C  
ATOM   4189  O   ARG A 526      -7.406  14.033  37.010  1.00 91.44           O  
ATOM   4190  CG  ARG A 526      -9.945  12.965  35.189  1.00 91.44           C  
ATOM   4191  CD  ARG A 526     -11.416  12.565  35.044  1.00 91.44           C  
ATOM   4192  NE  ARG A 526     -12.011  12.163  36.333  1.00 91.44           N  
ATOM   4193  NH1 ARG A 526     -13.892  11.125  35.517  1.00 91.44           N  
ATOM   4194  NH2 ARG A 526     -13.540  11.175  37.685  1.00 91.44           N  
ATOM   4195  CZ  ARG A 526     -13.149  11.521  36.503  1.00 91.44           C  
ATOM   4196  N   LEU A 527      -7.239  12.017  37.983  1.00 91.19           N  
ATOM   4197  CA  LEU A 527      -7.054  12.528  39.346  1.00 91.19           C  
ATOM   4198  C   LEU A 527      -5.624  13.024  39.604  1.00 91.19           C  
ATOM   4199  CB  LEU A 527      -7.439  11.430  40.353  1.00 91.19           C  
ATOM   4200  O   LEU A 527      -5.440  13.970  40.367  1.00 91.19           O  
ATOM   4201  CG  LEU A 527      -8.942  11.100  40.404  1.00 91.19           C  
ATOM   4202  CD1 LEU A 527      -9.155   9.861  41.276  1.00 91.19           C  
ATOM   4203  CD2 LEU A 527      -9.767  12.245  40.997  1.00 91.19           C  
ATOM   4204  N   HIS A 528      -4.622  12.389  38.991  1.00 91.75           N  
ATOM   4205  CA  HIS A 528      -3.206  12.700  39.195  1.00 91.75           C  
ATOM   4206  C   HIS A 528      -2.443  12.661  37.857  1.00 91.75           C  
ATOM   4207  CB  HIS A 528      -2.605  11.727  40.226  1.00 91.75           C  
ATOM   4208  O   HIS A 528      -1.712  11.694  37.601  1.00 91.75           O  
ATOM   4209  CG  HIS A 528      -3.295  11.734  41.565  1.00 91.75           C  
ATOM   4210  CD2 HIS A 528      -3.006  12.524  42.645  1.00 91.75           C  
ATOM   4211  ND1 HIS A 528      -4.355  10.934  41.919  1.00 91.75           N  
ATOM   4212  CE1 HIS A 528      -4.701  11.238  43.180  1.00 91.75           C  
ATOM   4213  NE2 HIS A 528      -3.894  12.189  43.674  1.00 91.75           N  
ATOM   4214  N   PRO A 529      -2.585  13.692  37.003  1.00 88.94           N  
ATOM   4215  CA  PRO A 529      -1.933  13.722  35.699  1.00 88.94           C  
ATOM   4216  C   PRO A 529      -0.421  13.898  35.871  1.00 88.94           C  
ATOM   4217  CB  PRO A 529      -2.600  14.866  34.929  1.00 88.94           C  
ATOM   4218  O   PRO A 529       0.058  14.921  36.361  1.00 88.94           O  
ATOM   4219  CG  PRO A 529      -3.080  15.811  36.031  1.00 88.94           C  
ATOM   4220  CD  PRO A 529      -3.435  14.864  37.177  1.00 88.94           C  
ATOM   4221  N   ASN A 530       0.339  12.863  35.520  1.00 90.69           N  
ATOM   4222  CA  ASN A 530       1.798  12.873  35.465  1.00 90.69           C  
ATOM   4223  C   ASN A 530       2.289  11.863  34.416  1.00 90.69           C  
ATOM   4224  CB  ASN A 530       2.381  12.604  36.868  1.00 90.69           C  
ATOM   4225  O   ASN A 530       1.523  11.023  33.950  1.00 90.69           O  
ATOM   4226  CG  ASN A 530       2.003  11.251  37.444  1.00 90.69           C  
ATOM   4227  ND2 ASN A 530       1.298  11.220  38.548  1.00 90.69           N  
ATOM   4228  OD1 ASN A 530       2.365  10.203  36.943  1.00 90.69           O  
ATOM   4229  N   GLU A 531       3.576  11.921  34.066  1.00 87.19           N  
ATOM   4230  CA  GLU A 531       4.160  11.041  33.040  1.00 87.19           C  
ATOM   4231  C   GLU A 531       3.970   9.549  33.343  1.00 87.19           C  
ATOM   4232  CB  GLU A 531       5.658  11.355  32.884  1.00 87.19           C  
ATOM   4233  O   GLU A 531       3.669   8.766  32.449  1.00 87.19           O  
ATOM   4234  CG  GLU A 531       5.922  12.675  32.140  1.00 87.19           C  
ATOM   4235  CD  GLU A 531       5.325  12.699  30.719  1.00 87.19           C  
ATOM   4236  OE1 GLU A 531       4.969  13.804  30.258  1.00 87.19           O  
ATOM   4237  OE2 GLU A 531       5.154  11.615  30.123  1.00 87.19           O  
ATOM   4238  N   ARG A 532       4.035   9.143  34.616  1.00 88.00           N  
ATOM   4239  CA  ARG A 532       3.860   7.736  34.998  1.00 88.00           C  
ATOM   4240  C   ARG A 532       2.424   7.257  34.786  1.00 88.00           C  
ATOM   4241  CB  ARG A 532       4.331   7.548  36.443  1.00 88.00           C  
ATOM   4242  O   ARG A 532       2.216   6.159  34.279  1.00 88.00           O  
ATOM   4243  CG  ARG A 532       4.273   6.081  36.876  1.00 88.00           C  
ATOM   4244  CD  ARG A 532       4.726   5.968  38.331  1.00 88.00           C  
ATOM   4245  NE  ARG A 532       4.660   4.572  38.788  1.00 88.00           N  
ATOM   4246  NH1 ARG A 532       5.535   4.909  40.879  1.00 88.00           N  
ATOM   4247  NH2 ARG A 532       4.990   2.842  40.225  1.00 88.00           N  
ATOM   4248  CZ  ARG A 532       5.059   4.116  39.959  1.00 88.00           C  
ATOM   4249  N   THR A 533       1.427   8.044  35.189  1.00 90.00           N  
ATOM   4250  CA  THR A 533       0.011   7.685  34.992  1.00 90.00           C  
ATOM   4251  C   THR A 533      -0.385   7.755  33.518  1.00 90.00           C  
ATOM   4252  CB  THR A 533      -0.929   8.550  35.847  1.00 90.00           C  
ATOM   4253  O   THR A 533      -1.197   6.949  33.064  1.00 90.00           O  
ATOM   4254  CG2 THR A 533      -0.760   8.251  37.335  1.00 90.00           C  
ATOM   4255  OG1 THR A 533      -0.680   9.927  35.686  1.00 90.00           O  
ATOM   4256  N   LYS A 534       0.238   8.657  32.751  1.00 88.81           N  
ATOM   4257  CA  LYS A 534       0.105   8.742  31.293  1.00 88.81           C  
ATOM   4258  C   LYS A 534       0.662   7.503  30.595  1.00 88.81           C  
ATOM   4259  CB  LYS A 534       0.827  10.008  30.825  1.00 88.81           C  
ATOM   4260  O   LYS A 534      -0.031   6.910  29.772  1.00 88.81           O  
ATOM   4261  CG  LYS A 534       0.639  10.268  29.330  1.00 88.81           C  
ATOM   4262  CD  LYS A 534       1.432  11.521  28.963  1.00 88.81           C  
ATOM   4263  CE  LYS A 534       1.301  11.768  27.470  1.00 88.81           C  
ATOM   4264  NZ  LYS A 534       2.104  12.938  27.059  1.00 88.81           N  
ATOM   4265  N   GLU A 535       1.873   7.081  30.950  1.00 87.06           N  
ATOM   4266  CA  GLU A 535       2.509   5.882  30.400  1.00 87.06           C  
ATOM   4267  C   GLU A 535       1.676   4.626  30.694  1.00 87.06           C  
ATOM   4268  CB  GLU A 535       3.925   5.769  30.981  1.00 87.06           C  
ATOM   4269  O   GLU A 535       1.399   3.838  29.791  1.00 87.06           O  
ATOM   4270  CG  GLU A 535       4.738   4.665  30.295  1.00 87.06           C  
ATOM   4271  CD  GLU A 535       6.142   4.484  30.891  1.00 87.06           C  
ATOM   4272  OE1 GLU A 535       6.859   3.612  30.352  1.00 87.06           O  
ATOM   4273  OE2 GLU A 535       6.463   5.140  31.911  1.00 87.06           O  
ATOM   4274  N   GLN A 536       1.174   4.488  31.927  1.00 89.19           N  
ATOM   4275  CA  GLN A 536       0.263   3.402  32.308  1.00 89.19           C  
ATOM   4276  C   GLN A 536      -1.016   3.387  31.461  1.00 89.19           C  
ATOM   4277  CB  GLN A 536      -0.104   3.541  33.793  1.00 89.19           C  
ATOM   4278  O   GLN A 536      -1.467   2.319  31.042  1.00 89.19           O  
ATOM   4279  CG  GLN A 536       1.059   3.132  34.702  1.00 89.19           C  
ATOM   4280  CD  GLN A 536       0.769   3.348  36.185  1.00 89.19           C  
ATOM   4281  NE2 GLN A 536       1.372   2.555  37.045  1.00 89.19           N  
ATOM   4282  OE1 GLN A 536       0.012   4.199  36.626  1.00 89.19           O  
ATOM   4283  N   LEU A 537      -1.594   4.559  31.179  1.00 91.75           N  
ATOM   4284  CA  LEU A 537      -2.777   4.668  30.328  1.00 91.75           C  
ATOM   4285  C   LEU A 537      -2.468   4.295  28.873  1.00 91.75           C  
ATOM   4286  CB  LEU A 537      -3.370   6.080  30.469  1.00 91.75           C  
ATOM   4287  O   LEU A 537      -3.231   3.545  28.263  1.00 91.75           O  
ATOM   4288  CG  LEU A 537      -4.671   6.296  29.676  1.00 91.75           C  
ATOM   4289  CD1 LEU A 537      -5.751   5.263  30.005  1.00 91.75           C  
ATOM   4290  CD2 LEU A 537      -5.268   7.655  30.025  1.00 91.75           C  
ATOM   4291  N   CYS A 538      -1.332   4.747  28.338  1.00 88.94           N  
ATOM   4292  CA  CYS A 538      -0.888   4.399  26.987  1.00 88.94           C  
ATOM   4293  C   CYS A 538      -0.644   2.885  26.847  1.00 88.94           C  
ATOM   4294  CB  CYS A 538       0.374   5.200  26.637  1.00 88.94           C  
ATOM   4295  O   CYS A 538      -1.057   2.282  25.856  1.00 88.94           O  
ATOM   4296  SG  CYS A 538       0.013   6.981  26.589  1.00 88.94           S  
ATOM   4297  N   GLN A 539      -0.047   2.246  27.858  1.00 85.00           N  
ATOM   4298  CA  GLN A 539       0.147   0.792  27.900  1.00 85.00           C  
ATOM   4299  C   GLN A 539      -1.186   0.030  27.981  1.00 85.00           C  
ATOM   4300  CB  GLN A 539       1.031   0.422  29.100  1.00 85.00           C  
ATOM   4301  O   GLN A 539      -1.386  -0.947  27.257  1.00 85.00           O  
ATOM   4302  CG  GLN A 539       2.508   0.811  28.917  1.00 85.00           C  
ATOM   4303  CD  GLN A 539       3.349   0.504  30.156  1.00 85.00           C  
ATOM   4304  NE2 GLN A 539       4.607   0.886  30.172  1.00 85.00           N  
ATOM   4305  OE1 GLN A 539       2.892  -0.080  31.131  1.00 85.00           O  
ATOM   4306  N   ALA A 540      -2.131   0.479  28.813  1.00 88.75           N  
ATOM   4307  CA  ALA A 540      -3.462  -0.128  28.888  1.00 88.75           C  
ATOM   4308  C   ALA A 540      -4.217  -0.012  27.550  1.00 88.75           C  
ATOM   4309  CB  ALA A 540      -4.235   0.530  30.038  1.00 88.75           C  
ATOM   4310  O   ALA A 540      -4.848  -0.971  27.097  1.00 88.75           O  
ATOM   4311  N   ALA A 541      -4.104   1.138  26.881  1.00 90.50           N  
ATOM   4312  CA  ALA A 541      -4.670   1.364  25.557  1.00 90.50           C  
ATOM   4313  C   ALA A 541      -4.027   0.473  24.485  1.00 90.50           C  
ATOM   4314  CB  ALA A 541      -4.518   2.846  25.224  1.00 90.50           C  
ATOM   4315  O   ALA A 541      -4.739  -0.079  23.648  1.00 90.50           O  
ATOM   4316  N   HIS A 542      -2.712   0.254  24.552  1.00 87.62           N  
ATOM   4317  CA  HIS A 542      -2.010  -0.665  23.659  1.00 87.62           C  
ATOM   4318  C   HIS A 542      -2.555  -2.101  23.748  1.00 87.62           C  
ATOM   4319  CB  HIS A 542      -0.512  -0.627  23.980  1.00 87.62           C  
ATOM   4320  O   HIS A 542      -2.914  -2.698  22.728  1.00 87.62           O  
ATOM   4321  CG  HIS A 542       0.266  -1.513  23.057  1.00 87.62           C  
ATOM   4322  CD2 HIS A 542       0.949  -2.654  23.382  1.00 87.62           C  
ATOM   4323  ND1 HIS A 542       0.326  -1.366  21.693  1.00 87.62           N  
ATOM   4324  CE1 HIS A 542       1.043  -2.390  21.203  1.00 87.62           C  
ATOM   4325  NE2 HIS A 542       1.443  -3.190  22.195  1.00 87.62           N  
ATOM   4326  N   LYS A 543      -2.713  -2.630  24.970  1.00 87.44           N  
ATOM   4327  CA  LYS A 543      -3.286  -3.969  25.195  1.00 87.44           C  
ATOM   4328  C   LYS A 543      -4.714  -4.075  24.665  1.00 87.44           C  
ATOM   4329  CB  LYS A 543      -3.246  -4.318  26.689  1.00 87.44           C  
ATOM   4330  O   LYS A 543      -5.067  -5.026  23.964  1.00 87.44           O  
ATOM   4331  CG  LYS A 543      -1.812  -4.494  27.201  1.00 87.44           C  
ATOM   4332  CD  LYS A 543      -1.822  -4.954  28.661  1.00 87.44           C  
ATOM   4333  CE  LYS A 543      -0.380  -5.179  29.123  1.00 87.44           C  
ATOM   4334  NZ  LYS A 543      -0.335  -5.872  30.432  1.00 87.44           N  
ATOM   4335  N   LEU A 544      -5.531  -3.058  24.947  1.00 91.12           N  
ATOM   4336  CA  LEU A 544      -6.909  -2.986  24.471  1.00 91.12           C  
ATOM   4337  C   LEU A 544      -6.993  -2.939  22.941  1.00 91.12           C  
ATOM   4338  CB  LEU A 544      -7.575  -1.761  25.111  1.00 91.12           C  
ATOM   4339  O   LEU A 544      -7.818  -3.641  22.355  1.00 91.12           O  
ATOM   4340  CG  LEU A 544      -9.021  -1.527  24.645  1.00 91.12           C  
ATOM   4341  CD1 LEU A 544      -9.913  -2.736  24.913  1.00 91.12           C  
ATOM   4342  CD2 LEU A 544      -9.591  -0.335  25.404  1.00 91.12           C  
ATOM   4343  N   LYS A 545      -6.134  -2.148  22.292  1.00 88.06           N  
ATOM   4344  CA  LYS A 545      -6.042  -2.050  20.832  1.00 88.06           C  
ATOM   4345  C   LYS A 545      -5.775  -3.417  20.205  1.00 88.06           C  
ATOM   4346  CB  LYS A 545      -4.936  -1.041  20.486  1.00 88.06           C  
ATOM   4347  O   LYS A 545      -6.468  -3.785  19.255  1.00 88.06           O  
ATOM   4348  CG  LYS A 545      -4.609  -0.962  18.988  1.00 88.06           C  
ATOM   4349  CD  LYS A 545      -3.329  -0.148  18.809  1.00 88.06           C  
ATOM   4350  CE  LYS A 545      -2.804  -0.235  17.379  1.00 88.06           C  
ATOM   4351  NZ  LYS A 545      -1.557   0.551  17.274  1.00 88.06           N  
ATOM   4352  N   GLY A 546      -4.800  -4.166  20.726  1.00 82.25           N  
ATOM   4353  CA  GLY A 546      -4.477  -5.510  20.239  1.00 82.25           C  
ATOM   4354  C   GLY A 546      -5.677  -6.452  20.341  1.00 82.25           C  
ATOM   4355  O   GLY A 546      -6.141  -6.990  19.334  1.00 82.25           O  
ATOM   4356  N   ALA A 547      -6.248  -6.549  21.541  1.00 86.06           N  
ATOM   4357  CA  ALA A 547      -7.393  -7.405  21.823  1.00 86.06           C  
ATOM   4358  C   ALA A 547      -8.635  -7.061  20.971  1.00 86.06           C  
ATOM   4359  CB  ALA A 547      -7.675  -7.269  23.322  1.00 86.06           C  
ATOM   4360  O   ALA A 547      -9.281  -7.948  20.410  1.00 86.06           O  
ATOM   4361  N   ALA A 548      -8.957  -5.771  20.834  1.00 89.25           N  
ATOM   4362  CA  ALA A 548     -10.074  -5.297  20.017  1.00 89.25           C  
ATOM   4363  C   ALA A 548      -9.868  -5.606  18.526  1.00 89.25           C  
ATOM   4364  CB  ALA A 548     -10.240  -3.791  20.255  1.00 89.25           C  
ATOM   4365  O   ALA A 548     -10.799  -6.055  17.852  1.00 89.25           O  
ATOM   4366  N   GLY A 549      -8.641  -5.423  18.026  1.00 85.25           N  
ATOM   4367  CA  GLY A 549      -8.268  -5.751  16.652  1.00 85.25           C  
ATOM   4368  C   GLY A 549      -8.466  -7.229  16.328  1.00 85.25           C  
ATOM   4369  O   GLY A 549      -9.094  -7.555  15.323  1.00 85.25           O  
ATOM   4370  N   SER A 550      -8.017  -8.126  17.210  1.00 84.94           N  
ATOM   4371  CA  SER A 550      -8.174  -9.580  17.042  1.00 84.94           C  
ATOM   4372  C   SER A 550      -9.640 -10.020  16.959  1.00 84.94           C  
ATOM   4373  CB  SER A 550      -7.459 -10.302  18.186  1.00 84.94           C  
ATOM   4374  O   SER A 550      -9.955 -10.975  16.249  1.00 84.94           O  
ATOM   4375  OG  SER A 550      -6.074 -10.083  18.026  1.00 84.94           O  
ATOM   4376  N   MET A 551     -10.550  -9.285  17.604  1.00 89.19           N  
ATOM   4377  CA  MET A 551     -11.994  -9.540  17.555  1.00 89.19           C  
ATOM   4378  C   MET A 551     -12.725  -8.846  16.396  1.00 89.19           C  
ATOM   4379  CB  MET A 551     -12.626  -9.166  18.905  1.00 89.19           C  
ATOM   4380  O   MET A 551     -13.923  -9.078  16.219  1.00 89.19           O  
ATOM   4381  CG  MET A 551     -12.119 -10.037  20.061  1.00 89.19           C  
ATOM   4382  SD  MET A 551     -12.200 -11.845  19.843  1.00 89.19           S  
ATOM   4383  CE  MET A 551     -13.889 -12.058  19.235  1.00 89.19           C  
ATOM   4384  N   GLY A 552     -12.041  -8.014  15.605  1.00 86.25           N  
ATOM   4385  CA  GLY A 552     -12.648  -7.233  14.523  1.00 86.25           C  
ATOM   4386  C   GLY A 552     -13.426  -5.998  14.995  1.00 86.25           C  
ATOM   4387  O   GLY A 552     -14.253  -5.481  14.248  1.00 86.25           O  
ATOM   4388  N   LEU A 553     -13.183  -5.511  16.216  1.00 91.25           N  
ATOM   4389  CA  LEU A 553     -13.825  -4.315  16.777  1.00 91.25           C  
ATOM   4390  C   LEU A 553     -13.090  -3.048  16.307  1.00 91.25           C  
ATOM   4391  CB  LEU A 553     -13.890  -4.429  18.312  1.00 91.25           C  
ATOM   4392  O   LEU A 553     -12.354  -2.416  17.066  1.00 91.25           O  
ATOM   4393  CG  LEU A 553     -14.635  -5.660  18.852  1.00 91.25           C  
ATOM   4394  CD1 LEU A 553     -14.566  -5.659  20.377  1.00 91.25           C  
ATOM   4395  CD2 LEU A 553     -16.108  -5.681  18.444  1.00 91.25           C  
ATOM   4396  N   HIS A 554     -13.272  -2.706  15.032  1.00 89.12           N  
ATOM   4397  CA  HIS A 554     -12.523  -1.671  14.316  1.00 89.12           C  
ATOM   4398  C   HIS A 554     -12.522  -0.306  15.020  1.00 89.12           C  
ATOM   4399  CB  HIS A 554     -13.116  -1.544  12.906  1.00 89.12           C  
ATOM   4400  O   HIS A 554     -11.462   0.284  15.233  1.00 89.12           O  
ATOM   4401  CG  HIS A 554     -12.476  -0.449  12.098  1.00 89.12           C  
ATOM   4402  CD2 HIS A 554     -11.232  -0.474  11.528  1.00 89.12           C  
ATOM   4403  ND1 HIS A 554     -13.022   0.789  11.845  1.00 89.12           N  
ATOM   4404  CE1 HIS A 554     -12.122   1.491  11.135  1.00 89.12           C  
ATOM   4405  NE2 HIS A 554     -11.015   0.761  10.913  1.00 89.12           N  
ATOM   4406  N   LYS A 555     -13.690   0.192  15.437  1.00 89.50           N  
ATOM   4407  CA  LYS A 555     -13.782   1.513  16.076  1.00 89.50           C  
ATOM   4408  C   LYS A 555     -13.136   1.538  17.460  1.00 89.50           C  
ATOM   4409  CB  LYS A 555     -15.249   1.940  16.098  1.00 89.50           C  
ATOM   4410  O   LYS A 555     -12.438   2.493  17.789  1.00 89.50           O  
ATOM   4411  CG  LYS A 555     -15.515   3.343  16.638  1.00 89.50           C  
ATOM   4412  CD  LYS A 555     -15.020   4.432  15.678  1.00 89.50           C  
ATOM   4413  CE  LYS A 555     -15.544   5.741  16.251  1.00 89.50           C  
ATOM   4414  NZ  LYS A 555     -15.274   6.935  15.426  1.00 89.50           N  
ATOM   4415  N   VAL A 556     -13.300   0.467  18.240  1.00 92.94           N  
ATOM   4416  CA  VAL A 556     -12.643   0.309  19.550  1.00 92.94           C  
ATOM   4417  C   VAL A 556     -11.125   0.263  19.380  1.00 92.94           C  
ATOM   4418  CB  VAL A 556     -13.133  -0.960  20.272  1.00 92.94           C  
ATOM   4419  O   VAL A 556     -10.406   0.940  20.108  1.00 92.94           O  
ATOM   4420  CG1 VAL A 556     -12.484  -1.132  21.652  1.00 92.94           C  
ATOM   4421  CG2 VAL A 556     -14.653  -0.935  20.466  1.00 92.94           C  
ATOM   4422  N   GLN A 557     -10.640  -0.480  18.382  1.00 90.06           N  
ATOM   4423  CA  GLN A 557      -9.222  -0.548  18.041  1.00 90.06           C  
ATOM   4424  C   GLN A 557      -8.665   0.831  17.655  1.00 90.06           C  
ATOM   4425  CB  GLN A 557      -9.039  -1.570  16.909  1.00 90.06           C  
ATOM   4426  O   GLN A 557      -7.606   1.210  18.147  1.00 90.06           O  
ATOM   4427  CG  GLN A 557      -7.565  -1.749  16.527  1.00 90.06           C  
ATOM   4428  CD  GLN A 557      -7.361  -2.707  15.360  1.00 90.06           C  
ATOM   4429  NE2 GLN A 557      -6.211  -3.337  15.275  1.00 90.06           N  
ATOM   4430  OE1 GLN A 557      -8.201  -2.905  14.497  1.00 90.06           O  
ATOM   4431  N   SER A 558      -9.373   1.589  16.811  1.00 88.25           N  
ATOM   4432  CA  SER A 558      -8.960   2.934  16.385  1.00 88.25           C  
ATOM   4433  C   SER A 558      -8.929   3.935  17.543  1.00 88.25           C  
ATOM   4434  CB  SER A 558      -9.896   3.424  15.275  1.00 88.25           C  
ATOM   4435  O   SER A 558      -7.984   4.708  17.658  1.00 88.25           O  
ATOM   4436  OG  SER A 558      -9.660   4.779  14.939  1.00 88.25           O  
ATOM   4437  N   LEU A 559      -9.920   3.907  18.436  1.00 91.31           N  
ATOM   4438  CA  LEU A 559      -9.944   4.794  19.602  1.00 91.31           C  
ATOM   4439  C   LEU A 559      -8.851   4.433  20.613  1.00 91.31           C  
ATOM   4440  CB  LEU A 559     -11.339   4.743  20.240  1.00 91.31           C  
ATOM   4441  O   LEU A 559      -8.184   5.321  21.136  1.00 91.31           O  
ATOM   4442  CG  LEU A 559     -12.412   5.434  19.380  1.00 91.31           C  
ATOM   4443  CD1 LEU A 559     -13.790   5.070  19.909  1.00 91.31           C  
ATOM   4444  CD2 LEU A 559     -12.280   6.958  19.422  1.00 91.31           C  
ATOM   4445  N   ALA A 560      -8.615   3.140  20.845  1.00 90.00           N  
ATOM   4446  CA  ALA A 560      -7.502   2.682  21.669  1.00 90.00           C  
ATOM   4447  C   ALA A 560      -6.141   3.076  21.063  1.00 90.00           C  
ATOM   4448  CB  ALA A 560      -7.642   1.170  21.860  1.00 90.00           C  
ATOM   4449  O   ALA A 560      -5.220   3.411  21.802  1.00 90.00           O  
ATOM   4450  N   ASP A 561      -6.024   3.112  19.733  1.00 88.38           N  
ATOM   4451  CA  ASP A 561      -4.835   3.619  19.043  1.00 88.38           C  
ATOM   4452  C   ASP A 561      -4.610   5.117  19.291  1.00 88.38           C  
ATOM   4453  CB  ASP A 561      -4.944   3.309  17.543  1.00 88.38           C  
ATOM   4454  O   ASP A 561      -3.491   5.521  19.598  1.00 88.38           O  
ATOM   4455  CG  ASP A 561      -3.624   3.517  16.811  1.00 88.38           C  
ATOM   4456  OD1 ASP A 561      -2.611   2.968  17.300  1.00 88.38           O  
ATOM   4457  OD2 ASP A 561      -3.624   4.095  15.708  1.00 88.38           O  
ATOM   4458  N   HIS A 562      -5.658   5.945  19.250  1.00 88.88           N  
ATOM   4459  CA  HIS A 562      -5.536   7.363  19.609  1.00 88.88           C  
ATOM   4460  C   HIS A 562      -5.101   7.550  21.070  1.00 88.88           C  
ATOM   4461  CB  HIS A 562      -6.857   8.097  19.351  1.00 88.88           C  
ATOM   4462  O   HIS A 562      -4.192   8.331  21.349  1.00 88.88           O  
ATOM   4463  CG  HIS A 562      -7.312   8.126  17.913  1.00 88.88           C  
ATOM   4464  CD2 HIS A 562      -6.556   7.959  16.781  1.00 88.88           C  
ATOM   4465  ND1 HIS A 562      -8.597   8.390  17.504  1.00 88.88           N  
ATOM   4466  CE1 HIS A 562      -8.619   8.372  16.162  1.00 88.88           C  
ATOM   4467  NE2 HIS A 562      -7.397   8.118  15.672  1.00 88.88           N  
ATOM   4468  N   ILE A 563      -5.689   6.788  22.001  1.00 90.62           N  
ATOM   4469  CA  ILE A 563      -5.326   6.852  23.425  1.00 90.62           C  
ATOM   4470  C   ILE A 563      -3.876   6.387  23.641  1.00 90.62           C  
ATOM   4471  CB  ILE A 563      -6.325   6.055  24.296  1.00 90.62           C  
ATOM   4472  O   ILE A 563      -3.165   6.991  24.436  1.00 90.62           O  
ATOM   4473  CG1 ILE A 563      -7.762   6.619  24.170  1.00 90.62           C  
ATOM   4474  CG2 ILE A 563      -5.900   6.110  25.778  1.00 90.62           C  
ATOM   4475  CD1 ILE A 563      -8.846   5.671  24.701  1.00 90.62           C  
ATOM   4476  N   GLN A 564      -3.401   5.372  22.912  1.00 86.94           N  
ATOM   4477  CA  GLN A 564      -2.021   4.882  23.012  1.00 86.94           C  
ATOM   4478  C   GLN A 564      -0.977   5.967  22.671  1.00 86.94           C  
ATOM   4479  CB  GLN A 564      -1.866   3.635  22.114  1.00 86.94           C  
ATOM   4480  O   GLN A 564       0.110   5.970  23.248  1.00 86.94           O  
ATOM   4481  CG  GLN A 564      -0.447   3.051  22.179  1.00 86.94           C  
ATOM   4482  CD  GLN A 564      -0.164   1.874  21.248  1.00 86.94           C  
ATOM   4483  NE2 GLN A 564       1.104   1.593  21.035  1.00 86.94           N  
ATOM   4484  OE1 GLN A 564      -1.013   1.163  20.721  1.00 86.94           O  
ATOM   4485  N   HIS A 565      -1.281   6.891  21.754  1.00 84.94           N  
ATOM   4486  CA  HIS A 565      -0.348   7.928  21.303  1.00 84.94           C  
ATOM   4487  C   HIS A 565      -0.434   9.197  22.166  1.00 84.94           C  
ATOM   4488  CB  HIS A 565      -0.552   8.207  19.808  1.00 84.94           C  
ATOM   4489  O   HIS A 565      -0.848  10.258  21.697  1.00 84.94           O  
ATOM   4490  CG  HIS A 565      -0.182   7.044  18.925  1.00 84.94           C  
ATOM   4491  CD2 HIS A 565       1.050   6.767  18.396  1.00 84.94           C  
ATOM   4492  ND1 HIS A 565      -1.038   6.075  18.468  1.00 84.94           N  
ATOM   4493  CE1 HIS A 565      -0.353   5.247  17.669  1.00 84.94           C  
ATOM   4494  NE2 HIS A 565       0.935   5.619  17.599  1.00 84.94           N  
ATOM   4495  N   GLY A 566       0.012   9.098  23.423  1.00 72.75           N  
ATOM   4496  CA  GLY A 566      -0.002  10.184  24.417  1.00 72.75           C  
ATOM   4497  C   GLY A 566       0.717  11.488  24.031  1.00 72.75           C  
ATOM   4498  O   GLY A 566       0.625  12.481  24.750  1.00 72.75           O  
ATOM   4499  N   GLU A 567       1.450  11.510  22.923  1.00 72.62           N  
ATOM   4500  CA  GLU A 567       2.189  12.671  22.409  1.00 72.62           C  
ATOM   4501  C   GLU A 567       1.390  13.483  21.371  1.00 72.62           C  
ATOM   4502  CB  GLU A 567       3.519  12.179  21.827  1.00 72.62           C  
ATOM   4503  O   GLU A 567       1.854  14.521  20.896  1.00 72.62           O  
ATOM   4504  CG  GLU A 567       4.400  11.493  22.888  1.00 72.62           C  
ATOM   4505  CD  GLU A 567       5.687  10.896  22.306  1.00 72.62           C  
ATOM   4506  OE1 GLU A 567       6.474  10.364  23.118  1.00 72.62           O  
ATOM   4507  OE2 GLU A 567       5.860  10.956  21.069  1.00 72.62           O  
ATOM   4508  N   ALA A 568       0.184  13.028  21.004  1.00 75.44           N  
ATOM   4509  CA  ALA A 568      -0.665  13.715  20.040  1.00 75.44           C  
ATOM   4510  C   ALA A 568      -1.098  15.113  20.532  1.00 75.44           C  
ATOM   4511  CB  ALA A 568      -1.856  12.817  19.679  1.00 75.44           C  
ATOM   4512  O   ALA A 568      -1.341  15.356  21.716  1.00 75.44           O  
ATOM   4513  N   MET A 569      -1.227  16.056  19.596  1.00 66.75           N  
ATOM   4514  CA  MET A 569      -1.715  17.406  19.892  1.00 66.75           C  
ATOM   4515  C   MET A 569      -3.155  17.324  20.418  1.00 66.75           C  
ATOM   4516  CB  MET A 569      -1.614  18.259  18.620  1.00 66.75           C  
ATOM   4517  O   MET A 569      -3.971  16.632  19.820  1.00 66.75           O  
ATOM   4518  CG  MET A 569      -1.727  19.762  18.881  1.00 66.75           C  
ATOM   4519  SD  MET A 569      -1.516  20.729  17.363  1.00 66.75           S  
ATOM   4520  CE  MET A 569      -1.317  22.385  18.069  1.00 66.75           C  
ATOM   4521  N   ASN A 570      -3.458  18.023  21.517  1.00 80.19           N  
ATOM   4522  CA  ASN A 570      -4.751  17.983  22.222  1.00 80.19           C  
ATOM   4523  C   ASN A 570      -5.143  16.626  22.838  1.00 80.19           C  
ATOM   4524  CB  ASN A 570      -5.874  18.565  21.345  1.00 80.19           C  
ATOM   4525  O   ASN A 570      -6.288  16.475  23.259  1.00 80.19           O  
ATOM   4526  CG  ASN A 570      -5.606  19.973  20.870  1.00 80.19           C  
ATOM   4527  ND2 ASN A 570      -6.145  20.327  19.730  1.00 80.19           N  
ATOM   4528  OD1 ASN A 570      -4.925  20.771  21.496  1.00 80.19           O  
ATOM   4529  N   TRP A 571      -4.207  15.680  22.983  1.00 88.44           N  
ATOM   4530  CA  TRP A 571      -4.496  14.343  23.518  1.00 88.44           C  
ATOM   4531  C   TRP A 571      -5.279  14.371  24.840  1.00 88.44           C  
ATOM   4532  CB  TRP A 571      -3.180  13.571  23.664  1.00 88.44           C  
ATOM   4533  O   TRP A 571      -6.293  13.694  24.957  1.00 88.44           O  
ATOM   4534  CG  TRP A 571      -3.319  12.156  24.117  1.00 88.44           C  
ATOM   4535  CD1 TRP A 571      -3.377  11.072  23.312  1.00 88.44           C  
ATOM   4536  CD2 TRP A 571      -3.358  11.640  25.479  1.00 88.44           C  
ATOM   4537  CE2 TRP A 571      -3.466  10.219  25.421  1.00 88.44           C  
ATOM   4538  CE3 TRP A 571      -3.247  12.228  26.754  1.00 88.44           C  
ATOM   4539  NE1 TRP A 571      -3.499   9.931  24.076  1.00 88.44           N  
ATOM   4540  CH2 TRP A 571      -3.275  10.036  27.820  1.00 88.44           C  
ATOM   4541  CZ2 TRP A 571      -3.432   9.419  26.570  1.00 88.44           C  
ATOM   4542  CZ3 TRP A 571      -3.204  11.434  27.912  1.00 88.44           C  
ATOM   4543  N   GLU A 572      -4.886  15.209  25.808  1.00 85.50           N  
ATOM   4544  CA  GLU A 572      -5.601  15.322  27.093  1.00 85.50           C  
ATOM   4545  C   GLU A 572      -7.013  15.909  26.954  1.00 85.50           C  
ATOM   4546  CB  GLU A 572      -4.815  16.207  28.072  1.00 85.50           C  
ATOM   4547  O   GLU A 572      -7.925  15.507  27.679  1.00 85.50           O  
ATOM   4548  CG  GLU A 572      -3.484  15.585  28.509  1.00 85.50           C  
ATOM   4549  CD  GLU A 572      -2.767  16.391  29.604  1.00 85.50           C  
ATOM   4550  OE1 GLU A 572      -1.713  15.893  30.060  1.00 85.50           O  
ATOM   4551  OE2 GLU A 572      -3.260  17.480  29.978  1.00 85.50           O  
ATOM   4552  N   ALA A 573      -7.201  16.852  26.027  1.00 85.75           N  
ATOM   4553  CA  ALA A 573      -8.487  17.505  25.800  1.00 85.75           C  
ATOM   4554  C   ALA A 573      -9.487  16.557  25.119  1.00 85.75           C  
ATOM   4555  CB  ALA A 573      -8.253  18.778  24.977  1.00 85.75           C  
ATOM   4556  O   ALA A 573     -10.670  16.556  25.464  1.00 85.75           O  
ATOM   4557  N   ASP A 574      -9.001  15.717  24.204  1.00 88.12           N  
ATOM   4558  CA  ASP A 574      -9.819  14.771  23.444  1.00 88.12           C  
ATOM   4559  C   ASP A 574     -10.049  13.443  24.193  1.00 88.12           C  
ATOM   4560  CB  ASP A 574      -9.170  14.555  22.069  1.00 88.12           C  
ATOM   4561  O   ASP A 574     -10.998  12.710  23.894  1.00 88.12           O  
ATOM   4562  CG  ASP A 574      -9.154  15.815  21.190  1.00 88.12           C  
ATOM   4563  OD1 ASP A 574     -10.093  16.637  21.310  1.00 88.12           O  
ATOM   4564  OD2 ASP A 574      -8.229  15.940  20.355  1.00 88.12           O  
ATOM   4565  N   LEU A 575      -9.242  13.154  25.223  1.00 89.88           N  
ATOM   4566  CA  LEU A 575      -9.241  11.887  25.961  1.00 89.88           C  
ATOM   4567  C   LEU A 575     -10.615  11.503  26.531  1.00 89.88           C  
ATOM   4568  CB  LEU A 575      -8.203  11.996  27.096  1.00 89.88           C  
ATOM   4569  O   LEU A 575     -11.024  10.346  26.440  1.00 89.88           O  
ATOM   4570  CG  LEU A 575      -7.861  10.671  27.789  1.00 89.88           C  
ATOM   4571  CD1 LEU A 575      -7.179   9.687  26.842  1.00 89.88           C  
ATOM   4572  CD2 LEU A 575      -6.917  10.957  28.958  1.00 89.88           C  
ATOM   4573  N   LEU A 576     -11.350  12.463  27.106  1.00 90.00           N  
ATOM   4574  CA  LEU A 576     -12.698  12.218  27.640  1.00 90.00           C  
ATOM   4575  C   LEU A 576     -13.683  11.818  26.528  1.00 90.00           C  
ATOM   4576  CB  LEU A 576     -13.177  13.481  28.382  1.00 90.00           C  
ATOM   4577  O   LEU A 576     -14.522  10.933  26.725  1.00 90.00           O  
ATOM   4578  CG  LEU A 576     -14.603  13.379  28.965  1.00 90.00           C  
ATOM   4579  CD1 LEU A 576     -14.715  12.333  30.076  1.00 90.00           C  
ATOM   4580  CD2 LEU A 576     -15.023  14.728  29.549  1.00 90.00           C  
ATOM   4581  N   GLY A 577     -13.566  12.461  25.362  1.00 90.75           N  
ATOM   4582  CA  GLY A 577     -14.368  12.154  24.182  1.00 90.75           C  
ATOM   4583  C   GLY A 577     -14.090  10.740  23.686  1.00 90.75           C  
ATOM   4584  O   GLY A 577     -15.020   9.941  23.575  1.00 90.75           O  
ATOM   4585  N   TRP A 578     -12.814  10.396  23.495  1.00 93.50           N  
ATOM   4586  CA  TRP A 578     -12.415   9.061  23.044  1.00 93.50           C  
ATOM   4587  C   TRP A 578     -12.825   7.962  24.018  1.00 93.50           C  
ATOM   4588  CB  TRP A 578     -10.904   9.009  22.813  1.00 93.50           C  
ATOM   4589  O   TRP A 578     -13.333   6.938  23.577  1.00 93.50           O  
ATOM   4590  CG  TRP A 578     -10.362   9.934  21.771  1.00 93.50           C  
ATOM   4591  CD1 TRP A 578     -11.027  10.432  20.701  1.00 93.50           C  
ATOM   4592  CD2 TRP A 578      -9.021  10.499  21.707  1.00 93.50           C  
ATOM   4593  CE2 TRP A 578      -8.936  11.334  20.556  1.00 93.50           C  
ATOM   4594  CE3 TRP A 578      -7.875  10.398  22.521  1.00 93.50           C  
ATOM   4595  NE1 TRP A 578     -10.189  11.269  19.989  1.00 93.50           N  
ATOM   4596  CH2 TRP A 578      -6.647  11.923  21.057  1.00 93.50           C  
ATOM   4597  CZ2 TRP A 578      -7.771  12.037  20.222  1.00 93.50           C  
ATOM   4598  CZ3 TRP A 578      -6.706  11.110  22.203  1.00 93.50           C  
ATOM   4599  N   MET A 579     -12.674   8.169  25.330  1.00 91.69           N  
ATOM   4600  CA  MET A 579     -13.107   7.197  26.343  1.00 91.69           C  
ATOM   4601  C   MET A 579     -14.619   6.935  26.281  1.00 91.69           C  
ATOM   4602  CB  MET A 579     -12.710   7.700  27.738  1.00 91.69           C  
ATOM   4603  O   MET A 579     -15.051   5.784  26.319  1.00 91.69           O  
ATOM   4604  CG  MET A 579     -11.212   7.518  28.016  1.00 91.69           C  
ATOM   4605  SD  MET A 579     -10.645   5.803  28.226  1.00 91.69           S  
ATOM   4606  CE  MET A 579     -11.612   5.330  29.684  1.00 91.69           C  
ATOM   4607  N   THR A 580     -15.424   7.992  26.134  1.00 90.25           N  
ATOM   4608  CA  THR A 580     -16.890   7.878  26.044  1.00 90.25           C  
ATOM   4609  C   THR A 580     -17.321   7.186  24.748  1.00 90.25           C  
ATOM   4610  CB  THR A 580     -17.546   9.266  26.121  1.00 90.25           C  
ATOM   4611  O   THR A 580     -18.191   6.307  24.749  1.00 90.25           O  
ATOM   4612  CG2 THR A 580     -19.070   9.177  26.211  1.00 90.25           C  
ATOM   4613  OG1 THR A 580     -17.110   9.967  27.266  1.00 90.25           O  
ATOM   4614  N   GLU A 581     -16.704   7.563  23.628  1.00 91.75           N  
ATOM   4615  CA  GLU A 581     -16.981   6.970  22.321  1.00 91.75           C  
ATOM   4616  C   GLU A 581     -16.553   5.498  22.277  1.00 91.75           C  
ATOM   4617  CB  GLU A 581     -16.289   7.804  21.232  1.00 91.75           C  
ATOM   4618  O   GLU A 581     -17.278   4.670  21.729  1.00 91.75           O  
ATOM   4619  CG  GLU A 581     -16.829   7.486  19.828  1.00 91.75           C  
ATOM   4620  CD  GLU A 581     -16.177   8.328  18.717  1.00 91.75           C  
ATOM   4621  OE1 GLU A 581     -16.516   8.094  17.531  1.00 91.75           O  
ATOM   4622  OE2 GLU A 581     -15.294   9.159  19.008  1.00 91.75           O  
ATOM   4623  N   LEU A 582     -15.436   5.149  22.922  1.00 93.00           N  
ATOM   4624  CA  LEU A 582     -14.899   3.789  22.975  1.00 93.00           C  
ATOM   4625  C   LEU A 582     -15.879   2.844  23.663  1.00 93.00           C  
ATOM   4626  CB  LEU A 582     -13.511   3.845  23.642  1.00 93.00           C  
ATOM   4627  O   LEU A 582     -16.218   1.801  23.105  1.00 93.00           O  
ATOM   4628  CG  LEU A 582     -12.757   2.508  23.718  1.00 93.00           C  
ATOM   4629  CD1 LEU A 582     -11.256   2.776  23.848  1.00 93.00           C  
ATOM   4630  CD2 LEU A 582     -13.174   1.650  24.920  1.00 93.00           C  
ATOM   4631  N   GLU A 583     -16.382   3.220  24.839  1.00 90.56           N  
ATOM   4632  CA  GLU A 583     -17.365   2.416  25.573  1.00 90.56           C  
ATOM   4633  C   GLU A 583     -18.691   2.295  24.811  1.00 90.56           C  
ATOM   4634  CB  GLU A 583     -17.627   3.062  26.937  1.00 90.56           C  
ATOM   4635  O   GLU A 583     -19.340   1.245  24.825  1.00 90.56           O  
ATOM   4636  CG  GLU A 583     -16.415   2.992  27.880  1.00 90.56           C  
ATOM   4637  CD  GLU A 583     -16.690   3.687  29.218  1.00 90.56           C  
ATOM   4638  OE1 GLU A 583     -15.865   3.575  30.159  1.00 90.56           O  
ATOM   4639  OE2 GLU A 583     -17.790   4.253  29.410  1.00 90.56           O  
ATOM   4640  N   THR A 584     -19.100   3.358  24.115  1.00 91.25           N  
ATOM   4641  CA  THR A 584     -20.331   3.362  23.315  1.00 91.25           C  
ATOM   4642  C   THR A 584     -20.205   2.432  22.105  1.00 91.25           C  
ATOM   4643  CB  THR A 584     -20.694   4.787  22.875  1.00 91.25           C  
ATOM   4644  O   THR A 584     -21.065   1.570  21.897  1.00 91.25           O  
ATOM   4645  CG2 THR A 584     -22.047   4.833  22.163  1.00 91.25           C  
ATOM   4646  OG1 THR A 584     -20.806   5.625  24.003  1.00 91.25           O  
ATOM   4647  N   ALA A 585     -19.120   2.563  21.336  1.00 89.94           N  
ATOM   4648  CA  ALA A 585     -18.838   1.751  20.155  1.00 89.94           C  
ATOM   4649  C   ALA A 585     -18.662   0.270  20.513  1.00 89.94           C  
ATOM   4650  CB  ALA A 585     -17.576   2.302  19.480  1.00 89.94           C  
ATOM   4651  O   ALA A 585     -19.181  -0.612  19.822  1.00 89.94           O  
ATOM   4652  N   GLU A 586     -17.987  -0.016  21.627  1.00 91.94           N  
ATOM   4653  CA  GLU A 586     -17.821  -1.373  22.132  1.00 91.94           C  
ATOM   4654  C   GLU A 586     -19.170  -2.006  22.484  1.00 91.94           C  
ATOM   4655  CB  GLU A 586     -16.889  -1.353  23.345  1.00 91.94           C  
ATOM   4656  O   GLU A 586     -19.504  -3.073  21.965  1.00 91.94           O  
ATOM   4657  CG  GLU A 586     -16.657  -2.776  23.856  1.00 91.94           C  
ATOM   4658  CD  GLU A 586     -15.718  -2.811  25.052  1.00 91.94           C  
ATOM   4659  OE1 GLU A 586     -15.037  -3.838  25.225  1.00 91.94           O  
ATOM   4660  OE2 GLU A 586     -15.674  -1.835  25.829  1.00 91.94           O  
ATOM   4661  N   ASN A 587     -19.984  -1.347  23.315  1.00 90.44           N  
ATOM   4662  CA  ASN A 587     -21.288  -1.877  23.718  1.00 90.44           C  
ATOM   4663  C   ASN A 587     -22.196  -2.132  22.512  1.00 90.44           C  
ATOM   4664  CB  ASN A 587     -21.947  -0.899  24.700  1.00 90.44           C  
ATOM   4665  O   ASN A 587     -22.816  -3.195  22.410  1.00 90.44           O  
ATOM   4666  CG  ASN A 587     -21.382  -1.039  26.099  1.00 90.44           C  
ATOM   4667  ND2 ASN A 587     -21.071   0.048  26.755  1.00 90.44           N  
ATOM   4668  OD1 ASN A 587     -21.250  -2.130  26.626  1.00 90.44           O  
ATOM   4669  N   ARG A 588     -22.223  -1.186  21.569  1.00 90.25           N  
ATOM   4670  CA  ARG A 588     -22.977  -1.296  20.318  1.00 90.25           C  
ATOM   4671  C   ARG A 588     -22.522  -2.498  19.487  1.00 90.25           C  
ATOM   4672  CB  ARG A 588     -22.827   0.041  19.575  1.00 90.25           C  
ATOM   4673  O   ARG A 588     -23.362  -3.292  19.052  1.00 90.25           O  
ATOM   4674  CG  ARG A 588     -23.582   0.047  18.249  1.00 90.25           C  
ATOM   4675  CD  ARG A 588     -23.588   1.435  17.617  1.00 90.25           C  
ATOM   4676  NE  ARG A 588     -24.326   1.425  16.340  1.00 90.25           N  
ATOM   4677  NH1 ARG A 588     -22.969   2.887  15.205  1.00 90.25           N  
ATOM   4678  NH2 ARG A 588     -24.791   2.077  14.221  1.00 90.25           N  
ATOM   4679  CZ  ARG A 588     -24.027   2.139  15.271  1.00 90.25           C  
ATOM   4680  N   SER A 589     -21.212  -2.671  19.322  1.00 90.94           N  
ATOM   4681  CA  SER A 589     -20.628  -3.778  18.555  1.00 90.94           C  
ATOM   4682  C   SER A 589     -20.910  -5.134  19.202  1.00 90.94           C  
ATOM   4683  CB  SER A 589     -19.113  -3.605  18.428  1.00 90.94           C  
ATOM   4684  O   SER A 589     -21.380  -6.069  18.551  1.00 90.94           O  
ATOM   4685  OG  SER A 589     -18.805  -2.398  17.782  1.00 90.94           O  
ATOM   4686  N   LEU A 590     -20.687  -5.239  20.514  1.00 89.56           N  
ATOM   4687  CA  LEU A 590     -20.905  -6.465  21.278  1.00 89.56           C  
ATOM   4688  C   LEU A 590     -22.384  -6.868  21.308  1.00 89.56           C  
ATOM   4689  CB  LEU A 590     -20.379  -6.266  22.709  1.00 89.56           C  
ATOM   4690  O   LEU A 590     -22.696  -8.056  21.192  1.00 89.56           O  
ATOM   4691  CG  LEU A 590     -18.849  -6.130  22.839  1.00 89.56           C  
ATOM   4692  CD1 LEU A 590     -18.500  -5.896  24.308  1.00 89.56           C  
ATOM   4693  CD2 LEU A 590     -18.104  -7.348  22.292  1.00 89.56           C  
ATOM   4694  N   GLN A 591     -23.301  -5.906  21.444  1.00 87.81           N  
ATOM   4695  CA  GLN A 591     -24.741  -6.163  21.401  1.00 87.81           C  
ATOM   4696  C   GLN A 591     -25.160  -6.727  20.041  1.00 87.81           C  
ATOM   4697  CB  GLN A 591     -25.499  -4.868  21.724  1.00 87.81           C  
ATOM   4698  O   GLN A 591     -25.895  -7.718  19.984  1.00 87.81           O  
ATOM   4699  CG  GLN A 591     -27.018  -5.091  21.817  1.00 87.81           C  
ATOM   4700  CD  GLN A 591     -27.784  -3.816  22.158  1.00 87.81           C  
ATOM   4701  NE2 GLN A 591     -29.064  -3.909  22.442  1.00 87.81           N  
ATOM   4702  OE1 GLN A 591     -27.270  -2.714  22.164  1.00 87.81           O  
ATOM   4703  N   TYR A 592     -24.657  -6.142  18.953  1.00 87.50           N  
ATOM   4704  CA  TYR A 592     -24.929  -6.613  17.602  1.00 87.50           C  
ATOM   4705  C   TYR A 592     -24.416  -8.045  17.383  1.00 87.50           C  
ATOM   4706  CB  TYR A 592     -24.325  -5.624  16.605  1.00 87.50           C  
ATOM   4707  O   TYR A 592     -25.200  -8.932  17.027  1.00 87.50           O  
ATOM   4708  CG  TYR A 592     -24.510  -6.066  15.174  1.00 87.50           C  
ATOM   4709  CD1 TYR A 592     -23.440  -6.667  14.488  1.00 87.50           C  
ATOM   4710  CD2 TYR A 592     -25.761  -5.912  14.549  1.00 87.50           C  
ATOM   4711  CE1 TYR A 592     -23.620  -7.116  13.170  1.00 87.50           C  
ATOM   4712  CE2 TYR A 592     -25.946  -6.362  13.230  1.00 87.50           C  
ATOM   4713  OH  TYR A 592     -25.057  -7.406  11.276  1.00 87.50           O  
ATOM   4714  CZ  TYR A 592     -24.874  -6.961  12.541  1.00 87.50           C  
ATOM   4715  N   LEU A 593     -23.144  -8.310  17.698  1.00 85.69           N  
ATOM   4716  CA  LEU A 593     -22.532  -9.635  17.541  1.00 85.69           C  
ATOM   4717  C   LEU A 593     -23.235 -10.709  18.396  1.00 85.69           C  
ATOM   4718  CB  LEU A 593     -21.029  -9.536  17.871  1.00 85.69           C  
ATOM   4719  O   LEU A 593     -23.507 -11.812  17.911  1.00 85.69           O  
ATOM   4720  CG  LEU A 593     -20.198  -8.704  16.871  1.00 85.69           C  
ATOM   4721  CD1 LEU A 593     -18.783  -8.517  17.416  1.00 85.69           C  
ATOM   4722  CD2 LEU A 593     -20.110  -9.368  15.495  1.00 85.69           C  
ATOM   4723  N   ARG A 594     -23.630 -10.379  19.636  1.00 81.06           N  
ATOM   4724  CA  ARG A 594     -24.422 -11.272  20.506  1.00 81.06           C  
ATOM   4725  C   ARG A 594     -25.822 -11.543  19.955  1.00 81.06           C  
ATOM   4726  CB  ARG A 594     -24.540 -10.675  21.916  1.00 81.06           C  
ATOM   4727  O   ARG A 594     -26.280 -12.684  19.998  1.00 81.06           O  
ATOM   4728  CG  ARG A 594     -23.278 -10.838  22.781  1.00 81.06           C  
ATOM   4729  CD  ARG A 594     -23.526 -10.092  24.099  1.00 81.06           C  
ATOM   4730  NE  ARG A 594     -22.476 -10.287  25.121  1.00 81.06           N  
ATOM   4731  NH1 ARG A 594     -23.343  -8.783  26.635  1.00 81.06           N  
ATOM   4732  NH2 ARG A 594     -21.529  -9.907  27.174  1.00 81.06           N  
ATOM   4733  CZ  ARG A 594     -22.449  -9.665  26.294  1.00 81.06           C  
ATOM   4734  N   SER A 595     -26.502 -10.533  19.408  1.00 78.94           N  
ATOM   4735  CA  SER A 595     -27.837 -10.718  18.817  1.00 78.94           C  
ATOM   4736  C   SER A 595     -27.816 -11.726  17.660  1.00 78.94           C  
ATOM   4737  CB  SER A 595     -28.419  -9.372  18.366  1.00 78.94           C  
ATOM   4738  O   SER A 595     -28.760 -12.501  17.476  1.00 78.94           O  
ATOM   4739  OG  SER A 595     -27.905  -8.958  17.116  1.00 78.94           O  
ATOM   4740  N   ARG A 596     -26.697 -11.785  16.927  1.00 72.94           N  
ATOM   4741  CA  ARG A 596     -26.472 -12.756  15.855  1.00 72.94           C  
ATOM   4742  C   ARG A 596     -26.207 -14.163  16.385  1.00 72.94           C  
ATOM   4743  CB  ARG A 596     -25.324 -12.269  14.957  1.00 72.94           C  
ATOM   4744  O   ARG A 596     -26.738 -15.117  15.822  1.00 72.94           O  
ATOM   4745  CG  ARG A 596     -25.690 -12.447  13.480  1.00 72.94           C  
ATOM   4746  CD  ARG A 596     -24.458 -12.265  12.590  1.00 72.94           C  
ATOM   4747  NE  ARG A 596     -24.844 -11.980  11.197  1.00 72.94           N  
ATOM   4748  NH1 ARG A 596     -22.858 -12.520  10.164  1.00 72.94           N  
ATOM   4749  NH2 ARG A 596     -24.466 -11.552   9.007  1.00 72.94           N  
ATOM   4750  CZ  ARG A 596     -24.056 -12.024  10.140  1.00 72.94           C  
ATOM   4751  N   HIS A 597     -25.471 -14.299  17.491  1.00 64.31           N  
ATOM   4752  CA  HIS A 597     -25.295 -15.587  18.174  1.00 64.31           C  
ATOM   4753  C   HIS A 597     -26.649 -16.221  18.542  1.00 64.31           C  
ATOM   4754  CB  HIS A 597     -24.388 -15.407  19.401  1.00 64.31           C  
ATOM   4755  O   HIS A 597     -26.878 -17.389  18.229  1.00 64.31           O  
ATOM   4756  CG  HIS A 597     -24.177 -16.678  20.184  1.00 64.31           C  
ATOM   4757  CD2 HIS A 597     -23.229 -17.640  19.957  1.00 64.31           C  
ATOM   4758  ND1 HIS A 597     -24.936 -17.110  21.250  1.00 64.31           N  
ATOM   4759  CE1 HIS A 597     -24.447 -18.293  21.657  1.00 64.31           C  
ATOM   4760  NE2 HIS A 597     -23.401 -18.653  20.900  1.00 64.31           N  
ATOM   4761  N   CYS A 598     -27.589 -15.443  19.094  1.00 52.88           N  
ATOM   4762  CA  CYS A 598     -28.937 -15.935  19.407  1.00 52.88           C  
ATOM   4763  C   CYS A 598     -29.732 -16.361  18.157  1.00 52.88           C  
ATOM   4764  CB  CYS A 598     -29.695 -14.867  20.208  1.00 52.88           C  
ATOM   4765  O   CYS A 598     -30.377 -17.409  18.166  1.00 52.88           O  
ATOM   4766  SG  CYS A 598     -28.932 -14.677  21.844  1.00 52.88           S  
ATOM   4767  N   LYS A 599     -29.653 -15.603  17.052  1.00 55.47           N  
ATOM   4768  CA  LYS A 599     -30.326 -15.964  15.785  1.00 55.47           C  
ATOM   4769  C   LYS A 599     -29.740 -17.223  15.132  1.00 55.47           C  
ATOM   4770  CB  LYS A 599     -30.281 -14.782  14.803  1.00 55.47           C  
ATOM   4771  O   LYS A 599     -30.478 -18.015  14.548  1.00 55.47           O  
ATOM   4772  CG  LYS A 599     -31.240 -13.649  15.198  1.00 55.47           C  
ATOM   4773  CD  LYS A 599     -31.194 -12.514  14.163  1.00 55.47           C  
ATOM   4774  CE  LYS A 599     -32.152 -11.377  14.545  1.00 55.47           C  
ATOM   4775  NZ  LYS A 599     -32.105 -10.260  13.563  1.00 55.47           N  
ATOM   4776  N   CYS A 600     -28.431 -17.428  15.241  1.00 50.38           N  
ATOM   4777  CA  CYS A 600     -27.758 -18.606  14.697  1.00 50.38           C  
ATOM   4778  C   CYS A 600     -27.972 -19.872  15.540  1.00 50.38           C  
ATOM   4779  CB  CYS A 600     -26.284 -18.260  14.488  1.00 50.38           C  
ATOM   4780  O   CYS A 600     -27.996 -20.964  14.975  1.00 50.38           O  
ATOM   4781  SG  CYS A 600     -26.226 -17.249  12.983  1.00 50.38           S  
ATOM   4782  N   GLY A 601     -28.211 -19.732  16.849  1.00 41.97           N  
ATOM   4783  CA  GLY A 601     -28.685 -20.823  17.709  1.00 41.97           C  
ATOM   4784  C   GLY A 601     -30.071 -21.337  17.299  1.00 41.97           C  
ATOM   4785  O   GLY A 601     -30.246 -22.538  17.112  1.00 41.97           O  
ATOM   4786  N   MET A 602     -31.022 -20.433  17.025  1.00 34.00           N  
ATOM   4787  CA  MET A 602     -32.384 -20.805  16.598  1.00 34.00           C  
ATOM   4788  C   MET A 602     -32.442 -21.504  15.229  1.00 34.00           C  
ATOM   4789  CB  MET A 602     -33.285 -19.562  16.575  1.00 34.00           C  
ATOM   4790  O   MET A 602     -33.292 -22.364  15.009  1.00 34.00           O  
ATOM   4791  CG  MET A 602     -33.768 -19.173  17.973  1.00 34.00           C  
ATOM   4792  SD  MET A 602     -35.000 -17.840  17.950  1.00 34.00           S  
ATOM   4793  CE  MET A 602     -35.704 -18.069  19.605  1.00 34.00           C  
ATOM   4794  N   LYS A 603     -31.532 -21.184  14.296  1.00 40.53           N  
ATOM   4795  CA  LYS A 603     -31.468 -21.884  12.997  1.00 40.53           C  
ATOM   4796  C   LYS A 603     -30.981 -23.334  13.111  1.00 40.53           C  
ATOM   4797  CB  LYS A 603     -30.624 -21.098  11.978  1.00 40.53           C  
ATOM   4798  O   LYS A 603     -31.320 -24.135  12.244  1.00 40.53           O  
ATOM   4799  CG  LYS A 603     -31.462 -20.080  11.187  1.00 40.53           C  
ATOM   4800  CD  LYS A 603     -30.626 -19.449  10.061  1.00 40.53           C  
ATOM   4801  CE  LYS A 603     -31.478 -18.522   9.182  1.00 40.53           C  
ATOM   4802  NZ  LYS A 603     -30.692 -17.963   8.049  1.00 40.53           N  
ATOM   4803  N   LYS A 604     -30.212 -23.689  14.150  1.00 40.94           N  
ATOM   4804  CA  LYS A 604     -29.748 -25.072  14.357  1.00 40.94           C  
ATOM   4805  C   LYS A 604     -30.791 -25.962  15.040  1.00 40.94           C  
ATOM   4806  CB  LYS A 604     -28.390 -25.099  15.079  1.00 40.94           C  
ATOM   4807  O   LYS A 604     -30.836 -27.142  14.716  1.00 40.94           O  
ATOM   4808  CG  LYS A 604     -27.219 -24.881  14.104  1.00 40.94           C  
ATOM   4809  CD  LYS A 604     -25.870 -25.115  14.802  1.00 40.94           C  
ATOM   4810  CE  LYS A 604     -24.707 -25.030  13.803  1.00 40.94           C  
ATOM   4811  NZ  LYS A 604     -23.404 -25.332  14.453  1.00 40.94           N  
ATOM   4812  N   GLU A 605     -31.666 -25.421  15.891  1.00 33.25           N  
ATOM   4813  CA  GLU A 605     -32.748 -26.210  16.517  1.00 33.25           C  
ATOM   4814  C   GLU A 605     -33.898 -26.546  15.553  1.00 33.25           C  
ATOM   4815  CB  GLU A 605     -33.268 -25.503  17.778  1.00 33.25           C  
ATOM   4816  O   GLU A 605     -34.517 -27.596  15.684  1.00 33.25           O  
ATOM   4817  CG  GLU A 605     -32.314 -25.734  18.960  1.00 33.25           C  
ATOM   4818  CD  GLU A 605     -32.792 -25.084  20.268  1.00 33.25           C  
ATOM   4819  OE1 GLU A 605     -32.329 -25.549  21.334  1.00 33.25           O  
ATOM   4820  OE2 GLU A 605     -33.563 -24.100  20.196  1.00 33.25           O  
ATOM   4821  N   ASN A 606     -34.132 -25.736  14.516  1.00 35.50           N  
ATOM   4822  CA  ASN A 606     -35.159 -26.039  13.510  1.00 35.50           C  
ATOM   4823  C   ASN A 606     -34.722 -27.047  12.428  1.00 35.50           C  
ATOM   4824  CB  ASN A 606     -35.690 -24.722  12.914  1.00 35.50           C  
ATOM   4825  O   ASN A 606     -35.557 -27.462  11.628  1.00 35.50           O  
ATOM   4826  CG  ASN A 606     -36.758 -24.067  13.775  1.00 35.50           C  
ATOM   4827  ND2 ASN A 606     -37.157 -22.864  13.439  1.00 35.50           N  
ATOM   4828  OD1 ASN A 606     -37.283 -24.608  14.729  1.00 35.50           O  
ATOM   4829  N   ASN A 607     -33.448 -27.463  12.397  1.00 38.25           N  
ATOM   4830  CA  ASN A 607     -32.919 -28.400  11.393  1.00 38.25           C  
ATOM   4831  C   ASN A 607     -32.567 -29.794  11.947  1.00 38.25           C  
ATOM   4832  CB  ASN A 607     -31.761 -27.735  10.613  1.00 38.25           C  
ATOM   4833  O   ASN A 607     -32.086 -30.637  11.194  1.00 38.25           O  
ATOM   4834  CG  ASN A 607     -32.131 -27.305   9.199  1.00 38.25           C  
ATOM   4835  ND2 ASN A 607     -31.173 -26.823   8.442  1.00 38.25           N  
ATOM   4836  OD1 ASN A 607     -33.253 -27.379   8.734  1.00 38.25           O  
ATOM   4837  N   SER A 608     -32.838 -30.076  13.226  1.00 37.09           N  
ATOM   4838  CA  SER A 608     -32.715 -31.421  13.821  1.00 37.09           C  
ATOM   4839  C   SER A 608     -34.051 -32.177  13.924  1.00 37.09           C  
ATOM   4840  CB  SER A 608     -31.995 -31.342  15.170  1.00 37.09           C  
ATOM   4841  O   SER A 608     -34.119 -33.234  14.544  1.00 37.09           O  
ATOM   4842  OG  SER A 608     -32.651 -30.420  16.015  1.00 37.09           O  
ATOM   4843  N   GLY A 609     -35.111 -31.667  13.287  1.00 38.66           N  
ATOM   4844  CA  GLY A 609     -36.463 -32.229  13.327  1.00 38.66           C
[truncated: 1,863 more chars]
