# Supplementary material for: Theoretical study of ArcB and its dimerization, interaction with anaerobic metabolites, and activation of ArcA
Source: PeerJ. 2023 Oct 13;11:e16309. doi: 10.7717/peerj.16309 (PMC10578306; doi:10.7717/peerj.16309)
Supplement: Supplemental Information 2 [file peerj-11-16309-s002.zip › Supplementary Files/Type 1 and 2 ArcB sensor kinases models/Type 2/Mannheimia_succiniciproducens_e40f9.result/Mannheimia_succiniciproducens_e40f9/Mannheimia_succiniciproducens_e40f9_unrelaxed_rank_001_alphafold2_ptm_model_3_seed_000.pdb]

MODEL     1                                                                     
ATOM      1  N   MET A   1      49.312 -35.844  -7.562  1.00 52.97           N  
ATOM      2  CA  MET A   1      49.312 -35.438  -8.969  1.00 52.97           C  
ATOM      3  C   MET A   1      50.000 -34.094  -9.148  1.00 52.97           C  
ATOM      4  CB  MET A   1      47.875 -35.344  -9.492  1.00 52.97           C  
ATOM      5  O   MET A   1      50.281 -33.688 -10.273  1.00 52.97           O  
ATOM      6  CG  MET A   1      47.406 -36.594 -10.211  1.00 52.97           C  
ATOM      7  SD  MET A   1      45.688 -36.469 -10.805  1.00 52.97           S  
ATOM      8  CE  MET A   1      45.906 -36.969 -12.539  1.00 52.97           C  
ATOM      9  N   LYS A   2      50.312 -33.312  -8.039  1.00 55.47           N  
ATOM     10  CA  LYS A   2      51.000 -32.031  -8.055  1.00 55.47           C  
ATOM     11  C   LYS A   2      52.469 -32.188  -8.391  1.00 55.47           C  
ATOM     12  CB  LYS A   2      50.844 -31.312  -6.707  1.00 55.47           C  
ATOM     13  O   LYS A   2      53.031 -31.359  -9.102  1.00 55.47           O  
ATOM     14  CG  LYS A   2      49.688 -30.297  -6.664  1.00 55.47           C  
ATOM     15  CD  LYS A   2      49.656 -29.562  -5.332  1.00 55.47           C  
ATOM     16  CE  LYS A   2      48.469 -28.594  -5.258  1.00 55.47           C  
ATOM     17  NZ  LYS A   2      48.469 -27.844  -3.969  1.00 55.47           N  
ATOM     18  N   ASN A   3      53.031 -33.406  -8.164  1.00 74.88           N  
ATOM     19  CA  ASN A   3      54.469 -33.625  -8.383  1.00 74.88           C  
ATOM     20  C   ASN A   3      54.750 -34.031  -9.828  1.00 74.88           C  
ATOM     21  CB  ASN A   3      55.000 -34.656  -7.414  1.00 74.88           C  
ATOM     22  O   ASN A   3      55.750 -33.625 -10.398  1.00 74.88           O  
ATOM     23  CG  ASN A   3      55.312 -34.094  -6.047  1.00 74.88           C  
ATOM     24  ND2 ASN A   3      55.531 -34.938  -5.066  1.00 74.88           N  
ATOM     25  OD1 ASN A   3      55.375 -32.875  -5.875  1.00 74.88           O  
ATOM     26  N   VAL A   4      53.781 -34.688 -10.469  1.00 72.38           N  
ATOM     27  CA  VAL A   4      54.000 -35.156 -11.836  1.00 72.38           C  
ATOM     28  C   VAL A   4      53.844 -34.000 -12.805  1.00 72.38           C  
ATOM     29  CB  VAL A   4      53.000 -36.281 -12.203  1.00 72.38           C  
ATOM     30  O   VAL A   4      54.625 -33.875 -13.758  1.00 72.38           O  
ATOM     31  CG1 VAL A   4      53.156 -36.688 -13.672  1.00 72.38           C  
ATOM     32  CG2 VAL A   4      53.188 -37.500 -11.297  1.00 72.38           C  
ATOM     33  N   LYS A   5      52.938 -33.062 -12.500  1.00 69.69           N  
ATOM     34  CA  LYS A   5      52.719 -31.891 -13.359  1.00 69.69           C  
ATOM     35  C   LYS A   5      53.938 -30.953 -13.312  1.00 69.69           C  
ATOM     36  CB  LYS A   5      51.469 -31.141 -12.945  1.00 69.69           C  
ATOM     37  O   LYS A   5      54.344 -30.406 -14.344  1.00 69.69           O  
ATOM     38  CG  LYS A   5      50.219 -31.531 -13.750  1.00 69.69           C  
ATOM     39  CD  LYS A   5      49.031 -30.656 -13.383  1.00 69.69           C  
ATOM     40  CE  LYS A   5      47.750 -31.125 -14.086  1.00 69.69           C  
ATOM     41  NZ  LYS A   5      46.562 -30.281 -13.727  1.00 69.69           N  
ATOM     42  N   PHE A   6      54.469 -30.750 -12.070  1.00 78.25           N  
ATOM     43  CA  PHE A   6      55.625 -29.875 -11.867  1.00 78.25           C  
ATOM     44  C   PHE A   6      56.844 -30.406 -12.625  1.00 78.25           C  
ATOM     45  CB  PHE A   6      55.938 -29.750 -10.375  1.00 78.25           C  
ATOM     46  O   PHE A   6      57.531 -29.656 -13.297  1.00 78.25           O  
ATOM     47  CG  PHE A   6      57.125 -28.859 -10.086  1.00 78.25           C  
ATOM     48  CD1 PHE A   6      58.375 -29.406  -9.844  1.00 78.25           C  
ATOM     49  CD2 PHE A   6      56.969 -27.484 -10.055  1.00 78.25           C  
ATOM     50  CE1 PHE A   6      59.469 -28.578  -9.570  1.00 78.25           C  
ATOM     51  CE2 PHE A   6      58.062 -26.656  -9.789  1.00 78.25           C  
ATOM     52  CZ  PHE A   6      59.312 -27.203  -9.547  1.00 78.25           C  
ATOM     53  N   PHE A   7      57.062 -31.781 -12.539  1.00 78.94           N  
ATOM     54  CA  PHE A   7      58.188 -32.375 -13.203  1.00 78.94           C  
ATOM     55  C   PHE A   7      58.000 -32.406 -14.719  1.00 78.94           C  
ATOM     56  CB  PHE A   7      58.406 -33.812 -12.695  1.00 78.94           C  
ATOM     57  O   PHE A   7      58.969 -32.188 -15.469  1.00 78.94           O  
ATOM     58  CG  PHE A   7      59.156 -33.875 -11.391  1.00 78.94           C  
ATOM     59  CD1 PHE A   7      60.531 -33.656 -11.336  1.00 78.94           C  
ATOM     60  CD2 PHE A   7      58.500 -34.156 -10.203  1.00 78.94           C  
ATOM     61  CE1 PHE A   7      61.219 -33.750 -10.133  1.00 78.94           C  
ATOM     62  CE2 PHE A   7      59.156 -34.250  -8.992  1.00 78.94           C  
ATOM     63  CZ  PHE A   7      60.531 -34.031  -8.961  1.00 78.94           C  
ATOM     64  N   ALA A   8      56.781 -32.594 -15.109  1.00 77.50           N  
ATOM     65  CA  ALA A   8      56.469 -32.594 -16.531  1.00 77.50           C  
ATOM     66  C   ALA A   8      56.719 -31.234 -17.156  1.00 77.50           C  
ATOM     67  CB  ALA A   8      55.031 -33.031 -16.766  1.00 77.50           C  
ATOM     68  O   ALA A   8      57.281 -31.125 -18.250  1.00 77.50           O  
ATOM     69  N   GLN A   9      56.312 -30.172 -16.469  1.00 77.25           N  
ATOM     70  CA  GLN A   9      56.531 -28.812 -16.953  1.00 77.25           C  
ATOM     71  C   GLN A   9      58.000 -28.469 -17.016  1.00 77.25           C  
ATOM     72  CB  GLN A   9      55.781 -27.812 -16.062  1.00 77.25           C  
ATOM     73  O   GLN A   9      58.469 -27.859 -17.969  1.00 77.25           O  
ATOM     74  CG  GLN A   9      55.500 -26.484 -16.750  1.00 77.25           C  
ATOM     75  CD  GLN A   9      54.281 -25.781 -16.172  1.00 77.25           C  
ATOM     76  NE2 GLN A   9      54.094 -24.500 -16.531  1.00 77.25           N  
ATOM     77  OE1 GLN A   9      53.531 -26.359 -15.391  1.00 77.25           O  
ATOM     78  N   ARG A  10      58.750 -28.828 -15.977  1.00 82.06           N  
ATOM     79  CA  ARG A  10      60.188 -28.578 -15.953  1.00 82.06           C  
ATOM     80  C   ARG A  10      60.906 -29.297 -17.094  1.00 82.06           C  
ATOM     81  CB  ARG A  10      60.781 -28.984 -14.609  1.00 82.06           C  
ATOM     82  O   ARG A  10      61.844 -28.766 -17.688  1.00 82.06           O  
ATOM     83  CG  ARG A  10      61.000 -27.828 -13.641  1.00 82.06           C  
ATOM     84  CD  ARG A  10      61.625 -28.297 -12.336  1.00 82.06           C  
ATOM     85  NE  ARG A  10      63.062 -28.516 -12.484  1.00 82.06           N  
ATOM     86  NH1 ARG A  10      63.531 -28.484 -10.219  1.00 82.06           N  
ATOM     87  NH2 ARG A  10      65.250 -28.797 -11.727  1.00 82.06           N  
ATOM     88  CZ  ARG A  10      63.938 -28.594 -11.477  1.00 82.06           C  
ATOM     89  N   TYR A  11      60.469 -30.578 -17.266  1.00 81.31           N  
ATOM     90  CA  TYR A  11      61.031 -31.375 -18.344  1.00 81.31           C  
ATOM     91  C   TYR A  11      60.750 -30.719 -19.703  1.00 81.31           C  
ATOM     92  CB  TYR A  11      60.438 -32.781 -18.344  1.00 81.31           C  
ATOM     93  O   TYR A  11      61.688 -30.578 -20.516  1.00 81.31           O  
ATOM     94  CG  TYR A  11      60.875 -33.625 -19.500  1.00 81.31           C  
ATOM     95  CD1 TYR A  11      60.031 -33.875 -20.578  1.00 81.31           C  
ATOM     96  CD2 TYR A  11      62.156 -34.188 -19.531  1.00 81.31           C  
ATOM     97  CE1 TYR A  11      60.438 -34.656 -21.656  1.00 81.31           C  
ATOM     98  CE2 TYR A  11      62.594 -35.000 -20.594  1.00 81.31           C  
ATOM     99  OH  TYR A  11      62.125 -35.969 -22.719  1.00 81.31           O  
ATOM    100  CZ  TYR A  11      61.719 -35.219 -21.656  1.00 81.31           C  
ATOM    101  N   ILE A  12      59.562 -30.297 -19.922  1.00 78.38           N  
ATOM    102  CA  ILE A  12      59.188 -29.672 -21.188  1.00 78.38           C  
ATOM    103  C   ILE A  12      59.969 -28.359 -21.359  1.00 78.38           C  
ATOM    104  CB  ILE A  12      57.656 -29.406 -21.266  1.00 78.38           C  
ATOM    105  O   ILE A  12      60.438 -28.062 -22.453  1.00 78.38           O  
ATOM    106  CG1 ILE A  12      56.875 -30.719 -21.344  1.00 78.38           C  
ATOM    107  CG2 ILE A  12      57.312 -28.500 -22.453  1.00 78.38           C  
ATOM    108  CD1 ILE A  12      55.375 -30.578 -21.125  1.00 78.38           C  
ATOM    109  N   ASP A  13      60.094 -27.562 -20.250  1.00 82.12           N  
ATOM    110  CA  ASP A  13      60.844 -26.312 -20.281  1.00 82.12           C  
ATOM    111  C   ASP A  13      62.312 -26.562 -20.609  1.00 82.12           C  
ATOM    112  CB  ASP A  13      60.719 -25.578 -18.938  1.00 82.12           C  
ATOM    113  O   ASP A  13      62.938 -25.812 -21.375  1.00 82.12           O  
ATOM    114  CG  ASP A  13      59.375 -24.938 -18.734  1.00 82.12           C  
ATOM    115  OD1 ASP A  13      58.594 -24.797 -19.719  1.00 82.12           O  
ATOM    116  OD2 ASP A  13      59.062 -24.562 -17.594  1.00 82.12           O  
ATOM    117  N   TRP A  14      62.812 -27.547 -19.953  1.00 84.50           N  
ATOM    118  CA  TRP A  14      64.188 -27.938 -20.188  1.00 84.50           C  
ATOM    119  C   TRP A  14      64.438 -28.344 -21.641  1.00 84.50           C  
ATOM    120  CB  TRP A  14      64.562 -29.094 -19.266  1.00 84.50           C  
ATOM    121  O   TRP A  14      65.375 -27.906 -22.266  1.00 84.50           O  
ATOM    122  CG  TRP A  14      66.000 -29.547 -19.406  1.00 84.50           C  
ATOM    123  CD1 TRP A  14      67.125 -28.875 -18.984  1.00 84.50           C  
ATOM    124  CD2 TRP A  14      66.438 -30.750 -20.000  1.00 84.50           C  
ATOM    125  CE2 TRP A  14      67.875 -30.750 -19.922  1.00 84.50           C  
ATOM    126  CE3 TRP A  14      65.812 -31.844 -20.609  1.00 84.50           C  
ATOM    127  NE1 TRP A  14      68.250 -29.594 -19.297  1.00 84.50           N  
ATOM    128  CH2 TRP A  14      68.000 -32.844 -21.000  1.00 84.50           C  
ATOM    129  CZ2 TRP A  14      68.625 -31.797 -20.406  1.00 84.50           C  
ATOM    130  CZ3 TRP A  14      66.625 -32.875 -21.094  1.00 84.50           C  
ATOM    131  N   VAL A  15      63.500 -29.141 -22.219  1.00 83.56           N  
ATOM    132  CA  VAL A  15      63.594 -29.625 -23.594  1.00 83.56           C  
ATOM    133  C   VAL A  15      63.500 -28.453 -24.562  1.00 83.56           C  
ATOM    134  CB  VAL A  15      62.500 -30.672 -23.922  1.00 83.56           C  
ATOM    135  O   VAL A  15      64.250 -28.359 -25.531  1.00 83.56           O  
ATOM    136  CG1 VAL A  15      62.500 -31.000 -25.406  1.00 83.56           C  
ATOM    137  CG2 VAL A  15      62.719 -31.922 -23.078  1.00 83.56           C  
ATOM    138  N   THR A  16      62.688 -27.609 -24.328  1.00 77.12           N  
ATOM    139  CA  THR A  16      62.469 -26.453 -25.219  1.00 77.12           C  
ATOM    140  C   THR A  16      63.656 -25.484 -25.109  1.00 77.12           C  
ATOM    141  CB  THR A  16      61.156 -25.719 -24.875  1.00 77.12           C  
ATOM    142  O   THR A  16      64.000 -24.859 -26.109  1.00 77.12           O  
ATOM    143  CG2 THR A  16      59.938 -26.500 -25.391  1.00 77.12           C  
ATOM    144  OG1 THR A  16      61.062 -25.562 -23.453  1.00 77.12           O  
ATOM    145  N   LYS A  17      64.250 -25.234 -23.922  1.00 84.69           N  
ATOM    146  CA  LYS A  17      65.438 -24.359 -23.719  1.00 84.69           C  
ATOM    147  C   LYS A  17      66.625 -24.875 -24.484  1.00 84.69           C  
ATOM    148  CB  LYS A  17      65.750 -24.234 -22.234  1.00 84.69           C  
ATOM    149  O   LYS A  17      67.438 -24.078 -25.016  1.00 84.69           O  
ATOM    150  CG  LYS A  17      66.562 -23.000 -21.891  1.00 84.69           C  
ATOM    151  CD  LYS A  17      66.688 -22.844 -20.375  1.00 84.69           C  
ATOM    152  CE  LYS A  17      67.562 -21.641 -20.031  1.00 84.69           C  
ATOM    153  NZ  LYS A  17      67.688 -21.438 -18.547  1.00 84.69           N  
ATOM    154  N   LEU A  18      66.812 -26.203 -24.578  1.00 85.31           N  
ATOM    155  CA  LEU A  18      67.938 -26.844 -25.250  1.00 85.31           C  
ATOM    156  C   LEU A  18      67.875 -26.625 -26.750  1.00 85.31           C  
ATOM    157  CB  LEU A  18      67.938 -28.328 -24.938  1.00 85.31           C  
ATOM    158  O   LEU A  18      68.875 -26.453 -27.391  1.00 85.31           O  
ATOM    159  CG  LEU A  18      68.750 -28.766 -23.703  1.00 85.31           C  
ATOM    160  CD1 LEU A  18      68.125 -29.969 -23.047  1.00 85.31           C  
ATOM    161  CD2 LEU A  18      70.188 -29.062 -24.109  1.00 85.31           C  
ATOM    162  N   GLY A  19      66.625 -26.328 -27.234  1.00 83.94           N  
ATOM    163  CA  GLY A  19      66.500 -26.125 -28.656  1.00 83.94           C  
ATOM    164  C   GLY A  19      66.438 -27.422 -29.438  1.00 83.94           C  
ATOM    165  O   GLY A  19      66.625 -28.500 -28.891  1.00 83.94           O  
ATOM    166  N   ARG A  20      65.938 -27.375 -30.703  1.00 86.00           N  
ATOM    167  CA  ARG A  20      65.688 -28.500 -31.609  1.00 86.00           C  
ATOM    168  C   ARG A  20      66.938 -29.312 -31.844  1.00 86.00           C  
ATOM    169  CB  ARG A  20      65.125 -28.000 -32.938  1.00 86.00           C  
ATOM    170  O   ARG A  20      66.938 -30.547 -31.766  1.00 86.00           O  
ATOM    171  CG  ARG A  20      63.688 -27.484 -32.844  1.00 86.00           C  
ATOM    172  CD  ARG A  20      63.156 -27.016 -34.188  1.00 86.00           C  
ATOM    173  NE  ARG A  20      61.844 -26.359 -34.062  1.00 86.00           N  
ATOM    174  NH1 ARG A  20      61.438 -26.297 -36.344  1.00 86.00           N  
ATOM    175  NH2 ARG A  20      59.906 -25.438 -34.875  1.00 86.00           N  
ATOM    176  CZ  ARG A  20      61.062 -26.031 -35.094  1.00 86.00           C  
ATOM    177  N   LEU A  21      68.000 -28.656 -32.031  1.00 84.81           N  
ATOM    178  CA  LEU A  21      69.250 -29.312 -32.469  1.00 84.81           C  
ATOM    179  C   LEU A  21      69.938 -29.953 -31.266  1.00 84.81           C  
ATOM    180  CB  LEU A  21      70.188 -28.328 -33.156  1.00 84.81           C  
ATOM    181  O   LEU A  21      70.375 -31.109 -31.312  1.00 84.81           O  
ATOM    182  CG  LEU A  21      71.125 -28.922 -34.219  1.00 84.81           C  
ATOM    183  CD1 LEU A  21      70.562 -28.719 -35.625  1.00 84.81           C  
ATOM    184  CD2 LEU A  21      72.500 -28.297 -34.125  1.00 84.81           C  
ATOM    185  N   LYS A  22      70.062 -29.234 -30.172  1.00 88.50           N  
ATOM    186  CA  LYS A  22      70.812 -29.703 -29.000  1.00 88.50           C  
ATOM    187  C   LYS A  22      70.062 -30.891 -28.359  1.00 88.50           C  
ATOM    188  CB  LYS A  22      70.938 -28.578 -27.984  1.00 88.50           C  
ATOM    189  O   LYS A  22      70.750 -31.859 -27.938  1.00 88.50           O  
ATOM    190  CG  LYS A  22      72.000 -27.516 -28.391  1.00 88.50           C  
ATOM    191  CD  LYS A  22      72.188 -26.484 -27.281  1.00 88.50           C  
ATOM    192  CE  LYS A  22      73.125 -25.391 -27.719  1.00 88.50           C  
ATOM    193  NZ  LYS A  22      73.312 -24.328 -26.672  1.00 88.50           N  
ATOM    194  N   PHE A  23      68.750 -30.828 -28.328  1.00 89.75           N  
ATOM    195  CA  PHE A  23      67.938 -31.906 -27.734  1.00 89.75           C  
ATOM    196  C   PHE A  23      68.062 -33.156 -28.609  1.00 89.75           C  
ATOM    197  CB  PHE A  23      66.500 -31.500 -27.516  1.00 89.75           C  
ATOM    198  O   PHE A  23      68.125 -34.281 -28.094  1.00 89.75           O  
ATOM    199  CG  PHE A  23      65.688 -32.531 -26.844  1.00 89.75           C  
ATOM    200  CD1 PHE A  23      64.812 -33.344 -27.562  1.00 89.75           C  
ATOM    201  CD2 PHE A  23      65.750 -32.750 -25.469  1.00 89.75           C  
ATOM    202  CE1 PHE A  23      64.000 -34.312 -26.938  1.00 89.75           C  
ATOM    203  CE2 PHE A  23      65.000 -33.719 -24.828  1.00 89.75           C  
ATOM    204  CZ  PHE A  23      64.125 -34.500 -25.578  1.00 89.75           C  
ATOM    205  N   SER A  24      67.938 -32.938 -29.906  1.00 90.00           N  
ATOM    206  CA  SER A  24      68.000 -34.062 -30.828  1.00 90.00           C  
ATOM    207  C   SER A  24      69.312 -34.812 -30.703  1.00 90.00           C  
ATOM    208  CB  SER A  24      67.750 -33.594 -32.250  1.00 90.00           C  
ATOM    209  O   SER A  24      69.375 -36.031 -30.719  1.00 90.00           O  
ATOM    210  OG  SER A  24      66.500 -33.000 -32.406  1.00 90.00           O  
ATOM    211  N   LEU A  25      70.375 -34.000 -30.484  1.00 90.00           N  
ATOM    212  CA  LEU A  25      71.688 -34.594 -30.328  1.00 90.00           C  
ATOM    213  C   LEU A  25      71.812 -35.312 -29.000  1.00 90.00           C  
ATOM    214  CB  LEU A  25      72.812 -33.500 -30.422  1.00 90.00           C  
ATOM    215  O   LEU A  25      72.375 -36.406 -28.938  1.00 90.00           O  
ATOM    216  CG  LEU A  25      73.188 -33.031 -31.828  1.00 90.00           C  
ATOM    217  CD1 LEU A  25      73.750 -31.609 -31.781  1.00 90.00           C  
ATOM    218  CD2 LEU A  25      74.188 -34.000 -32.438  1.00 90.00           C  
ATOM    219  N   LEU A  26      71.312 -34.656 -27.969  1.00 91.06           N  
ATOM    220  CA  LEU A  26      71.312 -35.250 -26.641  1.00 91.06           C  
ATOM    221  C   LEU A  26      70.500 -36.562 -26.656  1.00 91.06           C  
ATOM    222  CB  LEU A  26      70.688 -34.312 -25.609  1.00 91.06           C  
ATOM    223  O   LEU A  26      70.938 -37.562 -26.094  1.00 91.06           O  
ATOM    224  CG  LEU A  26      70.812 -34.750 -24.141  1.00 91.06           C  
ATOM    225  CD1 LEU A  26      71.938 -34.000 -23.453  1.00 91.06           C  
ATOM    226  CD2 LEU A  26      69.500 -34.500 -23.422  1.00 91.06           C  
ATOM    227  N   GLY A  27      69.312 -36.531 -27.219  1.00 88.50           N  
ATOM    228  CA  GLY A  27      68.500 -37.719 -27.328  1.00 88.50           C  
ATOM    229  C   GLY A  27      69.188 -38.844 -28.062  1.00 88.50           C  
ATOM    230  O   GLY A  27      69.188 -40.000 -27.641  1.00 88.50           O  
ATOM    231  N   PHE A  28      69.875 -38.469 -29.125  1.00 91.31           N  
ATOM    232  CA  PHE A  28      70.625 -39.469 -29.906  1.00 91.31           C  
ATOM    233  C   PHE A  28      71.750 -40.031 -29.094  1.00 91.31           C  
ATOM    234  CB  PHE A  28      71.125 -38.844 -31.203  1.00 91.31           C  
ATOM    235  O   PHE A  28      72.000 -41.250 -29.094  1.00 91.31           O  
ATOM    236  CG  PHE A  28      72.062 -39.719 -31.953  1.00 91.31           C  
ATOM    237  CD1 PHE A  28      73.438 -39.469 -31.953  1.00 91.31           C  
ATOM    238  CD2 PHE A  28      71.625 -40.812 -32.688  1.00 91.31           C  
ATOM    239  CE1 PHE A  28      74.312 -40.281 -32.656  1.00 91.31           C  
ATOM    240  CE2 PHE A  28      72.500 -41.625 -33.375  1.00 91.31           C  
ATOM    241  CZ  PHE A  28      73.875 -41.375 -33.375  1.00 91.31           C  
ATOM    242  N   ILE A  29      72.562 -39.188 -28.453  1.00 90.75           N  
ATOM    243  CA  ILE A  29      73.750 -39.625 -27.688  1.00 90.75           C  
ATOM    244  C   ILE A  29      73.250 -40.562 -26.578  1.00 90.75           C  
ATOM    245  CB  ILE A  29      74.500 -38.406 -27.078  1.00 90.75           C  
ATOM    246  O   ILE A  29      73.938 -41.594 -26.344  1.00 90.75           O  
ATOM    247  CG1 ILE A  29      75.125 -37.594 -28.188  1.00 90.75           C  
ATOM    248  CG2 ILE A  29      75.500 -38.875 -26.047  1.00 90.75           C  
ATOM    249  CD1 ILE A  29      75.812 -36.312 -27.703  1.00 90.75           C  
ATOM    250  N   LEU A  30      72.188 -40.219 -25.922  1.00 91.19           N  
ATOM    251  CA  LEU A  30      71.688 -41.062 -24.828  1.00 91.19           C  
ATOM    252  C   LEU A  30      71.250 -42.406 -25.328  1.00 91.19           C  
ATOM    253  CB  LEU A  30      70.500 -40.344 -24.141  1.00 91.19           C  
ATOM    254  O   LEU A  30      71.562 -43.438 -24.719  1.00 91.19           O  
ATOM    255  CG  LEU A  30      70.438 -40.500 -22.625  1.00 91.19           C  
ATOM    256  CD1 LEU A  30      70.500 -39.125 -21.953  1.00 91.19           C  
ATOM    257  CD2 LEU A  30      69.125 -41.219 -22.219  1.00 91.19           C  
ATOM    258  N   ILE A  31      70.562 -42.469 -26.453  1.00 91.38           N  
ATOM    259  CA  ILE A  31      70.062 -43.719 -27.031  1.00 91.38           C  
ATOM    260  C   ILE A  31      71.250 -44.562 -27.484  1.00 91.38           C  
ATOM    261  CB  ILE A  31      69.125 -43.469 -28.219  1.00 91.38           C  
ATOM    262  O   ILE A  31      71.312 -45.781 -27.328  1.00 91.38           O  
ATOM    263  CG1 ILE A  31      67.750 -42.906 -27.719  1.00 91.38           C  
ATOM    264  CG2 ILE A  31      68.875 -44.750 -29.016  1.00 91.38           C  
ATOM    265  CD1 ILE A  31      66.812 -42.562 -28.828  1.00 91.38           C  
ATOM    266  N   ALA A  32      72.250 -43.812 -28.031  1.00 91.06           N  
ATOM    267  CA  ALA A  32      73.438 -44.500 -28.500  1.00 91.06           C  
ATOM    268  C   ALA A  32      74.188 -45.156 -27.344  1.00 91.06           C  
ATOM    269  CB  ALA A  32      74.375 -43.500 -29.234  1.00 91.06           C  
ATOM    270  O   ALA A  32      74.688 -46.281 -27.453  1.00 91.06           O  
ATOM    271  N   ILE A  33      74.375 -44.438 -26.219  1.00 92.12           N  
ATOM    272  CA  ILE A  33      75.062 -44.906 -25.031  1.00 92.12           C  
ATOM    273  C   ILE A  33      74.312 -46.094 -24.453  1.00 92.12           C  
ATOM    274  CB  ILE A  33      75.250 -43.812 -23.969  1.00 92.12           C  
ATOM    275  O   ILE A  33      74.938 -47.125 -24.094  1.00 92.12           O  
ATOM    276  CG1 ILE A  33      76.188 -42.719 -24.469  1.00 92.12           C  
ATOM    277  CG2 ILE A  33      75.688 -44.375 -22.641  1.00 92.12           C  
ATOM    278  CD1 ILE A  33      76.312 -41.500 -23.562  1.00 92.12           C  
ATOM    279  N   LEU A  34      73.000 -45.969 -24.391  1.00 92.75           N  
ATOM    280  CA  LEU A  34      72.188 -47.031 -23.859  1.00 92.75           C  
ATOM    281  C   LEU A  34      72.250 -48.250 -24.750  1.00 92.75           C  
ATOM    282  CB  LEU A  34      70.750 -46.562 -23.719  1.00 92.75           C  
ATOM    283  O   LEU A  34      72.312 -49.375 -24.234  1.00 92.75           O  
ATOM    284  CG  LEU A  34      69.812 -47.469 -22.922  1.00 92.75           C  
ATOM    285  CD1 LEU A  34      70.000 -47.219 -21.422  1.00 92.75           C  
ATOM    286  CD2 LEU A  34      68.375 -47.219 -23.312  1.00 92.75           C  
ATOM    287  N   ALA A  35      72.188 -48.000 -25.969  1.00 90.69           N  
ATOM    288  CA  ALA A  35      72.250 -49.125 -26.922  1.00 90.69           C  
ATOM    289  C   ALA A  35      73.625 -49.875 -26.812  1.00 90.69           C  
ATOM    290  CB  ALA A  35      72.062 -48.625 -28.344  1.00 90.69           C  
ATOM    291  O   ALA A  35      73.625 -51.094 -26.844  1.00 90.69           O  
ATOM    292  N   LEU A  36      74.688 -49.156 -26.609  1.00 91.25           N  
ATOM    293  CA  LEU A  36      76.062 -49.719 -26.484  1.00 91.25           C  
ATOM    294  C   LEU A  36      76.188 -50.469 -25.172  1.00 91.25           C  
ATOM    295  CB  LEU A  36      77.125 -48.625 -26.594  1.00 91.25           C  
ATOM    296  O   LEU A  36      76.750 -51.562 -25.125  1.00 91.25           O  
ATOM    297  CG  LEU A  36      77.750 -48.406 -27.984  1.00 91.25           C  
ATOM    298  CD1 LEU A  36      78.000 -46.938 -28.219  1.00 91.25           C  
ATOM    299  CD2 LEU A  36      79.000 -49.250 -28.141  1.00 91.25           C  
ATOM    300  N   CYS A  37      75.688 -49.875 -24.125  1.00 91.94           N  
ATOM    301  CA  CYS A  37      75.750 -50.500 -22.797  1.00 91.94           C  
ATOM    302  C   CYS A  37      74.938 -51.781 -22.781  1.00 91.94           C  
ATOM    303  CB  CYS A  37      75.188 -49.531 -21.734  1.00 91.94           C  
ATOM    304  O   CYS A  37      75.375 -52.781 -22.219  1.00 91.94           O  
ATOM    305  SG  CYS A  37      76.312 -48.188 -21.312  1.00 91.94           S  
ATOM    306  N   THR A  38      73.812 -51.719 -23.422  1.00 90.88           N  
ATOM    307  CA  THR A  38      72.938 -52.906 -23.500  1.00 90.88           C  
ATOM    308  C   THR A  38      73.625 -54.000 -24.312  1.00 90.88           C  
ATOM    309  CB  THR A  38      71.562 -52.562 -24.125  1.00 90.88           C  
ATOM    310  O   THR A  38      73.562 -55.188 -23.938  1.00 90.88           O  
ATOM    311  CG2 THR A  38      70.688 -51.844 -23.109  1.00 90.88           C  
ATOM    312  OG1 THR A  38      71.750 -51.688 -25.250  1.00 90.88           O  
ATOM    313  N   HIS A  39      74.125 -53.594 -25.359  1.00 89.94           N  
ATOM    314  CA  HIS A  39      74.875 -54.562 -26.203  1.00 89.94           C  
ATOM    315  C   HIS A  39      76.000 -55.219 -25.438  1.00 89.94           C  
ATOM    316  CB  HIS A  39      75.375 -53.875 -27.453  1.00 89.94           C  
ATOM    317  O   HIS A  39      76.125 -56.469 -25.469  1.00 89.94           O  
ATOM    318  CG  HIS A  39      75.938 -54.844 -28.469  1.00 89.94           C  
ATOM    319  CD2 HIS A  39      77.125 -55.469 -28.531  1.00 89.94           C  
ATOM    320  ND1 HIS A  39      75.250 -55.219 -29.594  1.00 89.94           N  
ATOM    321  CE1 HIS A  39      76.000 -56.062 -30.297  1.00 89.94           C  
ATOM    322  NE2 HIS A  39      77.125 -56.219 -29.672  1.00 89.94           N  
ATOM    323  N   ILE A  40      76.875 -54.469 -24.734  1.00 90.06           N  
ATOM    324  CA  ILE A  40      78.000 -54.969 -23.953  1.00 90.06           C  
ATOM    325  C   ILE A  40      77.500 -55.875 -22.859  1.00 90.06           C  
ATOM    326  CB  ILE A  40      78.812 -53.781 -23.359  1.00 90.06           C  
ATOM    327  O   ILE A  40      78.062 -56.938 -22.625  1.00 90.06           O  
ATOM    328  CG1 ILE A  40      79.500 -52.969 -24.469  1.00 90.06           C  
ATOM    329  CG2 ILE A  40      79.875 -54.312 -22.359  1.00 90.06           C  
ATOM    330  CD1 ILE A  40      80.188 -51.719 -23.969  1.00 90.06           C  
ATOM    331  N   PHE A  41      76.438 -55.406 -22.219  1.00 90.88           N  
ATOM    332  CA  PHE A  41      75.875 -56.188 -21.141  1.00 90.88           C  
ATOM    333  C   PHE A  41      75.312 -57.531 -21.641  1.00 90.88           C  
ATOM    334  CB  PHE A  41      74.750 -55.406 -20.469  1.00 90.88           C  
ATOM    335  O   PHE A  41      75.562 -58.562 -21.047  1.00 90.88           O  
ATOM    336  CG  PHE A  41      74.000 -56.156 -19.359  1.00 90.88           C  
ATOM    337  CD1 PHE A  41      72.750 -56.719 -19.562  1.00 90.88           C  
ATOM    338  CD2 PHE A  41      74.625 -56.281 -18.109  1.00 90.88           C  
ATOM    339  CE1 PHE A  41      72.125 -57.406 -18.531  1.00 90.88           C  
ATOM    340  CE2 PHE A  41      74.000 -56.969 -17.094  1.00 90.88           C  
ATOM    341  CZ  PHE A  41      72.750 -57.531 -17.297  1.00 90.88           C  
ATOM    342  N   LEU A  42      74.562 -57.500 -22.703  1.00 89.00           N  
ATOM    343  CA  LEU A  42      74.000 -58.719 -23.266  1.00 89.00           C  
ATOM    344  C   LEU A  42      75.125 -59.656 -23.781  1.00 89.00           C  
ATOM    345  CB  LEU A  42      73.062 -58.375 -24.406  1.00 89.00           C  
ATOM    346  O   LEU A  42      75.000 -60.875 -23.641  1.00 89.00           O  
ATOM    347  CG  LEU A  42      71.688 -57.875 -23.984  1.00 89.00           C  
ATOM    348  CD1 LEU A  42      70.938 -57.250 -25.172  1.00 89.00           C  
ATOM    349  CD2 LEU A  42      70.812 -59.000 -23.391  1.00 89.00           C  
ATOM    350  N   SER A  43      76.125 -59.094 -24.406  1.00 88.44           N  
ATOM    351  CA  SER A  43      77.250 -59.875 -24.891  1.00 88.44           C  
ATOM    352  C   SER A  43      78.000 -60.562 -23.750  1.00 88.44           C  
ATOM    353  CB  SER A  43      78.250 -58.969 -25.656  1.00 88.44           C  
ATOM    354  O   SER A  43      78.375 -61.719 -23.875  1.00 88.44           O  
ATOM    355  OG  SER A  43      79.312 -59.719 -26.203  1.00 88.44           O  
ATOM    356  N   LEU A  44      78.188 -59.938 -22.625  1.00 89.00           N  
ATOM    357  CA  LEU A  44      78.875 -60.469 -21.453  1.00 89.00           C  
ATOM    358  C   LEU A  44      78.000 -61.562 -20.797  1.00 89.00           C  
ATOM    359  CB  LEU A  44      79.125 -59.375 -20.438  1.00 89.00           C  
ATOM    360  O   LEU A  44      78.500 -62.562 -20.328  1.00 89.00           O  
ATOM    361  CG  LEU A  44      80.438 -58.562 -20.672  1.00 89.00           C  
ATOM    362  CD1 LEU A  44      80.312 -57.188 -20.031  1.00 89.00           C  
ATOM    363  CD2 LEU A  44      81.625 -59.312 -20.125  1.00 89.00           C  
ATOM    364  N   MET A  45      76.750 -61.344 -20.781  1.00 89.25           N  
ATOM    365  CA  MET A  45      75.750 -62.250 -20.141  1.00 89.25           C  
ATOM    366  C   MET A  45      75.625 -63.531 -20.969  1.00 89.25           C  
ATOM    367  CB  MET A  45      74.438 -61.562 -19.969  1.00 89.25           C  
ATOM    368  O   MET A  45      75.562 -64.625 -20.406  1.00 89.25           O  
ATOM    369  CG  MET A  45      73.562 -62.219 -18.906  1.00 89.25           C  
ATOM    370  SD  MET A  45      71.750 -61.750 -19.078  1.00 89.25           S  
ATOM    371  CE  MET A  45      71.250 -61.781 -17.328  1.00 89.25           C  
ATOM    372  N   ILE A  46      75.500 -63.469 -22.266  1.00 86.94           N  
ATOM    373  CA  ILE A  46      75.250 -64.625 -23.125  1.00 86.94           C  
ATOM    374  C   ILE A  46      76.500 -65.312 -23.469  1.00 86.94           C  
ATOM    375  CB  ILE A  46      74.500 -64.188 -24.406  1.00 86.94           C  
ATOM    376  O   ILE A  46      76.625 -66.562 -23.312  1.00 86.94           O  
ATOM    377  CG1 ILE A  46      73.125 -63.594 -24.062  1.00 86.94           C  
ATOM    378  CG2 ILE A  46      74.375 -65.375 -25.375  1.00 86.94           C  
ATOM    379  CD1 ILE A  46      72.375 -63.000 -25.250  1.00 86.94           C  
ATOM    380  N   THR A  47      77.625 -64.688 -23.875  1.00 85.31           N  
ATOM    381  CA  THR A  47      78.812 -65.312 -24.422  1.00 85.31           C  
ATOM    382  C   THR A  47      80.000 -65.250 -23.438  1.00 85.31           C  
ATOM    383  CB  THR A  47      79.250 -64.688 -25.766  1.00 85.31           C  
ATOM    384  O   THR A  47      80.938 -66.062 -23.516  1.00 85.31           O  
ATOM    385  CG2 THR A  47      78.188 -64.938 -26.828  1.00 85.31           C  
ATOM    386  OG1 THR A  47      79.375 -63.281 -25.594  1.00 85.31           O  
ATOM    387  N   GLY A  48      80.000 -64.438 -22.344  1.00 83.31           N  
ATOM    388  CA  GLY A  48      81.062 -64.188 -21.422  1.00 83.31           C  
ATOM    389  C   GLY A  48      82.250 -63.469 -22.062  1.00 83.31           C  
ATOM    390  O   GLY A  48      83.250 -63.250 -21.422  1.00 83.31           O  
ATOM    391  N   GLN A  49      82.250 -63.219 -23.328  1.00 85.12           N  
ATOM    392  CA  GLN A  49      83.312 -62.500 -24.031  1.00 85.12           C  
ATOM    393  C   GLN A  49      82.750 -61.312 -24.844  1.00 85.12           C  
ATOM    394  CB  GLN A  49      84.062 -63.438 -24.953  1.00 85.12           C  
ATOM    395  O   GLN A  49      81.562 -61.344 -25.219  1.00 85.12           O  
ATOM    396  CG  GLN A  49      84.812 -64.562 -24.234  1.00 85.12           C  
ATOM    397  CD  GLN A  49      85.625 -65.438 -25.156  1.00 85.12           C  
ATOM    398  NE2 GLN A  49      86.250 -66.438 -24.594  1.00 85.12           N  
ATOM    399  OE1 GLN A  49      85.750 -65.125 -26.359  1.00 85.12           O  
ATOM    400  N   ILE A  50      83.438 -60.219 -24.938  1.00 81.81           N  
ATOM    401  CA  ILE A  50      83.125 -59.094 -25.766  1.00 81.81           C  
ATOM    402  C   ILE A  50      83.562 -59.312 -27.203  1.00 81.81           C  
ATOM    403  CB  ILE A  50      83.750 -57.781 -25.203  1.00 81.81           C  
ATOM    404  O   ILE A  50      84.750 -59.500 -27.453  1.00 81.81           O  
ATOM    405  CG1 ILE A  50      83.250 -57.531 -23.766  1.00 81.81           C  
ATOM    406  CG2 ILE A  50      83.375 -56.594 -26.094  1.00 81.81           C  
ATOM    407  CD1 ILE A  50      84.000 -56.406 -23.062  1.00 81.81           C  
ATOM    408  N   HIS A  51      82.688 -59.562 -28.094  1.00 82.12           N  
ATOM    409  CA  HIS A  51      83.000 -59.688 -29.516  1.00 82.12           C  
ATOM    410  C   HIS A  51      83.125 -58.344 -30.188  1.00 82.12           C  
ATOM    411  CB  HIS A  51      81.938 -60.531 -30.219  1.00 82.12           C  
ATOM    412  O   HIS A  51      82.125 -57.625 -30.328  1.00 82.12           O  
ATOM    413  CG  HIS A  51      81.812 -61.938 -29.703  1.00 82.12           C  
ATOM    414  CD2 HIS A  51      82.438 -63.094 -30.094  1.00 82.12           C  
ATOM    415  ND1 HIS A  51      81.062 -62.281 -28.625  1.00 82.12           N  
ATOM    416  CE1 HIS A  51      81.125 -63.562 -28.391  1.00 82.12           C  
ATOM    417  NE2 HIS A  51      82.000 -64.062 -29.266  1.00 82.12           N  
ATOM    418  N   TRP A  52      84.312 -57.969 -30.453  1.00 84.88           N  
ATOM    419  CA  TRP A  52      84.625 -56.656 -31.000  1.00 84.88           C  
ATOM    420  C   TRP A  52      83.938 -56.469 -32.344  1.00 84.88           C  
ATOM    421  CB  TRP A  52      86.125 -56.469 -31.141  1.00 84.88           C  
ATOM    422  O   TRP A  52      83.500 -55.344 -32.688  1.00 84.88           O  
ATOM    423  CG  TRP A  52      86.875 -56.375 -29.844  1.00 84.88           C  
ATOM    424  CD1 TRP A  52      87.688 -57.344 -29.297  1.00 84.88           C  
ATOM    425  CD2 TRP A  52      86.812 -55.312 -28.906  1.00 84.88           C  
ATOM    426  CE2 TRP A  52      87.688 -55.656 -27.828  1.00 84.88           C  
ATOM    427  CE3 TRP A  52      86.188 -54.062 -28.891  1.00 84.88           C  
ATOM    428  NE1 TRP A  52      88.188 -56.906 -28.078  1.00 84.88           N  
ATOM    429  CH2 TRP A  52      87.250 -53.625 -26.734  1.00 84.88           C  
ATOM    430  CZ2 TRP A  52      87.875 -54.812 -26.719  1.00 84.88           C  
ATOM    431  CZ3 TRP A  52      86.375 -53.219 -27.797  1.00 84.88           C  
ATOM    432  N   GLU A  53      83.688 -57.531 -33.125  1.00 87.25           N  
ATOM    433  CA  GLU A  53      83.062 -57.438 -34.406  1.00 87.25           C  
ATOM    434  C   GLU A  53      81.562 -57.031 -34.281  1.00 87.25           C  
ATOM    435  CB  GLU A  53      83.188 -58.781 -35.156  1.00 87.25           C  
ATOM    436  O   GLU A  53      81.062 -56.250 -35.062  1.00 87.25           O  
ATOM    437  CG  GLU A  53      84.562 -59.156 -35.531  1.00 87.25           C  
ATOM    438  CD  GLU A  53      84.688 -60.469 -36.312  1.00 87.25           C  
ATOM    439  OE1 GLU A  53      85.812 -60.875 -36.656  1.00 87.25           O  
ATOM    440  OE2 GLU A  53      83.625 -61.062 -36.594  1.00 87.25           O  
ATOM    441  N   SER A  54      80.938 -57.594 -33.312  1.00 85.12           N  
ATOM    442  CA  SER A  54      79.500 -57.312 -33.062  1.00 85.12           C  
ATOM    443  C   SER A  54      79.312 -55.844 -32.625  1.00 85.12           C  
ATOM    444  CB  SER A  54      78.938 -58.250 -32.000  1.00 85.12           C  
ATOM    445  O   SER A  54      78.312 -55.219 -32.969  1.00 85.12           O  
ATOM    446  OG  SER A  54      79.625 -58.094 -30.781  1.00 85.12           O  
ATOM    447  N   LEU A  55      80.312 -55.375 -31.875  1.00 86.06           N  
ATOM    448  CA  LEU A  55      80.250 -54.000 -31.406  1.00 86.06           C  
ATOM    449  C   LEU A  55      80.438 -53.031 -32.562  1.00 86.06           C  
ATOM    450  CB  LEU A  55      81.375 -53.781 -30.375  1.00 86.06           C  
ATOM    451  O   LEU A  55      79.750 -52.000 -32.594  1.00 86.06           O  
ATOM    452  CG  LEU A  55      81.000 -53.062 -29.094  1.00 86.06           C  
ATOM    453  CD1 LEU A  55      81.438 -53.844 -27.875  1.00 86.06           C  
ATOM    454  CD2 LEU A  55      81.562 -51.625 -29.062  1.00 86.06           C  
ATOM    455  N   LEU A  56      81.312 -53.375 -33.500  1.00 89.38           N  
ATOM    456  CA  LEU A  56      81.500 -52.562 -34.656  1.00 89.38           C  
ATOM    457  C   LEU A  56      80.188 -52.438 -35.469  1.00 89.38           C  
ATOM    458  CB  LEU A  56      82.625 -53.125 -35.562  1.00 89.38           C  
ATOM    459  O   LEU A  56      79.875 -51.344 -35.938  1.00 89.38           O  
ATOM    460  CG  LEU A  56      83.000 -52.312 -36.781  1.00 89.38           C  
ATOM    461  CD1 LEU A  56      83.688 -51.031 -36.375  1.00 89.38           C  
ATOM    462  CD2 LEU A  56      83.875 -53.125 -37.719  1.00 89.38           C  
ATOM    463  N   TYR A  57      79.438 -53.594 -35.688  1.00 88.50           N  
ATOM    464  CA  TYR A  57      78.188 -53.594 -36.406  1.00 88.50           C  
ATOM    465  C   TYR A  57      77.188 -52.719 -35.719  1.00 88.50           C  
ATOM    466  CB  TYR A  57      77.625 -55.031 -36.500  1.00 88.50           C  
ATOM    467  O   TYR A  57      76.375 -52.000 -36.375  1.00 88.50           O  
ATOM    468  CG  TYR A  57      78.438 -55.938 -37.406  1.00 88.50           C  
ATOM    469  CD1 TYR A  57      78.688 -55.594 -38.750  1.00 88.50           C  
ATOM    470  CD2 TYR A  57      79.000 -57.125 -36.938  1.00 88.50           C  
ATOM    471  CE1 TYR A  57      79.438 -56.406 -39.594  1.00 88.50           C  
ATOM    472  CE2 TYR A  57      79.750 -57.938 -37.781  1.00 88.50           C  
ATOM    473  OH  TYR A  57      80.688 -58.406 -39.906  1.00 88.50           O  
ATOM    474  CZ  TYR A  57      79.938 -57.594 -39.094  1.00 88.50           C  
ATOM    475  N   SER A  58      77.188 -52.688 -34.406  1.00 87.88           N  
ATOM    476  CA  SER A  58      76.250 -51.844 -33.625  1.00 87.88           C  
ATOM    477  C   SER A  58      76.562 -50.375 -33.844  1.00 87.88           C  
ATOM    478  CB  SER A  58      76.375 -52.188 -32.125  1.00 87.88           C  
ATOM    479  O   SER A  58      75.625 -49.562 -33.969  1.00 87.88           O  
ATOM    480  OG  SER A  58      75.875 -53.500 -31.875  1.00 87.88           O  
ATOM    481  N   VAL A  59      77.875 -50.062 -33.844  1.00 90.06           N  
ATOM    482  CA  VAL A  59      78.250 -48.688 -34.031  1.00 90.06           C  
ATOM    483  C   VAL A  59      77.875 -48.250 -35.438  1.00 90.06           C  
ATOM    484  CB  VAL A  59      79.750 -48.500 -33.844  1.00 90.06           C  
ATOM    485  O   VAL A  59      77.312 -47.156 -35.625  1.00 90.06           O  
ATOM    486  CG1 VAL A  59      80.188 -47.094 -34.250  1.00 90.06           C  
ATOM    487  CG2 VAL A  59      80.125 -48.750 -32.375  1.00 90.06           C  
ATOM    488  N   VAL A  60      78.188 -49.125 -36.469  1.00 90.50           N  
ATOM    489  CA  VAL A  60      77.812 -48.812 -37.844  1.00 90.50           C  
ATOM    490  C   VAL A  60      76.312 -48.625 -37.969  1.00 90.50           C  
ATOM    491  CB  VAL A  60      78.312 -49.938 -38.812  1.00 90.50           C  
ATOM    492  O   VAL A  60      75.875 -47.688 -38.625  1.00 90.50           O  
ATOM    493  CG1 VAL A  60      77.750 -49.688 -40.219  1.00 90.50           C  
ATOM    494  CG2 VAL A  60      79.812 -50.031 -38.812  1.00 90.50           C  
ATOM    495  N   PHE A  61      75.562 -49.500 -37.344  1.00 90.12           N  
ATOM    496  CA  PHE A  61      74.062 -49.406 -37.344  1.00 90.12           C  
ATOM    497  C   PHE A  61      73.625 -48.094 -36.688  1.00 90.12           C  
ATOM    498  CB  PHE A  61      73.438 -50.594 -36.594  1.00 90.12           C  
ATOM    499  O   PHE A  61      72.688 -47.438 -37.188  1.00 90.12           O  
ATOM    500  CG  PHE A  61      71.938 -50.594 -36.594  1.00 90.12           C  
ATOM    501  CD1 PHE A  61      71.250 -50.188 -35.500  1.00 90.12           C  
ATOM    502  CD2 PHE A  61      71.250 -51.031 -37.719  1.00 90.12           C  
ATOM    503  CE1 PHE A  61      69.875 -50.188 -35.500  1.00 90.12           C  
ATOM    504  CE2 PHE A  61      69.875 -51.031 -37.750  1.00 90.12           C  
ATOM    505  CZ  PHE A  61      69.188 -50.594 -36.625  1.00 90.12           C  
ATOM    506  N   GLY A  62      74.250 -47.719 -35.594  1.00 90.44           N  
ATOM    507  CA  GLY A  62      73.938 -46.469 -34.938  1.00 90.44           C  
ATOM    508  C   GLY A  62      74.188 -45.250 -35.812  1.00 90.44           C  
ATOM    509  O   GLY A  62      73.375 -44.312 -35.812  1.00 90.44           O  
ATOM    510  N   VAL A  63      75.312 -45.281 -36.562  1.00 91.44           N  
ATOM    511  CA  VAL A  63      75.688 -44.156 -37.438  1.00 91.44           C  
ATOM    512  C   VAL A  63      74.625 -44.062 -38.562  1.00 91.44           C  
ATOM    513  CB  VAL A  63      77.062 -44.312 -38.000  1.00 91.44           C  
ATOM    514  O   VAL A  63      74.250 -42.969 -38.938  1.00 91.44           O  
ATOM    515  CG1 VAL A  63      77.375 -43.281 -39.094  1.00 91.44           C  
ATOM    516  CG2 VAL A  63      78.125 -44.219 -36.906  1.00 91.44           C  
ATOM    517  N   ILE A  64      74.188 -45.219 -39.094  1.00 93.00           N  
ATOM    518  CA  ILE A  64      73.250 -45.250 -40.219  1.00 93.00           C  
ATOM    519  C   ILE A  64      71.875 -44.781 -39.719  1.00 93.00           C  
ATOM    520  CB  ILE A  64      73.125 -46.656 -40.844  1.00 93.00           C  
ATOM    521  O   ILE A  64      71.125 -44.094 -40.406  1.00 93.00           O  
ATOM    522  CG1 ILE A  64      74.438 -47.000 -41.562  1.00 93.00           C  
ATOM    523  CG2 ILE A  64      71.938 -46.719 -41.781  1.00 93.00           C  
ATOM    524  CD1 ILE A  64      74.500 -48.438 -42.062  1.00 93.00           C  
ATOM    525  N   SER A  65      71.500 -45.125 -38.438  1.00 92.75           N  
ATOM    526  CA  SER A  65      70.188 -44.781 -37.875  1.00 92.75           C  
ATOM    527  C   SER A  65      70.188 -43.375 -37.281  1.00 92.75           C  
ATOM    528  CB  SER A  65      69.812 -45.812 -36.812  1.00 92.75           C  
ATOM    529  O   SER A  65      69.062 -42.844 -36.969  1.00 92.75           O  
ATOM    530  OG  SER A  65      70.688 -45.719 -35.688  1.00 92.75           O  
ATOM    531  N   ALA A  66      71.375 -42.719 -37.156  1.00 91.69           N  
ATOM    532  CA  ALA A  66      71.500 -41.438 -36.469  1.00 91.69           C  
ATOM    533  C   ALA A  66      70.625 -40.344 -37.125  1.00 91.69           C  
ATOM    534  CB  ALA A  66      72.938 -41.000 -36.469  1.00 91.69           C  
ATOM    535  O   ALA A  66      69.875 -39.656 -36.438  1.00 91.69           O  
ATOM    536  N   PRO A  67      70.625 -40.156 -38.438  1.00 93.19           N  
ATOM    537  CA  PRO A  67      69.812 -39.094 -39.031  1.00 93.19           C  
ATOM    538  C   PRO A  67      68.312 -39.250 -38.781  1.00 93.19           C  
ATOM    539  CB  PRO A  67      70.125 -39.219 -40.531  1.00 93.19           C  
ATOM    540  O   PRO A  67      67.625 -38.281 -38.594  1.00 93.19           O  
ATOM    541  CG  PRO A  67      71.375 -40.062 -40.594  1.00 93.19           C  
ATOM    542  CD  PRO A  67      71.500 -40.812 -39.281  1.00 93.19           C  
ATOM    543  N   PHE A  68      67.812 -40.594 -38.781  1.00 93.19           N  
ATOM    544  CA  PHE A  68      66.438 -40.875 -38.562  1.00 93.19           C  
ATOM    545  C   PHE A  68      66.000 -40.500 -37.125  1.00 93.19           C  
ATOM    546  CB  PHE A  68      66.125 -42.344 -38.812  1.00 93.19           C  
ATOM    547  O   PHE A  68      65.000 -39.875 -36.906  1.00 93.19           O  
ATOM    548  CG  PHE A  68      66.188 -42.719 -40.281  1.00 93.19           C  
ATOM    549  CD1 PHE A  68      65.125 -42.531 -41.125  1.00 93.19           C  
ATOM    550  CD2 PHE A  68      67.375 -43.250 -40.812  1.00 93.19           C  
ATOM    551  CE1 PHE A  68      65.188 -42.875 -42.469  1.00 93.19           C  
ATOM    552  CE2 PHE A  68      67.438 -43.594 -42.156  1.00 93.19           C  
ATOM    553  CZ  PHE A  68      66.375 -43.406 -42.969  1.00 93.19           C  
ATOM    554  N   VAL A  69      66.875 -40.906 -36.156  1.00 91.69           N  
ATOM    555  CA  VAL A  69      66.625 -40.625 -34.719  1.00 91.69           C  
ATOM    556  C   VAL A  69      66.688 -39.125 -34.469  1.00 91.69           C  
ATOM    557  CB  VAL A  69      67.625 -41.375 -33.812  1.00 91.69           C  
ATOM    558  O   VAL A  69      65.812 -38.594 -33.781  1.00 91.69           O  
ATOM    559  CG1 VAL A  69      67.438 -41.000 -32.344  1.00 91.69           C  
ATOM    560  CG2 VAL A  69      67.562 -42.875 -34.000  1.00 91.69           C  
ATOM    561  N   ILE A  70      67.688 -38.500 -35.000  1.00 91.56           N  
ATOM    562  CA  ILE A  70      67.875 -37.062 -34.812  1.00 91.56           C  
ATOM    563  C   ILE A  70      66.625 -36.344 -35.438  1.00 91.56           C  
ATOM    564  CB  ILE A  70      69.125 -36.531 -35.469  1.00 91.56           C  
ATOM    565  O   ILE A  70      66.062 -35.406 -34.812  1.00 91.56           O  
ATOM    566  CG1 ILE A  70      70.375 -37.094 -34.750  1.00 91.56           C  
ATOM    567  CG2 ILE A  70      69.188 -35.000 -35.500  1.00 91.56           C  
ATOM    568  CD1 ILE A  70      71.688 -36.750 -35.406  1.00 91.56           C  
ATOM    569  N   TYR A  71      66.250 -36.688 -36.625  1.00 92.31           N  
ATOM    570  CA  TYR A  71      65.062 -36.125 -37.250  1.00 92.31           C  
ATOM    571  C   TYR A  71      63.812 -36.344 -36.406  1.00 92.31           C  
ATOM    572  CB  TYR A  71      64.875 -36.750 -38.656  1.00 92.31           C  
ATOM    573  O   TYR A  71      63.000 -35.438 -36.250  1.00 92.31           O  
ATOM    574  CG  TYR A  71      63.625 -36.281 -39.344  1.00 92.31           C  
ATOM    575  CD1 TYR A  71      62.469 -37.094 -39.438  1.00 92.31           C  
ATOM    576  CD2 TYR A  71      63.562 -35.031 -39.938  1.00 92.31           C  
ATOM    577  CE1 TYR A  71      61.344 -36.656 -40.094  1.00 92.31           C  
ATOM    578  CE2 TYR A  71      62.406 -34.594 -40.594  1.00 92.31           C  
ATOM    579  OH  TYR A  71      60.156 -34.969 -41.312  1.00 92.31           O  
ATOM    580  CZ  TYR A  71      61.312 -35.406 -40.656  1.00 92.31           C  
ATOM    581  N   PHE A  72      63.594 -37.594 -35.875  1.00 92.69           N  
ATOM    582  CA  PHE A  72      62.438 -37.938 -35.031  1.00 92.69           C  
ATOM    583  C   PHE A  72      62.375 -37.000 -33.812  1.00 92.69           C  
ATOM    584  CB  PHE A  72      62.531 -39.375 -34.562  1.00 92.69           C  
ATOM    585  O   PHE A  72      61.312 -36.438 -33.500  1.00 92.69           O  
ATOM    586  CG  PHE A  72      61.469 -39.750 -33.562  1.00 92.69           C  
ATOM    587  CD1 PHE A  72      61.750 -39.875 -32.219  1.00 92.69           C  
ATOM    588  CD2 PHE A  72      60.188 -40.031 -34.000  1.00 92.69           C  
ATOM    589  CE1 PHE A  72      60.781 -40.219 -31.297  1.00 92.69           C  
ATOM    590  CE2 PHE A  72      59.188 -40.375 -33.094  1.00 92.69           C  
ATOM    591  CZ  PHE A  72      59.469 -40.469 -31.734  1.00 92.69           C  
ATOM    592  N   PHE A  73      63.531 -36.844 -33.094  1.00 91.19           N  
ATOM    593  CA  PHE A  73      63.562 -35.969 -31.906  1.00 91.19           C  
ATOM    594  C   PHE A  73      63.312 -34.531 -32.281  1.00 91.19           C  
ATOM    595  CB  PHE A  73      64.938 -36.125 -31.172  1.00 91.19           C  
ATOM    596  O   PHE A  73      62.656 -33.781 -31.547  1.00 91.19           O  
ATOM    597  CG  PHE A  73      65.000 -37.281 -30.234  1.00 91.19           C  
ATOM    598  CD1 PHE A  73      64.250 -37.281 -29.047  1.00 91.19           C  
ATOM    599  CD2 PHE A  73      65.750 -38.375 -30.547  1.00 91.19           C  
ATOM    600  CE1 PHE A  73      64.312 -38.375 -28.188  1.00 91.19           C  
ATOM    601  CE2 PHE A  73      65.812 -39.469 -29.672  1.00 91.19           C  
ATOM    602  CZ  PHE A  73      65.125 -39.469 -28.500  1.00 91.19           C  
ATOM    603  N   ALA A  74      63.906 -34.125 -33.406  1.00 90.19           N  
ATOM    604  CA  ALA A  74      63.656 -32.781 -33.906  1.00 90.19           C  
ATOM    605  C   ALA A  74      62.156 -32.562 -34.125  1.00 90.19           C  
ATOM    606  CB  ALA A  74      64.438 -32.531 -35.188  1.00 90.19           C  
ATOM    607  O   ALA A  74      61.625 -31.500 -33.781  1.00 90.19           O  
ATOM    608  N   LEU A  75      61.500 -33.531 -34.781  1.00 91.12           N  
ATOM    609  CA  LEU A  75      60.062 -33.469 -35.031  1.00 91.12           C  
ATOM    610  C   LEU A  75      59.281 -33.438 -33.719  1.00 91.12           C  
ATOM    611  CB  LEU A  75      59.625 -34.656 -35.875  1.00 91.12           C  
ATOM    612  O   LEU A  75      58.312 -32.688 -33.594  1.00 91.12           O  
ATOM    613  CG  LEU A  75      59.844 -34.531 -37.406  1.00 91.12           C  
ATOM    614  CD1 LEU A  75      59.625 -35.875 -38.062  1.00 91.12           C  
ATOM    615  CD2 LEU A  75      58.938 -33.469 -38.000  1.00 91.12           C  
ATOM    616  N   LEU A  76      59.719 -34.188 -32.781  1.00 89.81           N  
ATOM    617  CA  LEU A  76      59.062 -34.250 -31.484  1.00 89.81           C  
ATOM    618  C   LEU A  76      59.094 -32.906 -30.797  1.00 89.81           C  
ATOM    619  CB  LEU A  76      59.750 -35.312 -30.594  1.00 89.81           C  
ATOM    620  O   LEU A  76      58.094 -32.438 -30.250  1.00 89.81           O  
ATOM    621  CG  LEU A  76      59.094 -35.562 -29.234  1.00 89.81           C  
ATOM    622  CD1 LEU A  76      57.781 -36.312 -29.406  1.00 89.81           C  
ATOM    623  CD2 LEU A  76      60.031 -36.375 -28.344  1.00 89.81           C  
ATOM    624  N   VAL A  77      60.344 -32.312 -30.766  1.00 89.31           N  
ATOM    625  CA  VAL A  77      60.500 -31.000 -30.109  1.00 89.31           C  
ATOM    626  C   VAL A  77      59.625 -29.969 -30.812  1.00 89.31           C  
ATOM    627  CB  VAL A  77      61.969 -30.547 -30.125  1.00 89.31           C  
ATOM    628  O   VAL A  77      58.969 -29.141 -30.156  1.00 89.31           O  
ATOM    629  CG1 VAL A  77      62.094 -29.094 -29.641  1.00 89.31           C  
ATOM    630  CG2 VAL A  77      62.812 -31.469 -29.250  1.00 89.31           C  
ATOM    631  N   GLU A  78      59.594 -30.031 -32.125  1.00 89.44           N  
ATOM    632  CA  GLU A  78      58.781 -29.109 -32.906  1.00 89.44           C  
ATOM    633  C   GLU A  78      57.281 -29.266 -32.531  1.00 89.44           C  
ATOM    634  CB  GLU A  78      59.000 -29.328 -34.375  1.00 89.44           C  
ATOM    635  O   GLU A  78      56.594 -28.266 -32.344  1.00 89.44           O  
ATOM    636  CG  GLU A  78      58.312 -28.281 -35.281  1.00 89.44           C  
ATOM    637  CD  GLU A  78      58.562 -28.484 -36.750  1.00 89.44           C  
ATOM    638  OE1 GLU A  78      58.219 -27.594 -37.562  1.00 89.44           O  
ATOM    639  OE2 GLU A  78      59.156 -29.531 -37.125  1.00 89.44           O  
ATOM    640  N   ARG A  79      56.812 -30.453 -32.531  1.00 88.88           N  
ATOM    641  CA  ARG A  79      55.406 -30.734 -32.219  1.00 88.88           C  
ATOM    642  C   ARG A  79      55.062 -30.266 -30.812  1.00 88.88           C  
ATOM    643  CB  ARG A  79      55.094 -32.219 -32.375  1.00 88.88           C  
ATOM    644  O   ARG A  79      53.969 -29.750 -30.578  1.00 88.88           O  
ATOM    645  CG  ARG A  79      54.938 -32.656 -33.812  1.00 88.88           C  
ATOM    646  CD  ARG A  79      54.219 -34.000 -33.906  1.00 88.88           C  
ATOM    647  NE  ARG A  79      54.125 -34.469 -35.312  1.00 88.88           N  
ATOM    648  NH1 ARG A  79      52.312 -35.875 -34.906  1.00 88.88           N  
ATOM    649  NH2 ARG A  79      53.188 -35.656 -37.031  1.00 88.88           N  
ATOM    650  CZ  ARG A  79      53.219 -35.312 -35.750  1.00 88.88           C  
ATOM    651  N   LEU A  80      56.000 -30.500 -29.891  1.00 88.50           N  
ATOM    652  CA  LEU A  80      55.781 -30.109 -28.500  1.00 88.50           C  
ATOM    653  C   LEU A  80      55.719 -28.578 -28.375  1.00 88.50           C  
ATOM    654  CB  LEU A  80      56.906 -30.656 -27.609  1.00 88.50           C  
ATOM    655  O   LEU A  80      54.875 -28.062 -27.641  1.00 88.50           O  
ATOM    656  CG  LEU A  80      56.594 -31.922 -26.828  1.00 88.50           C  
ATOM    657  CD1 LEU A  80      57.812 -32.812 -26.734  1.00 88.50           C  
ATOM    658  CD2 LEU A  80      56.094 -31.562 -25.422  1.00 88.50           C  
ATOM    659  N   GLU A  81      56.594 -27.953 -29.109  1.00 88.44           N  
ATOM    660  CA  GLU A  81      56.625 -26.500 -29.094  1.00 88.44           C  
ATOM    661  C   GLU A  81      55.312 -25.922 -29.656  1.00 88.44           C  
ATOM    662  CB  GLU A  81      57.812 -25.953 -29.875  1.00 88.44           C  
ATOM    663  O   GLU A  81      54.750 -24.984 -29.109  1.00 88.44           O  
ATOM    664  CG  GLU A  81      58.125 -24.500 -29.609  1.00 88.44           C  
ATOM    665  CD  GLU A  81      59.438 -24.031 -30.219  1.00 88.44           C  
ATOM    666  OE1 GLU A  81      59.781 -22.828 -30.094  1.00 88.44           O  
ATOM    667  OE2 GLU A  81      60.125 -24.875 -30.828  1.00 88.44           O  
ATOM    668  N   LEU A  82      54.906 -26.516 -30.750  1.00 88.75           N  
ATOM    669  CA  LEU A  82      53.656 -26.062 -31.375  1.00 88.75           C  
ATOM    670  C   LEU A  82      52.469 -26.297 -30.438  1.00 88.75           C  
ATOM    671  CB  LEU A  82      53.438 -26.766 -32.719  1.00 88.75           C  
ATOM    672  O   LEU A  82      51.594 -25.453 -30.328  1.00 88.75           O  
ATOM    673  CG  LEU A  82      54.250 -26.281 -33.906  1.00 88.75           C  
ATOM    674  CD1 LEU A  82      54.094 -27.219 -35.094  1.00 88.75           C  
ATOM    675  CD2 LEU A  82      53.875 -24.844 -34.281  1.00 88.75           C  
ATOM    676  N   SER A  83      52.344 -27.391 -29.828  1.00 89.12           N  
ATOM    677  CA  SER A  83      51.281 -27.719 -28.891  1.00 89.12           C  
ATOM    678  C   SER A  83      51.250 -26.766 -27.703  1.00 89.12           C  
ATOM    679  CB  SER A  83      51.406 -29.172 -28.391  1.00 89.12           C  
ATOM    680  O   SER A  83      50.188 -26.344 -27.266  1.00 89.12           O  
ATOM    681  OG  SER A  83      50.344 -29.500 -27.531  1.00 89.12           O  
ATOM    682  N   ARG A  84      52.375 -26.391 -27.219  1.00 85.94           N  
ATOM    683  CA  ARG A  84      52.500 -25.438 -26.109  1.00 85.94           C  
ATOM    684  C   ARG A  84      51.969 -24.062 -26.516  1.00 85.94           C  
ATOM    685  CB  ARG A  84      53.938 -25.344 -25.641  1.00 85.94           C  
ATOM    686  O   ARG A  84      51.250 -23.438 -25.750  1.00 85.94           O  
ATOM    687  CG  ARG A  84      54.125 -24.625 -24.312  1.00 85.94           C  
ATOM    688  CD  ARG A  84      55.562 -24.203 -24.078  1.00 85.94           C  
ATOM    689  NE  ARG A  84      55.906 -23.016 -24.859  1.00 85.94           N  
ATOM    690  NH1 ARG A  84      58.188 -23.312 -24.656  1.00 85.94           N  
ATOM    691  NH2 ARG A  84      57.375 -21.531 -25.844  1.00 85.94           N  
ATOM    692  CZ  ARG A  84      57.156 -22.625 -25.125  1.00 85.94           C  
ATOM    693  N   GLN A  85      52.469 -23.781 -27.656  1.00 87.88           N  
ATOM    694  CA  GLN A  85      52.031 -22.484 -28.141  1.00 87.88           C  
ATOM    695  C   GLN A  85      50.500 -22.438 -28.312  1.00 87.88           C  
ATOM    696  CB  GLN A  85      52.719 -22.125 -29.453  1.00 87.88           C  
ATOM    697  O   GLN A  85      49.875 -21.453 -27.938  1.00 87.88           O  
ATOM    698  CG  GLN A  85      54.156 -21.672 -29.281  1.00 87.88           C  
ATOM    699  CD  GLN A  85      54.844 -21.359 -30.609  1.00 87.88           C  
ATOM    700  NE2 GLN A  85      56.031 -20.812 -30.547  1.00 87.88           N  
ATOM    701  OE1 GLN A  85      54.281 -21.594 -31.672  1.00 87.88           O  
ATOM    702  N   ASN A  86      49.969 -23.516 -28.859  1.00 91.94           N  
ATOM    703  CA  ASN A  86      48.531 -23.594 -29.062  1.00 91.94           C  
ATOM    704  C   ASN A  86      47.781 -23.578 -27.719  1.00 91.94           C  
ATOM    705  CB  ASN A  86      48.156 -24.828 -29.859  1.00 91.94           C  
ATOM    706  O   ASN A  86      46.750 -22.906 -27.594  1.00 91.94           O  
ATOM    707  CG  ASN A  86      48.469 -24.688 -31.344  1.00 91.94           C  
ATOM    708  ND2 ASN A  86      48.469 -25.812 -32.062  1.00 91.94           N  
ATOM    709  OD1 ASN A  86      48.688 -23.578 -31.828  1.00 91.94           O  
ATOM    710  N   LEU A  87      48.344 -24.312 -26.797  1.00 89.56           N  
ATOM    711  CA  LEU A  87      47.688 -24.391 -25.484  1.00 89.56           C  
ATOM    712  C   LEU A  87      47.750 -23.031 -24.781  1.00 89.56           C  
ATOM    713  CB  LEU A  87      48.375 -25.453 -24.609  1.00 89.56           C  
ATOM    714  O   LEU A  87      46.750 -22.625 -24.172  1.00 89.56           O  
ATOM    715  CG  LEU A  87      47.719 -25.766 -23.281  1.00 89.56           C  
ATOM    716  CD1 LEU A  87      46.312 -26.297 -23.500  1.00 89.56           C  
ATOM    717  CD2 LEU A  87      48.562 -26.781 -22.500  1.00 89.56           C  
ATOM    718  N   THR A  88      48.875 -22.422 -24.828  1.00 90.88           N  
ATOM    719  CA  THR A  88      49.000 -21.109 -24.234  1.00 90.88           C  
ATOM    720  C   THR A  88      48.031 -20.125 -24.859  1.00 90.88           C  
ATOM    721  CB  THR A  88      50.438 -20.562 -24.391  1.00 90.88           C  
ATOM    722  O   THR A  88      47.406 -19.328 -24.156  1.00 90.88           O  
ATOM    723  CG2 THR A  88      50.625 -19.234 -23.656  1.00 90.88           C  
ATOM    724  OG1 THR A  88      51.375 -21.516 -23.844  1.00 90.88           O  
ATOM    725  N   ASN A  89      47.938 -20.188 -26.188  1.00 92.50           N  
ATOM    726  CA  ASN A  89      46.969 -19.328 -26.875  1.00 92.50           C  
ATOM    727  C   ASN A  89      45.531 -19.641 -26.484  1.00 92.50           C  
ATOM    728  CB  ASN A  89      47.156 -19.438 -28.391  1.00 92.50           C  
ATOM    729  O   ASN A  89      44.750 -18.734 -26.250  1.00 92.50           O  
ATOM    730  CG  ASN A  89      48.438 -18.766 -28.891  1.00 92.50           C  
ATOM    731  ND2 ASN A  89      48.844 -19.125 -30.094  1.00 92.50           N  
ATOM    732  OD1 ASN A  89      49.000 -17.938 -28.188  1.00 92.50           O  
ATOM    733  N   LEU A  90      45.219 -20.969 -26.359  1.00 93.38           N  
ATOM    734  CA  LEU A  90      43.875 -21.406 -25.984  1.00 93.38           C  
ATOM    735  C   LEU A  90      43.531 -20.969 -24.562  1.00 93.38           C  
ATOM    736  CB  LEU A  90      43.750 -22.922 -26.125  1.00 93.38           C  
ATOM    737  O   LEU A  90      42.438 -20.484 -24.297  1.00 93.38           O  
ATOM    738  CG  LEU A  90      42.344 -23.500 -25.922  1.00 93.38           C  
ATOM    739  CD1 LEU A  90      41.375 -22.953 -26.984  1.00 93.38           C  
ATOM    740  CD2 LEU A  90      42.375 -25.031 -25.969  1.00 93.38           C  
ATOM    741  N   VAL A  91      44.469 -21.156 -23.656  1.00 93.12           N  
ATOM    742  CA  VAL A  91      44.250 -20.781 -22.266  1.00 93.12           C  
ATOM    743  C   VAL A  91      44.062 -19.266 -22.172  1.00 93.12           C  
ATOM    744  CB  VAL A  91      45.438 -21.219 -21.375  1.00 93.12           C  
ATOM    745  O   VAL A  91      43.219 -18.797 -21.422  1.00 93.12           O  
ATOM    746  CG1 VAL A  91      45.344 -20.578 -19.984  1.00 93.12           C  
ATOM    747  CG2 VAL A  91      45.469 -22.750 -21.266  1.00 93.12           C  
ATOM    748  N   GLY A  92      44.906 -18.531 -22.906  1.00 94.50           N  
ATOM    749  CA  GLY A  92      44.719 -17.094 -22.938  1.00 94.50           C  
ATOM    750  C   GLY A  92      43.375 -16.641 -23.453  1.00 94.50           C  
ATOM    751  O   GLY A  92      42.750 -15.758 -22.891  1.00 94.50           O  
ATOM    752  N   GLU A  93      42.906 -17.297 -24.547  1.00 93.81           N  
ATOM    753  CA  GLU A  93      41.594 -17.000 -25.125  1.00 93.81           C  
ATOM    754  C   GLU A  93      40.469 -17.328 -24.141  1.00 93.81           C  
ATOM    755  CB  GLU A  93      41.375 -17.750 -26.438  1.00 93.81           C  
ATOM    756  O   GLU A  93      39.500 -16.562 -23.984  1.00 93.81           O  
ATOM    757  CG  GLU A  93      42.094 -17.125 -27.625  1.00 93.81           C  
ATOM    758  CD  GLU A  93      41.906 -17.906 -28.906  1.00 93.81           C  
ATOM    759  OE1 GLU A  93      42.562 -17.562 -29.922  1.00 93.81           O  
ATOM    760  OE2 GLU A  93      41.125 -18.875 -28.906  1.00 93.81           O  
ATOM    761  N   LEU A  94      40.625 -18.438 -23.484  1.00 94.44           N  
ATOM    762  CA  LEU A  94      39.594 -18.875 -22.516  1.00 94.44           C  
ATOM    763  C   LEU A  94      39.562 -17.922 -21.328  1.00 94.44           C  
ATOM    764  CB  LEU A  94      39.906 -20.297 -22.047  1.00 94.44           C  
ATOM    765  O   LEU A  94      38.469 -17.562 -20.859  1.00 94.44           O  
ATOM    766  CG  LEU A  94      38.844 -20.938 -21.156  1.00 94.44           C  
ATOM    767  CD1 LEU A  94      37.531 -21.141 -21.922  1.00 94.44           C  
ATOM    768  CD2 LEU A  94      39.344 -22.266 -20.594  1.00 94.44           C  
ATOM    769  N   GLN A  95      40.688 -17.562 -20.859  1.00 94.06           N  
ATOM    770  CA  GLN A  95      40.719 -16.641 -19.719  1.00 94.06           C  
ATOM    771  C   GLN A  95      40.094 -15.305 -20.078  1.00 94.06           C  
ATOM    772  CB  GLN A  95      42.156 -16.422 -19.266  1.00 94.06           C  
ATOM    773  O   GLN A  95      39.375 -14.719 -19.266  1.00 94.06           O  
ATOM    774  CG  GLN A  95      42.750 -17.578 -18.453  1.00 94.06           C  
ATOM    775  CD  GLN A  95      44.156 -17.344 -18.016  1.00 94.06           C  
ATOM    776  NE2 GLN A  95      44.562 -17.938 -16.891  1.00 94.06           N  
ATOM    777  OE1 GLN A  95      44.938 -16.625 -18.688  1.00 94.06           O  
ATOM    778  N   GLN A  96      40.344 -14.852 -21.234  1.00 94.19           N  
ATOM    779  CA  GLN A  96      39.750 -13.609 -21.719  1.00 94.19           C  
ATOM    780  C   GLN A  96      38.219 -13.750 -21.844  1.00 94.19           C  
ATOM    781  CB  GLN A  96      40.344 -13.211 -23.062  1.00 94.19           C  
ATOM    782  O   GLN A  96      37.500 -12.844 -21.453  1.00 94.19           O  
ATOM    783  CG  GLN A  96      39.875 -11.844 -23.562  1.00 94.19           C  
ATOM    784  CD  GLN A  96      40.625 -11.391 -24.812  1.00 94.19           C  
ATOM    785  NE2 GLN A  96      40.188 -10.273 -25.375  1.00 94.19           N  
ATOM    786  OE1 GLN A  96      41.562 -12.047 -25.250  1.00 94.19           O  
ATOM    787  N   GLU A  97      37.750 -14.906 -22.391  1.00 94.31           N  
ATOM    788  CA  GLU A  97      36.312 -15.148 -22.531  1.00 94.31           C  
ATOM    789  C   GLU A  97      35.656 -15.195 -21.156  1.00 94.31           C  
ATOM    790  CB  GLU A  97      36.062 -16.453 -23.297  1.00 94.31           C  
ATOM    791  O   GLU A  97      34.562 -14.648 -20.984  1.00 94.31           O  
ATOM    792  CG  GLU A  97      34.625 -16.594 -23.797  1.00 94.31           C  
ATOM    793  CD  GLU A  97      34.406 -17.859 -24.609  1.00 94.31           C  
ATOM    794  OE1 GLU A  97      33.250 -18.141 -24.984  1.00 94.31           O  
ATOM    795  OE2 GLU A  97      35.406 -18.562 -24.875  1.00 94.31           O  
ATOM    796  N   ILE A  98      36.281 -15.859 -20.219  1.00 95.19           N  
ATOM    797  CA  ILE A  98      35.750 -15.977 -18.875  1.00 95.19           C  
ATOM    798  C   ILE A  98      35.656 -14.594 -18.234  1.00 95.19           C  
ATOM    799  CB  ILE A  98      36.562 -16.938 -18.000  1.00 95.19           C  
ATOM    800  O   ILE A  98      34.688 -14.258 -17.578  1.00 95.19           O  
ATOM    801  CG1 ILE A  98      36.375 -18.391 -18.469  1.00 95.19           C  
ATOM    802  CG2 ILE A  98      36.219 -16.781 -16.531  1.00 95.19           C  
ATOM    803  CD1 ILE A  98      37.250 -19.406 -17.734  1.00 95.19           C  
ATOM    804  N   ARG A  99      36.688 -13.836 -18.391  1.00 94.88           N  
ATOM    805  CA  ARG A  99      36.719 -12.492 -17.828  1.00 94.88           C  
ATOM    806  C   ARG A  99      35.625 -11.625 -18.438  1.00 94.88           C  
ATOM    807  CB  ARG A  99      38.094 -11.844 -18.062  1.00 94.88           C  
ATOM    808  O   ARG A  99      34.906 -10.906 -17.719  1.00 94.88           O  
ATOM    809  CG  ARG A  99      38.312 -10.562 -17.266  1.00 94.88           C  
ATOM    810  CD  ARG A  99      39.688  -9.992 -17.500  1.00 94.88           C  
ATOM    811  NE  ARG A  99      40.688 -10.688 -16.703  1.00 94.88           N  
ATOM    812  NH1 ARG A  99      42.469  -9.359 -17.391  1.00 94.88           N  
ATOM    813  NH2 ARG A  99      42.812 -11.078 -15.914  1.00 94.88           N  
ATOM    814  CZ  ARG A  99      42.000 -10.375 -16.672  1.00 94.88           C  
ATOM    815  N   GLU A 100      35.438 -11.641 -19.750  1.00 94.06           N  
ATOM    816  CA  GLU A 100      34.406 -10.883 -20.422  1.00 94.06           C  
ATOM    817  C   GLU A 100      33.000 -11.305 -19.953  1.00 94.06           C  
ATOM    818  CB  GLU A 100      34.500 -11.047 -21.938  1.00 94.06           C  
ATOM    819  O   GLU A 100      32.125 -10.461 -19.719  1.00 94.06           O  
ATOM    820  CG  GLU A 100      35.688 -10.305 -22.562  1.00 94.06           C  
ATOM    821  CD  GLU A 100      35.812 -10.523 -24.047  1.00 94.06           C  
ATOM    822  OE1 GLU A 100      36.750  -9.969 -24.672  1.00 94.06           O  
ATOM    823  OE2 GLU A 100      34.969 -11.250 -24.625  1.00 94.06           O  
ATOM    824  N   ARG A 101      32.875 -12.625 -19.828  1.00 93.19           N  
ATOM    825  CA  ARG A 101      31.594 -13.141 -19.375  1.00 93.19           C  
ATOM    826  C   ARG A 101      31.312 -12.727 -17.922  1.00 93.19           C  
ATOM    827  CB  ARG A 101      31.547 -14.664 -19.500  1.00 93.19           C  
ATOM    828  O   ARG A 101      30.203 -12.328 -17.594  1.00 93.19           O  
ATOM    829  CG  ARG A 101      30.141 -15.250 -19.406  1.00 93.19           C  
ATOM    830  CD  ARG A 101      30.156 -16.766 -19.562  1.00 93.19           C  
ATOM    831  NE  ARG A 101      28.812 -17.328 -19.391  1.00 93.19           N  
ATOM    832  NH1 ARG A 101      29.562 -19.422 -18.766  1.00 93.19           N  
ATOM    833  NH2 ARG A 101      27.312 -18.984 -18.891  1.00 93.19           N  
ATOM    834  CZ  ARG A 101      28.562 -18.578 -19.016  1.00 93.19           C  
ATOM    835  N   THR A 102      32.281 -12.812 -17.125  1.00 93.94           N  
ATOM    836  CA  THR A 102      32.125 -12.445 -15.719  1.00 93.94           C  
ATOM    837  C   THR A 102      31.812 -10.961 -15.578  1.00 93.94           C  
ATOM    838  CB  THR A 102      33.375 -12.789 -14.906  1.00 93.94           C  
ATOM    839  O   THR A 102      30.953 -10.570 -14.789  1.00 93.94           O  
ATOM    840  CG2 THR A 102      33.156 -12.594 -13.414  1.00 93.94           C  
ATOM    841  OG1 THR A 102      33.750 -14.156 -15.156  1.00 93.94           O  
ATOM    842  N   THR A 103      32.469 -10.102 -16.281  1.00 93.44           N  
ATOM    843  CA  THR A 103      32.219  -8.664 -16.266  1.00 93.44           C  
ATOM    844  C   THR A 103      30.828  -8.359 -16.781  1.00 93.44           C  
ATOM    845  CB  THR A 103      33.281  -7.906 -17.125  1.00 93.44           C  
ATOM    846  O   THR A 103      30.141  -7.500 -16.219  1.00 93.44           O  
ATOM    847  CG2 THR A 103      34.656  -8.070 -16.547  1.00 93.44           C  
ATOM    848  OG1 THR A 103      33.250  -8.414 -18.453  1.00 93.44           O  
ATOM    849  N   ALA A 104      30.422  -9.055 -17.891  1.00 91.12           N  
ATOM    850  CA  ALA A 104      29.078  -8.875 -18.422  1.00 91.12           C  
ATOM    851  C   ALA A 104      28.016  -9.297 -17.406  1.00 91.12           C  
ATOM    852  CB  ALA A 104      28.906  -9.664 -19.719  1.00 91.12           C  
ATOM    853  O   ALA A 104      27.000  -8.625 -17.250  1.00 91.12           O  
ATOM    854  N   GLU A 105      28.297 -10.383 -16.703  1.00 92.44           N  
ATOM    855  CA  GLU A 105      27.359 -10.867 -15.680  1.00 92.44           C  
ATOM    856  C   GLU A 105      27.281  -9.891 -14.516  1.00 92.44           C  
ATOM    857  CB  GLU A 105      27.797 -12.250 -15.180  1.00 92.44           C  
ATOM    858  O   GLU A 105      26.188  -9.648 -13.984  1.00 92.44           O  
ATOM    859  CG  GLU A 105      27.438 -13.383 -16.141  1.00 92.44           C  
ATOM    860  CD  GLU A 105      27.859 -14.750 -15.625  1.00 92.44           C  
ATOM    861  OE1 GLU A 105      27.516 -15.773 -16.266  1.00 92.44           O  
ATOM    862  OE2 GLU A 105      28.547 -14.805 -14.578  1.00 92.44           O  
ATOM    863  N   GLN A 106      28.422  -9.344 -14.148  1.00 91.12           N  
ATOM    864  CA  GLN A 106      28.453  -8.359 -13.070  1.00 91.12           C  
ATOM    865  C   GLN A 106      27.734  -7.082 -13.469  1.00 91.12           C  
ATOM    866  CB  GLN A 106      29.906  -8.047 -12.680  1.00 91.12           C  
ATOM    867  O   GLN A 106      27.000  -6.496 -12.664  1.00 91.12           O  
ATOM    868  CG  GLN A 106      30.562  -9.141 -11.852  1.00 91.12           C  
ATOM    869  CD  GLN A 106      32.031  -8.836 -11.539  1.00 91.12           C  
ATOM    870  NE2 GLN A 106      32.562  -9.516 -10.539  1.00 91.12           N  
ATOM    871  OE1 GLN A 106      32.656  -8.000 -12.195  1.00 91.12           O  
ATOM    872  N   ARG A 107      27.859  -6.648 -14.688  1.00 85.62           N  
ATOM    873  CA  ARG A 107      27.172  -5.469 -15.195  1.00 85.62           C  
ATOM    874  C   ARG A 107      25.656  -5.680 -15.219  1.00 85.62           C  
ATOM    875  CB  ARG A 107      27.672  -5.121 -16.609  1.00 85.62           C  
ATOM    876  O   ARG A 107      24.891  -4.777 -14.859  1.00 85.62           O  
ATOM    877  CG  ARG A 107      29.031  -4.449 -16.625  1.00 85.62           C  
ATOM    878  CD  ARG A 107      29.422  -4.012 -18.031  1.00 85.62           C  
ATOM    879  NE  ARG A 107      30.797  -3.529 -18.078  1.00 85.62           N  
ATOM    880  NH1 ARG A 107      31.047  -3.867 -20.359  1.00 85.62           N  
ATOM    881  NH2 ARG A 107      32.781  -3.018 -19.125  1.00 85.62           N  
ATOM    882  CZ  ARG A 107      31.547  -3.473 -19.188  1.00 85.62           C  
ATOM    883  N   LEU A 108      25.344  -6.910 -15.688  1.00 83.38           N  
ATOM    884  CA  LEU A 108      23.922  -7.254 -15.719  1.00 83.38           C  
ATOM    885  C   LEU A 108      23.344  -7.281 -14.305  1.00 83.38           C  
ATOM    886  CB  LEU A 108      23.703  -8.609 -16.391  1.00 83.38           C  
ATOM    887  O   LEU A 108      22.250  -6.762 -14.078  1.00 83.38           O  
ATOM    888  CG  LEU A 108      22.266  -8.969 -16.766  1.00 83.38           C  
ATOM    889  CD1 LEU A 108      22.109  -9.047 -18.281  1.00 83.38           C  
ATOM    890  CD2 LEU A 108      21.859 -10.281 -16.109  1.00 83.38           C  
ATOM    891  N   ALA A 109      24.031  -7.898 -13.398  1.00 81.19           N  
ATOM    892  CA  ALA A 109      23.594  -7.965 -12.008  1.00 81.19           C  
ATOM    893  C   ALA A 109      23.484  -6.566 -11.398  1.00 81.19           C  
ATOM    894  CB  ALA A 109      24.531  -8.828 -11.188  1.00 81.19           C  
ATOM    895  O   ALA A 109      22.531  -6.266 -10.680  1.00 81.19           O  
ATOM    896  N   GLN A 110      24.500  -5.773 -11.672  1.00 80.12           N  
ATOM    897  CA  GLN A 110      24.484  -4.398 -11.188  1.00 80.12           C  
ATOM    898  C   GLN A 110      23.328  -3.617 -11.789  1.00 80.12           C  
ATOM    899  CB  GLN A 110      25.812  -3.699 -11.516  1.00 80.12           C  
ATOM    900  O   GLN A 110      22.656  -2.857 -11.086  1.00 80.12           O  
ATOM    901  CG  GLN A 110      25.938  -2.307 -10.914  1.00 80.12           C  
ATOM    902  CD  GLN A 110      25.906  -2.314  -9.398  1.00 80.12           C  
ATOM    903  NE2 GLN A 110      25.516  -1.195  -8.805  1.00 80.12           N  
ATOM    904  OE1 GLN A 110      26.250  -3.320  -8.766  1.00 80.12           O  
ATOM    905  N   ALA A 111      23.094  -3.793 -13.102  1.00 77.56           N  
ATOM    906  CA  ALA A 111      21.984  -3.127 -13.781  1.00 77.56           C  
ATOM    907  C   ALA A 111      20.641  -3.535 -13.172  1.00 77.56           C  
ATOM    908  CB  ALA A 111      22.000  -3.445 -15.273  1.00 77.56           C  
ATOM    909  O   ALA A 111      19.750  -2.695 -12.984  1.00 77.56           O  
ATOM    910  N   ILE A 112      20.484  -4.805 -12.828  1.00 75.38           N  
ATOM    911  CA  ILE A 112      19.250  -5.316 -12.234  1.00 75.38           C  
ATOM    912  C   ILE A 112      19.062  -4.734 -10.836  1.00 75.38           C  
ATOM    913  CB  ILE A 112      19.250  -6.863 -12.180  1.00 75.38           C  
ATOM    914  O   ILE A 112      17.969  -4.312 -10.469  1.00 75.38           O  
ATOM    915  CG1 ILE A 112      19.094  -7.453 -13.586  1.00 75.38           C  
ATOM    916  CG2 ILE A 112      18.141  -7.367 -11.250  1.00 75.38           C  
ATOM    917  CD1 ILE A 112      19.297  -8.961 -13.648  1.00 75.38           C  
ATOM    918  N   ARG A 113      20.141  -4.691 -10.062  1.00 73.06           N  
ATOM    919  CA  ARG A 113      20.109  -4.109  -8.727  1.00 73.06           C  
ATOM    920  C   ARG A 113      19.766  -2.623  -8.781  1.00 73.06           C  
ATOM    921  CB  ARG A 113      21.453  -4.312  -8.016  1.00 73.06           C  
ATOM    922  O   ARG A 113      18.969  -2.133  -7.988  1.00 73.06           O  
ATOM    923  CG  ARG A 113      21.609  -5.688  -7.387  1.00 73.06           C  
ATOM    924  CD  ARG A 113      22.844  -5.762  -6.500  1.00 73.06           C  
ATOM    925  NE  ARG A 113      24.078  -5.836  -7.293  1.00 73.06           N  
ATOM    926  NH1 ARG A 113      25.031  -7.516  -6.027  1.00 73.06           N  
ATOM    927  NH2 ARG A 113      26.156  -6.652  -7.832  1.00 73.06           N  
ATOM    928  CZ  ARG A 113      25.078  -6.668  -7.051  1.00 73.06           C  
ATOM    929  N   ASP A 114      20.484  -1.911  -9.727  1.00 70.06           N  
ATOM    930  CA  ASP A 114      20.219  -0.484  -9.891  1.00 70.06           C  
ATOM    931  C   ASP A 114      18.766  -0.227 -10.266  1.00 70.06           C  
ATOM    932  CB  ASP A 114      21.156   0.110 -10.945  1.00 70.06           C  
ATOM    933  O   ASP A 114      18.141   0.707  -9.758  1.00 70.06           O  
ATOM    934  CG  ASP A 114      22.594   0.214 -10.477  1.00 70.06           C  
ATOM    935  OD1 ASP A 114      22.859   0.047  -9.266  1.00 70.06           O  
ATOM    936  OD2 ASP A 114      23.484   0.468 -11.328  1.00 70.06           O  
ATOM    937  N   LYS A 115      18.250  -1.090 -11.117  1.00 69.88           N  
ATOM    938  CA  LYS A 115      16.859  -0.964 -11.547  1.00 69.88           C  
ATOM    939  C   LYS A 115      15.891  -1.161 -10.375  1.00 69.88           C  
ATOM    940  CB  LYS A 115      16.547  -1.972 -12.656  1.00 69.88           C  
ATOM    941  O   LYS A 115      14.930  -0.411 -10.227  1.00 69.88           O  
ATOM    942  CG  LYS A 115      15.164  -1.798 -13.281  1.00 69.88           C  
ATOM    943  CD  LYS A 115      14.906  -2.846 -14.359  1.00 69.88           C  
ATOM    944  CE  LYS A 115      13.477  -2.777 -14.867  1.00 69.88           C  
ATOM    945  NZ  LYS A 115      13.211  -3.814 -15.914  1.00 69.88           N  
ATOM    946  N   THR A 116      16.156  -2.154  -9.531  1.00 66.94           N  
ATOM    947  CA  THR A 116      15.336  -2.453  -8.367  1.00 66.94           C  
ATOM    948  C   THR A 116      15.375  -1.299  -7.371  1.00 66.94           C  
ATOM    949  CB  THR A 116      15.797  -3.748  -7.676  1.00 66.94           C  
ATOM    950  O   THR A 116      14.336  -0.892  -6.844  1.00 66.94           O  
ATOM    951  CG2 THR A 116      14.891  -4.098  -6.500  1.00 66.94           C  
ATOM    952  OG1 THR A 116      15.766  -4.824  -8.625  1.00 66.94           O  
ATOM    953  N   THR A 117      16.594  -0.788  -7.102  1.00 67.38           N  
ATOM    954  CA  THR A 117      16.781   0.316  -6.164  1.00 67.38           C  
ATOM    955  C   THR A 117      16.062   1.570  -6.664  1.00 67.38           C  
ATOM    956  CB  THR A 117      18.266   0.621  -5.945  1.00 67.38           C  
ATOM    957  O   THR A 117      15.414   2.270  -5.887  1.00 67.38           O  
ATOM    958  CG2 THR A 117      18.453   1.723  -4.906  1.00 67.38           C  
ATOM    959  OG1 THR A 117      18.938  -0.565  -5.488  1.00 67.38           O  
ATOM    960  N   LEU A 118      16.219   1.929  -7.961  1.00 70.19           N  
ATOM    961  CA  LEU A 118      15.570   3.104  -8.539  1.00 70.19           C  
ATOM    962  C   LEU A 118      14.055   3.016  -8.391  1.00 70.19           C  
ATOM    963  CB  LEU A 118      15.945   3.250 -10.016  1.00 70.19           C  
ATOM    964  O   LEU A 118      13.406   3.986  -7.996  1.00 70.19           O  
ATOM    965  CG  LEU A 118      15.320   4.434 -10.758  1.00 70.19           C  
ATOM    966  CD1 LEU A 118      15.859   5.750 -10.203  1.00 70.19           C  
ATOM    967  CD2 LEU A 118      15.594   4.324 -12.258  1.00 70.19           C  
ATOM    968  N   MET A 119      13.516   1.866  -8.703  1.00 65.25           N  
ATOM    969  CA  MET A 119      12.062   1.695  -8.633  1.00 65.25           C  
ATOM    970  C   MET A 119      11.570   1.827  -7.199  1.00 65.25           C  
ATOM    971  CB  MET A 119      11.656   0.336  -9.211  1.00 65.25           C  
ATOM    972  O   MET A 119      10.508   2.412  -6.957  1.00 65.25           O  
ATOM    973  CG  MET A 119      11.789   0.242 -10.719  1.00 65.25           C  
ATOM    974  SD  MET A 119      10.750   1.469 -11.594  1.00 65.25           S  
ATOM    975  CE  MET A 119      11.953   2.131 -12.781  1.00 65.25           C  
ATOM    976  N   ALA A 120      12.352   1.155  -6.242  1.00 65.56           N  
ATOM    977  CA  ALA A 120      12.016   1.305  -4.828  1.00 65.56           C  
ATOM    978  C   ALA A 120      12.008   2.773  -4.414  1.00 65.56           C  
ATOM    979  CB  ALA A 120      12.992   0.514  -3.961  1.00 65.56           C  
ATOM    980  O   ALA A 120      11.125   3.217  -3.678  1.00 65.56           O  
ATOM    981  N   THR A 121      13.000   3.518  -4.941  1.00 61.31           N  
ATOM    982  CA  THR A 121      13.117   4.938  -4.625  1.00 61.31           C  
ATOM    983  C   THR A 121      11.938   5.715  -5.207  1.00 61.31           C  
ATOM    984  CB  THR A 121      14.438   5.527  -5.160  1.00 61.31           C  
ATOM    985  O   THR A 121      11.359   6.570  -4.535  1.00 61.31           O  
ATOM    986  CG2 THR A 121      14.609   6.977  -4.719  1.00 61.31           C  
ATOM    987  OG1 THR A 121      15.531   4.750  -4.660  1.00 61.31           O  
ATOM    988  N   ILE A 122      11.578   5.414  -6.512  1.00 70.69           N  
ATOM    989  CA  ILE A 122      10.469   6.090  -7.172  1.00 70.69           C  
ATOM    990  C   ILE A 122       9.172   5.809  -6.422  1.00 70.69           C  
ATOM    991  CB  ILE A 122      10.344   5.652  -8.648  1.00 70.69           C  
ATOM    992  O   ILE A 122       8.352   6.711  -6.223  1.00 70.69           O  
ATOM    993  CG1 ILE A 122      11.539   6.152  -9.461  1.00 70.69           C  
ATOM    994  CG2 ILE A 122       9.023   6.160  -9.250  1.00 70.69           C  
ATOM    995  CD1 ILE A 122      11.570   5.645 -10.898  1.00 70.69           C  
ATOM    996  N   SER A 123       9.047   4.586  -5.980  1.00 66.31           N  
ATOM    997  CA  SER A 123       7.867   4.203  -5.215  1.00 66.31           C  
ATOM    998  C   SER A 123       7.734   5.035  -3.943  1.00 66.31           C  
ATOM    999  CB  SER A 123       7.922   2.717  -4.855  1.00 66.31           C  
ATOM   1000  O   SER A 123       6.652   5.535  -3.633  1.00 66.31           O  
ATOM   1001  OG  SER A 123       6.777   2.336  -4.109  1.00 66.31           O  
ATOM   1002  N   HIS A 124       8.844   5.078  -3.230  1.00 65.31           N  
ATOM   1003  CA  HIS A 124       8.820   5.852  -1.993  1.00 65.31           C  
ATOM   1004  C   HIS A 124       8.477   7.312  -2.262  1.00 65.31           C  
ATOM   1005  CB  HIS A 124      10.164   5.746  -1.270  1.00 65.31           C  
ATOM   1006  O   HIS A 124       7.703   7.922  -1.521  1.00 65.31           O  
ATOM   1007  CG  HIS A 124      10.125   6.262   0.135  1.00 65.31           C  
ATOM   1008  CD2 HIS A 124       9.953   5.617   1.312  1.00 65.31           C  
ATOM   1009  ND1 HIS A 124      10.281   7.594   0.443  1.00 65.31           N  
ATOM   1010  CE1 HIS A 124      10.203   7.750   1.755  1.00 65.31           C  
ATOM   1011  NE2 HIS A 124      10.008   6.562   2.305  1.00 65.31           N  
ATOM   1012  N   GLU A 125       8.945   7.816  -3.350  1.00 66.25           N  
ATOM   1013  CA  GLU A 125       8.773   9.234  -3.658  1.00 66.25           C  
ATOM   1014  C   GLU A 125       7.344   9.531  -4.102  1.00 66.25           C  
ATOM   1015  CB  GLU A 125       9.766   9.672  -4.742  1.00 66.25           C  
ATOM   1016  O   GLU A 125       6.836  10.633  -3.873  1.00 66.25           O  
ATOM   1017  CG  GLU A 125      11.219   9.664  -4.289  1.00 66.25           C  
ATOM   1018  CD  GLU A 125      11.547  10.789  -3.318  1.00 66.25           C  
ATOM   1019  OE1 GLU A 125      12.531  10.664  -2.555  1.00 66.25           O  
ATOM   1020  OE2 GLU A 125      10.820  11.805  -3.324  1.00 66.25           O  
ATOM   1021  N   LEU A 126       6.777   8.422  -4.672  1.00 70.25           N  
ATOM   1022  CA  LEU A 126       5.410   8.617  -5.148  1.00 70.25           C  
ATOM   1023  C   LEU A 126       4.402   8.352  -4.035  1.00 70.25           C  
ATOM   1024  CB  LEU A 126       5.121   7.699  -6.344  1.00 70.25           C  
ATOM   1025  O   LEU A 126       3.344   8.977  -3.988  1.00 70.25           O  
ATOM   1026  CG  LEU A 126       5.766   8.094  -7.672  1.00 70.25           C  
ATOM   1027  CD1 LEU A 126       5.504   7.023  -8.727  1.00 70.25           C  
ATOM   1028  CD2 LEU A 126       5.242   9.453  -8.133  1.00 70.25           C  
ATOM   1029  N   ARG A 127       4.727   7.379  -3.146  1.00 66.62           N  
ATOM   1030  CA  ARG A 127       3.855   7.004  -2.039  1.00 66.62           C  
ATOM   1031  C   ARG A 127       3.590   8.195  -1.125  1.00 66.62           C  
ATOM   1032  CB  ARG A 127       4.469   5.855  -1.234  1.00 66.62           C  
ATOM   1033  O   ARG A 127       2.457   8.414  -0.688  1.00 66.62           O  
ATOM   1034  CG  ARG A 127       3.525   5.254  -0.204  1.00 66.62           C  
ATOM   1035  CD  ARG A 127       4.059   3.941   0.351  1.00 66.62           C  
ATOM   1036  NE  ARG A 127       5.395   4.102   0.916  1.00 66.62           N  
ATOM   1037  NH1 ARG A 127       5.000   2.760   2.756  1.00 66.62           N  
ATOM   1038  NH2 ARG A 127       7.051   3.746   2.469  1.00 66.62           N  
ATOM   1039  CZ  ARG A 127       5.812   3.535   2.045  1.00 66.62           C  
ATOM   1040  N   THR A 128       4.551   9.031  -0.907  1.00 64.06           N  
ATOM   1041  CA  THR A 128       4.434  10.125   0.044  1.00 64.06           C  
ATOM   1042  C   THR A 128       3.381  11.133  -0.416  1.00 64.06           C  
ATOM   1043  CB  THR A 128       5.781  10.844   0.236  1.00 64.06           C  
ATOM   1044  O   THR A 128       2.471  11.477   0.341  1.00 64.06           O  
ATOM   1045  CG2 THR A 128       5.684  11.922   1.315  1.00 64.06           C  
ATOM   1046  OG1 THR A 128       6.777   9.891   0.619  1.00 64.06           O  
ATOM   1047  N   PRO A 129       3.551  11.539  -1.703  1.00 67.44           N  
ATOM   1048  CA  PRO A 129       2.504  12.484  -2.102  1.00 67.44           C  
ATOM   1049  C   PRO A 129       1.123  11.836  -2.184  1.00 67.44           C  
ATOM   1050  CB  PRO A 129       2.965  12.961  -3.482  1.00 67.44           C  
ATOM   1051  O   PRO A 129       0.117  12.477  -1.868  1.00 67.44           O  
ATOM   1052  CG  PRO A 129       3.889  11.891  -3.967  1.00 67.44           C  
ATOM   1053  CD  PRO A 129       4.559  11.266  -2.777  1.00 67.44           C  
ATOM   1054  N   LEU A 130       1.122  10.586  -2.594  1.00 77.75           N  
ATOM   1055  CA  LEU A 130      -0.132   9.852  -2.721  1.00 77.75           C  
ATOM   1056  C   LEU A 130      -0.816   9.703  -1.366  1.00 77.75           C  
ATOM   1057  CB  LEU A 130       0.116   8.469  -3.334  1.00 77.75           C  
ATOM   1058  O   LEU A 130      -2.033   9.867  -1.260  1.00 77.75           O  
ATOM   1059  CG  LEU A 130      -1.127   7.652  -3.682  1.00 77.75           C  
ATOM   1060  CD1 LEU A 130      -1.935   8.344  -4.773  1.00 77.75           C  
ATOM   1061  CD2 LEU A 130      -0.734   6.242  -4.117  1.00 77.75           C  
ATOM   1062  N   ASN A 131      -0.020   9.398  -0.344  1.00 67.88           N  
ATOM   1063  CA  ASN A 131      -0.538   9.281   1.015  1.00 67.88           C  
ATOM   1064  C   ASN A 131      -1.129  10.602   1.504  1.00 67.88           C  
ATOM   1065  CB  ASN A 131       0.561   8.805   1.969  1.00 67.88           C  
ATOM   1066  O   ASN A 131      -2.156  10.609   2.186  1.00 67.88           O  
ATOM   1067  CG  ASN A 131       0.869   7.328   1.814  1.00 67.88           C  
ATOM   1068  ND2 ASN A 131       1.980   6.891   2.395  1.00 67.88           N  
ATOM   1069  OD1 ASN A 131       0.116   6.590   1.178  1.00 67.88           O  
ATOM   1070  N   GLY A 132      -0.524  11.609   1.137  1.00 65.44           N  
ATOM   1071  CA  GLY A 132      -1.044  12.938   1.433  1.00 65.44           C  
ATOM   1072  C   GLY A 132      -2.395  13.203   0.796  1.00 65.44           C  
ATOM   1073  O   GLY A 132      -3.305  13.719   1.449  1.00 65.44           O  
ATOM   1074  N   ILE A 133      -2.504  12.820  -0.511  1.00 74.62           N  
ATOM   1075  CA  ILE A 133      -3.727  13.055  -1.270  1.00 74.62           C  
ATOM   1076  C   ILE A 133      -4.871  12.234  -0.668  1.00 74.62           C  
ATOM   1077  CB  ILE A 133      -3.543  12.695  -2.762  1.00 74.62           C  
ATOM   1078  O   ILE A 133      -5.973  12.758  -0.472  1.00 74.62           O  
ATOM   1079  CG1 ILE A 133      -2.547  13.656  -3.422  1.00 74.62           C  
ATOM   1080  CG2 ILE A 133      -4.891  12.719  -3.492  1.00 74.62           C  
ATOM   1081  CD1 ILE A 133      -2.174  13.281  -4.848  1.00 74.62           C  
ATOM   1082  N   VAL A 134      -4.523  11.000  -0.292  1.00 72.62           N  
ATOM   1083  CA  VAL A 134      -5.531  10.125   0.289  1.00 72.62           C  
ATOM   1084  C   VAL A 134      -5.926  10.633   1.674  1.00 72.62           C  
ATOM   1085  CB  VAL A 134      -5.027   8.664   0.381  1.00 72.62           C  
ATOM   1086  O   VAL A 134      -7.113  10.719   1.996  1.00 72.62           O  
ATOM   1087  CG1 VAL A 134      -5.992   7.812   1.204  1.00 72.62           C  
ATOM   1088  CG2 VAL A 134      -4.848   8.078  -1.017  1.00 72.62           C  
ATOM   1089  N   GLY A 135      -4.918  10.953   2.469  1.00 65.75           N  
ATOM   1090  CA  GLY A 135      -5.172  11.453   3.811  1.00 65.75           C  
ATOM   1091  C   GLY A 135      -6.004  12.719   3.822  1.00 65.75           C  
ATOM   1092  O   GLY A 135      -7.000  12.812   4.543  1.00 65.75           O  
ATOM   1093  N   LEU A 136      -5.625  13.734   3.033  1.00 71.62           N  
ATOM   1094  CA  LEU A 136      -6.297  15.023   3.027  1.00 71.62           C  
ATOM   1095  C   LEU A 136      -7.691  14.914   2.418  1.00 71.62           C  
ATOM   1096  CB  LEU A 136      -5.469  16.062   2.252  1.00 71.62           C  
ATOM   1097  O   LEU A 136      -8.625  15.578   2.873  1.00 71.62           O  
ATOM   1098  CG  LEU A 136      -4.184  16.547   2.928  1.00 71.62           C  
ATOM   1099  CD1 LEU A 136      -3.359  17.375   1.958  1.00 71.62           C  
ATOM   1100  CD2 LEU A 136      -4.512  17.344   4.188  1.00 71.62           C  
ATOM   1101  N   SER A 137      -7.746  14.102   1.403  1.00 77.69           N  
ATOM   1102  CA  SER A 137      -9.062  13.906   0.795  1.00 77.69           C  
ATOM   1103  C   SER A 137     -10.039  13.273   1.782  1.00 77.69           C  
ATOM   1104  CB  SER A 137      -8.945  13.031  -0.453  1.00 77.69           C  
ATOM   1105  O   SER A 137     -11.211  13.648   1.826  1.00 77.69           O  
ATOM   1106  OG  SER A 137      -8.586  11.703  -0.105  1.00 77.69           O  
ATOM   1107  N   ARG A 138      -9.562  12.383   2.609  1.00 72.19           N  
ATOM   1108  CA  ARG A 138     -10.391  11.750   3.629  1.00 72.19           C  
ATOM   1109  C   ARG A 138     -10.812  12.758   4.691  1.00 72.19           C  
ATOM   1110  CB  ARG A 138      -9.656  10.586   4.277  1.00 72.19           C  
ATOM   1111  O   ARG A 138     -11.969  12.758   5.137  1.00 72.19           O  
ATOM   1112  CG  ARG A 138     -10.555   9.641   5.066  1.00 72.19           C  
ATOM   1113  CD  ARG A 138      -9.930   8.266   5.230  1.00 72.19           C  
ATOM   1114  NE  ARG A 138     -10.766   7.387   6.039  1.00 72.19           N  
ATOM   1115  NH1 ARG A 138      -9.531   5.480   5.613  1.00 72.19           N  
ATOM   1116  NH2 ARG A 138     -11.375   5.375   6.965  1.00 72.19           N  
ATOM   1117  CZ  ARG A 138     -10.555   6.082   6.207  1.00 72.19           C  
ATOM   1118  N   ILE A 139      -9.797  13.570   5.000  1.00 71.31           N  
ATOM   1119  CA  ILE A 139     -10.070  14.609   5.984  1.00 71.31           C  
ATOM   1120  C   ILE A 139     -11.141  15.562   5.445  1.00 71.31           C  
ATOM   1121  CB  ILE A 139      -8.797  15.398   6.352  1.00 71.31           C  
ATOM   1122  O   ILE A 139     -12.070  15.930   6.164  1.00 71.31           O  
ATOM   1123  CG1 ILE A 139      -7.809  14.492   7.102  1.00 71.31           C  
ATOM   1124  CG2 ILE A 139      -9.141  16.641   7.180  1.00 71.31           C  
ATOM   1125  CD1 ILE A 139      -6.441  15.125   7.332  1.00 71.31           C  
ATOM   1126  N   LEU A 140     -11.102  15.898   4.168  1.00 76.94           N  
ATOM   1127  CA  LEU A 140     -12.016  16.859   3.561  1.00 76.94           C  
ATOM   1128  C   LEU A 140     -13.406  16.250   3.385  1.00 76.94           C  
ATOM   1129  CB  LEU A 140     -11.477  17.328   2.207  1.00 76.94           C  
ATOM   1130  O   LEU A 140     -14.414  16.953   3.438  1.00 76.94           O  
ATOM   1131  CG  LEU A 140     -10.320  18.328   2.248  1.00 76.94           C  
ATOM   1132  CD1 LEU A 140      -9.773  18.562   0.844  1.00 76.94           C  
ATOM   1133  CD2 LEU A 140     -10.766  19.641   2.881  1.00 76.94           C  
ATOM   1134  N   LEU A 141     -13.398  14.930   3.154  1.00 77.25           N  
ATOM   1135  CA  LEU A 141     -14.672  14.234   2.969  1.00 77.25           C  
ATOM   1136  C   LEU A 141     -15.492  14.258   4.250  1.00 77.25           C  
ATOM   1137  CB  LEU A 141     -14.430  12.781   2.531  1.00 77.25           C  
ATOM   1138  O   LEU A 141     -16.719  14.117   4.207  1.00 77.25           O  
ATOM   1139  CG  LEU A 141     -14.148  12.562   1.043  1.00 77.25           C  
ATOM   1140  CD1 LEU A 141     -13.625  11.148   0.806  1.00 77.25           C  
ATOM   1141  CD2 LEU A 141     -15.406  12.820   0.217  1.00 77.25           C  
ATOM   1142  N   ASP A 142     -14.891  14.594   5.367  1.00 74.06           N  
ATOM   1143  CA  ASP A 142     -15.586  14.672   6.648  1.00 74.06           C  
ATOM   1144  C   ASP A 142     -16.000  16.109   6.965  1.00 74.06           C  
ATOM   1145  CB  ASP A 142     -14.711  14.117   7.773  1.00 74.06           C  
ATOM   1146  O   ASP A 142     -16.625  16.375   7.992  1.00 74.06           O  
ATOM   1147  CG  ASP A 142     -14.547  12.609   7.707  1.00 74.06           C  
ATOM   1148  OD1 ASP A 142     -15.398  11.930   7.098  1.00 74.06           O  
ATOM   1149  OD2 ASP A 142     -13.562  12.094   8.281  1.00 74.06           O  
ATOM   1150  N   SER A 143     -15.688  17.016   6.098  1.00 74.81           N  
ATOM   1151  CA  SER A 143     -16.000  18.422   6.316  1.00 74.81           C  
ATOM   1152  C   SER A 143     -17.344  18.781   5.699  1.00 74.81           C  
ATOM   1153  CB  SER A 143     -14.906  19.328   5.738  1.00 74.81           C  
ATOM   1154  O   SER A 143     -18.016  17.938   5.109  1.00 74.81           O  
ATOM   1155  OG  SER A 143     -14.867  19.219   4.324  1.00 74.81           O  
ATOM   1156  N   LYS A 144     -17.875  19.891   5.984  1.00 78.44           N  
ATOM   1157  CA  LYS A 144     -19.094  20.406   5.371  1.00 78.44           C  
ATOM   1158  C   LYS A 144     -18.891  20.656   3.881  1.00 78.44           C  
ATOM   1159  CB  LYS A 144     -19.562  21.688   6.066  1.00 78.44           C  
ATOM   1160  O   LYS A 144     -18.188  21.594   3.496  1.00 78.44           O  
ATOM   1161  CG  LYS A 144     -20.219  21.453   7.422  1.00 78.44           C  
ATOM   1162  CD  LYS A 144     -20.750  22.750   8.016  1.00 78.44           C  
ATOM   1163  CE  LYS A 144     -21.281  22.531   9.430  1.00 78.44           C  
ATOM   1164  NZ  LYS A 144     -21.844  23.797  10.000  1.00 78.44           N  
ATOM   1165  N   LEU A 145     -19.453  19.719   3.004  1.00 84.81           N  
ATOM   1166  CA  LEU A 145     -19.234  19.828   1.565  1.00 84.81           C  
ATOM   1167  C   LEU A 145     -20.562  19.906   0.825  1.00 84.81           C  
ATOM   1168  CB  LEU A 145     -18.422  18.625   1.049  1.00 84.81           C  
ATOM   1169  O   LEU A 145     -21.594  19.438   1.323  1.00 84.81           O  
ATOM   1170  CG  LEU A 145     -17.047  18.438   1.664  1.00 84.81           C  
ATOM   1171  CD1 LEU A 145     -16.516  17.031   1.354  1.00 84.81           C  
ATOM   1172  CD2 LEU A 145     -16.078  19.500   1.155  1.00 84.81           C  
ATOM   1173  N   THR A 146     -20.609  20.734  -0.173  1.00 85.56           N  
ATOM   1174  CA  THR A 146     -21.719  20.656  -1.104  1.00 85.56           C  
ATOM   1175  C   THR A 146     -21.766  19.297  -1.796  1.00 85.56           C  
ATOM   1176  CB  THR A 146     -21.641  21.781  -2.162  1.00 85.56           C  
ATOM   1177  O   THR A 146     -20.797  18.547  -1.747  1.00 85.56           O  
ATOM   1178  CG2 THR A 146     -21.484  23.141  -1.508  1.00 85.56           C  
ATOM   1179  OG1 THR A 146     -20.531  21.531  -3.023  1.00 85.56           O  
ATOM   1180  N   GLU A 147     -22.906  18.891  -2.273  1.00 76.06           N  
ATOM   1181  CA  GLU A 147     -23.062  17.625  -2.986  1.00 76.06           C  
ATOM   1182  C   GLU A 147     -22.016  17.500  -4.102  1.00 76.06           C  
ATOM   1183  CB  GLU A 147     -24.469  17.500  -3.562  1.00 76.06           C  
ATOM   1184  O   GLU A 147     -21.438  16.438  -4.289  1.00 76.06           O  
ATOM   1185  CG  GLU A 147     -24.875  16.062  -3.877  1.00 76.06           C  
ATOM   1186  CD  GLU A 147     -26.250  15.961  -4.504  1.00 76.06           C  
ATOM   1187  OE1 GLU A 147     -26.625  14.859  -4.980  1.00 76.06           O  
ATOM   1188  OE2 GLU A 147     -26.969  16.984  -4.523  1.00 76.06           O  
ATOM   1189  N   GLU A 148     -21.781  18.594  -4.820  1.00 79.50           N  
ATOM   1190  CA  GLU A 148     -20.797  18.609  -5.910  1.00 79.50           C  
ATOM   1191  C   GLU A 148     -19.391  18.406  -5.387  1.00 79.50           C  
ATOM   1192  CB  GLU A 148     -20.891  19.906  -6.703  1.00 79.50           C  
ATOM   1193  O   GLU A 148     -18.609  17.609  -5.938  1.00 79.50           O  
ATOM   1194  CG  GLU A 148     -20.125  19.891  -8.016  1.00 79.50           C  
ATOM   1195  CD  GLU A 148     -20.297  21.156  -8.828  1.00 79.50           C  
ATOM   1196  OE1 GLU A 148     -19.719  21.250  -9.938  1.00 79.50           O  
ATOM   1197  OE2 GLU A 148     -21.000  22.078  -8.352  1.00 79.50           O  
ATOM   1198  N   GLN A 149     -19.000  19.031  -4.336  1.00 81.81           N  
ATOM   1199  CA  GLN A 149     -17.688  18.938  -3.697  1.00 81.81           C  
ATOM   1200  C   GLN A 149     -17.438  17.531  -3.141  1.00 81.81           C  
ATOM   1201  CB  GLN A 149     -17.547  19.969  -2.582  1.00 81.81           C  
ATOM   1202  O   GLN A 149     -16.344  16.984  -3.271  1.00 81.81           O  
ATOM   1203  CG  GLN A 149     -17.484  21.406  -3.084  1.00 81.81           C  
ATOM   1204  CD  GLN A 149     -17.531  22.422  -1.961  1.00 81.81           C  
ATOM   1205  NE2 GLN A 149     -16.969  23.594  -2.197  1.00 81.81           N  
ATOM   1206  OE1 GLN A 149     -18.094  22.156  -0.889  1.00 81.81           O  
ATOM   1207  N   TYR A 150     -18.547  17.156  -2.580  1.00 81.62           N  
ATOM   1208  CA  TYR A 150     -18.469  15.805  -2.041  1.00 81.62           C  
ATOM   1209  C   TYR A 150     -18.141  14.797  -3.141  1.00 81.62           C  
ATOM   1210  CB  TYR A 150     -19.781  15.422  -1.351  1.00 81.62           C  
ATOM   1211  O   TYR A 150     -17.281  13.945  -2.973  1.00 81.62           O  
ATOM   1212  CG  TYR A 150     -19.766  14.039  -0.742  1.00 81.62           C  
ATOM   1213  CD1 TYR A 150     -20.266  12.945  -1.440  1.00 81.62           C  
ATOM   1214  CD2 TYR A 150     -19.250  13.828   0.532  1.00 81.62           C  
ATOM   1215  CE1 TYR A 150     -20.266  11.672  -0.884  1.00 81.62           C  
ATOM   1216  CE2 TYR A 150     -19.234  12.555   1.099  1.00 81.62           C  
ATOM   1217  OH  TYR A 150     -19.734  10.227   0.941  1.00 81.62           O  
ATOM   1218  CZ  TYR A 150     -19.750  11.492   0.385  1.00 81.62           C  
ATOM   1219  N   ASN A 151     -18.797  14.883  -4.254  1.00 69.19           N  
ATOM   1220  CA  ASN A 151     -18.578  13.961  -5.367  1.00 69.19           C  
ATOM   1221  C   ASN A 151     -17.188  14.117  -5.961  1.00 69.19           C  
ATOM   1222  CB  ASN A 151     -19.641  14.164  -6.445  1.00 69.19           C  
ATOM   1223  O   ASN A 151     -16.547  13.133  -6.312  1.00 69.19           O  
ATOM   1224  CG  ASN A 151     -21.000  13.594  -6.055  1.00 69.19           C  
ATOM   1225  ND2 ASN A 151     -22.062  14.164  -6.609  1.00 69.19           N  
ATOM   1226  OD1 ASN A 151     -21.078  12.656  -5.262  1.00 69.19           O  
ATOM   1227  N   TYR A 152     -16.656  15.406  -6.117  1.00 76.62           N  
ATOM   1228  CA  TYR A 152     -15.305  15.664  -6.594  1.00 76.62           C  
ATOM   1229  C   TYR A 152     -14.273  15.031  -5.668  1.00 76.62           C  
ATOM   1230  CB  TYR A 152     -15.055  17.172  -6.703  1.00 76.62           C  
ATOM   1231  O   TYR A 152     -13.328  14.383  -6.133  1.00 76.62           O  
ATOM   1232  CG  TYR A 152     -15.797  17.828  -7.840  1.00 76.62           C  
ATOM   1233  CD1 TYR A 152     -16.203  17.094  -8.945  1.00 76.62           C  
ATOM   1234  CD2 TYR A 152     -16.078  19.188  -7.809  1.00 76.62           C  
ATOM   1235  CE1 TYR A 152     -16.891  17.688 -10.000  1.00 76.62           C  
ATOM   1236  CE2 TYR A 152     -16.766  19.797  -8.859  1.00 76.62           C  
ATOM   1237  OH  TYR A 152     -17.844  19.641 -10.984  1.00 76.62           O  
ATOM   1238  CZ  TYR A 152     -17.156  19.047  -9.945  1.00 76.62           C  
ATOM   1239  N   LEU A 153     -14.516  15.273  -4.414  1.00 79.38           N  
ATOM   1240  CA  LEU A 153     -13.555  14.789  -3.434  1.00 79.38           C  
ATOM   1241  C   LEU A 153     -13.570  13.266  -3.361  1.00 79.38           C  
ATOM   1242  CB  LEU A 153     -13.852  15.383  -2.053  1.00 79.38           C  
ATOM   1243  O   LEU A 153     -12.523  12.633  -3.207  1.00 79.38           O  
ATOM   1244  CG  LEU A 153     -12.688  15.383  -1.055  1.00 79.38           C  
ATOM   1245  CD1 LEU A 153     -11.531  16.219  -1.594  1.00 79.38           C  
ATOM   1246  CD2 LEU A 153     -13.148  15.914   0.298  1.00 79.38           C  
ATOM   1247  N   LYS A 154     -14.758  12.789  -3.459  1.00 75.38           N  
ATOM   1248  CA  LYS A 154     -14.898  11.336  -3.506  1.00 75.38           C  
ATOM   1249  C   LYS A 154     -14.133  10.742  -4.688  1.00 75.38           C  
ATOM   1250  CB  LYS A 154     -16.375  10.938  -3.586  1.00 75.38           C  
ATOM   1251  O   LYS A 154     -13.445   9.727  -4.551  1.00 75.38           O  
ATOM   1252  CG  LYS A 154     -16.625   9.453  -3.404  1.00 75.38           C  
ATOM   1253  CD  LYS A 154     -18.109   9.133  -3.428  1.00 75.38           C  
ATOM   1254  CE  LYS A 154     -18.359   7.633  -3.318  1.00 75.38           C  
ATOM   1255  NZ  LYS A 154     -19.828   7.312  -3.348  1.00 75.38           N  
ATOM   1256  N   THR A 155     -14.242  11.320  -5.840  1.00 66.81           N  
ATOM   1257  CA  THR A 155     -13.531  10.891  -7.043  1.00 66.81           C  
ATOM   1258  C   THR A 155     -12.023  11.016  -6.855  1.00 66.81           C  
ATOM   1259  CB  THR A 155     -13.969  11.711  -8.266  1.00 66.81           C  
ATOM   1260  O   THR A 155     -11.273  10.117  -7.242  1.00 66.81           O  
ATOM   1261  CG2 THR A 155     -13.266  11.227  -9.531  1.00 66.81           C  
ATOM   1262  OG1 THR A 155     -15.391  11.578  -8.445  1.00 66.81           O  
ATOM   1263  N   ILE A 156     -11.570  12.086  -6.266  1.00 76.00           N  
ATOM   1264  CA  ILE A 156     -10.148  12.312  -6.000  1.00 76.00           C  
ATOM   1265  C   ILE A 156      -9.609  11.203  -5.098  1.00 76.00           C  
ATOM   1266  CB  ILE A 156      -9.906  13.695  -5.359  1.00 76.00           C  
ATOM   1267  O   ILE A 156      -8.539  10.648  -5.352  1.00 76.00           O  
ATOM   1268  CG1 ILE A 156     -10.156  14.812  -6.383  1.00 76.00           C  
ATOM   1269  CG2 ILE A 156      -8.484  13.789  -4.797  1.00 76.00           C  
ATOM   1270  CD1 ILE A 156     -10.125  16.219  -5.789  1.00 76.00           C  
ATOM   1271  N   ASN A 157     -10.398  10.938  -4.070  1.00 76.94           N  
ATOM   1272  CA  ASN A 157      -9.977   9.914  -3.125  1.00 76.94           C  
ATOM   1273  C   ASN A 157      -9.883   8.547  -3.791  1.00 76.94           C  
ATOM   1274  CB  ASN A 157     -10.938   9.859  -1.934  1.00 76.94           C  
ATOM   1275  O   ASN A 157      -8.883   7.844  -3.631  1.00 76.94           O  
ATOM   1276  CG  ASN A 157     -10.469   8.906  -0.853  1.00 76.94           C  
ATOM   1277  ND2 ASN A 157      -9.586   9.383   0.021  1.00 76.94           N  
ATOM   1278  OD1 ASN A 157     -10.891   7.746  -0.804  1.00 76.94           O  
ATOM   1279  N   VAL A 158     -10.844   8.219  -4.574  1.00 68.44           N  
ATOM   1280  CA  VAL A 158     -10.867   6.922  -5.250  1.00 68.44           C  
ATOM   1281  C   VAL A 158      -9.711   6.836  -6.246  1.00 68.44           C  
ATOM   1282  CB  VAL A 158     -12.211   6.684  -5.969  1.00 68.44           C  
ATOM   1283  O   VAL A 158      -9.031   5.812  -6.332  1.00 68.44           O  
ATOM   1284  CG1 VAL A 158     -12.125   5.465  -6.887  1.00 68.44           C  
ATOM   1285  CG2 VAL A 158     -13.336   6.512  -4.953  1.00 68.44           C  
ATOM   1286  N   SER A 159      -9.492   7.902  -6.945  1.00 67.31           N  
ATOM   1287  CA  SER A 159      -8.414   7.953  -7.922  1.00 67.31           C  
ATOM   1288  C   SER A 159      -7.055   7.812  -7.250  1.00 67.31           C  
ATOM   1289  CB  SER A 159      -8.469   9.266  -8.711  1.00 67.31           C  
ATOM   1290  O   SER A 159      -6.176   7.109  -7.758  1.00 67.31           O  
ATOM   1291  OG  SER A 159      -9.664   9.344  -9.477  1.00 67.31           O  
ATOM   1292  N   ALA A 160      -6.883   8.492  -6.164  1.00 74.62           N  
ATOM   1293  CA  ALA A 160      -5.625   8.438  -5.418  1.00 74.62           C  
ATOM   1294  C   ALA A 160      -5.367   7.031  -4.887  1.00 74.62           C  
ATOM   1295  CB  ALA A 160      -5.641   9.445  -4.273  1.00 74.62           C  
ATOM   1296  O   ALA A 160      -4.242   6.527  -4.961  1.00 74.62           O  
ATOM   1297  N   VAL A 161      -6.434   6.449  -4.379  1.00 71.00           N  
ATOM   1298  CA  VAL A 161      -6.324   5.086  -3.877  1.00 71.00           C  
ATOM   1299  C   VAL A 161      -5.965   4.141  -5.023  1.00 71.00           C  
ATOM   1300  CB  VAL A 161      -7.633   4.625  -3.197  1.00 71.00           C  
ATOM   1301  O   VAL A 161      -5.105   3.270  -4.871  1.00 71.00           O  
ATOM   1302  CG1 VAL A 161      -7.594   3.123  -2.910  1.00 71.00           C  
ATOM   1303  CG2 VAL A 161      -7.871   5.410  -1.909  1.00 71.00           C  
ATOM   1304  N   SER A 162      -6.652   4.355  -6.145  1.00 66.06           N  
ATOM   1305  CA  SER A 162      -6.371   3.553  -7.332  1.00 66.06           C  
ATOM   1306  C   SER A 162      -4.918   3.697  -7.766  1.00 66.06           C  
ATOM   1307  CB  SER A 162      -7.297   3.955  -8.484  1.00 66.06           C  
ATOM   1308  O   SER A 162      -4.258   2.707  -8.086  1.00 66.06           O  
ATOM   1309  OG  SER A 162      -7.082   3.129  -9.609  1.00 66.06           O  
ATOM   1310  N   LEU A 163      -4.461   4.910  -7.793  1.00 72.06           N  
ATOM   1311  CA  LEU A 163      -3.074   5.184  -8.156  1.00 72.06           C  
ATOM   1312  C   LEU A 163      -2.119   4.477  -7.195  1.00 72.06           C  
ATOM   1313  CB  LEU A 163      -2.803   6.688  -8.148  1.00 72.06           C  
ATOM   1314  O   LEU A 163      -1.085   3.953  -7.617  1.00 72.06           O  
ATOM   1315  CG  LEU A 163      -1.434   7.133  -8.664  1.00 72.06           C  
ATOM   1316  CD1 LEU A 163      -1.226   6.648 -10.094  1.00 72.06           C  
ATOM   1317  CD2 LEU A 163      -1.298   8.648  -8.586  1.00 72.06           C  
ATOM   1318  N   GLY A 164      -2.504   4.457  -5.973  1.00 71.50           N  
ATOM   1319  CA  GLY A 164      -1.719   3.729  -4.988  1.00 71.50           C  
ATOM   1320  C   GLY A 164      -1.591   2.250  -5.305  1.00 71.50           C  
ATOM   1321  O   GLY A 164      -0.506   1.676  -5.188  1.00 71.50           O  
ATOM   1322  N   HIS A 165      -2.672   1.707  -5.758  1.00 69.50           N  
ATOM   1323  CA  HIS A 165      -2.674   0.289  -6.098  1.00 69.50           C  
ATOM   1324  C   HIS A 165      -1.784   0.013  -7.305  1.00 69.50           C  
ATOM   1325  CB  HIS A 165      -4.098  -0.195  -6.375  1.00 69.50           C  
ATOM   1326  O   HIS A 165      -1.074  -0.996  -7.344  1.00 69.50           O  
ATOM   1327  CG  HIS A 165      -4.914  -0.387  -5.137  1.00 69.50           C  
ATOM   1328  CD2 HIS A 165      -6.129   0.105  -4.785  1.00 69.50           C  
ATOM   1329  ND1 HIS A 165      -4.496  -1.170  -4.082  1.00 69.50           N  
ATOM   1330  CE1 HIS A 165      -5.418  -1.150  -3.135  1.00 69.50           C  
ATOM   1331  NE2 HIS A 165      -6.418  -0.384  -3.537  1.00 69.50           N  
ATOM   1332  N   ILE A 166      -1.797   0.894  -8.281  1.00 67.56           N  
ATOM   1333  CA  ILE A 166      -0.992   0.757  -9.492  1.00 67.56           C  
ATOM   1334  C   ILE A 166       0.491   0.797  -9.133  1.00 67.56           C  
ATOM   1335  CB  ILE A 166      -1.324   1.862 -10.523  1.00 67.56           C  
ATOM   1336  O   ILE A 166       1.273  -0.031  -9.609  1.00 67.56           O  
ATOM   1337  CG1 ILE A 166      -2.752   1.685 -11.055  1.00 67.56           C  
ATOM   1338  CG2 ILE A 166      -0.308   1.857 -11.664  1.00 67.56           C  
ATOM   1339  CD1 ILE A 166      -3.232   2.834 -11.930  1.00 67.56           C  
ATOM   1340  N   PHE A 167       0.792   1.661  -8.336  1.00 66.69           N  
ATOM   1341  CA  PHE A 167       2.184   1.811  -7.926  1.00 66.69           C  
ATOM   1342  C   PHE A 167       2.650   0.591  -7.141  1.00 66.69           C  
ATOM   1343  CB  PHE A 167       2.365   3.078  -7.086  1.00 66.69           C  
ATOM   1344  O   PHE A 167       3.756   0.091  -7.359  1.00 66.69           O  
ATOM   1345  CG  PHE A 167       2.582   4.324  -7.906  1.00 66.69           C  
ATOM   1346  CD1 PHE A 167       3.730   4.477  -8.672  1.00 66.69           C  
ATOM   1347  CD2 PHE A 167       1.637   5.340  -7.906  1.00 66.69           C  
ATOM   1348  CE1 PHE A 167       3.934   5.625  -9.430  1.00 66.69           C  
ATOM   1349  CE2 PHE A 167       1.833   6.492  -8.656  1.00 66.69           C  
ATOM   1350  CZ  PHE A 167       2.982   6.637  -9.422  1.00 66.69           C  
ATOM   1351  N   ASN A 168       1.780   0.190  -6.234  1.00 68.75           N  
ATOM   1352  CA  ASN A 168       2.100  -1.020  -5.484  1.00 68.75           C  
ATOM   1353  C   ASN A 168       2.305  -2.215  -6.410  1.00 68.75           C  
ATOM   1354  CB  ASN A 168       1.004  -1.321  -4.461  1.00 68.75           C  
ATOM   1355  O   ASN A 168       3.184  -3.045  -6.176  1.00 68.75           O  
ATOM   1356  CG  ASN A 168       1.205  -0.580  -3.154  1.00 68.75           C  
ATOM   1357  ND2 ASN A 168       0.159  -0.520  -2.338  1.00 68.75           N  
ATOM   1358  OD1 ASN A 168       2.293  -0.065  -2.879  1.00 68.75           O  
ATOM   1359  N   ASP A 169       1.480  -2.225  -7.504  1.00 67.31           N  
ATOM   1360  CA  ASP A 169       1.593  -3.299  -8.484  1.00 67.31           C  
ATOM   1361  C   ASP A 169       2.932  -3.236  -9.219  1.00 67.31           C  
ATOM   1362  CB  ASP A 169       0.440  -3.230  -9.492  1.00 67.31           C  
ATOM   1363  O   ASP A 169       3.555  -4.270  -9.477  1.00 67.31           O  
ATOM   1364  CG  ASP A 169      -0.894  -3.643  -8.891  1.00 67.31           C  
ATOM   1365  OD1 ASP A 169      -0.914  -4.207  -7.773  1.00 67.31           O  
ATOM   1366  OD2 ASP A 169      -1.935  -3.402  -9.539  1.00 67.31           O  
ATOM   1367  N   ILE A 170       3.426  -2.012  -9.578  1.00 68.06           N  
ATOM   1368  CA  ILE A 170       4.695  -1.825 -10.266  1.00 68.06           C  
ATOM   1369  C   ILE A 170       5.844  -2.289  -9.375  1.00 68.06           C  
ATOM   1370  CB  ILE A 170       4.902  -0.351 -10.688  1.00 68.06           C  
ATOM   1371  O   ILE A 170       6.770  -2.957  -9.844  1.00 68.06           O  
ATOM   1372  CG1 ILE A 170       3.885   0.047 -11.758  1.00 68.06           C  
ATOM   1373  CG2 ILE A 170       6.332  -0.122 -11.172  1.00 68.06           C  
ATOM   1374  CD1 ILE A 170       3.934   1.519 -12.148  1.00 68.06           C  
ATOM   1375  N   ILE A 171       5.660  -2.064  -8.133  1.00 66.06           N  
ATOM   1376  CA  ILE A 171       6.691  -2.465  -7.180  1.00 66.06           C  
ATOM   1377  C   ILE A 171       6.691  -3.986  -7.027  1.00 66.06           C  
ATOM   1378  CB  ILE A 171       6.484  -1.791  -5.805  1.00 66.06           C  
ATOM   1379  O   ILE A 171       7.754  -4.613  -6.992  1.00 66.06           O  
ATOM   1380  CG1 ILE A 171       6.723  -0.280  -5.910  1.00 66.06           C  
ATOM   1381  CG2 ILE A 171       7.402  -2.418  -4.754  1.00 66.06           C  
ATOM   1382  CD1 ILE A 171       6.430   0.483  -4.625  1.00 66.06           C  
ATOM   1383  N   ASP A 172       5.453  -4.469  -6.797  1.00 65.56           N  
ATOM   1384  CA  ASP A 172       5.340  -5.918  -6.656  1.00 65.56           C  
ATOM   1385  C   ASP A 172       5.918  -6.633  -7.875  1.00 65.56           C  
ATOM   1386  CB  ASP A 172       3.881  -6.324  -6.449  1.00 65.56           C  
ATOM   1387  O   ASP A 172       6.523  -7.699  -7.746  1.00 65.56           O  
ATOM   1388  CG  ASP A 172       3.354  -5.965  -5.074  1.00 65.56           C  
ATOM   1389  OD1 ASP A 172       4.164  -5.734  -4.152  1.00 65.56           O  
ATOM   1390  OD2 ASP A 172       2.115  -5.910  -4.910  1.00 65.56           O  
ATOM   1391  N   LEU A 173       5.742  -6.004  -9.070  1.00 64.38           N  
ATOM   1392  CA  LEU A 173       6.312  -6.559 -10.289  1.00 64.38           C  
ATOM   1393  C   LEU A 173       7.828  -6.668 -10.188  1.00 64.38           C  
ATOM   1394  CB  LEU A 173       5.930  -5.699 -11.500  1.00 64.38           C  
ATOM   1395  O   LEU A 173       8.414  -7.660 -10.617  1.00 64.38           O  
ATOM   1396  CG  LEU A 173       6.184  -6.316 -12.875  1.00 64.38           C  
ATOM   1397  CD1 LEU A 173       5.031  -5.992 -13.820  1.00 64.38           C  
ATOM   1398  CD2 LEU A 173       7.508  -5.824 -13.453  1.00 64.38           C  
ATOM   1399  N   GLU A 174       8.461  -5.707  -9.586  1.00 59.81           N  
ATOM   1400  CA  GLU A 174       9.914  -5.703  -9.484  1.00 59.81           C  
ATOM   1401  C   GLU A 174      10.406  -6.746  -8.484  1.00 59.81           C  
ATOM   1402  CB  GLU A 174      10.422  -4.316  -9.078  1.00 59.81           C  
ATOM   1403  O   GLU A 174      11.492  -7.301  -8.641  1.00 59.81           O  
ATOM   1404  CG  GLU A 174      10.305  -3.275 -10.188  1.00 59.81           C  
ATOM   1405  CD  GLU A 174      11.312  -3.477 -11.312  1.00 59.81           C  
ATOM   1406  OE1 GLU A 174      10.977  -3.189 -12.484  1.00 59.81           O  
ATOM   1407  OE2 GLU A 174      12.438  -3.926 -11.016  1.00 59.81           O  
ATOM   1408  N   LYS A 175       9.570  -6.980  -7.445  1.00 63.47           N  
ATOM   1409  CA  LYS A 175       9.945  -7.949  -6.422  1.00 63.47           C  
ATOM   1410  C   LYS A 175       9.812  -9.375  -6.941  1.00 63.47           C  
ATOM   1411  CB  LYS A 175       9.094  -7.762  -5.168  1.00 63.47           C  
ATOM   1412  O   LYS A 175      10.531 -10.273  -6.492  1.00 63.47           O  
ATOM   1413  CG  LYS A 175       9.438  -6.520  -4.359  1.00 63.47           C  
ATOM   1414  CD  LYS A 175       8.625  -6.441  -3.076  1.00 63.47           C  
ATOM   1415  CE  LYS A 175       8.953  -5.191  -2.275  1.00 63.47           C  
ATOM   1416  NZ  LYS A 175       8.164  -5.113  -1.013  1.00 63.47           N  
ATOM   1417  N   LEU A 176       8.953  -9.508  -7.879  1.00 61.59           N  
ATOM   1418  CA  LEU A 176       8.789 -10.844  -8.453  1.00 61.59           C  
ATOM   1419  C   LEU A 176      10.070 -11.281  -9.164  1.00 61.59           C  
ATOM   1420  CB  LEU A 176       7.613 -10.867  -9.430  1.00 61.59           C  
ATOM   1421  O   LEU A 176      10.422 -12.469  -9.141  1.00 61.59           O  
ATOM   1422  CG  LEU A 176       6.223 -11.000  -8.812  1.00 61.59           C  
ATOM   1423  CD1 LEU A 176       5.148 -10.734  -9.859  1.00 61.59           C  
ATOM   1424  CD2 LEU A 176       6.043 -12.383  -8.195  1.00 61.59           C  
ATOM   1425  N   ASP A 177      10.812 -10.211  -9.734  1.00 58.81           N  
ATOM   1426  CA  ASP A 177      11.992 -10.516 -10.531  1.00 58.81           C  
ATOM   1427  C   ASP A 177      13.219 -10.742  -9.648  1.00 58.81           C  
ATOM   1428  CB  ASP A 177      12.273  -9.383 -11.531  1.00 58.81           C  
ATOM   1429  O   ASP A 177      14.055 -11.594  -9.945  1.00 58.81           O  
ATOM   1430  CG  ASP A 177      11.398  -9.461 -12.773  1.00 58.81           C  
ATOM   1431  OD1 ASP A 177      10.789 -10.523 -13.023  1.00 58.81           O  
ATOM   1432  OD2 ASP A 177      11.320  -8.453 -13.508  1.00 58.81           O  
ATOM   1433  N   GLY A 178      13.320 -10.328  -8.320  1.00 52.41           N  
ATOM   1434  CA  GLY A 178      14.594 -10.367  -7.629  1.00 52.41           C  
ATOM   1435  C   GLY A 178      14.469 -10.742  -6.164  1.00 52.41           C  
ATOM   1436  O   GLY A 178      15.367 -11.383  -5.602  1.00 52.41           O  
ATOM   1437  N   SER A 179      13.109 -10.672  -5.414  1.00 51.66           N  
ATOM   1438  CA  SER A 179      12.914 -10.875  -3.982  1.00 51.66           C  
ATOM   1439  C   SER A 179      11.469 -11.266  -3.672  1.00 51.66           C  
ATOM   1440  CB  SER A 179      13.281  -9.602  -3.209  1.00 51.66           C  
ATOM   1441  O   SER A 179      10.539 -10.781  -4.316  1.00 51.66           O  
ATOM   1442  OG  SER A 179      12.742  -8.453  -3.840  1.00 51.66           O  
ATOM   1443  N   ARG A 180      10.961 -12.539  -3.623  1.00 59.00           N  
ATOM   1444  CA  ARG A 180       9.703 -13.219  -3.320  1.00 59.00           C  
ATOM   1445  C   ARG A 180       8.789 -12.344  -2.475  1.00 59.00           C  
ATOM   1446  CB  ARG A 180       9.977 -14.547  -2.600  1.00 59.00           C  
ATOM   1447  O   ARG A 180       9.258 -11.641  -1.573  1.00 59.00           O  
ATOM   1448  CG  ARG A 180      10.570 -15.617  -3.492  1.00 59.00           C  
ATOM   1449  CD  ARG A 180      10.539 -16.984  -2.822  1.00 59.00           C  
ATOM   1450  NE  ARG A 180      11.828 -17.328  -2.227  1.00 59.00           N  
ATOM   1451  NH1 ARG A 180      11.852 -19.500  -3.002  1.00 59.00           N  
ATOM   1452  NH2 ARG A 180      13.594 -18.719  -1.745  1.00 59.00           N  
ATOM   1453  CZ  ARG A 180      12.422 -18.516  -2.326  1.00 59.00           C  
ATOM   1454  N   ILE A 181       7.891 -11.617  -3.025  1.00 67.00           N  
ATOM   1455  CA  ILE A 181       6.777 -11.023  -2.287  1.00 67.00           C  
ATOM   1456  C   ILE A 181       6.516 -11.828  -1.016  1.00 67.00           C  
ATOM   1457  CB  ILE A 181       5.500 -10.961  -3.152  1.00 67.00           C  
ATOM   1458  O   ILE A 181       6.375 -13.055  -1.064  1.00 67.00           O  
ATOM   1459  CG1 ILE A 181       5.750 -10.125  -4.414  1.00 67.00           C  
ATOM   1460  CG2 ILE A 181       4.332 -10.383  -2.344  1.00 67.00           C  
ATOM   1461  CD1 ILE A 181       4.609 -10.172  -5.422  1.00 67.00           C  
ATOM   1462  N   GLU A 182       6.707 -11.258   0.211  1.00 71.06           N  
ATOM   1463  CA  GLU A 182       6.426 -11.891   1.496  1.00 71.06           C  
ATOM   1464  C   GLU A 182       5.043 -11.508   2.010  1.00 71.06           C  
ATOM   1465  CB  GLU A 182       7.492 -11.516   2.527  1.00 71.06           C  
ATOM   1466  O   GLU A 182       4.598 -10.375   1.829  1.00 71.06           O  
ATOM   1467  CG  GLU A 182       8.867 -12.109   2.240  1.00 71.06           C  
ATOM   1468  CD  GLU A 182       9.898 -11.758   3.295  1.00 71.06           C  
ATOM   1469  OE1 GLU A 182      11.055 -12.242   3.199  1.00 71.06           O  
ATOM   1470  OE2 GLU A 182       9.562 -10.992   4.223  1.00 71.06           O  
ATOM   1471  N   LEU A 183       4.340 -12.516   2.510  1.00 78.06           N  
ATOM   1472  CA  LEU A 183       3.031 -12.281   3.105  1.00 78.06           C  
ATOM   1473  C   LEU A 183       3.162 -11.922   4.582  1.00 78.06           C  
ATOM   1474  CB  LEU A 183       2.143 -13.523   2.953  1.00 78.06           C  
ATOM   1475  O   LEU A 183       3.988 -12.492   5.297  1.00 78.06           O  
ATOM   1476  CG  LEU A 183       1.771 -13.914   1.522  1.00 78.06           C  
ATOM   1477  CD1 LEU A 183       0.989 -15.227   1.521  1.00 78.06           C  
ATOM   1478  CD2 LEU A 183       0.968 -12.805   0.853  1.00 78.06           C  
ATOM   1479  N   TYR A 184       2.473 -10.859   5.004  1.00 77.88           N  
ATOM   1480  CA  TYR A 184       2.338 -10.500   6.410  1.00 77.88           C  
ATOM   1481  C   TYR A 184       0.977 -10.914   6.953  1.00 77.88           C  
ATOM   1482  CB  TYR A 184       2.533  -8.992   6.594  1.00 77.88           C  
ATOM   1483  O   TYR A 184       0.027 -10.125   6.941  1.00 77.88           O  
ATOM   1484  CG  TYR A 184       2.604  -8.555   8.039  1.00 77.88           C  
ATOM   1485  CD1 TYR A 184       1.618  -7.746   8.594  1.00 77.88           C  
ATOM   1486  CD2 TYR A 184       3.658  -8.961   8.852  1.00 77.88           C  
ATOM   1487  CE1 TYR A 184       1.681  -7.344   9.922  1.00 77.88           C  
ATOM   1488  CE2 TYR A 184       3.730  -8.562  10.188  1.00 77.88           C  
ATOM   1489  OH  TYR A 184       2.807  -7.363  12.031  1.00 77.88           O  
ATOM   1490  CZ  TYR A 184       2.738  -7.758  10.711  1.00 77.88           C  
ATOM   1491  N   LYS A 185       0.884 -12.141   7.461  1.00 81.81           N  
ATOM   1492  CA  LYS A 185      -0.374 -12.703   7.938  1.00 81.81           C  
ATOM   1493  C   LYS A 185      -0.665 -12.266   9.375  1.00 81.81           C  
ATOM   1494  CB  LYS A 185      -0.343 -14.234   7.855  1.00 81.81           C  
ATOM   1495  O   LYS A 185       0.188 -12.398  10.250  1.00 81.81           O  
ATOM   1496  CG  LYS A 185      -0.198 -14.773   6.438  1.00 81.81           C  
ATOM   1497  CD  LYS A 185      -0.182 -16.297   6.422  1.00 81.81           C  
ATOM   1498  CE  LYS A 185       0.057 -16.828   5.016  1.00 81.81           C  
ATOM   1499  NZ  LYS A 185       0.073 -18.328   4.992  1.00 81.81           N  
ATOM   1500  N   LYS A 186      -1.764 -11.594   9.578  1.00 79.44           N  
ATOM   1501  CA  LYS A 186      -2.252 -11.188  10.898  1.00 79.44           C  
ATOM   1502  C   LYS A 186      -3.725 -11.547  11.070  1.00 79.44           C  
ATOM   1503  CB  LYS A 186      -2.053  -9.688  11.094  1.00 79.44           C  
ATOM   1504  O   LYS A 186      -4.426 -11.820  10.094  1.00 79.44           O  
ATOM   1505  CG  LYS A 186      -2.246  -9.227  12.531  1.00 79.44           C  
ATOM   1506  CD  LYS A 186      -2.016  -7.723  12.672  1.00 79.44           C  
ATOM   1507  CE  LYS A 186      -2.262  -7.250  14.102  1.00 79.44           C  
ATOM   1508  NZ  LYS A 186      -2.053  -5.777  14.242  1.00 79.44           N  
ATOM   1509  N   GLU A 187      -4.113 -11.648  12.391  1.00 83.12           N  
ATOM   1510  CA  GLU A 187      -5.535 -11.828  12.672  1.00 83.12           C  
ATOM   1511  C   GLU A 187      -6.367 -10.711  12.039  1.00 83.12           C  
ATOM   1512  CB  GLU A 187      -5.781 -11.875  14.180  1.00 83.12           C  
ATOM   1513  O   GLU A 187      -6.172  -9.531  12.352  1.00 83.12           O  
ATOM   1514  CG  GLU A 187      -5.090 -13.039  14.875  1.00 83.12           C  
ATOM   1515  CD  GLU A 187      -3.688 -12.703  15.359  1.00 83.12           C  
ATOM   1516  OE1 GLU A 187      -3.088 -13.516  16.094  1.00 83.12           O  
ATOM   1517  OE2 GLU A 187      -3.186 -11.617  14.992  1.00 83.12           O  
ATOM   1518  N   THR A 188      -7.117 -11.086  11.062  1.00 81.38           N  
ATOM   1519  CA  THR A 188      -7.836 -10.109  10.258  1.00 81.38           C  
ATOM   1520  C   THR A 188      -9.344 -10.312  10.375  1.00 81.38           C  
ATOM   1521  CB  THR A 188      -7.422 -10.195   8.773  1.00 81.38           C  
ATOM   1522  O   THR A 188      -9.828 -11.445  10.289  1.00 81.38           O  
ATOM   1523  CG2 THR A 188      -8.195  -9.195   7.926  1.00 81.38           C  
ATOM   1524  OG1 THR A 188      -6.020  -9.914   8.664  1.00 81.38           O  
ATOM   1525  N   ASP A 189     -10.023  -9.125  10.625  1.00 82.00           N  
ATOM   1526  CA  ASP A 189     -11.484  -9.117  10.594  1.00 82.00           C  
ATOM   1527  C   ASP A 189     -12.008  -9.305   9.172  1.00 82.00           C  
ATOM   1528  CB  ASP A 189     -12.031  -7.820  11.195  1.00 82.00           C  
ATOM   1529  O   ASP A 189     -12.023  -8.352   8.383  1.00 82.00           O  
ATOM   1530  CG  ASP A 189     -13.539  -7.820  11.336  1.00 82.00           C  
ATOM   1531  OD1 ASP A 189     -14.211  -8.695  10.750  1.00 82.00           O  
ATOM   1532  OD2 ASP A 189     -14.070  -6.938  12.047  1.00 82.00           O  
ATOM   1533  N   PHE A 190     -12.477 -10.516   8.883  1.00 89.75           N  
ATOM   1534  CA  PHE A 190     -12.836 -10.906   7.523  1.00 89.75           C  
ATOM   1535  C   PHE A 190     -14.078 -10.148   7.059  1.00 89.75           C  
ATOM   1536  CB  PHE A 190     -13.078 -12.414   7.441  1.00 89.75           C  
ATOM   1537  O   PHE A 190     -14.148  -9.719   5.906  1.00 89.75           O  
ATOM   1538  CG  PHE A 190     -13.156 -12.945   6.035  1.00 89.75           C  
ATOM   1539  CD1 PHE A 190     -14.172 -13.820   5.660  1.00 89.75           C  
ATOM   1540  CD2 PHE A 190     -12.219 -12.562   5.086  1.00 89.75           C  
ATOM   1541  CE1 PHE A 190     -14.242 -14.312   4.359  1.00 89.75           C  
ATOM   1542  CE2 PHE A 190     -12.289 -13.047   3.781  1.00 89.75           C  
ATOM   1543  CZ  PHE A 190     -13.305 -13.922   3.422  1.00 89.75           C  
ATOM   1544  N   HIS A 191     -14.992  -9.883   7.902  1.00 84.75           N  
ATOM   1545  CA  HIS A 191     -16.203  -9.148   7.570  1.00 84.75           C  
ATOM   1546  C   HIS A 191     -15.891  -7.699   7.207  1.00 84.75           C  
ATOM   1547  CB  HIS A 191     -17.188  -9.188   8.742  1.00 84.75           C  
ATOM   1548  O   HIS A 191     -16.453  -7.156   6.250  1.00 84.75           O  
ATOM   1549  CG  HIS A 191     -18.047 -10.414   8.766  1.00 84.75           C  
ATOM   1550  CD2 HIS A 191     -17.984 -11.523   9.539  1.00 84.75           C  
ATOM   1551  ND1 HIS A 191     -19.109 -10.594   7.910  1.00 84.75           N  
ATOM   1552  CE1 HIS A 191     -19.672 -11.766   8.156  1.00 84.75           C  
ATOM   1553  NE2 HIS A 191     -19.016 -12.352   9.141  1.00 84.75           N  
ATOM   1554  N   ALA A 192     -15.008  -7.113   8.016  1.00 77.81           N  
ATOM   1555  CA  ALA A 192     -14.570  -5.754   7.719  1.00 77.81           C  
ATOM   1556  C   ALA A 192     -13.906  -5.676   6.344  1.00 77.81           C  
ATOM   1557  CB  ALA A 192     -13.602  -5.258   8.797  1.00 77.81           C  
ATOM   1558  O   ALA A 192     -14.133  -4.723   5.594  1.00 77.81           O  
ATOM   1559  N   LEU A 193     -13.094  -6.672   6.051  1.00 84.44           N  
ATOM   1560  CA  LEU A 193     -12.438  -6.719   4.750  1.00 84.44           C  
ATOM   1561  C   LEU A 193     -13.461  -6.762   3.621  1.00 84.44           C  
ATOM   1562  CB  LEU A 193     -11.516  -7.941   4.660  1.00 84.44           C  
ATOM   1563  O   LEU A 193     -13.352  -6.008   2.650  1.00 84.44           O  
ATOM   1564  CG  LEU A 193     -10.719  -8.094   3.363  1.00 84.44           C  
ATOM   1565  CD1 LEU A 193      -9.414  -8.836   3.629  1.00 84.44           C  
ATOM   1566  CD2 LEU A 193     -11.547  -8.820   2.311  1.00 84.44           C  
ATOM   1567  N   ILE A 194     -14.508  -7.590   3.732  1.00 88.50           N  
ATOM   1568  CA  ILE A 194     -15.555  -7.770   2.732  1.00 88.50           C  
ATOM   1569  C   ILE A 194     -16.328  -6.461   2.549  1.00 88.50           C  
ATOM   1570  CB  ILE A 194     -16.516  -8.906   3.123  1.00 88.50           C  
ATOM   1571  O   ILE A 194     -16.594  -6.051   1.419  1.00 88.50           O  
ATOM   1572  CG1 ILE A 194     -15.797 -10.258   3.100  1.00 88.50           C  
ATOM   1573  CG2 ILE A 194     -17.734  -8.922   2.195  1.00 88.50           C  
ATOM   1574  CD1 ILE A 194     -16.609 -11.406   3.686  1.00 88.50           C  
ATOM   1575  N   THR A 195     -16.594  -5.805   3.666  1.00 80.62           N  
ATOM   1576  CA  THR A 195     -17.312  -4.543   3.629  1.00 80.62           C  
ATOM   1577  C   THR A 195     -16.516  -3.482   2.875  1.00 80.62           C  
ATOM   1578  CB  THR A 195     -17.641  -4.039   5.047  1.00 80.62           C  
ATOM   1579  O   THR A 195     -17.078  -2.754   2.047  1.00 80.62           O  
ATOM   1580  CG2 THR A 195     -18.422  -2.727   5.004  1.00 80.62           C  
ATOM   1581  OG1 THR A 195     -18.422  -5.023   5.734  1.00 80.62           O  
ATOM   1582  N   ASP A 196     -15.227  -3.436   3.137  1.00 77.56           N  
ATOM   1583  CA  ASP A 196     -14.367  -2.463   2.473  1.00 77.56           C  
ATOM   1584  C   ASP A 196     -14.320  -2.705   0.966  1.00 77.56           C  
ATOM   1585  CB  ASP A 196     -12.953  -2.512   3.055  1.00 77.56           C  
ATOM   1586  O   ASP A 196     -14.438  -1.764   0.178  1.00 77.56           O  
ATOM   1587  CG  ASP A 196     -12.859  -1.891   4.438  1.00 77.56           C  
ATOM   1588  OD1 ASP A 196     -13.812  -1.213   4.867  1.00 77.56           O  
ATOM   1589  OD2 ASP A 196     -11.812  -2.078   5.102  1.00 77.56           O  
ATOM   1590  N   VAL A 197     -14.234  -3.939   0.612  1.00 86.00           N  
ATOM   1591  CA  VAL A 197     -14.180  -4.305  -0.798  1.00 86.00           C  
ATOM   1592  C   VAL A 197     -15.508  -3.982  -1.472  1.00 86.00           C  
ATOM   1593  CB  VAL A 197     -13.836  -5.801  -0.982  1.00 86.00           C  
ATOM   1594  O   VAL A 197     -15.539  -3.451  -2.584  1.00 86.00           O  
ATOM   1595  CG1 VAL A 197     -14.016  -6.223  -2.439  1.00 86.00           C  
ATOM   1596  CG2 VAL A 197     -12.406  -6.082  -0.517  1.00 86.00           C  
ATOM   1597  N   TYR A 198     -16.562  -4.238  -0.820  1.00 88.00           N  
ATOM   1598  CA  TYR A 198     -17.891  -3.969  -1.340  1.00 88.00           C  
ATOM   1599  C   TYR A 198     -18.094  -2.479  -1.583  1.00 88.00           C  
ATOM   1600  CB  TYR A 198     -18.969  -4.488  -0.374  1.00 88.00           C  
ATOM   1601  O   TYR A 198     -18.609  -2.076  -2.631  1.00 88.00           O  
ATOM   1602  CG  TYR A 198     -20.375  -4.105  -0.759  1.00 88.00           C  
ATOM   1603  CD1 TYR A 198     -21.047  -3.100  -0.076  1.00 88.00           C  
ATOM   1604  CD2 TYR A 198     -21.031  -4.746  -1.807  1.00 88.00           C  
ATOM   1605  CE1 TYR A 198     -22.344  -2.742  -0.426  1.00 88.00           C  
ATOM   1606  CE2 TYR A 198     -22.328  -4.398  -2.166  1.00 88.00           C  
ATOM   1607  OH  TYR A 198     -24.266  -3.047  -1.822  1.00 88.00           O  
ATOM   1608  CZ  TYR A 198     -22.969  -3.395  -1.471  1.00 88.00           C  
ATOM   1609  N   ASN A 199     -17.719  -1.630  -0.616  1.00 79.81           N  
ATOM   1610  CA  ASN A 199     -17.922  -0.187  -0.707  1.00 79.81           C  
ATOM   1611  C   ASN A 199     -17.172   0.407  -1.897  1.00 79.81           C  
ATOM   1612  CB  ASN A 199     -17.484   0.497   0.590  1.00 79.81           C  
ATOM   1613  O   ASN A 199     -17.734   1.221  -2.641  1.00 79.81           O  
ATOM   1614  CG  ASN A 199     -18.438   0.229   1.741  1.00 79.81           C  
ATOM   1615  ND2 ASN A 199     -17.938   0.377   2.965  1.00 79.81           N  
ATOM   1616  OD1 ASN A 199     -19.594  -0.110   1.533  1.00 79.81           O  
ATOM   1617  N   VAL A 200     -15.969  -0.138  -2.039  1.00 78.25           N  
ATOM   1618  CA  VAL A 200     -15.156   0.375  -3.139  1.00 78.25           C  
ATOM   1619  C   VAL A 200     -15.711  -0.133  -4.469  1.00 78.25           C  
ATOM   1620  CB  VAL A 200     -13.672  -0.031  -2.988  1.00 78.25           C  
ATOM   1621  O   VAL A 200     -15.789   0.621  -5.441  1.00 78.25           O  
ATOM   1622  CG1 VAL A 200     -12.883   0.346  -4.238  1.00 78.25           C  
ATOM   1623  CG2 VAL A 200     -13.062   0.623  -1.749  1.00 78.25           C  
ATOM   1624  N   ALA A 201     -16.094  -1.312  -4.504  1.00 87.56           N  
ATOM   1625  CA  ALA A 201     -16.641  -1.927  -5.711  1.00 87.56           C  
ATOM   1626  C   ALA A 201     -17.938  -1.252  -6.129  1.00 87.56           C  
ATOM   1627  CB  ALA A 201     -16.859  -3.422  -5.496  1.00 87.56           C  
ATOM   1628  O   ALA A 201     -18.156  -0.984  -7.312  1.00 87.56           O  
ATOM   1629  N   GLN A 202     -18.766  -1.009  -5.168  1.00 86.81           N  
ATOM   1630  CA  GLN A 202     -20.047  -0.357  -5.430  1.00 86.81           C  
ATOM   1631  C   GLN A 202     -19.844   1.034  -6.023  1.00 86.81           C  
ATOM   1632  CB  GLN A 202     -20.875  -0.266  -4.145  1.00 86.81           C  
ATOM   1633  O   GLN A 202     -20.531   1.417  -6.965  1.00 86.81           O  
ATOM   1634  CG  GLN A 202     -22.281   0.276  -4.355  1.00 86.81           C  
ATOM   1635  CD  GLN A 202     -23.344  -0.668  -3.850  1.00 86.81           C  
ATOM   1636  NE2 GLN A 202     -24.594  -0.204  -3.848  1.00 86.81           N  
ATOM   1637  OE1 GLN A 202     -23.062  -1.807  -3.465  1.00 86.81           O  
ATOM   1638  N   LEU A 203     -18.906   1.704  -5.457  1.00 79.94           N  
ATOM   1639  CA  LEU A 203     -18.594   3.041  -5.945  1.00 79.94           C  
ATOM   1640  C   LEU A 203     -18.094   2.988  -7.387  1.00 79.94           C  
ATOM   1641  CB  LEU A 203     -17.547   3.713  -5.051  1.00 79.94           C  
ATOM   1642  O   LEU A 203     -18.531   3.773  -8.227  1.00 79.94           O  
ATOM   1643  CG  LEU A 203     -17.156   5.141  -5.426  1.00 79.94           C  
ATOM   1644  CD1 LEU A 203     -18.344   6.078  -5.281  1.00 79.94           C  
ATOM   1645  CD2 LEU A 203     -15.992   5.617  -4.566  1.00 79.94           C  
ATOM   1646  N   MET A 204     -17.203   2.064  -7.754  1.00 83.25           N  
ATOM   1647  CA  MET A 204     -16.656   1.905  -9.094  1.00 83.25           C  
ATOM   1648  C   MET A 204     -17.734   1.559 -10.102  1.00 83.25           C  
ATOM   1649  CB  MET A 204     -15.570   0.824  -9.102  1.00 83.25           C  
ATOM   1650  O   MET A 204     -17.766   2.098 -11.211  1.00 83.25           O  
ATOM   1651  CG  MET A 204     -14.320   1.204  -8.328  1.00 83.25           C  
ATOM   1652  SD  MET A 204     -13.109  -0.175  -8.219  1.00 83.25           S  
ATOM   1653  CE  MET A 204     -12.359  -0.074  -9.867  1.00 83.25           C  
ATOM   1654  N   ALA A 205     -18.578   0.693  -9.703  1.00 90.25           N  
ATOM   1655  CA  ALA A 205     -19.656   0.216 -10.570  1.00 90.25           C  
ATOM   1656  C   ALA A 205     -20.672   1.315 -10.836  1.00 90.25           C  
ATOM   1657  CB  ALA A 205     -20.328  -1.007  -9.961  1.00 90.25           C  
ATOM   1658  O   ALA A 205     -21.188   1.453 -11.953  1.00 90.25           O  
ATOM   1659  N   GLU A 206     -21.000   2.100  -9.758  1.00 86.25           N  
ATOM   1660  CA  GLU A 206     -21.969   3.193  -9.852  1.00 86.25           C  
ATOM   1661  C   GLU A 206     -21.484   4.266 -10.828  1.00 86.25           C  
ATOM   1662  CB  GLU A 206     -22.219   3.812  -8.477  1.00 86.25           C  
ATOM   1663  O   GLU A 206     -22.281   4.824 -11.586  1.00 86.25           O  
ATOM   1664  CG  GLU A 206     -23.422   4.738  -8.422  1.00 86.25           C  
ATOM   1665  CD  GLU A 206     -23.688   5.293  -7.035  1.00 86.25           C  
ATOM   1666  OE1 GLU A 206     -24.609   6.137  -6.887  1.00 86.25           O  
ATOM   1667  OE2 GLU A 206     -22.984   4.883  -6.086  1.00 86.25           O  
ATOM   1668  N   GLN A 207     -20.234   4.488 -10.898  1.00 81.69           N  
ATOM   1669  CA  GLN A 207     -19.656   5.492 -11.781  1.00 81.69           C  
ATOM   1670  C   GLN A 207     -19.859   5.121 -13.242  1.00 81.69           C  
ATOM   1671  CB  GLN A 207     -18.156   5.664 -11.492  1.00 81.69           C  
ATOM   1672  O   GLN A 207     -19.984   6.000 -14.102  1.00 81.69           O  
ATOM   1673  CG  GLN A 207     -17.859   6.355 -10.164  1.00 81.69           C  
ATOM   1674  CD  GLN A 207     -16.375   6.500  -9.898  1.00 81.69           C  
ATOM   1675  NE2 GLN A 207     -16.016   7.547  -9.164  1.00 81.69           N  
ATOM   1676  OE1 GLN A 207     -15.570   5.680 -10.344  1.00 81.69           O  
ATOM   1677  N   LYS A 208     -20.031   3.818 -13.469  1.00 84.44           N  
ATOM   1678  CA  LYS A 208     -20.250   3.330 -14.828  1.00 84.44           C  
ATOM   1679  C   LYS A 208     -21.688   2.883 -15.031  1.00 84.44           C  
ATOM   1680  CB  LYS A 208     -19.297   2.178 -15.141  1.00 84.44           C  
ATOM   1681  O   LYS A 208     -22.000   2.164 -15.984  1.00 84.44           O  
ATOM   1682  CG  LYS A 208     -18.891   2.090 -16.609  1.00 84.44           C  
ATOM   1683  CD  LYS A 208     -18.016   0.867 -16.875  1.00 84.44           C  
ATOM   1684  CE  LYS A 208     -17.922   0.564 -18.359  1.00 84.44           C  
ATOM   1685  NZ  LYS A 208     -17.062  -0.632 -18.625  1.00 84.44           N  
ATOM   1686  N   HIS A 209     -22.500   3.221 -13.961  1.00 89.19           N  
ATOM   1687  CA  HIS A 209     -23.922   2.887 -13.992  1.00 89.19           C  
ATOM   1688  C   HIS A 209     -24.125   1.380 -14.102  1.00 89.19           C  
ATOM   1689  CB  HIS A 209     -24.609   3.596 -15.164  1.00 89.19           C  
ATOM   1690  O   HIS A 209     -24.984   0.919 -14.859  1.00 89.19           O  
ATOM   1691  CG  HIS A 209     -24.469   5.082 -15.133  1.00 89.19           C  
ATOM   1692  CD2 HIS A 209     -23.781   5.930 -15.930  1.00 89.19           C  
ATOM   1693  ND1 HIS A 209     -25.078   5.867 -14.180  1.00 89.19           N  
ATOM   1694  CE1 HIS A 209     -24.781   7.137 -14.398  1.00 89.19           C  
ATOM   1695  NE2 HIS A 209     -23.984   7.203 -15.453  1.00 89.19           N  
ATOM   1696  N   LEU A 210     -23.250   0.588 -13.539  1.00 92.81           N  
ATOM   1697  CA  LEU A 210     -23.359  -0.866 -13.477  1.00 92.81           C  
ATOM   1698  C   LEU A 210     -23.953  -1.316 -12.148  1.00 92.81           C  
ATOM   1699  CB  LEU A 210     -21.984  -1.506 -13.672  1.00 92.81           C  
ATOM   1700  O   LEU A 210     -23.828  -0.617 -11.141  1.00 92.81           O  
ATOM   1701  CG  LEU A 210     -21.297  -1.262 -15.023  1.00 92.81           C  
ATOM   1702  CD1 LEU A 210     -19.859  -1.758 -14.992  1.00 92.81           C  
ATOM   1703  CD2 LEU A 210     -22.078  -1.940 -16.141  1.00 92.81           C  
ATOM   1704  N   LYS A 211     -24.656  -2.379 -12.148  1.00 94.31           N  
ATOM   1705  CA  LYS A 211     -25.156  -3.014 -10.930  1.00 94.31           C  
ATOM   1706  C   LYS A 211     -24.078  -3.904 -10.305  1.00 94.31           C  
ATOM   1707  CB  LYS A 211     -26.406  -3.832 -11.211  1.00 94.31           C  
ATOM   1708  O   LYS A 211     -23.453  -4.715 -11.000  1.00 94.31           O  
ATOM   1709  CG  LYS A 211     -27.078  -4.398  -9.969  1.00 94.31           C  
ATOM   1710  CD  LYS A 211     -28.359  -5.141 -10.312  1.00 94.31           C  
ATOM   1711  CE  LYS A 211     -29.016  -5.734  -9.070  1.00 94.31           C  
ATOM   1712  NZ  LYS A 211     -30.266  -6.465  -9.398  1.00 94.31           N  
ATOM   1713  N   PHE A 212     -23.781  -3.727  -9.062  1.00 95.56           N  
ATOM   1714  CA  PHE A 212     -22.828  -4.566  -8.328  1.00 95.56           C  
ATOM   1715  C   PHE A 212     -23.547  -5.422  -7.297  1.00 95.56           C  
ATOM   1716  CB  PHE A 212     -21.766  -3.705  -7.648  1.00 95.56           C  
ATOM   1717  O   PHE A 212     -24.297  -4.902  -6.461  1.00 95.56           O  
ATOM   1718  CG  PHE A 212     -20.656  -4.504  -7.016  1.00 95.56           C  
ATOM   1719  CD1 PHE A 212     -20.672  -4.785  -5.652  1.00 95.56           C  
ATOM   1720  CD2 PHE A 212     -19.594  -4.973  -7.781  1.00 95.56           C  
ATOM   1721  CE1 PHE A 212     -19.656  -5.523  -5.062  1.00 95.56           C  
ATOM   1722  CE2 PHE A 212     -18.562  -5.711  -7.199  1.00 95.56           C  
ATOM   1723  CZ  PHE A 212     -18.594  -5.984  -5.840  1.00 95.56           C  
ATOM   1724  N   ILE A 213     -23.328  -6.750  -7.316  1.00 96.38           N  
ATOM   1725  CA  ILE A 213     -24.000  -7.695  -6.434  1.00 96.38           C  
ATOM   1726  C   ILE A 213     -22.969  -8.414  -5.566  1.00 96.38           C  
ATOM   1727  CB  ILE A 213     -24.828  -8.711  -7.234  1.00 96.38           C  
ATOM   1728  O   ILE A 213     -21.984  -8.953  -6.078  1.00 96.38           O  
ATOM   1729  CG1 ILE A 213     -25.891  -7.992  -8.086  1.00 96.38           C  
ATOM   1730  CG2 ILE A 213     -25.500  -9.727  -6.293  1.00 96.38           C  
ATOM   1731  CD1 ILE A 213     -26.594  -8.891  -9.086  1.00 96.38           C  
ATOM   1732  N   LEU A 214     -23.172  -8.430  -4.230  1.00 96.44           N  
ATOM   1733  CA  LEU A 214     -22.344  -9.164  -3.285  1.00 96.44           C  
ATOM   1734  C   LEU A 214     -23.094 -10.352  -2.703  1.00 96.44           C  
ATOM   1735  CB  LEU A 214     -21.859  -8.242  -2.156  1.00 96.44           C  
ATOM   1736  O   LEU A 214     -24.172 -10.180  -2.125  1.00 96.44           O  
ATOM   1737  CG  LEU A 214     -21.031  -8.898  -1.055  1.00 96.44           C  
ATOM   1738  CD1 LEU A 214     -19.688  -9.375  -1.616  1.00 96.44           C  
ATOM   1739  CD2 LEU A 214     -20.812  -7.926   0.100  1.00 96.44           C  
ATOM   1740  N   GLN A 215     -22.516 -11.602  -2.936  1.00 96.19           N  
ATOM   1741  CA  GLN A 215     -23.062 -12.836  -2.391  1.00 96.19           C  
ATOM   1742  C   GLN A 215     -22.078 -13.500  -1.427  1.00 96.19           C  
ATOM   1743  CB  GLN A 215     -23.422 -13.805  -3.518  1.00 96.19           C  
ATOM   1744  O   GLN A 215     -21.000 -13.914  -1.828  1.00 96.19           O  
ATOM   1745  CG  GLN A 215     -24.484 -13.266  -4.469  1.00 96.19           C  
ATOM   1746  CD  GLN A 215     -24.766 -14.211  -5.625  1.00 96.19           C  
ATOM   1747  NE2 GLN A 215     -25.922 -14.039  -6.266  1.00 96.19           N  
ATOM   1748  OE1 GLN A 215     -23.953 -15.086  -5.941  1.00 96.19           O  
ATOM   1749  N   VAL A 216     -22.500 -13.578  -0.141  1.00 94.88           N  
ATOM   1750  CA  VAL A 216     -21.609 -14.125   0.868  1.00 94.88           C  
ATOM   1751  C   VAL A 216     -22.234 -15.375   1.493  1.00 94.88           C  
ATOM   1752  CB  VAL A 216     -21.281 -13.086   1.964  1.00 94.88           C  
ATOM   1753  O   VAL A 216     -23.406 -15.375   1.854  1.00 94.88           O  
ATOM   1754  CG1 VAL A 216     -20.297 -13.672   2.986  1.00 94.88           C  
ATOM   1755  CG2 VAL A 216     -20.703 -11.812   1.338  1.00 94.88           C  
ATOM   1756  N   ASP A 217     -21.438 -16.500   1.603  1.00 91.00           N  
ATOM   1757  CA  ASP A 217     -21.891 -17.719   2.268  1.00 91.00           C  
ATOM   1758  C   ASP A 217     -22.156 -17.469   3.750  1.00 91.00           C  
ATOM   1759  CB  ASP A 217     -20.859 -18.828   2.104  1.00 91.00           C  
ATOM   1760  O   ASP A 217     -21.469 -16.672   4.387  1.00 91.00           O  
ATOM   1761  CG  ASP A 217     -21.000 -19.594   0.792  1.00 91.00           C  
ATOM   1762  OD1 ASP A 217     -21.875 -19.234  -0.027  1.00 91.00           O  
ATOM   1763  OD2 ASP A 217     -20.234 -20.547   0.576  1.00 91.00           O  
ATOM   1764  N   LYS A 218     -23.156 -18.125   4.402  1.00 86.19           N  
ATOM   1765  CA  LYS A 218     -23.578 -17.969   5.789  1.00 86.19           C  
ATOM   1766  C   LYS A 218     -22.547 -18.547   6.750  1.00 86.19           C  
ATOM   1767  CB  LYS A 218     -24.938 -18.641   6.020  1.00 86.19           C  
ATOM   1768  O   LYS A 218     -22.438 -18.109   7.895  1.00 86.19           O  
ATOM   1769  CG  LYS A 218     -26.094 -17.969   5.277  1.00 86.19           C  
ATOM   1770  CD  LYS A 218     -27.422 -18.625   5.605  1.00 86.19           C  
ATOM   1771  CE  LYS A 218     -28.562 -18.000   4.824  1.00 86.19           C  
ATOM   1772  NZ  LYS A 218     -29.875 -18.641   5.141  1.00 86.19           N  
ATOM   1773  N   ASP A 219     -21.641 -19.422   6.242  1.00 87.12           N  
ATOM   1774  CA  ASP A 219     -20.719 -20.156   7.102  1.00 87.12           C  
ATOM   1775  C   ASP A 219     -19.312 -19.547   7.070  1.00 87.12           C  
ATOM   1776  CB  ASP A 219     -20.672 -21.625   6.684  1.00 87.12           C  
ATOM   1777  O   ASP A 219     -18.344 -20.234   7.387  1.00 87.12           O  
ATOM   1778  CG  ASP A 219     -19.984 -22.516   7.711  1.00 87.12           C  
ATOM   1779  OD1 ASP A 219     -19.641 -22.031   8.812  1.00 87.12           O  
ATOM   1780  OD2 ASP A 219     -19.766 -23.703   7.414  1.00 87.12           O  
ATOM   1781  N   LEU A 220     -19.156 -18.234   6.859  1.00 89.44           N  
ATOM   1782  CA  LEU A 220     -17.844 -17.625   6.828  1.00 89.44           C  
ATOM   1783  C   LEU A 220     -17.391 -17.219   8.227  1.00 89.44           C  
ATOM   1784  CB  LEU A 220     -17.828 -16.406   5.902  1.00 89.44           C  
ATOM   1785  O   LEU A 220     -18.188 -16.734   9.023  1.00 89.44           O  
ATOM   1786  CG  LEU A 220     -18.000 -16.688   4.410  1.00 89.44           C  
ATOM   1787  CD1 LEU A 220     -18.203 -15.383   3.645  1.00 89.44           C  
ATOM   1788  CD2 LEU A 220     -16.812 -17.469   3.865  1.00 89.44           C  
ATOM   1789  N   PRO A 221     -16.109 -17.500   8.516  1.00 88.62           N  
ATOM   1790  CA  PRO A 221     -15.594 -17.094   9.828  1.00 88.62           C  
ATOM   1791  C   PRO A 221     -15.469 -15.586   9.969  1.00 88.62           C  
ATOM   1792  CB  PRO A 221     -14.219 -17.766   9.891  1.00 88.62           C  
ATOM   1793  O   PRO A 221     -15.422 -14.867   8.969  1.00 88.62           O  
ATOM   1794  CG  PRO A 221     -13.820 -17.953   8.461  1.00 88.62           C  
ATOM   1795  CD  PRO A 221     -15.062 -18.062   7.629  1.00 88.62           C  
ATOM   1796  N   ASN A 222     -15.477 -15.070  11.195  1.00 87.25           N  
ATOM   1797  CA  ASN A 222     -15.359 -13.641  11.461  1.00 87.25           C  
ATOM   1798  C   ASN A 222     -13.906 -13.172  11.383  1.00 87.25           C  
ATOM   1799  CB  ASN A 222     -15.953 -13.297  12.828  1.00 87.25           C  
ATOM   1800  O   ASN A 222     -13.625 -12.086  10.867  1.00 87.25           O  
ATOM   1801  CG  ASN A 222     -17.469 -13.445  12.859  1.00 87.25           C  
ATOM   1802  ND2 ASN A 222     -18.000 -13.766  14.031  1.00 87.25           N  
ATOM   1803  OD1 ASN A 222     -18.141 -13.266  11.844  1.00 87.25           O  
ATOM   1804  N   TRP A 223     -12.961 -14.117  11.844  1.00 90.88           N  
ATOM   1805  CA  TRP A 223     -11.547 -13.766  11.906  1.00 90.88           C  
ATOM   1806  C   TRP A 223     -10.688 -14.820  11.211  1.00 90.88           C  
ATOM   1807  CB  TRP A 223     -11.094 -13.602  13.359  1.00 90.88           C  
ATOM   1808  O   TRP A 223     -10.859 -16.016  11.445  1.00 90.88           O  
ATOM   1809  CG  TRP A 223     -11.711 -12.422  14.055  1.00 90.88           C  
ATOM   1810  CD1 TRP A 223     -12.961 -12.352  14.609  1.00 90.88           C  
ATOM   1811  CD2 TRP A 223     -11.109 -11.141  14.266  1.00 90.88           C  
ATOM   1812  CE2 TRP A 223     -12.055 -10.344  14.953  1.00 90.88           C  
ATOM   1813  CE3 TRP A 223      -9.867 -10.586  13.930  1.00 90.88           C  
ATOM   1814  NE1 TRP A 223     -13.172 -11.109  15.148  1.00 90.88           N  
ATOM   1815  CH2 TRP A 223     -10.562  -8.508  14.984  1.00 90.88           C  
ATOM   1816  CZ2 TRP A 223     -11.789  -9.023  15.320  1.00 90.88           C  
ATOM   1817  CZ3 TRP A 223      -9.602  -9.273  14.297  1.00 90.88           C  
ATOM   1818  N   LEU A 224      -9.766 -14.312  10.406  1.00 92.69           N  
ATOM   1819  CA  LEU A 224      -8.844 -15.188   9.688  1.00 92.69           C  
ATOM   1820  C   LEU A 224      -7.406 -14.711   9.844  1.00 92.69           C  
ATOM   1821  CB  LEU A 224      -9.211 -15.250   8.203  1.00 92.69           C  
ATOM   1822  O   LEU A 224      -7.164 -13.516  10.031  1.00 92.69           O  
ATOM   1823  CG  LEU A 224     -10.531 -15.953   7.855  1.00 92.69           C  
ATOM   1824  CD1 LEU A 224     -10.867 -15.750   6.383  1.00 92.69           C  
ATOM   1825  CD2 LEU A 224     -10.445 -17.438   8.188  1.00 92.69           C  
ATOM   1826  N   LEU A 225      -6.492 -15.625   9.961  1.00 91.19           N  
ATOM   1827  CA  LEU A 225      -5.078 -15.289   9.828  1.00 91.19           C  
ATOM   1828  C   LEU A 225      -4.703 -15.102   8.359  1.00 91.19           C  
ATOM   1829  CB  LEU A 225      -4.207 -16.375  10.453  1.00 91.19           C  
ATOM   1830  O   LEU A 225      -4.531 -16.078   7.629  1.00 91.19           O  
ATOM   1831  CG  LEU A 225      -2.730 -16.047  10.648  1.00 91.19           C  
ATOM   1832  CD1 LEU A 225      -2.570 -14.992  11.742  1.00 91.19           C  
ATOM   1833  CD2 LEU A 225      -1.932 -17.297  10.984  1.00 91.19           C  
ATOM   1834  N   LEU A 226      -4.660 -13.859   7.938  1.00 91.00           N  
ATOM   1835  CA  LEU A 226      -4.441 -13.562   6.527  1.00 91.00           C  
ATOM   1836  C   LEU A 226      -3.846 -12.172   6.352  1.00 91.00           C  
ATOM   1837  CB  LEU A 226      -5.758 -13.672   5.750  1.00 91.00           C  
ATOM   1838  O   LEU A 226      -3.779 -11.391   7.309  1.00 91.00           O  
ATOM   1839  CG  LEU A 226      -6.820 -12.617   6.070  1.00 91.00           C  
ATOM   1840  CD1 LEU A 226      -6.605 -11.367   5.223  1.00 91.00           C  
ATOM   1841  CD2 LEU A 226      -8.219 -13.188   5.852  1.00 91.00           C  
ATOM   1842  N   ASP A 227      -3.258 -11.922   5.184  1.00 84.94           N  
ATOM   1843  CA  ASP A 227      -2.744 -10.602   4.832  1.00 84.94           C  
ATOM   1844  C   ASP A 227      -3.836  -9.734   4.207  1.00 84.94           C  
ATOM   1845  CB  ASP A 227      -1.558 -10.727   3.877  1.00 84.94           C  
ATOM   1846  O   ASP A 227      -4.172  -9.906   3.033  1.00 84.94           O  
ATOM   1847  CG  ASP A 227      -0.812  -9.414   3.684  1.00 84.94           C  
ATOM   1848  OD1 ASP A 227      -1.448  -8.344   3.727  1.00 84.94           O  
ATOM   1849  OD2 ASP A 227       0.420  -9.461   3.484  1.00 84.94           O  
ATOM   1850  N   TYR A 228      -4.383  -8.789   4.926  1.00 85.50           N  
ATOM   1851  CA  TYR A 228      -5.488  -7.910   4.555  1.00 85.50           C  
ATOM   1852  C   TYR A 228      -5.156  -7.113   3.299  1.00 85.50           C  
ATOM   1853  CB  TYR A 228      -5.828  -6.957   5.703  1.00 85.50           C  
ATOM   1854  O   TYR A 228      -5.949  -7.078   2.352  1.00 85.50           O  
ATOM   1855  CG  TYR A 228      -6.957  -6.004   5.387  1.00 85.50           C  
ATOM   1856  CD1 TYR A 228      -6.723  -4.820   4.695  1.00 85.50           C  
ATOM   1857  CD2 TYR A 228      -8.258  -6.289   5.781  1.00 85.50           C  
ATOM   1858  CE1 TYR A 228      -7.758  -3.939   4.406  1.00 85.50           C  
ATOM   1859  CE2 TYR A 228      -9.305  -5.414   5.496  1.00 85.50           C  
ATOM   1860  OH  TYR A 228     -10.070  -3.377   4.523  1.00 85.50           O  
ATOM   1861  CZ  TYR A 228      -9.047  -4.246   4.809  1.00 85.50           C  
ATOM   1862  N   THR A 229      -4.000  -6.617   3.217  1.00 75.81           N  
ATOM   1863  CA  THR A 229      -3.580  -5.703   2.164  1.00 75.81           C  
ATOM   1864  C   THR A 229      -3.449  -6.434   0.831  1.00 75.81           C  
ATOM   1865  CB  THR A 229      -2.242  -5.023   2.516  1.00 75.81           C  
ATOM   1866  O   THR A 229      -3.949  -5.961  -0.193  1.00 75.81           O  
ATOM   1867  CG2 THR A 229      -1.841  -4.012   1.447  1.00 75.81           C  
ATOM   1868  OG1 THR A 229      -2.369  -4.352   3.773  1.00 75.81           O  
ATOM   1869  N   ARG A 230      -2.812  -7.578   0.896  1.00 83.69           N  
ATOM   1870  CA  ARG A 230      -2.555  -8.320  -0.333  1.00 83.69           C  
ATOM   1871  C   ARG A 230      -3.850  -8.867  -0.927  1.00 83.69           C  
ATOM   1872  CB  ARG A 230      -1.574  -9.469  -0.073  1.00 83.69           C  
ATOM   1873  O   ARG A 230      -4.059  -8.797  -2.141  1.00 83.69           O  
ATOM   1874  CG  ARG A 230      -0.155  -9.008   0.222  1.00 83.69           C  
ATOM   1875  CD  ARG A 230       0.435  -8.219  -0.937  1.00 83.69           C  
ATOM   1876  NE  ARG A 230       1.155  -7.035  -0.471  1.00 83.69           N  
ATOM   1877  NH1 ARG A 230       1.623  -6.234  -2.586  1.00 83.69           N  
ATOM   1878  NH2 ARG A 230       2.336  -5.082  -0.736  1.00 83.69           N  
ATOM   1879  CZ  ARG A 230       1.703  -6.121  -1.266  1.00 83.69           C  
ATOM   1880  N   LEU A 231      -4.680  -9.398  -0.014  1.00 91.19           N  
ATOM   1881  CA  LEU A 231      -5.965  -9.898  -0.484  1.00 91.19           C  
ATOM   1882  C   LEU A 231      -6.812  -8.773  -1.064  1.00 91.19           C  
ATOM   1883  CB  LEU A 231      -6.719 -10.586   0.656  1.00 91.19           C  
ATOM   1884  O   LEU A 231      -7.438  -8.945  -2.113  1.00 91.19           O  
ATOM   1885  CG  LEU A 231      -8.086 -11.180   0.306  1.00 91.19           C  
ATOM   1886  CD1 LEU A 231      -7.953 -12.172  -0.846  1.00 91.19           C  
ATOM   1887  CD2 LEU A 231      -8.703 -11.852   1.525  1.00 91.19           C  
ATOM   1888  N   SER A 232      -6.855  -7.652  -0.392  1.00 87.31           N  
ATOM   1889  CA  SER A 232      -7.586  -6.492  -0.886  1.00 87.31           C  
ATOM   1890  C   SER A 232      -7.082  -6.066  -2.262  1.00 87.31           C  
ATOM   1891  CB  SER A 232      -7.461  -5.324   0.094  1.00 87.31           C  
ATOM   1892  O   SER A 232      -7.875  -5.715  -3.137  1.00 87.31           O  
ATOM   1893  OG  SER A 232      -8.125  -5.617   1.312  1.00 87.31           O  
ATOM   1894  N   GLN A 233      -5.793  -6.156  -2.477  1.00 84.06           N  
ATOM   1895  CA  GLN A 233      -5.168  -5.797  -3.746  1.00 84.06           C  
ATOM   1896  C   GLN A 233      -5.664  -6.688  -4.879  1.00 84.06           C  
ATOM   1897  CB  GLN A 233      -3.645  -5.887  -3.637  1.00 84.06           C  
ATOM   1898  O   GLN A 233      -6.020  -6.199  -5.953  1.00 84.06           O  
ATOM   1899  CG  GLN A 233      -2.910  -5.453  -4.898  1.00 84.06           C  
ATOM   1900  CD  GLN A 233      -1.402  -5.535  -4.758  1.00 84.06           C  
ATOM   1901  NE2 GLN A 233      -0.689  -5.238  -5.840  1.00 84.06           N  
ATOM   1902  OE1 GLN A 233      -0.882  -5.863  -3.688  1.00 84.06           O  
ATOM   1903  N   VAL A 234      -5.656  -7.930  -4.566  1.00 91.75           N  
ATOM   1904  CA  VAL A 234      -6.094  -8.891  -5.570  1.00 91.75           C  
ATOM   1905  C   VAL A 234      -7.559  -8.648  -5.922  1.00 91.75           C  
ATOM   1906  CB  VAL A 234      -5.898 -10.344  -5.086  1.00 91.75           C  
ATOM   1907  O   VAL A 234      -7.918  -8.570  -7.098  1.00 91.75           O  
ATOM   1908  CG1 VAL A 234      -6.469 -11.336  -6.102  1.00 91.75           C  
ATOM   1909  CG2 VAL A 234      -4.418 -10.633  -4.832  1.00 91.75           C  
ATOM   1910  N   LEU A 235      -8.391  -8.453  -4.938  1.00 93.50           N  
ATOM   1911  CA  LEU A 235      -9.820  -8.266  -5.145  1.00 93.50           C  
ATOM   1912  C   LEU A 235     -10.102  -6.957  -5.867  1.00 93.50           C  
ATOM   1913  CB  LEU A 235     -10.570  -8.297  -3.809  1.00 93.50           C  
ATOM   1914  O   LEU A 235     -10.977  -6.895  -6.738  1.00 93.50           O  
ATOM   1915  CG  LEU A 235     -10.602  -9.648  -3.082  1.00 93.50           C  
ATOM   1916  CD1 LEU A 235     -11.289  -9.500  -1.729  1.00 93.50           C  
ATOM   1917  CD2 LEU A 235     -11.305 -10.695  -3.936  1.00 93.50           C  
ATOM   1918  N   TRP A 236      -9.398  -5.969  -5.453  1.00 89.31           N  
ATOM   1919  CA  TRP A 236      -9.539  -4.684  -6.129  1.00 89.31           C  
ATOM   1920  C   TRP A 236      -9.219  -4.812  -7.613  1.00 89.31           C  
ATOM   1921  CB  TRP A 236      -8.617  -3.641  -5.484  1.00 89.31           C  
ATOM   1922  O   TRP A 236      -9.953  -4.301  -8.461  1.00 89.31           O  
ATOM   1923  CG  TRP A 236      -8.828  -2.246  -5.996  1.00 89.31           C  
ATOM   1924  CD1 TRP A 236      -9.680  -1.304  -5.496  1.00 89.31           C  
ATOM   1925  CD2 TRP A 236      -8.172  -1.641  -7.117  1.00 89.31           C  
ATOM   1926  CE2 TRP A 236      -8.680  -0.327  -7.234  1.00 89.31           C  
ATOM   1927  CE3 TRP A 236      -7.207  -2.082  -8.031  1.00 89.31           C  
ATOM   1928  NE1 TRP A 236      -9.594  -0.147  -6.234  1.00 89.31           N  
ATOM   1929  CH2 TRP A 236      -7.305   0.094  -9.117  1.00 89.31           C  
ATOM   1930  CZ2 TRP A 236      -8.250   0.550  -8.234  1.00 89.31           C  
ATOM   1931  CZ3 TRP A 236      -6.781  -1.206  -9.023  1.00 89.31           C  
ATOM   1932  N   ASN A 237      -8.023  -5.473  -7.965  1.00 86.81           N  
ATOM   1933  CA  ASN A 237      -7.605  -5.660  -9.352  1.00 86.81           C  
ATOM   1934  C   ASN A 237      -8.664  -6.406 -10.164  1.00 86.81           C  
ATOM   1935  CB  ASN A 237      -6.270  -6.402  -9.414  1.00 86.81           C  
ATOM   1936  O   ASN A 237      -8.969  -6.020 -11.289  1.00 86.81           O  
ATOM   1937  CG  ASN A 237      -5.090  -5.512  -9.078  1.00 86.81           C  
ATOM   1938  ND2 ASN A 237      -3.928  -6.117  -8.859  1.00 86.81           N  
ATOM   1939  OD1 ASN A 237      -5.223  -4.285  -9.008  1.00 86.81           O  
ATOM   1940  N   LEU A 238      -9.234  -7.387  -9.555  1.00 93.69           N  
ATOM   1941  CA  LEU A 238     -10.234  -8.195 -10.242  1.00 93.69           C  
ATOM   1942  C   LEU A 238     -11.523  -7.410 -10.453  1.00 93.69           C  
ATOM   1943  CB  LEU A 238     -10.523  -9.477  -9.445  1.00 93.69           C  
ATOM   1944  O   LEU A 238     -12.117  -7.469 -11.531  1.00 93.69           O  
ATOM   1945  CG  LEU A 238      -9.359 -10.445  -9.273  1.00 93.69           C  
ATOM   1946  CD1 LEU A 238      -9.797 -11.664  -8.469  1.00 93.69           C  
ATOM   1947  CD2 LEU A 238      -8.805 -10.867 -10.633  1.00 93.69           C  
ATOM   1948  N   ILE A 239     -11.977  -6.676  -9.453  1.00 93.19           N  
ATOM   1949  CA  ILE A 239     -13.203  -5.883  -9.508  1.00 93.19           C  
ATOM   1950  C   ILE A 239     -13.023  -4.738 -10.500  1.00 93.19           C  
ATOM   1951  CB  ILE A 239     -13.586  -5.332  -8.117  1.00 93.19           C  
ATOM   1952  O   ILE A 239     -13.906  -4.480 -11.320  1.00 93.19           O  
ATOM   1953  CG1 ILE A 239     -14.039  -6.473  -7.195  1.00 93.19           C  
ATOM   1954  CG2 ILE A 239     -14.672  -4.262  -8.242  1.00 93.19           C  
ATOM   1955  CD1 ILE A 239     -14.125  -6.086  -5.727  1.00 93.19           C  
ATOM   1956  N   SER A 240     -11.914  -4.082 -10.406  1.00 89.19           N  
ATOM   1957  CA  SER A 240     -11.625  -2.980 -11.320  1.00 89.19           C  
ATOM   1958  C   SER A 240     -11.617  -3.453 -12.773  1.00 89.19           C  
ATOM   1959  CB  SER A 240     -10.281  -2.336 -10.977  1.00 89.19           C  
ATOM   1960  O   SER A 240     -12.133  -2.768 -13.656  1.00 89.19           O  
ATOM   1961  OG  SER A 240      -9.953  -1.330 -11.914  1.00 89.19           O  
ATOM   1962  N   ASN A 241     -11.031  -4.664 -13.008  1.00 89.12           N  
ATOM   1963  CA  ASN A 241     -11.023  -5.250 -14.344  1.00 89.12           C  
ATOM   1964  C   ASN A 241     -12.438  -5.562 -14.828  1.00 89.12           C  
ATOM   1965  CB  ASN A 241     -10.164  -6.516 -14.367  1.00 89.12           C  
ATOM   1966  O   ASN A 241     -12.773  -5.281 -15.977  1.00 89.12           O  
ATOM   1967  CG  ASN A 241      -8.680  -6.211 -14.359  1.00 89.12           C  
ATOM   1968  ND2 ASN A 241      -7.863  -7.234 -14.117  1.00 89.12           N  
ATOM   1969  OD1 ASN A 241      -8.266  -5.070 -14.570  1.00 89.12           O  
ATOM   1970  N   ALA A 242     -13.242  -6.059 -13.984  1.00 92.31           N  
ATOM   1971  CA  ALA A 242     -14.617  -6.422 -14.305  1.00 92.31           C  
ATOM   1972  C   ALA A 242     -15.445  -5.188 -14.648  1.00 92.31           C  
ATOM   1973  CB  ALA A 242     -15.250  -7.176 -13.141  1.00 92.31           C  
ATOM   1974  O   ALA A 242     -16.219  -5.195 -15.617  1.00 92.31           O  
ATOM   1975  N   VAL A 243     -15.250  -4.125 -13.898  1.00 90.44           N  
ATOM   1976  CA  VAL A 243     -15.984  -2.879 -14.086  1.00 90.44           C  
ATOM   1977  C   VAL A 243     -15.500  -2.180 -15.352  1.00 90.44           C  
ATOM   1978  CB  VAL A 243     -15.836  -1.939 -12.867  1.00 90.44           C  
ATOM   1979  O   VAL A 243     -16.297  -1.659 -16.125  1.00 90.44           O  
ATOM   1980  CG1 VAL A 243     -16.406  -0.556 -13.180  1.00 90.44           C  
ATOM   1981  CG2 VAL A 243     -16.531  -2.541 -11.641  1.00 90.44           C  
ATOM   1982  N   LYS A 244     -14.211  -2.223 -15.539  1.00 86.69           N  
ATOM   1983  CA  LYS A 244     -13.562  -1.575 -16.672  1.00 86.69           C  
ATOM   1984  C   LYS A 244     -14.047  -2.170 -18.000  1.00 86.69           C  
ATOM   1985  CB  LYS A 244     -12.039  -1.701 -16.578  1.00 86.69           C  
ATOM   1986  O   LYS A 244     -14.297  -1.439 -18.953  1.00 86.69           O  
ATOM   1987  CG  LYS A 244     -11.289  -1.062 -17.734  1.00 86.69           C  
ATOM   1988  CD  LYS A 244      -9.781  -1.254 -17.594  1.00 86.69           C  
ATOM   1989  CE  LYS A 244      -9.031  -0.741 -18.812  1.00 86.69           C  
ATOM   1990  NZ  LYS A 244      -7.559  -0.946 -18.688  1.00 86.69           N  
ATOM   1991  N   PHE A 245     -14.305  -3.469 -18.109  1.00 87.50           N  
ATOM   1992  CA  PHE A 245     -14.531  -4.133 -19.391  1.00 87.50           C  
ATOM   1993  C   PHE A 245     -16.016  -4.430 -19.578  1.00 87.50           C  
ATOM   1994  CB  PHE A 245     -13.719  -5.430 -19.469  1.00 87.50           C  
ATOM   1995  O   PHE A 245     -16.406  -4.977 -20.609  1.00 87.50           O  
ATOM   1996  CG  PHE A 245     -12.234  -5.211 -19.531  1.00 87.50           C  
ATOM   1997  CD1 PHE A 245     -11.641  -4.684 -20.672  1.00 87.50           C  
ATOM   1998  CD2 PHE A 245     -11.422  -5.535 -18.453  1.00 87.50           C  
ATOM   1999  CE1 PHE A 245     -10.266  -4.480 -20.750  1.00 87.50           C  
ATOM   2000  CE2 PHE A 245     -10.047  -5.336 -18.516  1.00 87.50           C  
ATOM   2001  CZ  PHE A 245      -9.469  -4.809 -19.656  1.00 87.50           C  
ATOM   2002  N   THR A 246     -16.781  -4.039 -18.516  1.00 91.12           N  
ATOM   2003  CA  THR A 246     -18.234  -4.188 -18.656  1.00 91.12           C  
ATOM   2004  C   THR A 246     -18.891  -2.840 -18.938  1.00 91.12           C  
ATOM   2005  CB  THR A 246     -18.844  -4.793 -17.375  1.00 91.12           C  
ATOM   2006  O   THR A 246     -18.797  -1.907 -18.141  1.00 91.12           O  
ATOM   2007  CG2 THR A 246     -20.344  -5.031 -17.547  1.00 91.12           C  
ATOM   2008  OG1 THR A 246     -18.203  -6.043 -17.094  1.00 91.12           O  
ATOM   2009  N   ASP A 247     -19.453  -2.682 -20.125  1.00 88.12           N  
ATOM   2010  CA  ASP A 247     -20.094  -1.426 -20.516  1.00 88.12           C  
ATOM   2011  C   ASP A 247     -21.469  -1.285 -19.875  1.00 88.12           C  
ATOM   2012  CB  ASP A 247     -20.203  -1.333 -22.031  1.00 88.12           C  
ATOM   2013  O   ASP A 247     -21.812  -0.230 -19.344  1.00 88.12           O  
ATOM   2014  CG  ASP A 247     -18.859  -1.157 -22.719  1.00 88.12           C  
ATOM   2015  OD1 ASP A 247     -17.969  -0.494 -22.141  1.00 88.12           O  
ATOM   2016  OD2 ASP A 247     -18.688  -1.686 -23.844  1.00 88.12           O  
ATOM   2017  N   LYS A 248     -22.328  -2.344 -20.031  1.00 88.56           N  
ATOM   2018  CA  LYS A 248     -23.672  -2.438 -19.453  1.00 88.56           C  
ATOM   2019  C   LYS A 248     -23.906  -3.811 -18.844  1.00 88.56           C  
ATOM   2020  CB  LYS A 248     -24.719  -2.152 -20.531  1.00 88.56           C  
ATOM   2021  O   LYS A 248     -23.469  -4.828 -19.391  1.00 88.56           O  
ATOM   2022  CG  LYS A 248     -24.672  -0.745 -21.094  1.00 88.56           C  
ATOM   2023  CD  LYS A 248     -25.766  -0.511 -22.125  1.00 88.56           C  
ATOM   2024  CE  LYS A 248     -25.672   0.877 -22.750  1.00 88.56           C  
ATOM   2025  NZ  LYS A 248     -26.766   1.121 -23.734  1.00 88.56           N  
ATOM   2026  N   GLY A 249     -24.375  -3.805 -17.641  1.00 93.31           N  
ATOM   2027  CA  GLY A 249     -24.672  -5.090 -17.016  1.00 93.31           C  
ATOM   2028  C   GLY A 249     -24.359  -5.117 -15.539  1.00 93.31           C  
ATOM   2029  O   GLY A 249     -24.578  -4.129 -14.836  1.00 93.31           O  
ATOM   2030  N   THR A 250     -23.906  -6.336 -15.156  1.00 95.75           N  
ATOM   2031  CA  THR A 250     -23.766  -6.555 -13.727  1.00 95.75           C  
ATOM   2032  C   THR A 250     -22.406  -7.180 -13.398  1.00 95.75           C  
ATOM   2033  CB  THR A 250     -24.891  -7.457 -13.188  1.00 95.75           C  
ATOM   2034  O   THR A 250     -21.875  -7.953 -14.195  1.00 95.75           O  
ATOM   2035  CG2 THR A 250     -24.812  -7.590 -11.672  1.00 95.75           C  
ATOM   2036  OG1 THR A 250     -26.156  -6.887 -13.539  1.00 95.75           O  
ATOM   2037  N   VAL A 251     -21.828  -6.738 -12.352  1.00 96.69           N  
ATOM   2038  CA  VAL A 251     -20.641  -7.355 -11.758  1.00 96.69           C  
ATOM   2039  C   VAL A 251     -21.016  -7.992 -10.422  1.00 96.69           C  
ATOM   2040  CB  VAL A 251     -19.500  -6.328 -11.570  1.00 96.69           C  
ATOM   2041  O   VAL A 251     -21.594  -7.336  -9.555  1.00 96.69           O  
ATOM   2042  CG1 VAL A 251     -18.297  -6.984 -10.906  1.00 96.69           C  
ATOM   2043  CG2 VAL A 251     -19.125  -5.711 -12.914  1.00 96.69           C  
ATOM   2044  N   THR A 252     -20.641  -9.305 -10.242  1.00 97.56           N  
ATOM   2045  CA  THR A 252     -21.016 -10.039  -9.039  1.00 97.56           C  
ATOM   2046  C   THR A 252     -19.781 -10.570  -8.320  1.00 97.56           C  
ATOM   2047  CB  THR A 252     -21.969 -11.203  -9.375  1.00 97.56           C  
ATOM   2048  O   THR A 252     -18.906 -11.188  -8.945  1.00 97.56           O  
ATOM   2049  CG2 THR A 252     -22.422 -11.922  -8.109  1.00 97.56           C  
ATOM   2050  OG1 THR A 252     -23.109 -10.695 -10.062  1.00 97.56           O  
ATOM   2051  N   LEU A 253     -19.672 -10.297  -7.027  1.00 97.75           N  
ATOM   2052  CA  LEU A 253     -18.672 -10.914  -6.156  1.00 97.75           C  
ATOM   2053  C   LEU A 253     -19.312 -11.961  -5.258  1.00 97.75           C  
ATOM   2054  CB  LEU A 253     -17.984  -9.844  -5.309  1.00 97.75           C  
ATOM   2055  O   LEU A 253     -20.188 -11.641  -4.445  1.00 97.75           O  
ATOM   2056  CG  LEU A 253     -17.000 -10.359  -4.250  1.00 97.75           C  
ATOM   2057  CD1 LEU A 253     -15.875 -11.156  -4.906  1.00 97.75           C  
ATOM   2058  CD2 LEU A 253     -16.438  -9.203  -3.432  1.00 97.75           C  
ATOM   2059  N   LYS A 254     -18.875 -13.203  -5.480  1.00 97.56           N  
ATOM   2060  CA  LYS A 254     -19.344 -14.312  -4.652  1.00 97.56           C  
ATOM   2061  C   LYS A 254     -18.219 -14.828  -3.756  1.00 97.56           C  
ATOM   2062  CB  LYS A 254     -19.875 -15.445  -5.527  1.00 97.56           C  
ATOM   2063  O   LYS A 254     -17.141 -15.180  -4.238  1.00 97.56           O  
ATOM   2064  CG  LYS A 254     -20.484 -16.594  -4.742  1.00 97.56           C  
ATOM   2065  CD  LYS A 254     -21.047 -17.672  -5.664  1.00 97.56           C  
ATOM   2066  CE  LYS A 254     -21.625 -18.828  -4.879  1.00 97.56           C  
ATOM   2067  NZ  LYS A 254     -22.188 -19.891  -5.781  1.00 97.56           N  
ATOM   2068  N   ILE A 255     -18.516 -14.914  -2.428  1.00 97.25           N  
ATOM   2069  CA  ILE A 255     -17.531 -15.406  -1.467  1.00 97.25           C  
ATOM   2070  C   ILE A 255     -18.047 -16.703  -0.837  1.00 97.25           C  
ATOM   2071  CB  ILE A 255     -17.234 -14.359  -0.371  1.00 97.25           C  
ATOM   2072  O   ILE A 255     -19.141 -16.734  -0.266  1.00 97.25           O  
ATOM   2073  CG1 ILE A 255     -16.828 -13.023  -1.005  1.00 97.25           C  
ATOM   2074  CG2 ILE A 255     -16.156 -14.867   0.582  1.00 97.25           C  
ATOM   2075  CD1 ILE A 255     -16.656 -11.891  -0.003  1.00 97.25           C  
ATOM   2076  N   SER A 256     -17.203 -17.781  -1.015  1.00 96.00           N  
ATOM   2077  CA  SER A 256     -17.641 -19.078  -0.520  1.00 96.00           C  
ATOM   2078  C   SER A 256     -16.516 -19.766   0.271  1.00 96.00           C  
ATOM   2079  CB  SER A 256     -18.062 -19.984  -1.680  1.00 96.00           C  
ATOM   2080  O   SER A 256     -15.336 -19.500   0.042  1.00 96.00           O  
ATOM   2081  OG  SER A 256     -19.047 -19.328  -2.473  1.00 96.00           O  
ATOM   2082  N   ARG A 257     -17.016 -20.531   1.278  1.00 95.00           N  
ATOM   2083  CA  ARG A 257     -16.109 -21.422   2.002  1.00 95.00           C  
ATOM   2084  C   ARG A 257     -16.062 -22.797   1.361  1.00 95.00           C  
ATOM   2085  CB  ARG A 257     -16.516 -21.531   3.469  1.00 95.00           C  
ATOM   2086  O   ARG A 257     -17.094 -23.484   1.283  1.00 95.00           O  
ATOM   2087  CG  ARG A 257     -15.531 -22.297   4.332  1.00 95.00           C  
ATOM   2088  CD  ARG A 257     -15.906 -22.234   5.809  1.00 95.00           C  
ATOM   2089  NE  ARG A 257     -14.859 -22.812   6.652  1.00 95.00           N  
ATOM   2090  NH1 ARG A 257     -15.992 -22.484   8.633  1.00 95.00           N  
ATOM   2091  NH2 ARG A 257     -13.922 -23.469   8.641  1.00 95.00           N  
ATOM   2092  CZ  ARG A 257     -14.930 -22.922   7.977  1.00 95.00           C  
ATOM   2093  N   LEU A 258     -14.852 -23.266   0.812  1.00 93.69           N  
ATOM   2094  CA  LEU A 258     -14.695 -24.547   0.124  1.00 93.69           C  
ATOM   2095  C   LEU A 258     -14.406 -25.672   1.117  1.00 93.69           C  
ATOM   2096  CB  LEU A 258     -13.570 -24.469  -0.913  1.00 93.69           C  
ATOM   2097  O   LEU A 258     -14.891 -26.797   0.950  1.00 93.69           O  
ATOM   2098  CG  LEU A 258     -13.750 -23.438  -2.023  1.00 93.69           C  
ATOM   2099  CD1 LEU A 258     -12.508 -23.391  -2.908  1.00 93.69           C  
ATOM   2100  CD2 LEU A 258     -14.992 -23.734  -2.852  1.00 93.69           C  
ATOM   2101  N   SER A 259     -13.617 -25.453   2.096  1.00 92.25           N  
ATOM   2102  CA  SER A 259     -13.250 -26.359   3.180  1.00 92.25           C  
ATOM   2103  C   SER A 259     -12.914 -25.594   4.453  1.00 92.25           C  
ATOM   2104  CB  SER A 259     -12.062 -27.234   2.771  1.00 92.25           C  
ATOM   2105  O   SER A 259     -13.133 -24.391   4.531  1.00 92.25           O  
ATOM   2106  OG  SER A 259     -10.898 -26.438   2.592  1.00 92.25           O  
ATOM   2107  N   GLU A 260     -12.445 -26.297   5.480  1.00 87.94           N  
ATOM   2108  CA  GLU A 260     -12.172 -25.688   6.781  1.00 87.94           C  
ATOM   2109  C   GLU A 260     -11.227 -24.500   6.645  1.00 87.94           C  
ATOM   2110  CB  GLU A 260     -11.586 -26.734   7.742  1.00 87.94           C  
ATOM   2111  O   GLU A 260     -11.438 -23.453   7.262  1.00 87.94           O  
ATOM   2112  CG  GLU A 260     -11.523 -26.250   9.188  1.00 87.94           C  
ATOM   2113  CD  GLU A 260     -10.953 -27.297  10.141  1.00 87.94           C  
ATOM   2114  OE1 GLU A 260     -10.773 -27.000  11.336  1.00 87.94           O  
ATOM   2115  OE2 GLU A 260     -10.688 -28.438   9.672  1.00 87.94           O  
ATOM   2116  N   ASN A 261     -10.281 -24.453   5.762  1.00 93.06           N  
ATOM   2117  CA  ASN A 261      -9.281 -23.391   5.707  1.00 93.06           C  
ATOM   2118  C   ASN A 261      -9.133 -22.828   4.297  1.00 93.06           C  
ATOM   2119  CB  ASN A 261      -7.930 -23.906   6.211  1.00 93.06           C  
ATOM   2120  O   ASN A 261      -8.172 -22.109   4.004  1.00 93.06           O  
ATOM   2121  CG  ASN A 261      -7.957 -24.281   7.680  1.00 93.06           C  
ATOM   2122  ND2 ASN A 261      -7.031 -25.141   8.094  1.00 93.06           N  
ATOM   2123  OD1 ASN A 261      -8.805 -23.797   8.438  1.00 93.06           O  
ATOM   2124  N   ARG A 262     -10.070 -23.172   3.424  1.00 95.50           N  
ATOM   2125  CA  ARG A 262      -9.977 -22.703   2.047  1.00 95.50           C  
ATOM   2126  C   ARG A 262     -11.188 -21.859   1.676  1.00 95.50           C  
ATOM   2127  CB  ARG A 262      -9.844 -23.891   1.081  1.00 95.50           C  
ATOM   2128  O   ARG A 262     -12.328 -22.266   1.901  1.00 95.50           O  
ATOM   2129  CG  ARG A 262      -8.484 -24.562   1.110  1.00 95.50           C  
ATOM   2130  CD  ARG A 262      -8.320 -25.547  -0.036  1.00 95.50           C  
ATOM   2131  NE  ARG A 262      -6.988 -26.141  -0.039  1.00 95.50           N  
ATOM   2132  NH1 ARG A 262      -7.125 -26.938  -2.205  1.00 95.50           N  
ATOM   2133  NH2 ARG A 262      -5.234 -27.312  -0.963  1.00 95.50           N  
ATOM   2134  CZ  ARG A 262      -6.453 -26.797  -1.068  1.00 95.50           C  
ATOM   2135  N   TYR A 263     -10.945 -20.719   1.037  1.00 96.62           N  
ATOM   2136  CA  TYR A 263     -11.984 -19.750   0.700  1.00 96.62           C  
ATOM   2137  C   TYR A 263     -11.891 -19.328  -0.763  1.00 96.62           C  
ATOM   2138  CB  TYR A 263     -11.891 -18.516   1.603  1.00 96.62           C  
ATOM   2139  O   TYR A 263     -10.797 -19.281  -1.328  1.00 96.62           O  
ATOM   2140  CG  TYR A 263     -11.938 -18.844   3.076  1.00 96.62           C  
ATOM   2141  CD1 TYR A 263     -13.156 -18.875   3.762  1.00 96.62           C  
ATOM   2142  CD2 TYR A 263     -10.773 -19.109   3.787  1.00 96.62           C  
ATOM   2143  CE1 TYR A 263     -13.203 -19.156   5.121  1.00 96.62           C  
ATOM   2144  CE2 TYR A 263     -10.820 -19.406   5.145  1.00 96.62           C  
ATOM   2145  OH  TYR A 263     -12.078 -19.719   7.148  1.00 96.62           O  
ATOM   2146  CZ  TYR A 263     -12.031 -19.438   5.801  1.00 96.62           C  
ATOM   2147  N   ALA A 264     -13.047 -19.109  -1.381  1.00 97.31           N  
ATOM   2148  CA  ALA A 264     -13.062 -18.734  -2.793  1.00 97.31           C  
ATOM   2149  C   ALA A 264     -13.789 -17.406  -2.998  1.00 97.31           C  
ATOM   2150  CB  ALA A 264     -13.727 -19.828  -3.625  1.00 97.31           C  
ATOM   2151  O   ALA A 264     -14.828 -17.156  -2.373  1.00 97.31           O  
ATOM   2152  N   PHE A 265     -13.164 -16.578  -3.807  1.00 97.88           N  
ATOM   2153  CA  PHE A 265     -13.750 -15.328  -4.277  1.00 97.88           C  
ATOM   2154  C   PHE A 265     -13.969 -15.367  -5.785  1.00 97.88           C  
ATOM   2155  CB  PHE A 265     -12.852 -14.148  -3.906  1.00 97.88           C  
ATOM   2156  O   PHE A 265     -13.016 -15.484  -6.555  1.00 97.88           O  
ATOM   2157  CG  PHE A 265     -12.562 -14.039  -2.434  1.00 97.88           C  
ATOM   2158  CD1 PHE A 265     -13.234 -13.109  -1.647  1.00 97.88           C  
ATOM   2159  CD2 PHE A 265     -11.625 -14.867  -1.834  1.00 97.88           C  
ATOM   2160  CE1 PHE A 265     -12.969 -13.008  -0.283  1.00 97.88           C  
ATOM   2161  CE2 PHE A 265     -11.359 -14.773  -0.472  1.00 97.88           C  
ATOM   2162  CZ  PHE A 265     -12.031 -13.844   0.302  1.00 97.88           C  
ATOM   2163  N   ALA A 266     -15.250 -15.328  -6.137  1.00 97.88           N  
ATOM   2164  CA  ALA A 266     -15.562 -15.383  -7.562  1.00 97.88           C  
ATOM   2165  C   ALA A 266     -16.141 -14.055  -8.055  1.00 97.88           C  
ATOM   2166  CB  ALA A 266     -16.531 -16.516  -7.852  1.00 97.88           C  
ATOM   2167  O   ALA A 266     -17.203 -13.625  -7.594  1.00 97.88           O  
ATOM   2168  N   ILE A 267     -15.438 -13.391  -8.969  1.00 97.69           N  
ATOM   2169  CA  ILE A 267     -15.891 -12.141  -9.555  1.00 97.69           C  
ATOM   2170  C   ILE A 267     -16.375 -12.391 -10.984  1.00 97.69           C  
ATOM   2171  CB  ILE A 267     -14.773 -11.078  -9.555  1.00 97.69           C  
ATOM   2172  O   ILE A 267     -15.594 -12.727 -11.867  1.00 97.69           O  
ATOM   2173  CG1 ILE A 267     -14.312 -10.789  -8.117  1.00 97.69           C  
ATOM   2174  CG2 ILE A 267     -15.242  -9.789 -10.242  1.00 97.69           C  
ATOM   2175  CD1 ILE A 267     -13.180 -11.688  -7.645  1.00 97.69           C  
ATOM   2176  N   SER A 268     -17.703 -12.203 -11.164  1.00 97.19           N  
ATOM   2177  CA  SER A 268     -18.328 -12.461 -12.453  1.00 97.19           C  
ATOM   2178  C   SER A 268     -18.812 -11.164 -13.102  1.00 97.19           C  
ATOM   2179  CB  SER A 268     -19.500 -13.430 -12.305  1.00 97.19           C  
ATOM   2180  O   SER A 268     -19.438 -10.328 -12.438  1.00 97.19           O  
ATOM   2181  OG  SER A 268     -19.078 -14.664 -11.758  1.00 97.19           O  
ATOM   2182  N   ASP A 269     -18.484 -10.984 -14.391  1.00 96.25           N  
ATOM   2183  CA  ASP A 269     -18.938  -9.812 -15.141  1.00 96.25           C  
ATOM   2184  C   ASP A 269     -19.672 -10.227 -16.406  1.00 96.25           C  
ATOM   2185  CB  ASP A 269     -17.750  -8.906 -15.492  1.00 96.25           C  
ATOM   2186  O   ASP A 269     -19.516 -11.352 -16.891  1.00 96.25           O  
ATOM   2187  CG  ASP A 269     -16.844  -9.500 -16.547  1.00 96.25           C  
ATOM   2188  OD1 ASP A 269     -15.953 -10.312 -16.203  1.00 96.25           O  
ATOM   2189  OD2 ASP A 269     -17.016  -9.156 -17.734  1.00 96.25           O  
ATOM   2190  N   THR A 270     -20.594  -9.344 -16.906  1.00 94.94           N  
ATOM   2191  CA  THR A 270     -21.328  -9.555 -18.156  1.00 94.94           C  
ATOM   2192  C   THR A 270     -20.672  -8.805 -19.312  1.00 94.94           C  
ATOM   2193  CB  THR A 270     -22.797  -9.109 -18.016  1.00 94.94           C  
ATOM   2194  O   THR A 270     -21.344  -8.312 -20.203  1.00 94.94           O  
ATOM   2195  CG2 THR A 270     -23.547  -9.984 -17.016  1.00 94.94           C  
ATOM   2196  OG1 THR A 270     -22.828  -7.746 -17.578  1.00 94.94           O  
ATOM   2197  N   GLY A 271     -19.344  -8.719 -19.281  1.00 90.31           N  
ATOM   2198  CA  GLY A 271     -18.594  -8.008 -20.312  1.00 90.31           C  
ATOM   2199  C   GLY A 271     -18.375  -8.828 -21.562  1.00 90.31           C  
ATOM   2200  O   GLY A 271     -19.125  -9.766 -21.844  1.00 90.31           O  
ATOM   2201  N   PRO A 272     -17.453  -8.469 -22.422  1.00 89.56           N  
ATOM   2202  CA  PRO A 272     -17.250  -9.055 -23.750  1.00 89.56           C  
ATOM   2203  C   PRO A 272     -16.766 -10.500 -23.688  1.00 89.56           C  
ATOM   2204  CB  PRO A 272     -16.203  -8.141 -24.391  1.00 89.56           C  
ATOM   2205  O   PRO A 272     -16.922 -11.250 -24.656  1.00 89.56           O  
ATOM   2206  CG  PRO A 272     -15.531  -7.477 -23.234  1.00 89.56           C  
ATOM   2207  CD  PRO A 272     -16.516  -7.363 -22.109  1.00 89.56           C  
ATOM   2208  N   GLY A 273     -16.234 -10.883 -22.625  1.00 90.12           N  
ATOM   2209  CA  GLY A 273     -15.656 -12.219 -22.578  1.00 90.12           C  
ATOM   2210  C   GLY A 273     -14.273 -12.305 -23.188  1.00 90.12           C  
ATOM   2211  O   GLY A 273     -13.797 -11.336 -23.781  1.00 90.12           O  
ATOM   2212  N   ILE A 274     -13.523 -13.461 -22.922  1.00 89.19           N  
ATOM   2213  CA  ILE A 274     -12.156 -13.711 -23.344  1.00 89.19           C  
ATOM   2214  C   ILE A 274     -12.109 -14.945 -24.234  1.00 89.19           C  
ATOM   2215  CB  ILE A 274     -11.203 -13.883 -22.141  1.00 89.19           C  
ATOM   2216  O   ILE A 274     -12.656 -15.992 -23.891  1.00 89.19           O  
ATOM   2217  CG1 ILE A 274     -11.312 -12.672 -21.203  1.00 89.19           C  
ATOM   2218  CG2 ILE A 274      -9.758 -14.086 -22.609  1.00 89.19           C  
ATOM   2219  CD1 ILE A 274     -10.656 -12.891 -19.844  1.00 89.19           C  
ATOM   2220  N   PRO A 275     -11.500 -14.758 -25.438  1.00 89.50           N  
ATOM   2221  CA  PRO A 275     -11.344 -15.945 -26.297  1.00 89.50           C  
ATOM   2222  C   PRO A 275     -10.586 -17.078 -25.594  1.00 89.50           C  
ATOM   2223  CB  PRO A 275     -10.547 -15.414 -27.484  1.00 89.50           C  
ATOM   2224  O   PRO A 275      -9.641 -16.828 -24.844  1.00 89.50           O  
ATOM   2225  CG  PRO A 275     -10.664 -13.930 -27.391  1.00 89.50           C  
ATOM   2226  CD  PRO A 275     -10.961 -13.555 -25.969  1.00 89.50           C  
ATOM   2227  N   GLU A 276     -10.992 -18.312 -25.891  1.00 88.81           N  
ATOM   2228  CA  GLU A 276     -10.445 -19.516 -25.266  1.00 88.81           C  
ATOM   2229  C   GLU A 276      -8.938 -19.609 -25.469  1.00 88.81           C  
ATOM   2230  CB  GLU A 276     -11.133 -20.766 -25.781  1.00 88.81           C  
ATOM   2231  O   GLU A 276      -8.203 -20.016 -24.578  1.00 88.81           O  
ATOM   2232  CG  GLU A 276     -10.836 -22.016 -24.984  1.00 88.81           C  
ATOM   2233  CD  GLU A 276     -11.609 -23.234 -25.453  1.00 88.81           C  
ATOM   2234  OE1 GLU A 276     -11.422 -24.344 -24.875  1.00 88.81           O  
ATOM   2235  OE2 GLU A 276     -12.414 -23.094 -26.406  1.00 88.81           O  
ATOM   2236  N   ASN A 277      -8.453 -19.172 -26.656  1.00 87.00           N  
ATOM   2237  CA  ASN A 277      -7.039 -19.297 -26.984  1.00 87.00           C  
ATOM   2238  C   ASN A 277      -6.195 -18.266 -26.234  1.00 87.00           C  
ATOM   2239  CB  ASN A 277      -6.832 -19.125 -28.500  1.00 87.00           C  
ATOM   2240  O   ASN A 277      -4.969 -18.375 -26.188  1.00 87.00           O  
ATOM   2241  CG  ASN A 277      -7.289 -17.781 -29.000  1.00 87.00           C  
ATOM   2242  ND2 ASN A 277      -6.859 -17.422 -30.219  1.00 87.00           N  
ATOM   2243  OD1 ASN A 277      -8.023 -17.047 -28.328  1.00 87.00           O  
ATOM   2244  N   GLU A 278      -6.867 -17.344 -25.516  1.00 86.50           N  
ATOM   2245  CA  GLU A 278      -6.141 -16.281 -24.844  1.00 86.50           C  
ATOM   2246  C   GLU A 278      -6.176 -16.469 -23.328  1.00 86.50           C  
ATOM   2247  CB  GLU A 278      -6.715 -14.906 -25.219  1.00 86.50           C  
ATOM   2248  O   GLU A 278      -5.496 -15.742 -22.594  1.00 86.50           O  
ATOM   2249  CG  GLU A 278      -6.543 -14.555 -26.688  1.00 86.50           C  
ATOM   2250  CD  GLU A 278      -5.109 -14.203 -27.062  1.00 86.50           C  
ATOM   2251  OE1 GLU A 278      -4.707 -14.445 -28.219  1.00 86.50           O  
ATOM   2252  OE2 GLU A 278      -4.383 -13.688 -26.188  1.00 86.50           O  
ATOM   2253  N   LEU A 279      -6.945 -17.422 -22.766  1.00 87.69           N  
ATOM   2254  CA  LEU A 279      -7.195 -17.594 -21.344  1.00 87.69           C  
ATOM   2255  C   LEU A 279      -5.895 -17.891 -20.594  1.00 87.69           C  
ATOM   2256  CB  LEU A 279      -8.195 -18.734 -21.109  1.00 87.69           C  
ATOM   2257  O   LEU A 279      -5.672 -17.359 -19.500  1.00 87.69           O  
ATOM   2258  CG  LEU A 279      -9.664 -18.406 -21.406  1.00 87.69           C  
ATOM   2259  CD1 LEU A 279     -10.500 -19.688 -21.344  1.00 87.69           C  
ATOM   2260  CD2 LEU A 279     -10.188 -17.359 -20.438  1.00 87.69           C  
ATOM   2261  N   ASN A 280      -4.918 -18.578 -21.234  1.00 85.44           N  
ATOM   2262  CA  ASN A 280      -3.672 -18.938 -20.562  1.00 85.44           C  
ATOM   2263  C   ASN A 280      -2.670 -17.781 -20.609  1.00 85.44           C  
ATOM   2264  CB  ASN A 280      -3.061 -20.188 -21.188  1.00 85.44           C  
ATOM   2265  O   ASN A 280      -1.842 -17.641 -19.703  1.00 85.44           O  
ATOM   2266  CG  ASN A 280      -3.883 -21.438 -20.906  1.00 85.44           C  
ATOM   2267  ND2 ASN A 280      -3.816 -22.406 -21.812  1.00 85.44           N  
ATOM   2268  OD1 ASN A 280      -4.570 -21.531 -19.891  1.00 85.44           O  
ATOM   2269  N   LYS A 281      -2.918 -16.875 -21.484  1.00 84.94           N  
ATOM   2270  CA  LYS A 281      -1.938 -15.812 -21.719  1.00 84.94           C  
ATOM   2271  C   LYS A 281      -2.246 -14.578 -20.875  1.00 84.94           C  
ATOM   2272  CB  LYS A 281      -1.896 -15.438 -23.203  1.00 84.94           C  
ATOM   2273  O   LYS A 281      -1.372 -13.734 -20.656  1.00 84.94           O  
ATOM   2274  CG  LYS A 281      -1.374 -16.547 -24.109  1.00 84.94           C  
ATOM   2275  CD  LYS A 281      -1.330 -16.109 -25.562  1.00 84.94           C  
ATOM   2276  CE  LYS A 281      -0.872 -17.234 -26.469  1.00 84.94           C  
ATOM   2277  NZ  LYS A 281      -0.875 -16.828 -27.906  1.00 84.94           N  
ATOM   2278  N   ILE A 282      -3.416 -14.516 -20.359  1.00 85.06           N  
ATOM   2279  CA  ILE A 282      -3.891 -13.289 -19.719  1.00 85.06           C  
ATOM   2280  C   ILE A 282      -3.164 -13.086 -18.406  1.00 85.06           C  
ATOM   2281  CB  ILE A 282      -5.418 -13.328 -19.500  1.00 85.06           C  
ATOM   2282  O   ILE A 282      -3.121 -11.969 -17.875  1.00 85.06           O  
ATOM   2283  CG1 ILE A 282      -5.801 -14.531 -18.625  1.00 85.06           C  
ATOM   2284  CG2 ILE A 282      -6.164 -13.367 -20.844  1.00 85.06           C  
ATOM   2285  CD1 ILE A 282      -7.234 -14.492 -18.109  1.00 85.06           C  
ATOM   2286  N   PHE A 283      -2.516 -14.180 -17.875  1.00 86.00           N  
ATOM   2287  CA  PHE A 283      -1.802 -14.062 -16.609  1.00 86.00           C  
ATOM   2288  C   PHE A 283      -0.335 -13.719 -16.844  1.00 86.00           C  
ATOM   2289  CB  PHE A 283      -1.916 -15.352 -15.797  1.00 86.00           C  
ATOM   2290  O   PHE A 283       0.439 -13.594 -15.891  1.00 86.00           O  
ATOM   2291  CG  PHE A 283      -3.318 -15.664 -15.344  1.00 86.00           C  
ATOM   2292  CD1 PHE A 283      -3.932 -14.898 -14.359  1.00 86.00           C  
ATOM   2293  CD2 PHE A 283      -4.020 -16.719 -15.898  1.00 86.00           C  
ATOM   2294  CE1 PHE A 283      -5.230 -15.188 -13.938  1.00 86.00           C  
ATOM   2295  CE2 PHE A 283      -5.316 -17.016 -15.484  1.00 86.00           C  
ATOM   2296  CZ  PHE A 283      -5.918 -16.250 -14.508  1.00 86.00           C  
ATOM   2297  N   THR A 284      -0.008 -13.594 -18.172  1.00 81.62           N  
ATOM   2298  CA  THR A 284       1.365 -13.234 -18.516  1.00 81.62           C  
ATOM   2299  C   THR A 284       1.572 -11.727 -18.406  1.00 81.62           C  
ATOM   2300  CB  THR A 284       1.733 -13.703 -19.938  1.00 81.62           C  
ATOM   2301  O   THR A 284       0.704 -10.945 -18.797  1.00 81.62           O  
ATOM   2302  CG2 THR A 284       3.207 -13.445 -20.234  1.00 81.62           C  
ATOM   2303  OG1 THR A 284       1.469 -15.109 -20.047  1.00 81.62           O  
ATOM   2304  N   MET A 285       2.795 -11.359 -17.859  1.00 73.69           N  
ATOM   2305  CA  MET A 285       3.113  -9.953 -17.641  1.00 73.69           C  
ATOM   2306  C   MET A 285       3.066  -9.180 -18.953  1.00 73.69           C  
ATOM   2307  CB  MET A 285       4.492  -9.805 -17.000  1.00 73.69           C  
ATOM   2308  O   MET A 285       3.600  -9.625 -19.969  1.00 73.69           O  
ATOM   2309  CG  MET A 285       4.504 -10.109 -15.508  1.00 73.69           C  
ATOM   2310  SD  MET A 285       6.004  -9.461 -14.672  1.00 73.69           S  
ATOM   2311  CE  MET A 285       5.965 -10.430 -13.148  1.00 73.69           C  
ATOM   2312  N   TYR A 286       2.379  -8.062 -19.031  1.00 67.81           N  
ATOM   2313  CA  TYR A 286       2.334  -7.070 -20.109  1.00 67.81           C  
ATOM   2314  C   TYR A 286       1.490  -7.566 -21.281  1.00 67.81           C  
ATOM   2315  CB  TYR A 286       3.748  -6.738 -20.594  1.00 67.81           C  
ATOM   2316  O   TYR A 286       1.503  -6.973 -22.359  1.00 67.81           O  
ATOM   2317  CG  TYR A 286       4.637  -6.156 -19.516  1.00 67.81           C  
ATOM   2318  CD1 TYR A 286       4.340  -4.930 -18.938  1.00 67.81           C  
ATOM   2319  CD2 TYR A 286       5.770  -6.836 -19.078  1.00 67.81           C  
ATOM   2320  CE1 TYR A 286       5.156  -4.387 -17.938  1.00 67.81           C  
ATOM   2321  CE2 TYR A 286       6.594  -6.305 -18.094  1.00 67.81           C  
ATOM   2322  OH  TYR A 286       7.090  -4.555 -16.547  1.00 67.81           O  
ATOM   2323  CZ  TYR A 286       6.277  -5.082 -17.531  1.00 67.81           C  
ATOM   2324  N   TYR A 287       0.876  -8.758 -21.016  1.00 76.06           N  
ATOM   2325  CA  TYR A 287       0.056  -9.273 -22.094  1.00 76.06           C  
ATOM   2326  C   TYR A 287      -1.311  -8.594 -22.125  1.00 76.06           C  
ATOM   2327  CB  TYR A 287      -0.110 -10.789 -21.984  1.00 76.06           C  
ATOM   2328  O   TYR A 287      -1.966  -8.484 -21.078  1.00 76.06           O  
ATOM   2329  CG  TYR A 287      -0.957 -11.398 -23.078  1.00 76.06           C  
ATOM   2330  CD1 TYR A 287      -2.295 -11.711 -22.844  1.00 76.06           C  
ATOM   2331  CD2 TYR A 287      -0.419 -11.656 -24.328  1.00 76.06           C  
ATOM   2332  CE1 TYR A 287      -3.080 -12.266 -23.859  1.00 76.06           C  
ATOM   2333  CE2 TYR A 287      -1.193 -12.219 -25.344  1.00 76.06           C  
ATOM   2334  OH  TYR A 287      -3.291 -13.070 -26.094  1.00 76.06           O  
ATOM   2335  CZ  TYR A 287      -2.520 -12.516 -25.094  1.00 76.06           C  
ATOM   2336  N   GLN A 288      -1.732  -8.055 -23.250  1.00 66.31           N  
ATOM   2337  CA  GLN A 288      -3.055  -7.480 -23.469  1.00 66.31           C  
ATOM   2338  C   GLN A 288      -3.746  -8.133 -24.656  1.00 66.31           C  
ATOM   2339  CB  GLN A 288      -2.955  -5.969 -23.688  1.00 66.31           C  
ATOM   2340  O   GLN A 288      -3.115  -8.375 -25.688  1.00 66.31           O  
ATOM   2341  CG  GLN A 288      -2.484  -5.203 -22.453  1.00 66.31           C  
ATOM   2342  CD  GLN A 288      -2.400  -3.707 -22.688  1.00 66.31           C  
ATOM   2343  NE2 GLN A 288      -2.494  -2.930 -21.625  1.00 66.31           N  
ATOM   2344  OE1 GLN A 288      -2.252  -3.254 -23.828  1.00 66.31           O  
ATOM   2345  N   VAL A 289      -4.930  -8.586 -24.484  1.00 69.50           N  
ATOM   2346  CA  VAL A 289      -5.688  -9.234 -25.547  1.00 69.50           C  
ATOM   2347  C   VAL A 289      -5.836  -8.281 -26.734  1.00 69.50           C  
ATOM   2348  CB  VAL A 289      -7.078  -9.688 -25.047  1.00 69.50           C  
ATOM   2349  O   VAL A 289      -6.180  -7.109 -26.547  1.00 69.50           O  
ATOM   2350  CG1 VAL A 289      -7.871 -10.336 -26.188  1.00 69.50           C  
ATOM   2351  CG2 VAL A 289      -6.938 -10.656 -23.875  1.00 69.50           C  
ATOM   2352  N   LYS A 290      -5.113  -8.562 -27.969  1.00 65.44           N  
ATOM   2353  CA  LYS A 290      -5.125  -7.859 -29.250  1.00 65.44           C  
ATOM   2354  C   LYS A 290      -6.547  -7.695 -29.766  1.00 65.44           C  
ATOM   2355  CB  LYS A 290      -4.270  -8.594 -30.281  1.00 65.44           C  
ATOM   2356  O   LYS A 290      -7.332  -8.641 -29.766  1.00 65.44           O  
ATOM   2357  CG  LYS A 290      -2.777  -8.570 -29.969  1.00 65.44           C  
ATOM   2358  CD  LYS A 290      -1.967  -9.188 -31.109  1.00 65.44           C  
ATOM   2359  CE  LYS A 290      -0.479  -9.211 -30.781  1.00 65.44           C  
ATOM   2360  NZ  LYS A 290       0.318  -9.828 -31.891  1.00 65.44           N  
ATOM   2361  N   ALA A 291      -7.254  -6.512 -29.500  1.00 52.62           N  
ATOM   2362  CA  ALA A 291      -8.609  -6.027 -29.766  1.00 52.62           C  
ATOM   2363  C   ALA A 291      -8.953  -6.164 -31.250  1.00 52.62           C  
ATOM   2364  CB  ALA A 291      -8.750  -4.574 -29.328  1.00 52.62           C  
ATOM   2365  O   ALA A 291      -8.352  -5.496 -32.094  1.00 52.62           O  
ATOM   2366  N   ASN A 292      -9.070  -7.320 -31.906  1.00 48.84           N  
ATOM   2367  CA  ASN A 292      -9.719  -7.195 -33.219  1.00 48.84           C  
ATOM   2368  C   ASN A 292     -11.211  -6.898 -33.062  1.00 48.84           C  
ATOM   2369  CB  ASN A 292      -9.508  -8.461 -34.031  1.00 48.84           C  
ATOM   2370  O   ASN A 292     -11.836  -6.391 -34.000  1.00 48.84           O  
ATOM   2371  CG  ASN A 292      -8.156  -8.492 -34.719  1.00 48.84           C  
ATOM   2372  ND2 ASN A 292      -7.820  -9.625 -35.344  1.00 48.84           N  
ATOM   2373  OD1 ASN A 292      -7.414  -7.508 -34.719  1.00 48.84           O  
ATOM   2374  N   PHE A 293     -11.758  -6.523 -31.844  1.00 48.91           N  
ATOM   2375  CA  PHE A 293     -13.211  -6.383 -31.812  1.00 48.91           C  
ATOM   2376  C   PHE A 293     -13.625  -5.320 -30.797  1.00 48.91           C  
ATOM   2377  CB  PHE A 293     -13.875  -7.719 -31.469  1.00 48.91           C  
ATOM   2378  O   PHE A 293     -14.805  -4.988 -30.688  1.00 48.91           O  
ATOM   2379  CG  PHE A 293     -13.828  -8.727 -32.594  1.00 48.91           C  
ATOM   2380  CD1 PHE A 293     -14.727  -8.641 -33.656  1.00 48.91           C  
ATOM   2381  CD2 PHE A 293     -12.891  -9.750 -32.594  1.00 48.91           C  
ATOM   2382  CE1 PHE A 293     -14.695  -9.570 -34.688  1.00 48.91           C  
ATOM   2383  CE2 PHE A 293     -12.852 -10.680 -33.625  1.00 48.91           C  
ATOM   2384  CZ  PHE A 293     -13.750 -10.586 -34.656  1.00 48.91           C  
ATOM   2385  N   ASN A 294     -12.836  -4.199 -30.375  1.00 46.88           N  
ATOM   2386  CA  ASN A 294     -13.422  -3.217 -29.484  1.00 46.88           C  
ATOM   2387  C   ASN A 294     -12.641  -1.906 -29.500  1.00 46.88           C  
ATOM   2388  CB  ASN A 294     -13.500  -3.771 -28.062  1.00 46.88           C  
ATOM   2389  O   ASN A 294     -11.430  -1.903 -29.719  1.00 46.88           O  
ATOM   2390  CG  ASN A 294     -14.719  -4.652 -27.844  1.00 46.88           C  
ATOM   2391  ND2 ASN A 294     -14.773  -5.309 -26.688  1.00 46.88           N  
ATOM   2392  OD1 ASN A 294     -15.594  -4.742 -28.703  1.00 46.88           O  
ATOM   2393  N   LYS A 295     -13.258  -0.776 -29.797  1.00 43.78           N  
ATOM   2394  CA  LYS A 295     -13.094   0.675 -29.750  1.00 43.78           C  
ATOM   2395  C   LYS A 295     -12.344   1.102 -28.484  1.00 43.78           C  
ATOM   2396  CB  LYS A 295     -14.461   1.365 -29.812  1.00 43.78           C  
ATOM   2397  O   LYS A 295     -11.625   2.102 -28.500  1.00 43.78           O  
ATOM   2398  CG  LYS A 295     -14.875   1.805 -31.203  1.00 43.78           C  
ATOM   2399  CD  LYS A 295     -16.219   2.527 -31.188  1.00 43.78           C  
ATOM   2400  CE  LYS A 295     -16.656   2.922 -32.594  1.00 43.78           C  
ATOM   2401  NZ  LYS A 295     -17.953   3.664 -32.562  1.00 43.78           N  
ATOM   2402  N   HIS A 296     -12.062   0.206 -27.484  1.00 42.41           N  
ATOM   2403  CA  HIS A 296     -11.344   0.738 -26.328  1.00 42.41           C  
ATOM   2404  C   HIS A 296      -9.930   0.169 -26.250  1.00 42.41           C  
ATOM   2405  CB  HIS A 296     -12.109   0.436 -25.031  1.00 42.41           C  
ATOM   2406  O   HIS A 296      -9.742  -1.048 -26.312  1.00 42.41           O  
ATOM   2407  CG  HIS A 296     -13.414   1.161 -24.922  1.00 42.41           C  
ATOM   2408  CD2 HIS A 296     -14.680   0.700 -24.859  1.00 42.41           C  
ATOM   2409  ND1 HIS A 296     -13.492   2.535 -24.875  1.00 42.41           N  
ATOM   2410  CE1 HIS A 296     -14.766   2.889 -24.781  1.00 42.41           C  
ATOM   2411  NE2 HIS A 296     -15.508   1.794 -24.766  1.00 42.41           N  
ATOM   2412  N   LYS A 297      -9.070   0.373 -27.250  1.00 42.75           N  
ATOM   2413  CA  LYS A 297      -7.660   0.084 -27.016  1.00 42.75           C  
ATOM   2414  C   LYS A 297      -7.406  -0.275 -25.562  1.00 42.75           C  
ATOM   2415  CB  LYS A 297      -6.793   1.277 -27.422  1.00 42.75           C  
ATOM   2416  O   LYS A 297      -7.945   0.363 -24.656  1.00 42.75           O  
ATOM   2417  CG  LYS A 297      -6.570   1.400 -28.922  1.00 42.75           C  
ATOM   2418  CD  LYS A 297      -5.590   2.516 -29.250  1.00 42.75           C  
ATOM   2419  CE  LYS A 297      -5.391   2.662 -30.766  1.00 42.75           C  
ATOM   2420  NZ  LYS A 297      -4.395   3.727 -31.094  1.00 42.75           N  
ATOM   2421  N   ALA A 298      -7.648  -1.484 -25.078  1.00 48.62           N  
ATOM   2422  CA  ALA A 298      -7.219  -2.256 -23.906  1.00 48.62           C  
ATOM   2423  C   ALA A 298      -6.336  -1.415 -22.984  1.00 48.62           C  
ATOM   2424  CB  ALA A 298      -6.473  -3.514 -24.344  1.00 48.62           C  
ATOM   2425  O   ALA A 298      -5.168  -1.172 -23.297  1.00 48.62           O  
ATOM   2426  N   ALA A 299      -6.750  -0.181 -22.562  1.00 48.12           N  
ATOM   2427  CA  ALA A 299      -6.188   0.688 -21.531  1.00 48.12           C  
ATOM   2428  C   ALA A 299      -5.871  -0.101 -20.266  1.00 48.12           C  
ATOM   2429  CB  ALA A 299      -7.152   1.829 -21.219  1.00 48.12           C  
ATOM   2430  O   ALA A 299      -6.781  -0.524 -19.547  1.00 48.12           O  
ATOM   2431  N   GLY A 300      -4.918  -1.086 -20.188  1.00 56.56           N  
ATOM   2432  CA  GLY A 300      -4.445  -1.664 -18.938  1.00 56.56           C  
ATOM   2433  C   GLY A 300      -2.980  -2.053 -18.984  1.00 56.56           C  
ATOM   2434  O   GLY A 300      -2.369  -2.082 -20.047  1.00 56.56           O  
ATOM   2435  N   SER A 301      -2.252  -1.879 -17.844  1.00 64.00           N  
ATOM   2436  CA  SER A 301      -0.824  -2.115 -17.672  1.00 64.00           C  
ATOM   2437  C   SER A 301      -0.462  -3.566 -17.984  1.00 64.00           C  
ATOM   2438  CB  SER A 301      -0.393  -1.761 -16.250  1.00 64.00           C  
ATOM   2439  O   SER A 301       0.660  -3.855 -18.406  1.00 64.00           O  
ATOM   2440  OG  SER A 301      -0.926  -2.686 -15.320  1.00 64.00           O  
ATOM   2441  N   GLY A 302      -1.483  -4.488 -18.078  1.00 70.50           N  
ATOM   2442  CA  GLY A 302      -1.247  -5.910 -18.281  1.00 70.50           C  
ATOM   2443  C   GLY A 302      -0.472  -6.547 -17.141  1.00 70.50           C  
ATOM   2444  O   GLY A 302       0.083  -7.637 -17.281  1.00 70.50           O  
ATOM   2445  N   ILE A 303      -0.400  -5.852 -16.000  1.00 72.31           N  
ATOM   2446  CA  ILE A 303       0.409  -6.344 -14.891  1.00 72.31           C  
ATOM   2447  C   ILE A 303      -0.500  -6.855 -13.773  1.00 72.31           C  
ATOM   2448  CB  ILE A 303       1.354  -5.250 -14.344  1.00 72.31           C  
ATOM   2449  O   ILE A 303      -0.130  -7.770 -13.031  1.00 72.31           O  
ATOM   2450  CG1 ILE A 303       2.285  -4.750 -15.461  1.00 72.31           C  
ATOM   2451  CG2 ILE A 303       2.158  -5.770 -13.148  1.00 72.31           C  
ATOM   2452  CD1 ILE A 303       3.027  -3.467 -15.117  1.00 72.31           C  
ATOM   2453  N   GLY A 304      -1.662  -6.422 -13.664  1.00 80.06           N  
ATOM   2454  CA  GLY A 304      -2.561  -6.633 -12.539  1.00 80.06           C  
ATOM   2455  C   GLY A 304      -2.889  -8.094 -12.305  1.00 80.06           C  
ATOM   2456  O   GLY A 304      -2.697  -8.609 -11.203  1.00 80.06           O  
ATOM   2457  N   LEU A 305      -3.279  -8.859 -13.352  1.00 88.12           N  
ATOM   2458  CA  LEU A 305      -3.686 -10.258 -13.219  1.00 88.12           C  
ATOM   2459  C   LEU A 305      -2.488 -11.141 -12.906  1.00 88.12           C  
ATOM   2460  CB  LEU A 305      -4.367 -10.734 -14.508  1.00 88.12           C  
ATOM   2461  O   LEU A 305      -2.609 -12.102 -12.133  1.00 88.12           O  
ATOM   2462  CG  LEU A 305      -5.770 -10.188 -14.781  1.00 88.12           C  
ATOM   2463  CD1 LEU A 305      -6.266 -10.656 -16.141  1.00 88.12           C  
ATOM   2464  CD2 LEU A 305      -6.730 -10.625 -13.680  1.00 88.12           C  
ATOM   2465  N   ALA A 306      -1.353 -10.828 -13.492  1.00 84.94           N  
ATOM   2466  CA  ALA A 306      -0.137 -11.586 -13.211  1.00 84.94           C  
ATOM   2467  C   ALA A 306       0.246 -11.484 -11.742  1.00 84.94           C  
ATOM   2468  CB  ALA A 306       1.011 -11.102 -14.094  1.00 84.94           C  
ATOM   2469  O   ALA A 306       0.588 -12.484 -11.109  1.00 84.94           O  
ATOM   2470  N   ILE A 307       0.145 -10.219 -11.180  1.00 83.94           N  
ATOM   2471  CA  ILE A 307       0.466  -9.992  -9.773  1.00 83.94           C  
ATOM   2472  C   ILE A 307      -0.559 -10.688  -8.891  1.00 83.94           C  
ATOM   2473  CB  ILE A 307       0.512  -8.477  -9.453  1.00 83.94           C  
ATOM   2474  O   ILE A 307      -0.199 -11.312  -7.887  1.00 83.94           O  
ATOM   2475  CG1 ILE A 307       1.672  -7.809 -10.195  1.00 83.94           C  
ATOM   2476  CG2 ILE A 307       0.628  -8.258  -7.938  1.00 83.94           C  
ATOM   2477  CD1 ILE A 307       1.690  -6.289 -10.070  1.00 83.94           C  
ATOM   2478  N   SER A 308      -1.785 -10.617  -9.297  1.00 90.94           N  
ATOM   2479  CA  SER A 308      -2.857 -11.258  -8.547  1.00 90.94           C  
ATOM   2480  C   SER A 308      -2.643 -12.766  -8.453  1.00 90.94           C  
ATOM   2481  CB  SER A 308      -4.215 -10.969  -9.188  1.00 90.94           C  
ATOM   2482  O   SER A 308      -2.840 -13.359  -7.391  1.00 90.94           O  
ATOM   2483  OG  SER A 308      -4.523  -9.586  -9.102  1.00 90.94           O  
ATOM   2484  N   LYS A 309      -2.211 -13.328  -9.617  1.00 91.25           N  
ATOM   2485  CA  LYS A 309      -1.955 -14.766  -9.648  1.00 91.25           C  
ATOM   2486  C   LYS A 309      -0.790 -15.133  -8.727  1.00 91.25           C  
ATOM   2487  CB  LYS A 309      -1.670 -15.234 -11.070  1.00 91.25           C  
ATOM   2488  O   LYS A 309      -0.850 -16.125  -8.008  1.00 91.25           O  
ATOM   2489  CG  LYS A 309      -1.641 -16.750 -11.227  1.00 91.25           C  
ATOM   2490  CD  LYS A 309      -1.686 -17.156 -12.695  1.00 91.25           C  
ATOM   2491  CE  LYS A 309      -1.777 -18.672 -12.852  1.00 91.25           C  
ATOM   2492  NZ  LYS A 309      -1.989 -19.062 -14.281  1.00 91.25           N  
ATOM   2493  N   SER A 310       0.241 -14.367  -8.719  1.00 88.56           N  
ATOM   2494  CA  SER A 310       1.405 -14.609  -7.875  1.00 88.56           C  
ATOM   2495  C   SER A 310       1.037 -14.523  -6.395  1.00 88.56           C  
ATOM   2496  CB  SER A 310       2.512 -13.602  -8.188  1.00 88.56           C  
ATOM   2497  O   SER A 310       1.448 -15.375  -5.602  1.00 88.56           O  
ATOM   2498  OG  SER A 310       2.996 -13.781  -9.508  1.00 88.56           O  
ATOM   2499  N   ILE A 311       0.271 -13.453  -6.016  1.00 89.62           N  
ATOM   2500  CA  ILE A 311      -0.158 -13.266  -4.633  1.00 89.62           C  
ATOM   2501  C   ILE A 311      -1.038 -14.438  -4.203  1.00 89.62           C  
ATOM   2502  CB  ILE A 311      -0.916 -11.930  -4.453  1.00 89.62           C  
ATOM   2503  O   ILE A 311      -0.912 -14.938  -3.082  1.00 89.62           O  
ATOM   2504  CG1 ILE A 311       0.042 -10.750  -4.629  1.00 89.62           C  
ATOM   2505  CG2 ILE A 311      -1.604 -11.883  -3.088  1.00 89.62           C  
ATOM   2506  CD1 ILE A 311      -0.649  -9.391  -4.645  1.00 89.62           C  
ATOM   2507  N   ALA A 312      -1.934 -14.875  -5.090  1.00 93.44           N  
ATOM   2508  CA  ALA A 312      -2.799 -16.016  -4.801  1.00 93.44           C  
ATOM   2509  C   ALA A 312      -1.977 -17.266  -4.480  1.00 93.44           C  
ATOM   2510  CB  ALA A 312      -3.730 -16.297  -5.980  1.00 93.44           C  
ATOM   2511  O   ALA A 312      -2.283 -17.984  -3.531  1.00 93.44           O  
ATOM   2512  N   ARG A 313      -0.881 -17.469  -5.258  1.00 92.62           N  
ATOM   2513  CA  ARG A 313      -0.012 -18.625  -5.043  1.00 92.62           C  
ATOM   2514  C   ARG A 313       0.725 -18.500  -3.711  1.00 92.62           C  
ATOM   2515  CB  ARG A 313       0.993 -18.750  -6.188  1.00 92.62           C  
ATOM   2516  O   ARG A 313       0.919 -19.500  -3.018  1.00 92.62           O  
ATOM   2517  CG  ARG A 313       0.382 -19.250  -7.488  1.00 92.62           C  
ATOM   2518  CD  ARG A 313       1.444 -19.531  -8.539  1.00 92.62           C  
ATOM   2519  NE  ARG A 313       0.861 -20.062  -9.766  1.00 92.62           N  
ATOM   2520  NH1 ARG A 313       2.766 -19.781 -11.047  1.00 92.62           N  
ATOM   2521  NH2 ARG A 313       0.875 -20.688 -11.984  1.00 92.62           N  
ATOM   2522  CZ  ARG A 313       1.502 -20.172 -10.930  1.00 92.62           C  
ATOM   2523  N   LEU A 314       1.066 -17.266  -3.406  1.00 90.25           N  
ATOM   2524  CA  LEU A 314       1.737 -17.016  -2.135  1.00 90.25           C  
ATOM   2525  C   LEU A 314       0.807 -17.312  -0.962  1.00 90.25           C  
ATOM   2526  CB  LEU A 314       2.229 -15.562  -2.062  1.00 90.25           C  
ATOM   2527  O   LEU A 314       1.266 -17.656   0.128  1.00 90.25           O  
ATOM   2528  CG  LEU A 314       3.482 -15.234  -2.873  1.00 90.25           C  
ATOM   2529  CD1 LEU A 314       3.736 -13.727  -2.865  1.00 90.25           C  
ATOM   2530  CD2 LEU A 314       4.688 -15.984  -2.324  1.00 90.25           C  
ATOM   2531  N   MET A 315      -0.432 -17.188  -1.164  1.00 92.19           N  
ATOM   2532  CA  MET A 315      -1.431 -17.469  -0.135  1.00 92.19           C  
ATOM   2533  C   MET A 315      -1.877 -18.922  -0.190  1.00 92.19           C  
ATOM   2534  CB  MET A 315      -2.641 -16.547  -0.296  1.00 92.19           C  
ATOM   2535  O   MET A 315      -2.934 -19.266   0.337  1.00 92.19           O  
ATOM   2536  CG  MET A 315      -2.326 -15.070  -0.054  1.00 92.19           C  
ATOM   2537  SD  MET A 315      -3.783 -13.992  -0.322  1.00 92.19           S  
ATOM   2538  CE  MET A 315      -4.637 -14.203   1.266  1.00 92.19           C  
ATOM   2539  N   ASN A 316      -1.137 -19.750  -0.888  1.00 93.06           N  
ATOM   2540  CA  ASN A 316      -1.383 -21.172  -1.035  1.00 93.06           C  
ATOM   2541  C   ASN A 316      -2.705 -21.453  -1.745  1.00 93.06           C  
ATOM   2542  CB  ASN A 316      -1.360 -21.875   0.329  1.00 93.06           C  
ATOM   2543  O   ASN A 316      -3.432 -22.375  -1.381  1.00 93.06           O  
ATOM   2544  CG  ASN A 316       0.009 -21.828   0.979  1.00 93.06           C  
ATOM   2545  ND2 ASN A 316       0.036 -21.656   2.295  1.00 93.06           N  
ATOM   2546  OD1 ASN A 316       1.033 -21.969   0.305  1.00 93.06           O  
ATOM   2547  N   GLY A 317      -3.082 -20.641  -2.641  1.00 95.06           N  
ATOM   2548  CA  GLY A 317      -4.250 -20.766  -3.498  1.00 95.06           C  
ATOM   2549  C   GLY A 317      -3.928 -20.609  -4.973  1.00 95.06           C  
ATOM   2550  O   GLY A 317      -2.838 -20.984  -5.414  1.00 95.06           O  
ATOM   2551  N   ASP A 318      -4.980 -20.203  -5.715  1.00 96.31           N  
ATOM   2552  CA  ASP A 318      -4.793 -20.016  -7.152  1.00 96.31           C  
ATOM   2553  C   ASP A 318      -5.828 -19.047  -7.723  1.00 96.31           C  
ATOM   2554  CB  ASP A 318      -4.879 -21.359  -7.875  1.00 96.31           C  
ATOM   2555  O   ASP A 318      -6.816 -18.734  -7.062  1.00 96.31           O  
ATOM   2556  CG  ASP A 318      -4.211 -21.344  -9.242  1.00 96.31           C  
ATOM   2557  OD1 ASP A 318      -3.416 -20.422  -9.516  1.00 96.31           O  
ATOM   2558  OD2 ASP A 318      -4.480 -22.266 -10.047  1.00 96.31           O  
ATOM   2559  N   LEU A 319      -5.469 -18.469  -8.836  1.00 96.12           N  
ATOM   2560  CA  LEU A 319      -6.383 -17.609  -9.594  1.00 96.12           C  
ATOM   2561  C   LEU A 319      -6.648 -18.188 -10.977  1.00 96.12           C  
ATOM   2562  CB  LEU A 319      -5.809 -16.203  -9.727  1.00 96.12           C  
ATOM   2563  O   LEU A 319      -5.730 -18.312 -11.789  1.00 96.12           O  
ATOM   2564  CG  LEU A 319      -6.672 -15.188 -10.477  1.00 96.12           C  
ATOM   2565  CD1 LEU A 319      -8.000 -14.984  -9.758  1.00 96.12           C  
ATOM   2566  CD2 LEU A 319      -5.938 -13.859 -10.625  1.00 96.12           C  
ATOM   2567  N   VAL A 320      -7.926 -18.562 -11.211  1.00 96.31           N  
ATOM   2568  CA  VAL A 320      -8.305 -19.172 -12.477  1.00 96.31           C  
ATOM   2569  C   VAL A 320      -9.445 -18.375 -13.117  1.00 96.31           C  
ATOM   2570  CB  VAL A 320      -8.727 -20.641 -12.297  1.00 96.31           C  
ATOM   2571  O   VAL A 320     -10.148 -17.625 -12.430  1.00 96.31           O  
ATOM   2572  CG1 VAL A 320      -9.062 -21.297 -13.641  1.00 96.31           C  
ATOM   2573  CG2 VAL A 320      -7.625 -21.438 -11.578  1.00 96.31           C  
ATOM   2574  N   VAL A 321      -9.617 -18.562 -14.422  1.00 95.94           N  
ATOM   2575  CA  VAL A 321     -10.633 -17.781 -15.133  1.00 95.94           C  
ATOM   2576  C   VAL A 321     -11.461 -18.703 -16.031  1.00 95.94           C  
ATOM   2577  CB  VAL A 321     -10.000 -16.641 -15.969  1.00 95.94           C  
ATOM   2578  O   VAL A 321     -10.922 -19.641 -16.625  1.00 95.94           O  
ATOM   2579  CG1 VAL A 321      -9.055 -17.219 -17.016  1.00 95.94           C  
ATOM   2580  CG2 VAL A 321     -11.086 -15.789 -16.625  1.00 95.94           C  
ATOM   2581  N   GLU A 322     -12.781 -18.469 -16.000  1.00 94.94           N  
ATOM   2582  CA  GLU A 322     -13.727 -19.031 -16.969  1.00 94.94           C  
ATOM   2583  C   GLU A 322     -14.422 -17.922 -17.766  1.00 94.94           C  
ATOM   2584  CB  GLU A 322     -14.758 -19.906 -16.266  1.00 94.94           C  
ATOM   2585  O   GLU A 322     -14.992 -17.000 -17.188  1.00 94.94           O  
ATOM   2586  CG  GLU A 322     -14.148 -21.078 -15.492  1.00 94.94           C  
ATOM   2587  CD  GLU A 322     -15.172 -21.844 -14.680  1.00 94.94           C  
ATOM   2588  OE1 GLU A 322     -14.805 -22.859 -14.047  1.00 94.94           O  
ATOM   2589  OE2 GLU A 322     -16.359 -21.438 -14.672  1.00 94.94           O  
ATOM   2590  N   SER A 323     -14.297 -18.016 -19.109  1.00 95.12           N  
ATOM   2591  CA  SER A 323     -14.859 -16.922 -19.906  1.00 95.12           C  
ATOM   2592  C   SER A 323     -15.344 -17.406 -21.266  1.00 95.12           C  
ATOM   2593  CB  SER A 323     -13.820 -15.812 -20.094  1.00 95.12           C  
ATOM   2594  O   SER A 323     -14.781 -18.359 -21.812  1.00 95.12           O  
ATOM   2595  OG  SER A 323     -14.383 -14.711 -20.797  1.00 95.12           O  
ATOM   2596  N   GLU A 324     -16.438 -16.844 -21.703  1.00 92.81           N  
ATOM   2597  CA  GLU A 324     -16.969 -17.031 -23.047  1.00 92.81           C  
ATOM   2598  C   GLU A 324     -17.203 -15.703 -23.750  1.00 92.81           C  
ATOM   2599  CB  GLU A 324     -18.281 -17.828 -22.984  1.00 92.81           C  
ATOM   2600  O   GLU A 324     -17.750 -14.766 -23.156  1.00 92.81           O  
ATOM   2601  CG  GLU A 324     -18.781 -18.297 -24.344  1.00 92.81           C  
ATOM   2602  CD  GLU A 324     -20.047 -19.141 -24.266  1.00 92.81           C  
ATOM   2603  OE1 GLU A 324     -20.734 -19.297 -25.297  1.00 92.81           O  
ATOM   2604  OE2 GLU A 324     -20.359 -19.625 -23.156  1.00 92.81           O  
ATOM   2605  N   ILE A 325     -16.844 -15.672 -25.016  1.00 91.06           N  
ATOM   2606  CA  ILE A 325     -16.984 -14.438 -25.781  1.00 91.06           C  
ATOM   2607  C   ILE A 325     -18.453 -14.039 -25.844  1.00 91.06           C  
ATOM   2608  CB  ILE A 325     -16.406 -14.586 -27.219  1.00 91.06           C  
ATOM   2609  O   ILE A 325     -19.312 -14.867 -26.141  1.00 91.06           O  
ATOM   2610  CG1 ILE A 325     -14.891 -14.766 -27.156  1.00 91.06           C  
ATOM   2611  CG2 ILE A 325     -16.781 -13.375 -28.078  1.00 91.06           C  
ATOM   2612  CD1 ILE A 325     -14.258 -15.078 -28.516  1.00 91.06           C  
ATOM   2613  N   GLY A 326     -18.734 -12.727 -25.422  1.00 88.44           N  
ATOM   2614  CA  GLY A 326     -20.078 -12.164 -25.469  1.00 88.44           C  
ATOM   2615  C   GLY A 326     -20.891 -12.453 -24.219  1.00 88.44           C  
ATOM   2616  O   GLY A 326     -21.953 -11.859 -24.016  1.00 88.44           O  
ATOM   2617  N   LYS A 327     -20.469 -13.398 -23.391  1.00 90.94           N  
ATOM   2618  CA  LYS A 327     -21.219 -13.789 -22.188  1.00 90.94           C  
ATOM   2619  C   LYS A 327     -20.578 -13.203 -20.938  1.00 90.94           C  
ATOM   2620  CB  LYS A 327     -21.297 -15.312 -22.078  1.00 90.94           C  
ATOM   2621  O   LYS A 327     -21.281 -12.883 -19.969  1.00 90.94           O  
ATOM   2622  CG  LYS A 327     -22.172 -15.969 -23.125  1.00 90.94           C  
ATOM   2623  CD  LYS A 327     -22.391 -17.453 -22.844  1.00 90.94           C  
ATOM   2624  CE  LYS A 327     -23.266 -18.109 -23.906  1.00 90.94           C  
ATOM   2625  NZ  LYS A 327     -23.469 -19.562 -23.625  1.00 90.94           N  
ATOM   2626  N   GLY A 328     -19.250 -12.898 -20.969  1.00 93.38           N  
ATOM   2627  CA  GLY A 328     -18.531 -12.344 -19.828  1.00 93.38           C  
ATOM   2628  C   GLY A 328     -17.469 -13.273 -19.281  1.00 93.38           C  
ATOM   2629  O   GLY A 328     -17.062 -14.227 -19.953  1.00 93.38           O  
ATOM   2630  N   SER A 329     -16.938 -12.938 -18.109  1.00 96.00           N  
ATOM   2631  CA  SER A 329     -15.844 -13.680 -17.500  1.00 96.00           C  
ATOM   2632  C   SER A 329     -16.062 -13.852 -16.000  1.00 96.00           C  
ATOM   2633  CB  SER A 329     -14.508 -12.977 -17.766  1.00 96.00           C  
ATOM   2634  O   SER A 329     -16.734 -13.031 -15.367  1.00 96.00           O  
ATOM   2635  OG  SER A 329     -14.297 -12.797 -19.141  1.00 96.00           O  
ATOM   2636  N   THR A 330     -15.570 -15.055 -15.562  1.00 97.12           N  
ATOM   2637  CA  THR A 330     -15.570 -15.305 -14.125  1.00 97.12           C  
ATOM   2638  C   THR A 330     -14.164 -15.633 -13.633  1.00 97.12           C  
ATOM   2639  CB  THR A 330     -16.531 -16.453 -13.750  1.00 97.12           C  
ATOM   2640  O   THR A 330     -13.602 -16.672 -14.008  1.00 97.12           O  
ATOM   2641  CG2 THR A 330     -16.547 -16.688 -12.242  1.00 97.12           C  
ATOM   2642  OG1 THR A 330     -17.859 -16.109 -14.188  1.00 97.12           O  
ATOM   2643  N   PHE A 331     -13.641 -14.766 -12.805  1.00 97.31           N  
ATOM   2644  CA  PHE A 331     -12.352 -14.992 -12.164  1.00 97.31           C  
ATOM   2645  C   PHE A 331     -12.539 -15.586 -10.766  1.00 97.31           C  
ATOM   2646  CB  PHE A 331     -11.547 -13.695 -12.078  1.00 97.31           C  
ATOM   2647  O   PHE A 331     -13.234 -15.000  -9.930  1.00 97.31           O  
ATOM   2648  CG  PHE A 331     -11.086 -13.180 -13.414  1.00 97.31           C  
ATOM   2649  CD1 PHE A 331      -9.828 -13.508 -13.906  1.00 97.31           C  
ATOM   2650  CD2 PHE A 331     -11.914 -12.367 -14.180  1.00 97.31           C  
ATOM   2651  CE1 PHE A 331      -9.398 -13.031 -15.148  1.00 97.31           C  
ATOM   2652  CE2 PHE A 331     -11.492 -11.891 -15.422  1.00 97.31           C  
ATOM   2653  CZ  PHE A 331     -10.234 -12.219 -15.898  1.00 97.31           C  
ATOM   2654  N   ILE A 332     -11.852 -16.719 -10.570  1.00 97.75           N  
ATOM   2655  CA  ILE A 332     -12.031 -17.438  -9.312  1.00 97.75           C  
ATOM   2656  C   ILE A 332     -10.719 -17.438  -8.531  1.00 97.75           C  
ATOM   2657  CB  ILE A 332     -12.516 -18.875  -9.547  1.00 97.75           C  
ATOM   2658  O   ILE A 332      -9.750 -18.062  -8.938  1.00 97.75           O  
ATOM   2659  CG1 ILE A 332     -13.797 -18.891 -10.391  1.00 97.75           C  
ATOM   2660  CG2 ILE A 332     -12.734 -19.594  -8.211  1.00 97.75           C  
ATOM   2661  CD1 ILE A 332     -14.125 -20.234 -11.000  1.00 97.75           C  
ATOM   2662  N   LEU A 333     -10.711 -16.703  -7.457  1.00 97.94           N  
ATOM   2663  CA  LEU A 333      -9.570 -16.625  -6.543  1.00 97.94           C  
ATOM   2664  C   LEU A 333      -9.766 -17.578  -5.363  1.00 97.94           C  
ATOM   2665  CB  LEU A 333      -9.383 -15.195  -6.035  1.00 97.94           C  
ATOM   2666  O   LEU A 333     -10.781 -17.516  -4.676  1.00 97.94           O  
ATOM   2667  CG  LEU A 333      -8.359 -15.008  -4.910  1.00 97.94           C  
ATOM   2668  CD1 LEU A 333      -6.945 -15.234  -5.430  1.00 97.94           C  
ATOM   2669  CD2 LEU A 333      -8.500 -13.617  -4.293  1.00 97.94           C  
ATOM   2670  N   THR A 334      -8.727 -18.453  -5.180  1.00 97.62           N  
ATOM   2671  CA  THR A 334      -8.742 -19.359  -4.031  1.00 97.62           C  
ATOM   2672  C   THR A 334      -7.570 -19.062  -3.096  1.00 97.62           C  
ATOM   2673  CB  THR A 334      -8.680 -20.828  -4.477  1.00 97.62           C  
ATOM   2674  O   THR A 334      -6.441 -18.875  -3.547  1.00 97.62           O  
ATOM   2675  CG2 THR A 334      -9.930 -21.219  -5.258  1.00 97.62           C  
ATOM   2676  OG1 THR A 334      -7.531 -21.031  -5.305  1.00 97.62           O  
ATOM   2677  N   ILE A 335      -7.906 -19.047  -1.751  1.00 96.44           N  
ATOM   2678  CA  ILE A 335      -6.859 -18.797  -0.763  1.00 96.44           C  
ATOM   2679  C   ILE A 335      -7.016 -19.766   0.408  1.00 96.44           C  
ATOM   2680  CB  ILE A 335      -6.895 -17.328  -0.260  1.00 96.44           C  
ATOM   2681  O   ILE A 335      -8.102 -20.312   0.625  1.00 96.44           O  
ATOM   2682  CG1 ILE A 335      -8.203 -17.062   0.487  1.00 96.44           C  
ATOM   2683  CG2 ILE A 335      -6.711 -16.359  -1.426  1.00 96.44           C  
ATOM   2684  CD1 ILE A 335      -8.188 -15.773   1.306  1.00 96.44           C  
ATOM   2685  N   GLN A 336      -5.875 -19.953   1.020  1.00 95.25           N  
ATOM   2686  CA  GLN A 336      -5.871 -20.703   2.271  1.00 95.25           C  
ATOM   2687  C   GLN A 336      -5.625 -19.781   3.463  1.00 95.25           C  
ATOM   2688  CB  GLN A 336      -4.816 -21.812   2.232  1.00 95.25           C  
ATOM   2689  O   GLN A 336      -4.672 -19.000   3.463  1.00 95.25           O  
ATOM   2690  CG  GLN A 336      -4.863 -22.750   3.436  1.00 95.25           C  
ATOM   2691  CD  GLN A 336      -3.877 -23.891   3.322  1.00 95.25           C  
ATOM   2692  NE2 GLN A 336      -3.627 -24.562   4.438  1.00 95.25           N  
ATOM   2693  OE1 GLN A 336      -3.346 -24.172   2.242  1.00 95.25           O  
ATOM   2694  N   ALA A 337      -6.520 -19.781   4.465  1.00 94.38           N  
ATOM   2695  CA  ALA A 337      -6.379 -18.984   5.672  1.00 94.38           C  
ATOM   2696  C   ALA A 337      -6.945 -19.703   6.887  1.00 94.38           C  
ATOM   2697  CB  ALA A 337      -7.070 -17.625   5.492  1.00 94.38           C  
ATOM   2698  O   ALA A 337      -7.996 -20.344   6.801  1.00 94.38           O  
ATOM   2699  N   ASP A 338      -6.199 -19.594   8.016  1.00 93.62           N  
ATOM   2700  CA  ASP A 338      -6.621 -20.234   9.250  1.00 93.62           C  
ATOM   2701  C   ASP A 338      -7.621 -19.375  10.016  1.00 93.62           C  
ATOM   2702  CB  ASP A 338      -5.410 -20.547  10.133  1.00 93.62           C  
ATOM   2703  O   ASP A 338      -7.426 -18.156  10.156  1.00 93.62           O  
ATOM   2704  CG  ASP A 338      -4.457 -21.547   9.508  1.00 93.62           C  
ATOM   2705  OD1 ASP A 338      -4.926 -22.500   8.852  1.00 93.62           O  
ATOM   2706  OD2 ASP A 338      -3.230 -21.375   9.672  1.00 93.62           O  
ATOM   2707  N   GLU A 339      -8.742 -20.031  10.344  1.00 92.62           N  
ATOM   2708  CA  GLU A 339      -9.711 -19.359  11.211  1.00 92.62           C  
ATOM   2709  C   GLU A 339      -9.133 -19.141  12.609  1.00 92.62           C  
ATOM   2710  CB  GLU A 339     -11.008 -20.172  11.297  1.00 92.62           C  
ATOM   2711  O   GLU A 339      -8.539 -20.047  13.195  1.00 92.62           O  
ATOM   2712  CG  GLU A 339     -12.109 -19.500  12.094  1.00 92.62           C  
ATOM   2713  CD  GLU A 339     -13.430 -20.250  12.055  1.00 92.62           C  
ATOM   2714  OE1 GLU A 339     -14.391 -19.812  12.727  1.00 92.62           O  
ATOM   2715  OE2 GLU A 339     -13.500 -21.281  11.359  1.00 92.62           O  
ATOM   2716  N   VAL A 340      -9.148 -17.875  13.055  1.00 89.06           N  
ATOM   2717  CA  VAL A 340      -8.617 -17.547  14.367  1.00 89.06           C  
ATOM   2718  C   VAL A 340      -9.688 -16.844  15.195  1.00 89.06           C  
ATOM   2719  CB  VAL A 340      -7.355 -16.656  14.266  1.00 89.06           C  
ATOM   2720  O   VAL A 340     -10.695 -16.391  14.656  1.00 89.06           O  
ATOM   2721  CG1 VAL A 340      -6.203 -17.422  13.617  1.00 89.06           C  
ATOM   2722  CG2 VAL A 340      -7.664 -15.383  13.477  1.00 89.06           C  
ATOM   2723  N   SER A 341      -9.609 -16.922  16.500  1.00 81.06           N  
ATOM   2724  CA  SER A 341     -10.508 -16.234  17.406  1.00 81.06           C  
ATOM   2725  C   SER A 341     -10.156 -14.750  17.500  1.00 81.06           C  
ATOM   2726  CB  SER A 341     -10.469 -16.859  18.797  1.00 81.06           C  
ATOM   2727  O   SER A 341      -9.031 -14.352  17.188  1.00 81.06           O  
ATOM   2728  OG  SER A 341      -9.148 -16.875  19.297  1.00 81.06           O  
ATOM   2729  N   LYS A 342     -11.141 -13.938  17.578  1.00 76.50           N  
ATOM   2730  CA  LYS A 342     -10.938 -12.500  17.781  1.00 76.50           C  
ATOM   2731  C   LYS A 342      -9.758 -12.242  18.719  1.00 76.50           C  
ATOM   2732  CB  LYS A 342     -12.203 -11.852  18.328  1.00 76.50           C  
ATOM   2733  O   LYS A 342      -9.625 -12.914  19.734  1.00 76.50           O  
ATOM   2734  CG  LYS A 342     -12.141 -10.336  18.406  1.00 76.50           C  
ATOM   2735  CD  LYS A 342     -13.445  -9.742  18.906  1.00 76.50           C  
ATOM   2736  CE  LYS A 342     -13.391  -8.219  18.953  1.00 76.50           C  
ATOM   2737  NZ  LYS A 342     -14.680  -7.633  19.422  1.00 76.50           N  
ATOM   2738  N   PRO A 343      -8.742 -11.461  18.250  1.00 62.56           N  
ATOM   2739  CA  PRO A 343      -7.723 -11.148  19.250  1.00 62.56           C  
ATOM   2740  C   PRO A 343      -8.320 -10.625  20.562  1.00 62.56           C  
ATOM   2741  CB  PRO A 343      -6.875 -10.070  18.562  1.00 62.56           C  
ATOM   2742  O   PRO A 343      -9.375  -9.984  20.547  1.00 62.56           O  
ATOM   2743  CG  PRO A 343      -7.676  -9.656  17.375  1.00 62.56           C  
ATOM   2744  CD  PRO A 343      -8.781 -10.656  17.172  1.00 62.56           C  
ATOM   2745  N   VAL A 344      -8.164 -11.359  21.703  1.00 50.31           N  
ATOM   2746  CA  VAL A 344      -8.492 -10.836  23.031  1.00 50.31           C  
ATOM   2747  C   VAL A 344      -8.039  -9.383  23.141  1.00 50.31           C  
ATOM   2748  CB  VAL A 344      -7.855 -11.688  24.156  1.00 50.31           C  
ATOM   2749  O   VAL A 344      -6.859  -9.078  22.938  1.00 50.31           O  
ATOM   2750  CG1 VAL A 344      -8.391 -11.266  25.516  1.00 50.31           C  
ATOM   2751  CG2 VAL A 344      -8.109 -13.172  23.906  1.00 50.31           C  
ATOM   2752  N   SER A 345      -8.547  -8.484  22.312  1.00 45.94           N  
ATOM   2753  CA  SER A 345      -8.258  -7.074  22.562  1.00 45.94           C  
ATOM   2754  C   SER A 345      -8.734  -6.637  23.938  1.00 45.94           C  
ATOM   2755  CB  SER A 345      -8.914  -6.203  21.484  1.00 45.94           C  
ATOM   2756  O   SER A 345      -9.844  -6.988  24.359  1.00 45.94           O  
ATOM   2757  OG  SER A 345      -8.742  -4.828  21.781  1.00 45.94           O  
ATOM   2758  N   ASP A 346      -8.016  -6.910  25.062  1.00 40.28           N  
ATOM   2759  CA  ASP A 346      -8.367  -6.070  26.203  1.00 40.28           C  
ATOM   2760  C   ASP A 346      -9.188  -4.859  25.766  1.00 40.28           C  
ATOM   2761  CB  ASP A 346      -7.105  -5.613  26.938  1.00 40.28           C  
ATOM   2762  O   ASP A 346      -8.875  -4.219  24.766  1.00 40.28           O  
ATOM   2763  CG  ASP A 346      -6.629  -6.609  27.984  1.00 40.28           C  
ATOM   2764  OD1 ASP A 346      -7.395  -7.535  28.328  1.00 40.28           O  
ATOM   2765  OD2 ASP A 346      -5.484  -6.465  28.453  1.00 40.28           O  
ATOM   2766  N   GLY A 347     -10.398  -4.992  25.281  1.00 39.53           N  
ATOM   2767  CA  GLY A 347     -11.414  -3.957  25.438  1.00 39.53           C  
ATOM   2768  C   GLY A 347     -10.953  -2.598  24.953  1.00 39.53           C  
ATOM   2769  O   GLY A 347      -9.812  -2.193  25.188  1.00 39.53           O  
ATOM   2770  N   THR A 348     -10.867  -2.352  23.641  1.00 36.56           N  
ATOM   2771  CA  THR A 348     -10.875  -0.984  23.141  1.00 36.56           C  
ATOM   2772  C   THR A 348     -11.500  -0.031  24.141  1.00 36.56           C  
ATOM   2773  CB  THR A 348     -11.633  -0.887  21.797  1.00 36.56           C  
ATOM   2774  O   THR A 348     -12.688  -0.136  24.453  1.00 36.56           O  
ATOM   2775  CG2 THR A 348     -10.891  -1.634  20.688  1.00 36.56           C  
ATOM   2776  OG1 THR A 348     -12.938  -1.456  21.953  1.00 36.56           O  
ATOM   2777  N   ALA A 349     -11.133  -0.108  25.453  1.00 41.72           N  
ATOM   2778  CA  ALA A 349     -11.562   0.915  26.406  1.00 41.72           C  
ATOM   2779  C   ALA A 349     -11.258   2.314  25.875  1.00 41.72           C  
ATOM   2780  CB  ALA A 349     -10.906   0.698  27.750  1.00 41.72           C  
ATOM   2781  O   ALA A 349     -10.250   2.518  25.188  1.00 41.72           O  
ATOM   2782  N   ASP A 350     -12.188   3.006  25.203  1.00 41.97           N  
ATOM   2783  CA  ASP A 350     -12.219   4.461  25.094  1.00 41.97           C  
ATOM   2784  C   ASP A 350     -11.055   5.098  25.859  1.00 41.97           C  
ATOM   2785  CB  ASP A 350     -13.547   5.016  25.594  1.00 41.97           C  
ATOM   2786  O   ASP A 350     -10.930   4.910  27.078  1.00 41.97           O  
ATOM   2787  CG  ASP A 350     -14.328   5.758  24.531  1.00 41.97           C  
ATOM   2788  OD1 ASP A 350     -13.812   5.922  23.406  1.00 41.97           O  
ATOM   2789  OD2 ASP A 350     -15.469   6.188  24.812  1.00 41.97           O  
ATOM   2790  N   LEU A 351      -9.797   5.000  25.422  1.00 45.88           N  
ATOM   2791  CA  LEU A 351      -8.719   5.730  26.094  1.00 45.88           C  
ATOM   2792  C   LEU A 351      -9.102   7.191  26.297  1.00 45.88           C  
ATOM   2793  CB  LEU A 351      -7.430   5.645  25.266  1.00 45.88           C  
ATOM   2794  O   LEU A 351      -9.398   7.906  25.344  1.00 45.88           O  
ATOM   2795  CG  LEU A 351      -6.660   4.324  25.359  1.00 45.88           C  
ATOM   2796  CD1 LEU A 351      -5.973   4.027  24.031  1.00 45.88           C  
ATOM   2797  CD2 LEU A 351      -5.645   4.367  26.484  1.00 45.88           C  
ATOM   2798  N   ASP A 352     -10.219   7.469  27.078  1.00 50.38           N  
ATOM   2799  CA  ASP A 352     -10.391   8.867  27.453  1.00 50.38           C  
ATOM   2800  C   ASP A 352      -9.062   9.484  27.891  1.00 50.38           C  
ATOM   2801  CB  ASP A 352     -11.422   9.000  28.578  1.00 50.38           C  
ATOM   2802  O   ASP A 352      -8.953  10.023  28.984  1.00 50.38           O  
ATOM   2803  CG  ASP A 352     -12.336  10.203  28.391  1.00 50.38           C  
ATOM   2804  OD1 ASP A 352     -12.203  10.930  27.391  1.00 50.38           O  
ATOM   2805  OD2 ASP A 352     -13.188  10.430  29.281  1.00 50.38           O  
ATOM   2806  N   LEU A 353      -7.918   9.180  27.250  1.00 60.56           N  
ATOM   2807  CA  LEU A 353      -6.684   9.820  27.672  1.00 60.56           C  
ATOM   2808  C   LEU A 353      -6.203  10.828  26.625  1.00 60.56           C  
ATOM   2809  CB  LEU A 353      -5.594   8.781  27.922  1.00 60.56           C  
ATOM   2810  O   LEU A 353      -6.320  10.586  25.422  1.00 60.56           O  
ATOM   2811  CG  LEU A 353      -5.773   7.898  29.156  1.00 60.56           C  
ATOM   2812  CD1 LEU A 353      -5.129   6.531  28.938  1.00 60.56           C  
ATOM   2813  CD2 LEU A 353      -5.191   8.578  30.391  1.00 60.56           C  
ATOM   2814  N   SER A 354      -6.211  12.086  27.031  1.00 76.25           N  
ATOM   2815  CA  SER A 354      -5.531  13.094  26.234  1.00 76.25           C  
ATOM   2816  C   SER A 354      -4.020  13.039  26.438  1.00 76.25           C  
ATOM   2817  CB  SER A 354      -6.051  14.492  26.578  1.00 76.25           C  
ATOM   2818  O   SER A 354      -3.516  13.453  27.484  1.00 76.25           O  
ATOM   2819  OG  SER A 354      -5.383  15.484  25.812  1.00 76.25           O  
ATOM   2820  N   LEU A 355      -3.289  12.289  25.516  1.00 84.69           N  
ATOM   2821  CA  LEU A 355      -1.842  12.133  25.609  1.00 84.69           C  
ATOM   2822  C   LEU A 355      -1.125  13.289  24.922  1.00 84.69           C  
ATOM   2823  CB  LEU A 355      -1.404  10.805  24.984  1.00 84.69           C  
ATOM   2824  O   LEU A 355      -1.658  13.891  23.984  1.00 84.69           O  
ATOM   2825  CG  LEU A 355      -2.002   9.539  25.594  1.00 84.69           C  
ATOM   2826  CD1 LEU A 355      -1.669   8.328  24.734  1.00 84.69           C  
ATOM   2827  CD2 LEU A 355      -1.496   9.344  27.016  1.00 84.69           C  
ATOM   2828  N   SER A 356      -0.105  13.719  25.594  1.00 89.56           N  
ATOM   2829  CA  SER A 356       0.833  14.602  24.906  1.00 89.56           C  
ATOM   2830  C   SER A 356       1.836  13.820  24.078  1.00 89.56           C  
ATOM   2831  CB  SER A 356       1.576  15.477  25.922  1.00 89.56           C  
ATOM   2832  O   SER A 356       2.699  13.125  24.625  1.00 89.56           O  
ATOM   2833  OG  SER A 356       0.677  16.328  26.609  1.00 89.56           O  
ATOM   2834  N   ILE A 357       1.652  13.922  22.734  1.00 92.44           N  
ATOM   2835  CA  ILE A 357       2.408  13.070  21.828  1.00 92.44           C  
ATOM   2836  C   ILE A 357       3.406  13.922  21.047  1.00 92.44           C  
ATOM   2837  CB  ILE A 357       1.473  12.312  20.859  1.00 92.44           C  
ATOM   2838  O   ILE A 357       3.055  14.977  20.516  1.00 92.44           O  
ATOM   2839  CG1 ILE A 357       0.495  11.430  21.641  1.00 92.44           C  
ATOM   2840  CG2 ILE A 357       2.287  11.477  19.859  1.00 92.44           C  
ATOM   2841  CD1 ILE A 357      -0.572  10.766  20.781  1.00 92.44           C  
ATOM   2842  N   LEU A 358       4.688  13.508  21.062  1.00 95.44           N  
ATOM   2843  CA  LEU A 358       5.672  14.094  20.172  1.00 95.44           C  
ATOM   2844  C   LEU A 358       5.793  13.273  18.891  1.00 95.44           C  
ATOM   2845  CB  LEU A 358       7.035  14.195  20.859  1.00 95.44           C  
ATOM   2846  O   LEU A 358       6.234  12.125  18.922  1.00 95.44           O  
ATOM   2847  CG  LEU A 358       8.172  14.781  20.016  1.00 95.44           C  
ATOM   2848  CD1 LEU A 358       7.863  16.234  19.641  1.00 95.44           C  
ATOM   2849  CD2 LEU A 358       9.492  14.695  20.781  1.00 95.44           C  
ATOM   2850  N   LEU A 359       5.301  13.828  17.781  1.00 93.50           N  
ATOM   2851  CA  LEU A 359       5.379  13.211  16.469  1.00 93.50           C  
ATOM   2852  C   LEU A 359       6.598  13.711  15.703  1.00 93.50           C  
ATOM   2853  CB  LEU A 359       4.105  13.484  15.664  1.00 93.50           C  
ATOM   2854  O   LEU A 359       6.715  14.906  15.422  1.00 93.50           O  
ATOM   2855  CG  LEU A 359       4.098  13.000  14.219  1.00 93.50           C  
ATOM   2856  CD1 LEU A 359       4.133  11.477  14.164  1.00 93.50           C  
ATOM   2857  CD2 LEU A 359       2.877  13.539  13.477  1.00 93.50           C  
ATOM   2858  N   VAL A 360       7.559  12.820  15.375  1.00 94.69           N  
ATOM   2859  CA  VAL A 360       8.781  13.188  14.664  1.00 94.69           C  
ATOM   2860  C   VAL A 360       8.734  12.641  13.242  1.00 94.69           C  
ATOM   2861  CB  VAL A 360      10.039  12.656  15.391  1.00 94.69           C  
ATOM   2862  O   VAL A 360       8.820  11.430  13.023  1.00 94.69           O  
ATOM   2863  CG1 VAL A 360      11.312  13.211  14.750  1.00 94.69           C  
ATOM   2864  CG2 VAL A 360       9.992  13.023  16.875  1.00 94.69           C  
ATOM   2865  N   GLU A 361       8.539  13.578  12.273  1.00 89.81           N  
ATOM   2866  CA  GLU A 361       8.398  13.258  10.852  1.00 89.81           C  
ATOM   2867  C   GLU A 361       8.961  14.375   9.977  1.00 89.81           C  
ATOM   2868  CB  GLU A 361       6.934  13.008  10.500  1.00 89.81           C  
ATOM   2869  O   GLU A 361       8.805  15.562  10.289  1.00 89.81           O  
ATOM   2870  CG  GLU A 361       6.703  12.672   9.031  1.00 89.81           C  
ATOM   2871  CD  GLU A 361       7.336  11.352   8.609  1.00 89.81           C  
ATOM   2872  OE1 GLU A 361       8.375  11.375   7.918  1.00 89.81           O  
ATOM   2873  OE2 GLU A 361       6.785  10.289   8.977  1.00 89.81           O  
ATOM   2874  N   ASP A 362       9.750  13.984   8.828  1.00 85.00           N  
ATOM   2875  CA  ASP A 362      10.453  14.992   8.047  1.00 85.00           C  
ATOM   2876  C   ASP A 362       9.562  15.547   6.941  1.00 85.00           C  
ATOM   2877  CB  ASP A 362      11.734  14.406   7.445  1.00 85.00           C  
ATOM   2878  O   ASP A 362       9.742  16.688   6.504  1.00 85.00           O  
ATOM   2879  CG  ASP A 362      11.469  13.211   6.539  1.00 85.00           C  
ATOM   2880  OD1 ASP A 362      10.445  12.523   6.723  1.00 85.00           O  
ATOM   2881  OD2 ASP A 362      12.297  12.961   5.637  1.00 85.00           O  
ATOM   2882  N   ILE A 363       8.578  14.789   6.637  1.00 77.31           N  
ATOM   2883  CA  ILE A 363       7.719  15.211   5.535  1.00 77.31           C  
ATOM   2884  C   ILE A 363       6.473  15.898   6.086  1.00 77.31           C  
ATOM   2885  CB  ILE A 363       7.320  14.016   4.641  1.00 77.31           C  
ATOM   2886  O   ILE A 363       5.715  15.305   6.852  1.00 77.31           O  
ATOM   2887  CG1 ILE A 363       8.570  13.367   4.023  1.00 77.31           C  
ATOM   2888  CG2 ILE A 363       6.336  14.461   3.551  1.00 77.31           C  
ATOM   2889  CD1 ILE A 363       8.281  12.102   3.232  1.00 77.31           C  
ATOM   2890  N   GLU A 364       6.297  17.203   5.812  1.00 75.88           N  
ATOM   2891  CA  GLU A 364       5.238  18.062   6.328  1.00 75.88           C  
ATOM   2892  C   GLU A 364       3.861  17.438   6.113  1.00 75.88           C  
ATOM   2893  CB  GLU A 364       5.305  19.438   5.664  1.00 75.88           C  
ATOM   2894  O   GLU A 364       3.012  17.484   7.004  1.00 75.88           O  
ATOM   2895  CG  GLU A 364       4.398  20.484   6.312  1.00 75.88           C  
ATOM   2896  CD  GLU A 364       4.555  21.875   5.711  1.00 75.88           C  
ATOM   2897  OE1 GLU A 364       3.859  22.812   6.168  1.00 75.88           O  
ATOM   2898  OE2 GLU A 364       5.371  22.016   4.777  1.00 75.88           O  
ATOM   2899  N   LEU A 365       3.689  16.891   4.941  1.00 66.62           N  
ATOM   2900  CA  LEU A 365       2.406  16.281   4.609  1.00 66.62           C  
ATOM   2901  C   LEU A 365       2.086  15.133   5.559  1.00 66.62           C  
ATOM   2902  CB  LEU A 365       2.410  15.781   3.164  1.00 66.62           C  
ATOM   2903  O   LEU A 365       0.954  15.016   6.031  1.00 66.62           O  
ATOM   2904  CG  LEU A 365       1.093  15.203   2.643  1.00 66.62           C  
ATOM   2905  CD1 LEU A 365       0.013  16.281   2.627  1.00 66.62           C  
ATOM   2906  CD2 LEU A 365       1.281  14.609   1.251  1.00 66.62           C  
ATOM   2907  N   ASN A 366       3.055  14.266   5.824  1.00 70.31           N  
ATOM   2908  CA  ASN A 366       2.871  13.156   6.758  1.00 70.31           C  
ATOM   2909  C   ASN A 366       2.547  13.664   8.164  1.00 70.31           C  
ATOM   2910  CB  ASN A 366       4.113  12.266   6.785  1.00 70.31           C  
ATOM   2911  O   ASN A 366       1.762  13.039   8.883  1.00 70.31           O  
ATOM   2912  CG  ASN A 366       4.266  11.438   5.523  1.00 70.31           C  
ATOM   2913  ND2 ASN A 366       5.422  10.805   5.367  1.00 70.31           N  
ATOM   2914  OD1 ASN A 366       3.355  11.375   4.691  1.00 70.31           O  
ATOM   2915  N   ILE A 367       3.123  14.797   8.523  1.00 80.38           N  
ATOM   2916  CA  ILE A 367       2.887  15.430   9.812  1.00 80.38           C  
ATOM   2917  C   ILE A 367       1.433  15.883   9.906  1.00 80.38           C  
ATOM   2918  CB  ILE A 367       3.838  16.625  10.031  1.00 80.38           C  
ATOM   2919  O   ILE A 367       0.762  15.633  10.914  1.00 80.38           O  
ATOM   2920  CG1 ILE A 367       5.281  16.141  10.211  1.00 80.38           C  
ATOM   2921  CG2 ILE A 367       3.387  17.453  11.242  1.00 80.38           C  
ATOM   2922  CD1 ILE A 367       6.309  17.266  10.273  1.00 80.38           C  
ATOM   2923  N   ILE A 368       0.954  16.469   8.852  1.00 75.31           N  
ATOM   2924  CA  ILE A 368      -0.393  17.031   8.828  1.00 75.31           C  
ATOM   2925  C   ILE A 368      -1.422  15.914   8.961  1.00 75.31           C  
ATOM   2926  CB  ILE A 368      -0.646  17.844   7.531  1.00 75.31           C  
ATOM   2927  O   ILE A 368      -2.365  16.031   9.750  1.00 75.31           O  
ATOM   2928  CG1 ILE A 368       0.215  19.109   7.516  1.00 75.31           C  
ATOM   2929  CG2 ILE A 368      -2.131  18.188   7.391  1.00 75.31           C  
ATOM   2930  CD1 ILE A 368       0.193  19.859   6.188  1.00 75.31           C  
ATOM   2931  N   VAL A 369      -1.190  14.828   8.242  1.00 70.44           N  
ATOM   2932  CA  VAL A 369      -2.127  13.711   8.242  1.00 70.44           C  
ATOM   2933  C   VAL A 369      -2.127  13.039   9.617  1.00 70.44           C  
ATOM   2934  CB  VAL A 369      -1.780  12.680   7.145  1.00 70.44           C  
ATOM   2935  O   VAL A 369      -3.188  12.812  10.203  1.00 70.44           O  
ATOM   2936  CG1 VAL A 369      -2.652  11.438   7.277  1.00 70.44           C  
ATOM   2937  CG2 VAL A 369      -1.945  13.305   5.762  1.00 70.44           C  
ATOM   2938  N   ALA A 370      -0.963  12.719  10.125  1.00 78.12           N  
ATOM   2939  CA  ALA A 370      -0.835  12.031  11.406  1.00 78.12           C  
ATOM   2940  C   ALA A 370      -1.354  12.898  12.555  1.00 78.12           C  
ATOM   2941  CB  ALA A 370       0.618  11.641  11.664  1.00 78.12           C  
ATOM   2942  O   ALA A 370      -2.049  12.414  13.445  1.00 78.12           O  
ATOM   2943  N   LYS A 371      -0.888  14.172  12.523  1.00 82.50           N  
ATOM   2944  CA  LYS A 371      -1.335  15.117  13.547  1.00 82.50           C  
ATOM   2945  C   LYS A 371      -2.855  15.234  13.555  1.00 82.50           C  
ATOM   2946  CB  LYS A 371      -0.706  16.484  13.312  1.00 82.50           C  
ATOM   2947  O   LYS A 371      -3.477  15.219  14.617  1.00 82.50           O  
ATOM   2948  CG  LYS A 371      -1.055  17.516  14.375  1.00 82.50           C  
ATOM   2949  CD  LYS A 371      -0.352  18.844  14.125  1.00 82.50           C  
ATOM   2950  CE  LYS A 371      -0.726  19.891  15.172  1.00 82.50           C  
ATOM   2951  NZ  LYS A 371      -0.048  21.188  14.922  1.00 82.50           N  
ATOM   2952  N   SER A 372      -3.434  15.352  12.391  1.00 70.75           N  
ATOM   2953  CA  SER A 372      -4.883  15.461  12.281  1.00 70.75           C  
ATOM   2954  C   SER A 372      -5.578  14.234  12.859  1.00 70.75           C  
ATOM   2955  CB  SER A 372      -5.301  15.656  10.820  1.00 70.75           C  
ATOM   2956  O   SER A 372      -6.566  14.352  13.586  1.00 70.75           O  
ATOM   2957  OG  SER A 372      -6.707  15.766  10.711  1.00 70.75           O  
ATOM   2958  N   LEU A 373      -5.039  13.062  12.539  1.00 72.81           N  
ATOM   2959  CA  LEU A 373      -5.605  11.812  13.031  1.00 72.81           C  
ATOM   2960  C   LEU A 373      -5.492  11.719  14.547  1.00 72.81           C  
ATOM   2961  CB  LEU A 373      -4.902  10.617  12.383  1.00 72.81           C  
ATOM   2962  O   LEU A 373      -6.457  11.367  15.227  1.00 72.81           O  
ATOM   2963  CG  LEU A 373      -5.316  10.289  10.945  1.00 72.81           C  
ATOM   2964  CD1 LEU A 373      -4.398   9.219  10.359  1.00 72.81           C  
ATOM   2965  CD2 LEU A 373      -6.770   9.828  10.898  1.00 72.81           C  
ATOM   2966  N   LEU A 374      -4.324  12.016  15.125  1.00 82.44           N  
ATOM   2967  CA  LEU A 374      -4.059  11.938  16.547  1.00 82.44           C  
ATOM   2968  C   LEU A 374      -4.879  12.977  17.312  1.00 82.44           C  
ATOM   2969  CB  LEU A 374      -2.568  12.133  16.828  1.00 82.44           C  
ATOM   2970  O   LEU A 374      -5.406  12.688  18.391  1.00 82.44           O  
ATOM   2971  CG  LEU A 374      -1.642  10.992  16.422  1.00 82.44           C  
ATOM   2972  CD1 LEU A 374      -0.189  11.453  16.438  1.00 82.44           C  
ATOM   2973  CD2 LEU A 374      -1.836   9.789  17.344  1.00 82.44           C  
ATOM   2974  N   GLU A 375      -4.965  14.195  16.766  1.00 81.12           N  
ATOM   2975  CA  GLU A 375      -5.758  15.250  17.391  1.00 81.12           C  
ATOM   2976  C   GLU A 375      -7.246  14.906  17.375  1.00 81.12           C  
ATOM   2977  CB  GLU A 375      -5.520  16.594  16.688  1.00 81.12           C  
ATOM   2978  O   GLU A 375      -7.969  15.211  18.328  1.00 81.12           O  
ATOM   2979  CG  GLU A 375      -4.172  17.219  17.000  1.00 81.12           C  
ATOM   2980  CD  GLU A 375      -3.943  18.547  16.297  1.00 81.12           C  
ATOM   2981  OE1 GLU A 375      -3.068  19.328  16.734  1.00 81.12           O  
ATOM   2982  OE2 GLU A 375      -4.645  18.797  15.289  1.00 81.12           O  
ATOM   2983  N   LYS A 376      -7.555  14.211  16.312  1.00 68.19           N  
ATOM   2984  CA  LYS A 376      -8.922  13.711  16.203  1.00 68.19           C  
ATOM   2985  C   LYS A 376      -9.227  12.703  17.297  1.00 68.19           C  
ATOM   2986  CB  LYS A 376      -9.164  13.086  14.828  1.00 68.19           C  
ATOM   2987  O   LYS A 376     -10.359  12.609  17.781  1.00 68.19           O  
ATOM   2988  CG  LYS A 376     -10.609  12.719  14.562  1.00 68.19           C  
ATOM   2989  CD  LYS A 376     -10.797  12.172  13.148  1.00 68.19           C  
ATOM   2990  CE  LYS A 376     -12.234  11.727  12.906  1.00 68.19           C  
ATOM   2991  NZ  LYS A 376     -12.422  11.203  11.523  1.00 68.19           N  
ATOM   2992  N   LEU A 377      -8.250  11.914  17.734  1.00 73.06           N  
ATOM   2993  CA  LEU A 377      -8.414  10.914  18.781  1.00 73.06           C  
ATOM   2994  C   LEU A 377      -8.328  11.547  20.172  1.00 73.06           C  
ATOM   2995  CB  LEU A 377      -7.340   9.820  18.656  1.00 73.06           C  
ATOM   2996  O   LEU A 377      -8.422  10.859  21.188  1.00 73.06           O  
ATOM   2997  CG  LEU A 377      -7.465   8.898  17.438  1.00 73.06           C  
ATOM   2998  CD1 LEU A 377      -6.234   8.000  17.328  1.00 73.06           C  
ATOM   2999  CD2 LEU A 377      -8.734   8.062  17.531  1.00 73.06           C  
ATOM   3000  N   GLY A 378      -8.172  12.945  20.234  1.00 72.94           N  
ATOM   3001  CA  GLY A 378      -8.211  13.680  21.484  1.00 72.94           C  
ATOM   3002  C   GLY A 378      -6.840  13.898  22.094  1.00 72.94           C  
ATOM   3003  O   GLY A 378      -6.730  14.258  23.266  1.00 72.94           O  
ATOM   3004  N   HIS A 379      -5.766  13.664  21.375  1.00 83.12           N  
ATOM   3005  CA  HIS A 379      -4.414  13.789  21.922  1.00 83.12           C  
ATOM   3006  C   HIS A 379      -3.799  15.133  21.547  1.00 83.12           C  
ATOM   3007  CB  HIS A 379      -3.527  12.648  21.422  1.00 83.12           C  
ATOM   3008  O   HIS A 379      -4.227  15.766  20.578  1.00 83.12           O  
ATOM   3009  CG  HIS A 379      -4.098  11.289  21.672  1.00 83.12           C  
ATOM   3010  CD2 HIS A 379      -4.426  10.289  20.812  1.00 83.12           C  
ATOM   3011  ND1 HIS A 379      -4.402  10.836  22.938  1.00 83.12           N  
ATOM   3012  CE1 HIS A 379      -4.895   9.609  22.844  1.00 83.12           C  
ATOM   3013  NE2 HIS A 379      -4.918   9.258  21.578  1.00 83.12           N  
ATOM   3014  N   GLN A 380      -3.002  15.648  22.375  1.00 85.88           N  
ATOM   3015  CA  GLN A 380      -2.170  16.812  22.078  1.00 85.88           C  
ATOM   3016  C   GLN A 380      -0.895  16.391  21.344  1.00 85.88           C  
ATOM   3017  CB  GLN A 380      -1.822  17.562  23.359  1.00 85.88           C  
ATOM   3018  O   GLN A 380      -0.117  15.586  21.844  1.00 85.88           O  
ATOM   3019  CG  GLN A 380      -3.027  18.172  24.047  1.00 85.88           C  
ATOM   3020  CD  GLN A 380      -2.648  18.969  25.297  1.00 85.88           C  
ATOM   3021  NE2 GLN A 380      -3.580  19.781  25.781  1.00 85.88           N  
ATOM   3022  OE1 GLN A 380      -1.527  18.859  25.797  1.00 85.88           O  
ATOM   3023  N   VAL A 381      -0.754  16.938  20.125  1.00 89.50           N  
ATOM   3024  CA  VAL A 381       0.345  16.453  19.297  1.00 89.50           C  
ATOM   3025  C   VAL A 381       1.322  17.594  19.016  1.00 89.50           C  
ATOM   3026  CB  VAL A 381      -0.166  15.852  17.969  1.00 89.50           C  
ATOM   3027  O   VAL A 381       0.927  18.641  18.500  1.00 89.50           O  
ATOM   3028  CG1 VAL A 381       0.993  15.281  17.156  1.00 89.50           C  
ATOM   3029  CG2 VAL A 381      -1.206  14.766  18.250  1.00 89.50           C  
ATOM   3030  N   ASP A 382       2.488  17.516  19.500  1.00 92.56           N  
ATOM   3031  CA  ASP A 382       3.613  18.359  19.109  1.00 92.56           C  
ATOM   3032  C   ASP A 382       4.430  17.703  18.000  1.00 92.56           C  
ATOM   3033  CB  ASP A 382       4.508  18.656  20.312  1.00 92.56           C  
ATOM   3034  O   ASP A 382       4.469  16.469  17.891  1.00 92.56           O  
ATOM   3035  CG  ASP A 382       5.312  19.938  20.156  1.00 92.56           C  
ATOM   3036  OD1 ASP A 382       5.086  20.672  19.172  1.00 92.56           O  
ATOM   3037  OD2 ASP A 382       6.180  20.203  21.016  1.00 92.56           O  
ATOM   3038  N   THR A 383       5.027  18.500  17.047  1.00 93.56           N  
ATOM   3039  CA  THR A 383       5.688  17.906  15.883  1.00 93.56           C  
ATOM   3040  C   THR A 383       7.145  18.359  15.805  1.00 93.56           C  
ATOM   3041  CB  THR A 383       4.965  18.297  14.578  1.00 93.56           C  
ATOM   3042  O   THR A 383       7.496  19.438  16.281  1.00 93.56           O  
ATOM   3043  CG2 THR A 383       3.502  17.859  14.609  1.00 93.56           C  
ATOM   3044  OG1 THR A 383       5.023  19.719  14.406  1.00 93.56           O  
ATOM   3045  N   ALA A 384       7.980  17.531  15.320  1.00 93.75           N  
ATOM   3046  CA  ALA A 384       9.383  17.797  15.016  1.00 93.75           C  
ATOM   3047  C   ALA A 384       9.766  17.250  13.641  1.00 93.75           C  
ATOM   3048  CB  ALA A 384      10.289  17.203  16.094  1.00 93.75           C  
ATOM   3049  O   ALA A 384       9.398  16.125  13.297  1.00 93.75           O  
ATOM   3050  N   MET A 385      10.516  18.062  12.844  1.00 91.62           N  
ATOM   3051  CA  MET A 385      10.820  17.656  11.477  1.00 91.62           C  
ATOM   3052  C   MET A 385      12.242  17.109  11.367  1.00 91.62           C  
ATOM   3053  CB  MET A 385      10.633  18.844  10.523  1.00 91.62           C  
ATOM   3054  O   MET A 385      12.594  16.484  10.367  1.00 91.62           O  
ATOM   3055  CG  MET A 385       9.195  19.297  10.375  1.00 91.62           C  
ATOM   3056  SD  MET A 385       9.000  20.625   9.133  1.00 91.62           S  
ATOM   3057  CE  MET A 385       9.188  19.672   7.602  1.00 91.62           C  
ATOM   3058  N   THR A 386      13.086  17.312  12.383  1.00 91.56           N  
ATOM   3059  CA  THR A 386      14.438  16.766  12.430  1.00 91.56           C  
ATOM   3060  C   THR A 386      14.703  16.109  13.781  1.00 91.56           C  
ATOM   3061  CB  THR A 386      15.492  17.859  12.180  1.00 91.56           C  
ATOM   3062  O   THR A 386      13.969  16.328  14.742  1.00 91.56           O  
ATOM   3063  CG2 THR A 386      15.203  18.625  10.883  1.00 91.56           C  
ATOM   3064  OG1 THR A 386      15.484  18.797  13.273  1.00 91.56           O  
ATOM   3065  N   GLY A 387      15.703  15.188  13.750  1.00 92.38           N  
ATOM   3066  CA  GLY A 387      16.078  14.547  15.008  1.00 92.38           C  
ATOM   3067  C   GLY A 387      16.516  15.539  16.062  1.00 92.38           C  
ATOM   3068  O   GLY A 387      16.125  15.414  17.234  1.00 92.38           O  
ATOM   3069  N   GLN A 388      17.266  16.547  15.695  1.00 92.44           N  
ATOM   3070  CA  GLN A 388      17.750  17.562  16.625  1.00 92.44           C  
ATOM   3071  C   GLN A 388      16.578  18.359  17.219  1.00 92.44           C  
ATOM   3072  CB  GLN A 388      18.719  18.516  15.930  1.00 92.44           C  
ATOM   3073  O   GLN A 388      16.578  18.641  18.422  1.00 92.44           O  
ATOM   3074  CG  GLN A 388      19.484  19.422  16.891  1.00 92.44           C  
ATOM   3075  CD  GLN A 388      20.312  18.641  17.891  1.00 92.44           C  
ATOM   3076  NE2 GLN A 388      20.328  19.109  19.141  1.00 92.44           N  
ATOM   3077  OE1 GLN A 388      20.938  17.625  17.562  1.00 92.44           O  
ATOM   3078  N   GLU A 389      15.641  18.734  16.375  1.00 94.44           N  
ATOM   3079  CA  GLU A 389      14.445  19.438  16.828  1.00 94.44           C  
ATOM   3080  C   GLU A 389      13.664  18.594  17.844  1.00 94.44           C  
ATOM   3081  CB  GLU A 389      13.547  19.781  15.641  1.00 94.44           C  
ATOM   3082  O   GLU A 389      13.180  19.125  18.844  1.00 94.44           O  
ATOM   3083  CG  GLU A 389      12.359  20.656  16.000  1.00 94.44           C  
ATOM   3084  CD  GLU A 389      11.453  20.969  14.820  1.00 94.44           C  
ATOM   3085  OE1 GLU A 389      10.398  21.609  15.016  1.00 94.44           O  
ATOM   3086  OE2 GLU A 389      11.805  20.562  13.688  1.00 94.44           O  
ATOM   3087  N   ALA A 390      13.602  17.297  17.484  1.00 94.38           N  
ATOM   3088  CA  ALA A 390      12.906  16.375  18.359  1.00 94.38           C  
ATOM   3089  C   ALA A 390      13.555  16.344  19.750  1.00 94.38           C  
ATOM   3090  CB  ALA A 390      12.883  14.969  17.766  1.00 94.38           C  
ATOM   3091  O   ALA A 390      12.859  16.406  20.766  1.00 94.38           O  
ATOM   3092  N   LEU A 391      14.891  16.297  19.781  1.00 94.25           N  
ATOM   3093  CA  LEU A 391      15.633  16.234  21.047  1.00 94.25           C  
ATOM   3094  C   LEU A 391      15.469  17.531  21.828  1.00 94.25           C  
ATOM   3095  CB  LEU A 391      17.125  15.977  20.781  1.00 94.25           C  
ATOM   3096  O   LEU A 391      15.320  17.516  23.047  1.00 94.25           O  
ATOM   3097  CG  LEU A 391      17.484  14.578  20.250  1.00 94.25           C  
ATOM   3098  CD1 LEU A 391      18.938  14.531  19.844  1.00 94.25           C  
ATOM   3099  CD2 LEU A 391      17.172  13.523  21.312  1.00 94.25           C  
ATOM   3100  N   THR A 392      15.508  18.688  21.141  1.00 93.06           N  
ATOM   3101  CA  THR A 392      15.312  19.984  21.750  1.00 93.06           C  
ATOM   3102  C   THR A 392      13.922  20.094  22.375  1.00 93.06           C  
ATOM   3103  CB  THR A 392      15.508  21.125  20.734  1.00 93.06           C  
ATOM   3104  O   THR A 392      13.781  20.516  23.531  1.00 93.06           O  
ATOM   3105  CG2 THR A 392      15.336  22.484  21.391  1.00 93.06           C  
ATOM   3106  OG1 THR A 392      16.828  21.031  20.172  1.00 93.06           O  
ATOM   3107  N   LYS A 393      12.945  19.641  21.625  1.00 91.75           N  
ATOM   3108  CA  LYS A 393      11.570  19.703  22.109  1.00 91.75           C  
ATOM   3109  C   LYS A 393      11.344  18.766  23.281  1.00 91.75           C  
ATOM   3110  CB  LYS A 393      10.586  19.375  20.984  1.00 91.75           C  
ATOM   3111  O   LYS A 393      10.625  19.094  24.219  1.00 91.75           O  
ATOM   3112  CG  LYS A 393      10.406  20.500  19.969  1.00 91.75           C  
ATOM   3113  CD  LYS A 393       9.297  20.188  18.969  1.00 91.75           C  
ATOM   3114  CE  LYS A 393       9.000  21.375  18.062  1.00 91.75           C  
ATOM   3115  NZ  LYS A 393       7.879  21.078  17.125  1.00 91.75           N  
ATOM   3116  N   PHE A 394      11.961  17.641  23.188  1.00 92.19           N  
ATOM   3117  CA  PHE A 394      11.836  16.672  24.266  1.00 92.19           C  
ATOM   3118  C   PHE A 394      12.430  17.219  25.562  1.00 92.19           C  
ATOM   3119  CB  PHE A 394      12.531  15.359  23.891  1.00 92.19           C  
ATOM   3120  O   PHE A 394      11.914  16.953  26.641  1.00 92.19           O  
ATOM   3121  CG  PHE A 394      12.164  14.203  24.781  1.00 92.19           C  
ATOM   3122  CD1 PHE A 394      12.898  13.938  25.938  1.00 92.19           C  
ATOM   3123  CD2 PHE A 394      11.094  13.383  24.469  1.00 92.19           C  
ATOM   3124  CE1 PHE A 394      12.562  12.875  26.766  1.00 92.19           C  
ATOM   3125  CE2 PHE A 394      10.750  12.312  25.297  1.00 92.19           C  
ATOM   3126  CZ  PHE A 394      11.492  12.055  26.438  1.00 92.19           C  
ATOM   3127  N   GLU A 395      13.484  18.078  25.453  1.00 89.56           N  
ATOM   3128  CA  GLU A 395      14.156  18.656  26.609  1.00 89.56           C  
ATOM   3129  C   GLU A 395      13.305  19.734  27.266  1.00 89.56           C  
ATOM   3130  CB  GLU A 395      15.523  19.219  26.219  1.00 89.56           C  
ATOM   3131  O   GLU A 395      13.359  19.938  28.469  1.00 89.56           O  
ATOM   3132  CG  GLU A 395      16.578  18.156  25.953  1.00 89.56           C  
ATOM   3133  CD  GLU A 395      17.906  18.719  25.500  1.00 89.56           C  
ATOM   3134  OE1 GLU A 395      18.859  17.953  25.297  1.00 89.56           O  
ATOM   3135  OE2 GLU A 395      18.000  19.969  25.344  1.00 89.56           O  
ATOM   3136  N   ARG A 396      12.406  20.328  26.500  1.00 87.50           N  
ATOM   3137  CA  ARG A 396      11.656  21.500  26.953  1.00 87.50           C  
ATOM   3138  C   ARG A 396      10.266  21.094  27.438  1.00 87.50           C  
ATOM   3139  CB  ARG A 396      11.547  22.547  25.859  1.00 87.50           C  
ATOM   3140  O   ARG A 396       9.633  21.812  28.219  1.00 87.50           O  
ATOM   3141  CG  ARG A 396      12.867  23.234  25.531  1.00 87.50           C  
ATOM   3142  CD  ARG A 396      12.703  24.281  24.438  1.00 87.50           C  
ATOM   3143  NE  ARG A 396      13.969  24.938  24.125  1.00 87.50           N  
ATOM   3144  NH1 ARG A 396      13.125  26.172  22.359  1.00 87.50           N  
ATOM   3145  NH2 ARG A 396      15.336  26.359  22.938  1.00 87.50           N  
ATOM   3146  CZ  ARG A 396      14.141  25.828  23.141  1.00 87.50           C  
ATOM   3147  N   ASN A 397       9.820  19.938  26.938  1.00 87.88           N  
ATOM   3148  CA  ASN A 397       8.438  19.562  27.219  1.00 87.88           C  
ATOM   3149  C   ASN A 397       8.344  18.125  27.719  1.00 87.88           C  
ATOM   3150  CB  ASN A 397       7.566  19.750  25.984  1.00 87.88           C  
ATOM   3151  O   ASN A 397       9.297  17.344  27.609  1.00 87.88           O  
ATOM   3152  CG  ASN A 397       7.562  21.172  25.484  1.00 87.88           C  
ATOM   3153  ND2 ASN A 397       8.070  21.391  24.266  1.00 87.88           N  
ATOM   3154  OD1 ASN A 397       7.105  22.094  26.172  1.00 87.88           O  
ATOM   3155  N   ASN A 398       7.254  17.766  28.359  1.00 86.25           N  
ATOM   3156  CA  ASN A 398       6.988  16.391  28.797  1.00 86.25           C  
ATOM   3157  C   ASN A 398       5.957  15.711  27.906  1.00 86.25           C  
ATOM   3158  CB  ASN A 398       6.520  16.391  30.250  1.00 86.25           C  
ATOM   3159  O   ASN A 398       4.887  16.266  27.641  1.00 86.25           O  
ATOM   3160  CG  ASN A 398       7.582  16.891  31.203  1.00 86.25           C  
ATOM   3161  ND2 ASN A 398       7.176  17.719  32.156  1.00 86.25           N  
ATOM   3162  OD1 ASN A 398       8.758  16.531  31.094  1.00 86.25           O  
ATOM   3163  N   TYR A 399       6.375  14.562  27.406  1.00 91.44           N  
ATOM   3164  CA  TYR A 399       5.492  13.828  26.500  1.00 91.44           C  
ATOM   3165  C   TYR A 399       5.137  12.461  27.062  1.00 91.44           C  
ATOM   3166  CB  TYR A 399       6.148  13.672  25.125  1.00 91.44           C  
ATOM   3167  O   TYR A 399       5.906  11.883  27.844  1.00 91.44           O  
ATOM   3168  CG  TYR A 399       6.461  14.977  24.438  1.00 91.44           C  
ATOM   3169  CD1 TYR A 399       5.449  15.758  23.891  1.00 91.44           C  
ATOM   3170  CD2 TYR A 399       7.773  15.438  24.344  1.00 91.44           C  
ATOM   3171  CE1 TYR A 399       5.734  16.969  23.266  1.00 91.44           C  
ATOM   3172  CE2 TYR A 399       8.070  16.641  23.719  1.00 91.44           C  
ATOM   3173  OH  TYR A 399       7.332  18.594  22.562  1.00 91.44           O  
ATOM   3174  CZ  TYR A 399       7.047  17.406  23.188  1.00 91.44           C  
ATOM   3175  N   ASP A 400       3.934  11.938  26.703  1.00 88.62           N  
ATOM   3176  CA  ASP A 400       3.463  10.625  27.125  1.00 88.62           C  
ATOM   3177  C   ASP A 400       3.848   9.547  26.109  1.00 88.62           C  
ATOM   3178  CB  ASP A 400       1.946  10.641  27.328  1.00 88.62           C  
ATOM   3179  O   ASP A 400       4.000   8.383  26.469  1.00 88.62           O  
ATOM   3180  CG  ASP A 400       1.496  11.633  28.375  1.00 88.62           C  
ATOM   3181  OD1 ASP A 400       2.074  11.656  29.484  1.00 88.62           O  
ATOM   3182  OD2 ASP A 400       0.555  12.406  28.094  1.00 88.62           O  
ATOM   3183  N   LEU A 401       3.990   9.984  24.891  1.00 91.94           N  
ATOM   3184  CA  LEU A 401       4.293   9.086  23.781  1.00 91.94           C  
ATOM   3185  C   LEU A 401       5.113   9.797  22.719  1.00 91.94           C  
ATOM   3186  CB  LEU A 401       3.004   8.531  23.172  1.00 91.94           C  
ATOM   3187  O   LEU A 401       4.832  10.945  22.375  1.00 91.94           O  
ATOM   3188  CG  LEU A 401       3.170   7.566  22.000  1.00 91.94           C  
ATOM   3189  CD1 LEU A 401       3.744   6.238  22.469  1.00 91.94           C  
ATOM   3190  CD2 LEU A 401       1.838   7.355  21.281  1.00 91.94           C  
ATOM   3191  N   VAL A 402       6.133   9.109  22.234  1.00 94.31           N  
ATOM   3192  CA  VAL A 402       6.926   9.648  21.141  1.00 94.31           C  
ATOM   3193  C   VAL A 402       6.797   8.734  19.922  1.00 94.31           C  
ATOM   3194  CB  VAL A 402       8.406   9.812  21.531  1.00 94.31           C  
ATOM   3195  O   VAL A 402       7.125   7.547  19.984  1.00 94.31           O  
ATOM   3196  CG1 VAL A 402       9.219  10.375  20.359  1.00 94.31           C  
ATOM   3197  CG2 VAL A 402       8.539  10.703  22.766  1.00 94.31           C  
ATOM   3198  N   LEU A 403       6.250   9.297  18.828  1.00 93.94           N  
ATOM   3199  CA  LEU A 403       6.188   8.594  17.562  1.00 93.94           C  
ATOM   3200  C   LEU A 403       7.324   9.023  16.641  1.00 93.94           C  
ATOM   3201  CB  LEU A 403       4.840   8.836  16.875  1.00 93.94           C  
ATOM   3202  O   LEU A 403       7.441  10.211  16.312  1.00 93.94           O  
ATOM   3203  CG  LEU A 403       3.598   8.398  17.656  1.00 93.94           C  
ATOM   3204  CD1 LEU A 403       2.334   8.797  16.891  1.00 93.94           C  
ATOM   3205  CD2 LEU A 403       3.623   6.891  17.891  1.00 93.94           C  
ATOM   3206  N   LEU A 404       8.156   7.973  16.188  1.00 93.44           N  
ATOM   3207  CA  LEU A 404       9.398   8.336  15.508  1.00 93.44           C  
ATOM   3208  C   LEU A 404       9.461   7.723  14.109  1.00 93.44           C  
ATOM   3209  CB  LEU A 404      10.602   7.879  16.328  1.00 93.44           C  
ATOM   3210  O   LEU A 404       9.383   6.504  13.961  1.00 93.44           O  
ATOM   3211  CG  LEU A 404      10.781   8.547  17.703  1.00 93.44           C  
ATOM   3212  CD1 LEU A 404      11.695   7.703  18.578  1.00 93.44           C  
ATOM   3213  CD2 LEU A 404      11.336   9.953  17.547  1.00 93.44           C  
ATOM   3214  N   ASP A 405       9.602   8.680  13.195  1.00 90.25           N  
ATOM   3215  CA  ASP A 405      10.008   8.172  11.883  1.00 90.25           C  
ATOM   3216  C   ASP A 405      11.445   7.664  11.914  1.00 90.25           C  
ATOM   3217  CB  ASP A 405       9.859   9.266  10.820  1.00 90.25           C  
ATOM   3218  O   ASP A 405      12.328   8.305  12.500  1.00 90.25           O  
ATOM   3219  CG  ASP A 405      10.000   8.727   9.406  1.00 90.25           C  
ATOM   3220  OD1 ASP A 405      10.156   7.500   9.227  1.00 90.25           O  
ATOM   3221  OD2 ASP A 405       9.945   9.539   8.461  1.00 90.25           O  
ATOM   3222  N   ILE A 406      11.742   6.445  11.328  1.00 86.81           N  
ATOM   3223  CA  ILE A 406      13.062   5.820  11.422  1.00 86.81           C  
ATOM   3224  C   ILE A 406      14.055   6.578  10.539  1.00 86.81           C  
ATOM   3225  CB  ILE A 406      13.008   4.332  11.016  1.00 86.81           C  
ATOM   3226  O   ILE A 406      15.195   6.805  10.938  1.00 86.81           O  
ATOM   3227  CG1 ILE A 406      12.117   3.545  11.984  1.00 86.81           C  
ATOM   3228  CG2 ILE A 406      14.414   3.736  10.961  1.00 86.81           C  
ATOM   3229  CD1 ILE A 406      12.602   3.566  13.422  1.00 86.81           C  
ATOM   3230  N   GLN A 407      13.555   7.102   9.422  1.00 83.88           N  
ATOM   3231  CA  GLN A 407      14.430   7.828   8.508  1.00 83.88           C  
ATOM   3232  C   GLN A 407      14.203   9.336   8.609  1.00 83.88           C  
ATOM   3233  CB  GLN A 407      14.211   7.363   7.066  1.00 83.88           C  
ATOM   3234  O   GLN A 407      13.164   9.844   8.172  1.00 83.88           O  
ATOM   3235  CG  GLN A 407      14.688   5.941   6.801  1.00 83.88           C  
ATOM   3236  CD  GLN A 407      14.445   5.500   5.367  1.00 83.88           C  
ATOM   3237  NE2 GLN A 407      15.023   4.367   4.992  1.00 83.88           N  
ATOM   3238  OE1 GLN A 407      13.742   6.172   4.605  1.00 83.88           O  
ATOM   3239  N   LEU A 408      15.125  10.016   9.234  1.00 87.75           N  
ATOM   3240  CA  LEU A 408      15.086  11.461   9.375  1.00 87.75           C  
ATOM   3241  C   LEU A 408      16.281  12.109   8.664  1.00 87.75           C  
ATOM   3242  CB  LEU A 408      15.086  11.859  10.852  1.00 87.75           C  
ATOM   3243  O   LEU A 408      17.297  11.453   8.430  1.00 87.75           O  
ATOM   3244  CG  LEU A 408      13.844  11.461  11.656  1.00 87.75           C  
ATOM   3245  CD1 LEU A 408      14.125  11.570  13.156  1.00 87.75           C  
ATOM   3246  CD2 LEU A 408      12.656  12.328  11.273  1.00 87.75           C  
ATOM   3247  N   PRO A 409      16.203  13.375   8.219  1.00 82.00           N  
ATOM   3248  CA  PRO A 409      17.250  14.023   7.441  1.00 82.00           C  
ATOM   3249  C   PRO A 409      18.578  14.109   8.195  1.00 82.00           C  
ATOM   3250  CB  PRO A 409      16.688  15.422   7.180  1.00 82.00           C  
ATOM   3251  O   PRO A 409      19.656  14.008   7.586  1.00 82.00           O  
ATOM   3252  CG  PRO A 409      15.531  15.547   8.109  1.00 82.00           C  
ATOM   3253  CD  PRO A 409      15.109  14.172   8.539  1.00 82.00           C  
ATOM   3254  N   ASP A 410      18.625  14.250   9.500  1.00 90.38           N  
ATOM   3255  CA  ASP A 410      19.859  14.516  10.211  1.00 90.38           C  
ATOM   3256  C   ASP A 410      20.344  13.273  10.969  1.00 90.38           C  
ATOM   3257  CB  ASP A 410      19.688  15.688  11.180  1.00 90.38           C  
ATOM   3258  O   ASP A 410      21.547  13.086  11.172  1.00 90.38           O  
ATOM   3259  CG  ASP A 410      18.531  15.492  12.141  1.00 90.38           C  
ATOM   3260  OD1 ASP A 410      17.609  14.711  11.828  1.00 90.38           O  
ATOM   3261  OD2 ASP A 410      18.531  16.125  13.219  1.00 90.38           O  
ATOM   3262  N   MET A 411      19.438  12.469  11.359  1.00 90.12           N  
ATOM   3263  CA  MET A 411      19.766  11.242  12.094  1.00 90.12           C  
ATOM   3264  C   MET A 411      18.625  10.234  11.992  1.00 90.12           C  
ATOM   3265  CB  MET A 411      20.062  11.555  13.555  1.00 90.12           C  
ATOM   3266  O   MET A 411      17.547  10.547  11.492  1.00 90.12           O  
ATOM   3267  CG  MET A 411      18.891  12.156  14.312  1.00 90.12           C  
ATOM   3268  SD  MET A 411      19.328  12.664  16.016  1.00 90.12           S  
ATOM   3269  CE  MET A 411      20.312  14.141  15.664  1.00 90.12           C  
ATOM   3270  N   THR A 412      18.922   8.953  12.375  1.00 89.75           N  
ATOM   3271  CA  THR A 412      17.906   7.922  12.312  1.00 89.75           C  
ATOM   3272  C   THR A 412      17.062   7.918  13.586  1.00 89.75           C  
ATOM   3273  CB  THR A 412      18.516   6.531  12.094  1.00 89.75           C  
ATOM   3274  O   THR A 412      17.500   8.406  14.633  1.00 89.75           O  
ATOM   3275  CG2 THR A 412      19.547   6.555  10.969  1.00 89.75           C  
ATOM   3276  OG1 THR A 412      19.156   6.109  13.305  1.00 89.75           O  
ATOM   3277  N   GLY A 413      15.711   7.465  13.445  1.00 88.31           N  
ATOM   3278  CA  GLY A 413      14.883   7.316  14.633  1.00 88.31           C  
ATOM   3279  C   GLY A 413      15.531   6.473  15.711  1.00 88.31           C  
ATOM   3280  O   GLY A 413      15.320   6.707  16.906  1.00 88.31           O  
ATOM   3281  N   PHE A 414      16.438   5.535  15.289  1.00 92.06           N  
ATOM   3282  CA  PHE A 414      17.156   4.688  16.234  1.00 92.06           C  
ATOM   3283  C   PHE A 414      18.188   5.496  17.016  1.00 92.06           C  
ATOM   3284  CB  PHE A 414      17.859   3.535  15.492  1.00 92.06           C  
ATOM   3285  O   PHE A 414      18.375   5.270  18.219  1.00 92.06           O  
ATOM   3286  CG  PHE A 414      16.906   2.576  14.836  1.00 92.06           C  
ATOM   3287  CD1 PHE A 414      15.891   1.966  15.562  1.00 92.06           C  
ATOM   3288  CD2 PHE A 414      17.016   2.285  13.477  1.00 92.06           C  
ATOM   3289  CE1 PHE A 414      15.008   1.078  14.953  1.00 92.06           C  
ATOM   3290  CE2 PHE A 414      16.141   1.397  12.867  1.00 92.06           C  
ATOM   3291  CZ  PHE A 414      15.133   0.795  13.602  1.00 92.06           C  
ATOM   3292  N   ASP A 415      18.828   6.426  16.328  1.00 93.75           N  
ATOM   3293  CA  ASP A 415      19.781   7.312  16.969  1.00 93.75           C  
ATOM   3294  C   ASP A 415      19.125   8.133  18.078  1.00 93.75           C  
ATOM   3295  CB  ASP A 415      20.438   8.242  15.938  1.00 93.75           C  
ATOM   3296  O   ASP A 415      19.688   8.281  19.156  1.00 93.75           O  
ATOM   3297  CG  ASP A 415      21.281   7.496  14.922  1.00 93.75           C  
ATOM   3298  OD1 ASP A 415      21.891   6.461  15.273  1.00 93.75           O  
ATOM   3299  OD2 ASP A 415      21.359   7.953  13.758  1.00 93.75           O  
ATOM   3300  N   ILE A 416      17.922   8.641  17.781  1.00 94.06           N  
ATOM   3301  CA  ILE A 416      17.172   9.430  18.750  1.00 94.06           C  
ATOM   3302  C   ILE A 416      16.812   8.570  19.953  1.00 94.06           C  
ATOM   3303  CB  ILE A 416      15.898  10.031  18.125  1.00 94.06           C  
ATOM   3304  O   ILE A 416      16.984   8.992  21.094  1.00 94.06           O  
ATOM   3305  CG1 ILE A 416      16.266  11.000  16.984  1.00 94.06           C  
ATOM   3306  CG2 ILE A 416      15.047  10.719  19.188  1.00 94.06           C  
ATOM   3307  CD1 ILE A 416      15.062  11.500  16.188  1.00 94.06           C  
ATOM   3308  N   ALA A 417      16.344   7.340  19.688  1.00 94.25           N  
ATOM   3309  CA  ALA A 417      15.961   6.418  20.750  1.00 94.25           C  
ATOM   3310  C   ALA A 417      17.156   6.117  21.656  1.00 94.25           C  
ATOM   3311  CB  ALA A 417      15.406   5.121  20.172  1.00 94.25           C  
ATOM   3312  O   ALA A 417      17.016   6.098  22.891  1.00 94.25           O  
ATOM   3313  N   LYS A 418      18.312   5.891  21.031  1.00 94.00           N  
ATOM   3314  CA  LYS A 418      19.547   5.602  21.766  1.00 94.00           C  
ATOM   3315  C   LYS A 418      19.938   6.770  22.672  1.00 94.00           C  
ATOM   3316  CB  LYS A 418      20.688   5.273  20.812  1.00 94.00           C  
ATOM   3317  O   LYS A 418      20.281   6.570  23.828  1.00 94.00           O  
ATOM   3318  CG  LYS A 418      21.938   4.758  21.500  1.00 94.00           C  
ATOM   3319  CD  LYS A 418      23.016   4.379  20.484  1.00 94.00           C  
ATOM   3320  CE  LYS A 418      24.281   3.900  21.172  1.00 94.00           C  
ATOM   3321  NZ  LYS A 418      25.344   3.518  20.188  1.00 94.00           N  
ATOM   3322  N   ILE A 419      19.922   7.992  22.141  1.00 93.62           N  
ATOM   3323  CA  ILE A 419      20.266   9.195  22.891  1.00 93.62           C  
ATOM   3324  C   ILE A 419      19.328   9.367  24.078  1.00 93.62           C  
ATOM   3325  CB  ILE A 419      20.234  10.453  21.984  1.00 93.62           C  
ATOM   3326  O   ILE A 419      19.781   9.617  25.188  1.00 93.62           O  
ATOM   3327  CG1 ILE A 419      21.344  10.383  20.922  1.00 93.62           C  
ATOM   3328  CG2 ILE A 419      20.359  11.727  22.812  1.00 93.62           C  
ATOM   3329  CD1 ILE A 419      21.234  11.445  19.844  1.00 93.62           C  
ATOM   3330  N   LEU A 420      18.000   9.234  23.844  1.00 93.19           N  
ATOM   3331  CA  LEU A 420      17.016   9.430  24.891  1.00 93.19           C  
ATOM   3332  C   LEU A 420      17.172   8.367  25.984  1.00 93.19           C  
ATOM   3333  CB  LEU A 420      15.594   9.391  24.328  1.00 93.19           C  
ATOM   3334  O   LEU A 420      17.078   8.672  27.172  1.00 93.19           O  
ATOM   3335  CG  LEU A 420      15.203  10.547  23.406  1.00 93.19           C  
ATOM   3336  CD1 LEU A 420      13.773  10.367  22.906  1.00 93.19           C  
ATOM   3337  CD2 LEU A 420      15.352  11.883  24.141  1.00 93.19           C  
ATOM   3338  N   ARG A 421      17.469   7.121  25.578  1.00 93.75           N  
ATOM   3339  CA  ARG A 421      17.625   6.031  26.547  1.00 93.75           C  
ATOM   3340  C   ARG A 421      18.875   6.215  27.391  1.00 93.75           C  
ATOM   3341  CB  ARG A 421      17.656   4.680  25.828  1.00 93.75           C  
ATOM   3342  O   ARG A 421      18.859   5.984  28.594  1.00 93.75           O  
ATOM   3343  CG  ARG A 421      16.312   4.207  25.328  1.00 93.75           C  
ATOM   3344  CD  ARG A 421      16.203   2.686  25.312  1.00 93.75           C  
ATOM   3345  NE  ARG A 421      14.891   2.230  24.891  1.00 93.75           N  
ATOM   3346  NH1 ARG A 421      14.195   1.581  27.000  1.00 93.75           N  
ATOM   3347  NH2 ARG A 421      12.797   1.335  25.188  1.00 93.75           N  
ATOM   3348  CZ  ARG A 421      13.969   1.717  25.688  1.00 93.75           C  
ATOM   3349  N   THR A 422      20.000   6.621  26.750  1.00 93.31           N  
ATOM   3350  CA  THR A 422      21.266   6.867  27.438  1.00 93.31           C  
ATOM   3351  C   THR A 422      21.109   7.980  28.469  1.00 93.31           C  
ATOM   3352  CB  THR A 422      22.391   7.234  26.453  1.00 93.31           C  
ATOM   3353  O   THR A 422      21.547   7.840  29.625  1.00 93.31           O  
ATOM   3354  CG2 THR A 422      23.719   7.438  27.172  1.00 93.31           C  
ATOM   3355  OG1 THR A 422      22.531   6.180  25.484  1.00 93.31           O  
ATOM   3356  N   LYS A 423      20.516   9.047  28.094  1.00 91.06           N  
ATOM   3357  CA  LYS A 423      20.328  10.172  28.984  1.00 91.06           C  
ATOM   3358  C   LYS A 423      19.406   9.797  30.156  1.00 91.06           C  
ATOM   3359  CB  LYS A 423      19.750  11.375  28.234  1.00 91.06           C  
ATOM   3360  O   LYS A 423      19.594  10.266  31.281  1.00 91.06           O  
ATOM   3361  CG  LYS A 423      20.734  12.062  27.312  1.00 91.06           C  
ATOM   3362  CD  LYS A 423      20.203  13.391  26.797  1.00 91.06           C  
ATOM   3363  CE  LYS A 423      21.250  14.156  26.000  1.00 91.06           C  
ATOM   3364  NZ  LYS A 423      20.734  15.484  25.547  1.00 91.06           N  
ATOM   3365  N   TYR A 424      18.391   8.977  29.859  1.00 92.44           N  
ATOM   3366  CA  TYR A 424      17.516   8.469  30.906  1.00 92.44           C  
ATOM   3367  C   TYR A 424      18.281   7.574  31.875  1.00 92.44           C  
ATOM   3368  CB  TYR A 424      16.328   7.703  30.297  1.00 92.44           C  
ATOM   3369  O   TYR A 424      18.172   7.719  33.094  1.00 92.44           O  
ATOM   3370  CG  TYR A 424      15.398   7.117  31.328  1.00 92.44           C  
ATOM   3371  CD1 TYR A 424      15.344   5.742  31.547  1.00 92.44           C  
ATOM   3372  CD2 TYR A 424      14.578   7.941  32.094  1.00 92.44           C  
ATOM   3373  CE1 TYR A 424      14.477   5.203  32.500  1.00 92.44           C  
ATOM   3374  CE2 TYR A 424      13.711   7.410  33.031  1.00 92.44           C  
ATOM   3375  OH  TYR A 424      12.812   5.512  34.188  1.00 92.44           O  
ATOM   3376  CZ  TYR A 424      13.672   6.043  33.250  1.00 92.44           C  
ATOM   3377  N   GLU A 425      19.156   6.695  31.422  1.00 91.50           N  
ATOM   3378  CA  GLU A 425      19.969   5.793  32.219  1.00 91.50           C  
ATOM   3379  C   GLU A 425      21.000   6.562  33.031  1.00 91.50           C  
ATOM   3380  CB  GLU A 425      20.672   4.758  31.344  1.00 91.50           C  
ATOM   3381  O   GLU A 425      21.359   6.156  34.156  1.00 91.50           O  
ATOM   3382  CG  GLU A 425      19.734   3.699  30.781  1.00 91.50           C  
ATOM   3383  CD  GLU A 425      20.406   2.768  29.781  1.00 91.50           C  
ATOM   3384  OE1 GLU A 425      19.719   1.890  29.203  1.00 91.50           O  
ATOM   3385  OE2 GLU A 425      21.641   2.918  29.578  1.00 91.50           O  
ATOM   3386  N   ASP A 426      21.438   7.711  32.500  1.00 92.38           N  
ATOM   3387  CA  ASP A 426      22.406   8.555  33.188  1.00 92.38           C  
ATOM   3388  C   ASP A 426      21.734   9.445  34.219  1.00 92.38           C  
ATOM   3389  CB  ASP A 426      23.156   9.422  32.156  1.00 92.38           C  
ATOM   3390  O   ASP A 426      22.406  10.211  34.906  1.00 92.38           O  
ATOM   3391  CG  ASP A 426      24.125   8.625  31.312  1.00 92.38           C  
ATOM   3392  OD1 ASP A 426      24.438   7.465  31.656  1.00 92.38           O  
ATOM   3393  OD2 ASP A 426      24.594   9.172  30.281  1.00 92.38           O  
ATOM   3394  N   GLY A 427      20.453   9.352  34.312  1.00 86.69           N  
ATOM   3395  CA  GLY A 427      19.703  10.070  35.312  1.00 86.69           C  
ATOM   3396  C   GLY A 427      19.391  11.500  34.938  1.00 86.69           C  
ATOM   3397  O   GLY A 427      19.016  12.320  35.781  1.00 86.69           O  
ATOM   3398  N   VAL A 428      19.672  11.828  33.688  1.00 87.12           N  
ATOM   3399  CA  VAL A 428      19.406  13.172  33.188  1.00 87.12           C  
ATOM   3400  C   VAL A 428      17.891  13.391  33.094  1.00 87.12           C  
ATOM   3401  CB  VAL A 428      20.062  13.414  31.812  1.00 87.12           C  
ATOM   3402  O   VAL A 428      17.391  14.453  33.469  1.00 87.12           O  
ATOM   3403  CG1 VAL A 428      19.719  14.805  31.281  1.00 87.12           C  
ATOM   3404  CG2 VAL A 428      21.578  13.234  31.906  1.00 87.12           C  
ATOM   3405  N   TYR A 429      17.109  12.375  32.656  1.00 86.62           N  
ATOM   3406  CA  TYR A 429      15.656  12.438  32.562  1.00 86.62           C  
ATOM   3407  C   TYR A 429      14.992  11.586  33.625  1.00 86.62           C  
ATOM   3408  CB  TYR A 429      15.195  11.977  31.172  1.00 86.62           C  
ATOM   3409  O   TYR A 429      15.438  10.461  33.906  1.00 86.62           O  
ATOM   3410  CG  TYR A 429      15.812  12.758  30.031  1.00 86.62           C  
ATOM   3411  CD1 TYR A 429      15.836  14.148  30.047  1.00 86.62           C  
ATOM   3412  CD2 TYR A 429      16.359  12.109  28.938  1.00 86.62           C  
ATOM   3413  CE1 TYR A 429      16.406  14.875  29.016  1.00 86.62           C  
ATOM   3414  CE2 TYR A 429      16.938  12.820  27.891  1.00 86.62           C  
ATOM   3415  OH  TYR A 429      17.516  14.914  26.891  1.00 86.62           O  
ATOM   3416  CZ  TYR A 429      16.953  14.203  27.938  1.00 86.62           C  
ATOM   3417  N   ASP A 430      14.047  12.078  34.219  1.00 84.56           N  
ATOM   3418  CA  ASP A 430      13.320  11.391  35.281  1.00 84.56           C  
ATOM   3419  C   ASP A 430      12.344  10.367  34.719  1.00 84.56           C  
ATOM   3420  CB  ASP A 430      12.570  12.391  36.156  1.00 84.56           C  
ATOM   3421  O   ASP A 430      12.023   9.367  35.375  1.00 84.56           O  
ATOM   3422  CG  ASP A 430      13.500  13.281  36.969  1.00 84.56           C  
ATOM   3423  OD1 ASP A 430      14.602  12.836  37.344  1.00 84.56           O  
ATOM   3424  OD2 ASP A 430      13.125  14.445  37.250  1.00 84.56           O  
ATOM   3425  N   TYR A 431      11.953  10.602  33.469  1.00 87.44           N  
ATOM   3426  CA  TYR A 431      10.930   9.758  32.875  1.00 87.44           C  
ATOM   3427  C   TYR A 431      11.141   9.648  31.375  1.00 87.44           C  
ATOM   3428  CB  TYR A 431       9.531  10.305  33.156  1.00 87.44           C  
ATOM   3429  O   TYR A 431      11.391  10.648  30.688  1.00 87.44           O  
ATOM   3430  CG  TYR A 431       8.430   9.578  32.438  1.00 87.44           C  
ATOM   3431  CD1 TYR A 431       7.852  10.102  31.281  1.00 87.44           C  
ATOM   3432  CD2 TYR A 431       7.957   8.352  32.906  1.00 87.44           C  
ATOM   3433  CE1 TYR A 431       6.836   9.430  30.625  1.00 87.44           C  
ATOM   3434  CE2 TYR A 431       6.938   7.676  32.250  1.00 87.44           C  
ATOM   3435  OH  TYR A 431       5.375   7.551  30.453  1.00 87.44           O  
ATOM   3436  CZ  TYR A 431       6.383   8.219  31.109  1.00 87.44           C  
ATOM   3437  N   LEU A 432      11.062   8.383  30.875  1.00 90.81           N  
ATOM   3438  CA  LEU A 432      11.141   8.141  29.438  1.00 90.81           C  
ATOM   3439  C   LEU A 432       9.852   7.512  28.922  1.00 90.81           C  
ATOM   3440  CB  LEU A 432      12.336   7.238  29.109  1.00 90.81           C  
ATOM   3441  O   LEU A 432       9.516   6.383  29.281  1.00 90.81           O  
ATOM   3442  CG  LEU A 432      12.617   7.008  27.625  1.00 90.81           C  
ATOM   3443  CD1 LEU A 432      13.016   8.320  26.953  1.00 90.81           C  
ATOM   3444  CD2 LEU A 432      13.711   5.961  27.438  1.00 90.81           C  
ATOM   3445  N   PRO A 433       9.148   8.336  28.062  1.00 91.19           N  
ATOM   3446  CA  PRO A 433       7.914   7.781  27.500  1.00 91.19           C  
ATOM   3447  C   PRO A 433       8.180   6.680  26.469  1.00 91.19           C  
ATOM   3448  CB  PRO A 433       7.258   8.992  26.828  1.00 91.19           C  
ATOM   3449  O   PRO A 433       9.305   6.527  26.000  1.00 91.19           O  
ATOM   3450  CG  PRO A 433       8.391   9.883  26.438  1.00 91.19           C  
ATOM   3451  CD  PRO A 433       9.492   9.727  27.453  1.00 91.19           C  
ATOM   3452  N   PRO A 434       7.055   5.852  26.172  1.00 93.00           N  
ATOM   3453  CA  PRO A 434       7.219   4.836  25.125  1.00 93.00           C  
ATOM   3454  C   PRO A 434       7.629   5.430  23.781  1.00 93.00           C  
ATOM   3455  CB  PRO A 434       5.836   4.188  25.047  1.00 93.00           C  
ATOM   3456  O   PRO A 434       7.074   6.449  23.359  1.00 93.00           O  
ATOM   3457  CG  PRO A 434       5.191   4.484  26.359  1.00 93.00           C  
ATOM   3458  CD  PRO A 434       5.723   5.797  26.859  1.00 93.00           C  
ATOM   3459  N   LEU A 435       8.695   4.816  23.188  1.00 94.19           N  
ATOM   3460  CA  LEU A 435       9.188   5.203  21.875  1.00 94.19           C  
ATOM   3461  C   LEU A 435       8.688   4.242  20.797  1.00 94.19           C  
ATOM   3462  CB  LEU A 435      10.719   5.246  21.875  1.00 94.19           C  
ATOM   3463  O   LEU A 435       9.102   3.082  20.766  1.00 94.19           O  
ATOM   3464  CG  LEU A 435      11.383   6.086  22.953  1.00 94.19           C  
ATOM   3465  CD1 LEU A 435      12.898   5.934  22.906  1.00 94.19           C  
ATOM   3466  CD2 LEU A 435      10.977   7.551  22.828  1.00 94.19           C  
ATOM   3467  N   ILE A 436       7.781   4.754  19.922  1.00 93.44           N  
ATOM   3468  CA  ILE A 436       7.156   3.902  18.922  1.00 93.44           C  
ATOM   3469  C   ILE A 436       7.660   4.285  17.531  1.00 93.44           C  
ATOM   3470  CB  ILE A 436       5.613   4.000  18.969  1.00 93.44           C  
ATOM   3471  O   ILE A 436       7.590   5.453  17.125  1.00 93.44           O  
ATOM   3472  CG1 ILE A 436       5.102   3.586  20.359  1.00 93.44           C  
ATOM   3473  CG2 ILE A 436       4.977   3.146  17.875  1.00 93.44           C  
ATOM   3474  CD1 ILE A 436       3.590   3.666  20.500  1.00 93.44           C  
ATOM   3475  N   ALA A 437       8.125   3.268  16.781  1.00 91.56           N  
ATOM   3476  CA  ALA A 437       8.680   3.500  15.453  1.00 91.56           C  
ATOM   3477  C   ALA A 437       7.574   3.549  14.398  1.00 91.56           C  
ATOM   3478  CB  ALA A 437       9.695   2.418  15.102  1.00 91.56           C  
ATOM   3479  O   ALA A 437       6.617   2.771  14.461  1.00 91.56           O  
ATOM   3480  N   LEU A 438       7.703   4.605  13.477  1.00 87.38           N  
ATOM   3481  CA  LEU A 438       6.875   4.656  12.273  1.00 87.38           C  
ATOM   3482  C   LEU A 438       7.668   4.227  11.047  1.00 87.38           C  
ATOM   3483  CB  LEU A 438       6.316   6.066  12.070  1.00 87.38           C  
ATOM   3484  O   LEU A 438       8.672   4.855  10.703  1.00 87.38           O  
ATOM   3485  CG  LEU A 438       5.406   6.602  13.180  1.00 87.38           C  
ATOM   3486  CD1 LEU A 438       5.035   8.055  12.898  1.00 87.38           C  
ATOM   3487  CD2 LEU A 438       4.152   5.742  13.305  1.00 87.38           C  
ATOM   3488  N   THR A 439       7.328   3.068  10.430  1.00 79.50           N  
ATOM   3489  CA  THR A 439       8.133   2.594   9.312  1.00 79.50           C  
ATOM   3490  C   THR A 439       7.242   2.135   8.156  1.00 79.50           C  
ATOM   3491  CB  THR A 439       9.062   1.441   9.734  1.00 79.50           C  
ATOM   3492  O   THR A 439       6.086   1.754   8.375  1.00 79.50           O  
ATOM   3493  CG2 THR A 439       8.258   0.251  10.250  1.00 79.50           C  
ATOM   3494  OG1 THR A 439       9.844   1.024   8.609  1.00 79.50           O  
ATOM   3495  N   ALA A 440       7.871   2.295   6.867  1.00 65.94           N  
ATOM   3496  CA  ALA A 440       7.234   1.764   5.664  1.00 65.94           C  
ATOM   3497  C   ALA A 440       7.520   0.273   5.504  1.00 65.94           C  
ATOM   3498  CB  ALA A 440       7.707   2.527   4.430  1.00 65.94           C  
ATOM   3499  O   ALA A 440       6.789  -0.434   4.805  1.00 65.94           O  
ATOM   3500  N   ASN A 441       8.562  -0.223   6.223  1.00 56.91           N  
ATOM   3501  CA  ASN A 441       9.078  -1.575   6.039  1.00 56.91           C  
ATOM   3502  C   ASN A 441       8.859  -2.432   7.285  1.00 56.91           C  
ATOM   3503  CB  ASN A 441      10.555  -1.540   5.668  1.00 56.91           C  
ATOM   3504  O   ASN A 441       9.578  -2.287   8.273  1.00 56.91           O  
ATOM   3505  CG  ASN A 441      11.070  -2.881   5.184  1.00 56.91           C  
ATOM   3506  ND2 ASN A 441      12.383  -2.990   5.016  1.00 56.91           N  
ATOM   3507  OD1 ASN A 441      10.297  -3.812   4.957  1.00 56.91           O  
ATOM   3508  N   VAL A 442       7.773  -3.156   7.457  1.00 52.50           N  
ATOM   3509  CA  VAL A 442       7.555  -3.932   8.672  1.00 52.50           C  
ATOM   3510  C   VAL A 442       8.203  -5.305   8.539  1.00 52.50           C  
ATOM   3511  CB  VAL A 442       6.047  -4.086   8.984  1.00 52.50           C  
ATOM   3512  O   VAL A 442       8.031  -6.172   9.398  1.00 52.50           O  
ATOM   3513  CG1 VAL A 442       5.840  -4.566  10.422  1.00 52.50           C  
ATOM   3514  CG2 VAL A 442       5.316  -2.768   8.742  1.00 52.50           C  
ATOM   3515  N   MET A 443       9.086  -5.441   7.449  1.00 48.62           N  
ATOM   3516  CA  MET A 443       9.625  -6.789   7.281  1.00 48.62           C  
ATOM   3517  C   MET A 443      10.414  -7.215   8.516  1.00 48.62           C  
ATOM   3518  CB  MET A 443      10.508  -6.863   6.035  1.00 48.62           C  
ATOM   3519  O   MET A 443      10.656  -8.406   8.719  1.00 48.62           O  
ATOM   3520  CG  MET A 443       9.734  -6.777   4.730  1.00 48.62           C  
ATOM   3521  SD  MET A 443       9.352  -8.430   4.027  1.00 48.62           S  
ATOM   3522  CE  MET A 443       8.500  -7.941   2.502  1.00 48.62           C  
ATOM   3523  N   GLN A 444      10.633  -6.332   9.414  1.00 56.03           N  
ATOM   3524  CA  GLN A 444      11.414  -6.719  10.586  1.00 56.03           C  
ATOM   3525  C   GLN A 444      10.508  -7.031  11.773  1.00 56.03           C  
ATOM   3526  CB  GLN A 444      12.406  -5.617  10.961  1.00 56.03           C  
ATOM   3527  O   GLN A 444       9.398  -6.492  11.867  1.00 56.03           O  
ATOM   3528  CG  GLN A 444      13.500  -5.402   9.922  1.00 56.03           C  
ATOM   3529  CD  GLN A 444      14.484  -4.320  10.328  1.00 56.03           C  
ATOM   3530  NE2 GLN A 444      15.633  -4.277   9.656  1.00 56.03           N  
ATOM   3531  OE1 GLN A 444      14.219  -3.531  11.242  1.00 56.03           O  
ATOM   3532  N   ASN A 445      10.742  -8.195  12.375  1.00 66.81           N  
ATOM   3533  CA  ASN A 445      10.062  -8.633  13.586  1.00 66.81           C  
ATOM   3534  C   ASN A 445      10.125  -7.574  14.680  1.00 66.81           C  
ATOM   3535  CB  ASN A 445      10.664  -9.945  14.094  1.00 66.81           C  
ATOM   3536  O   ASN A 445      11.055  -6.770  14.719  1.00 66.81           O  
ATOM   3537  CG  ASN A 445      10.250 -11.141  13.258  1.00 66.81           C  
ATOM   3538  ND2 ASN A 445      10.914 -12.273  13.461  1.00 66.81           N  
ATOM   3539  OD1 ASN A 445       9.328 -11.047  12.438  1.00 66.81           O  
ATOM   3540  N   LYS A 446       9.031  -7.199  15.266  1.00 74.38           N  
ATOM   3541  CA  LYS A 446       8.930  -6.297  16.406  1.00 74.38           C  
ATOM   3542  C   LYS A 446      10.148  -6.410  17.312  1.00 74.38           C  
ATOM   3543  CB  LYS A 446       7.656  -6.586  17.203  1.00 74.38           C  
ATOM   3544  O   LYS A 446      10.641  -5.402  17.828  1.00 74.38           O  
ATOM   3545  CG  LYS A 446       7.355  -5.555  18.281  1.00 74.38           C  
ATOM   3546  CD  LYS A 446       6.035  -5.852  18.984  1.00 74.38           C  
ATOM   3547  CE  LYS A 446       5.750  -4.844  20.094  1.00 74.38           C  
ATOM   3548  NZ  LYS A 446       4.441  -5.109  20.766  1.00 74.38           N  
ATOM   3549  N   SER A 447      10.781  -7.602  17.438  1.00 77.81           N  
ATOM   3550  CA  SER A 447      11.930  -7.875  18.297  1.00 77.81           C  
ATOM   3551  C   SER A 447      13.164  -7.105  17.828  1.00 77.81           C  
ATOM   3552  CB  SER A 447      12.234  -9.375  18.328  1.00 77.81           C  
ATOM   3553  O   SER A 447      13.953  -6.633  18.641  1.00 77.81           O  
ATOM   3554  OG  SER A 447      12.586  -9.844  17.047  1.00 77.81           O  
ATOM   3555  N   ASP A 448      13.266  -6.934  16.547  1.00 80.75           N  
ATOM   3556  CA  ASP A 448      14.398  -6.219  15.977  1.00 80.75           C  
ATOM   3557  C   ASP A 448      14.359  -4.738  16.344  1.00 80.75           C  
ATOM   3558  CB  ASP A 448      14.422  -6.375  14.453  1.00 80.75           C  
ATOM   3559  O   ASP A 448      15.398  -4.141  16.656  1.00 80.75           O  
ATOM   3560  CG  ASP A 448      14.766  -7.785  14.008  1.00 80.75           C  
ATOM   3561  OD1 ASP A 448      15.422  -8.523  14.773  1.00 80.75           O  
ATOM   3562  OD2 ASP A 448      14.367  -8.164  12.883  1.00 80.75           O  
ATOM   3563  N   TYR A 449      13.219  -4.199  16.406  1.00 85.06           N  
ATOM   3564  CA  TYR A 449      13.055  -2.795  16.766  1.00 85.06           C  
ATOM   3565  C   TYR A 449      13.289  -2.590  18.266  1.00 85.06           C  
ATOM   3566  CB  TYR A 449      11.664  -2.295  16.375  1.00 85.06           C  
ATOM   3567  O   TYR A 449      13.898  -1.599  18.672  1.00 85.06           O  
ATOM   3568  CG  TYR A 449      11.492  -2.043  14.898  1.00 85.06           C  
ATOM   3569  CD1 TYR A 449      11.719  -0.780  14.359  1.00 85.06           C  
ATOM   3570  CD2 TYR A 449      11.109  -3.068  14.047  1.00 85.06           C  
ATOM   3571  CE1 TYR A 449      11.562  -0.543  13.000  1.00 85.06           C  
ATOM   3572  CE2 TYR A 449      10.953  -2.844  12.680  1.00 85.06           C  
ATOM   3573  OH  TYR A 449      11.023  -1.351  10.820  1.00 85.06           O  
ATOM   3574  CZ  TYR A 449      11.180  -1.579  12.164  1.00 85.06           C  
ATOM   3575  N   GLN A 450      12.898  -3.539  18.969  1.00 86.81           N  
ATOM   3576  CA  GLN A 450      13.094  -3.471  20.422  1.00 86.81           C  
ATOM   3577  C   GLN A 450      14.570  -3.514  20.781  1.00 86.81           C  
ATOM   3578  CB  GLN A 450      12.344  -4.613  21.109  1.00 86.81           C  
ATOM   3579  O   GLN A 450      15.008  -2.814  21.703  1.00 86.81           O  
ATOM   3580  CG  GLN A 450      10.836  -4.410  21.188  1.00 86.81           C  
ATOM   3581  CD  GLN A 450      10.117  -5.582  21.828  1.00 86.81           C  
ATOM   3582  NE2 GLN A 450       8.891  -5.348  22.281  1.00 86.81           N  
ATOM   3583  OE1 GLN A 450      10.664  -6.688  21.922  1.00 86.81           O  
ATOM   3584  N   LYS A 451      15.328  -4.363  20.062  1.00 87.00           N  
ATOM   3585  CA  LYS A 451      16.766  -4.465  20.281  1.00 87.00           C  
ATOM   3586  C   LYS A 451      17.469  -3.141  19.984  1.00 87.00           C  
ATOM   3587  CB  LYS A 451      17.359  -5.574  19.406  1.00 87.00           C  
ATOM   3588  O   LYS A 451      18.516  -2.840  20.562  1.00 87.00           O  
ATOM   3589  CG  LYS A 451      17.047  -6.980  19.891  1.00 87.00           C  
ATOM   3590  CD  LYS A 451      17.703  -8.039  19.016  1.00 87.00           C  
ATOM   3591  CE  LYS A 451      17.297  -9.445  19.422  1.00 87.00           C  
ATOM   3592  NZ  LYS A 451      17.844 -10.477  18.500  1.00 87.00           N  
ATOM   3593  N   GLN A 452      16.812  -2.348  19.219  1.00 87.56           N  
ATOM   3594  CA  GLN A 452      17.453  -1.101  18.812  1.00 87.56           C  
ATOM   3595  C   GLN A 452      16.969   0.069  19.672  1.00 87.56           C  
ATOM   3596  CB  GLN A 452      17.188  -0.820  17.328  1.00 87.56           C  
ATOM   3597  O   GLN A 452      17.266   1.228  19.359  1.00 87.56           O  
ATOM   3598  CG  GLN A 452      17.828  -1.822  16.391  1.00 87.56           C  
ATOM   3599  CD  GLN A 452      19.297  -1.513  16.109  1.00 87.56           C  
ATOM   3600  NE2 GLN A 452      19.906  -2.279  15.219  1.00 87.56           N  
ATOM   3601  OE1 GLN A 452      19.859  -0.593  16.703  1.00 87.56           O  
ATOM   3602  N   GLY A 453      16.156  -0.245  20.625  1.00 87.19           N  
ATOM   3603  CA  GLY A 453      15.812   0.778  21.609  1.00 87.19           C  
ATOM   3604  C   GLY A 453      14.375   1.238  21.516  1.00 87.19           C  
ATOM   3605  O   GLY A 453      13.961   2.158  22.219  1.00 87.19           O  
ATOM   3606  N   MET A 454      13.570   0.647  20.516  1.00 91.06           N  
ATOM   3607  CA  MET A 454      12.172   1.028  20.375  1.00 91.06           C  
ATOM   3608  C   MET A 454      11.266   0.120  21.188  1.00 91.06           C  
ATOM   3609  CB  MET A 454      11.758   0.980  18.891  1.00 91.06           C  
ATOM   3610  O   MET A 454      11.602  -1.036  21.453  1.00 91.06           O  
ATOM   3611  CG  MET A 454      12.570   1.904  18.000  1.00 91.06           C  
ATOM   3612  SD  MET A 454      12.250   3.678  18.344  1.00 91.06           S  
ATOM   3613  CE  MET A 454      13.281   4.445  17.062  1.00 91.06           C  
ATOM   3614  N   ASP A 455      10.086   0.657  21.625  1.00 90.38           N  
ATOM   3615  CA  ASP A 455       9.148  -0.103  22.438  1.00 90.38           C  
ATOM   3616  C   ASP A 455       8.117  -0.817  21.562  1.00 90.38           C  
ATOM   3617  CB  ASP A 455       8.445   0.815  23.438  1.00 90.38           C  
ATOM   3618  O   ASP A 455       7.594  -1.867  21.953  1.00 90.38           O  
ATOM   3619  CG  ASP A 455       9.398   1.446  24.438  1.00 90.38           C  
ATOM   3620  OD1 ASP A 455      10.047   0.709  25.219  1.00 90.38           O  
ATOM   3621  OD2 ASP A 455       9.508   2.691  24.453  1.00 90.38           O  
ATOM   3622  N   ASP A 456       7.844  -0.230  20.422  1.00 89.19           N  
ATOM   3623  CA  ASP A 456       6.867  -0.785  19.484  1.00 89.19           C  
ATOM   3624  C   ASP A 456       7.043  -0.192  18.094  1.00 89.19           C  
ATOM   3625  CB  ASP A 456       5.441  -0.537  19.984  1.00 89.19           C  
ATOM   3626  O   ASP A 456       7.867   0.700  17.891  1.00 89.19           O  
ATOM   3627  CG  ASP A 456       4.465  -1.612  19.547  1.00 89.19           C  
ATOM   3628  OD1 ASP A 456       4.801  -2.420  18.656  1.00 89.19           O  
ATOM   3629  OD2 ASP A 456       3.342  -1.651  20.109  1.00 89.19           O  
ATOM   3630  N   VAL A 457       6.305  -0.865  17.109  1.00 87.19           N  
ATOM   3631  CA  VAL A 457       6.438  -0.378  15.742  1.00 87.19           C  
ATOM   3632  C   VAL A 457       5.059  -0.273  15.094  1.00 87.19           C  
ATOM   3633  CB  VAL A 457       7.352  -1.294  14.898  1.00 87.19           C  
ATOM   3634  O   VAL A 457       4.211  -1.153  15.273  1.00 87.19           O  
ATOM   3635  CG1 VAL A 457       6.816  -2.725  14.883  1.00 87.19           C  
ATOM   3636  CG2 VAL A 457       7.488  -0.752  13.477  1.00 87.19           C  
ATOM   3637  N   LEU A 458       4.832   0.945  14.430  1.00 84.25           N  
ATOM   3638  CA  LEU A 458       3.615   1.142  13.648  1.00 84.25           C  
ATOM   3639  C   LEU A 458       3.943   1.328  12.172  1.00 84.25           C  
ATOM   3640  CB  LEU A 458       2.834   2.352  14.172  1.00 84.25           C  
ATOM   3641  O   LEU A 458       4.957   1.938  11.828  1.00 84.25           O  
ATOM   3642  CG  LEU A 458       2.250   2.229  15.578  1.00 84.25           C  
ATOM   3643  CD1 LEU A 458       1.626   3.551  16.016  1.00 84.25           C  
ATOM   3644  CD2 LEU A 458       1.222   1.104  15.633  1.00 84.25           C  
ATOM   3645  N   ARG A 459       3.062   0.763  11.336  1.00 73.94           N  
ATOM   3646  CA  ARG A 459       3.254   0.844   9.891  1.00 73.94           C  
ATOM   3647  C   ARG A 459       2.670   2.137   9.336  1.00 73.94           C  
ATOM   3648  CB  ARG A 459       2.617  -0.362   9.195  1.00 73.94           C  
ATOM   3649  O   ARG A 459       1.628   2.604   9.797  1.00 73.94           O  
ATOM   3650  CG  ARG A 459       2.920  -0.445   7.707  1.00 73.94           C  
ATOM   3651  CD  ARG A 459       2.352  -1.714   7.090  1.00 73.94           C  
ATOM   3652  NE  ARG A 459       2.549  -1.741   5.641  1.00 73.94           N  
ATOM   3653  NH1 ARG A 459       0.315  -2.031   5.133  1.00 73.94           N  
ATOM   3654  NH2 ARG A 459       1.869  -1.901   3.453  1.00 73.94           N  
ATOM   3655  CZ  ARG A 459       1.577  -1.892   4.746  1.00 73.94           C  
ATOM   3656  N   LYS A 460       3.305   2.631   8.273  1.00 69.50           N  
ATOM   3657  CA  LYS A 460       2.754   3.719   7.469  1.00 69.50           C  
ATOM   3658  C   LYS A 460       2.057   3.184   6.223  1.00 69.50           C  
ATOM   3659  CB  LYS A 460       3.855   4.703   7.070  1.00 69.50           C  
ATOM   3660  O   LYS A 460       2.572   2.285   5.555  1.00 69.50           O  
ATOM   3661  CG  LYS A 460       4.434   5.488   8.242  1.00 69.50           C  
ATOM   3662  CD  LYS A 460       5.457   6.516   7.770  1.00 69.50           C  
ATOM   3663  CE  LYS A 460       6.824   5.887   7.547  1.00 69.50           C  
ATOM   3664  NZ  LYS A 460       7.840   6.902   7.137  1.00 69.50           N  
ATOM   3665  N   PRO A 461       0.833   3.678   6.027  1.00 60.19           N  
ATOM   3666  CA  PRO A 461       0.150   4.805   6.668  1.00 60.19           C  
ATOM   3667  C   PRO A 461      -0.519   4.418   7.984  1.00 60.19           C  
ATOM   3668  CB  PRO A 461      -0.894   5.223   5.629  1.00 60.19           C  
ATOM   3669  O   PRO A 461      -0.900   3.260   8.172  1.00 60.19           O  
ATOM   3670  CG  PRO A 461      -1.145   3.986   4.824  1.00 60.19           C  
ATOM   3671  CD  PRO A 461       0.069   3.107   4.910  1.00 60.19           C  
ATOM   3672  N   LEU A 462      -0.371   5.332   8.977  1.00 66.06           N  
ATOM   3673  CA  LEU A 462      -0.959   5.156  10.305  1.00 66.06           C  
ATOM   3674  C   LEU A 462      -2.449   4.855  10.195  1.00 66.06           C  
ATOM   3675  CB  LEU A 462      -0.737   6.406  11.156  1.00 66.06           C  
ATOM   3676  O   LEU A 462      -3.193   5.594   9.547  1.00 66.06           O  
ATOM   3677  CG  LEU A 462      -0.998   6.258  12.656  1.00 66.06           C  
ATOM   3678  CD1 LEU A 462       0.111   5.441  13.312  1.00 66.06           C  
ATOM   3679  CD2 LEU A 462      -1.119   7.629  13.320  1.00 66.06           C  
ATOM   3680  N   SER A 463      -2.812   3.639  10.586  1.00 64.00           N  
ATOM   3681  CA  SER A 463      -4.227   3.291  10.656  1.00 64.00           C  
ATOM   3682  C   SER A 463      -4.773   3.494  12.070  1.00 64.00           C  
ATOM   3683  CB  SER A 463      -4.449   1.844  10.219  1.00 64.00           C  
ATOM   3684  O   SER A 463      -4.023   3.420  13.047  1.00 64.00           O  
ATOM   3685  OG  SER A 463      -3.986   0.942  11.211  1.00 64.00           O  
ATOM   3686  N   LEU A 464      -5.961   3.883  12.164  1.00 67.94           N  
ATOM   3687  CA  LEU A 464      -6.637   4.125  13.438  1.00 67.94           C  
ATOM   3688  C   LEU A 464      -6.625   2.873  14.305  1.00 67.94           C  
ATOM   3689  CB  LEU A 464      -8.078   4.582  13.203  1.00 67.94           C  
ATOM   3690  O   LEU A 464      -6.371   2.951  15.508  1.00 67.94           O  
ATOM   3691  CG  LEU A 464      -8.305   6.094  13.117  1.00 67.94           C  
ATOM   3692  CD1 LEU A 464      -9.430   6.410  12.141  1.00 67.94           C  
ATOM   3693  CD2 LEU A 464      -8.609   6.664  14.500  1.00 67.94           C  
ATOM   3694  N   ASP A 465      -6.828   1.766  13.742  1.00 63.66           N  
ATOM   3695  CA  ASP A 465      -6.895   0.508  14.477  1.00 63.66           C  
ATOM   3696  C   ASP A 465      -5.547   0.169  15.109  1.00 63.66           C  
ATOM   3697  CB  ASP A 465      -7.348  -0.630  13.562  1.00 63.66           C  
ATOM   3698  O   ASP A 465      -5.477  -0.190  16.281  1.00 63.66           O  
ATOM   3699  CG  ASP A 465      -8.805  -0.517  13.148  1.00 63.66           C  
ATOM   3700  OD1 ASP A 465      -9.609   0.065  13.906  1.00 63.66           O  
ATOM   3701  OD2 ASP A 465      -9.148  -1.017  12.055  1.00 63.66           O  
ATOM   3702  N   SER A 466      -4.457   0.290  14.281  1.00 69.94           N  
ATOM   3703  CA  SER A 466      -3.115  -0.014  14.766  1.00 69.94           C  
ATOM   3704  C   SER A 466      -2.688   0.958  15.859  1.00 69.94           C  
ATOM   3705  CB  SER A 466      -2.107   0.029  13.617  1.00 69.94           C  
ATOM   3706  O   SER A 466      -2.055   0.560  16.844  1.00 69.94           O  
ATOM   3707  OG  SER A 466      -2.457  -0.904  12.609  1.00 69.94           O  
ATOM   3708  N   LEU A 467      -3.055   2.182  15.688  1.00 77.06           N  
ATOM   3709  CA  LEU A 467      -2.740   3.209  16.672  1.00 77.06           C  
ATOM   3710  C   LEU A 467      -3.465   2.941  17.984  1.00 77.06           C  
ATOM   3711  CB  LEU A 467      -3.117   4.594  16.141  1.00 77.06           C  
ATOM   3712  O   LEU A 467      -2.863   3.018  19.062  1.00 77.06           O  
ATOM   3713  CG  LEU A 467      -2.783   5.781  17.047  1.00 77.06           C  
ATOM   3714  CD1 LEU A 467      -1.275   5.895  17.234  1.00 77.06           C  
ATOM   3715  CD2 LEU A 467      -3.352   7.074  16.469  1.00 77.06           C  
ATOM   3716  N   ASN A 468      -4.746   2.600  17.953  1.00 72.81           N  
ATOM   3717  CA  ASN A 468      -5.539   2.334  19.141  1.00 72.81           C  
ATOM   3718  C   ASN A 468      -5.020   1.119  19.906  1.00 72.81           C  
ATOM   3719  CB  ASN A 468      -7.012   2.139  18.781  1.00 72.81           C  
ATOM   3720  O   ASN A 468      -4.953   1.135  21.141  1.00 72.81           O  
ATOM   3721  CG  ASN A 468      -7.742   3.453  18.578  1.00 72.81           C  
ATOM   3722  ND2 ASN A 468      -8.859   3.404  17.859  1.00 72.81           N  
ATOM   3723  OD1 ASN A 468      -7.309   4.500  19.062  1.00 72.81           O  
ATOM   3724  N   GLN A 469      -4.703   0.170  19.156  1.00 73.31           N  
ATOM   3725  CA  GLN A 469      -4.145  -1.031  19.766  1.00 73.31           C  
ATOM   3726  C   GLN A 469      -2.834  -0.723  20.484  1.00 73.31           C  
ATOM   3727  CB  GLN A 469      -3.922  -2.119  18.719  1.00 73.31           C  
ATOM   3728  O   GLN A 469      -2.602  -1.200  21.594  1.00 73.31           O  
ATOM   3729  CG  GLN A 469      -3.492  -3.457  19.297  1.00 73.31           C  
ATOM   3730  CD  GLN A 469      -3.434  -4.559  18.250  1.00 73.31           C  
ATOM   3731  NE2 GLN A 469      -3.121  -5.773  18.688  1.00 73.31           N  
ATOM   3732  OE1 GLN A 469      -3.666  -4.320  17.062  1.00 73.31           O  
ATOM   3733  N   CYS A 470      -2.035   0.003  19.797  1.00 80.50           N  
ATOM   3734  CA  CYS A 470      -0.756   0.390  20.375  1.00 80.50           C  
ATOM   3735  C   CYS A 470      -0.964   1.205  21.656  1.00 80.50           C  
ATOM   3736  CB  CYS A 470       0.072   1.193  19.375  1.00 80.50           C  
ATOM   3737  O   CYS A 470      -0.317   0.953  22.672  1.00 80.50           O  
ATOM   3738  SG  CYS A 470       1.690   1.693  20.000  1.00 80.50           S  
ATOM   3739  N   LEU A 471      -1.846   2.098  21.625  1.00 79.94           N  
ATOM   3740  CA  LEU A 471      -2.121   2.959  22.766  1.00 79.94           C  
ATOM   3741  C   LEU A 471      -2.721   2.158  23.922  1.00 79.94           C  
ATOM   3742  CB  LEU A 471      -3.070   4.090  22.359  1.00 79.94           C  
ATOM   3743  O   LEU A 471      -2.391   2.395  25.078  1.00 79.94           O  
ATOM   3744  CG  LEU A 471      -2.504   5.148  21.422  1.00 79.94           C  
ATOM   3745  CD1 LEU A 471      -3.586   6.160  21.047  1.00 79.94           C  
ATOM   3746  CD2 LEU A 471      -1.309   5.852  22.047  1.00 79.94           C  
ATOM   3747  N   SER A 472      -3.615   1.278  23.641  1.00 75.19           N  
ATOM   3748  CA  SER A 472      -4.227   0.422  24.656  1.00 75.19           C  
ATOM   3749  C   SER A 472      -3.178  -0.438  25.359  1.00 75.19           C  
ATOM   3750  CB  SER A 472      -5.293  -0.473  24.031  1.00 75.19           C  
ATOM   3751  O   SER A 472      -3.248  -0.645  26.578  1.00 75.19           O  
ATOM   3752  OG  SER A 472      -6.363   0.305  23.516  1.00 75.19           O  
ATOM   3753  N   GLU A 473      -2.227  -0.938  24.625  1.00 79.69           N  
ATOM   3754  CA  GLU A 473      -1.160  -1.777  25.156  1.00 79.69           C  
ATOM   3755  C   GLU A 473      -0.299  -1.008  26.156  1.00 79.69           C  
ATOM   3756  CB  GLU A 473      -0.288  -2.328  24.031  1.00 79.69           C  
ATOM   3757  O   GLU A 473       0.089  -1.547  27.188  1.00 79.69           O  
ATOM   3758  CG  GLU A 473       0.708  -3.387  24.469  1.00 79.69           C  
ATOM   3759  CD  GLU A 473       1.457  -4.035  23.328  1.00 79.69           C  
ATOM   3760  OE1 GLU A 473       2.328  -4.898  23.578  1.00 79.69           O  
ATOM   3761  OE2 GLU A 473       1.172  -3.674  22.156  1.00 79.69           O  
ATOM   3762  N   TYR A 474      -0.012   0.204  25.906  1.00 80.44           N  
ATOM   3763  CA  TYR A 474       0.924   0.963  26.734  1.00 80.44           C  
ATOM   3764  C   TYR A 474       0.187   1.782  27.781  1.00 80.44           C  
ATOM   3765  CB  TYR A 474       1.781   1.885  25.859  1.00 80.44           C  
ATOM   3766  O   TYR A 474       0.732   2.066  28.844  1.00 80.44           O  
ATOM   3767  CG  TYR A 474       2.904   1.173  25.141  1.00 80.44           C  
ATOM   3768  CD1 TYR A 474       4.121   0.933  25.781  1.00 80.44           C  
ATOM   3769  CD2 TYR A 474       2.752   0.741  23.828  1.00 80.44           C  
ATOM   3770  CE1 TYR A 474       5.156   0.279  25.125  1.00 80.44           C  
ATOM   3771  CE2 TYR A 474       3.783   0.086  23.156  1.00 80.44           C  
ATOM   3772  OH  TYR A 474       6.004  -0.788  23.156  1.00 80.44           O  
ATOM   3773  CZ  TYR A 474       4.980  -0.140  23.812  1.00 80.44           C  
ATOM   3774  N   PHE A 475      -1.010   2.021  27.578  1.00 77.38           N  
ATOM   3775  CA  PHE A 475      -1.703   2.910  28.500  1.00 77.38           C  
ATOM   3776  C   PHE A 475      -2.979   2.258  29.031  1.00 77.38           C  
ATOM   3777  CB  PHE A 475      -2.035   4.242  27.828  1.00 77.38           C  
ATOM   3778  O   PHE A 475      -3.811   2.922  29.656  1.00 77.38           O  
ATOM   3779  CG  PHE A 475      -0.823   5.012  27.375  1.00 77.38           C  
ATOM   3780  CD1 PHE A 475      -0.098   5.785  28.266  1.00 77.38           C  
ATOM   3781  CD2 PHE A 475      -0.409   4.957  26.047  1.00 77.38           C  
ATOM   3782  CE1 PHE A 475       1.023   6.496  27.844  1.00 77.38           C  
ATOM   3783  CE2 PHE A 475       0.711   5.664  25.625  1.00 77.38           C  
ATOM   3784  CZ  PHE A 475       1.426   6.434  26.516  1.00 77.38           C  
ATOM   3785  N   GLY A 476      -3.199   0.952  28.797  1.00 61.00           N  
ATOM   3786  CA  GLY A 476      -4.406   0.231  29.156  1.00 61.00           C  
ATOM   3787  C   GLY A 476      -4.574   0.068  30.656  1.00 61.00           C  
ATOM   3788  O   GLY A 476      -5.699   0.092  31.172  1.00 61.00           O  
ATOM   3789  N   ASP A 477      -3.348  -0.127  31.516  1.00 51.78           N  
ATOM   3790  CA  ASP A 477      -3.334  -0.427  32.938  1.00 51.78           C  
ATOM   3791  C   ASP A 477      -3.656   0.816  33.781  1.00 51.78           C  
ATOM   3792  CB  ASP A 477      -1.976  -0.997  33.375  1.00 51.78           C  
ATOM   3793  O   ASP A 477      -4.207   0.713  34.875  1.00 51.78           O  
ATOM   3794  CG  ASP A 477      -1.797  -2.453  32.969  1.00 51.78           C  
ATOM   3795  OD1 ASP A 477      -2.803  -3.133  32.688  1.00 51.78           O  
ATOM   3796  OD2 ASP A 477      -0.639  -2.924  32.969  1.00 51.78           O  
ATOM   3797  N   GLU A 478      -3.357   2.094  33.312  1.00 51.66           N  
ATOM   3798  CA  GLU A 478      -3.686   3.340  34.000  1.00 51.66           C  
ATOM   3799  C   GLU A 478      -5.180   3.633  33.938  1.00 51.66           C  
ATOM   3800  CB  GLU A 478      -2.891   4.504  33.438  1.00 51.66           C  
ATOM   3801  O   GLU A 478      -5.707   4.398  34.750  1.00 51.66           O  
ATOM   3802  CG  GLU A 478      -1.500   4.668  34.031  1.00 51.66           C  
ATOM   3803  CD  GLU A 478      -0.793   5.934  33.562  1.00 51.66           C  
ATOM   3804  OE1 GLU A 478       0.352   6.184  34.000  1.00 51.66           O  
ATOM   3805  OE2 GLU A 478      -1.390   6.680  32.750  1.00 51.66           O  
ATOM   3806  N   ILE A 479      -5.941   2.611  33.406  1.00 44.03           N  
ATOM   3807  CA  ILE A 479      -7.387   2.713  33.219  1.00 44.03           C  
ATOM   3808  C   ILE A 479      -8.086   1.656  34.094  1.00 44.03           C  
ATOM   3809  CB  ILE A 479      -7.785   2.555  31.750  1.00 44.03           C  
ATOM   3810  O   ILE A 479      -7.781   0.465  33.969  1.00 44.03           O  
ATOM   3811  CG1 ILE A 479      -7.062   3.596  30.891  1.00 44.03           C  
ATOM   3812  CG2 ILE A 479      -9.305   2.666  31.578  1.00 44.03           C  
ATOM   3813  CD1 ILE A 479      -7.191   3.359  29.391  1.00 44.03           C  
ATOM   3814  N   GLY A 480      -7.754   1.405  35.469  1.00 36.16           N  
ATOM   3815  CA  GLY A 480      -8.688   0.623  36.281  1.00 36.16           C  
ATOM   3816  C   GLY A 480      -9.430  -0.423  35.469  1.00 36.16           C  
ATOM   3817  O   GLY A 480     -10.305  -0.088  34.656  1.00 36.16           O  
ATOM   3818  N   VAL A 481      -8.789  -1.404  34.844  1.00 35.47           N  
ATOM   3819  CA  VAL A 481      -9.391  -2.680  34.469  1.00 35.47           C  
ATOM   3820  C   VAL A 481     -10.273  -3.199  35.594  1.00 35.47           C  
ATOM   3821  CB  VAL A 481      -8.305  -3.727  34.094  1.00 35.47           C  
ATOM   3822  O   VAL A 481      -9.812  -3.336  36.719  1.00 35.47           O  
ATOM   3823  CG1 VAL A 481      -8.945  -5.004  33.562  1.00 35.47           C  
ATOM   3824  CG2 VAL A 481      -7.320  -3.148  33.094  1.00 35.47           C  
ATOM   3825  N   SER A 482     -11.305  -2.477  36.125  1.00 28.81           N  
ATOM   3826  CA  SER A 482     -12.219  -3.326  36.875  1.00 28.81           C  
ATOM   3827  C   SER A 482     -12.352  -4.703  36.219  1.00 28.81           C  
ATOM   3828  CB  SER A 482     -13.594  -2.668  36.969  1.00 28.81           C  
ATOM   3829  O   SER A 482     -12.664  -4.812  35.031  1.00 28.81           O  
ATOM   3830  OG  SER A 482     -14.430  -3.389  37.875  1.00 28.81           O  
ATOM   3831  N   SER A 483     -11.406  -5.641  36.438  1.00 27.91           N  
ATOM   3832  CA  SER A 483     -11.648  -7.074  36.562  1.00 27.91           C  
ATOM   3833  C   SER A 483     -13.125  -7.363  36.844  1.00 27.91           C  
ATOM   3834  CB  SER A 483     -10.797  -7.656  37.688  1.00 27.91           C  
ATOM   3835  O   SER A 483     -13.664  -6.957  37.875  1.00 27.91           O  
ATOM   3836  OG  SER A 483     -11.336  -7.320  38.969  1.00 27.91           O  
ATOM   3837  N   ALA A 484     -14.102  -7.047  36.031  1.00 27.80           N  
ATOM   3838  CA  ALA A 484     -15.383  -7.699  36.312  1.00 27.80           C  
ATOM   3839  C   ALA A 484     -15.344  -9.172  35.938  1.00 27.80           C  
ATOM   3840  CB  ALA A 484     -16.516  -6.992  35.562  1.00 27.80           C  
ATOM   3841  O   ALA A 484     -15.094  -9.516  34.781  1.00 27.80           O  
ATOM   3842  N   GLN A 485     -14.633 -10.000  36.688  1.00 28.05           N  
ATOM   3843  CA  GLN A 485     -15.219 -11.227  37.219  1.00 28.05           C  
ATOM   3844  C   GLN A 485     -16.656 -10.992  37.688  1.00 28.05           C  
ATOM   3845  CB  GLN A 485     -14.367 -11.758  38.375  1.00 28.05           C  
ATOM   3846  O   GLN A 485     -16.906 -10.109  38.500  1.00 28.05           O  
ATOM   3847  CG  GLN A 485     -13.164 -12.578  37.938  1.00 28.05           C  
ATOM   3848  CD  GLN A 485     -12.203 -12.875  39.062  1.00 28.05           C  
ATOM   3849  NE2 GLN A 485     -11.180 -13.672  38.781  1.00 28.05           N  
ATOM   3850  OE1 GLN A 485     -12.383 -12.391  40.188  1.00 28.05           O  
ATOM   3851  N   ASN A 486     -17.656 -11.055  36.750  1.00 24.47           N  
ATOM   3852  CA  ASN A 486     -18.969 -11.586  37.125  1.00 24.47           C  
ATOM   3853  C   ASN A 486     -19.891 -11.727  35.906  1.00 24.47           C  
ATOM   3854  CB  ASN A 486     -19.625 -10.711  38.188  1.00 24.47           C  
ATOM   3855  O   ASN A 486     -20.047 -10.773  35.156  1.00 24.47           O  
ATOM   3856  CG  ASN A 486     -19.344 -11.203  39.594  1.00 24.47           C  
ATOM   3857  ND2 ASN A 486     -19.781 -10.430  40.594  1.00 24.47           N  
ATOM   3858  OD1 ASN A 486     -18.750 -12.266  39.812  1.00 24.47           O  
ATOM   3859  N   SER A 487     -19.938 -12.922  35.219  1.00 31.22           N  
ATOM   3860  CA  SER A 487     -21.172 -13.680  35.000  1.00 31.22           C  
ATOM   3861  C   SER A 487     -22.344 -13.055  35.750  1.00 31.22           C  
ATOM   3862  CB  SER A 487     -20.984 -15.133  35.438  1.00 31.22           C  
ATOM   3863  O   SER A 487     -22.266 -12.828  36.969  1.00 31.22           O  
ATOM   3864  OG  SER A 487     -22.234 -15.703  35.812  1.00 31.22           O  
ATOM   3865  N   VAL A 488     -23.062 -12.039  35.094  1.00 25.58           N  
ATOM   3866  CA  VAL A 488     -24.516 -11.953  35.281  1.00 25.58           C  
ATOM   3867  C   VAL A 488     -25.141 -11.203  34.125  1.00 25.58           C  
ATOM   3868  CB  VAL A 488     -24.875 -11.258  36.625  1.00 25.58           C  
ATOM   3869  O   VAL A 488     -24.656 -10.141  33.719  1.00 25.58           O  
ATOM   3870  CG1 VAL A 488     -26.391 -11.203  36.812  1.00 25.58           C  
ATOM   3871  CG2 VAL A 488     -24.219 -11.984  37.781  1.00 25.58           C  
ATOM   3872  N   MET A 489     -25.578 -11.898  33.031  1.00 27.05           N  
ATOM   3873  CA  MET A 489     -26.875 -11.656  32.406  1.00 27.05           C  
ATOM   3874  C   MET A 489     -27.594 -10.492  33.094  1.00 27.05           C  
ATOM   3875  CB  MET A 489     -27.750 -12.914  32.469  1.00 27.05           C  
ATOM   3876  O   MET A 489     -27.922 -10.562  34.281  1.00 27.05           O  
ATOM   3877  CG  MET A 489     -27.609 -13.805  31.250  1.00 27.05           C  
ATOM   3878  SD  MET A 489     -29.094 -14.844  30.969  1.00 27.05           S  
ATOM   3879  CE  MET A 489     -29.406 -14.508  29.219  1.00 27.05           C  
ATOM   3880  N   THR A 490     -27.141  -9.203  32.938  1.00 25.11           N  
ATOM   3881  CA  THR A 490     -28.031  -8.094  33.250  1.00 25.11           C  
ATOM   3882  C   THR A 490     -28.609  -7.449  32.000  1.00 25.11           C  
ATOM   3883  CB  THR A 490     -27.297  -7.023  34.094  1.00 25.11           C  
ATOM   3884  O   THR A 490     -27.875  -7.199  31.047  1.00 25.11           O  
ATOM   3885  CG2 THR A 490     -28.094  -6.660  35.344  1.00 25.11           C  
ATOM   3886  OG1 THR A 490     -26.016  -7.531  34.500  1.00 25.11           O  
ATOM   3887  N   LYS A 491     -29.734  -7.879  31.500  1.00 26.23           N  
ATOM   3888  CA  LYS A 491     -30.938  -7.234  31.000  1.00 26.23           C  
ATOM   3889  C   LYS A 491     -30.641  -5.828  30.500  1.00 26.23           C  
ATOM   3890  CB  LYS A 491     -32.000  -7.184  32.094  1.00 26.23           C  
ATOM   3891  O   LYS A 491     -30.047  -5.016  31.203  1.00 26.23           O  
ATOM   3892  CG  LYS A 491     -33.188  -8.094  31.844  1.00 26.23           C  
ATOM   3893  CD  LYS A 491     -34.219  -8.039  32.969  1.00 26.23           C  
ATOM   3894  CE  LYS A 491     -35.375  -8.984  32.750  1.00 26.23           C  
ATOM   3895  NZ  LYS A 491     -36.344  -8.945  33.875  1.00 26.23           N  
ATOM   3896  N   ALA A 492     -30.031  -5.613  29.281  1.00 29.08           N  
ATOM   3897  CA  ALA A 492     -30.141  -4.551  28.297  1.00 29.08           C  
ATOM   3898  C   ALA A 492     -31.016  -3.414  28.797  1.00 29.08           C  
ATOM   3899  CB  ALA A 492     -30.688  -5.105  26.984  1.00 29.08           C  
ATOM   3900  O   ALA A 492     -32.219  -3.613  29.062  1.00 29.08           O  
ATOM   3901  N   ALA A 493     -30.688  -2.736  29.891  1.00 32.75           N  
ATOM   3902  CA  ALA A 493     -31.281  -1.425  30.141  1.00 32.75           C  
ATOM   3903  C   ALA A 493     -31.516  -0.669  28.844  1.00 32.75           C  
ATOM   3904  CB  ALA A 493     -30.391  -0.607  31.078  1.00 32.75           C  
ATOM   3905  O   ALA A 493     -30.609  -0.576  28.000  1.00 32.75           O  
ATOM   3906  N   GLU A 494     -32.469  -1.062  28.047  1.00 33.44           N  
ATOM   3907  CA  GLU A 494     -33.219  -0.346  27.016  1.00 33.44           C  
ATOM   3908  C   GLU A 494     -32.844   1.134  27.000  1.00 33.44           C  
ATOM   3909  CB  GLU A 494     -34.719  -0.504  27.250  1.00 33.44           C  
ATOM   3910  O   GLU A 494     -33.031   1.848  27.984  1.00 33.44           O  
ATOM   3911  CG  GLU A 494     -35.344  -1.647  26.469  1.00 33.44           C  
ATOM   3912  CD  GLU A 494     -36.812  -1.845  26.766  1.00 33.44           C  
ATOM   3913  OE1 GLU A 494     -37.438  -2.803  26.234  1.00 33.44           O  
ATOM   3914  OE2 GLU A 494     -37.375  -1.034  27.547  1.00 33.44           O  
ATOM   3915  N   LEU A 495     -31.641   1.540  26.625  1.00 42.62           N  
ATOM   3916  CA  LEU A 495     -31.281   2.932  26.375  1.00 42.62           C  
ATOM   3917  C   LEU A 495     -32.406   3.637  25.594  1.00 42.62           C  
ATOM   3918  CB  LEU A 495     -29.969   3.016  25.594  1.00 42.62           C  
ATOM   3919  O   LEU A 495     -33.031   3.033  24.719  1.00 42.62           O  
ATOM   3920  CG  LEU A 495     -28.688   2.758  26.391  1.00 42.62           C  
ATOM   3921  CD1 LEU A 495     -27.734   1.878  25.594  1.00 42.62           C  
ATOM   3922  CD2 LEU A 495     -28.031   4.074  26.781  1.00 42.62           C  
ATOM   3923  N   PRO A 496     -33.125   4.637  26.172  1.00 51.41           N  
ATOM   3924  CA  PRO A 496     -34.156   5.359  25.406  1.00 51.41           C  
ATOM   3925  C   PRO A 496     -33.688   5.699  24.000  1.00 51.41           C  
ATOM   3926  CB  PRO A 496     -34.375   6.633  26.219  1.00 51.41           C  
ATOM   3927  O   PRO A 496     -32.500   5.961  23.781  1.00 51.41           O  
ATOM   3928  CG  PRO A 496     -33.531   6.457  27.453  1.00 51.41           C  
ATOM   3929  CD  PRO A 496     -32.656   5.258  27.250  1.00 51.41           C  
ATOM   3930  N   ASP A 497     -34.344   5.105  22.922  1.00 63.97           N  
ATOM   3931  CA  ASP A 497     -34.250   5.203  21.469  1.00 63.97           C  
ATOM   3932  C   ASP A 497     -34.156   6.660  21.016  1.00 63.97           C  
ATOM   3933  CB  ASP A 497     -35.469   4.531  20.828  1.00 63.97           C  
ATOM   3934  O   ASP A 497     -34.344   6.969  19.844  1.00 63.97           O  
ATOM   3935  CG  ASP A 497     -35.094   3.512  19.766  1.00 63.97           C  
ATOM   3936  OD1 ASP A 497     -33.875   3.312  19.516  1.00 63.97           O  
ATOM   3937  OD2 ASP A 497     -36.000   2.904  19.172  1.00 63.97           O  
ATOM   3938  N   ASP A 498     -33.906   7.590  21.969  1.00 68.12           N  
ATOM   3939  CA  ASP A 498     -33.969   8.984  21.531  1.00 68.12           C  
ATOM   3940  C   ASP A 498     -32.719   9.398  20.781  1.00 68.12           C  
ATOM   3941  CB  ASP A 498     -34.188   9.906  22.750  1.00 68.12           C  
ATOM   3942  O   ASP A 498     -32.750  10.312  19.953  1.00 68.12           O  
ATOM   3943  CG  ASP A 498     -35.562   9.711  23.391  1.00 68.12           C  
ATOM   3944  OD1 ASP A 498     -36.500   9.266  22.703  1.00 68.12           O  
ATOM   3945  OD2 ASP A 498     -35.688  10.016  24.594  1.00 68.12           O  
ATOM   3946  N   PHE A 499     -31.547   8.562  20.938  1.00 72.94           N  
ATOM   3947  CA  PHE A 499     -30.266   8.914  20.328  1.00 72.94           C  
ATOM   3948  C   PHE A 499     -29.703   7.750  19.531  1.00 72.94           C  
ATOM   3949  CB  PHE A 499     -29.266   9.344  21.406  1.00 72.94           C  
ATOM   3950  O   PHE A 499     -30.047   6.594  19.781  1.00 72.94           O  
ATOM   3951  CG  PHE A 499     -29.797  10.398  22.344  1.00 72.94           C  
ATOM   3952  CD1 PHE A 499     -30.266  11.617  21.859  1.00 72.94           C  
ATOM   3953  CD2 PHE A 499     -29.828  10.172  23.719  1.00 72.94           C  
ATOM   3954  CE1 PHE A 499     -30.750  12.586  22.719  1.00 72.94           C  
ATOM   3955  CE2 PHE A 499     -30.312  11.141  24.578  1.00 72.94           C  
ATOM   3956  CZ  PHE A 499     -30.781  12.352  24.094  1.00 72.94           C  
ATOM   3957  N   ASP A 500     -29.000   8.109  18.500  1.00 71.19           N  
ATOM   3958  CA  ASP A 500     -28.219   7.117  17.781  1.00 71.19           C  
ATOM   3959  C   ASP A 500     -26.891   6.832  18.484  1.00 71.19           C  
ATOM   3960  CB  ASP A 500     -27.953   7.590  16.344  1.00 71.19           C  
ATOM   3961  O   ASP A 500     -25.891   7.477  18.203  1.00 71.19           O  
ATOM   3962  CG  ASP A 500     -27.453   6.480  15.438  1.00 71.19           C  
ATOM   3963  OD1 ASP A 500     -26.938   5.457  15.945  1.00 71.19           O  
ATOM   3964  OD2 ASP A 500     -27.547   6.633  14.203  1.00 71.19           O  
ATOM   3965  N   TYR A 501     -27.000   5.941  19.469  1.00 75.62           N  
ATOM   3966  CA  TYR A 501     -25.891   5.691  20.391  1.00 75.62           C  
ATOM   3967  C   TYR A 501     -24.672   5.180  19.641  1.00 75.62           C  
ATOM   3968  CB  TYR A 501     -26.297   4.680  21.469  1.00 75.62           C  
ATOM   3969  O   TYR A 501     -23.547   5.602  19.922  1.00 75.62           O  
ATOM   3970  CG  TYR A 501     -27.297   5.230  22.469  1.00 75.62           C  
ATOM   3971  CD1 TYR A 501     -26.875   6.000  23.547  1.00 75.62           C  
ATOM   3972  CD2 TYR A 501     -28.656   4.977  22.328  1.00 75.62           C  
ATOM   3973  CE1 TYR A 501     -27.781   6.504  24.469  1.00 75.62           C  
ATOM   3974  CE2 TYR A 501     -29.578   5.477  23.250  1.00 75.62           C  
ATOM   3975  OH  TYR A 501     -30.031   6.734  25.234  1.00 75.62           O  
ATOM   3976  CZ  TYR A 501     -29.125   6.238  24.312  1.00 75.62           C  
ATOM   3977  N   PRO A 502     -24.875   4.344  18.656  1.00 70.88           N  
ATOM   3978  CA  PRO A 502     -23.703   3.887  17.906  1.00 70.88           C  
ATOM   3979  C   PRO A 502     -23.000   5.023  17.172  1.00 70.88           C  
ATOM   3980  CB  PRO A 502     -24.281   2.871  16.922  1.00 70.88           C  
ATOM   3981  O   PRO A 502     -21.766   5.078  17.141  1.00 70.88           O  
ATOM   3982  CG  PRO A 502     -25.562   2.408  17.562  1.00 70.88           C  
ATOM   3983  CD  PRO A 502     -26.125   3.537  18.359  1.00 70.88           C  
ATOM   3984  N   LEU A 503     -23.797   5.910  16.547  1.00 70.94           N  
ATOM   3985  CA  LEU A 503     -23.219   7.062  15.875  1.00 70.94           C  
ATOM   3986  C   LEU A 503     -22.531   7.992  16.875  1.00 70.94           C  
ATOM   3987  CB  LEU A 503     -24.281   7.828  15.094  1.00 70.94           C  
ATOM   3988  O   LEU A 503     -21.422   8.453  16.641  1.00 70.94           O  
ATOM   3989  CG  LEU A 503     -23.828   9.094  14.367  1.00 70.94           C  
ATOM   3990  CD1 LEU A 503     -23.031   8.727  13.117  1.00 70.94           C  
ATOM   3991  CD2 LEU A 503     -25.016   9.969  14.016  1.00 70.94           C  
ATOM   3992  N   LEU A 504     -23.328   8.320  17.984  1.00 70.62           N  
ATOM   3993  CA  LEU A 504     -22.781   9.203  19.016  1.00 70.62           C  
ATOM   3994  C   LEU A 504     -21.500   8.617  19.594  1.00 70.62           C  
ATOM   3995  CB  LEU A 504     -23.812   9.430  20.125  1.00 70.62           C  
ATOM   3996  O   LEU A 504     -20.516   9.344  19.797  1.00 70.62           O  
ATOM   3997  CG  LEU A 504     -24.922  10.430  19.828  1.00 70.62           C  
ATOM   3998  CD1 LEU A 504     -26.062  10.266  20.828  1.00 70.62           C  
ATOM   3999  CD2 LEU A 504     -24.391  11.859  19.844  1.00 70.62           C  
ATOM   4000  N   ASP A 505     -21.641   7.254  19.797  1.00 71.69           N  
ATOM   4001  CA  ASP A 505     -20.422   6.582  20.250  1.00 71.69           C  
ATOM   4002  C   ASP A 505     -19.297   6.715  19.219  1.00 71.69           C  
ATOM   4003  CB  ASP A 505     -20.703   5.105  20.531  1.00 71.69           C  
ATOM   4004  O   ASP A 505     -18.156   6.957  19.578  1.00 71.69           O  
ATOM   4005  CG  ASP A 505     -21.406   4.879  21.859  1.00 71.69           C  
ATOM   4006  OD1 ASP A 505     -21.375   5.781  22.719  1.00 71.69           O  
ATOM   4007  OD2 ASP A 505     -21.984   3.787  22.047  1.00 71.69           O  
ATOM   4008  N   ASP A 506     -19.688   6.613  17.984  1.00 60.81           N  
ATOM   4009  CA  ASP A 506     -18.734   6.750  16.891  1.00 60.81           C  
ATOM   4010  C   ASP A 506     -18.203   8.180  16.797  1.00 60.81           C  
ATOM   4011  CB  ASP A 506     -19.391   6.344  15.562  1.00 60.81           C  
ATOM   4012  O   ASP A 506     -17.000   8.383  16.625  1.00 60.81           O  
ATOM   4013  CG  ASP A 506     -19.516   4.840  15.406  1.00 60.81           C  
ATOM   4014  OD1 ASP A 506     -18.938   4.086  16.219  1.00 60.81           O  
ATOM   4015  OD2 ASP A 506     -20.219   4.406  14.461  1.00 60.81           O  
ATOM   4016  N   LEU A 507     -19.125   9.156  16.969  1.00 55.12           N  
ATOM   4017  CA  LEU A 507     -18.781  10.570  16.891  1.00 55.12           C  
ATOM   4018  C   LEU A 507     -17.891  10.984  18.062  1.00 55.12           C  
ATOM   4019  CB  LEU A 507     -20.047  11.430  16.859  1.00 55.12           C  
ATOM   4020  O   LEU A 507     -16.906  11.695  17.875  1.00 55.12           O  
ATOM   4021  CG  LEU A 507     -20.750  11.539  15.500  1.00 55.12           C  
ATOM   4022  CD1 LEU A 507     -22.125  12.188  15.672  1.00 55.12           C  
ATOM   4023  CD2 LEU A 507     -19.906  12.328  14.516  1.00 55.12           C  
ATOM   4024  N   VAL A 508     -18.406  10.508  19.266  1.00 64.75           N  
ATOM   4025  CA  VAL A 508     -17.609  10.789  20.453  1.00 64.75           C  
ATOM   4026  C   VAL A 508     -16.250  10.102  20.344  1.00 64.75           C  
ATOM   4027  CB  VAL A 508     -18.328  10.344  21.750  1.00 64.75           C  
ATOM   4028  O   VAL A 508     -15.219  10.688  20.672  1.00 64.75           O  
ATOM   4029  CG1 VAL A 508     -17.406  10.453  22.953  1.00 64.75           C  
ATOM   4030  CG2 VAL A 508     -19.594  11.172  21.969  1.00 64.75           C  
ATOM   4031  N   GLU A 509     -16.359   8.922  19.781  1.00 51.25           N  
ATOM   4032  CA  GLU A 509     -15.156   8.117  19.578  1.00 51.25           C  
ATOM   4033  C   GLU A 509     -14.250   8.750  18.516  1.00 51.25           C  
ATOM   4034  CB  GLU A 509     -15.523   6.691  19.156  1.00 51.25           C  
ATOM   4035  O   GLU A 509     -13.031   8.797  18.703  1.00 51.25           O  
ATOM   4036  CG  GLU A 509     -14.352   5.723  19.188  1.00 51.25           C  
ATOM   4037  CD  GLU A 509     -14.742   4.301  18.812  1.00 51.25           C  
ATOM   4038  OE1 GLU A 509     -13.844   3.436  18.703  1.00 51.25           O  
ATOM   4039  OE2 GLU A 509     -15.961   4.047  18.641  1.00 51.25           O  
ATOM   4040  N   MET A 510     -14.852   9.430  17.484  1.00 37.59           N  
ATOM   4041  CA  MET A 510     -14.148   9.969  16.328  1.00 37.59           C  
ATOM   4042  C   MET A 510     -13.695  11.406  16.594  1.00 37.59           C  
ATOM   4043  CB  MET A 510     -15.047   9.922  15.094  1.00 37.59           C  
ATOM   4044  O   MET A 510     -12.570  11.773  16.250  1.00 37.59           O  
ATOM   4045  CG  MET A 510     -15.078   8.562  14.414  1.00 37.59           C  
ATOM   4046  SD  MET A 510     -15.938   8.609  12.789  1.00 37.59           S  
ATOM   4047  CE  MET A 510     -17.656   8.367  13.328  1.00 37.59           C  
ATOM   4048  N   LEU A 511     -14.445  12.195  17.281  1.00 48.66           N  
ATOM   4049  CA  LEU A 511     -14.211  13.633  17.359  1.00 48.66           C  
ATOM   4050  C   LEU A 511     -13.922  14.047  18.812  1.00 48.66           C  
ATOM   4051  CB  LEU A 511     -15.414  14.406  16.828  1.00 48.66           C  
ATOM   4052  O   LEU A 511     -13.430  15.148  19.047  1.00 48.66           O  
ATOM   4053  CG  LEU A 511     -15.750  14.203  15.352  1.00 48.66           C  
ATOM   4054  CD1 LEU A 511     -17.109  14.836  15.023  1.00 48.66           C  
ATOM   4055  CD2 LEU A 511     -14.656  14.781  14.469  1.00 48.66           C  
ATOM   4056  N   GLY A 512     -14.016  13.070  19.750  1.00 52.94           N  
ATOM   4057  CA  GLY A 512     -13.914  13.422  21.156  1.00 52.94           C  
ATOM   4058  C   GLY A 512     -15.188  14.031  21.719  1.00 52.94           C  
ATOM   4059  O   GLY A 512     -15.922  14.711  20.984  1.00 52.94           O  
ATOM   4060  N   ALA A 513     -15.445  13.734  23.000  1.00 75.81           N  
ATOM   4061  CA  ALA A 513     -16.656  14.164  23.688  1.00 75.81           C  
ATOM   4062  C   ALA A 513     -16.750  15.688  23.734  1.00 75.81           C  
ATOM   4063  CB  ALA A 513     -16.703  13.586  25.094  1.00 75.81           C  
ATOM   4064  O   ALA A 513     -17.828  16.250  23.547  1.00 75.81           O  
ATOM   4065  N   SER A 514     -15.508  16.328  23.938  1.00 74.19           N  
ATOM   4066  CA  SER A 514     -15.484  17.781  24.062  1.00 74.19           C  
ATOM   4067  C   SER A 514     -15.914  18.453  22.766  1.00 74.19           C  
ATOM   4068  CB  SER A 514     -14.086  18.266  24.469  1.00 74.19           C  
ATOM   4069  O   SER A 514     -16.672  19.422  22.781  1.00 74.19           O  
ATOM   4070  OG  SER A 514     -13.141  17.938  23.469  1.00 74.19           O  
ATOM   4071  N   PHE A 515     -15.438  17.875  21.672  1.00 73.06           N  
ATOM   4072  CA  PHE A 515     -15.797  18.406  20.375  1.00 73.06           C  
ATOM   4073  C   PHE A 515     -17.281  18.203  20.094  1.00 73.06           C  
ATOM   4074  CB  PHE A 515     -14.969  17.734  19.266  1.00 73.06           C  
ATOM   4075  O   PHE A 515     -17.953  19.109  19.594  1.00 73.06           O  
ATOM   4076  CG  PHE A 515     -15.156  18.359  17.906  1.00 73.06           C  
ATOM   4077  CD1 PHE A 515     -16.078  17.828  17.016  1.00 73.06           C  
ATOM   4078  CD2 PHE A 515     -14.406  19.469  17.531  1.00 73.06           C  
ATOM   4079  CE1 PHE A 515     -16.250  18.406  15.750  1.00 73.06           C  
ATOM   4080  CE2 PHE A 515     -14.578  20.031  16.281  1.00 73.06           C  
ATOM   4081  CZ  PHE A 515     -15.500  19.500  15.391  1.00 73.06           C  
ATOM   4082  N   VAL A 516     -17.719  17.000  20.406  1.00 76.50           N  
ATOM   4083  CA  VAL A 516     -19.141  16.719  20.203  1.00 76.50           C  
ATOM   4084  C   VAL A 516     -20.000  17.672  21.031  1.00 76.50           C  
ATOM   4085  CB  VAL A 516     -19.484  15.250  20.562  1.00 76.50           C  
ATOM   4086  O   VAL A 516     -21.016  18.172  20.562  1.00 76.50           O  
ATOM   4087  CG1 VAL A 516     -20.969  14.977  20.375  1.00 76.50           C  
ATOM   4088  CG2 VAL A 516     -18.656  14.289  19.703  1.00 76.50           C  
ATOM   4089  N   LEU A 517     -19.484  17.953  22.281  1.00 82.69           N  
ATOM   4090  CA  LEU A 517     -20.203  18.875  23.141  1.00 82.69           C  
ATOM   4091  C   LEU A 517     -20.203  20.281  22.531  1.00 82.69           C  
ATOM   4092  CB  LEU A 517     -19.594  18.922  24.531  1.00 82.69           C  
ATOM   4093  O   LEU A 517     -21.219  20.984  22.578  1.00 82.69           O  
ATOM   4094  CG  LEU A 517     -20.078  17.844  25.516  1.00 82.69           C  
ATOM   4095  CD1 LEU A 517     -19.172  17.812  26.750  1.00 82.69           C  
ATOM   4096  CD2 LEU A 517     -21.531  18.109  25.922  1.00 82.69           C  
ATOM   4097  N   LYS A 518     -19.031  20.641  21.984  1.00 79.81           N  
ATOM   4098  CA  LYS A 518     -18.938  21.953  21.344  1.00 79.81           C  
ATOM   4099  C   LYS A 518     -19.875  22.047  20.141  1.00 79.81           C  
ATOM   4100  CB  LYS A 518     -17.500  22.234  20.906  1.00 79.81           C  
ATOM   4101  O   LYS A 518     -20.531  23.078  19.938  1.00 79.81           O  
ATOM   4102  CG  LYS A 518     -16.609  22.766  22.031  1.00 79.81           C  
ATOM   4103  CD  LYS A 518     -15.219  23.109  21.516  1.00 79.81           C  
ATOM   4104  CE  LYS A 518     -14.281  23.469  22.672  1.00 79.81           C  
ATOM   4105  NZ  LYS A 518     -12.906  23.766  22.172  1.00 79.81           N  
ATOM   4106  N   ASN A 519     -19.875  20.969  19.359  1.00 79.12           N  
ATOM   4107  CA  ASN A 519     -20.750  20.922  18.203  1.00 79.12           C  
ATOM   4108  C   ASN A 519     -22.234  20.953  18.609  1.00 79.12           C  
ATOM   4109  CB  ASN A 519     -20.469  19.672  17.359  1.00 79.12           C  
ATOM   4110  O   ASN A 519     -23.047  21.594  17.938  1.00 79.12           O  
ATOM   4111  CG  ASN A 519     -19.469  19.938  16.234  1.00 79.12           C  
ATOM   4112  ND2 ASN A 519     -18.922  18.875  15.672  1.00 79.12           N  
ATOM   4113  OD1 ASN A 519     -19.203  21.094  15.891  1.00 79.12           O  
ATOM   4114  N   LEU A 520     -22.500  20.156  19.656  1.00 88.06           N  
ATOM   4115  CA  LEU A 520     -23.844  20.188  20.203  1.00 88.06           C  
ATOM   4116  C   LEU A 520     -24.219  21.594  20.656  1.00 88.06           C  
ATOM   4117  CB  LEU A 520     -23.984  19.203  21.375  1.00 88.06           C  
ATOM   4118  O   LEU A 520     -25.344  22.047  20.453  1.00 88.06           O  
ATOM   4119  CG  LEU A 520     -25.391  19.000  21.922  1.00 88.06           C  
ATOM   4120  CD1 LEU A 520     -26.312  18.453  20.844  1.00 88.06           C  
ATOM   4121  CD2 LEU A 520     -25.359  18.078  23.141  1.00 88.06           C  
ATOM   4122  N   ALA A 521     -23.234  22.328  21.297  1.00 87.06           N  
ATOM   4123  CA  ALA A 521     -23.453  23.719  21.719  1.00 87.06           C  
ATOM   4124  C   ALA A 521     -23.750  24.609  20.531  1.00 87.06           C  
ATOM   4125  CB  ALA A 521     -22.234  24.234  22.484  1.00 87.06           C  
ATOM   4126  O   ALA A 521     -24.609  25.484  20.594  1.00 87.06           O  
ATOM   4127  N   LEU A 522     -22.938  24.391  19.453  1.00 84.44           N  
ATOM   4128  CA  LEU A 522     -23.172  25.141  18.219  1.00 84.44           C  
ATOM   4129  C   LEU A 522     -24.562  24.859  17.656  1.00 84.44           C  
ATOM   4130  CB  LEU A 522     -22.109  24.797  17.172  1.00 84.44           C  
ATOM   4131  O   LEU A 522     -25.250  25.781  17.219  1.00 84.44           O  
ATOM   4132  CG  LEU A 522     -22.172  25.562  15.852  1.00 84.44           C  
ATOM   4133  CD1 LEU A 522     -21.969  27.062  16.094  1.00 84.44           C  
ATOM   4134  CD2 LEU A 522     -21.141  25.031  14.867  1.00 84.44           C  
ATOM   4135  N   PHE A 523     -24.953  23.609  17.656  1.00 89.69           N  
ATOM   4136  CA  PHE A 523     -26.297  23.234  17.234  1.00 89.69           C  
ATOM   4137  C   PHE A 523     -27.359  23.938  18.078  1.00 89.69           C  
ATOM   4138  CB  PHE A 523     -26.484  21.719  17.312  1.00 89.69           C  
ATOM   4139  O   PHE A 523     -28.344  24.453  17.547  1.00 89.69           O  
ATOM   4140  CG  PHE A 523     -27.844  21.250  16.844  1.00 89.69           C  
ATOM   4141  CD1 PHE A 523     -28.906  21.125  17.734  1.00 89.69           C  
ATOM   4142  CD2 PHE A 523     -28.062  20.938  15.508  1.00 89.69           C  
ATOM   4143  CE1 PHE A 523     -30.156  20.688  17.312  1.00 89.69           C  
ATOM   4144  CE2 PHE A 523     -29.297  20.500  15.070  1.00 89.69           C  
ATOM   4145  CZ  PHE A 523     -30.344  20.375  15.969  1.00 89.69           C  
ATOM   4146  N   LYS A 524     -27.156  23.938  19.406  1.00 92.31           N  
ATOM   4147  CA  LYS A 524     -28.062  24.594  20.344  1.00 92.31           C  
ATOM   4148  C   LYS A 524     -28.188  26.094  20.047  1.00 92.31           C  
ATOM   4149  CB  LYS A 524     -27.594  24.391  21.781  1.00 92.31           C  
ATOM   4150  O   LYS A 524     -29.281  26.656  20.141  1.00 92.31           O  
ATOM   4151  CG  LYS A 524     -28.594  24.875  22.828  1.00 92.31           C  
ATOM   4152  CD  LYS A 524     -28.125  24.547  24.250  1.00 92.31           C  
ATOM   4153  CE  LYS A 524     -29.109  25.031  25.297  1.00 92.31           C  
ATOM   4154  NZ  LYS A 524     -28.656  24.703  26.672  1.00 92.31           N  
ATOM   4155  N   GLN A 525     -27.109  26.719  19.547  1.00 89.00           N  
ATOM   4156  CA  GLN A 525     -27.078  28.156  19.234  1.00 89.00           C  
ATOM   4157  C   GLN A 525     -27.734  28.438  17.891  1.00 89.00           C  
ATOM   4158  CB  GLN A 525     -25.641  28.672  19.234  1.00 89.00           C  
ATOM   4159  O   GLN A 525     -28.422  29.453  17.719  1.00 89.00           O  
ATOM   4160  CG  GLN A 525     -25.531  30.188  19.125  1.00 89.00           C  
ATOM   4161  CD  GLN A 525     -24.094  30.672  19.109  1.00 89.00           C  
ATOM   4162  NE2 GLN A 525     -23.922  31.984  19.047  1.00 89.00           N  
ATOM   4163  OE1 GLN A 525     -23.156  29.875  19.172  1.00 89.00           O  
ATOM   4164  N   THR A 526     -27.656  27.500  16.953  1.00 88.69           N  
ATOM   4165  CA  THR A 526     -28.078  27.750  15.586  1.00 88.69           C  
ATOM   4166  C   THR A 526     -29.516  27.281  15.367  1.00 88.69           C  
ATOM   4167  CB  THR A 526     -27.141  27.078  14.578  1.00 88.69           C  
ATOM   4168  O   THR A 526     -30.219  27.797  14.500  1.00 88.69           O  
ATOM   4169  CG2 THR A 526     -25.766  27.734  14.562  1.00 88.69           C  
ATOM   4170  OG1 THR A 526     -27.000  25.688  14.922  1.00 88.69           O  
ATOM   4171  N   MET A 527     -30.047  26.359  16.141  1.00 91.62           N  
ATOM   4172  CA  MET A 527     -31.312  25.672  15.930  1.00 91.62           C  
ATOM   4173  C   MET A 527     -32.469  26.672  16.016  1.00 91.62           C  
ATOM   4174  CB  MET A 527     -31.500  24.547  16.953  1.00 91.62           C  
ATOM   4175  O   MET A 527     -33.406  26.609  15.227  1.00 91.62           O  
ATOM   4176  CG  MET A 527     -32.688  23.641  16.656  1.00 91.62           C  
ATOM   4177  SD  MET A 527     -32.531  22.812  15.016  1.00 91.62           S  
ATOM   4178  CE  MET A 527     -34.219  22.172  14.836  1.00 91.62           C  
ATOM   4179  N   PRO A 528     -32.500  27.594  16.953  1.00 92.88           N  
ATOM   4180  CA  PRO A 528     -33.594  28.562  16.984  1.00 92.88           C  
ATOM   4181  C   PRO A 528     -33.750  29.312  15.672  1.00 92.88           C  
ATOM   4182  CB  PRO A 528     -33.188  29.516  18.109  1.00 92.88           C  
ATOM   4183  O   PRO A 528     -34.906  29.609  15.266  1.00 92.88           O  
ATOM   4184  CG  PRO A 528     -32.312  28.703  19.016  1.00 92.88           C  
ATOM   4185  CD  PRO A 528     -31.547  27.734  18.172  1.00 92.88           C  
ATOM   4186  N   GLU A 529     -32.625  29.609  14.969  1.00 91.56           N  
ATOM   4187  CA  GLU A 529     -32.688  30.266  13.664  1.00 91.56           C  
ATOM   4188  C   GLU A 529     -33.344  29.359  12.625  1.00 91.56           C  
ATOM   4189  CB  GLU A 529     -31.297  30.672  13.211  1.00 91.56           C  
ATOM   4190  O   GLU A 529     -34.125  29.812  11.797  1.00 91.56           O  
ATOM   4191  CG  GLU A 529     -30.688  31.797  14.039  1.00 91.56           C  
ATOM   4192  CD  GLU A 529     -29.250  32.125  13.641  1.00 91.56           C  
ATOM   4193  OE1 GLU A 529     -28.609  32.938  14.328  1.00 91.56           O  
ATOM   4194  OE2 GLU A 529     -28.781  31.562  12.625  1.00 91.56           O  
ATOM   4195  N   TYR A 530     -32.969  28.109  12.703  1.00 91.75           N  
ATOM   4196  CA  TYR A 530     -33.562  27.141  11.789  1.00 91.75           C  
ATOM   4197  C   TYR A 530     -35.062  27.016  12.008  1.00 91.75           C  
ATOM   4198  CB  TYR A 530     -32.906  25.766  11.961  1.00 91.75           C  
ATOM   4199  O   TYR A 530     -35.844  26.938  11.047  1.00 91.75           O  
ATOM   4200  CG  TYR A 530     -31.516  25.672  11.352  1.00 91.75           C  
ATOM   4201  CD1 TYR A 530     -31.266  26.172  10.078  1.00 91.75           C  
ATOM   4202  CD2 TYR A 530     -30.469  25.094  12.055  1.00 91.75           C  
ATOM   4203  CE1 TYR A 530     -30.000  26.094   9.516  1.00 91.75           C  
ATOM   4204  CE2 TYR A 530     -29.203  25.016  11.500  1.00 91.75           C  
ATOM   4205  OH  TYR A 530     -27.719  25.438   9.672  1.00 91.75           O  
ATOM   4206  CZ  TYR A 530     -28.969  25.516  10.227  1.00 91.75           C  
ATOM   4207  N   ILE A 531     -35.469  27.016  13.297  1.00 93.50           N  
ATOM   4208  CA  ILE A 531     -36.875  26.875  13.641  1.00 93.50           C  
ATOM   4209  C   ILE A 531     -37.656  28.094  13.188  1.00 93.50           C  
ATOM   4210  CB  ILE A 531     -37.062  26.656  15.164  1.00 93.50           C  
ATOM   4211  O   ILE A 531     -38.750  27.984  12.609  1.00 93.50           O  
ATOM   4212  CG1 ILE A 531     -36.531  25.281  15.570  1.00 93.50           C  
ATOM   4213  CG2 ILE A 531     -38.562  26.797  15.555  1.00 93.50           C  
ATOM   4214  CD1 ILE A 531     -37.281  24.109  14.945  1.00 93.50           C  
ATOM   4215  N   ASP A 532     -37.094  29.266  13.422  1.00 93.50           N  
ATOM   4216  CA  ASP A 532     -37.750  30.500  12.992  1.00 93.50           C  
ATOM   4217  C   ASP A 532     -37.938  30.516  11.477  1.00 93.50           C  
ATOM   4218  CB  ASP A 532     -36.938  31.719  13.430  1.00 93.50           C  
ATOM   4219  O   ASP A 532     -39.000  30.891  10.977  1.00 93.50           O  
ATOM   4220  CG  ASP A 532     -37.688  33.031  13.297  1.00 93.50           C  
ATOM   4221  OD1 ASP A 532     -38.844  33.094  13.766  1.00 93.50           O  
ATOM   4222  OD2 ASP A 532     -37.125  33.969  12.719  1.00 93.50           O  
ATOM   4223  N   GLU A 533     -36.844  30.109  10.812  1.00 92.75           N  
ATOM   4224  CA  GLU A 533     -36.906  30.047   9.352  1.00 92.75           C  
ATOM   4225  C   GLU A 533     -37.969  29.047   8.891  1.00 92.75           C  
ATOM   4226  CB  GLU A 533     -35.531  29.656   8.789  1.00 92.75           C  
ATOM   4227  O   GLU A 533     -38.719  29.328   7.965  1.00 92.75           O  
ATOM   4228  CG  GLU A 533     -35.438  29.719   7.270  1.00 92.75           C  
ATOM   4229  CD  GLU A 533     -34.062  29.406   6.723  1.00 92.75           C  
ATOM   4230  OE1 GLU A 533     -33.875  29.469   5.488  1.00 92.75           O  
ATOM   4231  OE2 GLU A 533     -33.188  29.094   7.535  1.00 92.75           O  
ATOM   4232  N   LEU A 534     -38.000  27.875   9.508  1.00 94.31           N  
ATOM   4233  CA  LEU A 534     -38.969  26.812   9.164  1.00 94.31           C  
ATOM   4234  C   LEU A 534     -40.406  27.281   9.398  1.00 94.31           C  
ATOM   4235  CB  LEU A 534     -38.688  25.562   9.984  1.00 94.31           C  
ATOM   4236  O   LEU A 534     -41.281  27.062   8.562  1.00 94.31           O  
ATOM   4237  CG  LEU A 534     -39.594  24.359   9.703  1.00 94.31           C  
ATOM   4238  CD1 LEU A 534     -39.438  23.906   8.250  1.00 94.31           C  
ATOM   4239  CD2 LEU A 534     -39.281  23.203  10.656  1.00 94.31           C  
ATOM   4240  N   LEU A 535     -40.688  28.016  10.484  1.00 94.06           N  
ATOM   4241  CA  LEU A 535     -42.031  28.500  10.805  1.00 94.06           C  
ATOM   4242  C   LEU A 535     -42.469  29.594   9.836  1.00 94.06           C  
ATOM   4243  CB  LEU A 535     -42.062  29.031  12.242  1.00 94.06           C  
ATOM   4244  O   LEU A 535     -43.625  29.641   9.422  1.00 94.06           O  
ATOM   4245  CG  LEU A 535     -42.031  27.984  13.352  1.00 94.06           C  
ATOM   4246  CD1 LEU A 535     -41.875  28.656  14.711  1.00 94.06           C  
ATOM   4247  CD2 LEU A 535     -43.281  27.109  13.320  1.00 94.06           C  
ATOM   4248  N   THR A 536     -41.500  30.438   9.398  1.00 93.69           N  
ATOM   4249  CA  THR A 536     -41.781  31.484   8.414  1.00 93.69           C  
ATOM   4250  C   THR A 536     -42.125  30.875   7.059  1.00 93.69           C  
ATOM   4251  CB  THR A 536     -40.562  32.438   8.266  1.00 93.69           C  
ATOM   4252  O   THR A 536     -43.094  31.281   6.418  1.00 93.69           O  
ATOM   4253  CG2 THR A 536     -40.875  33.562   7.270  1.00 93.69           C  
ATOM   4254  OG1 THR A 536     -40.250  33.031   9.539  1.00 93.69           O  
ATOM   4255  N   ILE A 537     -41.312  29.906   6.652  1.00 92.50           N  
ATOM   4256  CA  ILE A 537     -41.500  29.234   5.371  1.00 92.50           C  
ATOM   4257  C   ILE A 537     -42.844  28.484   5.379  1.00 92.50           C  
ATOM   4258  CB  ILE A 537     -40.344  28.250   5.055  1.00 92.50           C  
ATOM   4259  O   ILE A 537     -43.562  28.469   4.375  1.00 92.50           O  
ATOM   4260  CG1 ILE A 537     -39.062  29.031   4.781  1.00 92.50           C  
ATOM   4261  CG2 ILE A 537     -40.719  27.359   3.869  1.00 92.50           C  
ATOM   4262  CD1 ILE A 537     -37.812  28.156   4.676  1.00 92.50           C  
ATOM   4263  N   TYR A 538     -43.125  27.875   6.555  1.00 93.44           N  
ATOM   4264  CA  TYR A 538     -44.375  27.141   6.676  1.00 93.44           C  
ATOM   4265  C   TYR A 538     -45.562  28.094   6.586  1.00 93.44           C  
ATOM   4266  CB  TYR A 538     -44.406  26.375   7.996  1.00 93.44           C  
ATOM   4267  O   TYR A 538     -46.562  27.766   5.957  1.00 93.44           O  
ATOM   4268  CG  TYR A 538     -45.688  25.547   8.180  1.00 93.44           C  
ATOM   4269  CD1 TYR A 538     -46.625  25.891   9.141  1.00 93.44           C  
ATOM   4270  CD2 TYR A 538     -45.938  24.438   7.379  1.00 93.44           C  
ATOM   4271  CE1 TYR A 538     -47.781  25.141   9.312  1.00 93.44           C  
ATOM   4272  CE2 TYR A 538     -47.094  23.688   7.543  1.00 93.44           C  
ATOM   4273  OH  TYR A 538     -49.156  23.297   8.672  1.00 93.44           O  
ATOM   4274  CZ  TYR A 538     -48.000  24.047   8.508  1.00 93.44           C  
ATOM   4275  N   GLN A 539     -45.531  29.266   7.184  1.00 92.75           N  
ATOM   4276  CA  GLN A 539     -46.594  30.266   7.078  1.00 92.75           C  
ATOM   4277  C   GLN A 539     -46.812  30.703   5.625  1.00 92.75           C  
ATOM   4278  CB  GLN A 539     -46.250  31.484   7.941  1.00 92.75           C  
ATOM   4279  O   GLN A 539     -47.938  30.875   5.184  1.00 92.75           O  
ATOM   4280  CG  GLN A 539     -46.469  31.266   9.430  1.00 92.75           C  
ATOM   4281  CD  GLN A 539     -46.062  32.469  10.273  1.00 92.75           C  
ATOM   4282  NE2 GLN A 539     -46.375  32.406  11.555  1.00 92.75           N  
ATOM   4283  OE1 GLN A 539     -45.469  33.406   9.766  1.00 92.75           O  
ATOM   4284  N   ASN A 540     -45.656  30.828   4.926  1.00 90.44           N  
ATOM   4285  CA  ASN A 540     -45.719  31.172   3.510  1.00 90.44           C  
ATOM   4286  C   ASN A 540     -46.375  30.047   2.693  1.00 90.44           C  
ATOM   4287  CB  ASN A 540     -44.344  31.500   2.971  1.00 90.44           C  
ATOM   4288  O   ASN A 540     -47.094  30.312   1.730  1.00 90.44           O  
ATOM   4289  CG  ASN A 540     -43.781  32.812   3.506  1.00 90.44           C  
ATOM   4290  ND2 ASN A 540     -42.469  32.969   3.424  1.00 90.44           N  
ATOM   4291  OD1 ASN A 540     -44.531  33.656   3.990  1.00 90.44           O  
ATOM   4292  N   TYR A 541     -46.000  28.875   3.070  1.00 90.75           N  
ATOM   4293  CA  TYR A 541     -46.594  27.719   2.430  1.00 90.75           C  
ATOM   4294  C   TYR A 541     -48.094  27.688   2.645  1.00 90.75           C  
ATOM   4295  CB  TYR A 541     -45.969  26.422   2.973  1.00 90.75           C  
ATOM   4296  O   TYR A 541     -48.875  27.328   1.734  1.00 90.75           O  
ATOM   4297  CG  TYR A 541     -46.750  25.172   2.617  1.00 90.75           C  
ATOM   4298  CD1 TYR A 541     -47.344  24.406   3.605  1.00 90.75           C  
ATOM   4299  CD2 TYR A 541     -46.875  24.766   1.295  1.00 90.75           C  
ATOM   4300  CE1 TYR A 541     -48.062  23.250   3.283  1.00 90.75           C  
ATOM   4301  CE2 TYR A 541     -47.562  23.609   0.961  1.00 90.75           C  
ATOM   4302  OH  TYR A 541     -48.875  21.719   1.637  1.00 90.75           O  
ATOM   4303  CZ  TYR A 541     -48.156  22.859   1.961  1.00 90.75           C  
ATOM   4304  N   GLN A 542     -48.594  28.141   3.775  1.00 90.81           N  
ATOM   4305  CA  GLN A 542     -50.031  28.172   4.039  1.00 90.81           C  
ATOM   4306  C   GLN A 542     -50.750  29.172   3.133  1.00 90.81           C  
ATOM   4307  CB  GLN A 542     -50.312  28.516   5.508  1.00 90.81           C  
ATOM   4308  O   GLN A 542     -51.906  28.969   2.744  1.00 90.81           O  
ATOM   4309  CG  GLN A 542     -49.969  27.375   6.473  1.00 90.81           C  
ATOM   4310  CD  GLN A 542     -50.344  27.703   7.910  1.00 90.81           C  
ATOM   4311  NE2 GLN A 542     -50.719  26.688   8.680  1.00 90.81           N  
ATOM   4312  OE1 GLN A 542     -50.281  28.875   8.328  1.00 90.81           O  
ATOM   4313  N   LYS A 543     -50.000  30.156   2.666  1.00 90.44           N  
ATOM   4314  CA  LYS A 543     -50.500  31.219   1.803  1.00 90.44           C  
ATOM   4315  C   LYS A 543     -50.312  30.875   0.330  1.00 90.44           C  
ATOM   4316  CB  LYS A 543     -49.844  32.562   2.123  1.00 90.44           C  
ATOM   4317  O   LYS A 543     -51.156  31.203  -0.511  1.00 90.44           O  
ATOM   4318  CG  LYS A 543     -50.188  33.094   3.502  1.00 90.44           C  
ATOM   4319  CD  LYS A 543     -49.500  34.438   3.754  1.00 90.44           C  
ATOM   4320  CE  LYS A 543     -49.781  34.938   5.164  1.00 90.44           C  
ATOM   4321  NZ  LYS A 543     -49.094  36.250   5.426  1.00 90.44           N  
ATOM   4322  N   ASP A 544     -49.156  30.125   0.073  1.00 88.56           N  
ATOM   4323  CA  ASP A 544     -48.750  29.750  -1.274  1.00 88.56           C  
ATOM   4324  C   ASP A 544     -48.250  28.312  -1.303  1.00 88.56           C  
ATOM   4325  CB  ASP A 544     -47.656  30.703  -1.797  1.00 88.56           C  
ATOM   4326  O   ASP A 544     -47.156  28.016  -0.815  1.00 88.56           O  
ATOM   4327  CG  ASP A 544     -47.312  30.453  -3.252  1.00 88.56           C  
ATOM   4328  OD1 ASP A 544     -47.844  29.484  -3.854  1.00 88.56           O  
ATOM   4329  OD2 ASP A 544     -46.500  31.219  -3.801  1.00 88.56           O  
ATOM   4330  N   LYS A 545     -49.031  27.422  -2.000  1.00 83.81           N  
ATOM   4331  CA  LYS A 545     -48.781  25.984  -2.016  1.00 83.81           C  
ATOM   4332  C   LYS A 545     -47.562  25.656  -2.850  1.00 83.81           C  
ATOM   4333  CB  LYS A 545     -50.000  25.234  -2.559  1.00 83.81           C  
ATOM   4334  O   LYS A 545     -47.000  24.562  -2.736  1.00 83.81           O  
ATOM   4335  CG  LYS A 545     -51.219  25.250  -1.620  1.00 83.81           C  
ATOM   4336  CD  LYS A 545     -52.281  24.234  -2.057  1.00 83.81           C  
ATOM   4337  CE  LYS A 545     -53.469  24.219  -1.109  1.00 83.81           C  
ATOM   4338  NZ  LYS A 545     -54.500  23.219  -1.521  1.00 83.81           N  
ATOM   4339  N   GLU A 546     -47.000  26.641  -3.586  1.00 83.06           N  
ATOM   4340  CA  GLU A 546     -45.812  26.422  -4.410  1.00 83.06           C  
ATOM   4341  C   GLU A 546     -44.531  26.453  -3.564  1.00 83.06           C  
ATOM   4342  CB  GLU A 546     -45.719  27.484  -5.512  1.00 83.06           C  
ATOM   4343  O   GLU A 546     -43.469  25.969  -4.000  1.00 83.06           O  
ATOM   4344  CG  GLU A 546     -46.688  27.250  -6.672  1.00 83.06           C  
ATOM   4345  CD  GLU A 546     -46.250  27.969  -7.945  1.00 83.06           C  
ATOM   4346  OE1 GLU A 546     -46.844  27.672  -9.023  1.00 83.06           O  
ATOM   4347  OE2 GLU A 546     -45.375  28.828  -7.871  1.00 83.06           O  
ATOM   4348  N   LYS A 547     -44.656  26.875  -2.338  1.00 85.62           N  
ATOM   4349  CA  LYS A 547     -43.500  27.000  -1.467  1.00 85.62           C  
ATOM   4350  C   LYS A 547     -43.250  25.703  -0.701  1.00 85.62           C  
ATOM   4351  CB  LYS A 547     -43.688  28.156  -0.487  1.00 85.62           C  
ATOM   4352  O   LYS A 547     -42.438  25.656   0.213  1.00 85.62           O  
ATOM   4353  CG  LYS A 547     -43.719  29.531  -1.149  1.00 85.62           C  
ATOM   4354  CD  LYS A 547     -42.312  29.969  -1.610  1.00 85.62           C  
ATOM   4355  CE  LYS A 547     -42.344  31.359  -2.211  1.00 85.62           C  
ATOM   4356  NZ  LYS A 547     -41.000  31.766  -2.721  1.00 85.62           N  
ATOM   4357  N   LYS A 548     -44.000  24.719  -1.020  1.00 86.25           N  
ATOM   4358  CA  LYS A 548     -43.875  23.391  -0.430  1.00 86.25           C  
ATOM   4359  C   LYS A 548     -42.406  22.922  -0.474  1.00 86.25           C  
ATOM   4360  CB  LYS A 548     -44.750  22.375  -1.151  1.00 86.25           C  
ATOM   4361  O   LYS A 548     -41.906  22.375   0.506  1.00 86.25           O  
ATOM   4362  CG  LYS A 548     -44.719  20.984  -0.543  1.00 86.25           C  
ATOM   4363  CD  LYS A 548     -45.625  20.031  -1.306  1.00 86.25           C  
ATOM   4364  CE  LYS A 548     -45.531  18.609  -0.763  1.00 86.25           C  
ATOM   4365  NZ  LYS A 548     -46.438  17.672  -1.498  1.00 86.25           N  
ATOM   4366  N   LYS A 549     -41.719  23.188  -1.616  1.00 86.00           N  
ATOM   4367  CA  LYS A 549     -40.344  22.781  -1.828  1.00 86.00           C  
ATOM   4368  C   LYS A 549     -39.406  23.484  -0.861  1.00 86.00           C  
ATOM   4369  CB  LYS A 549     -39.906  23.047  -3.271  1.00 86.00           C  
ATOM   4370  O   LYS A 549     -38.375  22.922  -0.450  1.00 86.00           O  
ATOM   4371  CG  LYS A 549     -40.531  22.094  -4.289  1.00 86.00           C  
ATOM   4372  CD  LYS A 549     -39.906  22.281  -5.668  1.00 86.00           C  
ATOM   4373  CE  LYS A 549     -40.531  21.328  -6.688  1.00 86.00           C  
ATOM   4374  NZ  LYS A 549     -39.906  21.500  -8.039  1.00 86.00           N  
ATOM   4375  N   ASP A 550     -39.781  24.641  -0.461  1.00 88.50           N  
ATOM   4376  CA  ASP A 550     -38.969  25.438   0.453  1.00 88.50           C  
ATOM   4377  C   ASP A 550     -39.000  24.844   1.862  1.00 88.50           C  
ATOM   4378  CB  ASP A 550     -39.438  26.891   0.481  1.00 88.50           C  
ATOM   4379  O   ASP A 550     -37.969  24.844   2.557  1.00 88.50           O  
ATOM   4380  CG  ASP A 550     -39.188  27.609  -0.832  1.00 88.50           C  
ATOM   4381  OD1 ASP A 550     -38.438  27.109  -1.682  1.00 88.50           O  
ATOM   4382  OD2 ASP A 550     -39.781  28.703  -1.017  1.00 88.50           O  
ATOM   4383  N   VAL A 551     -40.219  24.344   2.217  1.00 91.12           N  
ATOM   4384  CA  VAL A 551     -40.344  23.672   3.508  1.00 91.12           C  
ATOM   4385  C   VAL A 551     -39.469  22.422   3.527  1.00 91.12           C  
ATOM   4386  CB  VAL A 551     -41.812  23.297   3.814  1.00 91.12           C  
ATOM   4387  O   VAL A 551     -38.750  22.172   4.492  1.00 91.12           O  
ATOM   4388  CG1 VAL A 551     -41.906  22.531   5.125  1.00 91.12           C  
ATOM   4389  CG2 VAL A 551     -42.688  24.562   3.869  1.00 91.12           C  
ATOM   4390  N   ALA A 552     -39.562  21.656   2.416  1.00 88.00           N  
ATOM   4391  CA  ALA A 552     -38.781  20.422   2.309  1.00 88.00           C  
ATOM   4392  C   ALA A 552     -37.281  20.703   2.377  1.00 88.00           C  
ATOM   4393  CB  ALA A 552     -39.125  19.688   1.015  1.00 88.00           C  
ATOM   4394  O   ALA A 552     -36.531  19.969   3.012  1.00 88.00           O  
ATOM   4395  N   ALA A 553     -36.844  21.797   1.718  1.00 85.31           N  
ATOM   4396  CA  ALA A 553     -35.438  22.172   1.691  1.00 85.31           C  
ATOM   4397  C   ALA A 553     -34.938  22.547   3.088  1.00 85.31           C  
ATOM   4398  CB  ALA A 553     -35.219  23.344   0.733  1.00 85.31           C  
ATOM   4399  O   ALA A 553     -33.844  22.156   3.477  1.00 85.31           O  
ATOM   4400  N   CYS A 554     -35.812  23.266   3.816  1.00 89.94           N  
ATOM   4401  CA  CYS A 554     -35.438  23.656   5.168  1.00 89.94           C  
ATOM   4402  C   CYS A 554     -35.406  22.453   6.098  1.00 89.94           C  
ATOM   4403  CB  CYS A 554     -36.438  24.703   5.715  1.00 89.94           C  
ATOM   4404  O   CYS A 554     -34.500  22.359   6.941  1.00 89.94           O  
ATOM   4405  SG  CYS A 554     -35.844  25.516   7.219  1.00 89.94           S  
ATOM   4406  N   MET A 555     -36.312  21.516   5.906  1.00 91.06           N  
ATOM   4407  CA  MET A 555     -36.344  20.266   6.668  1.00 91.06           C  
ATOM   4408  C   MET A 555     -35.062  19.453   6.406  1.00 91.06           C  
ATOM   4409  CB  MET A 555     -37.562  19.438   6.324  1.00 91.06           C  
ATOM   4410  O   MET A 555     -34.531  18.828   7.320  1.00 91.06           O  
ATOM   4411  CG  MET A 555     -38.844  19.984   6.930  1.00 91.06           C  
ATOM   4412  SD  MET A 555     -38.875  19.859   8.758  1.00 91.06           S  
ATOM   4413  CE  MET A 555     -39.906  18.375   8.969  1.00 91.06           C  
ATOM   4414  N   HIS A 556     -34.594  19.484   5.176  1.00 86.12           N  
ATOM   4415  CA  HIS A 556     -33.344  18.812   4.820  1.00 86.12           C  
ATOM   4416  C   HIS A 556     -32.156  19.406   5.570  1.00 86.12           C  
ATOM   4417  CB  HIS A 556     -33.094  18.891   3.312  1.00 86.12           C  
ATOM   4418  O   HIS A 556     -31.297  18.688   6.062  1.00 86.12           O  
ATOM   4419  CG  HIS A 556     -31.844  18.203   2.867  1.00 86.12           C  
ATOM   4420  CD2 HIS A 556     -30.688  18.719   2.387  1.00 86.12           C  
ATOM   4421  ND1 HIS A 556     -31.688  16.844   2.889  1.00 86.12           N  
ATOM   4422  CE1 HIS A 556     -30.484  16.531   2.439  1.00 86.12           C  
ATOM   4423  NE2 HIS A 556     -29.859  17.656   2.129  1.00 86.12           N  
ATOM   4424  N   LYS A 557     -32.219  20.766   5.672  1.00 83.94           N  
ATOM   4425  CA  LYS A 557     -31.141  21.453   6.402  1.00 83.94           C  
ATOM   4426  C   LYS A 557     -31.141  21.047   7.871  1.00 83.94           C  
ATOM   4427  CB  LYS A 557     -31.312  22.969   6.281  1.00 83.94           C  
ATOM   4428  O   LYS A 557     -30.078  20.781   8.438  1.00 83.94           O  
ATOM   4429  CG  LYS A 557     -30.938  23.531   4.918  1.00 83.94           C  
ATOM   4430  CD  LYS A 557     -31.094  25.047   4.871  1.00 83.94           C  
ATOM   4431  CE  LYS A 557     -30.859  25.594   3.469  1.00 83.94           C  
ATOM   4432  NZ  LYS A 557     -31.078  27.062   3.402  1.00 83.94           N  
ATOM   4433  N   ILE A 558     -32.281  20.922   8.469  1.00 90.44           N  
ATOM   4434  CA  ILE A 558     -32.438  20.562   9.867  1.00 90.44           C  
ATOM   4435  C   ILE A 558     -32.031  19.094  10.062  1.00 90.44           C  
ATOM   4436  CB  ILE A 558     -33.875  20.781  10.367  1.00 90.44           C  
ATOM   4437  O   ILE A 558     -31.375  18.750  11.047  1.00 90.44           O  
ATOM   4438  CG1 ILE A 558     -34.219  22.281  10.383  1.00 90.44           C  
ATOM   4439  CG2 ILE A 558     -34.062  20.172  11.758  1.00 90.44           C  
ATOM   4440  CD1 ILE A 558     -35.656  22.609  10.727  1.00 90.44           C  
ATOM   4441  N   LYS A 559     -32.406  18.297   9.078  1.00 86.69           N  
ATOM   4442  CA  LYS A 559     -32.031  16.891   9.117  1.00 86.69           C  
ATOM   4443  C   LYS A 559     -30.516  16.719   9.164  1.00 86.69           C  
ATOM   4444  CB  LYS A 559     -32.594  16.141   7.910  1.00 86.69           C  
ATOM   4445  O   LYS A 559     -29.984  15.945   9.969  1.00 86.69           O  
ATOM   4446  CG  LYS A 559     -32.250  14.664   7.875  1.00 86.69           C  
ATOM   4447  CD  LYS A 559     -32.625  14.031   6.543  1.00 86.69           C  
ATOM   4448  CE  LYS A 559     -32.062  12.625   6.398  1.00 86.69           C  
ATOM   4449  NZ  LYS A 559     -32.375  12.031   5.070  1.00 86.69           N  
ATOM   4450  N   GLY A 560     -29.891  17.422   8.266  1.00 75.31           N  
ATOM   4451  CA  GLY A 560     -28.438  17.391   8.227  1.00 75.31           C  
ATOM   4452  C   GLY A 560     -27.781  17.859   9.516  1.00 75.31           C  
ATOM   4453  O   GLY A 560     -26.844  17.234  10.016  1.00 75.31           O  
ATOM   4454  N   ALA A 561     -28.344  18.969  10.031  1.00 82.75           N  
ATOM   4455  CA  ALA A 561     -27.781  19.531  11.266  1.00 82.75           C  
ATOM   4456  C   ALA A 561     -27.969  18.578  12.438  1.00 82.75           C  
ATOM   4457  CB  ALA A 561     -28.438  20.875  11.578  1.00 82.75           C  
ATOM   4458  O   ALA A 561     -27.047  18.375  13.227  1.00 82.75           O  
ATOM   4459  N   ALA A 562     -29.125  17.922  12.516  1.00 86.06           N  
ATOM   4460  CA  ALA A 562     -29.438  16.984  13.594  1.00 86.06           C  
ATOM   4461  C   ALA A 562     -28.594  15.719  13.477  1.00 86.06           C  
ATOM   4462  CB  ALA A 562     -30.922  16.641  13.594  1.00 86.06           C  
ATOM   4463  O   ALA A 562     -28.125  15.180  14.477  1.00 86.06           O  
ATOM   4464  N   ALA A 563     -28.391  15.266  12.258  1.00 77.38           N  
ATOM   4465  CA  ALA A 563     -27.594  14.062  12.008  1.00 77.38           C  
ATOM   4466  C   ALA A 563     -26.141  14.266  12.406  1.00 77.38           C  
ATOM   4467  CB  ALA A 563     -27.688  13.672  10.531  1.00 77.38           C  
ATOM   4468  O   ALA A 563     -25.500  13.344  12.914  1.00 77.38           O  
ATOM   4469  N   SER A 564     -25.688  15.492  12.266  1.00 71.31           N  
ATOM   4470  CA  SER A 564     -24.281  15.789  12.523  1.00 71.31           C  
ATOM   4471  C   SER A 564     -23.969  15.750  14.016  1.00 71.31           C  
ATOM   4472  CB  SER A 564     -23.906  17.156  11.945  1.00 71.31           C  
ATOM   4473  O   SER A 564     -22.812  15.531  14.406  1.00 71.31           O  
ATOM   4474  OG  SER A 564     -24.562  18.203  12.656  1.00 71.31           O  
ATOM   4475  N   VAL A 565     -25.031  15.859  14.867  1.00 81.75           N  
ATOM   4476  CA  VAL A 565     -24.766  15.883  16.297  1.00 81.75           C  
ATOM   4477  C   VAL A 565     -25.359  14.648  16.969  1.00 81.75           C  
ATOM   4478  CB  VAL A 565     -25.328  17.156  16.969  1.00 81.75           C  
ATOM   4479  O   VAL A 565     -25.266  14.469  18.188  1.00 81.75           O  
ATOM   4480  CG1 VAL A 565     -24.531  18.391  16.516  1.00 81.75           C  
ATOM   4481  CG2 VAL A 565     -26.812  17.328  16.625  1.00 81.75           C  
ATOM   4482  N   GLY A 566     -26.047  13.781  16.156  1.00 78.06           N  
ATOM   4483  CA  GLY A 566     -26.531  12.492  16.625  1.00 78.06           C  
ATOM   4484  C   GLY A 566     -27.906  12.555  17.234  1.00 78.06           C  
ATOM   4485  O   GLY A 566     -28.250  11.727  18.094  1.00 78.06           O  
ATOM   4486  N   LEU A 567     -28.688  13.570  16.984  1.00 87.25           N  
ATOM   4487  CA  LEU A 567     -30.062  13.664  17.469  1.00 87.25           C  
ATOM   4488  C   LEU A 567     -31.016  12.922  16.531  1.00 87.25           C  
ATOM   4489  CB  LEU A 567     -30.484  15.125  17.609  1.00 87.25           C  
ATOM   4490  O   LEU A 567     -31.625  13.539  15.656  1.00 87.25           O  
ATOM   4491  CG  LEU A 567     -29.828  15.914  18.734  1.00 87.25           C  
ATOM   4492  CD1 LEU A 567     -30.156  17.406  18.609  1.00 87.25           C  
ATOM   4493  CD2 LEU A 567     -30.297  15.391  20.094  1.00 87.25           C  
ATOM   4494  N   LYS A 568     -31.203  11.633  16.734  1.00 86.56           N  
ATOM   4495  CA  LYS A 568     -31.953  10.719  15.867  1.00 86.56           C  
ATOM   4496  C   LYS A 568     -33.438  11.094  15.812  1.00 86.56           C  
ATOM   4497  CB  LYS A 568     -31.797   9.273  16.359  1.00 86.56           C  
ATOM   4498  O   LYS A 568     -34.031  11.047  14.742  1.00 86.56           O  
ATOM   4499  CG  LYS A 568     -32.375   8.234  15.414  1.00 86.56           C  
ATOM   4500  CD  LYS A 568     -32.062   6.820  15.891  1.00 86.56           C  
ATOM   4501  CE  LYS A 568     -32.656   5.777  14.945  1.00 86.56           C  
ATOM   4502  NZ  LYS A 568     -32.344   4.387  15.398  1.00 86.56           N  
ATOM   4503  N   HIS A 569     -34.000  11.383  16.922  1.00 90.62           N  
ATOM   4504  CA  HIS A 569     -35.406  11.734  16.969  1.00 90.62           C  
ATOM   4505  C   HIS A 569     -35.719  12.922  16.062  1.00 90.62           C  
ATOM   4506  CB  HIS A 569     -35.844  12.062  18.406  1.00 90.62           C  
ATOM   4507  O   HIS A 569     -36.656  12.859  15.250  1.00 90.62           O  
ATOM   4508  CG  HIS A 569     -37.281  12.406  18.547  1.00 90.62           C  
ATOM   4509  CD2 HIS A 569     -38.375  11.969  17.859  1.00 90.62           C  
ATOM   4510  ND1 HIS A 569     -37.750  13.297  19.484  1.00 90.62           N  
ATOM   4511  CE1 HIS A 569     -39.062  13.406  19.375  1.00 90.62           C  
ATOM   4512  NE2 HIS A 569     -39.469  12.609  18.391  1.00 90.62           N  
ATOM   4513  N   ILE A 570     -34.938  14.000  16.109  1.00 91.06           N  
ATOM   4514  CA  ILE A 570     -35.125  15.188  15.289  1.00 91.06           C  
ATOM   4515  C   ILE A 570     -34.844  14.859  13.828  1.00 91.06           C  
ATOM   4516  CB  ILE A 570     -34.250  16.359  15.758  1.00 91.06           C  
ATOM   4517  O   ILE A 570     -35.562  15.305  12.930  1.00 91.06           O  
ATOM   4518  CG1 ILE A 570     -34.562  16.734  17.203  1.00 91.06           C  
ATOM   4519  CG2 ILE A 570     -34.406  17.562  14.828  1.00 91.06           C  
ATOM   4520  CD1 ILE A 570     -36.000  17.219  17.422  1.00 91.06           C  
ATOM   4521  N   GLN A 571     -33.844  14.047  13.625  1.00 88.81           N  
ATOM   4522  CA  GLN A 571     -33.438  13.617  12.281  1.00 88.81           C  
ATOM   4523  C   GLN A 571     -34.594  12.883  11.586  1.00 88.81           C  
ATOM   4524  CB  GLN A 571     -32.188  12.719  12.344  1.00 88.81           C  
ATOM   4525  O   GLN A 571     -34.875  13.141  10.414  1.00 88.81           O  
ATOM   4526  CG  GLN A 571     -31.703  12.266  10.984  1.00 88.81           C  
ATOM   4527  CD  GLN A 571     -30.562  11.266  11.078  1.00 88.81           C  
ATOM   4528  NE2 GLN A 571     -29.938  10.977   9.945  1.00 88.81           N  
ATOM   4529  OE1 GLN A 571     -30.266  10.742  12.156  1.00 88.81           O  
ATOM   4530  N   LEU A 572     -35.250  12.000  12.289  1.00 89.25           N  
ATOM   4531  CA  LEU A 572     -36.312  11.188  11.727  1.00 89.25           C  
ATOM   4532  C   LEU A 572     -37.531  12.047  11.398  1.00 89.25           C  
ATOM   4533  CB  LEU A 572     -36.719  10.078  12.711  1.00 89.25           C  
ATOM   4534  O   LEU A 572     -38.156  11.867  10.344  1.00 89.25           O  
ATOM   4535  CG  LEU A 572     -35.750   8.906  12.836  1.00 89.25           C  
ATOM   4536  CD1 LEU A 572     -36.125   8.008  14.000  1.00 89.25           C  
ATOM   4537  CD2 LEU A 572     -35.688   8.109  11.531  1.00 89.25           C  
ATOM   4538  N   LEU A 573     -37.844  13.016  12.266  1.00 91.25           N  
ATOM   4539  CA  LEU A 573     -38.969  13.906  12.023  1.00 91.25           C  
ATOM   4540  C   LEU A 573     -38.688  14.789  10.805  1.00 91.25           C  
ATOM   4541  CB  LEU A 573     -39.219  14.781  13.250  1.00 91.25           C  
ATOM   4542  O   LEU A 573     -39.594  14.992   9.984  1.00 91.25           O  
ATOM   4543  CG  LEU A 573     -39.875  14.086  14.445  1.00 91.25           C  
ATOM   4544  CD1 LEU A 573     -39.906  15.008  15.656  1.00 91.25           C  
ATOM   4545  CD2 LEU A 573     -41.312  13.641  14.094  1.00 91.25           C  
ATOM   4546  N   ALA A 574     -37.438  15.250  10.719  1.00 91.06           N  
ATOM   4547  CA  ALA A 574     -37.062  16.094   9.586  1.00 91.06           C  
ATOM   4548  C   ALA A 574     -37.062  15.312   8.281  1.00 91.06           C  
ATOM   4549  CB  ALA A 574     -35.688  16.734   9.820  1.00 91.06           C  
ATOM   4550  O   ALA A 574     -37.406  15.844   7.227  1.00 91.06           O  
ATOM   4551  N   GLU A 575     -36.656  14.039   8.344  1.00 89.81           N  
ATOM   4552  CA  GLU A 575     -36.656  13.148   7.184  1.00 89.81           C  
ATOM   4553  C   GLU A 575     -38.094  12.953   6.656  1.00 89.81           C  
ATOM   4554  CB  GLU A 575     -36.031  11.797   7.539  1.00 89.81           C  
ATOM   4555  O   GLU A 575     -38.312  12.961   5.445  1.00 89.81           O  
ATOM   4556  CG  GLU A 575     -35.906  10.852   6.352  1.00 89.81           C  
ATOM   4557  CD  GLU A 575     -35.062   9.625   6.656  1.00 89.81           C  
ATOM   4558  OE1 GLU A 575     -34.750   8.852   5.719  1.00 89.81           O  
ATOM   4559  OE2 GLU A 575     -34.719   9.438   7.836  1.00 89.81           O  
ATOM   4560  N   LYS A 576     -39.031  12.828   7.555  1.00 87.88           N  
ATOM   4561  CA  LYS A 576     -40.438  12.680   7.160  1.00 87.88           C  
ATOM   4562  C   LYS A 576     -40.938  13.938   6.473  1.00 87.88           C  
ATOM   4563  CB  LYS A 576     -41.312  12.352   8.375  1.00 87.88           C  
ATOM   4564  O   LYS A 576     -41.719  13.859   5.508  1.00 87.88           O  
ATOM   4565  CG  LYS A 576     -41.062  10.961   8.945  1.00 87.88           C  
ATOM   4566  CD  LYS A 576     -41.969  10.703  10.156  1.00 87.88           C  
ATOM   4567  CE  LYS A 576     -41.688   9.336  10.773  1.00 87.88           C  
ATOM   4568  NZ  LYS A 576     -42.500   9.102  12.000  1.00 87.88           N  
ATOM   4569  N   GLY A 577     -40.406  15.062   6.887  1.00 86.69           N  
ATOM   4570  CA  GLY A 577     -40.875  16.344   6.355  1.00 86.69           C  
ATOM   4571  C   GLY A 577     -40.250  16.688   5.016  1.00 86.69           C  
ATOM   4572  O   GLY A 577     -40.750  17.531   4.293  1.00 86.69           O  
ATOM   4573  N   GLN A 578     -39.219  15.961   4.562  1.00 83.31           N  
ATOM   4574  CA  GLN A 578     -38.469  16.234   3.346  1.00 83.31           C  
ATOM   4575  C   GLN A 578     -39.125  15.617   2.125  1.00 83.31           C  
ATOM   4576  CB  GLN A 578     -37.031  15.727   3.475  1.00 83.31           C  
ATOM   4577  O   GLN A 578     -39.000  16.125   1.009  1.00 83.31           O  
ATOM   4578  CG  GLN A 578     -36.094  16.172   2.346  1.00 83.31           C  
ATOM   4579  CD  GLN A 578     -34.688  15.648   2.496  1.00 83.31           C  
ATOM   4580  NE2 GLN A 578     -33.812  16.000   1.557  1.00 83.31           N  
ATOM   4581  OE1 GLN A 578     -34.375  14.922   3.449  1.00 83.31           O  
ATOM   4582  N   HIS A 579     -39.812  14.547   2.406  1.00 79.81           N  
ATOM   4583  CA  HIS A 579     -40.406  13.828   1.300  1.00 79.81           C  
ATOM   4584  C   HIS A 579     -41.781  14.391   0.968  1.00 79.81           C  
ATOM   4585  CB  HIS A 579     -40.531  12.336   1.631  1.00 79.81           C  
ATOM   4586  O   HIS A 579     -42.812  13.875   1.443  1.00 79.81           O  
ATOM   4587  CG  HIS A 579     -39.219  11.633   1.682  1.00 79.81           C  
ATOM   4588  CD2 HIS A 579     -38.438  11.117   0.696  1.00 79.81           C  
ATOM   4589  ND1 HIS A 579     -38.531  11.398   2.861  1.00 79.81           N  
ATOM   4590  CE1 HIS A 579     -37.406  10.766   2.598  1.00 79.81           C  
ATOM   4591  NE2 HIS A 579     -37.312  10.586   1.291  1.00 79.81           N  
ATOM   4592  N   ASP A 580     -41.875  15.547   0.192  1.00 70.56           N  
ATOM   4593  CA  ASP A 580     -43.062  16.359  -0.041  1.00 70.56           C  
ATOM   4594  C   ASP A 580     -44.000  15.688  -1.059  1.00 70.56           C  
ATOM   4595  CB  ASP A 580     -42.688  17.750  -0.518  1.00 70.56           C  
ATOM   4596  O   ASP A 580     -45.031  16.219  -1.399  1.00 70.56           O  
ATOM   4597  CG  ASP A 580     -41.875  17.750  -1.796  1.00 70.56           C  
ATOM   4598  OD1 ASP A 580     -41.188  16.734  -2.084  1.00 70.56           O  
ATOM   4599  OD2 ASP A 580     -41.875  18.766  -2.518  1.00 70.56           O  
ATOM   4600  N   GLU A 581     -43.688  14.406  -1.574  1.00 71.38           N  
ATOM   4601  CA  GLU A 581     -44.500  13.797  -2.635  1.00 71.38           C  
ATOM   4602  C   GLU A 581     -45.625  12.969  -2.057  1.00 71.38           C  
ATOM   4603  CB  GLU A 581     -43.625  12.930  -3.537  1.00 71.38           C  
ATOM   4604  O   GLU A 581     -46.656  12.766  -2.717  1.00 71.38           O  
ATOM   4605  CG  GLU A 581     -42.594  13.719  -4.352  1.00 71.38           C  
ATOM   4606  CD  GLU A 581     -41.750  12.844  -5.250  1.00 71.38           C  
ATOM   4607  OE1 GLU A 581     -40.844  13.375  -5.945  1.00 71.38           O  
ATOM   4608  OE2 GLU A 581     -41.969  11.609  -5.258  1.00 71.38           O  
ATOM   4609  N   ALA A 582     -45.719  12.812  -0.721  1.00 69.56           N  
ATOM   4610  CA  ALA A 582     -46.688  11.875  -0.133  1.00 69.56           C  
ATOM   4611  C   ALA A 582     -47.875  12.609   0.487  1.00 69.56           C  
ATOM   4612  CB  ALA A 582     -45.969  11.008   0.916  1.00 69.56           C  
ATOM   4613  O   ALA A 582     -47.719  13.742   0.948  1.00 69.56           O  
ATOM   4614  N   ASP A 583     -49.125  12.211   0.216  1.00 75.12           N  
ATOM   4615  CA  ASP A 583     -50.344  12.727   0.828  1.00 75.12           C  
ATOM   4616  C   ASP A 583     -50.219  12.812   2.346  1.00 75.12           C  
ATOM   4617  CB  ASP A 583     -51.562  11.859   0.459  1.00 75.12           C  
ATOM   4618  O   ASP A 583     -50.750  13.734   2.975  1.00 75.12           O  
ATOM   4619  CG  ASP A 583     -52.000  12.031  -0.986  1.00 75.12           C  
ATOM   4620  OD1 ASP A 583     -51.750  13.102  -1.573  1.00 75.12           O  
ATOM   4621  OD2 ASP A 583     -52.594  11.078  -1.541  1.00 75.12           O  
ATOM   4622  N   ILE A 584     -49.406  12.000   2.861  1.00 79.44           N  
ATOM   4623  CA  ILE A 584     -49.125  11.930   4.293  1.00 79.44           C  
ATOM   4624  C   ILE A 584     -48.406  13.188   4.750  1.00 79.44           C  
ATOM   4625  CB  ILE A 584     -48.312  10.672   4.648  1.00 79.44           C  
ATOM   4626  O   ILE A 584     -48.594  13.641   5.883  1.00 79.44           O  
ATOM   4627  CG1 ILE A 584     -49.062   9.398   4.234  1.00 79.44           C  
ATOM   4628  CG2 ILE A 584     -47.969  10.648   6.145  1.00 79.44           C  
ATOM   4629  CD1 ILE A 584     -48.219   8.133   4.293  1.00 79.44           C  
ATOM   4630  N   TRP A 585     -47.656  13.742   3.889  1.00 86.75           N  
ATOM   4631  CA  TRP A 585     -46.875  14.922   4.191  1.00 86.75           C  
ATOM   4632  C   TRP A 585     -47.750  16.125   4.500  1.00 86.75           C  
ATOM   4633  CB  TRP A 585     -45.938  15.250   3.027  1.00 86.75           C  
ATOM   4634  O   TRP A 585     -47.594  16.797   5.520  1.00 86.75           O  
ATOM   4635  CG  TRP A 585     -44.938  16.328   3.338  1.00 86.75           C  
ATOM   4636  CD1 TRP A 585     -43.656  16.141   3.824  1.00 86.75           C  
ATOM   4637  CD2 TRP A 585     -45.094  17.734   3.188  1.00 86.75           C  
ATOM   4638  CE2 TRP A 585     -43.906  18.359   3.602  1.00 86.75           C  
ATOM   4639  CE3 TRP A 585     -46.156  18.531   2.744  1.00 86.75           C  
ATOM   4640  NE1 TRP A 585     -43.031  17.359   3.984  1.00 86.75           N  
ATOM   4641  CH2 TRP A 585     -44.781  20.500   3.143  1.00 86.75           C  
ATOM   4642  CZ2 TRP A 585     -43.750  19.734   3.582  1.00 86.75           C  
ATOM   4643  CZ3 TRP A 585     -46.000  19.906   2.725  1.00 86.75           C  
ATOM   4644  N   ARG A 586     -48.781  16.359   3.623  1.00 81.94           N  
ATOM   4645  CA  ARG A 586     -49.688  17.500   3.738  1.00 81.94           C  
ATOM   4646  C   ARG A 586     -50.438  17.469   5.047  1.00 81.94           C  
ATOM   4647  CB  ARG A 586     -50.625  17.562   2.555  1.00 81.94           C  
ATOM   4648  O   ARG A 586     -50.656  18.500   5.695  1.00 81.94           O  
ATOM   4649  CG  ARG A 586     -50.000  18.078   1.270  1.00 81.94           C  
ATOM   4650  CD  ARG A 586     -51.031  18.172   0.145  1.00 81.94           C  
ATOM   4651  NE  ARG A 586     -50.406  18.500  -1.130  1.00 81.94           N  
ATOM   4652  NH1 ARG A 586     -52.312  18.172  -2.396  1.00 81.94           N  
ATOM   4653  NH2 ARG A 586     -50.344  18.797  -3.406  1.00 81.94           N  
ATOM   4654  CZ  ARG A 586     -51.031  18.484  -2.309  1.00 81.94           C  
ATOM   4655  N   GLU A 587     -50.812  16.281   5.535  1.00 84.38           N  
ATOM   4656  CA  GLU A 587     -51.656  16.109   6.719  1.00 84.38           C  
ATOM   4657  C   GLU A 587     -50.844  16.188   8.000  1.00 84.38           C  
ATOM   4658  CB  GLU A 587     -52.406  14.773   6.656  1.00 84.38           C  
ATOM   4659  O   GLU A 587     -51.344  16.609   9.047  1.00 84.38           O  
ATOM   4660  CG  GLU A 587     -53.500  14.727   5.602  1.00 84.38           C  
ATOM   4661  CD  GLU A 587     -54.188  13.383   5.523  1.00 84.38           C  
ATOM   4662  OE1 GLU A 587     -55.094  13.211   4.664  1.00 84.38           O  
ATOM   4663  OE2 GLU A 587     -53.844  12.484   6.324  1.00 84.38           O  
ATOM   4664  N   ASN A 588     -49.469  16.000   7.844  1.00 90.69           N  
ATOM   4665  CA  ASN A 588     -48.750  15.773   9.078  1.00 90.69           C  
ATOM   4666  C   ASN A 588     -47.625  16.797   9.266  1.00 90.69           C  
ATOM   4667  CB  ASN A 588     -48.156  14.352   9.109  1.00 90.69           C  
ATOM   4668  O   ASN A 588     -47.000  16.859  10.328  1.00 90.69           O  
ATOM   4669  CG  ASN A 588     -49.219  13.297   9.297  1.00 90.69           C  
ATOM   4670  ND2 ASN A 588     -49.219  12.289   8.430  1.00 90.69           N  
ATOM   4671  OD1 ASN A 588     -50.062  13.375  10.219  1.00 90.69           O  
ATOM   4672  N   ILE A 589     -47.375  17.625   8.164  1.00 91.62           N  
ATOM   4673  CA  ILE A 589     -46.188  18.484   8.195  1.00 91.62           C  
ATOM   4674  C   ILE A 589     -46.281  19.438   9.383  1.00 91.62           C  
ATOM   4675  CB  ILE A 589     -46.062  19.297   6.883  1.00 91.62           C  
ATOM   4676  O   ILE A 589     -45.312  19.688  10.070  1.00 91.62           O  
ATOM   4677  CG1 ILE A 589     -44.750  20.078   6.883  1.00 91.62           C  
ATOM   4678  CG2 ILE A 589     -47.250  20.219   6.680  1.00 91.62           C  
ATOM   4679  CD1 ILE A 589     -43.500  19.219   7.008  1.00 91.62           C  
ATOM   4680  N   LYS A 590     -47.469  19.984   9.711  1.00 91.75           N  
ATOM   4681  CA  LYS A 590     -47.625  20.875  10.859  1.00 91.75           C  
ATOM   4682  C   LYS A 590     -47.312  20.156  12.164  1.00 91.75           C  
ATOM   4683  CB  LYS A 590     -49.062  21.422  10.914  1.00 91.75           C  
ATOM   4684  O   LYS A 590     -46.656  20.719  13.039  1.00 91.75           O  
ATOM   4685  CG  LYS A 590     -49.312  22.422  12.023  1.00 91.75           C  
ATOM   4686  CD  LYS A 590     -50.688  23.031  11.945  1.00 91.75           C  
ATOM   4687  CE  LYS A 590     -50.938  24.047  13.055  1.00 91.75           C  
ATOM   4688  NZ  LYS A 590     -52.344  24.562  13.047  1.00 91.75           N  
ATOM   4689  N   ARG A 591     -47.812  18.938  12.242  1.00 93.12           N  
ATOM   4690  CA  ARG A 591     -47.562  18.141  13.430  1.00 93.12           C  
ATOM   4691  C   ARG A 591     -46.062  17.891  13.625  1.00 93.12           C  
ATOM   4692  CB  ARG A 591     -48.281  16.797  13.344  1.00 93.12           C  
ATOM   4693  O   ARG A 591     -45.531  18.016  14.734  1.00 93.12           O  
ATOM   4694  CG  ARG A 591     -48.188  15.953  14.602  1.00 93.12           C  
ATOM   4695  CD  ARG A 591     -48.969  14.648  14.469  1.00 93.12           C  
ATOM   4696  NE  ARG A 591     -48.281  13.711  13.570  1.00 93.12           N  
ATOM   4697  NH1 ARG A 591     -48.906  11.820  14.750  1.00 93.12           N  
ATOM   4698  NH2 ARG A 591     -47.656  11.633  12.844  1.00 93.12           N  
ATOM   4699  CZ  ARG A 591     -48.281  12.391  13.727  1.00 93.12           C  
ATOM   4700  N   TRP A 592     -45.312  17.547  12.594  1.00 93.69           N  
ATOM   4701  CA  TRP A 592     -43.875  17.281  12.664  1.00 93.69           C  
ATOM   4702  C   TRP A 592     -43.125  18.531  13.031  1.00 93.69           C  
ATOM   4703  CB  TRP A 592     -43.375  16.719  11.328  1.00 93.69           C  
ATOM   4704  O   TRP A 592     -42.188  18.484  13.836  1.00 93.69           O  
ATOM   4705  CG  TRP A 592     -44.000  15.414  10.938  1.00 93.69           C  
ATOM   4706  CD1 TRP A 592     -44.500  14.445  11.773  1.00 93.69           C  
ATOM   4707  CD2 TRP A 592     -44.188  14.922   9.609  1.00 93.69           C  
ATOM   4708  CE2 TRP A 592     -44.812  13.648   9.711  1.00 93.69           C  
ATOM   4709  CE3 TRP A 592     -43.906  15.430   8.336  1.00 93.69           C  
ATOM   4710  NE1 TRP A 592     -44.969  13.383  11.047  1.00 93.69           N  
ATOM   4711  CH2 TRP A 592     -44.844  13.406   7.359  1.00 93.69           C  
ATOM   4712  CZ2 TRP A 592     -45.125  12.883   8.594  1.00 93.69           C  
ATOM   4713  CZ3 TRP A 592     -44.250  14.672   7.219  1.00 93.69           C  
ATOM   4714  N   ILE A 593     -43.531  19.688  12.406  1.00 93.69           N  
ATOM   4715  CA  ILE A 593     -42.906  20.953  12.711  1.00 93.69           C  
ATOM   4716  C   ILE A 593     -43.094  21.297  14.188  1.00 93.69           C  
ATOM   4717  CB  ILE A 593     -43.438  22.094  11.820  1.00 93.69           C  
ATOM   4718  O   ILE A 593     -42.156  21.688  14.875  1.00 93.69           O  
ATOM   4719  CG1 ILE A 593     -43.000  21.891  10.367  1.00 93.69           C  
ATOM   4720  CG2 ILE A 593     -42.969  23.453  12.344  1.00 93.69           C  
ATOM   4721  CD1 ILE A 593     -43.594  22.891   9.391  1.00 93.69           C  
ATOM   4722  N   ASP A 594     -44.344  21.125  14.680  1.00 92.31           N  
ATOM   4723  CA  ASP A 594     -44.656  21.406  16.078  1.00 92.31           C  
ATOM   4724  C   ASP A 594     -43.844  20.516  17.016  1.00 92.31           C  
ATOM   4725  CB  ASP A 594     -46.156  21.234  16.344  1.00 92.31           C  
ATOM   4726  O   ASP A 594     -43.344  20.969  18.047  1.00 92.31           O  
ATOM   4727  CG  ASP A 594     -47.000  22.328  15.742  1.00 92.31           C  
ATOM   4728  OD1 ASP A 594     -46.438  23.406  15.391  1.00 92.31           O  
ATOM   4729  OD2 ASP A 594     -48.219  22.141  15.609  1.00 92.31           O  
ATOM   4730  N   GLU A 595     -43.688  19.297  16.609  1.00 92.69           N  
ATOM   4731  CA  GLU A 595     -42.938  18.344  17.438  1.00 92.69           C  
ATOM   4732  C   GLU A 595     -41.469  18.719  17.500  1.00 92.69           C  
ATOM   4733  CB  GLU A 595     -43.094  16.922  16.875  1.00 92.69           C  
ATOM   4734  O   GLU A 595     -40.844  18.609  18.547  1.00 92.69           O  
ATOM   4735  CG  GLU A 595     -44.438  16.281  17.219  1.00 92.69           C  
ATOM   4736  CD  GLU A 595     -44.531  14.812  16.812  1.00 92.69           C  
ATOM   4737  OE1 GLU A 595     -45.625  14.320  16.547  1.00 92.69           O  
ATOM   4738  OE2 GLU A 595     -43.469  14.156  16.750  1.00 92.69           O  
ATOM   4739  N   ILE A 596     -40.875  19.109  16.359  1.00 93.44           N  
ATOM   4740  CA  ILE A 596     -39.469  19.516  16.328  1.00 93.44           C  
ATOM   4741  C   ILE A 596     -39.281  20.766  17.203  1.00 93.44           C  
ATOM   4742  CB  ILE A 596     -39.000  19.797  14.891  1.00 93.44           C  
ATOM   4743  O   ILE A 596     -38.344  20.844  17.984  1.00 93.44           O  
ATOM   4744  CG1 ILE A 596     -38.875  18.484  14.102  1.00 93.44           C  
ATOM   4745  CG2 ILE A 596     -37.656  20.547  14.906  1.00 93.44           C  
ATOM   4746  CD1 ILE A 596     -38.531  18.672  12.633  1.00 93.44           C  
ATOM   4747  N   GLU A 597     -40.250  21.703  17.125  1.00 93.06           N  
ATOM   4748  CA  GLU A 597     -40.188  22.953  17.875  1.00 93.06           C  
ATOM   4749  C   GLU A 597     -40.250  22.703  19.375  1.00 93.06           C  
ATOM   4750  CB  GLU A 597     -41.281  23.906  17.438  1.00 93.06           C  
ATOM   4751  O   GLU A 597     -39.531  23.328  20.156  1.00 93.06           O  
ATOM   4752  CG  GLU A 597     -41.219  25.297  18.062  1.00 93.06           C  
ATOM   4753  CD  GLU A 597     -42.375  26.203  17.688  1.00 93.06           C  
ATOM   4754  OE1 GLU A 597     -42.281  27.438  17.891  1.00 93.06           O  
ATOM   4755  OE2 GLU A 597     -43.375  25.672  17.172  1.00 93.06           O  
ATOM   4756  N   GLN A 598     -41.031  21.703  19.797  1.00 90.62           N  
ATOM   4757  CA  GLN A 598     -41.312  21.469  21.203  1.00 90.62           C  
ATOM   4758  C   GLN A 598     -40.250  20.562  21.828  1.00 90.62           C  
ATOM   4759  CB  GLN A 598     -42.688  20.875  21.406  1.00 90.62           C  
ATOM   4760  O   GLN A 598     -39.938  20.688  23.016  1.00 90.62           O  
ATOM   4761  CG  GLN A 598     -43.844  21.875  21.203  1.00 90.62           C  
ATOM   4762  CD  GLN A 598     -45.188  21.234  21.328  1.00 90.62           C  
ATOM   4763  NE2 GLN A 598     -46.250  22.031  21.172  1.00 90.62           N  
ATOM   4764  OE1 GLN A 598     -45.312  20.016  21.547  1.00 90.62           O  
ATOM   4765  N   SER A 599     -39.625  19.703  20.969  1.00 90.81           N  
ATOM   4766  CA  SER A 599     -38.844  18.625  21.578  1.00 90.81           C  
ATOM   4767  C   SER A 599     -37.344  18.844  21.406  1.00 90.81           C  
ATOM   4768  CB  SER A 599     -39.250  17.281  20.969  1.00 90.81           C  
ATOM   4769  O   SER A 599     -36.531  18.266  22.125  1.00 90.81           O  
ATOM   4770  OG  SER A 599     -38.969  17.250  19.578  1.00 90.81           O  
ATOM   4771  N   TRP A 600     -36.906  19.719  20.453  1.00 92.56           N  
ATOM   4772  CA  TRP A 600     -35.469  19.750  20.094  1.00 92.56           C  
ATOM   4773  C   TRP A 600     -34.625  20.172  21.297  1.00 92.56           C  
ATOM   4774  CB  TRP A 600     -35.250  20.734  18.938  1.00 92.56           C  
ATOM   4775  O   TRP A 600     -33.531  19.625  21.516  1.00 92.56           O  
ATOM   4776  CG  TRP A 600     -35.406  22.172  19.312  1.00 92.56           C  
ATOM   4777  CD1 TRP A 600     -36.531  22.922  19.234  1.00 92.56           C  
ATOM   4778  CD2 TRP A 600     -34.375  23.031  19.812  1.00 92.56           C  
ATOM   4779  CE2 TRP A 600     -34.969  24.297  20.016  1.00 92.56           C  
ATOM   4780  CE3 TRP A 600     -33.031  22.859  20.109  1.00 92.56           C  
ATOM   4781  NE1 TRP A 600     -36.281  24.203  19.656  1.00 92.56           N  
ATOM   4782  CH2 TRP A 600     -32.906  25.188  20.797  1.00 92.56           C  
ATOM   4783  CZ2 TRP A 600     -34.250  25.391  20.516  1.00 92.56           C  
ATOM   4784  CZ3 TRP A 600     -32.312  23.938  20.609  1.00 92.56           C  
ATOM   4785  N   PHE A 601     -35.062  21.188  22.078  1.00 92.50           N  
ATOM   4786  CA  PHE A 601     -34.281  21.688  23.203  1.00 92.50           C  
ATOM   4787  C   PHE A 601     -34.094  20.594  24.266  1.00 92.50           C  
ATOM   4788  CB  PHE A 601     -34.938  22.922  23.812  1.00 92.50           C  
ATOM   4789  O   PHE A 601     -33.000  20.406  24.797  1.00 92.50           O  
ATOM   4790  CG  PHE A 601     -34.094  23.594  24.875  1.00 92.50           C  
ATOM   4791  CD1 PHE A 601     -34.406  23.422  26.219  1.00 92.50           C  
ATOM   4792  CD2 PHE A 601     -33.031  24.375  24.531  1.00 92.50           C  
ATOM   4793  CE1 PHE A 601     -33.656  24.031  27.219  1.00 92.50           C  
ATOM   4794  CE2 PHE A 601     -32.250  25.000  25.516  1.00 92.50           C  
ATOM   4795  CZ  PHE A 601     -32.562  24.828  26.859  1.00 92.50           C  
ATOM   4796  N   GLU A 602     -35.250  19.906  24.531  1.00 90.38           N  
ATOM   4797  CA  GLU A 602     -35.219  18.812  25.500  1.00 90.38           C  
ATOM   4798  C   GLU A 602     -34.250  17.703  25.047  1.00 90.38           C  
ATOM   4799  CB  GLU A 602     -36.594  18.234  25.734  1.00 90.38           C  
ATOM   4800  O   GLU A 602     -33.500  17.156  25.844  1.00 90.38           O  
ATOM   4801  CG  GLU A 602     -36.688  17.281  26.922  1.00 90.38           C  
ATOM   4802  CD  GLU A 602     -38.125  16.812  27.219  1.00 90.38           C  
ATOM   4803  OE1 GLU A 602     -38.312  16.016  28.156  1.00 90.38           O  
ATOM   4804  OE2 GLU A 602     -39.031  17.266  26.500  1.00 90.38           O  
ATOM   4805  N   ASP A 603     -34.219  17.375  23.719  1.00 89.56           N  
ATOM   4806  CA  ASP A 603     -33.344  16.359  23.156  1.00 89.56           C  
ATOM   4807  C   ASP A 603     -31.875  16.766  23.297  1.00 89.56           C  
ATOM   4808  CB  ASP A 603     -33.688  16.125  21.672  1.00 89.56           C  
ATOM   4809  O   ASP A 603     -31.031  15.930  23.625  1.00 89.56           O  
ATOM   4810  CG  ASP A 603     -34.969  15.336  21.484  1.00 89.56           C  
ATOM   4811  OD1 ASP A 603     -35.594  14.938  22.484  1.00 89.56           O  
ATOM   4812  OD2 ASP A 603     -35.344  15.109  20.312  1.00 89.56           O  
ATOM   4813  N   VAL A 604     -31.609  18.016  23.062  1.00 91.31           N  
ATOM   4814  CA  VAL A 604     -30.250  18.531  23.172  1.00 91.31           C  
ATOM   4815  C   VAL A 604     -29.781  18.453  24.625  1.00 91.31           C  
ATOM   4816  CB  VAL A 604     -30.156  19.984  22.672  1.00 91.31           C  
ATOM   4817  O   VAL A 604     -28.656  18.031  24.906  1.00 91.31           O  
ATOM   4818  CG1 VAL A 604     -28.797  20.594  23.016  1.00 91.31           C  
ATOM   4819  CG2 VAL A 604     -30.391  20.047  21.156  1.00 91.31           C  
ATOM   4820  N   THR A 605     -30.625  18.859  25.594  1.00 89.44           N  
ATOM   4821  CA  THR A 605     -30.297  18.828  27.000  1.00 89.44           C  
ATOM   4822  C   THR A 605     -30.047  17.406  27.484  1.00 89.44           C  
ATOM   4823  CB  THR A 605     -31.422  19.453  27.859  1.00 89.44           C  
ATOM   4824  O   THR A 605     -29.094  17.156  28.234  1.00 89.44           O  
ATOM   4825  CG2 THR A 605     -31.000  19.594  29.312  1.00 89.44           C  
ATOM   4826  OG1 THR A 605     -31.734  20.766  27.344  1.00 89.44           O  
ATOM   4827  N   LYS A 606     -30.906  16.453  27.000  1.00 89.00           N  
ATOM   4828  CA  LYS A 606     -30.750  15.047  27.344  1.00 89.00           C  
ATOM   4829  C   LYS A 606     -29.406  14.508  26.844  1.00 89.00           C  
ATOM   4830  CB  LYS A 606     -31.891  14.211  26.781  1.00 89.00           C  
ATOM   4831  O   LYS A 606     -28.719  13.773  27.562  1.00 89.00           O  
ATOM   4832  CG  LYS A 606     -33.188  14.328  27.547  1.00 89.00           C  
ATOM   4833  CD  LYS A 606     -34.281  13.422  26.984  1.00 89.00           C  
ATOM   4834  CE  LYS A 606     -35.594  13.625  27.688  1.00 89.00           C  
ATOM   4835  NZ  LYS A 606     -36.688  12.789  27.078  1.00 89.00           N  
ATOM   4836  N   LEU A 607     -29.062  14.898  25.609  1.00 87.19           N  
ATOM   4837  CA  LEU A 607     -27.797  14.445  25.031  1.00 87.19           C  
ATOM   4838  C   LEU A 607     -26.609  15.094  25.750  1.00 87.19           C  
ATOM   4839  CB  LEU A 607     -27.750  14.773  23.547  1.00 87.19           C  
ATOM   4840  O   LEU A 607     -25.594  14.438  26.000  1.00 87.19           O  
ATOM   4841  CG  LEU A 607     -26.516  14.266  22.781  1.00 87.19           C  
ATOM   4842  CD1 LEU A 607     -26.391  12.758  22.938  1.00 87.19           C  
ATOM   4843  CD2 LEU A 607     -26.594  14.656  21.312  1.00 87.19           C  
ATOM   4844  N   GLU A 608     -26.703  16.391  26.094  1.00 88.69           N  
ATOM   4845  CA  GLU A 608     -25.656  17.078  26.859  1.00 88.69           C  
ATOM   4846  C   GLU A 608     -25.375  16.359  28.172  1.00 88.69           C  
ATOM   4847  CB  GLU A 608     -26.047  18.531  27.109  1.00 88.69           C  
ATOM   4848  O   GLU A 608     -24.219  16.188  28.562  1.00 88.69           O  
ATOM   4849  CG  GLU A 608     -25.781  19.453  25.938  1.00 88.69           C  
ATOM   4850  CD  GLU A 608     -26.172  20.906  26.203  1.00 88.69           C  
ATOM   4851  OE1 GLU A 608     -25.719  21.797  25.453  1.00 88.69           O  
ATOM   4852  OE2 GLU A 608     -26.922  21.141  27.172  1.00 88.69           O  
ATOM   4853  N   HIS A 609     -26.484  15.984  28.844  1.00 84.56           N  
ATOM   4854  CA  HIS A 609     -26.359  15.273  30.109  1.00 84.56           C  
ATOM   4855  C   HIS A 609     -25.703  13.914  29.906  1.00 84.56           C  
ATOM   4856  CB  HIS A 609     -27.734  15.102  30.766  1.00 84.56           C  
ATOM   4857  O   HIS A 609     -24.844  13.516  30.703  1.00 84.56           O  
ATOM   4858  CG  HIS A 609     -27.672  14.633  32.188  1.00 84.56           C  
ATOM   4859  CD2 HIS A 609     -28.031  13.461  32.750  1.00 84.56           C  
ATOM   4860  ND1 HIS A 609     -27.188  15.422  33.188  1.00 84.56           N  
ATOM   4861  CE1 HIS A 609     -27.266  14.750  34.344  1.00 84.56           C  
ATOM   4862  NE2 HIS A 609     -27.766  13.555  34.094  1.00 84.56           N  
ATOM   4863  N   TRP A 610     -26.125  13.211  28.875  1.00 83.81           N  
ATOM   4864  CA  TRP A 610     -25.547  11.914  28.547  1.00 83.81           C  
ATOM   4865  C   TRP A 610     -24.062  12.047  28.219  1.00 83.81           C  
ATOM   4866  CB  TRP A 610     -26.281  11.258  27.391  1.00 83.81           C  
ATOM   4867  O   TRP A 610     -23.234  11.250  28.688  1.00 83.81           O  
ATOM   4868  CG  TRP A 610     -25.797   9.875  27.047  1.00 83.81           C  
ATOM   4869  CD1 TRP A 610     -26.172   8.703  27.641  1.00 83.81           C  
ATOM   4870  CD2 TRP A 610     -24.844   9.523  26.047  1.00 83.81           C  
ATOM   4871  CE2 TRP A 610     -24.688   8.125  26.094  1.00 83.81           C  
ATOM   4872  CE3 TRP A 610     -24.094  10.266  25.125  1.00 83.81           C  
ATOM   4873  NE1 TRP A 610     -25.516   7.648  27.078  1.00 83.81           N  
ATOM   4874  CH2 TRP A 610     -23.109   8.188  24.328  1.00 83.81           C  
ATOM   4875  CZ2 TRP A 610     -23.812   7.441  25.234  1.00 83.81           C  
ATOM   4876  CZ3 TRP A 610     -23.234   9.586  24.266  1.00 83.81           C  
ATOM   4877  N   LEU A 611     -23.656  13.047  27.453  1.00 81.25           N  
ATOM   4878  CA  LEU A 611     -22.266  13.242  27.047  1.00 81.25           C  
ATOM   4879  C   LEU A 611     -21.406  13.664  28.234  1.00 81.25           C  
ATOM   4880  CB  LEU A 611     -22.172  14.305  25.938  1.00 81.25           C  
ATOM   4881  O   LEU A 611     -20.234  13.273  28.328  1.00 81.25           O  
ATOM   4882  CG  LEU A 611     -22.516  13.836  24.531  1.00 81.25           C  
ATOM   4883  CD1 LEU A 611     -22.719  15.031  23.609  1.00 81.25           C  
ATOM   4884  CD2 LEU A 611     -21.438  12.906  24.000  1.00 81.25           C  
ATOM   4885  N   ALA A 612     -21.984  14.492  29.156  1.00 77.38           N  
ATOM   4886  CA  ALA A 612     -21.266  14.938  30.344  1.00 77.38           C  
ATOM   4887  C   ALA A 612     -20.922  13.766  31.250  1.00 77.38           C  
ATOM   4888  CB  ALA A 612     -22.078  15.984  31.109  1.00 77.38           C  
ATOM   4889  O   ALA A 612     -19.891  13.766  31.922  1.00 77.38           O  
ATOM   4890  N   LYS A 613     -21.844  12.742  31.266  1.00 73.00           N  
ATOM   4891  CA  LYS A 613     -21.594  11.555  32.094  1.00 73.00           C  
ATOM   4892  C   LYS A 613     -20.516  10.680  31.469  1.00 73.00           C  
ATOM   4893  CB  LYS A 613     -22.891  10.742  32.250  1.00 73.00           C  
ATOM   4894  O   LYS A 613     -19.812   9.961  32.188  1.00 73.00           O  
ATOM   4895  CG  LYS A 613     -23.859  11.320  33.250  1.00 73.00           C  
ATOM   4896  CD  LYS A 613     -25.062  10.398  33.469  1.00 73.00           C  
ATOM   4897  CE  LYS A 613     -26.078  11.016  34.438  1.00 73.00           C  
ATOM   4898  NZ  LYS A 613     -27.250  10.117  34.625  1.00 73.00           N  
ATOM   4899  N   LYS A 614     -20.328  10.859  30.156  1.00 59.03           N  
ATOM   4900  CA  LYS A 614     -19.266  10.125  29.469  1.00 59.03           C  
ATOM   4901  C   LYS A 614     -17.922  10.820  29.641  1.00 59.03           C  
ATOM   4902  CB  LYS A 614     -19.594   9.977  27.984  1.00 59.03           C  
ATOM   4903  O   LYS A 614     -16.891  10.156  29.812  1.00 59.03           O  
ATOM   4904  CG  LYS A 614     -20.422   8.734  27.641  1.00 59.03           C  
ATOM   4905  CD  LYS A 614     -19.562   7.652  27.000  1.00 59.03           C  
ATOM   4906  CE  LYS A 614     -20.375   6.410  26.688  1.00 59.03           C  
ATOM   4907  NZ  LYS A 614     -19.516   5.293  26.188  1.00 59.03           N  
TER    4908      LYS A 614                                                      
ENDMDL                                                                          
END                                                                             
