# Supplementary material for: Theoretical study of ArcB and its dimerization, interaction with anaerobic metabolites, and activation of ArcA
Source: PeerJ. 2023 Oct 13;11:e16309. doi: 10.7717/peerj.16309 (PMC10578306; doi:10.7717/peerj.16309)
Supplement: Supplemental Information 2 [file peerj-11-16309-s002.zip › Supplementary Files/Type 1 and 2 ArcB sensor kinases models/Type 2/US188999963alingment type2alone.pdb]

ATOM      1  N   MET A   1      22.455  16.720 -52.165  1.00 52.97           N  
ATOM      2  CA  MET A   1      23.826  16.485 -51.708  1.00 52.97           C  
ATOM      3  C   MET A   1      24.203  15.019 -51.849  1.00 52.97           C  
ATOM      4  CB  MET A   1      23.974  16.907 -50.242  1.00 52.97           C  
ATOM      5  O   MET A   1      25.372  14.665 -51.713  1.00 52.97           O  
ATOM      6  CG  MET A   1      24.523  18.309 -50.065  1.00 52.97           C  
ATOM      7  SD  MET A   1      24.670  18.798 -48.316  1.00 52.97           S  
ATOM      8  CE  MET A   1      26.391  19.382 -48.285  1.00 52.97           C  
ATOM      9  N   LYS A   2      23.227  14.067 -52.128  1.00 55.47           N  
ATOM     10  CA  LYS A   2      23.445  12.643 -52.327  1.00 55.47           C  
ATOM     11  C   LYS A   2      24.134  12.361 -53.646  1.00 55.47           C  
ATOM     12  CB  LYS A   2      22.118  11.873 -52.254  1.00 55.47           C  
ATOM     13  O   LYS A   2      24.983  11.476 -53.721  1.00 55.47           O  
ATOM     14  CG  LYS A   2      21.810  11.278 -50.868  1.00 55.47           C  
ATOM     15  CD  LYS A   2      20.530  10.456 -50.899  1.00 55.47           C  
ATOM     16  CE  LYS A   2      20.183   9.912 -49.508  1.00 55.47           C  
ATOM     17  NZ  LYS A   2      18.954   9.069 -49.553  1.00 55.47           N  
ATOM     18  N   ASN A   3      24.027  13.307 -54.618  1.00 74.88           N  
ATOM     19  CA  ASN A   3      24.595  13.081 -55.956  1.00 74.88           C  
ATOM     20  C   ASN A   3      26.054  13.526 -56.017  1.00 74.88           C  
ATOM     21  CB  ASN A   3      23.766  13.783 -57.007  1.00 74.88           C  
ATOM     22  O   ASN A   3      26.866  12.886 -56.666  1.00 74.88           O  
ATOM     23  CG  ASN A   3      22.534  13.011 -57.418  1.00 74.88           C  
ATOM     24  ND2 ASN A   3      21.620  13.634 -58.124  1.00 74.88           N  
ATOM     25  OD1 ASN A   3      22.412  11.824 -57.109  1.00 74.88           O  
ATOM     26  N   VAL A   4      26.416  14.520 -55.203  1.00 72.38           N  
ATOM     27  CA  VAL A   4      27.783  15.035 -55.246  1.00 72.38           C  
ATOM     28  C   VAL A   4      28.709  14.096 -54.497  1.00 72.38           C  
ATOM     29  CB  VAL A   4      27.861  16.451 -54.622  1.00 72.38           C  
ATOM     30  O   VAL A   4      29.830  13.831 -54.951  1.00 72.38           O  
ATOM     31  CG1 VAL A   4      29.312  16.939 -54.564  1.00 72.38           C  
ATOM     32  CG2 VAL A   4      27.003  17.445 -55.407  1.00 72.38           C  
ATOM     33  N   LYS A   5      28.208  13.467 -53.425  1.00 69.69           N  
ATOM     34  CA  LYS A   5      29.012  12.523 -52.638  1.00 69.69           C  
ATOM     35  C   LYS A   5      29.294  11.247 -53.452  1.00 69.69           C  
ATOM     36  CB  LYS A   5      28.315  12.168 -51.340  1.00 69.69           C  
ATOM     37  O   LYS A   5      30.407  10.711 -53.405  1.00 69.69           O  
ATOM     38  CG  LYS A   5      28.772  13.016 -50.142  1.00 69.69           C  
ATOM     39  CD  LYS A   5      28.139  12.530 -48.848  1.00 69.69           C  
ATOM     40  CE  LYS A   5      28.487  13.451 -47.672  1.00 69.69           C  
ATOM     41  NZ  LYS A   5      27.862  12.994 -46.386  1.00 69.69           N  
ATOM     42  N   PHE A   6      28.230  10.757 -54.154  1.00 78.25           N  
ATOM     43  CA  PHE A   6      28.344   9.545 -54.967  1.00 78.25           C  
ATOM     44  C   PHE A   6      29.371   9.739 -56.085  1.00 78.25           C  
ATOM     45  CB  PHE A   6      26.981   9.172 -55.553  1.00 78.25           C  
ATOM     46  O   PHE A   6      30.211   8.885 -56.310  1.00 78.25           O  
ATOM     47  CG  PHE A   6      27.020   7.925 -56.409  1.00 78.25           C  
ATOM     48  CD1 PHE A   6      27.087   8.019 -57.790  1.00 78.25           C  
ATOM     49  CD2 PHE A   6      26.983   6.675 -55.815  1.00 78.25           C  
ATOM     50  CE1 PHE A   6      27.115   6.864 -58.577  1.00 78.25           C  
ATOM     51  CE2 PHE A   6      27.019   5.520 -56.600  1.00 78.25           C  
ATOM     52  CZ  PHE A   6      27.086   5.615 -57.981  1.00 78.25           C  
ATOM     53  N   PHE A   7      29.310  10.957 -56.762  1.00 78.94           N  
ATOM     54  CA  PHE A   7      30.221  11.230 -57.838  1.00 78.94           C  
ATOM     55  C   PHE A   7      31.640  11.478 -57.329  1.00 78.94           C  
ATOM     56  CB  PHE A   7      29.750  12.462 -58.632  1.00 78.94           C  
ATOM     57  O   PHE A   7      32.614  11.044 -57.971  1.00 78.94           O  
ATOM     58  CG  PHE A   7      28.675  12.147 -59.638  1.00 78.94           C  
ATOM     59  CD1 PHE A   7      28.972  11.499 -60.835  1.00 78.94           C  
ATOM     60  CD2 PHE A   7      27.354  12.495 -59.403  1.00 78.94           C  
ATOM     61  CE1 PHE A   7      27.978  11.244 -61.771  1.00 78.94           C  
ATOM     62  CE2 PHE A   7      26.345  12.249 -60.312  1.00 78.94           C  
ATOM     63  CZ  PHE A   7      26.664  11.603 -61.504  1.00 78.94           C  
ATOM     64  N   ALA A   8      31.708  12.082 -56.187  1.00 77.50           N  
ATOM     65  CA  ALA A   8      33.006  12.330 -55.577  1.00 77.50           C  
ATOM     66  C   ALA A   8      33.705  11.034 -55.209  1.00 77.50           C  
ATOM     67  CB  ALA A   8      32.862  13.222 -54.353  1.00 77.50           C  
ATOM     68  O   ALA A   8      34.907  10.868 -55.437  1.00 77.50           O  
ATOM     69  N   GLN A   9      32.963  10.090 -54.641  1.00 77.25           N  
ATOM     70  CA  GLN A   9      33.518   8.789 -54.277  1.00 77.25           C  
ATOM     71  C   GLN A   9      33.955   8.007 -55.493  1.00 77.25           C  
ATOM     72  CB  GLN A   9      32.491   7.991 -53.462  1.00 77.25           C  
ATOM     73  O   GLN A   9      35.009   7.384 -55.500  1.00 77.25           O  
ATOM     74  CG  GLN A   9      33.117   6.900 -52.606  1.00 77.25           C  
ATOM     75  CD  GLN A   9      32.269   6.563 -51.389  1.00 77.25           C  
ATOM     76  NE2 GLN A   9      32.599   5.453 -50.709  1.00 77.25           N  
ATOM     77  OE1 GLN A   9      31.311   7.264 -51.074  1.00 77.25           O  
ATOM     78  N   ARG A  10      33.129   7.999 -56.536  1.00 82.06           N  
ATOM     79  CA  ARG A  10      33.473   7.305 -57.774  1.00 82.06           C  
ATOM     80  C   ARG A  10      34.740   7.875 -58.409  1.00 82.06           C  
ATOM     81  CB  ARG A  10      32.311   7.359 -58.759  1.00 82.06           C  
ATOM     82  O   ARG A  10      35.563   7.140 -58.954  1.00 82.06           O  
ATOM     83  CG  ARG A  10      31.456   6.098 -58.796  1.00 82.06           C  
ATOM     84  CD  ARG A  10      30.339   6.206 -59.823  1.00 82.06           C  
ATOM     85  NE  ARG A  10      30.838   5.972 -61.176  1.00 82.06           N  
ATOM     86  NH1 ARG A  10      28.764   5.556 -62.113  1.00 82.06           N  
ATOM     87  NH2 ARG A  10      30.647   5.465 -63.445  1.00 82.06           N  
ATOM     88  CZ  ARG A  10      30.081   5.663 -62.234  1.00 82.06           C  
ATOM     89  N   TYR A  11      34.767   9.239 -58.396  1.00 81.31           N  
ATOM     90  CA  TYR A  11      35.933   9.926 -58.929  1.00 81.31           C  
ATOM     91  C   TYR A  11      37.193   9.539 -58.142  1.00 81.31           C  
ATOM     92  CB  TYR A  11      35.751  11.439 -58.854  1.00 81.31           C  
ATOM     93  O   TYR A  11      38.218   9.194 -58.767  1.00 81.31           O  
ATOM     94  CG  TYR A  11      36.960  12.217 -59.270  1.00 81.31           C  
ATOM     95  CD1 TYR A  11      37.785  12.833 -58.335  1.00 81.31           C  
ATOM     96  CD2 TYR A  11      37.298  12.345 -60.622  1.00 81.31           C  
ATOM     97  CE1 TYR A  11      38.912  13.554 -58.720  1.00 81.31           C  
ATOM     98  CE2 TYR A  11      38.417  13.083 -61.050  1.00 81.31           C  
ATOM     99  OH  TYR A  11      40.333  14.368 -60.457  1.00 81.31           O  
ATOM    100  CZ  TYR A  11      39.220  13.679 -60.079  1.00 81.31           C  
ATOM    101  N   ILE A  12      37.117   9.540 -56.865  1.00 78.38           N  
ATOM    102  CA  ILE A  12      38.263   9.202 -56.025  1.00 78.38           C  
ATOM    103  C   ILE A  12      38.655   7.735 -56.263  1.00 78.38           C  
ATOM    104  CB  ILE A  12      37.960   9.445 -54.517  1.00 78.38           C  
ATOM    105  O   ILE A  12      39.838   7.421 -56.342  1.00 78.38           O  
ATOM    106  CG1 ILE A  12      37.809  10.939 -54.222  1.00 78.38           C  
ATOM    107  CG2 ILE A  12      39.044   8.825 -53.629  1.00 78.38           C  
ATOM    108  CD1 ILE A  12      37.224  11.258 -52.853  1.00 78.38           C  
ATOM    109  N   ASP A  13      37.631   6.828 -56.366  1.00 82.12           N  
ATOM    110  CA  ASP A  13      37.879   5.415 -56.628  1.00 82.12           C  
ATOM    111  C   ASP A  13      38.558   5.220 -57.979  1.00 82.12           C  
ATOM    112  CB  ASP A  13      36.565   4.622 -56.577  1.00 82.12           C  
ATOM    113  O   ASP A  13      39.474   4.395 -58.127  1.00 82.12           O  
ATOM    114  CG  ASP A  13      36.045   4.423 -55.181  1.00 82.12           C  
ATOM    115  OD1 ASP A  13      36.806   4.641 -54.195  1.00 82.12           O  
ATOM    116  OD2 ASP A  13      34.872   4.048 -55.031  1.00 82.12           O  
ATOM    117  N   TRP A  14      38.026   5.922 -58.915  1.00 84.50           N  
ATOM    118  CA  TRP A  14      38.589   5.879 -60.250  1.00 84.50           C  
ATOM    119  C   TRP A  14      40.049   6.335 -60.281  1.00 84.50           C  
ATOM    120  CB  TRP A  14      37.764   6.753 -61.188  1.00 84.50           C  
ATOM    121  O   TRP A  14      40.899   5.690 -60.849  1.00 84.50           O  
ATOM    122  CG  TRP A  14      38.249   6.739 -62.622  1.00 84.50           C  
ATOM    123  CD1 TRP A  14      38.138   5.705 -63.524  1.00 84.50           C  
ATOM    124  CD2 TRP A  14      38.906   7.797 -63.287  1.00 84.50           C  
ATOM    125  CE2 TRP A  14      39.190   7.333 -64.620  1.00 84.50           C  
ATOM    126  CE3 TRP A  14      39.312   9.090 -62.939  1.00 84.50           C  
ATOM    127  NE1 TRP A  14      38.707   6.059 -64.721  1.00 84.50           N  
ATOM    128  CH2 TRP A  14      40.216   9.381 -65.184  1.00 84.50           C  
ATOM    129  CZ2 TRP A  14      39.822   8.134 -65.543  1.00 84.50           C  
ATOM    130  CZ3 TRP A  14      39.961   9.856 -63.915  1.00 84.50           C  
ATOM    131  N   VAL A  15      40.354   7.444 -59.556  1.00 83.56           N  
ATOM    132  CA  VAL A  15      41.697   8.014 -59.488  1.00 83.56           C  
ATOM    133  C   VAL A  15      42.638   7.041 -58.791  1.00 83.56           C  
ATOM    134  CB  VAL A  15      41.716   9.382 -58.761  1.00 83.56           C  
ATOM    135  O   VAL A  15      43.766   6.816 -59.223  1.00 83.56           O  
ATOM    136  CG1 VAL A  15      43.144   9.847 -58.531  1.00 83.56           C  
ATOM    137  CG2 VAL A  15      40.924  10.403 -59.571  1.00 83.56           C  
ATOM    138  N   THR A  16      42.227   6.478 -57.820  1.00 77.12           N  
ATOM    139  CA  THR A  16      43.062   5.551 -57.031  1.00 77.12           C  
ATOM    140  C   THR A  16      43.276   4.250 -57.820  1.00 77.12           C  
ATOM    141  CB  THR A  16      42.417   5.239 -55.665  1.00 77.12           C  
ATOM    142  O   THR A  16      44.344   3.657 -57.697  1.00 77.12           O  
ATOM    143  CG2 THR A  16      42.592   6.416 -54.692  1.00 77.12           C  
ATOM    144  OG1 THR A  16      41.021   4.972 -55.852  1.00 77.12           O  
ATOM    145  N   LYS A  17      42.282   3.702 -58.551  1.00 84.69           N  
ATOM    146  CA  LYS A  17      42.404   2.479 -59.393  1.00 84.69           C  
ATOM    147  C   LYS A  17      43.429   2.670 -60.476  1.00 84.69           C  
ATOM    148  CB  LYS A  17      41.048   2.107 -59.977  1.00 84.69           C  
ATOM    149  O   LYS A  17      44.167   1.717 -60.832  1.00 84.69           O  
ATOM    150  CG  LYS A  17      40.948   0.650 -60.388  1.00 84.69           C  
ATOM    151  CD  LYS A  17      39.516   0.304 -60.798  1.00 84.69           C  
ATOM    152  CE  LYS A  17      39.431  -1.143 -61.276  1.00 84.69           C  
ATOM    153  NZ  LYS A  17      38.031  -1.530 -61.663  1.00 84.69           N  
ATOM    154  N   LEU A  18      43.536   3.872 -61.067  1.00 85.31           N  
ATOM    155  CA  LEU A  18      44.454   4.190 -62.157  1.00 85.31           C  
ATOM    156  C   LEU A  18      45.895   4.161 -61.683  1.00 85.31           C  
ATOM    157  CB  LEU A  18      44.117   5.556 -62.722  1.00 85.31           C  
ATOM    158  O   LEU A  18      46.770   3.749 -62.394  1.00 85.31           O  
ATOM    159  CG  LEU A  18      43.115   5.583 -63.894  1.00 85.31           C  
ATOM    160  CD1 LEU A  18      42.296   6.846 -63.873  1.00 85.31           C  
ATOM    161  CD2 LEU A  18      43.862   5.449 -65.215  1.00 85.31           C  
ATOM    162  N   GLY A  19      46.057   4.328 -60.330  1.00 83.94           N  
ATOM    163  CA  GLY A  19      47.406   4.325 -59.822  1.00 83.94           C  
ATOM    164  C   GLY A  19      48.117   5.650 -60.018  1.00 83.94           C  
ATOM    165  O   GLY A  19      47.610   6.549 -60.674  1.00 83.94           O  
ATOM    166  N   ARG A  20      49.217   5.896 -59.256  1.00 86.00           N  
ATOM    167  CA  ARG A  20      50.005   7.131 -59.194  1.00 86.00           C  
ATOM    168  C   ARG A  20      50.527   7.525 -60.554  1.00 86.00           C  
ATOM    169  CB  ARG A  20      51.162   6.978 -58.208  1.00 86.00           C  
ATOM    170  O   ARG A  20      50.422   8.681 -60.983  1.00 86.00           O  
ATOM    171  CG  ARG A  20      50.722   6.937 -56.744  1.00 86.00           C  
ATOM    172  CD  ARG A  20      51.901   6.805 -55.794  1.00 86.00           C  
ATOM    173  NE  ARG A  20      51.465   6.588 -54.404  1.00 86.00           N  
ATOM    174  NH1 ARG A  20      53.573   6.898 -53.489  1.00 86.00           N  
ATOM    175  NH2 ARG A  20      51.788   6.419 -52.138  1.00 86.00           N  
ATOM    176  CZ  ARG A  20      52.276   6.635 -53.343  1.00 86.00           C  
ATOM    177  N   LEU A  21      50.989   6.590 -61.264  1.00 84.81           N  
ATOM    178  CA  LEU A  21      51.711   6.858 -62.526  1.00 84.81           C  
ATOM    179  C   LEU A  21      50.705   7.118 -63.644  1.00 84.81           C  
ATOM    180  CB  LEU A  21      52.635   5.706 -62.899  1.00 84.81           C  
ATOM    181  O   LEU A  21      50.832   8.074 -64.418  1.00 84.81           O  
ATOM    182  CG  LEU A  21      53.884   6.080 -63.711  1.00 84.81           C  
ATOM    183  CD1 LEU A  21      55.109   6.215 -62.806  1.00 84.81           C  
ATOM    184  CD2 LEU A  21      54.153   5.045 -64.782  1.00 84.81           C  
ATOM    185  N   LYS A  22      49.694   6.287 -63.769  1.00 88.50           N  
ATOM    186  CA  LYS A  22      48.737   6.368 -64.879  1.00 88.50           C  
ATOM    187  C   LYS A  22      47.901   7.658 -64.735  1.00 88.50           C  
ATOM    188  CB  LYS A  22      47.811   5.161 -64.853  1.00 88.50           C  
ATOM    189  O   LYS A  22      47.643   8.309 -65.783  1.00 88.50           O  
ATOM    190  CG  LYS A  22      48.496   3.866 -65.377  1.00 88.50           C  
ATOM    191  CD  LYS A  22      47.494   2.717 -65.460  1.00 88.50           C  
ATOM    192  CE  LYS A  22      48.178   1.436 -65.853  1.00 88.50           C  
ATOM    193  NZ  LYS A  22      47.236   0.265 -65.910  1.00 88.50           N  
ATOM    194  N   PHE A  23      47.543   8.011 -63.521  1.00 89.75           N  
ATOM    195  CA  PHE A  23      46.739   9.223 -63.274  1.00 89.75           C  
ATOM    196  C   PHE A  23      47.588  10.453 -63.603  1.00 89.75           C  
ATOM    197  CB  PHE A  23      46.177   9.273 -61.873  1.00 89.75           C  
ATOM    198  O   PHE A  23      47.079  11.440 -64.153  1.00 89.75           O  
ATOM    199  CG  PHE A  23      45.299  10.431 -61.627  1.00 89.75           C  
ATOM    200  CD1 PHE A  23      45.755  11.551 -60.932  1.00 89.75           C  
ATOM    201  CD2 PHE A  23      43.979  10.474 -62.072  1.00 89.75           C  
ATOM    202  CE1 PHE A  23      44.925  12.655 -60.655  1.00 89.75           C  
ATOM    203  CE2 PHE A  23      43.148  11.558 -61.855  1.00 89.75           C  
ATOM    204  CZ  PHE A  23      43.636  12.650 -61.143  1.00 89.75           C  
ATOM    205  N   SER A  24      48.817  10.423 -63.120  1.00 90.00           N  
ATOM    206  CA  SER A  24      49.699  11.560 -63.340  1.00 90.00           C  
ATOM    207  C   SER A  24      49.889  11.838 -64.818  1.00 90.00           C  
ATOM    208  CB  SER A  24      51.023  11.347 -62.630  1.00 90.00           C  
ATOM    209  O   SER A  24      49.892  12.969 -65.278  1.00 90.00           O  
ATOM    210  OG  SER A  24      50.875  11.200 -61.253  1.00 90.00           O  
ATOM    211  N   LEU A  25      49.963  10.713 -65.570  1.00 90.00           N  
ATOM    212  CA  LEU A  25      50.127  10.840 -67.005  1.00 90.00           C  
ATOM    213  C   LEU A  25      48.856  11.339 -67.661  1.00 90.00           C  
ATOM    214  CB  LEU A  25      50.526   9.463 -67.647  1.00 90.00           C  
ATOM    215  O   LEU A  25      48.912  12.185 -68.555  1.00 90.00           O  
ATOM    216  CG  LEU A  25      51.992   9.049 -67.513  1.00 90.00           C  
ATOM    217  CD1 LEU A  25      52.120   7.526 -67.565  1.00 90.00           C  
ATOM    218  CD2 LEU A  25      52.810   9.710 -68.611  1.00 90.00           C  
ATOM    219  N   LEU A  26      47.748  10.771 -67.222  1.00 91.06           N  
ATOM    220  CA  LEU A  26      46.449  11.191 -67.723  1.00 91.06           C  
ATOM    221  C   LEU A  26      46.230  12.687 -67.414  1.00 91.06           C  
ATOM    222  CB  LEU A  26      45.316  10.396 -67.077  1.00 91.06           C  
ATOM    223  O   LEU A  26      45.772  13.432 -68.276  1.00 91.06           O  
ATOM    224  CG  LEU A  26      43.916  10.616 -67.672  1.00 91.06           C  
ATOM    225  CD1 LEU A  26      43.550   9.480 -68.610  1.00 91.06           C  
ATOM    226  CD2 LEU A  26      42.897  10.721 -66.553  1.00 91.06           C  
ATOM    227  N   GLY A  27      46.477  13.093 -66.188  1.00 88.50           N  
ATOM    228  CA  GLY A  27      46.351  14.482 -65.816  1.00 88.50           C  
ATOM    229  C   GLY A  27      47.208  15.401 -66.652  1.00 88.50           C  
ATOM    230  O   GLY A  27      46.773  16.447 -67.133  1.00 88.50           O  
ATOM    231  N   PHE A  28      48.418  14.941 -66.912  1.00 91.31           N  
ATOM    232  CA  PHE A  28      49.338  15.728 -67.752  1.00 91.31           C  
ATOM    233  C   PHE A  28      48.821  15.817 -69.154  1.00 91.31           C  
ATOM    234  CB  PHE A  28      50.733  15.117 -67.704  1.00 91.31           C  
ATOM    235  O   PHE A  28      48.855  16.886 -69.789  1.00 91.31           O  
ATOM    236  CG  PHE A  28      51.674  15.723 -68.681  1.00 91.31           C  
ATOM    237  CD1 PHE A  28      52.025  15.052 -69.857  1.00 91.31           C  
ATOM    238  CD2 PHE A  28      52.250  16.969 -68.477  1.00 91.31           C  
ATOM    239  CE1 PHE A  28      52.905  15.614 -70.765  1.00 91.31           C  
ATOM    240  CE2 PHE A  28      53.115  17.531 -69.391  1.00 91.31           C  
ATOM    241  CZ  PHE A  28      53.466  16.859 -70.565  1.00 91.31           C  
ATOM    242  N   ILE A  29      48.424  14.697 -69.763  1.00 90.75           N  
ATOM    243  CA  ILE A  29      47.972  14.653 -71.170  1.00 90.75           C  
ATOM    244  C   ILE A  29      46.750  15.578 -71.279  1.00 90.75           C  
ATOM    245  CB  ILE A  29      47.598  13.202 -71.590  1.00 90.75           C  
ATOM    246  O   ILE A  29      46.672  16.308 -72.306  1.00 90.75           O  
ATOM    247  CG1 ILE A  29      48.848  12.355 -71.637  1.00 90.75           C  
ATOM    248  CG2 ILE A  29      46.840  13.219 -72.897  1.00 90.75           C  
ATOM    249  CD1 ILE A  29      48.581  10.878 -71.950  1.00 90.75           C  
ATOM    250  N   LEU A  30      45.857  15.522 -70.344  1.00 91.19           N  
ATOM    251  CA  LEU A  30      44.653  16.361 -70.417  1.00 91.19           C  
ATOM    252  C   LEU A  30      44.996  17.819 -70.350  1.00 91.19           C  
ATOM    253  CB  LEU A  30      43.707  15.988 -69.249  1.00 91.19           C  
ATOM    254  O   LEU A  30      44.460  18.629 -71.118  1.00 91.19           O  
ATOM    255  CG  LEU A  30      42.221  15.996 -69.591  1.00 91.19           C  
ATOM    256  CD1 LEU A  30      41.618  14.610 -69.344  1.00 91.19           C  
ATOM    257  CD2 LEU A  30      41.482  17.047 -68.723  1.00 91.19           C  
ATOM    258  N   ILE A  31      45.910  18.214 -69.484  1.00 91.38           N  
ATOM    259  CA  ILE A  31      46.315  19.612 -69.310  1.00 91.38           C  
ATOM    260  C   ILE A  31      47.032  20.077 -70.574  1.00 91.38           C  
ATOM    261  CB  ILE A  31      47.236  19.797 -68.098  1.00 91.38           C  
ATOM    262  O   ILE A  31      46.868  21.190 -71.072  1.00 91.38           O  
ATOM    263  CG1 ILE A  31      46.420  19.650 -66.767  1.00 91.38           C  
ATOM    264  CG2 ILE A  31      47.914  21.168 -68.113  1.00 91.38           C  
ATOM    265  CD1 ILE A  31      47.266  19.739 -65.541  1.00 91.38           C  
ATOM    266  N   ALA A  32      47.829  19.111 -71.114  1.00 91.06           N  
ATOM    267  CA  ALA A  32      48.565  19.432 -72.322  1.00 91.06           C  
ATOM    268  C   ALA A  32      47.619  19.692 -73.491  1.00 91.06           C  
ATOM    269  CB  ALA A  32      49.534  18.270 -72.678  1.00 91.06           C  
ATOM    270  O   ALA A  32      47.824  20.605 -74.298  1.00 91.06           O  
ATOM    271  N   ILE A  33      46.594  18.838 -73.681  1.00 92.12           N  
ATOM    272  CA  ILE A  33      45.606  18.936 -74.737  1.00 92.12           C  
ATOM    273  C   ILE A  33      44.830  20.233 -74.579  1.00 92.12           C  
ATOM    274  CB  ILE A  33      44.651  17.734 -74.788  1.00 92.12           C  
ATOM    275  O   ILE A  33      44.616  20.969 -75.577  1.00 92.12           O  
ATOM    276  CG1 ILE A  33      45.395  16.459 -75.168  1.00 92.12           C  
ATOM    277  CG2 ILE A  33      43.462  17.987 -75.680  1.00 92.12           C  
ATOM    278  CD1 ILE A  33      44.577  15.176 -75.083  1.00 92.12           C  
ATOM    279  N   LEU A  34      44.444  20.525 -73.351  1.00 92.75           N  
ATOM    280  CA  LEU A  34      43.701  21.727 -73.084  1.00 92.75           C  
ATOM    281  C   LEU A  34      44.550  22.950 -73.342  1.00 92.75           C  
ATOM    282  CB  LEU A  34      43.216  21.726 -71.644  1.00 92.75           C  
ATOM    283  O   LEU A  34      44.040  23.937 -73.892  1.00 92.75           O  
ATOM    284  CG  LEU A  34      42.188  22.795 -71.271  1.00 92.75           C  
ATOM    285  CD1 LEU A  34      40.789  22.342 -71.703  1.00 92.75           C  
ATOM    286  CD2 LEU A  34      42.211  23.055 -69.784  1.00 92.75           C  
ATOM    287  N   ALA A  35      45.720  22.862 -72.923  1.00 90.69           N  
ATOM    288  CA  ALA A  35      46.632  24.003 -73.137  1.00 90.69           C  
ATOM    289  C   ALA A  35      46.853  24.263 -74.669  1.00 90.69           C  
ATOM    290  CB  ALA A  35      47.973  23.740 -72.473  1.00 90.69           C  
ATOM    291  O   ALA A  35      46.855  25.415 -75.068  1.00 90.69           O  
ATOM    292  N   LEU A  36      46.939  23.227 -75.449  1.00 91.25           N  
ATOM    293  CA  LEU A  36      47.150  23.309 -76.922  1.00 91.25           C  
ATOM    294  C   LEU A  36      45.894  23.839 -77.587  1.00 91.25           C  
ATOM    295  CB  LEU A  36      47.548  21.953 -77.504  1.00 91.25           C  
ATOM    296  O   LEU A  36      45.964  24.686 -78.476  1.00 91.25           O  
ATOM    297  CG  LEU A  36      49.056  21.694 -77.685  1.00 91.25           C  
ATOM    298  CD1 LEU A  36      49.380  20.255 -77.371  1.00 91.25           C  
ATOM    299  CD2 LEU A  36      49.501  22.110 -79.073  1.00 91.25           C  
ATOM    300  N   CYS A  37      44.769  23.327 -77.171  1.00 91.94           N  
ATOM    301  CA  CYS A  37      43.485  23.757 -77.740  1.00 91.94           C  
ATOM    302  C   CYS A  37      43.236  25.221 -77.428  1.00 91.94           C  
ATOM    303  CB  CYS A  37      42.338  22.911 -77.147  1.00 91.94           C  
ATOM    304  O   CYS A  37      42.778  25.966 -78.289  1.00 91.94           O  
ATOM    305  SG  CYS A  37      42.243  21.244 -77.825  1.00 91.94           S  
ATOM    306  N   THR A  38      43.576  25.586 -76.230  1.00 90.88           N  
ATOM    307  CA  THR A  38      43.404  26.990 -75.808  1.00 90.88           C  
ATOM    308  C   THR A  38      44.337  27.889 -76.615  1.00 90.88           C  
ATOM    309  CB  THR A  38      43.672  27.167 -74.292  1.00 90.88           C  
ATOM    310  O   THR A  38      43.931  28.990 -77.038  1.00 90.88           O  
ATOM    311  CG2 THR A  38      42.486  26.661 -73.486  1.00 90.88           C  
ATOM    312  OG1 THR A  38      44.828  26.402 -73.915  1.00 90.88           O  
ATOM    313  N   HIS A  39      45.485  27.458 -76.697  1.00 89.94           N  
ATOM    314  CA  HIS A  39      46.467  28.221 -77.512  1.00 89.94           C  
ATOM    315  C   HIS A  39      45.993  28.404 -78.935  1.00 89.94           C  
ATOM    316  CB  HIS A  39      47.818  27.546 -77.455  1.00 89.94           C  
ATOM    317  O   HIS A  39      46.025  29.546 -79.459  1.00 89.94           O  
ATOM    318  CG  HIS A  39      48.920  28.388 -78.060  1.00 89.94           C  
ATOM    319  CD2 HIS A  39      49.263  28.607 -79.340  1.00 89.94           C  
ATOM    320  ND1 HIS A  39      49.827  29.077 -77.298  1.00 89.94           N  
ATOM    321  CE1 HIS A  39      50.676  29.708 -78.104  1.00 89.94           C  
ATOM    322  NE2 HIS A  39      50.350  29.434 -79.328  1.00 89.94           N  
ATOM    323  N   ILE A  40      45.549  27.346 -79.647  1.00 90.06           N  
ATOM    324  CA  ILE A  40      45.064  27.379 -81.022  1.00 90.06           C  
ATOM    325  C   ILE A  40      43.858  28.276 -81.116  1.00 90.06           C  
ATOM    326  CB  ILE A  40      44.720  25.939 -81.505  1.00 90.06           C  
ATOM    327  O   ILE A  40      43.748  29.076 -82.038  1.00 90.06           O  
ATOM    328  CG1 ILE A  40      45.986  25.072 -81.610  1.00 90.06           C  
ATOM    329  CG2 ILE A  40      44.006  25.998 -82.883  1.00 90.06           C  
ATOM    330  CD1 ILE A  40      45.704  23.623 -81.937  1.00 90.06           C  
ATOM    331  N   PHE A  41      42.984  28.103 -80.135  1.00 90.88           N  
ATOM    332  CA  PHE A  41      41.781  28.906 -80.128  1.00 90.88           C  
ATOM    333  C   PHE A  41      42.092  30.403 -79.945  1.00 90.88           C  
ATOM    334  CB  PHE A  41      40.867  28.455 -78.992  1.00 90.88           C  
ATOM    335  O   PHE A  41      41.556  31.233 -80.653  1.00 90.88           O  
ATOM    336  CG  PHE A  41      39.587  29.283 -78.810  1.00 90.88           C  
ATOM    337  CD1 PHE A  41      39.457  30.231 -77.807  1.00 90.88           C  
ATOM    338  CD2 PHE A  41      38.531  29.072 -79.709  1.00 90.88           C  
ATOM    339  CE1 PHE A  41      38.286  30.969 -77.700  1.00 90.88           C  
ATOM    340  CE2 PHE A  41      37.376  29.812 -79.599  1.00 90.88           C  
ATOM    341  CZ  PHE A  41      37.246  30.759 -78.596  1.00 90.88           C  
ATOM    342  N   LEU A  42      42.932  30.723 -79.006  1.00 89.00           N  
ATOM    343  CA  LEU A  42      43.308  32.109 -78.768  1.00 89.00           C  
ATOM    344  C   LEU A  42      44.066  32.690 -79.992  1.00 89.00           C  
ATOM    345  CB  LEU A  42      44.184  32.201 -77.535  1.00 89.00           C  
ATOM    346  O   LEU A  42      43.871  33.864 -80.315  1.00 89.00           O  
ATOM    347  CG  LEU A  42      43.443  32.121 -76.208  1.00 89.00           C  
ATOM    348  CD1 LEU A  42      44.419  31.894 -75.042  1.00 89.00           C  
ATOM    349  CD2 LEU A  42      42.623  33.397 -75.917  1.00 89.00           C  
ATOM    350  N   SER A  43      44.935  31.909 -80.576  1.00 88.44           N  
ATOM    351  CA  SER A  43      45.668  32.339 -81.754  1.00 88.44           C  
ATOM    352  C   SER A  43      44.736  32.630 -82.930  1.00 88.44           C  
ATOM    353  CB  SER A  43      46.681  31.249 -82.192  1.00 88.44           C  
ATOM    354  O   SER A  43      44.924  33.614 -83.630  1.00 88.44           O  
ATOM    355  OG  SER A  43      47.459  31.676 -83.288  1.00 88.44           O  
ATOM    356  N   LEU A  44      43.709  31.864 -83.152  1.00 89.00           N  
ATOM    357  CA  LEU A  44      42.735  32.024 -84.226  1.00 89.00           C  
ATOM    358  C   LEU A  44      41.855  33.262 -83.939  1.00 89.00           C  
ATOM    359  CB  LEU A  44      41.841  30.807 -84.322  1.00 89.00           C  
ATOM    360  O   LEU A  44      41.503  33.998 -84.837  1.00 89.00           O  
ATOM    361  CG  LEU A  44      42.415  29.649 -85.199  1.00 89.00           C  
ATOM    362  CD1 LEU A  44      41.796  28.326 -84.773  1.00 89.00           C  
ATOM    363  CD2 LEU A  44      42.166  29.922 -86.660  1.00 89.00           C  
ATOM    364  N   MET A  45      41.531  33.451 -82.727  1.00 89.25           N  
ATOM    365  CA  MET A  45      40.640  34.555 -82.260  1.00 89.25           C  
ATOM    366  C   MET A  45      41.380  35.889 -82.383  1.00 89.25           C  
ATOM    367  CB  MET A  45      40.160  34.304 -80.871  1.00 89.25           C  
ATOM    368  O   MET A  45      40.794  36.881 -82.818  1.00 89.25           O  
ATOM    369  CG  MET A  45      38.897  35.090 -80.531  1.00 89.25           C  
ATOM    370  SD  MET A  45      38.620  35.240 -78.678  1.00 89.25           S  
ATOM    371  CE  MET A  45      36.800  35.244 -78.632  1.00 89.25           C  
ATOM    372  N   ILE A  46      42.605  36.006 -81.951  1.00 86.94           N  
ATOM    373  CA  ILE A  46      43.347  37.265 -81.910  1.00 86.94           C  
ATOM    374  C   ILE A  46      43.977  37.553 -83.204  1.00 86.94           C  
ATOM    375  CB  ILE A  46      44.409  37.225 -80.786  1.00 86.94           C  
ATOM    376  O   ILE A  46      43.827  38.675 -83.770  1.00 86.94           O  
ATOM    377  CG1 ILE A  46      43.745  37.065 -79.409  1.00 86.94           C  
ATOM    378  CG2 ILE A  46      45.287  38.486 -80.845  1.00 86.94           C  
ATOM    379  CD1 ILE A  46      44.720  36.867 -78.253  1.00 86.94           C  
ATOM    380  N   THR A  47      44.667  36.651 -83.932  1.00 85.31           N  
ATOM    381  CA  THR A  47      45.479  36.920 -85.101  1.00 85.31           C  
ATOM    382  C   THR A  47      44.826  36.382 -86.392  1.00 85.31           C  
ATOM    383  CB  THR A  47      46.904  36.334 -84.986  1.00 85.31           C  
ATOM    384  O   THR A  47      45.118  36.859 -87.502  1.00 85.31           O  
ATOM    385  CG2 THR A  47      47.660  37.018 -83.854  1.00 85.31           C  
ATOM    386  OG1 THR A  47      46.802  34.950 -84.671  1.00 85.31           O  
ATOM    387  N   GLY A  48      43.786  35.502 -86.372  1.00 83.31           N  
ATOM    388  CA  GLY A  48      43.166  34.833 -87.471  1.00 83.31           C  
ATOM    389  C   GLY A  48      44.100  33.846 -88.172  1.00 83.31           C  
ATOM    390  O   GLY A  48      43.737  33.256 -89.160  1.00 83.31           O  
ATOM    391  N   GLN A  49      45.331  33.743 -87.799  1.00 85.12           N  
ATOM    392  CA  GLN A  49      46.295  32.803 -88.370  1.00 85.12           C  
ATOM    393  C   GLN A  49      46.968  31.946 -87.274  1.00 85.12           C  
ATOM    394  CB  GLN A  49      47.353  33.546 -89.157  1.00 85.12           C  
ATOM    395  O   GLN A  49      47.033  32.392 -86.113  1.00 85.12           O  
ATOM    396  CG  GLN A  49      46.819  34.293 -90.382  1.00 85.12           C  
ATOM    397  CD  GLN A  49      47.895  34.958 -91.207  1.00 85.12           C  
ATOM    398  NE2 GLN A  49      47.484  35.643 -92.240  1.00 85.12           N  
ATOM    399  OE1 GLN A  49      49.098  34.749 -90.941  1.00 85.12           O  
ATOM    400  N   ILE A  50      47.257  30.708 -87.518  1.00 81.81           N  
ATOM    401  CA  ILE A  50      48.007  29.833 -86.668  1.00 81.81           C  
ATOM    402  C   ILE A  50      49.502  30.051 -86.811  1.00 81.81           C  
ATOM    403  CB  ILE A  50      47.649  28.339 -86.931  1.00 81.81           C  
ATOM    404  O   ILE A  50      50.037  29.878 -87.903  1.00 81.81           O  
ATOM    405  CG1 ILE A  50      46.139  28.111 -86.720  1.00 81.81           C  
ATOM    406  CG2 ILE A  50      48.445  27.432 -85.989  1.00 81.81           C  
ATOM    407  CD1 ILE A  50      45.672  26.739 -87.192  1.00 81.81           C  
ATOM    408  N   HIS A  51      50.139  30.657 -85.891  1.00 82.12           N  
ATOM    409  CA  HIS A  51      51.591  30.826 -85.893  1.00 82.12           C  
ATOM    410  C   HIS A  51      52.304  29.590 -85.406  1.00 82.12           C  
ATOM    411  CB  HIS A  51      51.985  32.031 -85.041  1.00 82.12           C  
ATOM    412  O   HIS A  51      52.205  29.244 -84.220  1.00 82.12           O  
ATOM    413  CG  HIS A  51      51.421  33.343 -85.512  1.00 82.12           C  
ATOM    414  CD2 HIS A  51      51.929  34.276 -86.380  1.00 82.12           C  
ATOM    415  ND1 HIS A  51      50.182  33.791 -85.187  1.00 82.12           N  
ATOM    416  CE1 HIS A  51      49.941  34.954 -85.725  1.00 82.12           C  
ATOM    417  NE2 HIS A  51      50.995  35.240 -86.491  1.00 82.12           N  
ATOM    418  N   TRP A  52      52.867  28.888 -86.306  1.00 84.88           N  
ATOM    419  CA  TRP A  52      53.505  27.609 -86.030  1.00 84.88           C  
ATOM    420  C   TRP A  52      54.638  27.791 -85.032  1.00 84.88           C  
ATOM    421  CB  TRP A  52      54.022  26.972 -87.308  1.00 84.88           C  
ATOM    422  O   TRP A  52      54.887  26.906 -84.178  1.00 84.88           O  
ATOM    423  CG  TRP A  52      52.957  26.510 -88.259  1.00 84.88           C  
ATOM    424  CD1 TRP A  52      52.609  27.108 -89.451  1.00 84.88           C  
ATOM    425  CD2 TRP A  52      52.058  25.429 -88.062  1.00 84.88           C  
ATOM    426  CE2 TRP A  52      51.227  25.363 -89.225  1.00 84.88           C  
ATOM    427  CE3 TRP A  52      51.917  24.447 -87.079  1.00 84.88           C  
ATOM    428  NE1 TRP A  52      51.565  26.409 -90.041  1.00 84.88           N  
ATOM    429  CH2 TRP A  52      50.106  23.473 -88.399  1.00 84.88           C  
ATOM    430  CZ2 TRP A  52      50.220  24.392 -89.369  1.00 84.88           C  
ATOM    431  CZ3 TRP A  52      50.925  23.479 -87.220  1.00 84.88           C  
ATOM    432  N   GLU A  53      55.306  28.953 -84.978  1.00 87.25           N  
ATOM    433  CA  GLU A  53      56.391  29.199 -84.081  1.00 87.25           C  
ATOM    434  C   GLU A  53      55.904  29.277 -82.602  1.00 87.25           C  
ATOM    435  CB  GLU A  53      57.117  30.503 -84.471  1.00 87.25           C  
ATOM    436  O   GLU A  53      56.552  28.781 -81.706  1.00 87.25           O  
ATOM    437  CG  GLU A  53      57.816  30.461 -85.767  1.00 87.25           C  
ATOM    438  CD  GLU A  53      58.572  31.740 -86.141  1.00 87.25           C  
ATOM    439  OE1 GLU A  53      59.178  31.803 -87.225  1.00 87.25           O  
ATOM    440  OE2 GLU A  53      58.565  32.666 -85.301  1.00 87.25           O  
ATOM    441  N   SER A  54      54.796  29.904 -82.440  1.00 85.12           N  
ATOM    442  CA  SER A  54      54.200  30.067 -81.088  1.00 85.12           C  
ATOM    443  C   SER A  54      53.765  28.697 -80.528  1.00 85.12           C  
ATOM    444  CB  SER A  54      53.010  31.018 -81.130  1.00 85.12           C  
ATOM    445  O   SER A  54      53.861  28.461 -79.326  1.00 85.12           O  
ATOM    446  OG  SER A  54      52.006  30.526 -81.985  1.00 85.12           O  
ATOM    447  N   LEU A  55      53.300  27.860 -81.458  1.00 86.06           N  
ATOM    448  CA  LEU A  55      52.863  26.534 -81.051  1.00 86.06           C  
ATOM    449  C   LEU A  55      54.052  25.682 -80.635  1.00 86.06           C  
ATOM    450  CB  LEU A  55      52.153  25.863 -82.243  1.00 86.06           C  
ATOM    451  O   LEU A  55      53.934  24.932 -79.656  1.00 86.06           O  
ATOM    452  CG  LEU A  55      50.836  25.170 -81.954  1.00 86.06           C  
ATOM    453  CD1 LEU A  55      49.748  25.640 -82.894  1.00 86.06           C  
ATOM    454  CD2 LEU A  55      50.979  23.634 -81.997  1.00 86.06           C  
ATOM    455  N   LEU A  56      55.171  25.828 -81.335  1.00 89.38           N  
ATOM    456  CA  LEU A  56      56.356  25.123 -80.971  1.00 89.38           C  
ATOM    457  C   LEU A  56      56.816  25.507 -79.544  1.00 89.38           C  
ATOM    458  CB  LEU A  56      57.501  25.393 -81.980  1.00 89.38           C  
ATOM    459  O   LEU A  56      57.217  24.624 -78.786  1.00 89.38           O  
ATOM    460  CG  LEU A  56      58.794  24.635 -81.774  1.00 89.38           C  
ATOM    461  CD1 LEU A  56      58.604  23.167 -82.069  1.00 89.38           C  
ATOM    462  CD2 LEU A  56      59.902  25.223 -82.630  1.00 89.38           C  
ATOM    463  N   TYR A  57      56.813  26.858 -79.192  1.00 88.50           N  
ATOM    464  CA  TYR A  57      57.194  27.329 -77.885  1.00 88.50           C  
ATOM    465  C   TYR A  57      56.299  26.749 -76.836  1.00 88.50           C  
ATOM    466  CB  TYR A  57      57.111  28.872 -77.827  1.00 88.50           C  
ATOM    467  O   TYR A  57      56.747  26.398 -75.703  1.00 88.50           O  
ATOM    468  CG  TYR A  57      58.170  29.564 -78.665  1.00 88.50           C  
ATOM    469  CD1 TYR A  57      59.541  29.302 -78.471  1.00 88.50           C  
ATOM    470  CD2 TYR A  57      57.830  30.456 -79.681  1.00 88.50           C  
ATOM    471  CE1 TYR A  57      60.527  29.918 -79.234  1.00 88.50           C  
ATOM    472  CE2 TYR A  57      58.815  31.073 -80.445  1.00 88.50           C  
ATOM    473  OH  TYR A  57      61.096  31.440 -80.972  1.00 88.50           O  
ATOM    474  CZ  TYR A  57      60.141  30.827 -80.202  1.00 88.50           C  
ATOM    475  N   SER A  58      55.029  26.582 -77.126  1.00 87.88           N  
ATOM    476  CA  SER A  58      54.058  26.002 -76.166  1.00 87.88           C  
ATOM    477  C   SER A  58      54.383  24.541 -75.912  1.00 87.88           C  
ATOM    478  CB  SER A  58      52.630  26.129 -76.738  1.00 87.88           C  
ATOM    479  O   SER A  58      54.288  24.085 -74.756  1.00 87.88           O  
ATOM    480  OG  SER A  58      52.232  27.498 -76.775  1.00 87.88           O  
ATOM    481  N   VAL A  59      54.719  23.830 -77.009  1.00 90.06           N  
ATOM    482  CA  VAL A  59      55.026  22.436 -76.852  1.00 90.06           C  
ATOM    483  C   VAL A  59      56.304  22.289 -76.041  1.00 90.06           C  
ATOM    484  CB  VAL A  59      55.226  21.763 -78.204  1.00 90.06           C  
ATOM    485  O   VAL A  59      56.370  21.456 -75.119  1.00 90.06           O  
ATOM    486  CG1 VAL A  59      55.762  20.342 -78.044  1.00 90.06           C  
ATOM    487  CG2 VAL A  59      53.892  21.726 -78.967  1.00 90.06           C  
ATOM    488  N   VAL A  60      57.360  23.123 -76.382  1.00 90.50           N  
ATOM    489  CA  VAL A  60      58.604  23.091 -75.619  1.00 90.50           C  
ATOM    490  C   VAL A  60      58.353  23.403 -74.156  1.00 90.50           C  
ATOM    491  CB  VAL A  60      59.640  24.096 -76.230  1.00 90.50           C  
ATOM    492  O   VAL A  60      58.900  22.727 -73.295  1.00 90.50           O  
ATOM    493  CG1 VAL A  60      60.866  24.186 -75.311  1.00 90.50           C  
ATOM    494  CG2 VAL A  60      60.014  23.708 -77.633  1.00 90.50           C  
ATOM    495  N   PHE A  61      57.540  24.400 -73.905  1.00 90.12           N  
ATOM    496  CA  PHE A  61      57.166  24.787 -72.501  1.00 90.12           C  
ATOM    497  C   PHE A  61      56.452  23.620 -71.815  1.00 90.12           C  
ATOM    498  CB  PHE A  61      56.256  26.026 -72.498  1.00 90.12           C  
ATOM    499  O   PHE A  61      56.716  23.351 -70.625  1.00 90.12           O  
ATOM    500  CG  PHE A  61      55.879  26.501 -71.126  1.00 90.12           C  
ATOM    501  CD1 PHE A  61      54.658  26.222 -70.612  1.00 90.12           C  
ATOM    502  CD2 PHE A  61      56.785  27.249 -70.384  1.00 90.12           C  
ATOM    503  CE1 PHE A  61      54.313  26.657 -69.354  1.00 90.12           C  
ATOM    504  CE2 PHE A  61      56.471  27.688 -69.119  1.00 90.12           C  
ATOM    505  CZ  PHE A  61      55.220  27.376 -68.603  1.00 90.12           C  
ATOM    506  N   GLY A  62      55.559  22.953 -72.512  1.00 90.44           N  
ATOM    507  CA  GLY A  62      54.875  21.805 -71.961  1.00 90.44           C  
ATOM    508  C   GLY A  62      55.812  20.668 -71.584  1.00 90.44           C  
ATOM    509  O   GLY A  62      55.630  20.042 -70.528  1.00 90.44           O  
ATOM    510  N   VAL A  63      56.819  20.420 -72.451  1.00 91.44           N  
ATOM    511  CA  VAL A  63      57.787  19.333 -72.219  1.00 91.44           C  
ATOM    512  C   VAL A  63      58.611  19.699 -70.958  1.00 91.44           C  
ATOM    513  CB  VAL A  63      58.672  19.103 -73.399  1.00 91.44           C  
ATOM    514  O   VAL A  63      58.906  18.827 -70.165  1.00 91.44           O  
ATOM    515  CG1 VAL A  63      59.833  18.147 -73.092  1.00 91.44           C  
ATOM    516  CG2 VAL A  63      57.882  18.564 -74.591  1.00 91.44           C  
ATOM    517  N   ILE A  64      58.989  20.984 -70.822  1.00 93.00           N  
ATOM    518  CA  ILE A  64      59.842  21.428 -69.717  1.00 93.00           C  
ATOM    519  C   ILE A  64      59.024  21.369 -68.417  1.00 93.00           C  
ATOM    520  CB  ILE A  64      60.382  22.858 -69.927  1.00 93.00           C  
ATOM    521  O   ILE A  64      59.517  21.031 -67.345  1.00 93.00           O  
ATOM    522  CG1 ILE A  64      61.398  22.842 -71.079  1.00 93.00           C  
ATOM    523  CG2 ILE A  64      60.990  23.392 -68.648  1.00 93.00           C  
ATOM    524  CD1 ILE A  64      61.864  24.230 -71.500  1.00 93.00           C  
ATOM    525  N   SER A  65      57.682  21.678 -68.482  1.00 92.75           N  
ATOM    526  CA  SER A  65      56.816  21.710 -67.296  1.00 92.75           C  
ATOM    527  C   SER A  65      56.274  20.322 -66.964  1.00 92.75           C  
ATOM    528  CB  SER A  65      55.669  22.690 -67.539  1.00 92.75           C  
ATOM    529  O   SER A  65      55.703  20.146 -65.829  1.00 92.75           O  
ATOM    530  OG  SER A  65      54.803  22.207 -68.567  1.00 92.75           O  
ATOM    531  N   ALA A  66      56.466  19.315 -67.860  1.00 91.69           N  
ATOM    532  CA  ALA A  66      55.863  17.996 -67.705  1.00 91.69           C  
ATOM    533  C   ALA A  66      56.304  17.310 -66.391  1.00 91.69           C  
ATOM    534  CB  ALA A  66      56.234  17.127 -68.875  1.00 91.69           C  
ATOM    535  O   ALA A  66      55.467  16.827 -65.633  1.00 91.69           O  
ATOM    536  N   PRO A  67      57.579  17.271 -66.027  1.00 93.19           N  
ATOM    537  CA  PRO A  67      57.974  16.590 -64.794  1.00 93.19           C  
ATOM    538  C   PRO A  67      57.352  17.186 -63.531  1.00 93.19           C  
ATOM    539  CB  PRO A  67      59.501  16.766 -64.779  1.00 93.19           C  
ATOM    540  O   PRO A  67      57.022  16.470 -62.623  1.00 93.19           O  
ATOM    541  CG  PRO A  67      59.856  17.171 -66.188  1.00 93.19           C  
ATOM    542  CD  PRO A  67      58.599  17.701 -66.853  1.00 93.19           C  
ATOM    543  N   PHE A  68      57.195  18.611 -63.522  1.00 93.19           N  
ATOM    544  CA  PHE A  68      56.632  19.288 -62.408  1.00 93.19           C  
ATOM    545  C   PHE A  68      55.141  18.923 -62.212  1.00 93.19           C  
ATOM    546  CB  PHE A  68      56.761  20.798 -62.554  1.00 93.19           C  
ATOM    547  O   PHE A  68      54.693  18.628 -61.139  1.00 93.19           O  
ATOM    548  CG  PHE A  68      58.190  21.286 -62.400  1.00 93.19           C  
ATOM    549  CD1 PHE A  68      58.745  21.534 -61.172  1.00 93.19           C  
ATOM    550  CD2 PHE A  68      58.989  21.466 -63.541  1.00 93.19           C  
ATOM    551  CE1 PHE A  68      60.053  21.980 -61.036  1.00 93.19           C  
ATOM    552  CE2 PHE A  68      60.298  21.912 -63.405  1.00 93.19           C  
ATOM    553  CZ  PHE A  68      60.822  22.156 -62.184  1.00 93.19           C  
ATOM    554  N   VAL A  69      54.413  18.927 -63.369  1.00 91.69           N  
ATOM    555  CA  VAL A  69      52.966  18.590 -63.376  1.00 91.69           C  
ATOM    556  C   VAL A  69      52.775  17.130 -62.992  1.00 91.69           C  
ATOM    557  CB  VAL A  69      52.321  18.885 -64.748  1.00 91.69           C  
ATOM    558  O   VAL A  69      51.902  16.835 -62.171  1.00 91.69           O  
ATOM    559  CG1 VAL A  69      50.863  18.437 -64.788  1.00 91.69           C  
ATOM    560  CG2 VAL A  69      52.452  20.339 -65.147  1.00 91.69           C  
ATOM    561  N   ILE A  70      53.554  16.280 -63.577  1.00 91.56           N  
ATOM    562  CA  ILE A  70      53.453  14.845 -63.312  1.00 91.56           C  
ATOM    563  C   ILE A  70      53.762  14.630 -61.786  1.00 91.56           C  
ATOM    564  CB  ILE A  70      54.414  14.018 -64.128  1.00 91.56           C  
ATOM    565  O   ILE A  70      53.037  13.859 -61.102  1.00 91.56           O  
ATOM    566  CG1 ILE A  70      54.019  14.077 -65.624  1.00 91.56           C  
ATOM    567  CG2 ILE A  70      54.496  12.558 -63.669  1.00 91.56           C  
ATOM    568  CD1 ILE A  70      54.991  13.405 -66.560  1.00 91.56           C  
ATOM    569  N   TYR A  71      54.809  15.198 -61.286  1.00 92.31           N  
ATOM    570  CA  TYR A  71      55.129  15.109 -59.869  1.00 92.31           C  
ATOM    571  C   TYR A  71      53.993  15.623 -58.991  1.00 92.31           C  
ATOM    572  CB  TYR A  71      56.428  15.905 -59.584  1.00 92.31           C  
ATOM    573  O   TYR A  71      53.660  15.010 -57.983  1.00 92.31           O  
ATOM    574  CG  TYR A  71      56.791  15.931 -58.127  1.00 92.31           C  
ATOM    575  CD1 TYR A  71      56.573  17.074 -57.318  1.00 92.31           C  
ATOM    576  CD2 TYR A  71      57.380  14.835 -57.517  1.00 92.31           C  
ATOM    577  CE1 TYR A  71      56.936  17.086 -55.993  1.00 92.31           C  
ATOM    578  CE2 TYR A  71      57.735  14.858 -56.164  1.00 92.31           C  
ATOM    579  OH  TYR A  71      57.857  16.000 -54.066  1.00 92.31           O  
ATOM    580  CZ  TYR A  71      57.502  15.977 -55.419  1.00 92.31           C  
ATOM    581  N   PHE A  72      53.396  16.815 -59.330  1.00 92.69           N  
ATOM    582  CA  PHE A  72      52.281  17.417 -58.580  1.00 92.69           C  
ATOM    583  C   PHE A  72      51.107  16.425 -58.489  1.00 92.69           C  
ATOM    584  CB  PHE A  72      51.817  18.693 -59.251  1.00 92.69           C  
ATOM    585  O   PHE A  72      50.552  16.199 -57.401  1.00 92.69           O  
ATOM    586  CG  PHE A  72      50.574  19.278 -58.633  1.00 92.69           C  
ATOM    587  CD1 PHE A  72      49.342  19.166 -59.239  1.00 92.69           C  
ATOM    588  CD2 PHE A  72      50.670  19.994 -57.455  1.00 92.69           C  
ATOM    589  CE1 PHE A  72      48.198  19.700 -58.679  1.00 92.69           C  
ATOM    590  CE2 PHE A  72      49.534  20.541 -56.862  1.00 92.69           C  
ATOM    591  CZ  PHE A  72      48.286  20.397 -57.462  1.00 92.69           C  
ATOM    592  N   PHE A  73      50.706  15.836 -59.659  1.00 91.19           N  
ATOM    593  CA  PHE A  73      49.585  14.877 -59.668  1.00 91.19           C  
ATOM    594  C   PHE A  73      49.918  13.640 -58.875  1.00 91.19           C  
ATOM    595  CB  PHE A  73      49.216  14.511 -61.147  1.00 91.19           C  
ATOM    596  O   PHE A  73      49.061  13.064 -58.193  1.00 91.19           O  
ATOM    597  CG  PHE A  73      48.296  15.483 -61.803  1.00 91.19           C  
ATOM    598  CD1 PHE A  73      46.960  15.596 -61.389  1.00 91.19           C  
ATOM    599  CD2 PHE A  73      48.762  16.309 -62.782  1.00 91.19           C  
ATOM    600  CE1 PHE A  73      46.118  16.517 -62.007  1.00 91.19           C  
ATOM    601  CE2 PHE A  73      47.905  17.229 -63.403  1.00 91.19           C  
ATOM    602  CZ  PHE A  73      46.598  17.324 -63.043  1.00 91.19           C  
ATOM    603  N   ALA A  74      51.166  13.187 -59.025  1.00 90.19           N  
ATOM    604  CA  ALA A  74      51.618  12.052 -58.235  1.00 90.19           C  
ATOM    605  C   ALA A  74      51.459  12.343 -56.740  1.00 90.19           C  
ATOM    606  CB  ALA A  74      53.061  11.703 -58.573  1.00 90.19           C  
ATOM    607  O   ALA A  74      51.018  11.474 -55.979  1.00 90.19           O  
ATOM    608  N   LEU A  75      51.907  13.533 -56.312  1.00 91.12           N  
ATOM    609  CA  LEU A  75      51.790  13.957 -54.919  1.00 91.12           C  
ATOM    610  C   LEU A  75      50.325  14.037 -54.494  1.00 91.12           C  
ATOM    611  CB  LEU A  75      52.469  15.303 -54.721  1.00 91.12           C  
ATOM    612  O   LEU A  75      49.979  13.624 -53.387  1.00 91.12           O  
ATOM    613  CG  LEU A  75      54.009  15.276 -54.529  1.00 91.12           C  
ATOM    614  CD1 LEU A  75      54.557  16.681 -54.626  1.00 91.12           C  
ATOM    615  CD2 LEU A  75      54.381  14.624 -53.211  1.00 91.12           C  
ATOM    616  N   LEU A  76      49.509  14.507 -55.360  1.00 89.81           N  
ATOM    617  CA  LEU A  76      48.088  14.638 -55.076  1.00 89.81           C  
ATOM    618  C   LEU A  76      47.463  13.289 -54.815  1.00 89.81           C  
ATOM    619  CB  LEU A  76      47.374  15.328 -56.263  1.00 89.81           C  
ATOM    620  O   LEU A  76      46.693  13.107 -53.870  1.00 89.81           O  
ATOM    621  CG  LEU A  76      45.888  15.628 -56.057  1.00 89.81           C  
ATOM    622  CD1 LEU A  76      45.708  16.769 -55.067  1.00 89.81           C  
ATOM    623  CD2 LEU A  76      45.242  16.005 -57.389  1.00 89.81           C  
ATOM    624  N   VAL A  77      47.760  12.329 -55.768  1.00 89.31           N  
ATOM    625  CA  VAL A  77      47.194  10.974 -55.624  1.00 89.31           C  
ATOM    626  C   VAL A  77      47.679  10.353 -54.320  1.00 89.31           C  
ATOM    627  CB  VAL A  77      47.588  10.084 -56.814  1.00 89.31           C  
ATOM    628  O   VAL A  77      46.899   9.712 -53.594  1.00 89.31           O  
ATOM    629  CG1 VAL A  77      47.185   8.623 -56.555  1.00 89.31           C  
ATOM    630  CG2 VAL A  77      46.931  10.594 -58.092  1.00 89.31           C  
ATOM    631  N   GLU A  78      48.940  10.559 -54.011  1.00 89.44           N  
ATOM    632  CA  GLU A  78      49.514  10.030 -52.782  1.00 89.44           C  
ATOM    633  C   GLU A  78      48.771  10.614 -51.548  1.00 89.44           C  
ATOM    634  CB  GLU A  78      50.985  10.321 -52.719  1.00 89.44           C  
ATOM    635  O   GLU A  78      48.442   9.869 -50.629  1.00 89.44           O  
ATOM    636  CG  GLU A  78      51.714   9.647 -51.534  1.00 89.44           C  
ATOM    637  CD  GLU A  78      53.194   9.913 -51.493  1.00 89.44           C  
ATOM    638  OE1 GLU A  78      53.915   9.268 -50.697  1.00 89.44           O  
ATOM    639  OE2 GLU A  78      53.681  10.751 -52.300  1.00 89.44           O  
ATOM    640  N   ARG A  79      48.626  11.881 -51.514  1.00 88.88           N  
ATOM    641  CA  ARG A  79      47.965  12.559 -50.393  1.00 88.88           C  
ATOM    642  C   ARG A  79      46.528  12.079 -50.245  1.00 88.88           C  
ATOM    643  CB  ARG A  79      48.003  14.074 -50.566  1.00 88.88           C  
ATOM    644  O   ARG A  79      46.039  11.914 -49.127  1.00 88.88           O  
ATOM    645  CG  ARG A  79      49.344  14.686 -50.240  1.00 88.88           C  
ATOM    646  CD  ARG A  79      49.223  16.191 -50.008  1.00 88.88           C  
ATOM    647  NE  ARG A  79      50.550  16.810 -49.757  1.00 88.88           N  
ATOM    648  NH1 ARG A  79      49.669  18.667 -48.659  1.00 88.88           N  
ATOM    649  NH2 ARG A  79      51.950  18.406 -48.901  1.00 88.88           N  
ATOM    650  CZ  ARG A  79      50.727  17.938 -49.108  1.00 88.88           C  
ATOM    651  N   LEU A  80      45.866  11.906 -51.391  1.00 88.50           N  
ATOM    652  CA  LEU A  80      44.474  11.461 -51.379  1.00 88.50           C  
ATOM    653  C   LEU A  80      44.374  10.024 -50.842  1.00 88.50           C  
ATOM    654  CB  LEU A  80      43.881  11.527 -52.795  1.00 88.50           C  
ATOM    655  O   LEU A  80      43.464   9.728 -50.066  1.00 88.50           O  
ATOM    656  CG  LEU A  80      43.018  12.737 -53.110  1.00 88.50           C  
ATOM    657  CD1 LEU A  80      43.211  13.180 -54.542  1.00 88.50           C  
ATOM    658  CD2 LEU A  80      41.540  12.408 -52.854  1.00 88.50           C  
ATOM    659  N   GLU A  81      45.318   9.235 -51.266  1.00 88.44           N  
ATOM    660  CA  GLU A  81      45.345   7.854 -50.814  1.00 88.44           C  
ATOM    661  C   GLU A  81      45.574   7.784 -49.292  1.00 88.44           C  
ATOM    662  CB  GLU A  81      46.412   7.044 -51.539  1.00 88.44           C  
ATOM    663  O   GLU A  81      44.925   7.020 -48.591  1.00 88.44           O  
ATOM    664  CG  GLU A  81      46.267   5.547 -51.402  1.00 88.44           C  
ATOM    665  CD  GLU A  81      47.197   4.753 -52.308  1.00 88.44           C  
ATOM    666  OE1 GLU A  81      47.190   3.497 -52.249  1.00 88.44           O  
ATOM    667  OE2 GLU A  81      47.939   5.395 -53.078  1.00 88.44           O  
ATOM    668  N   LEU A  82      46.517   8.587 -48.868  1.00 88.75           N  
ATOM    669  CA  LEU A  82      46.819   8.621 -47.430  1.00 88.75           C  
ATOM    670  C   LEU A  82      45.609   9.120 -46.637  1.00 88.75           C  
ATOM    671  CB  LEU A  82      48.048   9.494 -47.157  1.00 88.75           C  
ATOM    672  O   LEU A  82      45.303   8.590 -45.581  1.00 88.75           O  
ATOM    673  CG  LEU A  82      49.412   8.904 -47.467  1.00 88.75           C  
ATOM    674  CD1 LEU A  82      50.501   9.963 -47.364  1.00 88.75           C  
ATOM    675  CD2 LEU A  82      49.714   7.708 -46.560  1.00 88.75           C  
ATOM    676  N   SER A  83      44.961  10.127 -47.027  1.00 89.12           N  
ATOM    677  CA  SER A  83      43.780  10.675 -46.378  1.00 89.12           C  
ATOM    678  C   SER A  83      42.645   9.662 -46.304  1.00 89.12           C  
ATOM    679  CB  SER A  83      43.294  11.952 -47.091  1.00 89.12           C  
ATOM    680  O   SER A  83      41.966   9.554 -45.292  1.00 89.12           O  
ATOM    681  OG  SER A  83      42.188  12.508 -46.425  1.00 89.12           O  
ATOM    682  N   ARG A  84      42.468   8.901 -47.319  1.00 85.94           N  
ATOM    683  CA  ARG A  84      41.447   7.846 -47.371  1.00 85.94           C  
ATOM    684  C   ARG A  84      41.740   6.760 -46.334  1.00 85.94           C  
ATOM    685  CB  ARG A  84      41.357   7.253 -48.762  1.00 85.94           C  
ATOM    686  O   ARG A  84      40.833   6.319 -45.643  1.00 85.94           O  
ATOM    687  CG  ARG A  84      40.134   6.377 -48.998  1.00 85.94           C  
ATOM    688  CD  ARG A  84      40.278   5.499 -50.225  1.00 85.94           C  
ATOM    689  NE  ARG A  84      41.148   4.353 -49.966  1.00 85.94           N  
ATOM    690  NH1 ARG A  84      41.517   3.888 -52.198  1.00 85.94           N  
ATOM    691  NH2 ARG A  84      42.504   2.591 -50.590  1.00 85.94           N  
ATOM    692  CZ  ARG A  84      41.728   3.616 -50.918  1.00 85.94           C  
ATOM    693  N   GLN A  85      42.975   6.457 -46.436  1.00 87.88           N  
ATOM    694  CA  GLN A  85      43.365   5.424 -45.493  1.00 87.88           C  
ATOM    695  C   GLN A  85      43.148   5.883 -44.038  1.00 87.88           C  
ATOM    696  CB  GLN A  85      44.816   5.005 -45.702  1.00 87.88           C  
ATOM    697  O   GLN A  85      42.652   5.113 -43.224  1.00 87.88           O  
ATOM    698  CG  GLN A  85      45.020   4.104 -46.905  1.00 87.88           C  
ATOM    699  CD  GLN A  85      46.485   3.731 -47.126  1.00 87.88           C  
ATOM    700  NE2 GLN A  85      46.736   2.832 -48.044  1.00 87.88           N  
ATOM    701  OE1 GLN A  85      47.367   4.242 -46.446  1.00 87.88           O  
ATOM    702  N   ASN A  86      43.519   7.125 -43.786  1.00 91.94           N  
ATOM    703  CA  ASN A  86      43.353   7.675 -42.450  1.00 91.94           C  
ATOM    704  C   ASN A  86      41.865   7.757 -42.066  1.00 91.94           C  
ATOM    705  CB  ASN A  86      44.001   9.041 -42.335  1.00 91.94           C  
ATOM    706  O   ASN A  86      41.502   7.437 -40.928  1.00 91.94           O  
ATOM    707  CG  ASN A  86      45.520   8.966 -42.235  1.00 91.94           C  
ATOM    708  ND2 ASN A  86      46.189  10.101 -42.445  1.00 91.94           N  
ATOM    709  OD1 ASN A  86      46.069   7.901 -41.955  1.00 91.94           O  
ATOM    710  N   LEU A  87      41.097   8.174 -43.037  1.00 89.56           N  
ATOM    711  CA  LEU A  87      39.660   8.319 -42.763  1.00 89.56           C  
ATOM    712  C   LEU A  87      39.027   6.943 -42.528  1.00 89.56           C  
ATOM    713  CB  LEU A  87      38.961   9.010 -43.946  1.00 89.56           C  
ATOM    714  O   LEU A  87      38.197   6.813 -41.618  1.00 89.56           O  
ATOM    715  CG  LEU A  87      37.504   9.374 -43.754  1.00 89.56           C  
ATOM    716  CD1 LEU A  87      37.350  10.343 -42.594  1.00 89.56           C  
ATOM    717  CD2 LEU A  87      36.936   9.982 -45.042  1.00 89.56           C  
ATOM    718  N   THR A  88      39.369   6.018 -43.344  1.00 90.88           N  
ATOM    719  CA  THR A  88      38.856   4.678 -43.157  1.00 90.88           C  
ATOM    720  C   THR A  88      39.241   4.123 -41.800  1.00 90.88           C  
ATOM    721  CB  THR A  88      39.382   3.723 -44.254  1.00 90.88           C  
ATOM    722  O   THR A  88      38.423   3.496 -41.124  1.00 90.88           O  
ATOM    723  CG2 THR A  88      38.748   2.335 -44.152  1.00 90.88           C  
ATOM    724  OG1 THR A  88      39.065   4.268 -45.554  1.00 90.88           O  
ATOM    725  N   ASN A  89      40.502   4.351 -41.432  1.00 92.50           N  
ATOM    726  CA  ASN A  89      40.945   3.920 -40.102  1.00 92.50           C  
ATOM    727  C   ASN A  89      40.198   4.629 -38.980  1.00 92.50           C  
ATOM    728  CB  ASN A  89      42.456   4.123 -39.962  1.00 92.50           C  
ATOM    729  O   ASN A  89      39.797   3.997 -38.017  1.00 92.50           O  
ATOM    730  CG  ASN A  89      43.277   3.136 -40.797  1.00 92.50           C  
ATOM    731  ND2 ASN A  89      44.535   3.472 -41.012  1.00 92.50           N  
ATOM    732  OD1 ASN A  89      42.757   2.103 -41.196  1.00 92.50           O  
ATOM    733  N   LEU A  90      39.968   5.967 -39.165  1.00 93.38           N  
ATOM    734  CA  LEU A  90      39.258   6.765 -38.167  1.00 93.38           C  
ATOM    735  C   LEU A  90      37.806   6.313 -38.033  1.00 93.38           C  
ATOM    736  CB  LEU A  90      39.327   8.249 -38.525  1.00 93.38           C  
ATOM    737  O   LEU A  90      37.286   6.174 -36.932  1.00 93.38           O  
ATOM    738  CG  LEU A  90      38.765   9.218 -37.478  1.00 93.38           C  
ATOM    739  CD1 LEU A  90      39.562   9.121 -36.166  1.00 93.38           C  
ATOM    740  CD2 LEU A  90      38.782  10.656 -38.005  1.00 93.38           C  
ATOM    741  N   VAL A  91      37.160   6.097 -39.160  1.00 93.12           N  
ATOM    742  CA  VAL A  91      35.768   5.667 -39.153  1.00 93.12           C  
ATOM    743  C   VAL A  91      35.666   4.289 -38.499  1.00 93.12           C  
ATOM    744  CB  VAL A  91      35.194   5.610 -40.590  1.00 93.12           C  
ATOM    745  O   VAL A  91      34.739   4.035 -37.743  1.00 93.12           O  
ATOM    746  CG1 VAL A  91      33.839   4.890 -40.609  1.00 93.12           C  
ATOM    747  CG2 VAL A  91      35.060   7.032 -41.153  1.00 93.12           C  
ATOM    748  N   GLY A  92      36.605   3.406 -38.858  1.00 94.50           N  
ATOM    749  CA  GLY A  92      36.622   2.114 -38.201  1.00 94.50           C  
ATOM    750  C   GLY A  92      36.794   2.166 -36.703  1.00 94.50           C  
ATOM    751  O   GLY A  92      36.115   1.473 -35.966  1.00 94.50           O  
ATOM    752  N   GLU A  93      37.720   3.048 -36.242  1.00 93.81           N  
ATOM    753  CA  GLU A  93      37.958   3.245 -34.810  1.00 93.81           C  
ATOM    754  C   GLU A  93      36.716   3.807 -34.116  1.00 93.81           C  
ATOM    755  CB  GLU A  93      39.156   4.159 -34.559  1.00 93.81           C  
ATOM    756  O   GLU A  93      36.339   3.375 -33.010  1.00 93.81           O  
ATOM    757  CG  GLU A  93      40.499   3.466 -34.737  1.00 93.81           C  
ATOM    758  CD  GLU A  93      41.674   4.396 -34.532  1.00 93.81           C  
ATOM    759  OE1 GLU A  93      42.830   3.971 -34.785  1.00 93.81           O  
ATOM    760  OE2 GLU A  93      41.455   5.557 -34.140  1.00 93.81           O  
ATOM    761  N   LEU A  94      36.093   4.735 -34.779  1.00 94.44           N  
ATOM    762  CA  LEU A  94      34.887   5.372 -34.203  1.00 94.44           C  
ATOM    763  C   LEU A  94      33.752   4.359 -34.128  1.00 94.44           C  
ATOM    764  CB  LEU A  94      34.478   6.564 -35.069  1.00 94.44           C  
ATOM    765  O   LEU A  94      33.032   4.317 -33.116  1.00 94.44           O  
ATOM    766  CG  LEU A  94      33.335   7.412 -34.515  1.00 94.44           C  
ATOM    767  CD1 LEU A  94      33.742   8.099 -33.206  1.00 94.44           C  
ATOM    768  CD2 LEU A  94      32.885   8.446 -35.543  1.00 94.44           C  
ATOM    769  N   GLN A  95      33.589   3.614 -35.146  1.00 94.06           N  
ATOM    770  CA  GLN A  95      32.515   2.616 -35.128  1.00 94.06           C  
ATOM    771  C   GLN A  95      32.737   1.593 -34.030  1.00 94.06           C  
ATOM    772  CB  GLN A  95      32.442   1.907 -36.474  1.00 94.06           C  
ATOM    773  O   GLN A  95      31.784   1.183 -33.363  1.00 94.06           O  
ATOM    774  CG  GLN A  95      31.777   2.723 -37.588  1.00 94.06           C  
ATOM    775  CD  GLN A  95      31.712   2.011 -38.896  1.00 94.06           C  
ATOM    776  NE2 GLN A  95      30.711   2.325 -39.723  1.00 94.06           N  
ATOM    777  OE1 GLN A  95      32.575   1.156 -39.218  1.00 94.06           O  
ATOM    778  N   GLN A  96      33.929   1.208 -33.843  1.00 94.19           N  
ATOM    779  CA  GLN A  96      34.278   0.275 -32.775  1.00 94.19           C  
ATOM    780  C   GLN A  96      34.012   0.906 -31.392  1.00 94.19           C  
ATOM    781  CB  GLN A  96      35.736  -0.148 -32.878  1.00 94.19           C  
ATOM    782  O   GLN A  96      33.475   0.239 -30.523  1.00 94.19           O  
ATOM    783  CG  GLN A  96      36.135  -1.235 -31.879  1.00 94.19           C  
ATOM    784  CD  GLN A  96      37.543  -1.769 -32.128  1.00 94.19           C  
ATOM    785  NE2 GLN A  96      38.004  -2.625 -31.228  1.00 94.19           N  
ATOM    786  OE1 GLN A  96      38.186  -1.401 -33.104  1.00 94.19           O  
ATOM    787  N   GLU A  97      34.397   2.202 -31.223  1.00 94.31           N  
ATOM    788  CA  GLU A  97      34.166   2.900 -29.956  1.00 94.31           C  
ATOM    789  C   GLU A  97      32.670   3.008 -29.687  1.00 94.31           C  
ATOM    790  CB  GLU A  97      34.814   4.290 -29.987  1.00 94.31           C  
ATOM    791  O   GLU A  97      32.242   2.821 -28.543  1.00 94.31           O  
ATOM    792  CG  GLU A  97      34.934   4.931 -28.605  1.00 94.31           C  
ATOM    793  CD  GLU A  97      35.636   6.278 -28.640  1.00 94.31           C  
ATOM    794  OE1 GLU A  97      35.702   6.949 -27.590  1.00 94.31           O  
ATOM    795  OE2 GLU A  97      36.127   6.651 -29.727  1.00 94.31           O  
ATOM    796  N   ILE A  98      31.904   3.338 -30.694  1.00 95.19           N  
ATOM    797  CA  ILE A  98      30.468   3.476 -30.555  1.00 95.19           C  
ATOM    798  C   ILE A  98      29.856   2.135 -30.156  1.00 95.19           C  
ATOM    799  CB  ILE A  98      29.802   4.033 -31.818  1.00 95.19           C  
ATOM    800  O   ILE A  98      28.986   2.056 -29.308  1.00 95.19           O  
ATOM    801  CG1 ILE A  98      30.175   5.511 -32.024  1.00 95.19           C  
ATOM    802  CG2 ILE A  98      28.298   3.840 -31.789  1.00 95.19           C  
ATOM    803  CD1 ILE A  98      29.659   6.114 -33.330  1.00 95.19           C  
ATOM    804  N   ARG A  99      30.285   1.110 -30.811  1.00 94.88           N  
ATOM    805  CA  ARG A  99      29.779  -0.226 -30.521  1.00 94.88           C  
ATOM    806  C   ARG A  99      30.115  -0.632 -29.092  1.00 94.88           C  
ATOM    807  CB  ARG A  99      30.365  -1.248 -31.509  1.00 94.88           C  
ATOM    808  O   ARG A  99      29.256  -1.158 -28.360  1.00 94.88           O  
ATOM    809  CG  ARG A  99      29.680  -2.609 -31.464  1.00 94.88           C  
ATOM    810  CD  ARG A  99      30.264  -3.558 -32.480  1.00 94.88           C  
ATOM    811  NE  ARG A  99      29.728  -3.302 -33.809  1.00 94.88           N  
ATOM    812  NH1 ARG A  99      30.871  -5.047 -34.838  1.00 94.88           N  
ATOM    813  NH2 ARG A  99      29.488  -3.690 -36.062  1.00 94.88           N  
ATOM    814  CZ  ARG A  99      30.034  -4.016 -34.912  1.00 94.88           C  
ATOM    815  N   GLU A 100      31.338  -0.421 -28.626  1.00 94.06           N  
ATOM    816  CA  GLU A 100      31.747  -0.738 -27.276  1.00 94.06           C  
ATOM    817  C   GLU A 100      30.931   0.057 -26.237  1.00 94.06           C  
ATOM    818  CB  GLU A 100      33.234  -0.454 -27.069  1.00 94.06           C  
ATOM    819  O   GLU A 100      30.505  -0.486 -25.210  1.00 94.06           O  
ATOM    820  CG  GLU A 100      34.153  -1.464 -27.766  1.00 94.06           C  
ATOM    821  CD  GLU A 100      35.616  -1.142 -27.612  1.00 94.06           C  
ATOM    822  OE1 GLU A 100      36.469  -1.896 -28.142  1.00 94.06           O  
ATOM    823  OE2 GLU A 100      35.947  -0.129 -26.951  1.00 94.06           O  
ATOM    824  N   ARG A 101      30.747   1.327 -26.591  1.00 93.19           N  
ATOM    825  CA  ARG A 101      29.976   2.172 -25.695  1.00 93.19           C  
ATOM    826  C   ARG A 101      28.509   1.719 -25.632  1.00 93.19           C  
ATOM    827  CB  ARG A 101      30.049   3.636 -26.130  1.00 93.19           C  
ATOM    828  O   ARG A 101      27.922   1.660 -24.560  1.00 93.19           O  
ATOM    829  CG  ARG A 101      29.592   4.624 -25.061  1.00 93.19           C  
ATOM    830  CD  ARG A 101      29.711   6.064 -25.544  1.00 93.19           C  
ATOM    831  NE  ARG A 101      29.196   7.002 -24.540  1.00 93.19           N  
ATOM    832  NH1 ARG A 101      28.730   8.673 -26.067  1.00 93.19           N  
ATOM    833  NH2 ARG A 101      28.297   8.986 -23.834  1.00 93.19           N  
ATOM    834  CZ  ARG A 101      28.741   8.220 -24.814  1.00 93.19           C  
ATOM    835  N   THR A 102      27.978   1.408 -26.729  1.00 93.94           N  
ATOM    836  CA  THR A 102      26.587   0.964 -26.786  1.00 93.94           C  
ATOM    837  C   THR A 102      26.407  -0.350 -26.038  1.00 93.94           C  
ATOM    838  CB  THR A 102      26.106   0.807 -28.230  1.00 93.94           C  
ATOM    839  O   THR A 102      25.437  -0.529 -25.303  1.00 93.94           O  
ATOM    840  CG2 THR A 102      24.611   0.536 -28.306  1.00 93.94           C  
ATOM    841  OG1 THR A 102      26.410   2.003 -28.971  1.00 93.94           O  
ATOM    842  N   THR A 103      27.272  -1.294 -26.192  1.00 93.44           N  
ATOM    843  CA  THR A 103      27.228  -2.572 -25.488  1.00 93.44           C  
ATOM    844  C   THR A 103      27.385  -2.365 -23.996  1.00 93.44           C  
ATOM    845  CB  THR A 103      28.344  -3.533 -26.010  1.00 93.44           C  
ATOM    846  O   THR A 103      26.689  -3.016 -23.210  1.00 93.44           O  
ATOM    847  CG2 THR A 103      28.125  -3.875 -27.455  1.00 93.44           C  
ATOM    848  OG1 THR A 103      29.609  -2.905 -25.847  1.00 93.44           O  
ATOM    849  N   ALA A 104      28.341  -1.464 -23.602  1.00 91.12           N  
ATOM    850  CA  ALA A 104      28.522  -1.152 -22.191  1.00 91.12           C  
ATOM    851  C   ALA A 104      27.263  -0.524 -21.593  1.00 91.12           C  
ATOM    852  CB  ALA A 104      29.716  -0.218 -22.000  1.00 91.12           C  
ATOM    853  O   ALA A 104      26.873  -0.852 -20.476  1.00 91.12           O  
ATOM    854  N   GLU A 105      26.628   0.337 -22.373  1.00 92.44           N  
ATOM    855  CA  GLU A 105      25.391   0.983 -21.910  1.00 92.44           C  
ATOM    856  C   GLU A 105      24.268  -0.035 -21.780  1.00 92.44           C  
ATOM    857  CB  GLU A 105      24.985   2.095 -22.885  1.00 92.44           C  
ATOM    858  O   GLU A 105      23.485   0.027 -20.821  1.00 92.44           O  
ATOM    859  CG  GLU A 105      25.798   3.378 -22.714  1.00 92.44           C  
ATOM    860  CD  GLU A 105      25.372   4.479 -23.673  1.00 92.44           C  
ATOM    861  OE1 GLU A 105      25.883   5.619 -23.553  1.00 92.44           O  
ATOM    862  OE2 GLU A 105      24.530   4.203 -24.560  1.00 92.44           O  
ATOM    863  N   GLN A 106      24.211  -0.950 -22.726  1.00 91.12           N  
ATOM    864  CA  GLN A 106      23.198  -2.002 -22.673  1.00 91.12           C  
ATOM    865  C   GLN A 106      23.434  -2.936 -21.499  1.00 91.12           C  
ATOM    866  CB  GLN A 106      23.193  -2.797 -23.988  1.00 91.12           C  
ATOM    867  O   GLN A 106      22.485  -3.340 -20.817  1.00 91.12           O  
ATOM    868  CG  GLN A 106      22.530  -2.061 -25.142  1.00 91.12           C  
ATOM    869  CD  GLN A 106      22.603  -2.846 -26.455  1.00 91.12           C  
ATOM    870  NE2 GLN A 106      21.752  -2.479 -27.397  1.00 91.12           N  
ATOM    871  OE1 GLN A 106      23.414  -3.764 -26.599  1.00 91.12           O  
ATOM    872  N   ARG A 107      24.655  -3.257 -21.190  1.00 85.62           N  
ATOM    873  CA  ARG A 107      25.001  -4.097 -20.053  1.00 85.62           C  
ATOM    874  C   ARG A 107      24.639  -3.416 -18.731  1.00 85.62           C  
ATOM    875  CB  ARG A 107      26.503  -4.436 -20.070  1.00 85.62           C  
ATOM    876  O   ARG A 107      24.120  -4.062 -17.813  1.00 85.62           O  
ATOM    877  CG  ARG A 107      26.875  -5.498 -21.086  1.00 85.62           C  
ATOM    878  CD  ARG A 107      28.344  -5.886 -20.976  1.00 85.62           C  
ATOM    879  NE  ARG A 107      28.746  -6.772 -22.063  1.00 85.62           N  
ATOM    880  NH1 ARG A 107      31.008  -6.294 -21.882  1.00 85.62           N  
ATOM    881  NH2 ARG A 107      30.268  -7.773 -23.468  1.00 85.62           N  
ATOM    882  CZ  ARG A 107      30.009  -6.946 -22.476  1.00 85.62           C  
ATOM    883  N   LEU A 108      24.986  -2.108 -18.747  1.00 83.38           N  
ATOM    884  CA  LEU A 108      24.652  -1.330 -17.554  1.00 83.38           C  
ATOM    885  C   LEU A 108      23.138  -1.270 -17.358  1.00 83.38           C  
ATOM    886  CB  LEU A 108      25.215   0.087 -17.651  1.00 83.38           C  
ATOM    887  O   LEU A 108      22.656  -1.436 -16.237  1.00 83.38           O  
ATOM    888  CG  LEU A 108      25.210   0.921 -16.371  1.00 83.38           C  
ATOM    889  CD1 LEU A 108      26.635   1.203 -15.906  1.00 83.38           C  
ATOM    890  CD2 LEU A 108      24.441   2.218 -16.586  1.00 83.38           C  
ATOM    891  N   ALA A 109      22.418  -1.001 -18.400  1.00 81.19           N  
ATOM    892  CA  ALA A 109      20.961  -0.945 -18.340  1.00 81.19           C  
ATOM    893  C   ALA A 109      20.376  -2.293 -17.914  1.00 81.19           C  
ATOM    894  CB  ALA A 109      20.383  -0.514 -19.673  1.00 81.19           C  
ATOM    895  O   ALA A 109      19.449  -2.349 -17.107  1.00 81.19           O  
ATOM    896  N   GLN A 110      20.915  -3.334 -18.516  1.00 80.12           N  
ATOM    897  CA  GLN A 110      20.474  -4.676 -18.155  1.00 80.12           C  
ATOM    898  C   GLN A 110      20.784  -4.982 -16.700  1.00 80.12           C  
ATOM    899  CB  GLN A 110      21.141  -5.721 -19.062  1.00 80.12           C  
ATOM    900  O   GLN A 110      19.953  -5.560 -15.993  1.00 80.12           O  
ATOM    901  CG  GLN A 110      20.623  -7.136 -18.851  1.00 80.12           C  
ATOM    902  CD  GLN A 110      19.147  -7.278 -19.172  1.00 80.12           C  
ATOM    903  NE2 GLN A 110      18.502  -8.272 -18.578  1.00 80.12           N  
ATOM    904  OE1 GLN A 110      18.599  -6.505 -19.966  1.00 80.12           O  
ATOM    905  N   ALA A 111      21.992  -4.605 -16.244  1.00 77.56           N  
ATOM    906  CA  ALA A 111      22.387  -4.810 -14.851  1.00 77.56           C  
ATOM    907  C   ALA A 111      21.451  -4.063 -13.898  1.00 77.56           C  
ATOM    908  CB  ALA A 111      23.827  -4.358 -14.630  1.00 77.56           C  
ATOM    909  O   ALA A 111      21.065  -4.593 -12.846  1.00 77.56           O  
ATOM    910  N   ILE A 112      21.049  -2.853 -14.256  1.00 75.38           N  
ATOM    911  CA  ILE A 112      20.153  -2.042 -13.433  1.00 75.38           C  
ATOM    912  C   ILE A 112      18.766  -2.678 -13.388  1.00 75.38           C  
ATOM    913  CB  ILE A 112      20.064  -0.590 -13.961  1.00 75.38           C  
ATOM    914  O   ILE A 112      18.147  -2.768 -12.331  1.00 75.38           O  
ATOM    915  CG1 ILE A 112      21.372   0.164 -13.692  1.00 75.38           C  
ATOM    916  CG2 ILE A 112      18.874   0.139 -13.327  1.00 75.38           C  
ATOM    917  CD1 ILE A 112      21.448   1.527 -14.366  1.00 75.38           C  
ATOM    918  N   ARG A 113      18.289  -3.141 -14.537  1.00 73.06           N  
ATOM    919  CA  ARG A 113      17.003  -3.820 -14.620  1.00 73.06           C  
ATOM    920  C   ARG A 113      17.004  -5.106 -13.799  1.00 73.06           C  
ATOM    921  CB  ARG A 113      16.647  -4.129 -16.080  1.00 73.06           C  
ATOM    922  O   ARG A 113      16.048  -5.399 -13.089  1.00 73.06           O  
ATOM    923  CG  ARG A 113      16.045  -2.947 -16.825  1.00 73.06           C  
ATOM    924  CD  ARG A 113      15.494  -3.362 -18.182  1.00 73.06           C  
ATOM    925  NE  ARG A 113      16.570  -3.600 -19.154  1.00 73.06           N  
ATOM    926  NH1 ARG A 113      15.544  -2.451 -20.875  1.00 73.06           N  
ATOM    927  NH2 ARG A 113      17.593  -3.433 -21.203  1.00 73.06           N  
ATOM    928  CZ  ARG A 113      16.567  -3.158 -20.401  1.00 73.06           C  
ATOM    929  N   ASP A 114      18.116  -5.906 -14.002  1.00 70.06           N  
ATOM    930  CA  ASP A 114      18.241  -7.150 -13.247  1.00 70.06           C  
ATOM    931  C   ASP A 114      18.246  -6.892 -11.747  1.00 70.06           C  
ATOM    932  CB  ASP A 114      19.510  -7.896 -13.665  1.00 70.06           C  
ATOM    933  O   ASP A 114      17.620  -7.628 -10.980  1.00 70.06           O  
ATOM    934  CG  ASP A 114      19.420  -8.499 -15.053  1.00 70.06           C  
ATOM    935  OD1 ASP A 114      18.311  -8.552 -15.628  1.00 70.06           O  
ATOM    936  OD2 ASP A 114      20.473  -8.931 -15.588  1.00 70.06           O  
ATOM    937  N   LYS A 115      18.920  -5.826 -11.367  1.00 69.88           N  
ATOM    938  CA  LYS A 115      18.990  -5.459  -9.954  1.00 69.88           C  
ATOM    939  C   LYS A 115      17.609  -5.090  -9.403  1.00 69.88           C  
ATOM    940  CB  LYS A 115      19.962  -4.294  -9.751  1.00 69.88           C  
ATOM    941  O   LYS A 115      17.242  -5.508  -8.308  1.00 69.88           O  
ATOM    942  CG  LYS A 115      20.224  -3.954  -8.285  1.00 69.88           C  
ATOM    943  CD  LYS A 115      21.178  -2.771  -8.151  1.00 69.88           C  
ATOM    944  CE  LYS A 115      21.313  -2.330  -6.704  1.00 69.88           C  
ATOM    945  NZ  LYS A 115      22.235  -1.159  -6.567  1.00 69.88           N  
ATOM    946  N   THR A 116      16.835  -4.326 -10.169  1.00 66.94           N  
ATOM    947  CA  THR A 116      15.496  -3.906  -9.785  1.00 66.94           C  
ATOM    948  C   THR A 116      14.569  -5.111  -9.665  1.00 66.94           C  
ATOM    949  CB  THR A 116      14.913  -2.904 -10.796  1.00 66.94           C  
ATOM    950  O   THR A 116      13.808  -5.221  -8.699  1.00 66.94           O  
ATOM    951  CG2 THR A 116      13.539  -2.411 -10.353  1.00 66.94           C  
ATOM    952  OG1 THR A 116      15.798  -1.781 -10.909  1.00 66.94           O  
ATOM    953  N   THR A 117      14.626  -6.007 -10.671  1.00 67.38           N  
ATOM    954  CA  THR A 117      13.791  -7.206 -10.689  1.00 67.38           C  
ATOM    955  C   THR A 117      14.124  -8.107  -9.500  1.00 67.38           C  
ATOM    956  CB  THR A 117      13.959  -7.987 -11.996  1.00 67.38           C  
ATOM    957  O   THR A 117      13.226  -8.644  -8.852  1.00 67.38           O  
ATOM    958  CG2 THR A 117      13.026  -9.194 -12.038  1.00 67.38           C  
ATOM    959  OG1 THR A 117      13.657  -7.129 -13.111  1.00 67.38           O  
ATOM    960  N   LEU A 118      15.427  -8.360  -9.227  1.00 70.19           N  
ATOM    961  CA  LEU A 118      15.851  -9.201  -8.110  1.00 70.19           C  
ATOM    962  C   LEU A 118      15.326  -8.654  -6.787  1.00 70.19           C  
ATOM    963  CB  LEU A 118      17.378  -9.302  -8.066  1.00 70.19           C  
ATOM    964  O   LEU A 118      14.804  -9.404  -5.961  1.00 70.19           O  
ATOM    965  CG  LEU A 118      17.967 -10.143  -6.930  1.00 70.19           C  
ATOM    966  CD1 LEU A 118      17.596 -11.612  -7.112  1.00 70.19           C  
ATOM    967  CD2 LEU A 118      19.485  -9.969  -6.874  1.00 70.19           C  
ATOM    968  N   MET A 119      15.466  -7.366  -6.605  1.00 65.25           N  
ATOM    969  CA  MET A 119      15.030  -6.751  -5.348  1.00 65.25           C  
ATOM    970  C   MET A 119      13.522  -6.870  -5.183  1.00 65.25           C  
ATOM    971  CB  MET A 119      15.455  -5.281  -5.297  1.00 65.25           C  
ATOM    972  O   MET A 119      13.035  -7.111  -4.072  1.00 65.25           O  
ATOM    973  CG  MET A 119      16.946  -5.076  -5.105  1.00 65.25           C  
ATOM    974  SD  MET A 119      17.561  -5.812  -3.546  1.00 65.25           S  
ATOM    975  CE  MET A 119      19.027  -6.693  -4.154  1.00 65.25           C  
ATOM    976  N   ALA A 120      12.776  -6.585  -6.341  1.00 65.56           N  
ATOM    977  CA  ALA A 120      11.327  -6.768  -6.307  1.00 65.56           C  
ATOM    978  C   ALA A 120      10.958  -8.193  -5.906  1.00 65.56           C  
ATOM    979  CB  ALA A 120      10.714  -6.423  -7.662  1.00 65.56           C  
ATOM    980  O   ALA A 120      10.035  -8.409  -5.119  1.00 65.56           O  
ATOM    981  N   THR A 121      11.734  -9.154  -6.445  1.00 61.31           N  
ATOM    982  CA  THR A 121      11.491 -10.563  -6.151  1.00 61.31           C  
ATOM    983  C   THR A 121      11.777 -10.861  -4.681  1.00 61.31           C  
ATOM    984  CB  THR A 121      12.354 -11.481  -7.041  1.00 61.31           C  
ATOM    985  O   THR A 121      11.002 -11.554  -4.021  1.00 61.31           O  
ATOM    986  CG2 THR A 121      12.004 -12.948  -6.816  1.00 61.31           C  
ATOM    987  OG1 THR A 121      12.126 -11.147  -8.414  1.00 61.31           O  
ATOM    988  N   ILE A 122      12.943 -10.326  -4.153  1.00 70.69           N  
ATOM    989  CA  ILE A 122      13.319 -10.543  -2.762  1.00 70.69           C  
ATOM    990  C   ILE A 122      12.261  -9.946  -1.841  1.00 70.69           C  
ATOM    991  CB  ILE A 122      14.706  -9.936  -2.456  1.00 70.69           C  
ATOM    992  O   ILE A 122      11.884 -10.557  -0.837  1.00 70.69           O  
ATOM    993  CG1 ILE A 122      15.804 -10.700  -3.197  1.00 70.69           C  
ATOM    994  CG2 ILE A 122      14.969  -9.933  -0.941  1.00 70.69           C  
ATOM    995  CD1 ILE A 122      17.191 -10.081  -3.065  1.00 70.69           C  
ATOM    996  N   SER A 123      11.774  -8.800  -2.235  1.00 66.31           N  
ATOM    997  CA  SER A 123      10.729  -8.145  -1.459  1.00 66.31           C  
ATOM    998  C   SER A 123       9.484  -9.021  -1.351  1.00 66.31           C  
ATOM    999  CB  SER A 123      10.359  -6.799  -2.086  1.00 66.31           C  
ATOM   1000  O   SER A 123       8.924  -9.182  -0.266  1.00 66.31           O  
ATOM   1001  OG  SER A 123       9.341  -6.156  -1.336  1.00 66.31           O  
ATOM   1002  N   HIS A 124       9.073  -9.488  -2.516  1.00 65.31           N  
ATOM   1003  CA  HIS A 124       7.888 -10.339  -2.519  1.00 65.31           C  
ATOM   1004  C   HIS A 124       8.096 -11.579  -1.658  1.00 65.31           C  
ATOM   1005  CB  HIS A 124       7.523 -10.741  -3.949  1.00 65.31           C  
ATOM   1006  O   HIS A 124       7.200 -11.986  -0.916  1.00 65.31           O  
ATOM   1007  CG  HIS A 124       6.165 -11.362  -4.064  1.00 65.31           C  
ATOM   1008  CD2 HIS A 124       4.968 -10.823  -4.390  1.00 65.31           C  
ATOM   1009  ND1 HIS A 124       5.938 -12.700  -3.833  1.00 65.31           N  
ATOM   1010  CE1 HIS A 124       4.652 -12.960  -4.010  1.00 65.31           C  
ATOM   1011  NE2 HIS A 124       4.043 -11.836  -4.353  1.00 65.31           N  
ATOM   1012  N   GLU A 125       9.279 -12.088  -1.669  1.00 66.25           N  
ATOM   1013  CA  GLU A 125       9.567 -13.338  -0.969  1.00 66.25           C  
ATOM   1014  C   GLU A 125       9.645 -13.118   0.539  1.00 66.25           C  
ATOM   1015  CB  GLU A 125      10.875 -13.952  -1.483  1.00 66.25           C  
ATOM   1016  O   GLU A 125       9.322 -14.020   1.318  1.00 66.25           O  
ATOM   1017  CG  GLU A 125      10.801 -14.452  -2.919  1.00 66.25           C  
ATOM   1018  CD  GLU A 125       9.970 -15.718  -3.067  1.00 66.25           C  
ATOM   1019  OE1 GLU A 125       9.475 -15.992  -4.183  1.00 66.25           O  
ATOM   1020  OE2 GLU A 125       9.817 -16.445  -2.062  1.00 66.25           O  
ATOM   1021  N   LEU A 126      10.028 -11.834   0.819  1.00 70.25           N  
ATOM   1022  CA  LEU A 126      10.151 -11.534   2.243  1.00 70.25           C  
ATOM   1023  C   LEU A 126       8.815 -11.082   2.822  1.00 70.25           C  
ATOM   1024  CB  LEU A 126      11.214 -10.452   2.476  1.00 70.25           C  
ATOM   1025  O   LEU A 126       8.519 -11.341   3.987  1.00 70.25           O  
ATOM   1026  CG  LEU A 126      12.671 -10.889   2.321  1.00 70.25           C  
ATOM   1027  CD1 LEU A 126      13.601  -9.686   2.446  1.00 70.25           C  
ATOM   1028  CD2 LEU A 126      13.017 -11.956   3.358  1.00 70.25           C  
ATOM   1029  N   ARG A 127       8.013 -10.361   1.997  1.00 66.62           N  
ATOM   1030  CA  ARG A 127       6.714  -9.847   2.417  1.00 66.62           C  
ATOM   1031  C   ARG A 127       5.791 -10.982   2.846  1.00 66.62           C  
ATOM   1032  CB  ARG A 127       6.063  -9.043   1.288  1.00 66.62           C  
ATOM   1033  O   ARG A 127       5.089 -10.875   3.856  1.00 66.62           O  
ATOM   1034  CG  ARG A 127       4.815  -8.286   1.716  1.00 66.62           C  
ATOM   1035  CD  ARG A 127       4.381  -7.275   0.663  1.00 66.62           C  
ATOM   1036  NE  ARG A 127       4.173  -7.910  -0.635  1.00 66.62           N  
ATOM   1037  NH1 ARG A 127       2.262  -6.712  -1.142  1.00 66.62           N  
ATOM   1038  NH2 ARG A 127       3.077  -8.262  -2.624  1.00 66.62           N  
ATOM   1039  CZ  ARG A 127       3.172  -7.626  -1.463  1.00 66.62           C  
ATOM   1040  N   THR A 128       5.841 -12.097   2.196  1.00 64.06           N  
ATOM   1041  CA  THR A 128       4.917 -13.191   2.449  1.00 64.06           C  
ATOM   1042  C   THR A 128       5.122 -13.760   3.853  1.00 64.06           C  
ATOM   1043  CB  THR A 128       5.086 -14.316   1.412  1.00 64.06           C  
ATOM   1044  O   THR A 128       4.169 -13.875   4.627  1.00 64.06           O  
ATOM   1045  CG2 THR A 128       4.042 -15.415   1.613  1.00 64.06           C  
ATOM   1046  OG1 THR A 128       4.942 -13.773   0.096  1.00 64.06           O  
ATOM   1047  N   PRO A 129       6.419 -14.061   4.128  1.00 67.44           N  
ATOM   1048  CA  PRO A 129       6.565 -14.578   5.491  1.00 67.44           C  
ATOM   1049  C   PRO A 129       6.283 -13.521   6.558  1.00 67.44           C  
ATOM   1050  CB  PRO A 129       8.027 -15.029   5.544  1.00 67.44           C  
ATOM   1051  O   PRO A 129       5.740 -13.840   7.619  1.00 67.44           O  
ATOM   1052  CG  PRO A 129       8.703 -14.263   4.454  1.00 67.44           C  
ATOM   1053  CD  PRO A 129       7.705 -14.011   3.361  1.00 67.44           C  
ATOM   1054  N   LEU A 130       6.650 -12.300   6.236  1.00 77.75           N  
ATOM   1055  CA  LEU A 130       6.441 -11.197   7.168  1.00 77.75           C  
ATOM   1056  C   LEU A 130       4.955 -10.982   7.434  1.00 77.75           C  
ATOM   1057  CB  LEU A 130       7.064  -9.908   6.621  1.00 77.75           C  
ATOM   1058  O   LEU A 130       4.551 -10.762   8.577  1.00 77.75           O  
ATOM   1059  CG  LEU A 130       7.070  -8.707   7.566  1.00 77.75           C  
ATOM   1060  CD1 LEU A 130       7.940  -8.989   8.785  1.00 77.75           C  
ATOM   1061  CD2 LEU A 130       7.557  -7.457   6.836  1.00 77.75           C  
ATOM   1062  N   ASN A 131       4.158 -11.054   6.370  1.00 67.88           N  
ATOM   1063  CA  ASN A 131       2.711 -10.922   6.494  1.00 67.88           C  
ATOM   1064  C   ASN A 131       2.120 -12.031   7.362  1.00 67.88           C  
ATOM   1065  CB  ASN A 131       2.052 -10.922   5.112  1.00 67.88           C  
ATOM   1066  O   ASN A 131       1.203 -11.784   8.148  1.00 67.88           O  
ATOM   1067  CG  ASN A 131       2.245  -9.611   4.374  1.00 67.88           C  
ATOM   1068  ND2 ASN A 131       1.951  -9.612   3.079  1.00 67.88           N  
ATOM   1069  OD1 ASN A 131       2.654  -8.610   4.962  1.00 67.88           O  
ATOM   1070  N   GLY A 132       2.651 -13.134   7.228  1.00 65.44           N  
ATOM   1071  CA  GLY A 132       2.265 -14.253   8.079  1.00 65.44           C  
ATOM   1072  C   GLY A 132       2.549 -14.008   9.548  1.00 65.44           C  
ATOM   1073  O   GLY A 132       1.701 -14.275  10.403  1.00 65.44           O  
ATOM   1074  N   ILE A 133       3.777 -13.475   9.820  1.00 74.62           N  
ATOM   1075  CA  ILE A 133       4.211 -13.230  11.191  1.00 74.62           C  
ATOM   1076  C   ILE A 133       3.322 -12.156  11.826  1.00 74.62           C  
ATOM   1077  CB  ILE A 133       5.692 -12.792  11.244  1.00 74.62           C  
ATOM   1078  O   ILE A 133       2.868 -12.322  12.964  1.00 74.62           O  
ATOM   1079  CG1 ILE A 133       6.603 -13.944  10.804  1.00 74.62           C  
ATOM   1080  CG2 ILE A 133       6.061 -12.311  12.652  1.00 74.62           C  
ATOM   1081  CD1 ILE A 133       8.068 -13.560  10.664  1.00 74.62           C  
ATOM   1082  N   VAL A 134       3.017 -11.143  11.011  1.00 72.62           N  
ATOM   1083  CA  VAL A 134       2.181 -10.060  11.508  1.00 72.62           C  
ATOM   1084  C   VAL A 134       0.754 -10.559  11.722  1.00 72.62           C  
ATOM   1085  CB  VAL A 134       2.184  -8.852  10.540  1.00 72.62           C  
ATOM   1086  O   VAL A 134       0.146 -10.297  12.762  1.00 72.62           O  
ATOM   1087  CG1 VAL A 134       1.126  -7.829  10.951  1.00 72.62           C  
ATOM   1088  CG2 VAL A 134       3.568  -8.209  10.501  1.00 72.62           C  
ATOM   1089  N   GLY A 135       0.244 -11.263  10.724  1.00 65.75           N  
ATOM   1090  CA  GLY A 135      -1.106 -11.795  10.816  1.00 65.75           C  
ATOM   1091  C   GLY A 135      -1.296 -12.726  11.996  1.00 65.75           C  
ATOM   1092  O   GLY A 135      -2.241 -12.573  12.773  1.00 65.75           O  
ATOM   1093  N   LEU A 136      -0.414 -13.720  12.168  1.00 71.62           N  
ATOM   1094  CA  LEU A 136      -0.546 -14.721  13.213  1.00 71.62           C  
ATOM   1095  C   LEU A 136      -0.309 -14.113  14.591  1.00 71.62           C  
ATOM   1096  CB  LEU A 136       0.436 -15.882  12.979  1.00 71.62           C  
ATOM   1097  O   LEU A 136      -0.968 -14.491  15.562  1.00 71.62           O  
ATOM   1098  CG  LEU A 136       0.115 -16.817  11.810  1.00 71.62           C  
ATOM   1099  CD1 LEU A 136       1.280 -17.757  11.553  1.00 71.62           C  
ATOM   1100  CD2 LEU A 136      -1.168 -17.597  12.087  1.00 71.62           C  
ATOM   1101  N   SER A 137       0.641 -13.224  14.604  1.00 77.69           N  
ATOM   1102  CA  SER A 137       0.894 -12.558  15.881  1.00 77.69           C  
ATOM   1103  C   SER A 137      -0.321 -11.755  16.338  1.00 77.69           C  
ATOM   1104  CB  SER A 137       2.111 -11.640  15.769  1.00 77.69           C  
ATOM   1105  O   SER A 137      -0.648 -11.742  17.525  1.00 77.69           O  
ATOM   1106  OG  SER A 137       1.833 -10.538  14.918  1.00 77.69           O  
ATOM   1107  N   ARG A 138      -1.022 -11.154  15.416  1.00 72.19           N  
ATOM   1108  CA  ARG A 138      -2.232 -10.402  15.730  1.00 72.19           C  
ATOM   1109  C   ARG A 138      -3.342 -11.330  16.208  1.00 72.19           C  
ATOM   1110  CB  ARG A 138      -2.702  -9.606  14.522  1.00 72.19           C  
ATOM   1111  O   ARG A 138      -4.063 -11.010  17.164  1.00 72.19           O  
ATOM   1112  CG  ARG A 138      -3.713  -8.513  14.849  1.00 72.19           C  
ATOM   1113  CD  ARG A 138      -3.747  -7.432  13.782  1.00 72.19           C  
ATOM   1114  NE  ARG A 138      -4.760  -6.423  14.069  1.00 72.19           N  
ATOM   1115  NH1 ARG A 138      -4.083  -4.972  12.402  1.00 72.19           N  
ATOM   1116  NH2 ARG A 138      -5.856  -4.431  13.744  1.00 72.19           N  
ATOM   1117  CZ  ARG A 138      -4.901  -5.277  13.403  1.00 72.19           C  
ATOM   1118  N   ILE A 139      -3.367 -12.450  15.479  1.00 71.31           N  
ATOM   1119  CA  ILE A 139      -4.364 -13.446  15.849  1.00 71.31           C  
ATOM   1120  C   ILE A 139      -4.088 -13.948  17.270  1.00 71.31           C  
ATOM   1121  CB  ILE A 139      -4.382 -14.631  14.863  1.00 71.31           C  
ATOM   1122  O   ILE A 139      -5.008 -14.076  18.077  1.00 71.31           O  
ATOM   1123  CG1 ILE A 139      -4.881 -14.169  13.486  1.00 71.31           C  
ATOM   1124  CG2 ILE A 139      -5.241 -15.781  15.402  1.00 71.31           C  
ATOM   1125  CD1 ILE A 139      -4.746 -15.223  12.393  1.00 71.31           C  
ATOM   1126  N   LEU A 140      -2.835 -14.143  17.638  1.00 76.94           N  
ATOM   1127  CA  LEU A 140      -2.454 -14.696  18.933  1.00 76.94           C  
ATOM   1128  C   LEU A 140      -2.646 -13.663  20.042  1.00 76.94           C  
ATOM   1129  CB  LEU A 140      -0.998 -15.167  18.906  1.00 76.94           C  
ATOM   1130  O   LEU A 140      -2.934 -14.012  21.186  1.00 76.94           O  
ATOM   1131  CG  LEU A 140      -0.724 -16.480  18.172  1.00 76.94           C  
ATOM   1132  CD1 LEU A 140       0.778 -16.727  18.071  1.00 76.94           C  
ATOM   1133  CD2 LEU A 140      -1.417 -17.643  18.872  1.00 76.94           C  
ATOM   1134  N   LEU A 141      -2.452 -12.397  19.648  1.00 77.25           N  
ATOM   1135  CA  LEU A 141      -2.609 -11.318  20.624  1.00 77.25           C  
ATOM   1136  C   LEU A 141      -4.053 -11.215  21.089  1.00 77.25           C  
ATOM   1137  CB  LEU A 141      -2.158  -9.979  20.020  1.00 77.25           C  
ATOM   1138  O   LEU A 141      -4.323 -10.689  22.174  1.00 77.25           O  
ATOM   1139  CG  LEU A 141      -0.652  -9.706  20.029  1.00 77.25           C  
ATOM   1140  CD1 LEU A 141      -0.325  -8.514  19.134  1.00 77.25           C  
ATOM   1141  CD2 LEU A 141      -0.162  -9.464  21.455  1.00 77.25           C  
ATOM   1142  N   ASP A 142      -4.976 -11.839  20.396  1.00 74.06           N  
ATOM   1143  CA  ASP A 142      -6.388 -11.827  20.764  1.00 74.06           C  
ATOM   1144  C   ASP A 142      -6.765 -13.084  21.548  1.00 74.06           C  
ATOM   1145  CB  ASP A 142      -7.270 -11.699  19.521  1.00 74.06           C  
ATOM   1146  O   ASP A 142      -7.909 -13.244  21.974  1.00 74.06           O  
ATOM   1147  CG  ASP A 142      -7.200 -10.323  18.884  1.00 74.06           C  
ATOM   1148  OD1 ASP A 142      -6.840  -9.349  19.576  1.00 74.06           O  
ATOM   1149  OD2 ASP A 142      -7.521 -10.209  17.680  1.00 74.06           O  
ATOM   1150  N   SER A 143      -5.826 -13.947  21.764  1.00 74.81           N  
ATOM   1151  CA  SER A 143      -6.083 -15.196  22.467  1.00 74.81           C  
ATOM   1152  C   SER A 143      -5.814 -15.044  23.957  1.00 74.81           C  
ATOM   1153  CB  SER A 143      -5.228 -16.336  21.900  1.00 74.81           C  
ATOM   1154  O   SER A 143      -5.431 -13.974  24.426  1.00 74.81           O  
ATOM   1155  OG  SER A 143      -3.852 -16.097  22.152  1.00 74.81           O  
ATOM   1156  N   LYS A 144      -6.197 -15.952  24.747  1.00 78.44           N  
ATOM   1157  CA  LYS A 144      -5.897 -15.987  26.174  1.00 78.44           C  
ATOM   1158  C   LYS A 144      -4.399 -16.131  26.413  1.00 78.44           C  
ATOM   1159  CB  LYS A 144      -6.657 -17.120  26.870  1.00 78.44           C  
ATOM   1160  O   LYS A 144      -3.828 -17.197  26.170  1.00 78.44           O  
ATOM   1161  CG  LYS A 144      -8.140 -16.833  27.082  1.00 78.44           C  
ATOM   1162  CD  LYS A 144      -8.818 -17.949  27.864  1.00 78.44           C  
ATOM   1163  CE  LYS A 144     -10.324 -17.723  27.953  1.00 78.44           C  
ATOM   1164  NZ  LYS A 144     -10.987 -18.798  28.759  1.00 78.44           N  
ATOM   1165  N   LEU A 145      -3.713 -14.977  26.816  1.00 84.81           N  
ATOM   1166  CA  LEU A 145      -2.263 -14.998  26.981  1.00 84.81           C  
ATOM   1167  C   LEU A 145      -1.878 -14.574  28.391  1.00 84.81           C  
ATOM   1168  CB  LEU A 145      -1.588 -14.068  25.956  1.00 84.81           C  
ATOM   1169  O   LEU A 145      -2.629 -13.858  29.066  1.00 84.81           O  
ATOM   1170  CG  LEU A 145      -1.843 -14.391  24.495  1.00 84.81           C  
ATOM   1171  CD1 LEU A 145      -1.442 -13.201  23.612  1.00 84.81           C  
ATOM   1172  CD2 LEU A 145      -1.082 -15.646  24.079  1.00 84.81           C  
ATOM   1173  N   THR A 146      -0.904 -15.235  28.939  1.00 85.56           N  
ATOM   1174  CA  THR A 146      -0.284 -14.712  30.141  1.00 85.56           C  
ATOM   1175  C   THR A 146       0.343 -13.343  29.890  1.00 85.56           C  
ATOM   1176  CB  THR A 146       0.786 -15.686  30.687  1.00 85.56           C  
ATOM   1177  O   THR A 146       0.521 -12.948  28.743  1.00 85.56           O  
ATOM   1178  CG2 THR A 146       0.225 -17.086  30.846  1.00 85.56           C  
ATOM   1179  OG1 THR A 146       1.892 -15.712  29.785  1.00 85.56           O  
ATOM   1180  N   GLU A 147       0.509 -12.549  30.907  1.00 76.06           N  
ATOM   1181  CA  GLU A 147       1.130 -11.232  30.791  1.00 76.06           C  
ATOM   1182  C   GLU A 147       2.470 -11.328  30.048  1.00 76.06           C  
ATOM   1183  CB  GLU A 147       1.332 -10.608  32.169  1.00 76.06           C  
ATOM   1184  O   GLU A 147       2.771 -10.490  29.209  1.00 76.06           O  
ATOM   1185  CG  GLU A 147       1.501  -9.090  32.133  1.00 76.06           C  
ATOM   1186  CD  GLU A 147       1.761  -8.494  33.501  1.00 76.06           C  
ATOM   1187  OE1 GLU A 147       2.102  -7.286  33.586  1.00 76.06           O  
ATOM   1188  OE2 GLU A 147       1.623  -9.228  34.504  1.00 76.06           O  
ATOM   1189  N   GLU A 148       3.249 -12.358  30.362  1.00 79.50           N  
ATOM   1190  CA  GLU A 148       4.551 -12.570  29.717  1.00 79.50           C  
ATOM   1191  C   GLU A 148       4.393 -12.879  28.243  1.00 79.50           C  
ATOM   1192  CB  GLU A 148       5.325 -13.680  30.416  1.00 79.50           C  
ATOM   1193  O   GLU A 148       5.103 -12.318  27.389  1.00 79.50           O  
ATOM   1194  CG  GLU A 148       6.788 -13.771  30.011  1.00 79.50           C  
ATOM   1195  CD  GLU A 148       7.560 -14.823  30.775  1.00 79.50           C  
ATOM   1196  OE1 GLU A 148       8.781 -14.979  30.532  1.00 79.50           O  
ATOM   1197  OE2 GLU A 148       6.944 -15.520  31.616  1.00 79.50           O  
ATOM   1198  N   GLN A 149       3.488 -13.702  27.853  1.00 81.81           N  
ATOM   1199  CA  GLN A 149       3.196 -14.097  26.476  1.00 81.81           C  
ATOM   1200  C   GLN A 149       2.688 -12.909  25.651  1.00 81.81           C  
ATOM   1201  CB  GLN A 149       2.177 -15.231  26.435  1.00 81.81           C  
ATOM   1202  O   GLN A 149       3.075 -12.726  24.498  1.00 81.81           O  
ATOM   1203  CG  GLN A 149       2.712 -16.553  26.970  1.00 81.81           C  
ATOM   1204  CD  GLN A 149       1.637 -17.613  27.094  1.00 81.81           C  
ATOM   1205  NE2 GLN A 149       2.034 -18.872  27.025  1.00 81.81           N  
ATOM   1206  OE1 GLN A 149       0.452 -17.297  27.275  1.00 81.81           O  
ATOM   1207  N   TYR A 150       1.858 -12.263  26.412  1.00 81.62           N  
ATOM   1208  CA  TYR A 150       1.325 -11.070  25.768  1.00 81.62           C  
ATOM   1209  C   TYR A 150       2.448 -10.109  25.384  1.00 81.62           C  
ATOM   1210  CB  TYR A 150       0.319 -10.366  26.682  1.00 81.62           C  
ATOM   1211  O   TYR A 150       2.481  -9.596  24.275  1.00 81.62           O  
ATOM   1212  CG  TYR A 150      -0.299  -9.131  26.069  1.00 81.62           C  
ATOM   1213  CD1 TYR A 150       0.226  -7.868  26.322  1.00 81.62           C  
ATOM   1214  CD2 TYR A 150      -1.407  -9.229  25.235  1.00 81.62           C  
ATOM   1215  CE1 TYR A 150      -0.342  -6.726  25.771  1.00 81.62           C  
ATOM   1216  CE2 TYR A 150      -1.982  -8.094  24.667  1.00 81.62           C  
ATOM   1217  OH  TYR A 150      -2.009  -5.724  24.385  1.00 81.62           O  
ATOM   1218  CZ  TYR A 150      -1.445  -6.853  24.948  1.00 81.62           C  
ATOM   1219  N   ASN A 151       3.363  -9.865  26.267  1.00 69.19           N  
ATOM   1220  CA  ASN A 151       4.473  -8.949  26.015  1.00 69.19           C  
ATOM   1221  C   ASN A 151       5.400  -9.474  24.931  1.00 69.19           C  
ATOM   1222  CB  ASN A 151       5.254  -8.690  27.302  1.00 69.19           C  
ATOM   1223  O   ASN A 151       5.877  -8.712  24.098  1.00 69.19           O  
ATOM   1224  CG  ASN A 151       4.523  -7.763  28.266  1.00 69.19           C  
ATOM   1225  ND2 ASN A 151       4.806  -7.906  29.554  1.00 69.19           N  
ATOM   1226  OD1 ASN A 151       3.714  -6.937  27.843  1.00 69.19           O  
ATOM   1227  N   TYR A 152       5.715 -10.841  24.910  1.00 76.62           N  
ATOM   1228  CA  TYR A 152       6.521 -11.462  23.869  1.00 76.62           C  
ATOM   1229  C   TYR A 152       5.869 -11.290  22.502  1.00 76.62           C  
ATOM   1230  CB  TYR A 152       6.724 -12.952  24.167  1.00 76.62           C  
ATOM   1231  O   TYR A 152       6.541 -10.929  21.529  1.00 76.62           O  
ATOM   1232  CG  TYR A 152       7.654 -13.216  25.325  1.00 76.62           C  
ATOM   1233  CD1 TYR A 152       8.605 -12.279  25.705  1.00 76.62           C  
ATOM   1234  CD2 TYR A 152       7.586 -14.412  26.028  1.00 76.62           C  
ATOM   1235  CE1 TYR A 152       9.467 -12.510  26.773  1.00 76.62           C  
ATOM   1236  CE2 TYR A 152       8.443 -14.658  27.100  1.00 76.62           C  
ATOM   1237  OH  TYR A 152      10.226 -13.946  28.521  1.00 76.62           O  
ATOM   1238  CZ  TYR A 152       9.379 -13.713  27.456  1.00 76.62           C  
ATOM   1239  N   LEU A 153       4.600 -11.572  22.518  1.00 79.38           N  
ATOM   1240  CA  LEU A 153       3.881 -11.523  21.253  1.00 79.38           C  
ATOM   1241  C   LEU A 153       3.771 -10.091  20.743  1.00 79.38           C  
ATOM   1242  CB  LEU A 153       2.484 -12.134  21.407  1.00 79.38           C  
ATOM   1243  O   LEU A 153       3.870  -9.842  19.540  1.00 79.38           O  
ATOM   1244  CG  LEU A 153       1.810 -12.608  20.113  1.00 79.38           C  
ATOM   1245  CD1 LEU A 153       2.641 -13.706  19.457  1.00 79.38           C  
ATOM   1246  CD2 LEU A 153       0.398 -13.104  20.401  1.00 79.38           C  
ATOM   1247  N   LYS A 154       3.557  -9.254  21.694  1.00 75.38           N  
ATOM   1248  CA  LYS A 154       3.533  -7.835  21.349  1.00 75.38           C  
ATOM   1249  C   LYS A 154       4.855  -7.394  20.722  1.00 75.38           C  
ATOM   1250  CB  LYS A 154       3.231  -6.984  22.586  1.00 75.38           C  
ATOM   1251  O   LYS A 154       4.871  -6.669  19.723  1.00 75.38           O  
ATOM   1252  CG  LYS A 154       2.957  -5.524  22.278  1.00 75.38           C  
ATOM   1253  CD  LYS A 154       2.601  -4.749  23.535  1.00 75.38           C  
ATOM   1254  CE  LYS A 154       2.397  -3.268  23.239  1.00 75.38           C  
ATOM   1255  NZ  LYS A 154       2.050  -2.497  24.482  1.00 75.38           N  
ATOM   1256  N   THR A 155       5.956  -7.783  21.278  1.00 66.81           N  
ATOM   1257  CA  THR A 155       7.289  -7.478  20.760  1.00 66.81           C  
ATOM   1258  C   THR A 155       7.488  -8.093  19.379  1.00 66.81           C  
ATOM   1259  CB  THR A 155       8.382  -7.984  21.714  1.00 66.81           C  
ATOM   1260  O   THR A 155       8.029  -7.443  18.482  1.00 66.81           O  
ATOM   1261  CG2 THR A 155       9.771  -7.618  21.199  1.00 66.81           C  
ATOM   1262  OG1 THR A 155       8.195  -7.389  23.011  1.00 66.81           O  
ATOM   1263  N   ILE A 156       7.056  -9.307  19.186  1.00 76.00           N  
ATOM   1264  CA  ILE A 156       7.161  -9.999  17.900  1.00 76.00           C  
ATOM   1265  C   ILE A 156       6.397  -9.219  16.831  1.00 76.00           C  
ATOM   1266  CB  ILE A 156       6.634 -11.446  17.992  1.00 76.00           C  
ATOM   1267  O   ILE A 156       6.898  -9.008  15.726  1.00 76.00           O  
ATOM   1268  CG1 ILE A 156       7.588 -12.313  18.827  1.00 76.00           C  
ATOM   1269  CG2 ILE A 156       6.448 -12.044  16.594  1.00 76.00           C  
ATOM   1270  CD1 ILE A 156       7.054 -13.711  19.131  1.00 76.00           C  
ATOM   1271  N   ASN A 157       5.198  -8.827  17.229  1.00 76.94           N  
ATOM   1272  CA  ASN A 157       4.365  -8.094  16.287  1.00 76.94           C  
ATOM   1273  C   ASN A 157       5.001  -6.765  15.898  1.00 76.94           C  
ATOM   1274  CB  ASN A 157       2.970  -7.863  16.875  1.00 76.94           C  
ATOM   1275  O   ASN A 157       5.081  -6.436  14.713  1.00 76.94           O  
ATOM   1276  CG  ASN A 157       2.020  -7.226  15.881  1.00 76.94           C  
ATOM   1277  ND2 ASN A 157       1.406  -8.047  15.032  1.00 76.94           N  
ATOM   1278  OD1 ASN A 157       1.839  -6.004  15.870  1.00 76.94           O  
ATOM   1279  N   VAL A 158       5.510  -6.069  16.847  1.00 68.44           N  
ATOM   1280  CA  VAL A 158       6.129  -4.769  16.591  1.00 68.44           C  
ATOM   1281  C   VAL A 158       7.380  -4.949  15.733  1.00 68.44           C  
ATOM   1282  CB  VAL A 158       6.482  -4.043  17.906  1.00 68.44           C  
ATOM   1283  O   VAL A 158       7.610  -4.191  14.790  1.00 68.44           O  
ATOM   1284  CG1 VAL A 158       7.363  -2.825  17.632  1.00 68.44           C  
ATOM   1285  CG2 VAL A 158       5.212  -3.631  18.645  1.00 68.44           C  
ATOM   1286  N   SER A 159       8.137  -5.950  16.048  1.00 67.31           N  
ATOM   1287  CA  SER A 159       9.354  -6.238  15.302  1.00 67.31           C  
ATOM   1288  C   SER A 159       9.041  -6.606  13.858  1.00 67.31           C  
ATOM   1289  CB  SER A 159      10.134  -7.375  15.970  1.00 67.31           C  
ATOM   1290  O   SER A 159       9.736  -6.168  12.937  1.00 67.31           O  
ATOM   1291  OG  SER A 159      10.578  -6.990  17.265  1.00 67.31           O  
ATOM   1292  N   ALA A 160       8.049  -7.415  13.679  1.00 74.62           N  
ATOM   1293  CA  ALA A 160       7.641  -7.841  12.339  1.00 74.62           C  
ATOM   1294  C   ALA A 160       7.159  -6.652  11.513  1.00 74.62           C  
ATOM   1295  CB  ALA A 160       6.553  -8.905  12.427  1.00 74.62           C  
ATOM   1296  O   ALA A 160       7.501  -6.526  10.333  1.00 74.62           O  
ATOM   1297  N   VAL A 161       6.386  -5.819  12.179  1.00 71.00           N  
ATOM   1298  CA  VAL A 161       5.896  -4.621  11.510  1.00 71.00           C  
ATOM   1299  C   VAL A 161       7.073  -3.724  11.129  1.00 71.00           C  
ATOM   1300  CB  VAL A 161       4.899  -3.843  12.398  1.00 71.00           C  
ATOM   1301  O   VAL A 161       7.121  -3.191  10.018  1.00 71.00           O  
ATOM   1302  CG1 VAL A 161       4.596  -2.470  11.797  1.00 71.00           C  
ATOM   1303  CG2 VAL A 161       3.611  -4.643  12.582  1.00 71.00           C  
ATOM   1304  N   SER A 162       7.992  -3.590  12.086  1.00 66.06           N  
ATOM   1305  CA  SER A 162       9.192  -2.799  11.834  1.00 66.06           C  
ATOM   1306  C   SER A 162       9.980  -3.350  10.652  1.00 66.06           C  
ATOM   1307  CB  SER A 162      10.084  -2.764  13.078  1.00 66.06           C  
ATOM   1308  O   SER A 162      10.432  -2.592   9.792  1.00 66.06           O  
ATOM   1309  OG  SER A 162      11.207  -1.935  12.864  1.00 66.06           O  
ATOM   1310  N   LEU A 163      10.149  -4.635  10.644  1.00 72.06           N  
ATOM   1311  CA  LEU A 163      10.854  -5.295   9.549  1.00 72.06           C  
ATOM   1312  C   LEU A 163      10.147  -5.032   8.220  1.00 72.06           C  
ATOM   1313  CB  LEU A 163      10.950  -6.799   9.800  1.00 72.06           C  
ATOM   1314  O   LEU A 163      10.803  -4.821   7.197  1.00 72.06           O  
ATOM   1315  CG  LEU A 163      11.803  -7.598   8.814  1.00 72.06           C  
ATOM   1316  CD1 LEU A 163      13.227  -7.057   8.790  1.00 72.06           C  
ATOM   1317  CD2 LEU A 163      11.797  -9.078   9.177  1.00 72.06           C  
ATOM   1318  N   GLY A 164       8.868  -5.019   8.286  1.00 71.50           N  
ATOM   1319  CA  GLY A 164       8.094  -4.685   7.100  1.00 71.50           C  
ATOM   1320  C   GLY A 164       8.398  -3.298   6.563  1.00 71.50           C  
ATOM   1321  O   GLY A 164       8.544  -3.113   5.353  1.00 71.50           O  
ATOM   1322  N   HIS A 165       8.553  -2.396   7.475  1.00 69.50           N  
ATOM   1323  CA  HIS A 165       8.848  -1.023   7.083  1.00 69.50           C  
ATOM   1324  C   HIS A 165      10.233  -0.918   6.453  1.00 69.50           C  
ATOM   1325  CB  HIS A 165       8.748  -0.086   8.287  1.00 69.50           C  
ATOM   1326  O   HIS A 165      10.425  -0.188   5.477  1.00 69.50           O  
ATOM   1327  CG  HIS A 165       7.341   0.223   8.687  1.00 69.50           C  
ATOM   1328  CD2 HIS A 165       6.707   0.107   9.881  1.00 69.50           C  
ATOM   1329  ND1 HIS A 165       6.406   0.718   7.802  1.00 69.50           N  
ATOM   1330  CE1 HIS A 165       5.259   0.892   8.435  1.00 69.50           C  
ATOM   1331  NE2 HIS A 165       5.415   0.529   9.697  1.00 69.50           N  
ATOM   1332  N   ILE A 166      11.195  -1.642   6.982  1.00 67.56           N  
ATOM   1333  CA  ILE A 166      12.566  -1.641   6.477  1.00 67.56           C  
ATOM   1334  C   ILE A 166      12.591  -2.186   5.051  1.00 67.56           C  
ATOM   1335  CB  ILE A 166      13.506  -2.469   7.385  1.00 67.56           C  
ATOM   1336  O   ILE A 166      13.228  -1.604   4.169  1.00 67.56           O  
ATOM   1337  CG1 ILE A 166      13.659  -1.794   8.754  1.00 67.56           C  
ATOM   1338  CG2 ILE A 166      14.865  -2.667   6.715  1.00 67.56           C  
ATOM   1339  CD1 ILE A 166      14.412  -2.633   9.776  1.00 67.56           C  
ATOM   1340  N   PHE A 167      11.915  -3.180   4.881  1.00 66.69           N  
ATOM   1341  CA  PHE A 167      11.871  -3.805   3.564  1.00 66.69           C  
ATOM   1342  C   PHE A 167      11.200  -2.885   2.552  1.00 66.69           C  
ATOM   1343  CB  PHE A 167      11.133  -5.145   3.628  1.00 66.69           C  
ATOM   1344  O   PHE A 167      11.676  -2.741   1.424  1.00 66.69           O  
ATOM   1345  CG  PHE A 167      12.010  -6.302   4.032  1.00 66.69           C  
ATOM   1346  CD1 PHE A 167      13.043  -6.730   3.208  1.00 66.69           C  
ATOM   1347  CD2 PHE A 167      11.797  -6.961   5.235  1.00 66.69           C  
ATOM   1348  CE1 PHE A 167      13.855  -7.797   3.577  1.00 66.69           C  
ATOM   1349  CE2 PHE A 167      12.599  -8.030   5.611  1.00 66.69           C  
ATOM   1350  CZ  PHE A 167      13.632  -8.450   4.783  1.00 66.69           C  
ATOM   1351  N   ASN A 168      10.095  -2.327   3.007  1.00 68.75           N  
ATOM   1352  CA  ASN A 168       9.421  -1.366   2.139  1.00 68.75           C  
ATOM   1353  C   ASN A 168      10.340  -0.207   1.766  1.00 68.75           C  
ATOM   1354  CB  ASN A 168       8.149  -0.842   2.807  1.00 68.75           C  
ATOM   1355  O   ASN A 168      10.315   0.272   0.632  1.00 68.75           O  
ATOM   1356  CG  ASN A 168       6.952  -1.742   2.571  1.00 68.75           C  
ATOM   1357  ND2 ASN A 168       5.901  -1.552   3.361  1.00 68.75           N  
ATOM   1358  OD1 ASN A 168       6.970  -2.601   1.684  1.00 68.75           O  
ATOM   1359  N   ASP A 169      11.192   0.178   2.768  1.00 67.31           N  
ATOM   1360  CA  ASP A 169      12.143   1.258   2.531  1.00 67.31           C  
ATOM   1361  C   ASP A 169      13.192   0.851   1.496  1.00 67.31           C  
ATOM   1362  CB  ASP A 169      12.831   1.664   3.840  1.00 67.31           C  
ATOM   1363  O   ASP A 169      13.574   1.655   0.641  1.00 67.31           O  
ATOM   1364  CG  ASP A 169      11.906   2.413   4.785  1.00 67.31           C  
ATOM   1365  OD1 ASP A 169      10.805   2.833   4.359  1.00 67.31           O  
ATOM   1366  OD2 ASP A 169      12.277   2.583   5.966  1.00 67.31           O  
ATOM   1367  N   ILE A 170      13.692  -0.422   1.533  1.00 68.06           N  
ATOM   1368  CA  ILE A 170      14.680  -0.928   0.592  1.00 68.06           C  
ATOM   1369  C   ILE A 170      14.095  -0.948  -0.817  1.00 68.06           C  
ATOM   1370  CB  ILE A 170      15.175  -2.339   0.990  1.00 68.06           C  
ATOM   1371  O   ILE A 170      14.766  -0.562  -1.779  1.00 68.06           O  
ATOM   1372  CG1 ILE A 170      15.965  -2.279   2.298  1.00 68.06           C  
ATOM   1373  CG2 ILE A 170      16.007  -2.957  -0.131  1.00 68.06           C  
ATOM   1374  CD1 ILE A 170      16.389  -3.642   2.833  1.00 68.06           C  
ATOM   1375  N   ILE A 171      12.852  -1.232  -0.858  1.00 66.06           N  
ATOM   1376  CA  ILE A 171      12.179  -1.281  -2.153  1.00 66.06           C  
ATOM   1377  C   ILE A 171      11.996   0.137  -2.694  1.00 66.06           C  
ATOM   1378  CB  ILE A 171      10.812  -1.995  -2.054  1.00 66.06           C  
ATOM   1379  O   ILE A 171      12.214   0.388  -3.884  1.00 66.06           O  
ATOM   1380  CG1 ILE A 171      11.009  -3.484  -1.746  1.00 66.06           C  
ATOM   1381  CG2 ILE A 171      10.011  -1.805  -3.343  1.00 66.06           C  
ATOM   1382  CD1 ILE A 171       9.710  -4.245  -1.518  1.00 66.06           C  
ATOM   1383  N   ASP A 172      11.451   0.961  -1.775  1.00 65.56           N  
ATOM   1384  CA  ASP A 172      11.253   2.348  -2.187  1.00 65.56           C  
ATOM   1385  C   ASP A 172      12.561   2.966  -2.674  1.00 65.56           C  
ATOM   1386  CB  ASP A 172      10.677   3.171  -1.035  1.00 65.56           C  
ATOM   1387  O   ASP A 172      12.562   3.766  -3.612  1.00 65.56           O  
ATOM   1388  CG  ASP A 172       9.223   2.855  -0.748  1.00 65.56           C  
ATOM   1389  OD1 ASP A 172       8.539   2.284  -1.623  1.00 65.56           O  
ATOM   1390  OD2 ASP A 172       8.754   3.179   0.366  1.00 65.56           O  
ATOM   1391  N   LEU A 173      13.688   2.554  -2.030  1.00 64.38           N  
ATOM   1392  CA  LEU A 173      14.997   3.025  -2.458  1.00 64.38           C  
ATOM   1393  C   LEU A 173      15.277   2.637  -3.904  1.00 64.38           C  
ATOM   1394  CB  LEU A 173      16.094   2.462  -1.545  1.00 64.38           C  
ATOM   1395  O   LEU A 173      15.816   3.431  -4.672  1.00 64.38           O  
ATOM   1396  CG  LEU A 173      17.473   3.108  -1.667  1.00 64.38           C  
ATOM   1397  CD1 LEU A 173      18.107   3.267  -0.289  1.00 64.38           C  
ATOM   1398  CD2 LEU A 173      18.376   2.285  -2.582  1.00 64.38           C  
ATOM   1399  N   GLU A 174      14.876   1.467  -4.301  1.00 59.81           N  
ATOM   1400  CA  GLU A 174      15.141   0.992  -5.652  1.00 59.81           C  
ATOM   1401  C   GLU A 174      14.273   1.715  -6.678  1.00 59.81           C  
ATOM   1402  CB  GLU A 174      14.908  -0.519  -5.748  1.00 59.81           C  
ATOM   1403  O   GLU A 174      14.684   1.910  -7.820  1.00 59.81           O  
ATOM   1404  CG  GLU A 174      15.978  -1.347  -5.040  1.00 59.81           C  
ATOM   1405  CD  GLU A 174      17.313  -1.357  -5.771  1.00 59.81           C  
ATOM   1406  OE1 GLU A 174      18.370  -1.400  -5.100  1.00 59.81           O  
ATOM   1407  OE2 GLU A 174      17.299  -1.322  -7.018  1.00 59.81           O  
ATOM   1408  N   LYS A 175      13.052   2.091  -6.229  1.00 63.47           N  
ATOM   1409  CA  LYS A 175      12.133   2.778  -7.129  1.00 63.47           C  
ATOM   1410  C   LYS A 175      12.569   4.219  -7.363  1.00 63.47           C  
ATOM   1411  CB  LYS A 175      10.711   2.740  -6.575  1.00 63.47           C  
ATOM   1412  O   LYS A 175      12.294   4.791  -8.423  1.00 63.47           O  
ATOM   1413  CG  LYS A 175      10.043   1.376  -6.662  1.00 63.47           C  
ATOM   1414  CD  LYS A 175       8.599   1.424  -6.185  1.00 63.47           C  
ATOM   1415  CE  LYS A 175       7.936   0.058  -6.253  1.00 63.47           C  
ATOM   1416  NZ  LYS A 175       6.518   0.102  -5.794  1.00 63.47           N  
ATOM   1417  N   LEU A 176      13.258   4.715  -6.407  1.00 61.59           N  
ATOM   1418  CA  LEU A 176      13.741   6.087  -6.570  1.00 61.59           C  
ATOM   1419  C   LEU A 176      14.740   6.167  -7.725  1.00 61.59           C  
ATOM   1420  CB  LEU A 176      14.391   6.584  -5.279  1.00 61.59           C  
ATOM   1421  O   LEU A 176      14.779   7.173  -8.448  1.00 61.59           O  
ATOM   1422  CG  LEU A 176      13.442   7.084  -4.193  1.00 61.59           C  
ATOM   1423  CD1 LEU A 176      14.192   7.284  -2.881  1.00 61.59           C  
ATOM   1424  CD2 LEU A 176      12.767   8.381  -4.630  1.00 61.59           C  
ATOM   1425  N   ASP A 177      15.503   4.983  -7.917  1.00 58.81           N  
ATOM   1426  CA  ASP A 177      16.563   4.981  -8.915  1.00 58.81           C  
ATOM   1427  C   ASP A 177      16.011   4.712 -10.315  1.00 58.81           C  
ATOM   1428  CB  ASP A 177      17.628   3.929  -8.566  1.00 58.81           C  
ATOM   1429  O   ASP A 177      16.488   5.282 -11.295  1.00 58.81           O  
ATOM   1430  CG  ASP A 177      18.609   4.410  -7.507  1.00 58.81           C  
ATOM   1431  OD1 ASP A 177      18.673   5.630  -7.247  1.00 58.81           O  
ATOM   1432  OD2 ASP A 177      19.324   3.561  -6.932  1.00 58.81           O  
ATOM   1433  N   GLY A 178      14.761   4.151 -10.574  1.00 52.41           N  
ATOM   1434  CA  GLY A 178      14.411   3.711 -11.910  1.00 52.41           C  
ATOM   1435  C   GLY A 178      12.953   3.951 -12.256  1.00 52.41           C  
ATOM   1436  O   GLY A 178      12.619   4.212 -13.420  1.00 52.41           O  
ATOM   1437  N   SER A 179      11.887   4.237 -11.160  1.00 51.66           N  
ATOM   1438  CA  SER A 179      10.448   4.340 -11.378  1.00 51.66           C  
ATOM   1439  C   SER A 179       9.776   5.134 -10.257  1.00 51.66           C  
ATOM   1440  CB  SER A 179       9.822   2.943 -11.466  1.00 51.66           C  
ATOM   1441  O   SER A 179      10.178   5.039  -9.097  1.00 51.66           O  
ATOM   1442  OG  SER A 179      10.324   2.097 -10.446  1.00 51.66           O  
ATOM   1443  N   ARG A 180       9.572   6.490 -10.227  1.00 59.00           N  
ATOM   1444  CA  ARG A 180       8.947   7.498  -9.372  1.00 59.00           C  
ATOM   1445  C   ARG A 180       7.921   6.874  -8.438  1.00 59.00           C  
ATOM   1446  CB  ARG A 180       8.288   8.587 -10.230  1.00 59.00           C  
ATOM   1447  O   ARG A 180       7.182   5.968  -8.840  1.00 59.00           O  
ATOM   1448  CG  ARG A 180       9.275   9.501 -10.924  1.00 59.00           C  
ATOM   1449  CD  ARG A 180       8.587  10.730 -11.505  1.00 59.00           C  
ATOM   1450  NE  ARG A 180       8.326  10.583 -12.934  1.00 59.00           N  
ATOM   1451  NH1 ARG A 180       9.031  12.704 -13.502  1.00 59.00           N  
ATOM   1452  NH2 ARG A 180       8.270  11.284 -15.123  1.00 59.00           N  
ATOM   1453  CZ  ARG A 180       8.543  11.525 -13.851  1.00 59.00           C  
ATOM   1454  N   ILE A 181       8.245   6.531  -7.249  1.00 67.00           N  
ATOM   1455  CA  ILE A 181       7.265   6.246  -6.201  1.00 67.00           C  
ATOM   1456  C   ILE A 181       5.951   6.954  -6.521  1.00 67.00           C  
ATOM   1457  CB  ILE A 181       7.784   6.683  -4.814  1.00 67.00           C  
ATOM   1458  O   ILE A 181       5.933   8.161  -6.790  1.00 67.00           O  
ATOM   1459  CG1 ILE A 181       9.087   5.948  -4.476  1.00 67.00           C  
ATOM   1460  CG2 ILE A 181       6.722   6.424  -3.739  1.00 67.00           C  
ATOM   1461  CD1 ILE A 181       9.776   6.460  -3.217  1.00 67.00           C  
ATOM   1462  N   GLU A 182       4.825   6.228  -6.787  1.00 71.06           N  
ATOM   1463  CA  GLU A 182       3.496   6.779  -7.035  1.00 71.06           C  
ATOM   1464  C   GLU A 182       2.661   6.802  -5.760  1.00 71.06           C  
ATOM   1465  CB  GLU A 182       2.774   5.979  -8.122  1.00 71.06           C  
ATOM   1466  O   GLU A 182       2.751   5.894  -4.935  1.00 71.06           O  
ATOM   1467  CG  GLU A 182       3.383   6.133  -9.511  1.00 71.06           C  
ATOM   1468  CD  GLU A 182       2.629   5.365 -10.579  1.00 71.06           C  
ATOM   1469  OE1 GLU A 182       3.000   5.464 -11.776  1.00 71.06           O  
ATOM   1470  OE2 GLU A 182       1.664   4.652 -10.229  1.00 71.06           O  
ATOM   1471  N   LEU A 183       1.977   7.923  -5.567  1.00 78.06           N  
ATOM   1472  CA  LEU A 183       1.078   8.053  -4.428  1.00 78.06           C  
ATOM   1473  C   LEU A 183      -0.310   7.519  -4.766  1.00 78.06           C  
ATOM   1474  CB  LEU A 183       0.974   9.522  -3.994  1.00 78.06           C  
ATOM   1475  O   LEU A 183      -0.808   7.719  -5.875  1.00 78.06           O  
ATOM   1476  CG  LEU A 183       2.256  10.158  -3.457  1.00 78.06           C  
ATOM   1477  CD1 LEU A 183       2.030  11.644  -3.178  1.00 78.06           C  
ATOM   1478  CD2 LEU A 183       2.728   9.437  -2.200  1.00 78.06           C  
ATOM   1479  N   TYR A 184      -0.866   6.691  -3.879  1.00 77.88           N  
ATOM   1480  CA  TYR A 184      -2.252   6.247  -3.958  1.00 77.88           C  
ATOM   1481  C   TYR A 184      -3.129   7.012  -2.975  1.00 77.88           C  
ATOM   1482  CB  TYR A 184      -2.346   4.745  -3.676  1.00 77.88           C  
ATOM   1483  O   TYR A 184      -3.337   6.570  -1.841  1.00 77.88           O  
ATOM   1484  CG  TYR A 184      -3.717   4.159  -3.927  1.00 77.88           C  
ATOM   1485  CD1 TYR A 184      -4.482   3.650  -2.882  1.00 77.88           C  
ATOM   1486  CD2 TYR A 184      -4.249   4.122  -5.212  1.00 77.88           C  
ATOM   1487  CE1 TYR A 184      -5.742   3.112  -3.110  1.00 77.88           C  
ATOM   1488  CE2 TYR A 184      -5.514   3.583  -5.451  1.00 77.88           C  
ATOM   1489  OH  TYR A 184      -7.501   2.552  -4.629  1.00 77.88           O  
ATOM   1490  CZ  TYR A 184      -6.250   3.085  -4.396  1.00 77.88           C  
ATOM   1491  N   LYS A 185      -3.672   8.145  -3.415  1.00 81.81           N  
ATOM   1492  CA  LYS A 185      -4.463   9.023  -2.560  1.00 81.81           C  
ATOM   1493  C   LYS A 185      -5.916   8.553  -2.478  1.00 81.81           C  
ATOM   1494  CB  LYS A 185      -4.410  10.465  -3.079  1.00 81.81           C  
ATOM   1495  O   LYS A 185      -6.552   8.315  -3.502  1.00 81.81           O  
ATOM   1496  CG  LYS A 185      -3.015  11.076  -3.067  1.00 81.81           C  
ATOM   1497  CD  LYS A 185      -3.031  12.509  -3.585  1.00 81.81           C  
ATOM   1498  CE  LYS A 185      -1.623  13.082  -3.659  1.00 81.81           C  
ATOM   1499  NZ  LYS A 185      -1.631  14.493  -4.167  1.00 81.81           N  
ATOM   1500  N   LYS A 186      -6.372   8.246  -1.295  1.00 79.44           N  
ATOM   1501  CA  LYS A 186      -7.763   7.880  -1.016  1.00 79.44           C  
ATOM   1502  C   LYS A 186      -8.307   8.667   0.173  1.00 79.44           C  
ATOM   1503  CB  LYS A 186      -7.867   6.382  -0.743  1.00 79.44           C  
ATOM   1504  O   LYS A 186      -7.544   9.248   0.947  1.00 79.44           O  
ATOM   1505  CG  LYS A 186      -9.296   5.858  -0.742  1.00 79.44           C  
ATOM   1506  CD  LYS A 186      -9.339   4.352  -0.484  1.00 79.44           C  
ATOM   1507  CE  LYS A 186     -10.774   3.834  -0.429  1.00 79.44           C  
ATOM   1508  NZ  LYS A 186     -10.822   2.365  -0.162  1.00 79.44           N  
ATOM   1509  N   GLU A 187      -9.685   8.746   0.192  1.00 83.12           N  
ATOM   1510  CA  GLU A 187     -10.318   9.337   1.368  1.00 83.12           C  
ATOM   1511  C   GLU A 187      -9.888   8.614   2.646  1.00 83.12           C  
ATOM   1512  CB  GLU A 187     -11.840   9.301   1.232  1.00 83.12           C  
ATOM   1513  O   GLU A 187     -10.114   7.407   2.789  1.00 83.12           O  
ATOM   1514  CG  GLU A 187     -12.366  10.106   0.053  1.00 83.12           C  
ATOM   1515  CD  GLU A 187     -12.475   9.295  -1.228  1.00 83.12           C  
ATOM   1516  OE1 GLU A 187     -13.055   9.794  -2.216  1.00 83.12           O  
ATOM   1517  OE2 GLU A 187     -11.969   8.150  -1.242  1.00 83.12           O  
ATOM   1518  N   THR A 188      -9.139   9.308   3.431  1.00 81.38           N  
ATOM   1519  CA  THR A 188      -8.518   8.699   4.598  1.00 81.38           C  
ATOM   1520  C   THR A 188      -9.014   9.356   5.883  1.00 81.38           C  
ATOM   1521  CB  THR A 188      -6.979   8.804   4.531  1.00 81.38           C  
ATOM   1522  O   THR A 188      -9.079  10.586   5.968  1.00 81.38           O  
ATOM   1523  CG2 THR A 188      -6.330   8.196   5.764  1.00 81.38           C  
ATOM   1524  OG1 THR A 188      -6.516   8.107   3.367  1.00 81.38           O  
ATOM   1525  N   ASP A 189      -9.399   8.426   6.842  1.00 82.00           N  
ATOM   1526  CA  ASP A 189      -9.735   8.884   8.188  1.00 82.00           C  
ATOM   1527  C   ASP A 189      -8.494   9.377   8.930  1.00 82.00           C  
ATOM   1528  CB  ASP A 189     -10.423   7.772   8.983  1.00 82.00           C  
ATOM   1529  O   ASP A 189      -7.712   8.566   9.442  1.00 82.00           O  
ATOM   1530  CG  ASP A 189     -10.938   8.235  10.330  1.00 82.00           C  
ATOM   1531  OD1 ASP A 189     -10.560   9.334  10.787  1.00 82.00           O  
ATOM   1532  OD2 ASP A 189     -11.738   7.497  10.946  1.00 82.00           O  
ATOM   1533  N   PHE A 190      -8.361  10.697   9.022  1.00 89.75           N  
ATOM   1534  CA  PHE A 190      -7.144  11.321   9.532  1.00 89.75           C  
ATOM   1535  C   PHE A 190      -6.988  11.049  11.027  1.00 89.75           C  
ATOM   1536  CB  PHE A 190      -7.160  12.828   9.270  1.00 89.75           C  
ATOM   1537  O   PHE A 190      -5.880  10.788  11.498  1.00 89.75           O  
ATOM   1538  CG  PHE A 190      -5.832  13.501   9.487  1.00 89.75           C  
ATOM   1539  CD1 PHE A 190      -5.744  14.687  10.211  1.00 89.75           C  
ATOM   1540  CD2 PHE A 190      -4.669  12.942   8.975  1.00 89.75           C  
ATOM   1541  CE1 PHE A 190      -4.514  15.309  10.409  1.00 89.75           C  
ATOM   1542  CE2 PHE A 190      -3.435  13.559   9.176  1.00 89.75           C  
ATOM   1543  CZ  PHE A 190      -3.363  14.743   9.896  1.00 89.75           C  
ATOM   1544  N   HIS A 191      -8.027  11.000  11.758  1.00 84.75           N  
ATOM   1545  CA  HIS A 191      -7.992  10.726  13.187  1.00 84.75           C  
ATOM   1546  C   HIS A 191      -7.529   9.299  13.467  1.00 84.75           C  
ATOM   1547  CB  HIS A 191      -9.374  10.953  13.806  1.00 84.75           C  
ATOM   1548  O   HIS A 191      -6.731   9.066  14.381  1.00 84.75           O  
ATOM   1549  CG  HIS A 191      -9.642  12.378  14.178  1.00 84.75           C  
ATOM   1550  CD2 HIS A 191     -10.400  13.322  13.574  1.00 84.75           C  
ATOM   1551  ND1 HIS A 191      -9.084  12.974  15.286  1.00 84.75           N  
ATOM   1552  CE1 HIS A 191      -9.491  14.231  15.354  1.00 84.75           C  
ATOM   1553  NE2 HIS A 191     -10.293  14.473  14.334  1.00 84.75           N  
ATOM   1554  N   ALA A 192      -8.077   8.382  12.669  1.00 77.81           N  
ATOM   1555  CA  ALA A 192      -7.648   6.993  12.789  1.00 77.81           C  
ATOM   1556  C   ALA A 192      -6.149   6.854  12.522  1.00 77.81           C  
ATOM   1557  CB  ALA A 192      -8.437   6.106  11.822  1.00 77.81           C  
ATOM   1558  O   ALA A 192      -5.457   6.106  13.219  1.00 77.81           O  
ATOM   1559  N   LEU A 193      -5.685   7.566  11.515  1.00 84.44           N  
ATOM   1560  CA  LEU A 193      -4.262   7.539  11.197  1.00 84.44           C  
ATOM   1561  C   LEU A 193      -3.427   8.022  12.377  1.00 84.44           C  
ATOM   1562  CB  LEU A 193      -3.973   8.408   9.968  1.00 84.44           C  
ATOM   1563  O   LEU A 193      -2.443   7.379  12.751  1.00 84.44           O  
ATOM   1564  CG  LEU A 193      -2.521   8.436   9.485  1.00 84.44           C  
ATOM   1565  CD1 LEU A 193      -2.469   8.694   7.983  1.00 84.44           C  
ATOM   1566  CD2 LEU A 193      -1.728   9.493  10.241  1.00 84.44           C  
ATOM   1567  N   ILE A 194      -3.817   9.123  13.034  1.00 88.50           N  
ATOM   1568  CA  ILE A 194      -3.116   9.729  14.161  1.00 88.50           C  
ATOM   1569  C   ILE A 194      -3.102   8.759  15.345  1.00 88.50           C  
ATOM   1570  CB  ILE A 194      -3.761  11.063  14.572  1.00 88.50           C  
ATOM   1571  O   ILE A 194      -2.065   8.576  15.984  1.00 88.50           O  
ATOM   1572  CG1 ILE A 194      -3.591  12.112  13.469  1.00 88.50           C  
ATOM   1573  CG2 ILE A 194      -3.169  11.562  15.893  1.00 88.50           C  
ATOM   1574  CD1 ILE A 194      -4.388  13.390  13.696  1.00 88.50           C  
ATOM   1575  N   THR A 195      -4.234   8.108  15.551  1.00 80.62           N  
ATOM   1576  CA  THR A 195      -4.349   7.150  16.637  1.00 80.62           C  
ATOM   1577  C   THR A 195      -3.395   5.976  16.434  1.00 80.62           C  
ATOM   1578  CB  THR A 195      -5.792   6.630  16.781  1.00 80.62           C  
ATOM   1579  O   THR A 195      -2.717   5.555  17.380  1.00 80.62           O  
ATOM   1580  CG2 THR A 195      -5.915   5.645  17.942  1.00 80.62           C  
ATOM   1581  OG1 THR A 195      -6.675   7.733  17.010  1.00 80.62           O  
ATOM   1582  N   ASP A 196      -3.324   5.497  15.211  1.00 77.56           N  
ATOM   1583  CA  ASP A 196      -2.443   4.377  14.900  1.00 77.56           C  
ATOM   1584  C   ASP A 196      -0.978   4.748  15.121  1.00 77.56           C  
ATOM   1585  CB  ASP A 196      -2.653   3.914  13.457  1.00 77.56           C  
ATOM   1586  O   ASP A 196      -0.223   3.981  15.723  1.00 77.56           O  
ATOM   1587  CG  ASP A 196      -3.953   3.154  13.261  1.00 77.56           C  
ATOM   1588  OD1 ASP A 196      -4.591   2.772  14.260  1.00 77.56           O  
ATOM   1589  OD2 ASP A 196      -4.337   2.929  12.089  1.00 77.56           O  
ATOM   1590  N   VAL A 197      -0.643   5.922  14.713  1.00 86.00           N  
ATOM   1591  CA  VAL A 197       0.727   6.397  14.865  1.00 86.00           C  
ATOM   1592  C   VAL A 197       1.053   6.584  16.341  1.00 86.00           C  
ATOM   1593  CB  VAL A 197       0.956   7.718  14.094  1.00 86.00           C  
ATOM   1594  O   VAL A 197       2.134   6.210  16.801  1.00 86.00           O  
ATOM   1595  CG1 VAL A 197       2.311   8.325  14.452  1.00 86.00           C  
ATOM   1596  CG2 VAL A 197       0.858   7.481  12.586  1.00 86.00           C  
ATOM   1597  N   TYR A 198       0.152   7.091  17.071  1.00 88.00           N  
ATOM   1598  CA  TYR A 198       0.328   7.313  18.495  1.00 88.00           C  
ATOM   1599  C   TYR A 198       0.548   5.998  19.233  1.00 88.00           C  
ATOM   1600  CB  TYR A 198      -0.889   8.043  19.087  1.00 88.00           C  
ATOM   1601  O   TYR A 198       1.442   5.892  20.078  1.00 88.00           O  
ATOM   1602  CG  TYR A 198      -0.860   8.168  20.589  1.00 88.00           C  
ATOM   1603  CD1 TYR A 198      -1.666   7.361  21.382  1.00 88.00           C  
ATOM   1604  CD2 TYR A 198      -0.025   9.090  21.216  1.00 88.00           C  
ATOM   1605  CE1 TYR A 198      -1.644   7.472  22.768  1.00 88.00           C  
ATOM   1606  CE2 TYR A 198       0.005   9.210  22.600  1.00 88.00           C  
ATOM   1607  OH  TYR A 198      -0.782   8.515  24.744  1.00 88.00           O  
ATOM   1608  CZ  TYR A 198      -0.805   8.395  23.361  1.00 88.00           C  
ATOM   1609  N   ASN A 199      -0.274   4.978  18.951  1.00 79.81           N  
ATOM   1610  CA  ASN A 199      -0.203   3.692  19.638  1.00 79.81           C  
ATOM   1611  C   ASN A 199       1.150   3.019  19.422  1.00 79.81           C  
ATOM   1612  CB  ASN A 199      -1.333   2.772  19.168  1.00 79.81           C  
ATOM   1613  O   ASN A 199       1.748   2.508  20.377  1.00 79.81           O  
ATOM   1614  CG  ASN A 199      -2.692   3.206  19.688  1.00 79.81           C  
ATOM   1615  ND2 ASN A 199      -3.748   2.780  18.999  1.00 79.81           N  
ATOM   1616  OD1 ASN A 199      -2.789   3.914  20.680  1.00 79.81           O  
ATOM   1617  N   VAL A 200       1.577   3.166  18.173  1.00 78.25           N  
ATOM   1618  CA  VAL A 200       2.857   2.540  17.851  1.00 78.25           C  
ATOM   1619  C   VAL A 200       3.993   3.335  18.495  1.00 78.25           C  
ATOM   1620  CB  VAL A 200       3.073   2.437  16.324  1.00 78.25           C  
ATOM   1621  O   VAL A 200       4.932   2.751  19.039  1.00 78.25           O  
ATOM   1622  CG1 VAL A 200       4.490   1.963  16.014  1.00 78.25           C  
ATOM   1623  CG2 VAL A 200       2.043   1.497  15.700  1.00 78.25           C  
ATOM   1624  N   ALA A 201       3.903   4.571  18.460  1.00 87.56           N  
ATOM   1625  CA  ALA A 201       4.920   5.451  19.032  1.00 87.56           C  
ATOM   1626  C   ALA A 201       5.015   5.269  20.539  1.00 87.56           C  
ATOM   1627  CB  ALA A 201       4.622   6.907  18.685  1.00 87.56           C  
ATOM   1628  O   ALA A 201       6.111   5.210  21.099  1.00 87.56           O  
ATOM   1629  N   GLN A 202       3.883   5.202  21.157  1.00 86.81           N  
ATOM   1630  CA  GLN A 202       3.831   5.020  22.606  1.00 86.81           C  
ATOM   1631  C   GLN A 202       4.488   3.707  23.019  1.00 86.81           C  
ATOM   1632  CB  GLN A 202       2.381   5.062  23.100  1.00 86.81           C  
ATOM   1633  O   GLN A 202       5.236   3.663  23.991  1.00 86.81           O  
ATOM   1634  CG  GLN A 202       2.245   5.019  24.614  1.00 86.81           C  
ATOM   1635  CD  GLN A 202       1.467   6.193  25.157  1.00 86.81           C  
ATOM   1636  NE2 GLN A 202       1.163   6.151  26.454  1.00 86.81           N  
ATOM   1637  OE1 GLN A 202       1.139   7.136  24.432  1.00 86.81           O  
ATOM   1638  N   LEU A 203       4.191   2.719  22.255  1.00 79.94           N  
ATOM   1639  CA  LEU A 203       4.773   1.411  22.526  1.00 79.94           C  
ATOM   1640  C   LEU A 203       6.292   1.454  22.382  1.00 79.94           C  
ATOM   1641  CB  LEU A 203       4.186   0.352  21.588  1.00 79.94           C  
ATOM   1642  O   LEU A 203       7.014   0.940  23.235  1.00 79.94           O  
ATOM   1643  CG  LEU A 203       4.680  -1.079  21.791  1.00 79.94           C  
ATOM   1644  CD1 LEU A 203       4.264  -1.601  23.157  1.00 79.94           C  
ATOM   1645  CD2 LEU A 203       4.151  -1.986  20.688  1.00 79.94           C  
ATOM   1646  N   MET A 204       6.849   2.081  21.343  1.00 83.25           N  
ATOM   1647  CA  MET A 204       8.280   2.198  21.096  1.00 83.25           C  
ATOM   1648  C   MET A 204       8.977   2.971  22.198  1.00 83.25           C  
ATOM   1649  CB  MET A 204       8.534   2.874  19.745  1.00 83.25           C  
ATOM   1650  O   MET A 204      10.055   2.590  22.661  1.00 83.25           O  
ATOM   1651  CG  MET A 204       8.108   2.038  18.551  1.00 83.25           C  
ATOM   1652  SD  MET A 204       8.274   2.943  16.959  1.00 83.25           S  
ATOM   1653  CE  MET A 204      10.059   2.783  16.684  1.00 83.25           C  
ATOM   1654  N   ALA A 205       8.359   4.013  22.590  1.00 90.25           N  
ATOM   1655  CA  ALA A 205       8.916   4.896  23.616  1.00 90.25           C  
ATOM   1656  C   ALA A 205       8.945   4.209  24.972  1.00 90.25           C  
ATOM   1657  CB  ALA A 205       8.130   6.197  23.684  1.00 90.25           C  
ATOM   1658  O   ALA A 205       9.900   4.360  25.746  1.00 90.25           O  
ATOM   1659  N   GLU A 206       7.838   3.460  25.287  1.00 86.25           N  
ATOM   1660  CA  GLU A 206       7.711   2.747  26.559  1.00 86.25           C  
ATOM   1661  C   GLU A 206       8.802   1.684  26.696  1.00 86.25           C  
ATOM   1662  CB  GLU A 206       6.332   2.098  26.679  1.00 86.25           C  
ATOM   1663  O   GLU A 206       9.349   1.490  27.784  1.00 86.25           O  
ATOM   1664  CG  GLU A 206       5.999   1.601  28.075  1.00 86.25           C  
ATOM   1665  CD  GLU A 206       4.603   1.016  28.185  1.00 86.25           C  
ATOM   1666  OE1 GLU A 206       4.249   0.497  29.275  1.00 86.25           O  
ATOM   1667  OE2 GLU A 206       3.852   1.080  27.188  1.00 86.25           O  
ATOM   1668  N   GLN A 207       9.189   1.086  25.642  1.00 81.69           N  
ATOM   1669  CA  GLN A 207      10.212   0.049  25.650  1.00 81.69           C  
ATOM   1670  C   GLN A 207      11.566   0.616  26.047  1.00 81.69           C  
ATOM   1671  CB  GLN A 207      10.312  -0.619  24.269  1.00 81.69           C  
ATOM   1672  O   GLN A 207      12.388  -0.082  26.651  1.00 81.69           O  
ATOM   1673  CG  GLN A 207       9.118  -1.503  23.923  1.00 81.69           C  
ATOM   1674  CD  GLN A 207       9.236  -2.138  22.553  1.00 81.69           C  
ATOM   1675  NE2 GLN A 207       8.640  -3.316  22.405  1.00 81.69           N  
ATOM   1676  OE1 GLN A 207       9.850  -1.573  21.646  1.00 81.69           O  
ATOM   1677  N   LYS A 208      11.712   1.923  25.822  1.00 84.44           N  
ATOM   1678  CA  LYS A 208      12.961   2.595  26.171  1.00 84.44           C  
ATOM   1679  C   LYS A 208      12.786   3.493  27.384  1.00 84.44           C  
ATOM   1680  CB  LYS A 208      13.476   3.412  24.988  1.00 84.44           C  
ATOM   1681  O   LYS A 208      13.614   4.370  27.648  1.00 84.44           O  
ATOM   1682  CG  LYS A 208      14.996   3.520  24.923  1.00 84.44           C  
ATOM   1683  CD  LYS A 208      15.445   4.424  23.776  1.00 84.44           C  
ATOM   1684  CE  LYS A 208      16.897   4.835  23.929  1.00 84.44           C  
ATOM   1685  NZ  LYS A 208      17.342   5.718  22.805  1.00 84.44           N  
ATOM   1686  N   HIS A 209      11.555   3.320  27.995  1.00 89.19           N  
ATOM   1687  CA  HIS A 209      11.221   4.088  29.191  1.00 89.19           C  
ATOM   1688  C   HIS A 209      11.241   5.585  28.900  1.00 89.19           C  
ATOM   1689  CB  HIS A 209      12.199   3.761  30.324  1.00 89.19           C  
ATOM   1690  O   HIS A 209      11.748   6.371  29.706  1.00 89.19           O  
ATOM   1691  CG  HIS A 209      12.239   2.312  30.684  1.00 89.19           C  
ATOM   1692  CD2 HIS A 209      13.203   1.378  30.519  1.00 89.19           C  
ATOM   1693  ND1 HIS A 209      11.183   1.665  31.284  1.00 89.19           N  
ATOM   1694  CE1 HIS A 209      11.498   0.397  31.485  1.00 89.19           C  
ATOM   1695  NE2 HIS A 209      12.720   0.193  31.019  1.00 89.19           N  
ATOM   1696  N   LEU A 210      10.897   5.995  27.707  1.00 92.81           N  
ATOM   1697  CA  LEU A 210      10.776   7.394  27.309  1.00 92.81           C  
ATOM   1698  C   LEU A 210       9.330   7.867  27.398  1.00 92.81           C  
ATOM   1699  CB  LEU A 210      11.294   7.582  25.883  1.00 92.81           C  
ATOM   1700  O   LEU A 210       8.403   7.063  27.286  1.00 92.81           O  
ATOM   1701  CG  LEU A 210      12.780   7.276  25.645  1.00 92.81           C  
ATOM   1702  CD1 LEU A 210      13.099   7.285  24.157  1.00 92.81           C  
ATOM   1703  CD2 LEU A 210      13.650   8.280  26.389  1.00 92.81           C  
ATOM   1704  N   LYS A 211       9.129   9.091  27.687  1.00 94.31           N  
ATOM   1705  CA  LYS A 211       7.810   9.721  27.654  1.00 94.31           C  
ATOM   1706  C   LYS A 211       7.455  10.153  26.229  1.00 94.31           C  
ATOM   1707  CB  LYS A 211       7.749  10.917  28.590  1.00 94.31           C  
ATOM   1708  O   LYS A 211       8.265  10.792  25.546  1.00 94.31           O  
ATOM   1709  CG  LYS A 211       6.366  11.534  28.732  1.00 94.31           C  
ATOM   1710  CD  LYS A 211       6.359  12.676  29.735  1.00 94.31           C  
ATOM   1711  CE  LYS A 211       4.978  13.313  29.854  1.00 94.31           C  
ATOM   1712  NZ  LYS A 211       4.965  14.432  30.829  1.00 94.31           N  
ATOM   1713  N   PHE A 212       6.330   9.761  25.731  1.00 95.56           N  
ATOM   1714  CA  PHE A 212       5.839  10.173  24.412  1.00 95.56           C  
ATOM   1715  C   PHE A 212       4.641  11.100  24.549  1.00 95.56           C  
ATOM   1716  CB  PHE A 212       5.468   8.954  23.572  1.00 95.56           C  
ATOM   1717  O   PHE A 212       3.656  10.760  25.217  1.00 95.56           O  
ATOM   1718  CG  PHE A 212       5.116   9.289  22.146  1.00 95.56           C  
ATOM   1719  CD1 PHE A 212       3.785   9.416  21.755  1.00 95.56           C  
ATOM   1720  CD2 PHE A 212       6.111   9.475  21.193  1.00 95.56           C  
ATOM   1721  CE1 PHE A 212       3.452   9.728  20.444  1.00 95.56           C  
ATOM   1722  CE2 PHE A 212       5.790   9.782  19.870  1.00 95.56           C  
ATOM   1723  CZ  PHE A 212       4.460   9.907  19.498  1.00 95.56           C  
ATOM   1724  N   ILE A 213       4.683  12.284  23.911  1.00 96.38           N  
ATOM   1725  CA  ILE A 213       3.639  13.295  24.009  1.00 96.38           C  
ATOM   1726  C   ILE A 213       3.041  13.556  22.628  1.00 96.38           C  
ATOM   1727  CB  ILE A 213       4.182  14.599  24.611  1.00 96.38           C  
ATOM   1728  O   ILE A 213       3.771  13.805  21.665  1.00 96.38           O  
ATOM   1729  CG1 ILE A 213       4.757  14.348  26.018  1.00 96.38           C  
ATOM   1730  CG2 ILE A 213       3.079  15.671  24.672  1.00 96.38           C  
ATOM   1731  CD1 ILE A 213       5.527  15.523  26.591  1.00 96.38           C  
ATOM   1732  N   LEU A 214       1.697  13.495  22.502  1.00 96.44           N  
ATOM   1733  CA  LEU A 214       0.973  13.825  21.284  1.00 96.44           C  
ATOM   1734  C   LEU A 214       0.193  15.122  21.441  1.00 96.44           C  
ATOM   1735  CB  LEU A 214       0.023  12.684  20.889  1.00 96.44           C  
ATOM   1736  O   LEU A 214      -0.632  15.241  22.352  1.00 96.44           O  
ATOM   1737  CG  LEU A 214      -0.850  12.925  19.661  1.00 96.44           C  
ATOM   1738  CD1 LEU A 214       0.018  13.008  18.402  1.00 96.44           C  
ATOM   1739  CD2 LEU A 214      -1.890  11.818  19.520  1.00 96.44           C  
ATOM   1740  N   GLN A 215       0.535  16.141  20.550  1.00 96.19           N  
ATOM   1741  CA  GLN A 215      -0.159  17.420  20.514  1.00 96.19           C  
ATOM   1742  C   GLN A 215      -0.860  17.633  19.172  1.00 96.19           C  
ATOM   1743  CB  GLN A 215       0.819  18.566  20.778  1.00 96.19           C  
ATOM   1744  O   GLN A 215      -0.212  17.724  18.140  1.00 96.19           O  
ATOM   1745  CG  GLN A 215       1.486  18.494  22.147  1.00 96.19           C  
ATOM   1746  CD  GLN A 215       2.512  19.596  22.355  1.00 96.19           C  
ATOM   1747  NE2 GLN A 215       2.846  19.867  23.617  1.00 96.19           N  
ATOM   1748  OE1 GLN A 215       3.001  20.196  21.392  1.00 96.19           O  
ATOM   1749  N   VAL A 216      -2.213  17.706  19.237  1.00 94.88           N  
ATOM   1750  CA  VAL A 216      -2.978  17.833  18.009  1.00 94.88           C  
ATOM   1751  C   VAL A 216      -3.769  19.144  18.022  1.00 94.88           C  
ATOM   1752  CB  VAL A 216      -3.932  16.635  17.804  1.00 94.88           C  
ATOM   1753  O   VAL A 216      -4.412  19.478  19.011  1.00 94.88           O  
ATOM   1754  CG1 VAL A 216      -4.689  16.768  16.475  1.00 94.88           C  
ATOM   1755  CG2 VAL A 216      -3.152  15.317  17.843  1.00 94.88           C  
ATOM   1756  N   ASP A 217      -3.702  19.941  16.894  1.00 91.00           N  
ATOM   1757  CA  ASP A 217      -4.488  21.164  16.750  1.00 91.00           C  
ATOM   1758  C   ASP A 217      -5.983  20.857  16.737  1.00 91.00           C  
ATOM   1759  CB  ASP A 217      -4.097  21.899  15.475  1.00 91.00           C  
ATOM   1760  O   ASP A 217      -6.408  19.821  16.228  1.00 91.00           O  
ATOM   1761  CG  ASP A 217      -2.880  22.804  15.649  1.00 91.00           C  
ATOM   1762  OD1 ASP A 217      -2.298  22.828  16.757  1.00 91.00           O  
ATOM   1763  OD2 ASP A 217      -2.501  23.482  14.680  1.00 91.00           O  
ATOM   1764  N   LYS A 218      -6.880  21.723  17.284  1.00 86.19           N  
ATOM   1765  CA  LYS A 218      -8.324  21.565  17.404  1.00 86.19           C  
ATOM   1766  C   LYS A 218      -9.009  21.682  16.048  1.00 86.19           C  
ATOM   1767  CB  LYS A 218      -8.905  22.605  18.371  1.00 86.19           C  
ATOM   1768  O   LYS A 218     -10.080  21.114  15.832  1.00 86.19           O  
ATOM   1769  CG  LYS A 218      -8.460  22.415  19.823  1.00 86.19           C  
ATOM   1770  CD  LYS A 218      -9.126  23.420  20.744  1.00 86.19           C  
ATOM   1771  CE  LYS A 218      -8.641  23.274  22.174  1.00 86.19           C  
ATOM   1772  NZ  LYS A 218      -9.292  24.261  23.089  1.00 86.19           N  
ATOM   1773  N   ASP A 219      -8.311  22.273  15.045  1.00 87.12           N  
ATOM   1774  CA  ASP A 219      -8.929  22.583  13.760  1.00 87.12           C  
ATOM   1775  C   ASP A 219      -8.531  21.566  12.683  1.00 87.12           C  
ATOM   1776  CB  ASP A 219      -8.547  23.996  13.324  1.00 87.12           C  
ATOM   1777  O   ASP A 219      -8.612  21.874  11.496  1.00 87.12           O  
ATOM   1778  CG  ASP A 219      -9.390  24.511  12.163  1.00 87.12           C  
ATOM   1779  OD1 ASP A 219     -10.358  23.829  11.758  1.00 87.12           O  
ATOM   1780  OD2 ASP A 219      -9.075  25.592  11.636  1.00 87.12           O  
ATOM   1781  N   LEU A 220      -8.257  20.301  13.026  1.00 89.44           N  
ATOM   1782  CA  LEU A 220      -7.884  19.315  12.036  1.00 89.44           C  
ATOM   1783  C   LEU A 220      -9.115  18.642  11.436  1.00 89.44           C  
ATOM   1784  CB  LEU A 220      -6.955  18.258  12.639  1.00 89.44           C  
ATOM   1785  O   LEU A 220     -10.074  18.353  12.144  1.00 89.44           O  
ATOM   1786  CG  LEU A 220      -5.561  18.734  13.044  1.00 89.44           C  
ATOM   1787  CD1 LEU A 220      -4.841  17.649  13.839  1.00 89.44           C  
ATOM   1788  CD2 LEU A 220      -4.754  19.151  11.822  1.00 89.44           C  
ATOM   1789  N   PRO A 221      -9.080  18.470  10.104  1.00 88.62           N  
ATOM   1790  CA  PRO A 221     -10.211  17.786   9.467  1.00 88.62           C  
ATOM   1791  C   PRO A 221     -10.281  16.311   9.823  1.00 88.62           C  
ATOM   1792  CB  PRO A 221      -9.943  17.978   7.971  1.00 88.62           C  
ATOM   1793  O   PRO A 221      -9.284  15.723  10.248  1.00 88.62           O  
ATOM   1794  CG  PRO A 221      -8.463  18.177   7.872  1.00 88.62           C  
ATOM   1795  CD  PRO A 221      -7.972  18.761   9.162  1.00 88.62           C  
ATOM   1796  N   ASN A 222     -11.457  15.698   9.721  1.00 87.25           N  
ATOM   1797  CA  ASN A 222     -11.651  14.286  10.028  1.00 87.25           C  
ATOM   1798  C   ASN A 222     -11.201  13.391   8.873  1.00 87.25           C  
ATOM   1799  CB  ASN A 222     -13.115  14.006  10.373  1.00 87.25           C  
ATOM   1800  O   ASN A 222     -10.605  12.333   9.096  1.00 87.25           O  
ATOM   1801  CG  ASN A 222     -13.529  14.623  11.703  1.00 87.25           C  
ATOM   1802  ND2 ASN A 222     -14.804  14.971  11.814  1.00 87.25           N  
ATOM   1803  OD1 ASN A 222     -12.711  14.773  12.610  1.00 87.25           O  
ATOM   1804  N   TRP A 223     -11.432  13.934   7.588  1.00 90.88           N  
ATOM   1805  CA  TRP A 223     -11.129  13.149   6.398  1.00 90.88           C  
ATOM   1806  C   TRP A 223     -10.266  13.943   5.420  1.00 90.88           C  
ATOM   1807  CB  TRP A 223     -12.418  12.699   5.705  1.00 90.88           C  
ATOM   1808  O   TRP A 223     -10.563  15.100   5.125  1.00 90.88           O  
ATOM   1809  CG  TRP A 223     -13.219  11.709   6.503  1.00 90.88           C  
ATOM   1810  CD1 TRP A 223     -14.067  11.981   7.543  1.00 90.88           C  
ATOM   1811  CD2 TRP A 223     -13.242  10.288   6.331  1.00 90.88           C  
ATOM   1812  CE2 TRP A 223     -14.125   9.765   7.304  1.00 90.88           C  
ATOM   1813  CE3 TRP A 223     -12.592   9.407   5.456  1.00 90.88           C  
ATOM   1814  NE1 TRP A 223     -14.612  10.819   8.026  1.00 90.88           N  
ATOM   1815  CH2 TRP A 223     -13.738   7.558   6.542  1.00 90.88           C  
ATOM   1816  CZ2 TRP A 223     -14.383   8.397   7.416  1.00 90.88           C  
ATOM   1817  CZ3 TRP A 223     -12.850   8.047   5.567  1.00 90.88           C  
ATOM   1818  N   LEU A 224      -9.244  13.257   4.930  1.00 92.69           N  
ATOM   1819  CA  LEU A 224      -8.338  13.866   3.959  1.00 92.69           C  
ATOM   1820  C   LEU A 224      -8.117  12.944   2.767  1.00 92.69           C  
ATOM   1821  CB  LEU A 224      -6.995  14.196   4.615  1.00 92.69           C  
ATOM   1822  O   LEU A 224      -8.210  11.721   2.901  1.00 92.69           O  
ATOM   1823  CG  LEU A 224      -7.005  15.314   5.668  1.00 92.69           C  
ATOM   1824  CD1 LEU A 224      -5.660  15.383   6.380  1.00 92.69           C  
ATOM   1825  CD2 LEU A 224      -7.341  16.651   5.018  1.00 92.69           C  
ATOM   1826  N   LEU A 225      -8.023  13.504   1.600  1.00 91.19           N  
ATOM   1827  CA  LEU A 225      -7.532  12.753   0.449  1.00 91.19           C  
ATOM   1828  C   LEU A 225      -6.012  12.612   0.504  1.00 91.19           C  
ATOM   1829  CB  LEU A 225      -7.944  13.435  -0.852  1.00 91.19           C  
ATOM   1830  O   LEU A 225      -5.285  13.554   0.189  1.00 91.19           O  
ATOM   1831  CG  LEU A 225      -7.754  12.638  -2.139  1.00 91.19           C  
ATOM   1832  CD1 LEU A 225      -8.748  11.478  -2.185  1.00 91.19           C  
ATOM   1833  CD2 LEU A 225      -7.909  13.528  -3.362  1.00 91.19           C  
ATOM   1834  N   LEU A 226      -5.564  11.471   0.975  1.00 91.00           N  
ATOM   1835  CA  LEU A 226      -4.137  11.269   1.197  1.00 91.00           C  
ATOM   1836  C   LEU A 226      -3.786   9.789   1.156  1.00 91.00           C  
ATOM   1837  CB  LEU A 226      -3.718  11.872   2.543  1.00 91.00           C  
ATOM   1838  O   LEU A 226      -4.677   8.931   1.135  1.00 91.00           O  
ATOM   1839  CG  LEU A 226      -4.269  11.180   3.792  1.00 91.00           C  
ATOM   1840  CD1 LEU A 226      -3.366  10.023   4.206  1.00 91.00           C  
ATOM   1841  CD2 LEU A 226      -4.422  12.185   4.932  1.00 91.00           C  
ATOM   1842  N   ASP A 227      -2.502   9.490   0.968  1.00 84.94           N  
ATOM   1843  CA  ASP A 227      -2.002   8.119   1.018  1.00 84.94           C  
ATOM   1844  C   ASP A 227      -1.650   7.713   2.449  1.00 84.94           C  
ATOM   1845  CB  ASP A 227      -0.783   7.962   0.110  1.00 84.94           C  
ATOM   1846  O   ASP A 227      -0.603   8.104   2.968  1.00 84.94           O  
ATOM   1847  CG  ASP A 227      -0.379   6.508  -0.091  1.00 84.94           C  
ATOM   1848  OD1 ASP A 227      -0.555   5.696   0.837  1.00 84.94           O  
ATOM   1849  OD2 ASP A 227       0.123   6.183  -1.187  1.00 84.94           O  
ATOM   1850  N   TYR A 228      -2.461   6.920   3.100  1.00 85.50           N  
ATOM   1851  CA  TYR A 228      -2.359   6.480   4.488  1.00 85.50           C  
ATOM   1852  C   TYR A 228      -1.041   5.755   4.737  1.00 85.50           C  
ATOM   1853  CB  TYR A 228      -3.533   5.569   4.853  1.00 85.50           C  
ATOM   1854  O   TYR A 228      -0.323   6.073   5.691  1.00 85.50           O  
ATOM   1855  CG  TYR A 228      -3.488   5.062   6.276  1.00 85.50           C  
ATOM   1856  CD1 TYR A 228      -2.732   3.944   6.614  1.00 85.50           C  
ATOM   1857  CD2 TYR A 228      -4.202   5.701   7.281  1.00 85.50           C  
ATOM   1858  CE1 TYR A 228      -2.691   3.472   7.921  1.00 85.50           C  
ATOM   1859  CE2 TYR A 228      -4.168   5.238   8.595  1.00 85.50           C  
ATOM   1860  OH  TYR A 228      -3.371   3.662  10.196  1.00 85.50           O  
ATOM   1861  CZ  TYR A 228      -3.411   4.127   8.905  1.00 85.50           C  
ATOM   1862  N   THR A 229      -0.661   4.930   3.864  1.00 75.81           N  
ATOM   1863  CA  THR A 229       0.485   4.046   4.025  1.00 75.81           C  
ATOM   1864  C   THR A 229       1.791   4.833   3.967  1.00 75.81           C  
ATOM   1865  CB  THR A 229       0.496   2.944   2.947  1.00 75.81           C  
ATOM   1866  O   THR A 229       2.668   4.653   4.816  1.00 75.81           O  
ATOM   1867  CG2 THR A 229       1.655   1.976   3.161  1.00 75.81           C  
ATOM   1868  OG1 THR A 229      -0.737   2.220   2.998  1.00 75.81           O  
ATOM   1869  N   ARG A 230       1.861   5.703   2.988  1.00 83.69           N  
ATOM   1870  CA  ARG A 230       3.098   6.450   2.788  1.00 83.69           C  
ATOM   1871  C   ARG A 230       3.335   7.438   3.926  1.00 83.69           C  
ATOM   1872  CB  ARG A 230       3.065   7.195   1.448  1.00 83.69           C  
ATOM   1873  O   ARG A 230       4.459   7.566   4.419  1.00 83.69           O  
ATOM   1874  CG  ARG A 230       3.146   6.280   0.236  1.00 83.69           C  
ATOM   1875  CD  ARG A 230       4.434   5.471   0.225  1.00 83.69           C  
ATOM   1876  NE  ARG A 230       4.191   4.078  -0.147  1.00 83.69           N  
ATOM   1877  NH1 ARG A 230       6.374   3.396   0.176  1.00 83.69           N  
ATOM   1878  NH2 ARG A 230       4.790   1.890  -0.516  1.00 83.69           N  
ATOM   1879  CZ  ARG A 230       5.120   3.126  -0.162  1.00 83.69           C  
ATOM   1880  N   LEU A 231       2.231   8.106   4.300  1.00 91.19           N  
ATOM   1881  CA  LEU A 231       2.352   9.034   5.416  1.00 91.19           C  
ATOM   1882  C   LEU A 231       2.727   8.303   6.698  1.00 91.19           C  
ATOM   1883  CB  LEU A 231       1.043   9.802   5.616  1.00 91.19           C  
ATOM   1884  O   LEU A 231       3.581   8.773   7.454  1.00 91.19           O  
ATOM   1885  CG  LEU A 231       1.025  10.831   6.749  1.00 91.19           C  
ATOM   1886  CD1 LEU A 231       2.150  11.845   6.560  1.00 91.19           C  
ATOM   1887  CD2 LEU A 231      -0.325  11.533   6.810  1.00 91.19           C  
ATOM   1888  N   SER A 232       2.092   7.189   6.957  1.00 87.31           N  
ATOM   1889  CA  SER A 232       2.414   6.379   8.125  1.00 87.31           C  
ATOM   1890  C   SER A 232       3.882   5.962   8.121  1.00 87.31           C  
ATOM   1891  CB  SER A 232       1.524   5.135   8.175  1.00 87.31           C  
ATOM   1892  O   SER A 232       4.538   5.974   9.163  1.00 87.31           O  
ATOM   1893  OG  SER A 232       0.172   5.494   8.406  1.00 87.31           O  
ATOM   1894  N   GLN A 233       4.411   5.661   6.961  1.00 84.06           N  
ATOM   1895  CA  GLN A 233       5.804   5.258   6.799  1.00 84.06           C  
ATOM   1896  C   GLN A 233       6.756   6.373   7.216  1.00 84.06           C  
ATOM   1897  CB  GLN A 233       6.079   4.848   5.351  1.00 84.06           C  
ATOM   1898  O   GLN A 233       7.717   6.138   7.950  1.00 84.06           O  
ATOM   1899  CG  GLN A 233       7.493   4.339   5.112  1.00 84.06           C  
ATOM   1900  CD  GLN A 233       7.734   3.924   3.673  1.00 84.06           C  
ATOM   1901  NE2 GLN A 233       8.967   3.531   3.368  1.00 84.06           N  
ATOM   1902  OE1 GLN A 233       6.821   3.956   2.843  1.00 84.06           O  
ATOM   1903  N   VAL A 234       6.426   7.509   6.723  1.00 91.75           N  
ATOM   1904  CA  VAL A 234       7.265   8.659   7.034  1.00 91.75           C  
ATOM   1905  C   VAL A 234       7.244   8.931   8.535  1.00 91.75           C  
ATOM   1906  CB  VAL A 234       6.812   9.916   6.260  1.00 91.75           C  
ATOM   1907  O   VAL A 234       8.294   9.094   9.159  1.00 91.75           O  
ATOM   1908  CG1 VAL A 234       7.629  11.138   6.685  1.00 91.75           C  
ATOM   1909  CG2 VAL A 234       6.930   9.693   4.752  1.00 91.75           C  
ATOM   1910  N   LEU A 235       6.088   8.908   9.136  1.00 93.50           N  
ATOM   1911  CA  LEU A 235       5.934   9.206  10.553  1.00 93.50           C  
ATOM   1912  C   LEU A 235       6.593   8.137  11.412  1.00 93.50           C  
ATOM   1913  CB  LEU A 235       4.452   9.332  10.923  1.00 93.50           C  
ATOM   1914  O   LEU A 235       7.218   8.447  12.432  1.00 93.50           O  
ATOM   1915  CG  LEU A 235       3.709  10.540  10.336  1.00 93.50           C  
ATOM   1916  CD1 LEU A 235       2.231  10.476  10.704  1.00 93.50           C  
ATOM   1917  CD2 LEU A 235       4.335  11.839  10.826  1.00 93.50           C  
ATOM   1918  N   TRP A 236       6.392   6.939  11.002  1.00 89.31           N  
ATOM   1919  CA  TRP A 236       7.041   5.843  11.714  1.00 89.31           C  
ATOM   1920  C   TRP A 236       8.554   6.018  11.718  1.00 89.31           C  
ATOM   1921  CB  TRP A 236       6.672   4.500  11.070  1.00 89.31           C  
ATOM   1922  O   TRP A 236       9.203   5.858  12.754  1.00 89.31           O  
ATOM   1923  CG  TRP A 236       7.147   3.306  11.845  1.00 89.31           C  
ATOM   1924  CD1 TRP A 236       6.472   2.635  12.823  1.00 89.31           C  
ATOM   1925  CD2 TRP A 236       8.411   2.645  11.703  1.00 89.31           C  
ATOM   1926  CE2 TRP A 236       8.427   1.580  12.632  1.00 89.31           C  
ATOM   1927  CE3 TRP A 236       9.527   2.851  10.882  1.00 89.31           C  
ATOM   1928  NE1 TRP A 236       7.235   1.595  13.299  1.00 89.31           N  
ATOM   1929  CH2 TRP A 236      10.604   0.945  11.945  1.00 89.31           C  
ATOM   1930  CZ2 TRP A 236       9.523   0.722  12.759  1.00 89.31           C  
ATOM   1931  CZ3 TRP A 236      10.614   1.994  11.011  1.00 89.31           C  
ATOM   1932  N   ASN A 237       9.179   6.299  10.485  1.00 86.81           N  
ATOM   1933  CA  ASN A 237      10.622   6.489  10.358  1.00 86.81           C  
ATOM   1934  C   ASN A 237      11.125   7.613  11.264  1.00 86.81           C  
ATOM   1935  CB  ASN A 237      10.999   6.772   8.904  1.00 86.81           C  
ATOM   1936  O   ASN A 237      12.146   7.463  11.929  1.00 86.81           O  
ATOM   1937  CG  ASN A 237      10.991   5.523   8.044  1.00 86.81           C  
ATOM   1938  ND2 ASN A 237      11.056   5.703   6.729  1.00 86.81           N  
ATOM   1939  OD1 ASN A 237      10.918   4.402   8.558  1.00 86.81           O  
ATOM   1940  N   LEU A 238      10.369   8.654  11.319  1.00 93.69           N  
ATOM   1941  CA  LEU A 238      10.765   9.805  12.122  1.00 93.69           C  
ATOM   1942  C   LEU A 238      10.664   9.495  13.611  1.00 93.69           C  
ATOM   1943  CB  LEU A 238       9.891  11.021  11.777  1.00 93.69           C  
ATOM   1944  O   LEU A 238      11.557   9.852  14.381  1.00 93.69           O  
ATOM   1945  CG  LEU A 238       9.994  11.547  10.351  1.00 93.69           C  
ATOM   1946  CD1 LEU A 238       9.077  12.750  10.162  1.00 93.69           C  
ATOM   1947  CD2 LEU A 238      11.439  11.912  10.015  1.00 93.69           C  
ATOM   1948  N   ILE A 239       9.600   8.842  14.042  1.00 93.19           N  
ATOM   1949  CA  ILE A 239       9.364   8.489  15.440  1.00 93.19           C  
ATOM   1950  C   ILE A 239      10.396   7.457  15.883  1.00 93.19           C  
ATOM   1951  CB  ILE A 239       7.935   7.945  15.655  1.00 93.19           C  
ATOM   1952  O   ILE A 239      10.974   7.579  16.965  1.00 93.19           O  
ATOM   1953  CG1 ILE A 239       6.902   9.067  15.478  1.00 93.19           C  
ATOM   1954  CG2 ILE A 239       7.808   7.293  17.033  1.00 93.19           C  
ATOM   1955  CD1 ILE A 239       5.469   8.576  15.350  1.00 93.19           C  
ATOM   1956  N   SER A 240      10.598   6.477  15.066  1.00 89.19           N  
ATOM   1957  CA  SER A 240      11.581   5.442  15.378  1.00 89.19           C  
ATOM   1958  C   SER A 240      12.978   6.038  15.546  1.00 89.19           C  
ATOM   1959  CB  SER A 240      11.601   4.374  14.284  1.00 89.19           C  
ATOM   1960  O   SER A 240      13.719   5.649  16.448  1.00 89.19           O  
ATOM   1961  OG  SER A 240      12.614   3.420  14.534  1.00 89.19           O  
ATOM   1962  N   ASN A 241      13.324   7.019  14.660  1.00 89.12           N  
ATOM   1963  CA  ASN A 241      14.605   7.709  14.764  1.00 89.12           C  
ATOM   1964  C   ASN A 241      14.712   8.502  16.065  1.00 89.12           C  
ATOM   1965  CB  ASN A 241      14.813   8.632  13.562  1.00 89.12           C  
ATOM   1966  O   ASN A 241      15.746   8.464  16.728  1.00 89.12           O  
ATOM   1967  CG  ASN A 241      15.185   7.874  12.304  1.00 89.12           C  
ATOM   1968  ND2 ASN A 241      15.132   8.554  11.161  1.00 89.12           N  
ATOM   1969  OD1 ASN A 241      15.520   6.689  12.353  1.00 89.12           O  
ATOM   1970  N   ALA A 242      13.682   9.137  16.442  1.00 92.31           N  
ATOM   1971  CA  ALA A 242      13.639   9.948  17.652  1.00 92.31           C  
ATOM   1972  C   ALA A 242      13.792   9.083  18.899  1.00 92.31           C  
ATOM   1973  CB  ALA A 242      12.336  10.737  17.714  1.00 92.31           C  
ATOM   1974  O   ALA A 242      14.536   9.437  19.826  1.00 92.31           O  
ATOM   1975  N   VAL A 243      13.140   7.941  18.903  1.00 90.44           N  
ATOM   1976  CA  VAL A 243      13.167   7.018  20.032  1.00 90.44           C  
ATOM   1977  C   VAL A 243      14.530   6.339  20.112  1.00 90.44           C  
ATOM   1978  CB  VAL A 243      12.047   5.958  19.930  1.00 90.44           C  
ATOM   1979  O   VAL A 243      15.091   6.181  21.191  1.00 90.44           O  
ATOM   1980  CG1 VAL A 243      12.239   4.867  20.984  1.00 90.44           C  
ATOM   1981  CG2 VAL A 243      10.672   6.617  20.085  1.00 90.44           C  
ATOM   1982  N   LYS A 244      15.033   5.991  18.961  1.00 86.69           N  
ATOM   1983  CA  LYS A 244      16.308   5.293  18.843  1.00 86.69           C  
ATOM   1984  C   LYS A 244      17.457   6.147  19.392  1.00 86.69           C  
ATOM   1985  CB  LYS A 244      16.596   4.919  17.386  1.00 86.69           C  
ATOM   1986  O   LYS A 244      18.334   5.637  20.082  1.00 86.69           O  
ATOM   1987  CG  LYS A 244      17.918   4.201  17.177  1.00 86.69           C  
ATOM   1988  CD  LYS A 244      18.156   3.889  15.702  1.00 86.69           C  
ATOM   1989  CE  LYS A 244      19.534   3.296  15.466  1.00 86.69           C  
ATOM   1990  NZ  LYS A 244      19.779   3.010  14.022  1.00 86.69           N  
ATOM   1991  N   PHE A 245      17.468   7.465  19.221  1.00 87.50           N  
ATOM   1992  CA  PHE A 245      18.636   8.297  19.500  1.00 87.50           C  
ATOM   1993  C   PHE A 245      18.438   9.067  20.802  1.00 87.50           C  
ATOM   1994  CB  PHE A 245      18.885   9.270  18.343  1.00 87.50           C  
ATOM   1995  O   PHE A 245      19.325   9.814  21.213  1.00 87.50           O  
ATOM   1996  CG  PHE A 245      19.323   8.600  17.072  1.00 87.50           C  
ATOM   1997  CD1 PHE A 245      20.588   8.035  16.966  1.00 87.50           C  
ATOM   1998  CD2 PHE A 245      18.475   8.535  15.974  1.00 87.50           C  
ATOM   1999  CE1 PHE A 245      21.013   7.415  15.794  1.00 87.50           C  
ATOM   2000  CE2 PHE A 245      18.886   7.918  14.797  1.00 87.50           C  
ATOM   2001  CZ  PHE A 245      20.146   7.358  14.705  1.00 87.50           C  
ATOM   2002  N   THR A 246      17.228   8.829  21.389  1.00 91.12           N  
ATOM   2003  CA  THR A 246      16.995   9.445  22.701  1.00 91.12           C  
ATOM   2004  C   THR A 246      17.135   8.412  23.815  1.00 91.12           C  
ATOM   2005  CB  THR A 246      15.588  10.074  22.764  1.00 91.12           C  
ATOM   2006  O   THR A 246      16.409   7.419  23.857  1.00 91.12           O  
ATOM   2007  CG2 THR A 246      15.373  10.791  24.096  1.00 91.12           C  
ATOM   2008  OG1 THR A 246      15.448  11.020  21.697  1.00 91.12           O  
ATOM   2009  N   ASP A 247      18.146   8.565  24.653  1.00 88.12           N  
ATOM   2010  CA  ASP A 247      18.393   7.625  25.747  1.00 88.12           C  
ATOM   2011  C   ASP A 247      17.432   7.861  26.905  1.00 88.12           C  
ATOM   2012  CB  ASP A 247      19.835   7.731  26.225  1.00 88.12           C  
ATOM   2013  O   ASP A 247      16.856   6.919  27.449  1.00 88.12           O  
ATOM   2014  CG  ASP A 247      20.841   7.212  25.212  1.00 88.12           C  
ATOM   2015  OD1 ASP A 247      20.521   6.244  24.486  1.00 88.12           O  
ATOM   2016  OD2 ASP A 247      21.961   7.774  25.137  1.00 88.12           O  
ATOM   2017  N   LYS A 248      17.342   9.148  27.374  1.00 88.56           N  
ATOM   2018  CA  LYS A 248      16.444   9.602  28.440  1.00 88.56           C  
ATOM   2019  C   LYS A 248      15.764  10.906  28.057  1.00 88.56           C  
ATOM   2020  CB  LYS A 248      17.231   9.777  29.740  1.00 88.56           C  
ATOM   2021  O   LYS A 248      16.379  11.784  27.444  1.00 88.56           O  
ATOM   2022  CG  LYS A 248      17.821   8.495  30.294  1.00 88.56           C  
ATOM   2023  CD  LYS A 248      18.550   8.729  31.609  1.00 88.56           C  
ATOM   2024  CE  LYS A 248      19.211   7.456  32.128  1.00 88.56           C  
ATOM   2025  NZ  LYS A 248      19.894   7.676  33.435  1.00 88.56           N  
ATOM   2026  N   GLY A 249      14.482  10.923  28.213  1.00 93.31           N  
ATOM   2027  CA  GLY A 249      13.773  12.163  27.914  1.00 93.31           C  
ATOM   2028  C   GLY A 249      12.421  11.934  27.280  1.00 93.31           C  
ATOM   2029  O   GLY A 249      11.709  10.998  27.649  1.00 93.31           O  
ATOM   2030  N   THR A 250      12.135  12.899  26.372  1.00 95.75           N  
ATOM   2031  CA  THR A 250      10.783  12.912  25.844  1.00 95.75           C  
ATOM   2032  C   THR A 250      10.791  13.035  24.317  1.00 95.75           C  
ATOM   2033  CB  THR A 250       9.958  14.062  26.450  1.00 95.75           C  
ATOM   2034  O   THR A 250      11.677  13.679  23.756  1.00 95.75           O  
ATOM   2035  CG2 THR A 250       8.507  14.003  25.986  1.00 95.75           C  
ATOM   2036  OG1 THR A 250       9.994  13.962  27.877  1.00 95.75           O  
ATOM   2037  N   VAL A 251       9.934  12.326  23.696  1.00 96.69           N  
ATOM   2038  CA  VAL A 251       9.642  12.469  22.269  1.00 96.69           C  
ATOM   2039  C   VAL A 251       8.240  13.048  22.094  1.00 96.69           C  
ATOM   2040  CB  VAL A 251       9.770  11.120  21.524  1.00 96.69           C  
ATOM   2041  O   VAL A 251       7.271  12.522  22.642  1.00 96.69           O  
ATOM   2042  CG1 VAL A 251       9.414  11.287  20.053  1.00 96.69           C  
ATOM   2043  CG2 VAL A 251      11.179  10.560  21.694  1.00 96.69           C  
ATOM   2044  N   THR A 252       8.129  14.148  21.272  1.00 97.56           N  
ATOM   2045  CA  THR A 252       6.854  14.833  21.096  1.00 97.56           C  
ATOM   2046  C   THR A 252       6.455  14.867  19.624  1.00 97.56           C  
ATOM   2047  CB  THR A 252       6.913  16.267  21.657  1.00 97.56           C  
ATOM   2048  O   THR A 252       7.265  15.238  18.761  1.00 97.56           O  
ATOM   2049  CG2 THR A 252       5.557  16.956  21.542  1.00 97.56           C  
ATOM   2050  OG1 THR A 252       7.303  16.222  23.026  1.00 97.56           O  
ATOM   2051  N   LEU A 253       5.237  14.439  19.320  1.00 97.75           N  
ATOM   2052  CA  LEU A 253       4.631  14.613  18.000  1.00 97.75           C  
ATOM   2053  C   LEU A 253       3.577  15.708  18.031  1.00 97.75           C  
ATOM   2054  CB  LEU A 253       4.009  13.297  17.533  1.00 97.75           C  
ATOM   2055  O   LEU A 253       2.578  15.599  18.753  1.00 97.75           O  
ATOM   2056  CG  LEU A 253       3.219  13.360  16.219  1.00 97.75           C  
ATOM   2057  CD1 LEU A 253       4.117  13.823  15.075  1.00 97.75           C  
ATOM   2058  CD2 LEU A 253       2.595  12.006  15.902  1.00 97.75           C  
ATOM   2059  N   LYS A 254       3.872  16.764  17.269  1.00 97.56           N  
ATOM   2060  CA  LYS A 254       2.927  17.871  17.139  1.00 97.56           C  
ATOM   2061  C   LYS A 254       2.330  17.907  15.733  1.00 97.56           C  
ATOM   2062  CB  LYS A 254       3.614  19.199  17.448  1.00 97.56           C  
ATOM   2063  O   LYS A 254       3.059  17.948  14.740  1.00 97.56           O  
ATOM   2064  CG  LYS A 254       2.675  20.393  17.443  1.00 97.56           C  
ATOM   2065  CD  LYS A 254       3.401  21.684  17.810  1.00 97.56           C  
ATOM   2066  CE  LYS A 254       2.469  22.875  17.774  1.00 97.56           C  
ATOM   2067  NZ  LYS A 254       3.176  24.150  18.142  1.00 97.56           N  
ATOM   2068  N   ILE A 255       0.968  17.943  15.672  1.00 97.25           N  
ATOM   2069  CA  ILE A 255       0.274  17.994  14.387  1.00 97.25           C  
ATOM   2070  C   ILE A 255      -0.495  19.314  14.283  1.00 97.25           C  
ATOM   2071  CB  ILE A 255      -0.688  16.798  14.213  1.00 97.25           C  
ATOM   2072  O   ILE A 255      -1.323  19.630  15.143  1.00 97.25           O  
ATOM   2073  CG1 ILE A 255       0.059  15.476  14.432  1.00 97.25           C  
ATOM   2074  CG2 ILE A 255      -1.352  16.835  12.840  1.00 97.25           C  
ATOM   2075  CD1 ILE A 255      -0.841  14.249  14.422  1.00 97.25           C  
ATOM   2076  N   SER A 256      -0.137  20.081  13.193  1.00 96.00           N  
ATOM   2077  CA  SER A 256      -0.756  21.391  13.048  1.00 96.00           C  
ATOM   2078  C   SER A 256      -1.256  21.600  11.609  1.00 96.00           C  
ATOM   2079  CB  SER A 256       0.240  22.500  13.398  1.00 96.00           C  
ATOM   2080  O   SER A 256      -0.732  20.999  10.671  1.00 96.00           O  
ATOM   2081  OG  SER A 256       0.776  22.277  14.698  1.00 96.00           O  
ATOM   2082  N   ARG A 257      -2.373  22.374  11.581  1.00 95.00           N  
ATOM   2083  CA  ARG A 257      -2.867  22.850  10.289  1.00 95.00           C  
ATOM   2084  C   ARG A 257      -2.268  24.199   9.935  1.00 95.00           C  
ATOM   2085  CB  ARG A 257      -4.392  22.928  10.289  1.00 95.00           C  
ATOM   2086  O   ARG A 257      -2.467  25.182  10.668  1.00 95.00           O  
ATOM   2087  CG  ARG A 257      -4.998  23.248   8.936  1.00 95.00           C  
ATOM   2088  CD  ARG A 257      -6.520  23.152   8.962  1.00 95.00           C  
ATOM   2089  NE  ARG A 257      -7.087  23.277   7.618  1.00 95.00           N  
ATOM   2090  NH1 ARG A 257      -9.280  23.119   8.310  1.00 95.00           N  
ATOM   2091  NH2 ARG A 257      -8.792  23.391   6.087  1.00 95.00           N  
ATOM   2092  CZ  ARG A 257      -8.389  23.264   7.343  1.00 95.00           C  
ATOM   2093  N   LEU A 258      -1.444  24.315   8.798  1.00 93.69           N  
ATOM   2094  CA  LEU A 258      -0.769  25.545   8.385  1.00 93.69           C  
ATOM   2095  C   LEU A 258      -1.683  26.410   7.519  1.00 93.69           C  
ATOM   2096  CB  LEU A 258       0.519  25.224   7.620  1.00 93.69           C  
ATOM   2097  O   LEU A 258      -1.670  27.642   7.626  1.00 93.69           O  
ATOM   2098  CG  LEU A 258       1.572  24.425   8.382  1.00 93.69           C  
ATOM   2099  CD1 LEU A 258       2.741  24.080   7.464  1.00 93.69           C  
ATOM   2100  CD2 LEU A 258       2.056  25.185   9.609  1.00 93.69           C  
ATOM   2101  N   SER A 259      -2.428  25.851   6.646  1.00 92.25           N  
ATOM   2102  CA  SER A 259      -3.406  26.475   5.761  1.00 92.25           C  
ATOM   2103  C   SER A 259      -4.536  25.514   5.417  1.00 92.25           C  
ATOM   2104  CB  SER A 259      -2.733  26.966   4.476  1.00 92.25           C  
ATOM   2105  O   SER A 259      -4.638  24.441   6.000  1.00 92.25           O  
ATOM   2106  OG  SER A 259      -2.249  25.866   3.718  1.00 92.25           O  
ATOM   2107  N   GLU A 260      -5.429  25.920   4.518  1.00 87.94           N  
ATOM   2108  CA  GLU A 260      -6.605  25.123   4.173  1.00 87.94           C  
ATOM   2109  C   GLU A 260      -6.209  23.718   3.736  1.00 87.94           C  
ATOM   2110  CB  GLU A 260      -7.413  25.823   3.069  1.00 87.94           C  
ATOM   2111  O   GLU A 260      -6.834  22.733   4.136  1.00 87.94           O  
ATOM   2112  CG  GLU A 260      -8.785  25.195   2.842  1.00 87.94           C  
ATOM   2113  CD  GLU A 260      -9.589  25.901   1.753  1.00 87.94           C  
ATOM   2114  OE1 GLU A 260     -10.693  25.439   1.414  1.00 87.94           O  
ATOM   2115  OE2 GLU A 260      -9.095  26.942   1.239  1.00 87.94           O  
ATOM   2116  N   ASN A 261      -5.116  23.467   3.088  1.00 93.06           N  
ATOM   2117  CA  ASN A 261      -4.787  22.154   2.540  1.00 93.06           C  
ATOM   2118  C   ASN A 261      -3.372  21.725   2.915  1.00 93.06           C  
ATOM   2119  CB  ASN A 261      -4.948  22.159   1.017  1.00 93.06           C  
ATOM   2120  O   ASN A 261      -2.831  20.773   2.342  1.00 93.06           O  
ATOM   2121  CG  ASN A 261      -6.385  22.367   0.580  1.00 93.06           C  
ATOM   2122  ND2 ASN A 261      -6.574  22.841  -0.648  1.00 93.06           N  
ATOM   2123  OD1 ASN A 261      -7.320  22.100   1.344  1.00 93.06           O  
ATOM   2124  N   ARG A 262      -2.770  22.437   3.857  1.00 95.50           N  
ATOM   2125  CA  ARG A 262      -1.403  22.110   4.243  1.00 95.50           C  
ATOM   2126  C   ARG A 262      -1.328  21.737   5.717  1.00 95.50           C  
ATOM   2127  CB  ARG A 262      -0.463  23.289   3.947  1.00 95.50           C  
ATOM   2128  O   ARG A 262      -1.841  22.459   6.573  1.00 95.50           O  
ATOM   2129  CG  ARG A 262      -0.166  23.488   2.473  1.00 95.50           C  
ATOM   2130  CD  ARG A 262       0.961  24.485   2.258  1.00 95.50           C  
ATOM   2131  NE  ARG A 262       1.284  24.623   0.842  1.00 95.50           N  
ATOM   2132  NH1 ARG A 262       3.328  25.645   1.198  1.00 95.50           N  
ATOM   2133  NH2 ARG A 262       2.591  25.268  -0.941  1.00 95.50           N  
ATOM   2134  CZ  ARG A 262       2.399  25.180   0.370  1.00 95.50           C  
ATOM   2135  N   TYR A 263      -0.622  20.653   6.021  1.00 96.62           N  
ATOM   2136  CA  TYR A 263      -0.534  20.104   7.371  1.00 96.62           C  
ATOM   2137  C   TYR A 263       0.915  19.830   7.761  1.00 96.62           C  
ATOM   2138  CB  TYR A 263      -1.356  18.816   7.490  1.00 96.62           C  
ATOM   2139  O   TYR A 263       1.737  19.498   6.905  1.00 96.62           O  
ATOM   2140  CG  TYR A 263      -2.801  18.986   7.086  1.00 96.62           C  
ATOM   2141  CD1 TYR A 263      -3.771  19.329   8.033  1.00 96.62           C  
ATOM   2142  CD2 TYR A 263      -3.203  18.792   5.770  1.00 96.62           C  
ATOM   2143  CE1 TYR A 263      -5.104  19.466   7.671  1.00 96.62           C  
ATOM   2144  CE2 TYR A 263      -4.536  18.944   5.403  1.00 96.62           C  
ATOM   2145  OH  TYR A 263      -6.797  19.428   5.991  1.00 96.62           O  
ATOM   2146  CZ  TYR A 263      -5.475  19.290   6.350  1.00 96.62           C  
ATOM   2147  N   ALA A 264       1.228  20.055   9.033  1.00 97.31           N  
ATOM   2148  CA  ALA A 264       2.600  19.854   9.495  1.00 97.31           C  
ATOM   2149  C   ALA A 264       2.647  18.854  10.649  1.00 97.31           C  
ATOM   2150  CB  ALA A 264       3.213  21.183   9.929  1.00 97.31           C  
ATOM   2151  O   ALA A 264       1.788  18.882  11.539  1.00 97.31           O  
ATOM   2152  N   PHE A 265       3.606  17.960  10.538  1.00 97.88           N  
ATOM   2153  CA  PHE A 265       3.943  17.017  11.598  1.00 97.88           C  
ATOM   2154  C   PHE A 265       5.347  17.281  12.131  1.00 97.88           C  
ATOM   2155  CB  PHE A 265       3.837  15.581  11.084  1.00 97.88           C  
ATOM   2156  O   PHE A 265       6.328  17.170  11.396  1.00 97.88           O  
ATOM   2157  CG  PHE A 265       2.488  15.232  10.518  1.00 97.88           C  
ATOM   2158  CD1 PHE A 265       1.579  14.486  11.263  1.00 97.88           C  
ATOM   2159  CD2 PHE A 265       2.123  15.653   9.248  1.00 97.88           C  
ATOM   2160  CE1 PHE A 265       0.328  14.164  10.741  1.00 97.88           C  
ATOM   2161  CE2 PHE A 265       0.873  15.337   8.724  1.00 97.88           C  
ATOM   2162  CZ  PHE A 265      -0.022  14.593   9.471  1.00 97.88           C  
ATOM   2163  N   ALA A 266       5.367  17.687  13.396  1.00 97.88           N  
ATOM   2164  CA  ALA A 266       6.667  17.987  13.989  1.00 97.88           C  
ATOM   2165  C   ALA A 266       7.030  16.971  15.074  1.00 97.88           C  
ATOM   2166  CB  ALA A 266       6.678  19.393  14.565  1.00 97.88           C  
ATOM   2167  O   ALA A 266       6.327  16.854  16.083  1.00 97.88           O  
ATOM   2168  N   ILE A 267       8.106  16.218  14.861  1.00 97.69           N  
ATOM   2169  CA  ILE A 267       8.589  15.245  15.826  1.00 97.69           C  
ATOM   2170  C   ILE A 267       9.845  15.784  16.512  1.00 97.69           C  
ATOM   2171  CB  ILE A 267       8.894  13.888  15.157  1.00 97.69           C  
ATOM   2172  O   ILE A 267      10.887  15.945  15.888  1.00 97.69           O  
ATOM   2173  CG1 ILE A 267       7.625  13.319  14.502  1.00 97.69           C  
ATOM   2174  CG2 ILE A 267       9.472  12.894  16.172  1.00 97.69           C  
ATOM   2175  CD1 ILE A 267       7.431  13.758  13.059  1.00 97.69           C  
ATOM   2176  N   SER A 268       9.690  16.046  17.831  1.00 97.19           N  
ATOM   2177  CA  SER A 268      10.775  16.622  18.612  1.00 97.19           C  
ATOM   2178  C   SER A 268      11.312  15.621  19.635  1.00 97.19           C  
ATOM   2179  CB  SER A 268      10.315  17.892  19.328  1.00 97.19           C  
ATOM   2180  O   SER A 268      10.532  14.962  20.334  1.00 97.19           O  
ATOM   2181  OG  SER A 268       9.863  18.864  18.405  1.00 97.19           O  
ATOM   2182  N   ASP A 269      12.646  15.483  19.690  1.00 96.25           N  
ATOM   2183  CA  ASP A 269      13.285  14.601  20.667  1.00 96.25           C  
ATOM   2184  C   ASP A 269      14.316  15.357  21.490  1.00 96.25           C  
ATOM   2185  CB  ASP A 269      13.944  13.407  19.963  1.00 96.25           C  
ATOM   2186  O   ASP A 269      14.798  16.419  21.084  1.00 96.25           O  
ATOM   2187  CG  ASP A 269      15.178  13.790  19.178  1.00 96.25           C  
ATOM   2188  OD1 ASP A 269      15.050  14.237  18.014  1.00 96.25           O  
ATOM   2189  OD2 ASP A 269      16.292  13.645  19.721  1.00 96.25           O  
ATOM   2190  N   THR A 270      14.589  14.869  22.742  1.00 94.94           N  
ATOM   2191  CA  THR A 270      15.610  15.432  23.629  1.00 94.94           C  
ATOM   2192  C   THR A 270      16.911  14.638  23.544  1.00 94.94           C  
ATOM   2193  CB  THR A 270      15.116  15.462  25.090  1.00 94.94           C  
ATOM   2194  O   THR A 270      17.616  14.480  24.527  1.00 94.94           O  
ATOM   2195  CG2 THR A 270      13.940  16.420  25.255  1.00 94.94           C  
ATOM   2196  OG1 THR A 270      14.717  14.141  25.471  1.00 94.94           O  
ATOM   2197  N   GLY A 271      17.216  14.133  22.350  1.00 90.31           N  
ATOM   2198  CA  GLY A 271      18.418  13.333  22.137  1.00 90.31           C  
ATOM   2199  C   GLY A 271      19.664  14.168  21.950  1.00 90.31           C  
ATOM   2200  O   GLY A 271      19.726  15.319  22.388  1.00 90.31           O  
ATOM   2201  N   PRO A 272      20.735  13.628  21.423  1.00 89.56           N  
ATOM   2202  CA  PRO A 272      22.058  14.255  21.346  1.00 89.56           C  
ATOM   2203  C   PRO A 272      22.085  15.457  20.408  1.00 89.56           C  
ATOM   2204  CB  PRO A 272      22.962  13.129  20.840  1.00 89.56           C  
ATOM   2205  O   PRO A 272      22.966  16.315  20.523  1.00 89.56           O  
ATOM   2206  CG  PRO A 272      22.026  12.169  20.181  1.00 89.56           C  
ATOM   2207  CD  PRO A 272      20.693  12.255  20.863  1.00 89.56           C  
ATOM   2208  N   GLY A 273      21.181  15.538  19.551  1.00 90.12           N  
ATOM   2209  CA  GLY A 273      21.249  16.610  18.567  1.00 90.12           C  
ATOM   2210  C   GLY A 273      22.184  16.317  17.413  1.00 90.12           C  
ATOM   2211  O   GLY A 273      22.900  15.314  17.435  1.00 90.12           O  
ATOM   2212  N   ILE A 274      22.088  17.141  16.281  1.00 89.19           N  
ATOM   2213  CA  ILE A 274      22.833  16.988  15.044  1.00 89.19           C  
ATOM   2214  C   ILE A 274      23.677  18.229  14.794  1.00 89.19           C  
ATOM   2215  CB  ILE A 274      21.904  16.722  13.839  1.00 89.19           C  
ATOM   2216  O   ILE A 274      23.184  19.354  14.867  1.00 89.19           O  
ATOM   2217  CG1 ILE A 274      20.997  15.516  14.127  1.00 89.19           C  
ATOM   2218  CG2 ILE A 274      22.714  16.504  12.557  1.00 89.19           C  
ATOM   2219  CD1 ILE A 274      19.841  15.372  13.143  1.00 89.19           C  
ATOM   2220  N   PRO A 275      25.000  17.986  14.574  1.00 89.50           N  
ATOM   2221  CA  PRO A 275      25.842  19.146  14.233  1.00 89.50           C  
ATOM   2222  C   PRO A 275      25.326  19.900  13.002  1.00 89.50           C  
ATOM   2223  CB  PRO A 275      27.203  18.517  13.953  1.00 89.50           C  
ATOM   2224  O   PRO A 275      24.843  19.286  12.049  1.00 89.50           O  
ATOM   2225  CG  PRO A 275      27.119  17.146  14.533  1.00 89.50           C  
ATOM   2226  CD  PRO A 275      25.677  16.737  14.603  1.00 89.50           C  
ATOM   2227  N   GLU A 276      25.482  21.223  13.030  1.00 88.81           N  
ATOM   2228  CA  GLU A 276      24.986  22.119  11.986  1.00 88.81           C  
ATOM   2229  C   GLU A 276      25.559  21.751  10.623  1.00 88.81           C  
ATOM   2230  CB  GLU A 276      25.283  23.570  12.317  1.00 88.81           C  
ATOM   2231  O   GLU A 276      24.871  21.808   9.611  1.00 88.81           O  
ATOM   2232  CG  GLU A 276      24.557  24.570  11.447  1.00 88.81           C  
ATOM   2233  CD  GLU A 276      24.789  26.012  11.856  1.00 88.81           C  
ATOM   2234  OE1 GLU A 276      24.250  26.939  11.183  1.00 88.81           O  
ATOM   2235  OE2 GLU A 276      25.512  26.235  12.857  1.00 88.81           O  
ATOM   2236  N   ASN A 277      26.839  21.310  10.597  1.00 87.00           N  
ATOM   2237  CA  ASN A 277      27.508  21.014   9.337  1.00 87.00           C  
ATOM   2238  C   ASN A 277      27.018  19.696   8.736  1.00 87.00           C  
ATOM   2239  CB  ASN A 277      29.031  20.945   9.552  1.00 87.00           C  
ATOM   2240  O   ASN A 277      27.279  19.405   7.568  1.00 87.00           O  
ATOM   2241  CG  ASN A 277      29.432  19.875  10.532  1.00 87.00           C  
ATOM   2242  ND2 ASN A 277      30.728  19.529  10.537  1.00 87.00           N  
ATOM   2243  OD1 ASN A 277      28.615  19.346  11.294  1.00 87.00           O  
ATOM   2244  N   GLU A 278      26.176  18.964   9.493  1.00 86.50           N  
ATOM   2245  CA  GLU A 278      25.733  17.662   9.029  1.00 86.50           C  
ATOM   2246  C   GLU A 278      24.253  17.691   8.652  1.00 86.50           C  
ATOM   2247  CB  GLU A 278      25.984  16.587  10.098  1.00 86.50           C  
ATOM   2248  O   GLU A 278      23.730  16.713   8.104  1.00 86.50           O  
ATOM   2249  CG  GLU A 278      27.457  16.355  10.394  1.00 86.50           C  
ATOM   2250  CD  GLU A 278      28.187  15.609   9.285  1.00 86.50           C  
ATOM   2251  OE1 GLU A 278      29.402  15.831   9.102  1.00 86.50           O  
ATOM   2252  OE2 GLU A 278      27.535  14.801   8.592  1.00 86.50           O  
ATOM   2253  N   LEU A 279      23.494  18.774   8.909  1.00 87.69           N  
ATOM   2254  CA  LEU A 279      22.051  18.866   8.755  1.00 87.69           C  
ATOM   2255  C   LEU A 279      21.644  18.656   7.295  1.00 87.69           C  
ATOM   2256  CB  LEU A 279      21.546  20.233   9.236  1.00 87.69           C  
ATOM   2257  O   LEU A 279      20.654  17.969   7.018  1.00 87.69           O  
ATOM   2258  CG  LEU A 279      21.473  20.420  10.757  1.00 87.69           C  
ATOM   2259  CD1 LEU A 279      21.173  21.887  11.081  1.00 87.69           C  
ATOM   2260  CD2 LEU A 279      20.429  19.498  11.364  1.00 87.69           C  
ATOM   2261  N   ASN A 280      22.492  19.061   6.319  1.00 85.44           N  
ATOM   2262  CA  ASN A 280      22.146  18.935   4.906  1.00 85.44           C  
ATOM   2263  C   ASN A 280      22.470  17.532   4.385  1.00 85.44           C  
ATOM   2264  CB  ASN A 280      22.876  19.985   4.074  1.00 85.44           C  
ATOM   2265  O   ASN A 280      21.804  17.042   3.467  1.00 85.44           O  
ATOM   2266  CG  ASN A 280      22.367  21.395   4.345  1.00 85.44           C  
ATOM   2267  ND2 ASN A 280      23.238  22.381   4.169  1.00 85.44           N  
ATOM   2268  OD1 ASN A 280      21.211  21.593   4.710  1.00 85.44           O  
ATOM   2269  N   LYS A 281      23.276  16.848   5.114  1.00 84.94           N  
ATOM   2270  CA  LYS A 281      23.774  15.560   4.625  1.00 84.94           C  
ATOM   2271  C   LYS A 281      22.908  14.406   5.125  1.00 84.94           C  
ATOM   2272  CB  LYS A 281      25.229  15.350   5.051  1.00 84.94           C  
ATOM   2273  O   LYS A 281      22.935  13.310   4.556  1.00 84.94           O  
ATOM   2274  CG  LYS A 281      26.211  16.325   4.412  1.00 84.94           C  
ATOM   2275  CD  LYS A 281      27.638  16.051   4.850  1.00 84.94           C  
ATOM   2276  CE  LYS A 281      28.605  17.061   4.264  1.00 84.94           C  
ATOM   2277  NZ  LYS A 281      30.004  16.830   4.731  1.00 84.94           N  
ATOM   2278  N   ILE A 282      22.117  14.664   6.097  1.00 85.06           N  
ATOM   2279  CA  ILE A 282      21.407  13.591   6.794  1.00 85.06           C  
ATOM   2280  C   ILE A 282      20.324  13.031   5.896  1.00 85.06           C  
ATOM   2281  CB  ILE A 282      20.812  14.088   8.128  1.00 85.06           C  
ATOM   2282  O   ILE A 282      19.847  11.909   6.107  1.00 85.06           O  
ATOM   2283  CG1 ILE A 282      19.841  15.252   7.877  1.00 85.06           C  
ATOM   2284  CG2 ILE A 282      21.924  14.503   9.105  1.00 85.06           C  
ATOM   2285  CD1 ILE A 282      18.983  15.615   9.083  1.00 85.06           C  
ATOM   2286  N   PHE A 283      19.947  13.802   4.817  1.00 86.00           N  
ATOM   2287  CA  PHE A 283      18.903  13.331   3.914  1.00 86.00           C  
ATOM   2288  C   PHE A 283      19.507  12.568   2.740  1.00 86.00           C  
ATOM   2289  CB  PHE A 283      18.059  14.498   3.403  1.00 86.00           C  
ATOM   2290  O   PHE A 283      18.781  12.105   1.855  1.00 86.00           O  
ATOM   2291  CG  PHE A 283      17.262  15.189   4.477  1.00 86.00           C  
ATOM   2292  CD1 PHE A 283      16.172  14.558   5.069  1.00 86.00           C  
ATOM   2293  CD2 PHE A 283      17.597  16.464   4.895  1.00 86.00           C  
ATOM   2294  CE1 PHE A 283      15.433  15.199   6.063  1.00 86.00           C  
ATOM   2295  CE2 PHE A 283      16.864  17.111   5.887  1.00 86.00           C  
ATOM   2296  CZ  PHE A 283      15.787  16.478   6.469  1.00 86.00           C  
ATOM   2297  N   THR A 284      20.877  12.486   2.786  1.00 81.62           N  
ATOM   2298  CA  THR A 284      21.562  11.747   1.729  1.00 81.62           C  
ATOM   2299  C   THR A 284      21.543  10.250   2.016  1.00 81.62           C  
ATOM   2300  CB  THR A 284      23.020  12.222   1.562  1.00 81.62           C  
ATOM   2301  O   THR A 284      21.722   9.829   3.160  1.00 81.62           O  
ATOM   2302  CG2 THR A 284      23.682  11.543   0.367  1.00 81.62           C  
ATOM   2303  OG1 THR A 284      23.026  13.643   1.360  1.00 81.62           O  
ATOM   2304  N   MET A 285      21.329   9.458   0.895  1.00 73.69           N  
ATOM   2305  CA  MET A 285      21.231   8.009   1.022  1.00 73.69           C  
ATOM   2306  C   MET A 285      22.507   7.433   1.623  1.00 73.69           C  
ATOM   2307  CB  MET A 285      20.960   7.365  -0.337  1.00 73.69           C  
ATOM   2308  O   MET A 285      23.613   7.790   1.219  1.00 73.69           O  
ATOM   2309  CG  MET A 285      19.512   7.492  -0.791  1.00 73.69           C  
ATOM   2310  SD  MET A 285      19.094   6.318  -2.138  1.00 73.69           S  
ATOM   2311  CE  MET A 285      17.586   7.084  -2.774  1.00 73.69           C  
ATOM   2312  N   TYR A 286      22.436   6.605   2.641  1.00 67.81           N  
ATOM   2313  CA  TYR A 286      23.491   5.797   3.259  1.00 67.81           C  
ATOM   2314  C   TYR A 286      24.402   6.655   4.135  1.00 67.81           C  
ATOM   2315  CB  TYR A 286      24.323   5.087   2.188  1.00 67.81           C  
ATOM   2316  O   TYR A 286      25.463   6.205   4.567  1.00 67.81           O  
ATOM   2317  CG  TYR A 286      23.516   4.143   1.321  1.00 67.81           C  
ATOM   2318  CD1 TYR A 286      22.911   3.021   1.869  1.00 67.81           C  
ATOM   2319  CD2 TYR A 286      23.361   4.380  -0.042  1.00 67.81           C  
ATOM   2320  CE1 TYR A 286      22.161   2.146   1.074  1.00 67.81           C  
ATOM   2321  CE2 TYR A 286      22.627   3.515  -0.844  1.00 67.81           C  
ATOM   2322  OH  TYR A 286      21.296   1.546  -1.069  1.00 67.81           O  
ATOM   2323  CZ  TYR A 286      22.032   2.403  -0.276  1.00 67.81           C  
ATOM   2324  N   TYR A 287      23.964   7.945   4.239  1.00 76.06           N  
ATOM   2325  CA  TYR A 287      24.790   8.804   5.064  1.00 76.06           C  
ATOM   2326  C   TYR A 287      24.493   8.600   6.548  1.00 76.06           C  
ATOM   2327  CB  TYR A 287      24.606  10.274   4.686  1.00 76.06           C  
ATOM   2328  O   TYR A 287      23.318   8.594   6.944  1.00 76.06           O  
ATOM   2329  CG  TYR A 287      25.438  11.231   5.509  1.00 76.06           C  
ATOM   2330  CD1 TYR A 287      24.869  11.925   6.575  1.00 76.06           C  
ATOM   2331  CD2 TYR A 287      26.777  11.435   5.217  1.00 76.06           C  
ATOM   2332  CE1 TYR A 287      25.641  12.804   7.341  1.00 76.06           C  
ATOM   2333  CE2 TYR A 287      27.553  12.317   5.970  1.00 76.06           C  
ATOM   2334  OH  TYR A 287      27.733  13.863   7.778  1.00 76.06           O  
ATOM   2335  CZ  TYR A 287      26.971  12.992   7.028  1.00 76.06           C  
ATOM   2336  N   GLN A 288      25.488   8.343   7.370  1.00 66.31           N  
ATOM   2337  CA  GLN A 288      25.382   8.243   8.822  1.00 66.31           C  
ATOM   2338  C   GLN A 288      26.342   9.202   9.508  1.00 66.31           C  
ATOM   2339  CB  GLN A 288      25.655   6.810   9.284  1.00 66.31           C  
ATOM   2340  O   GLN A 288      27.494   9.339   9.087  1.00 66.31           O  
ATOM   2341  CG  GLN A 288      24.595   5.809   8.825  1.00 66.31           C  
ATOM   2342  CD  GLN A 288      24.879   4.397   9.300  1.00 66.31           C  
ATOM   2343  NE2 GLN A 288      23.845   3.583   9.401  1.00 66.31           N  
ATOM   2344  OE1 GLN A 288      26.030   4.043   9.576  1.00 66.31           O  
ATOM   2345  N   VAL A 289      25.868   9.986  10.401  1.00 69.50           N  
ATOM   2346  CA  VAL A 289      26.692  10.949  11.122  1.00 69.50           C  
ATOM   2347  C   VAL A 289      27.826  10.222  11.847  1.00 69.50           C  
ATOM   2348  CB  VAL A 289      25.849  11.765  12.128  1.00 69.50           C  
ATOM   2349  O   VAL A 289      27.586   9.207  12.509  1.00 69.50           O  
ATOM   2350  CG1 VAL A 289      26.739  12.747  12.899  1.00 69.50           C  
ATOM   2351  CG2 VAL A 289      24.727  12.510  11.409  1.00 69.50           C  
ATOM   2352  N   LYS A 290      29.196  10.387  11.374  1.00 65.44           N  
ATOM   2353  CA  LYS A 290      30.449   9.863  11.913  1.00 65.44           C  
ATOM   2354  C   LYS A 290      30.596  10.213  13.386  1.00 65.44           C  
ATOM   2355  CB  LYS A 290      31.644  10.393  11.122  1.00 65.44           C  
ATOM   2356  O   LYS A 290      30.377  11.353  13.789  1.00 65.44           O  
ATOM   2357  CG  LYS A 290      31.717   9.865   9.693  1.00 65.44           C  
ATOM   2358  CD  LYS A 290      33.009  10.310   9.007  1.00 65.44           C  
ATOM   2359  CE  LYS A 290      33.064   9.826   7.563  1.00 65.44           C  
ATOM   2360  NZ  LYS A 290      34.324  10.271   6.883  1.00 65.44           N  
ATOM   2361  N   ALA A 291      30.189   9.294  14.366  1.00 52.62           N  
ATOM   2362  CA  ALA A 291      30.118   9.294  15.828  1.00 52.62           C  
ATOM   2363  C   ALA A 291      31.464   9.688  16.437  1.00 52.62           C  
ATOM   2364  CB  ALA A 291      29.692   7.923  16.340  1.00 52.62           C  
ATOM   2365  O   ALA A 291      32.447   8.956  16.302  1.00 52.62           O  
ATOM   2366  N   ASN A 292      32.043  10.883  16.309  1.00 48.84           N  
ATOM   2367  CA  ASN A 292      33.154  11.109  17.245  1.00 48.84           C  
ATOM   2368  C   ASN A 292      32.634  11.285  18.672  1.00 48.84           C  
ATOM   2369  CB  ASN A 292      33.963  12.321  16.816  1.00 48.84           C  
ATOM   2370  O   ASN A 292      33.397  11.104  19.628  1.00 48.84           O  
ATOM   2371  CG  ASN A 292      34.967  11.994  15.727  1.00 48.84           C  
ATOM   2372  ND2 ASN A 292      35.629  13.021  15.185  1.00 48.84           N  
ATOM   2373  OD1 ASN A 292      35.176  10.831  15.376  1.00 48.84           O  
ATOM   2374  N   PHE A 293      31.327  10.977  19.019  1.00 48.91           N  
ATOM   2375  CA  PHE A 293      30.935  11.302  20.387  1.00 48.91           C  
ATOM   2376  C   PHE A 293      29.874  10.325  20.887  1.00 48.91           C  
ATOM   2377  CB  PHE A 293      30.406  12.736  20.471  1.00 48.91           C  
ATOM   2378  O   PHE A 293      29.480  10.374  22.052  1.00 48.91           O  
ATOM   2379  CG  PHE A 293      31.483  13.789  20.350  1.00 48.91           C  
ATOM   2380  CD1 PHE A 293      32.287  14.104  21.444  1.00 48.91           C  
ATOM   2381  CD2 PHE A 293      31.694  14.457  19.153  1.00 48.91           C  
ATOM   2382  CE1 PHE A 293      33.272  15.078  21.342  1.00 48.91           C  
ATOM   2383  CE2 PHE A 293      32.679  15.429  19.043  1.00 48.91           C  
ATOM   2384  CZ  PHE A 293      33.454  15.733  20.132  1.00 48.91           C  
ATOM   2385  N   ASN A 294      29.690   8.974  20.442  1.00 46.88           N  
ATOM   2386  CA  ASN A 294      28.704   8.140  21.101  1.00 46.88           C  
ATOM   2387  C   ASN A 294      28.946   6.659  20.827  1.00 46.88           C  
ATOM   2388  CB  ASN A 294      27.295   8.538  20.663  1.00 46.88           C  
ATOM   2389  O   ASN A 294      29.461   6.295  19.770  1.00 46.88           O  
ATOM   2390  CG  ASN A 294      26.758   9.732  21.434  1.00 46.88           C  
ATOM   2391  ND2 ASN A 294      25.610  10.247  21.000  1.00 46.88           N  
ATOM   2392  OD1 ASN A 294      27.367  10.184  22.402  1.00 46.88           O  
ATOM   2393  N   LYS A 295      29.105   5.820  21.836  1.00 43.78           N  
ATOM   2394  CA  LYS A 295      29.134   4.396  22.158  1.00 43.78           C  
ATOM   2395  C   LYS A 295      28.107   3.623  21.324  1.00 43.78           C  
ATOM   2396  CB  LYS A 295      28.868   4.185  23.652  1.00 43.78           C  
ATOM   2397  O   LYS A 295      28.326   2.454  21.003  1.00 43.78           O  
ATOM   2398  CG  LYS A 295      30.120   4.047  24.496  1.00 43.78           C  
ATOM   2399  CD  LYS A 295      29.786   3.791  25.962  1.00 43.78           C  
ATOM   2400  CE  LYS A 295      31.046   3.704  26.815  1.00 43.78           C  
ATOM   2401  NZ  LYS A 295      30.707   3.412  28.242  1.00 43.78           N  
ATOM   2402  N   HIS A 296      27.189   4.273  20.539  1.00 42.41           N  
ATOM   2403  CA  HIS A 296      26.263   3.423  19.795  1.00 42.41           C  
ATOM   2404  C   HIS A 296      26.529   3.503  18.294  1.00 42.41           C  
ATOM   2405  CB  HIS A 296      24.809   3.814  20.097  1.00 42.41           C  
ATOM   2406  O   HIS A 296      26.607   4.597  17.731  1.00 42.41           O  
ATOM   2407  CG  HIS A 296      24.393   3.532  21.507  1.00 42.41           C  
ATOM   2408  CD2 HIS A 296      24.004   4.361  22.497  1.00 42.41           C  
ATOM   2409  ND1 HIS A 296      24.360   2.257  22.025  1.00 42.41           N  
ATOM   2410  CE1 HIS A 296      23.958   2.317  23.287  1.00 42.41           C  
ATOM   2411  NE2 HIS A 296      23.732   3.583  23.598  1.00 42.41           N  
ATOM   2412  N   LYS A 297      27.717   3.143  17.804  1.00 42.75           N  
ATOM   2413  CA  LYS A 297      27.837   2.944  16.365  1.00 42.75           C  
ATOM   2414  C   LYS A 297      26.485   3.050  15.680  1.00 42.75           C  
ATOM   2415  CB  LYS A 297      28.475   1.587  16.062  1.00 42.75           C  
ATOM   2416  O   LYS A 297      25.488   2.524  16.178  1.00 42.75           O  
ATOM   2417  CG  LYS A 297      29.986   1.558  16.242  1.00 42.75           C  
ATOM   2418  CD  LYS A 297      30.575   0.230  15.792  1.00 42.75           C  
ATOM   2419  CE  LYS A 297      32.096   0.188  16.006  1.00 42.75           C  
ATOM   2420  NZ  LYS A 297      32.688  -1.097  15.524  1.00 42.75           N  
ATOM   2421  N   ALA A 298      25.928   4.215  15.388  1.00 48.62           N  
ATOM   2422  CA  ALA A 298      24.883   4.684  14.470  1.00 48.62           C  
ATOM   2423  C   ALA A 298      24.232   3.515  13.731  1.00 48.62           C  
ATOM   2424  CB  ALA A 298      25.465   5.680  13.469  1.00 48.62           C  
ATOM   2425  O   ALA A 298      24.833   2.948  12.815  1.00 48.62           O  
ATOM   2426  N   ALA A 299      23.749   2.438  14.424  1.00 48.12           N  
ATOM   2427  CA  ALA A 299      22.912   1.333  13.963  1.00 48.12           C  
ATOM   2428  C   ALA A 299      21.749   1.844  13.121  1.00 48.12           C  
ATOM   2429  CB  ALA A 299      22.395   0.530  15.154  1.00 48.12           C  
ATOM   2430  O   ALA A 299      20.815   2.455  13.648  1.00 48.12           O  
ATOM   2431  N   GLY A 300      21.889   2.462  11.903  1.00 56.56           N  
ATOM   2432  CA  GLY A 300      20.785   2.726  10.992  1.00 56.56           C  
ATOM   2433  C   GLY A 300      21.188   2.633   9.533  1.00 56.56           C  
ATOM   2434  O   GLY A 300      22.369   2.579   9.208  1.00 56.56           O  
ATOM   2435  N   SER A 301      20.271   2.119   8.664  1.00 64.00           N  
ATOM   2436  CA  SER A 301      20.457   1.871   7.240  1.00 64.00           C  
ATOM   2437  C   SER A 301      20.816   3.157   6.497  1.00 64.00           C  
ATOM   2438  CB  SER A 301      19.197   1.252   6.638  1.00 64.00           C  
ATOM   2439  O   SER A 301      21.499   3.118   5.471  1.00 64.00           O  
ATOM   2440  OG  SER A 301      18.142   2.195   6.605  1.00 64.00           O  
ATOM   2441  N   GLY A 302      20.629   4.359   7.146  1.00 70.50           N  
ATOM   2442  CA  GLY A 302      20.851   5.646   6.503  1.00 70.50           C  
ATOM   2443  C   GLY A 302      19.928   5.882   5.321  1.00 70.50           C  
ATOM   2444  O   GLY A 302      20.177   6.748   4.482  1.00 70.50           O  
ATOM   2445  N   ILE A 303      18.858   5.084   5.225  1.00 72.31           N  
ATOM   2446  CA  ILE A 303      17.976   5.175   4.067  1.00 72.31           C  
ATOM   2447  C   ILE A 303      16.654   5.828   4.473  1.00 72.31           C  
ATOM   2448  CB  ILE A 303      17.709   3.787   3.442  1.00 72.31           C  
ATOM   2449  O   ILE A 303      16.007   6.495   3.660  1.00 72.31           O  
ATOM   2450  CG1 ILE A 303      19.035   3.138   3.013  1.00 72.31           C  
ATOM   2451  CG2 ILE A 303      16.741   3.897   2.260  1.00 72.31           C  
ATOM   2452  CD1 ILE A 303      18.918   1.657   2.682  1.00 72.31           C  
ATOM   2453  N   GLY A 304      16.267   5.776   5.655  1.00 80.06           N  
ATOM   2454  CA  GLY A 304      14.948   6.142   6.149  1.00 80.06           C  
ATOM   2455  C   GLY A 304      14.605   7.599   5.909  1.00 80.06           C  
ATOM   2456  O   GLY A 304      13.575   7.908   5.310  1.00 80.06           O  
ATOM   2457  N   LEU A 305      15.503   8.553   6.251  1.00 88.12           N  
ATOM   2458  CA  LEU A 305      15.239   9.987   6.127  1.00 88.12           C  
ATOM   2459  C   LEU A 305      15.216  10.407   4.666  1.00 88.12           C  
ATOM   2460  CB  LEU A 305      16.305  10.787   6.887  1.00 88.12           C  
ATOM   2461  O   LEU A 305      14.415  11.270   4.280  1.00 88.12           O  
ATOM   2462  CG  LEU A 305      16.230  10.745   8.415  1.00 88.12           C  
ATOM   2463  CD1 LEU A 305      17.411  11.486   9.024  1.00 88.12           C  
ATOM   2464  CD2 LEU A 305      14.914  11.346   8.895  1.00 88.12           C  
ATOM   2465  N   ALA A 306      16.075   9.814   3.866  1.00 84.94           N  
ATOM   2466  CA  ALA A 306      16.090  10.113   2.437  1.00 84.94           C  
ATOM   2467  C   ALA A 306      14.767   9.742   1.784  1.00 84.94           C  
ATOM   2468  CB  ALA A 306      17.244   9.386   1.750  1.00 84.94           C  
ATOM   2469  O   ALA A 306      14.217  10.510   0.994  1.00 84.94           O  
ATOM   2470  N   ILE A 307      14.228   8.522   2.169  1.00 83.94           N  
ATOM   2471  CA  ILE A 307      12.952   8.059   1.629  1.00 83.94           C  
ATOM   2472  C   ILE A 307      11.825   8.947   2.133  1.00 83.94           C  
ATOM   2473  CB  ILE A 307      12.689   6.583   2.018  1.00 83.94           C  
ATOM   2474  O   ILE A 307      10.929   9.316   1.366  1.00 83.94           O  
ATOM   2475  CG1 ILE A 307      13.714   5.663   1.349  1.00 83.94           C  
ATOM   2476  CG2 ILE A 307      11.257   6.181   1.638  1.00 83.94           C  
ATOM   2477  CD1 ILE A 307      13.633   4.212   1.810  1.00 83.94           C  
ATOM   2478  N   SER A 308      11.912   9.312   3.371  1.00 90.94           N  
ATOM   2479  CA  SER A 308      10.902  10.177   3.966  1.00 90.94           C  
ATOM   2480  C   SER A 308      10.830  11.521   3.247  1.00 90.94           C  
ATOM   2481  CB  SER A 308      11.189  10.402   5.452  1.00 90.94           C  
ATOM   2482  O   SER A 308       9.739  12.031   2.987  1.00 90.94           O  
ATOM   2483  OG  SER A 308      11.061   9.187   6.174  1.00 90.94           O  
ATOM   2484  N   LYS A 309      12.051  12.036   2.931  1.00 91.25           N  
ATOM   2485  CA  LYS A 309      12.112  13.313   2.225  1.00 91.25           C  
ATOM   2486  C   LYS A 309      11.504  13.194   0.827  1.00 91.25           C  
ATOM   2487  CB  LYS A 309      13.549  13.813   2.135  1.00 91.25           C  
ATOM   2488  O   LYS A 309      10.770  14.072   0.387  1.00 91.25           O  
ATOM   2489  CG  LYS A 309      13.672  15.250   1.639  1.00 91.25           C  
ATOM   2490  CD  LYS A 309      15.072  15.801   1.881  1.00 91.25           C  
ATOM   2491  CE  LYS A 309      15.166  17.275   1.496  1.00 91.25           C  
ATOM   2492  NZ  LYS A 309      16.487  17.860   1.887  1.00 91.25           N  
ATOM   2493  N   SER A 310      11.773  12.144   0.137  1.00 88.56           N  
ATOM   2494  CA  SER A 310      11.242  11.915  -1.202  1.00 88.56           C  
ATOM   2495  C   SER A 310       9.720  11.795  -1.175  1.00 88.56           C  
ATOM   2496  CB  SER A 310      11.846  10.648  -1.807  1.00 88.56           C  
ATOM   2497  O   SER A 310       9.035  12.385  -2.016  1.00 88.56           O  
ATOM   2498  OG  SER A 310      13.241  10.801  -2.008  1.00 88.56           O  
ATOM   2499  N   ILE A 311       9.186  10.989  -0.205  1.00 89.62           N  
ATOM   2500  CA  ILE A 311       7.744  10.804  -0.067  1.00 89.62           C  
ATOM   2501  C   ILE A 311       7.080  12.143   0.249  1.00 89.62           C  
ATOM   2502  CB  ILE A 311       7.411   9.766   1.030  1.00 89.62           C  
ATOM   2503  O   ILE A 311       6.015  12.456  -0.289  1.00 89.62           O  
ATOM   2504  CG1 ILE A 311       7.849   8.368   0.587  1.00 89.62           C  
ATOM   2505  CG2 ILE A 311       5.919   9.796   1.362  1.00 89.62           C  
ATOM   2506  CD1 ILE A 311       7.723   7.308   1.675  1.00 89.62           C  
ATOM   2507  N   ALA A 312       7.704  12.931   1.126  1.00 93.44           N  
ATOM   2508  CA  ALA A 312       7.180  14.251   1.472  1.00 93.44           C  
ATOM   2509  C   ALA A 312       7.046  15.135   0.230  1.00 93.44           C  
ATOM   2510  CB  ALA A 312       8.081  14.934   2.500  1.00 93.44           C  
ATOM   2511  O   ALA A 312       6.034  15.809   0.054  1.00 93.44           O  
ATOM   2512  N   ARG A 313       8.069  15.061  -0.662  1.00 92.62           N  
ATOM   2513  CA  ARG A 313       8.052  15.852  -1.891  1.00 92.62           C  
ATOM   2514  C   ARG A 313       6.951  15.361  -2.829  1.00 92.62           C  
ATOM   2515  CB  ARG A 313       9.409  15.772  -2.590  1.00 92.62           C  
ATOM   2516  O   ARG A 313       6.305  16.170  -3.498  1.00 92.62           O  
ATOM   2517  CG  ARG A 313      10.503  16.573  -1.900  1.00 92.62           C  
ATOM   2518  CD  ARG A 313      11.779  16.612  -2.724  1.00 92.62           C  
ATOM   2519  NE  ARG A 313      12.808  17.426  -2.087  1.00 92.62           N  
ATOM   2520  NH1 ARG A 313      14.532  16.692  -3.442  1.00 92.62           N  
ATOM   2521  NH2 ARG A 313      14.944  18.244  -1.800  1.00 92.62           N  
ATOM   2522  CZ  ARG A 313      14.093  17.449  -2.443  1.00 92.62           C  
ATOM   2523  N   LEU A 314       6.770  14.058  -2.799  1.00 90.25           N  
ATOM   2524  CA  LEU A 314       5.714  13.477  -3.621  1.00 90.25           C  
ATOM   2525  C   LEU A 314       4.339  13.927  -3.137  1.00 90.25           C  
ATOM   2526  CB  LEU A 314       5.801  11.942  -3.604  1.00 90.25           C  
ATOM   2527  O   LEU A 314       3.391  13.992  -3.921  1.00 90.25           O  
ATOM   2528  CG  LEU A 314       6.908  11.321  -4.455  1.00 90.25           C  
ATOM   2529  CD1 LEU A 314       6.999   9.819  -4.187  1.00 90.25           C  
ATOM   2530  CD2 LEU A 314       6.661  11.589  -5.934  1.00 90.25           C  
ATOM   2531  N   MET A 315       4.227  14.224  -1.917  1.00 92.19           N  
ATOM   2532  CA  MET A 315       2.974  14.698  -1.332  1.00 92.19           C  
ATOM   2533  C   MET A 315       2.881  16.214  -1.395  1.00 92.19           C  
ATOM   2534  CB  MET A 315       2.848  14.229   0.119  1.00 92.19           C  
ATOM   2535  O   MET A 315       2.098  16.818  -0.663  1.00 92.19           O  
ATOM   2536  CG  MET A 315       2.727  12.711   0.267  1.00 92.19           C  
ATOM   2537  SD  MET A 315       2.646  12.185   2.020  1.00 92.19           S  
ATOM   2538  CE  MET A 315       0.890  12.488   2.367  1.00 92.19           C  
ATOM   2539  N   ASN A 316       3.723  16.834  -2.188  1.00 93.06           N  
ATOM   2540  CA  ASN A 316       3.770  18.267  -2.403  1.00 93.06           C  
ATOM   2541  C   ASN A 316       4.119  19.026  -1.124  1.00 93.06           C  
ATOM   2542  CB  ASN A 316       2.439  18.780  -2.970  1.00 93.06           C  
ATOM   2543  O   ASN A 316       3.563  20.087  -0.850  1.00 93.06           O  
ATOM   2544  CG  ASN A 316       2.155  18.233  -4.355  1.00 93.06           C  
ATOM   2545  ND2 ASN A 316       0.892  17.925  -4.624  1.00 93.06           N  
ATOM   2546  OD1 ASN A 316       3.060  18.113  -5.185  1.00 93.06           O  
ATOM   2547  N   GLY A 317       4.911  18.474  -0.304  1.00 95.06           N  
ATOM   2548  CA  GLY A 317       5.444  19.051   0.919  1.00 95.06           C  
ATOM   2549  C   GLY A 317       6.956  18.956   1.015  1.00 95.06           C  
ATOM   2550  O   GLY A 317       7.647  19.010  -0.006  1.00 95.06           O  
ATOM   2551  N   ASP A 318       7.420  18.985   2.282  1.00 96.31           N  
ATOM   2552  CA  ASP A 318       8.862  18.900   2.502  1.00 96.31           C  
ATOM   2553  C   ASP A 318       9.178  18.374   3.902  1.00 96.31           C  
ATOM   2554  CB  ASP A 318       9.509  20.269   2.299  1.00 96.31           C  
ATOM   2555  O   ASP A 318       8.297  18.323   4.759  1.00 96.31           O  
ATOM   2556  CG  ASP A 318      10.999  20.186   2.006  1.00 96.31           C  
ATOM   2557  OD1 ASP A 318      11.485  19.094   1.649  1.00 96.31           O  
ATOM   2558  OD2 ASP A 318      11.689  21.225   2.130  1.00 96.31           O  
ATOM   2559  N   LEU A 319      10.358  17.832   4.021  1.00 96.12           N  
ATOM   2560  CA  LEU A 319      10.883  17.391   5.317  1.00 96.12           C  
ATOM   2561  C   LEU A 319      12.141  18.165   5.683  1.00 96.12           C  
ATOM   2562  CB  LEU A 319      11.188  15.897   5.290  1.00 96.12           C  
ATOM   2563  O   LEU A 319      13.154  18.077   4.988  1.00 96.12           O  
ATOM   2564  CG  LEU A 319      11.722  15.293   6.590  1.00 96.12           C  
ATOM   2565  CD1 LEU A 319      10.697  15.446   7.708  1.00 96.12           C  
ATOM   2566  CD2 LEU A 319      12.080  13.823   6.394  1.00 96.12           C  
ATOM   2567  N   VAL A 320      12.038  18.948   6.781  1.00 96.31           N  
ATOM   2568  CA  VAL A 320      13.154  19.775   7.215  1.00 96.31           C  
ATOM   2569  C   VAL A 320      13.507  19.452   8.669  1.00 96.31           C  
ATOM   2570  CB  VAL A 320      12.840  21.275   7.071  1.00 96.31           C  
ATOM   2571  O   VAL A 320      12.683  18.896   9.405  1.00 96.31           O  
ATOM   2572  CG1 VAL A 320      14.041  22.141   7.466  1.00 96.31           C  
ATOM   2573  CG2 VAL A 320      12.402  21.602   5.633  1.00 96.31           C  
ATOM   2574  N   VAL A 321      14.722  19.820   9.063  1.00 95.94           N  
ATOM   2575  CA  VAL A 321      15.174  19.480  10.416  1.00 95.94           C  
ATOM   2576  C   VAL A 321      15.813  20.706  11.072  1.00 95.94           C  
ATOM   2577  CB  VAL A 321      16.168  18.293  10.407  1.00 95.94           C  
ATOM   2578  O   VAL A 321      16.501  21.482  10.402  1.00 95.94           O  
ATOM   2579  CG1 VAL A 321      17.405  18.648   9.590  1.00 95.94           C  
ATOM   2580  CG2 VAL A 321      16.550  17.903  11.835  1.00 95.94           C  
ATOM   2581  N   GLU A 322      15.458  20.900  12.350  1.00 94.94           N  
ATOM   2582  CA  GLU A 322      16.145  21.832  13.250  1.00 94.94           C  
ATOM   2583  C   GLU A 322      16.768  21.090  14.437  1.00 94.94           C  
ATOM   2584  CB  GLU A 322      15.186  22.909  13.741  1.00 94.94           C  
ATOM   2585  O   GLU A 322      16.088  20.341  15.133  1.00 94.94           O  
ATOM   2586  CG  GLU A 322      14.562  23.740  12.615  1.00 94.94           C  
ATOM   2587  CD  GLU A 322      13.502  24.701  13.111  1.00 94.94           C  
ATOM   2588  OE1 GLU A 322      12.958  25.475  12.293  1.00 94.94           O  
ATOM   2589  OE2 GLU A 322      13.206  24.694  14.330  1.00 94.94           O  
ATOM   2590  N   SER A 323      18.097  21.280  14.599  1.00 95.12           N  
ATOM   2591  CA  SER A 323      18.753  20.510  15.660  1.00 95.12           C  
ATOM   2592  C   SER A 323      19.936  21.263  16.254  1.00 95.12           C  
ATOM   2593  CB  SER A 323      19.222  19.154  15.122  1.00 95.12           C  
ATOM   2594  O   SER A 323      20.584  22.040  15.547  1.00 95.12           O  
ATOM   2595  OG  SER A 323      19.787  18.369  16.165  1.00 95.12           O  
ATOM   2596  N   GLU A 324      20.098  21.125  17.542  1.00 92.81           N  
ATOM   2597  CA  GLU A 324      21.261  21.611  18.273  1.00 92.81           C  
ATOM   2598  C   GLU A 324      21.914  20.507  19.090  1.00 92.81           C  
ATOM   2599  CB  GLU A 324      20.853  22.771  19.193  1.00 92.81           C  
ATOM   2600  O   GLU A 324      21.224  19.735  19.766  1.00 92.81           O  
ATOM   2601  CG  GLU A 324      22.033  23.515  19.806  1.00 92.81           C  
ATOM   2602  CD  GLU A 324      21.620  24.703  20.665  1.00 92.81           C  
ATOM   2603  OE1 GLU A 324      22.442  25.176  21.478  1.00 92.81           O  
ATOM   2604  OE2 GLU A 324      20.456  25.142  20.535  1.00 92.81           O  
ATOM   2605  N   ILE A 325      23.230  20.497  19.062  1.00 91.06           N  
ATOM   2606  CA  ILE A 325      23.964  19.458  19.776  1.00 91.06           C  
ATOM   2607  C   ILE A 325      23.666  19.554  21.267  1.00 91.06           C  
ATOM   2608  CB  ILE A 325      25.497  19.565  19.527  1.00 91.06           C  
ATOM   2609  O   ILE A 325      23.719  20.638  21.845  1.00 91.06           O  
ATOM   2610  CG1 ILE A 325      25.812  19.248  18.067  1.00 91.06           C  
ATOM   2611  CG2 ILE A 325      26.263  18.633  20.470  1.00 91.06           C  
ATOM   2612  CD1 ILE A 325      27.280  19.485  17.695  1.00 91.06           C  
ATOM   2613  N   GLY A 326      23.218  18.362  21.864  1.00 88.44           N  
ATOM   2614  CA  GLY A 326      22.940  18.262  23.292  1.00 88.44           C  
ATOM   2615  C   GLY A 326      21.519  18.661  23.653  1.00 88.44           C  
ATOM   2616  O   GLY A 326      21.070  18.416  24.776  1.00 88.44           O  
ATOM   2617  N   LYS A 327      20.802  19.331  22.763  1.00 90.94           N  
ATOM   2618  CA  LYS A 327      19.440  19.811  23.043  1.00 90.94           C  
ATOM   2619  C   LYS A 327      18.405  18.925  22.366  1.00 90.94           C  
ATOM   2620  CB  LYS A 327      19.279  21.260  22.582  1.00 90.94           C  
ATOM   2621  O   LYS A 327      17.298  18.744  22.894  1.00 90.94           O  
ATOM   2622  CG  LYS A 327      20.057  22.267  23.404  1.00 90.94           C  
ATOM   2623  CD  LYS A 327      19.695  23.705  23.046  1.00 90.94           C  
ATOM   2624  CE  LYS A 327      20.488  24.712  23.871  1.00 90.94           C  
ATOM   2625  NZ  LYS A 327      20.132  26.117  23.508  1.00 90.94           N  
ATOM   2626  N   GLY A 328      18.775  18.220  21.260  1.00 93.38           N  
ATOM   2627  CA  GLY A 328      17.864  17.350  20.525  1.00 93.38           C  
ATOM   2628  C   GLY A 328      17.579  17.832  19.119  1.00 93.38           C  
ATOM   2629  O   GLY A 328      18.309  18.673  18.583  1.00 93.38           O  
ATOM   2630  N   SER A 329      16.586  17.225  18.477  1.00 96.00           N  
ATOM   2631  CA  SER A 329      16.254  17.514  17.089  1.00 96.00           C  
ATOM   2632  C   SER A 329      14.743  17.588  16.888  1.00 96.00           C  
ATOM   2633  CB  SER A 329      16.862  16.456  16.162  1.00 96.00           C  
ATOM   2634  O   SER A 329      13.981  16.960  17.631  1.00 96.00           O  
ATOM   2635  OG  SER A 329      18.250  16.363  16.344  1.00 96.00           O  
ATOM   2636  N   THR A 330      14.415  18.520  15.937  1.00 97.12           N  
ATOM   2637  CA  THR A 330      13.018  18.605  15.525  1.00 97.12           C  
ATOM   2638  C   THR A 330      12.887  18.417  14.017  1.00 97.12           C  
ATOM   2639  CB  THR A 330      12.387  19.952  15.936  1.00 97.12           C  
ATOM   2640  O   THR A 330      13.366  19.258  13.243  1.00 97.12           O  
ATOM   2641  CG2 THR A 330      10.918  20.021  15.527  1.00 97.12           C  
ATOM   2642  OG1 THR A 330      12.486  20.095  17.366  1.00 97.12           O  
ATOM   2643  N   PHE A 331      12.237  17.347  13.638  1.00 97.31           N  
ATOM   2644  CA  PHE A 331      11.934  17.085  12.237  1.00 97.31           C  
ATOM   2645  C   PHE A 331      10.521  17.557  11.890  1.00 97.31           C  
ATOM   2646  CB  PHE A 331      12.083  15.598  11.912  1.00 97.31           C  
ATOM   2647  O   PHE A 331       9.551  17.137  12.529  1.00 97.31           O  
ATOM   2648  CG  PHE A 331      13.504  15.106  11.968  1.00 97.31           C  
ATOM   2649  CD1 PHE A 331      14.288  15.069  10.821  1.00 97.31           C  
ATOM   2650  CD2 PHE A 331      14.057  14.683  13.172  1.00 97.31           C  
ATOM   2651  CE1 PHE A 331      15.609  14.613  10.871  1.00 97.31           C  
ATOM   2652  CE2 PHE A 331      15.376  14.231  13.228  1.00 97.31           C  
ATOM   2653  CZ  PHE A 331      16.144  14.191  12.077  1.00 97.31           C  
ATOM   2654  N   ILE A 332      10.477  18.387  10.839  1.00 97.75           N  
ATOM   2655  CA  ILE A 332       9.198  18.989  10.476  1.00 97.75           C  
ATOM   2656  C   ILE A 332       8.771  18.492   9.097  1.00 97.75           C  
ATOM   2657  CB  ILE A 332       9.270  20.522  10.495  1.00 97.75           C  
ATOM   2658  O   ILE A 332       9.393  18.816   8.096  1.00 97.75           O  
ATOM   2659  CG1 ILE A 332       9.765  21.032  11.854  1.00 97.75           C  
ATOM   2660  CG2 ILE A 332       7.905  21.129  10.149  1.00 97.75           C  
ATOM   2661  CD1 ILE A 332      10.241  22.466  11.847  1.00 97.75           C  
ATOM   2662  N   LEU A 333       7.751  17.684   9.088  1.00 97.94           N  
ATOM   2663  CA  LEU A 333       7.154  17.153   7.861  1.00 97.94           C  
ATOM   2664  C   LEU A 333       5.941  17.990   7.453  1.00 97.94           C  
ATOM   2665  CB  LEU A 333       6.743  15.692   8.050  1.00 97.94           C  
ATOM   2666  O   LEU A 333       5.023  18.181   8.245  1.00 97.94           O  
ATOM   2667  CG  LEU A 333       5.915  15.074   6.918  1.00 97.94           C  
ATOM   2668  CD1 LEU A 333       6.768  14.893   5.668  1.00 97.94           C  
ATOM   2669  CD2 LEU A 333       5.315  13.742   7.369  1.00 97.94           C  
ATOM   2670  N   THR A 334       6.004  18.466   6.170  1.00 97.62           N  
ATOM   2671  CA  THR A 334       4.867  19.204   5.619  1.00 97.62           C  
ATOM   2672  C   THR A 334       4.263  18.455   4.431  1.00 97.62           C  
ATOM   2673  CB  THR A 334       5.279  20.616   5.175  1.00 97.62           C  
ATOM   2674  O   THR A 334       4.987  17.968   3.564  1.00 97.62           O  
ATOM   2675  CG2 THR A 334       5.713  21.463   6.367  1.00 97.62           C  
ATOM   2676  OG1 THR A 334       6.364  20.530   4.246  1.00 97.62           O  
ATOM   2677  N   ILE A 335       2.877  18.406   4.436  1.00 96.44           N  
ATOM   2678  CA  ILE A 335       2.189  17.735   3.335  1.00 96.44           C  
ATOM   2679  C   ILE A 335       0.994  18.575   2.888  1.00 96.44           C  
ATOM   2680  CB  ILE A 335       1.728  16.309   3.742  1.00 96.44           C  
ATOM   2681  O   ILE A 335       0.499  19.411   3.650  1.00 96.44           O  
ATOM   2682  CG1 ILE A 335       0.683  16.394   4.856  1.00 96.44           C  
ATOM   2683  CG2 ILE A 335       2.925  15.460   4.163  1.00 96.44           C  
ATOM   2684  CD1 ILE A 335      -0.076  15.089   5.084  1.00 96.44           C  
ATOM   2685  N   GLN A 336       0.683  18.326   1.642  1.00 95.25           N  
ATOM   2686  CA  GLN A 336      -0.544  18.901   1.102  1.00 95.25           C  
ATOM   2687  C   GLN A 336      -1.614  17.828   0.911  1.00 95.25           C  
ATOM   2688  CB  GLN A 336      -0.267  19.616  -0.223  1.00 95.25           C  
ATOM   2689  O   GLN A 336      -1.357  16.790   0.299  1.00 95.25           O  
ATOM   2690  CG  GLN A 336      -1.466  20.389  -0.768  1.00 95.25           C  
ATOM   2691  CD  GLN A 336      -1.136  21.164  -2.024  1.00 95.25           C  
ATOM   2692  NE2 GLN A 336      -2.169  21.600  -2.732  1.00 95.25           N  
ATOM   2693  OE1 GLN A 336       0.036  21.374  -2.356  1.00 95.25           O  
ATOM   2694  N   ALA A 337      -2.808  18.007   1.500  1.00 94.38           N  
ATOM   2695  CA  ALA A 337      -3.922  17.084   1.360  1.00 94.38           C  
ATOM   2696  C   ALA A 337      -5.257  17.814   1.361  1.00 94.38           C  
ATOM   2697  CB  ALA A 337      -3.890  16.041   2.486  1.00 94.38           C  
ATOM   2698  O   ALA A 337      -5.452  18.760   2.128  1.00 94.38           O  
ATOM   2699  N   ASP A 338      -6.160  17.356   0.456  1.00 93.62           N  
ATOM   2700  CA  ASP A 338      -7.475  17.964   0.346  1.00 93.62           C  
ATOM   2701  C   ASP A 338      -8.447  17.391   1.372  1.00 93.62           C  
ATOM   2702  CB  ASP A 338      -8.033  17.783  -1.068  1.00 93.62           C  
ATOM   2703  O   ASP A 338      -8.505  16.165   1.567  1.00 93.62           O  
ATOM   2704  CG  ASP A 338      -7.213  18.489  -2.129  1.00 93.62           C  
ATOM   2705  OD1 ASP A 338      -6.718  19.605  -1.867  1.00 93.62           O  
ATOM   2706  OD2 ASP A 338      -7.060  17.921  -3.232  1.00 93.62           O  
ATOM   2707  N   GLU A 339      -9.061  18.330   2.104  1.00 92.62           N  
ATOM   2708  CA  GLU A 339     -10.127  17.913   3.015  1.00 92.62           C  
ATOM   2709  C   GLU A 339     -11.330  17.377   2.239  1.00 92.62           C  
ATOM   2710  CB  GLU A 339     -10.555  19.081   3.911  1.00 92.62           C  
ATOM   2711  O   GLU A 339     -11.769  17.982   1.260  1.00 92.62           O  
ATOM   2712  CG  GLU A 339     -11.586  18.713   4.960  1.00 92.62           C  
ATOM   2713  CD  GLU A 339     -11.897  19.842   5.927  1.00 92.62           C  
ATOM   2714  OE1 GLU A 339     -12.778  19.663   6.798  1.00 92.62           O  
ATOM   2715  OE2 GLU A 339     -11.265  20.909   5.807  1.00 92.62           O  
ATOM   2716  N   VAL A 340     -11.736  16.142   2.572  1.00 89.06           N  
ATOM   2717  CA  VAL A 340     -12.865  15.527   1.895  1.00 89.06           C  
ATOM   2718  C   VAL A 340     -13.918  15.117   2.919  1.00 89.06           C  
ATOM   2719  CB  VAL A 340     -12.430  14.298   1.061  1.00 89.06           C  
ATOM   2720  O   VAL A 340     -13.638  15.065   4.115  1.00 89.06           O  
ATOM   2721  CG1 VAL A 340     -11.531  14.723  -0.100  1.00 89.06           C  
ATOM   2722  CG2 VAL A 340     -11.714  13.278   1.948  1.00 89.06           C  
ATOM   2723  N   SER A 341     -15.163  15.028   2.522  1.00 81.06           N  
ATOM   2724  CA  SER A 341     -16.249  14.569   3.366  1.00 81.06           C  
ATOM   2725  C   SER A 341     -16.217  13.049   3.517  1.00 81.06           C  
ATOM   2726  CB  SER A 341     -17.600  15.000   2.804  1.00 81.06           C  
ATOM   2727  O   SER A 341     -15.624  12.350   2.692  1.00 81.06           O  
ATOM   2728  OG  SER A 341     -17.753  14.544   1.476  1.00 81.06           O  
ATOM   2729  N   LYS A 342     -16.521  12.588   4.670  1.00 76.50           N  
ATOM   2730  CA  LYS A 342     -16.632  11.146   4.917  1.00 76.50           C  
ATOM   2731  C   LYS A 342     -17.238  10.431   3.709  1.00 76.50           C  
ATOM   2732  CB  LYS A 342     -17.464  10.879   6.165  1.00 76.50           C  
ATOM   2733  O   LYS A 342     -18.203  10.916   3.131  1.00 76.50           O  
ATOM   2734  CG  LYS A 342     -17.488   9.422   6.595  1.00 76.50           C  
ATOM   2735  CD  LYS A 342     -18.285   9.223   7.871  1.00 76.50           C  
ATOM   2736  CE  LYS A 342     -18.282   7.765   8.318  1.00 76.50           C  
ATOM   2737  NZ  LYS A 342     -19.045   7.572   9.584  1.00 76.50           N  
ATOM   2738  N   PRO A 343     -16.511   9.422   3.147  1.00 62.56           N  
ATOM   2739  CA  PRO A 343     -17.216   8.699   2.090  1.00 62.56           C  
ATOM   2740  C   PRO A 343     -18.624   8.258   2.510  1.00 62.56           C  
ATOM   2741  CB  PRO A 343     -16.313   7.487   1.831  1.00 62.56           C  
ATOM   2742  O   PRO A 343     -18.859   7.989   3.692  1.00 62.56           O  
ATOM   2743  CG  PRO A 343     -15.355   7.475   2.973  1.00 62.56           C  
ATOM   2744  CD  PRO A 343     -15.459   8.789   3.697  1.00 62.56           C  
ATOM   2745  N   VAL A 344     -19.706   8.781   1.861  1.00 50.31           N  
ATOM   2746  CA  VAL A 344     -21.061   8.252   2.031  1.00 50.31           C  
ATOM   2747  C   VAL A 344     -21.020   6.727   2.076  1.00 50.31           C  
ATOM   2748  CB  VAL A 344     -22.010   8.736   0.908  1.00 50.31           C  
ATOM   2749  O   VAL A 344     -20.520   6.087   1.144  1.00 50.31           O  
ATOM   2750  CG1 VAL A 344     -23.451   8.365   1.227  1.00 50.31           C  
ATOM   2751  CG2 VAL A 344     -21.866  10.241   0.703  1.00 50.31           C  
ATOM   2752  N   SER A 345     -20.324   6.128   3.029  1.00 45.94           N  
ATOM   2753  CA  SER A 345     -20.460   4.681   3.177  1.00 45.94           C  
ATOM   2754  C   SER A 345     -21.901   4.276   3.443  1.00 45.94           C  
ATOM   2755  CB  SER A 345     -19.561   4.181   4.314  1.00 45.94           C  
ATOM   2756  O   SER A 345     -22.595   4.914   4.245  1.00 45.94           O  
ATOM   2757  OG  SER A 345     -19.773   2.799   4.547  1.00 45.94           O  
ATOM   2758  N   ASP A 346     -22.815   4.187   2.438  1.00 40.28           N  
ATOM   2759  CA  ASP A 346     -23.988   3.387   2.778  1.00 40.28           C  
ATOM   2760  C   ASP A 346     -23.742   2.552   4.032  1.00 40.28           C  
ATOM   2761  CB  ASP A 346     -24.372   2.479   1.607  1.00 40.28           C  
ATOM   2762  O   ASP A 346     -22.681   1.954   4.188  1.00 40.28           O  
ATOM   2763  CG  ASP A 346     -25.288   3.158   0.601  1.00 40.28           C  
ATOM   2764  OD1 ASP A 346     -25.835   4.237   0.914  1.00 40.28           O  
ATOM   2765  OD2 ASP A 346     -25.452   2.610  -0.506  1.00 40.28           O  
ATOM   2766  N   GLY A 347     -23.580   3.111   5.205  1.00 39.53           N  
ATOM   2767  CA  GLY A 347     -23.962   2.441   6.443  1.00 39.53           C  
ATOM   2768  C   GLY A 347     -23.345   1.065   6.585  1.00 39.53           C  
ATOM   2769  O   GLY A 347     -23.277   0.297   5.623  1.00 39.53           O  
ATOM   2770  N   THR A 348     -22.048   0.943   6.889  1.00 36.56           N  
ATOM   2771  CA  THR A 348     -21.534  -0.291   7.466  1.00 36.56           C  
ATOM   2772  C   THR A 348     -22.637  -1.097   8.126  1.00 36.56           C  
ATOM   2773  CB  THR A 348     -20.422  -0.002   8.499  1.00 36.56           C  
ATOM   2774  O   THR A 348     -23.239  -0.654   9.106  1.00 36.56           O  
ATOM   2775  CG2 THR A 348     -19.180   0.584   7.826  1.00 36.56           C  
ATOM   2776  OG1 THR A 348     -20.913   0.932   9.468  1.00 36.56           O  
ATOM   2777  N   ALA A 349     -23.816  -1.278   7.464  1.00 41.72           N  
ATOM   2778  CA  ALA A 349     -24.822  -2.206   7.979  1.00 41.72           C  
ATOM   2779  C   ALA A 349     -24.199  -3.566   8.288  1.00 41.72           C  
ATOM   2780  CB  ALA A 349     -25.963  -2.351   6.999  1.00 41.72           C  
ATOM   2781  O   ALA A 349     -23.277  -4.005   7.592  1.00 41.72           O  
ATOM   2782  N   ASP A 350     -23.766  -3.853   9.523  1.00 41.97           N  
ATOM   2783  CA  ASP A 350     -23.634  -5.203  10.061  1.00 41.97           C  
ATOM   2784  C   ASP A 350     -24.068  -6.253   9.033  1.00 41.97           C  
ATOM   2785  CB  ASP A 350     -24.438  -5.358  11.346  1.00 41.97           C  
ATOM   2786  O   ASP A 350     -25.220  -6.243   8.577  1.00 41.97           O  
ATOM   2787  CG  ASP A 350     -23.588  -5.699  12.551  1.00 41.97           C  
ATOM   2788  OD1 ASP A 350     -22.366  -5.899  12.391  1.00 41.97           O  
ATOM   2789  OD2 ASP A 350     -24.136  -5.772  13.674  1.00 41.97           O  
ATOM   2790  N   LEU A 351     -23.332  -6.513   7.950  1.00 45.88           N  
ATOM   2791  CA  LEU A 351     -23.694  -7.613   7.053  1.00 45.88           C  
ATOM   2792  C   LEU A 351     -23.953  -8.890   7.843  1.00 45.88           C  
ATOM   2793  CB  LEU A 351     -22.572  -7.855   6.035  1.00 45.88           C  
ATOM   2794  O   LEU A 351     -23.088  -9.371   8.570  1.00 45.88           O  
ATOM   2795  CG  LEU A 351     -22.500  -6.863   4.870  1.00 45.88           C  
ATOM   2796  CD1 LEU A 351     -21.049  -6.662   4.447  1.00 45.88           C  
ATOM   2797  CD2 LEU A 351     -23.333  -7.343   3.698  1.00 45.88           C  
ATOM   2798  N   ASP A 352     -24.982  -8.881   8.779  1.00 50.38           N  
ATOM   2799  CA  ASP A 352     -25.356 -10.183   9.316  1.00 50.38           C  
ATOM   2800  C   ASP A 352     -25.432 -11.232   8.205  1.00 50.38           C  
ATOM   2801  CB  ASP A 352     -26.700 -10.100  10.046  1.00 50.38           C  
ATOM   2802  O   ASP A 352     -26.450 -11.889   8.035  1.00 50.38           O  
ATOM   2803  CG  ASP A 352     -26.720 -10.925  11.325  1.00 50.38           C  
ATOM   2804  OD1 ASP A 352     -25.702 -11.547  11.674  1.00 50.38           O  
ATOM   2805  OD2 ASP A 352     -27.789 -10.962  11.976  1.00 50.38           O  
ATOM   2806  N   LEU A 353     -24.532 -11.240   7.204  1.00 60.56           N  
ATOM   2807  CA  LEU A 353     -24.616 -12.279   6.192  1.00 60.56           C  
ATOM   2808  C   LEU A 353     -23.458 -13.272   6.327  1.00 60.56           C  
ATOM   2809  CB  LEU A 353     -24.609 -11.671   4.792  1.00 60.56           C  
ATOM   2810  O   LEU A 353     -22.329 -12.880   6.629  1.00 60.56           O  
ATOM   2811  CG  LEU A 353     -25.868 -10.912   4.379  1.00 60.56           C  
ATOM   2812  CD1 LEU A 353     -25.528  -9.804   3.385  1.00 60.56           C  
ATOM   2813  CD2 LEU A 353     -26.902 -11.867   3.790  1.00 60.56           C  
ATOM   2814  N   SER A 354     -23.824 -14.498   6.661  1.00 76.25           N  
ATOM   2815  CA  SER A 354     -22.858 -15.580   6.557  1.00 76.25           C  
ATOM   2816  C   SER A 354     -22.678 -16.028   5.109  1.00 76.25           C  
ATOM   2817  CB  SER A 354     -23.289 -16.769   7.419  1.00 76.25           C  
ATOM   2818  O   SER A 354     -23.554 -16.688   4.547  1.00 76.25           O  
ATOM   2819  OG  SER A 354     -22.357 -17.835   7.314  1.00 76.25           O  
ATOM   2820  N   LEU A 355     -21.620 -15.456   4.402  1.00 84.69           N  
ATOM   2821  CA  LEU A 355     -21.351 -15.777   3.005  1.00 84.69           C  
ATOM   2822  C   LEU A 355     -20.479 -17.022   2.892  1.00 84.69           C  
ATOM   2823  CB  LEU A 355     -20.667 -14.599   2.306  1.00 84.69           C  
ATOM   2824  O   LEU A 355     -19.691 -17.322   3.794  1.00 84.69           O  
ATOM   2825  CG  LEU A 355     -21.437 -13.280   2.291  1.00 84.69           C  
ATOM   2826  CD1 LEU A 355     -20.550 -12.153   1.781  1.00 84.69           C  
ATOM   2827  CD2 LEU A 355     -22.691 -13.405   1.438  1.00 84.69           C  
ATOM   2828  N   SER A 356     -20.864 -17.821   1.948  1.00 89.56           N  
ATOM   2829  CA  SER A 356     -19.942 -18.878   1.541  1.00 89.56           C  
ATOM   2830  C   SER A 356     -18.907 -18.372   0.553  1.00 89.56           C  
ATOM   2831  CB  SER A 356     -20.718 -20.045   0.920  1.00 89.56           C  
ATOM   2832  O   SER A 356     -19.237 -18.048  -0.593  1.00 89.56           O  
ATOM   2833  OG  SER A 356     -21.589 -20.635   1.869  1.00 89.56           O  
ATOM   2834  N   ILE A 357     -17.651 -18.269   1.063  1.00 92.44           N  
ATOM   2835  CA  ILE A 357     -16.604 -17.610   0.295  1.00 92.44           C  
ATOM   2836  C   ILE A 357     -15.578 -18.648  -0.155  1.00 92.44           C  
ATOM   2837  CB  ILE A 357     -15.919 -16.498   1.120  1.00 92.44           C  
ATOM   2838  O   ILE A 357     -15.128 -19.475   0.639  1.00 92.44           O  
ATOM   2839  CG1 ILE A 357     -16.941 -15.439   1.542  1.00 92.44           C  
ATOM   2840  CG2 ILE A 357     -14.766 -15.864   0.326  1.00 92.44           C  
ATOM   2841  CD1 ILE A 357     -16.392 -14.385   2.494  1.00 92.44           C  
ATOM   2842  N   LEU A 358     -15.281 -18.665  -1.469  1.00 95.44           N  
ATOM   2843  CA  LEU A 358     -14.159 -19.436  -1.970  1.00 95.44           C  
ATOM   2844  C   LEU A 358     -12.908 -18.566  -2.061  1.00 95.44           C  
ATOM   2845  CB  LEU A 358     -14.480 -20.035  -3.341  1.00 95.44           C  
ATOM   2846  O   LEU A 358     -12.855 -17.627  -2.854  1.00 95.44           O  
ATOM   2847  CG  LEU A 358     -13.365 -20.860  -3.993  1.00 95.44           C  
ATOM   2848  CD1 LEU A 358     -13.046 -22.092  -3.140  1.00 95.44           C  
ATOM   2849  CD2 LEU A 358     -13.777 -21.277  -5.404  1.00 95.44           C  
ATOM   2850  N   LEU A 359     -11.944 -18.817  -1.172  1.00 93.50           N  
ATOM   2851  CA  LEU A 359     -10.670 -18.123  -1.148  1.00 93.50           C  
ATOM   2852  C   LEU A 359      -9.611 -18.900  -1.922  1.00 93.50           C  
ATOM   2853  CB  LEU A 359     -10.204 -17.892   0.292  1.00 93.50           C  
ATOM   2854  O   LEU A 359      -9.282 -20.034  -1.566  1.00 93.50           O  
ATOM   2855  CG  LEU A 359      -8.818 -17.282   0.468  1.00 93.50           C  
ATOM   2856  CD1 LEU A 359      -8.792 -15.851  -0.058  1.00 93.50           C  
ATOM   2857  CD2 LEU A 359      -8.394 -17.325   1.934  1.00 93.50           C  
ATOM   2858  N   VAL A 360      -9.073 -18.330  -3.022  1.00 94.69           N  
ATOM   2859  CA  VAL A 360      -8.070 -18.989  -3.855  1.00 94.69           C  
ATOM   2860  C   VAL A 360      -6.719 -18.310  -3.668  1.00 94.69           C  
ATOM   2861  CB  VAL A 360      -8.471 -18.963  -5.349  1.00 94.69           C  
ATOM   2862  O   VAL A 360      -6.514 -17.173  -4.100  1.00 94.69           O  
ATOM   2863  CG1 VAL A 360      -7.518 -19.822  -6.182  1.00 94.69           C  
ATOM   2864  CG2 VAL A 360      -9.910 -19.450  -5.524  1.00 94.69           C  
ATOM   2865  N   GLU A 361      -5.808 -19.030  -2.956  1.00 89.81           N  
ATOM   2866  CA  GLU A 361      -4.476 -18.534  -2.608  1.00 89.81           C  
ATOM   2867  C   GLU A 361      -3.461 -19.674  -2.551  1.00 89.81           C  
ATOM   2868  CB  GLU A 361      -4.508 -17.798  -1.272  1.00 89.81           C  
ATOM   2869  O   GLU A 361      -3.775 -20.776  -2.085  1.00 89.81           O  
ATOM   2870  CG  GLU A 361      -3.152 -17.254  -0.836  1.00 89.81           C  
ATOM   2871  CD  GLU A 361      -2.616 -16.166  -1.758  1.00 89.81           C  
ATOM   2872  OE1 GLU A 361      -1.686 -16.444  -2.542  1.00 89.81           O  
ATOM   2873  OE2 GLU A 361      -3.135 -15.028  -1.692  1.00 89.81           O  
ATOM   2874  N   ASP A 362      -2.161 -19.435  -3.140  1.00 85.00           N  
ATOM   2875  CA  ASP A 362      -1.205 -20.526  -3.269  1.00 85.00           C  
ATOM   2876  C   ASP A 362      -0.345 -20.651  -2.016  1.00 85.00           C  
ATOM   2877  CB  ASP A 362      -0.315 -20.316  -4.498  1.00 85.00           C  
ATOM   2878  O   ASP A 362       0.150 -21.737  -1.700  1.00 85.00           O  
ATOM   2879  CG  ASP A 362       0.467 -19.011  -4.446  1.00 85.00           C  
ATOM   2880  OD1 ASP A 362       0.016 -18.057  -3.780  1.00 85.00           O  
ATOM   2881  OD2 ASP A 362       1.542 -18.943  -5.080  1.00 85.00           O  
ATOM   2882  N   ILE A 363      -0.315 -19.592  -1.298  1.00 77.31           N  
ATOM   2883  CA  ILE A 363       0.546 -19.602  -0.120  1.00 77.31           C  
ATOM   2884  C   ILE A 363      -0.284 -19.913   1.123  1.00 77.31           C  
ATOM   2885  CB  ILE A 363       1.283 -18.256   0.052  1.00 77.31           C  
ATOM   2886  O   ILE A 363      -1.229 -19.194   1.443  1.00 77.31           O  
ATOM   2887  CG1 ILE A 363       2.179 -17.975  -1.166  1.00 77.31           C  
ATOM   2888  CG2 ILE A 363       2.101 -18.249   1.350  1.00 77.31           C  
ATOM   2889  CD1 ILE A 363       2.843 -16.608  -1.142  1.00 77.31           C  
ATOM   2890  N   GLU A 364      -0.032 -21.059   1.781  1.00 75.88           N  
ATOM   2891  CA  GLU A 364      -0.777 -21.587   2.917  1.00 75.88           C  
ATOM   2892  C   GLU A 364      -0.929 -20.540   4.018  1.00 75.88           C  
ATOM   2893  CB  GLU A 364      -0.086 -22.836   3.466  1.00 75.88           C  
ATOM   2894  O   GLU A 364      -2.003 -20.408   4.606  1.00 75.88           O  
ATOM   2895  CG  GLU A 364      -0.916 -23.602   4.496  1.00 75.88           C  
ATOM   2896  CD  GLU A 364      -0.262 -24.900   4.953  1.00 75.88           C  
ATOM   2897  OE1 GLU A 364      -0.857 -25.611   5.797  1.00 75.88           O  
ATOM   2898  OE2 GLU A 364       0.850 -25.194   4.467  1.00 75.88           O  
ATOM   2899  N   LEU A 365       0.149 -19.847   4.262  1.00 66.62           N  
ATOM   2900  CA  LEU A 365       0.135 -18.831   5.309  1.00 66.62           C  
ATOM   2901  C   LEU A 365      -0.892 -17.747   5.002  1.00 66.62           C  
ATOM   2902  CB  LEU A 365       1.522 -18.209   5.469  1.00 66.62           C  
ATOM   2903  O   LEU A 365      -1.635 -17.327   5.890  1.00 66.62           O  
ATOM   2904  CG  LEU A 365       1.683 -17.192   6.601  1.00 66.62           C  
ATOM   2905  CD1 LEU A 365       1.453 -17.864   7.951  1.00 66.62           C  
ATOM   2906  CD2 LEU A 365       3.063 -16.546   6.550  1.00 66.62           C  
ATOM   2907  N   ASN A 366      -0.926 -17.264   3.766  1.00 70.31           N  
ATOM   2908  CA  ASN A 366      -1.902 -16.258   3.351  1.00 70.31           C  
ATOM   2909  C   ASN A 366      -3.332 -16.781   3.494  1.00 70.31           C  
ATOM   2910  CB  ASN A 366      -1.637 -15.815   1.912  1.00 70.31           C  
ATOM   2911  O   ASN A 366      -4.239 -16.019   3.840  1.00 70.31           O  
ATOM   2912  CG  ASN A 366      -0.397 -14.950   1.786  1.00 70.31           C  
ATOM   2913  ND2 ASN A 366       0.029 -14.704   0.553  1.00 70.31           N  
ATOM   2914  OD1 ASN A 366       0.178 -14.515   2.788  1.00 70.31           O  
ATOM   2915  N   ILE A 367      -3.508 -18.069   3.263  1.00 80.38           N  
ATOM   2916  CA  ILE A 367      -4.800 -18.727   3.394  1.00 80.38           C  
ATOM   2917  C   ILE A 367      -5.245 -18.703   4.853  1.00 80.38           C  
ATOM   2918  CB  ILE A 367      -4.746 -20.177   2.872  1.00 80.38           C  
ATOM   2919  O   ILE A 367      -6.395 -18.360   5.153  1.00 80.38           O  
ATOM   2920  CG1 ILE A 367      -4.569 -20.197   1.350  1.00 80.38           C  
ATOM   2921  CG2 ILE A 367      -6.011 -20.942   3.283  1.00 80.38           C  
ATOM   2922  CD1 ILE A 367      -4.345 -21.590   0.770  1.00 80.38           C  
ATOM   2923  N   ILE A 368      -4.331 -18.993   5.728  1.00 75.31           N  
ATOM   2924  CA  ILE A 368      -4.633 -19.093   7.153  1.00 75.31           C  
ATOM   2925  C   ILE A 368      -5.046 -17.728   7.692  1.00 75.31           C  
ATOM   2926  CB  ILE A 368      -3.422 -19.643   7.952  1.00 75.31           C  
ATOM   2927  O   ILE A 368      -6.043 -17.623   8.412  1.00 75.31           O  
ATOM   2928  CG1 ILE A 368      -3.162 -21.107   7.589  1.00 75.31           C  
ATOM   2929  CG2 ILE A 368      -3.651 -19.483   9.457  1.00 75.31           C  
ATOM   2930  CD1 ILE A 368      -1.865 -21.668   8.163  1.00 75.31           C  
ATOM   2931  N   VAL A 369      -4.317 -16.703   7.282  1.00 70.44           N  
ATOM   2932  CA  VAL A 369      -4.578 -15.353   7.768  1.00 70.44           C  
ATOM   2933  C   VAL A 369      -5.925 -14.864   7.229  1.00 70.44           C  
ATOM   2934  CB  VAL A 369      -3.454 -14.376   7.358  1.00 70.44           C  
ATOM   2935  O   VAL A 369      -6.763 -14.375   7.990  1.00 70.44           O  
ATOM   2936  CG1 VAL A 369      -3.829 -12.943   7.712  1.00 70.44           C  
ATOM   2937  CG2 VAL A 369      -2.142 -14.768   8.034  1.00 70.44           C  
ATOM   2938  N   ALA A 370      -6.132 -14.984   5.942  1.00 78.12           N  
ATOM   2939  CA  ALA A 370      -7.356 -14.510   5.302  1.00 78.12           C  
ATOM   2940  C   ALA A 370      -8.577 -15.284   5.802  1.00 78.12           C  
ATOM   2941  CB  ALA A 370      -7.250 -14.630   3.784  1.00 78.12           C  
ATOM   2942  O   ALA A 370      -9.624 -14.701   6.073  1.00 78.12           O  
ATOM   2943  N   LYS A 371      -8.400 -16.629   5.808  1.00 82.50           N  
ATOM   2944  CA  LYS A 371      -9.481 -17.486   6.297  1.00 82.50           C  
ATOM   2945  C   LYS A 371      -9.867 -17.115   7.724  1.00 82.50           C  
ATOM   2946  CB  LYS A 371      -9.064 -18.949   6.230  1.00 82.50           C  
ATOM   2947  O   LYS A 371     -11.051 -17.015   8.045  1.00 82.50           O  
ATOM   2948  CG  LYS A 371     -10.156 -19.923   6.650  1.00 82.50           C  
ATOM   2949  CD  LYS A 371      -9.706 -21.371   6.506  1.00 82.50           C  
ATOM   2950  CE  LYS A 371     -10.789 -22.349   6.957  1.00 82.50           C  
ATOM   2951  NZ  LYS A 371     -10.347 -23.760   6.826  1.00 82.50           N  
ATOM   2952  N   SER A 372      -8.883 -16.921   8.560  1.00 70.75           N  
ATOM   2953  CA  SER A 372      -9.137 -16.553   9.947  1.00 70.75           C  
ATOM   2954  C   SER A 372      -9.899 -15.237  10.041  1.00 70.75           C  
ATOM   2955  CB  SER A 372      -7.823 -16.451  10.728  1.00 70.75           C  
ATOM   2956  O   SER A 372     -10.848 -15.111  10.818  1.00 70.75           O  
ATOM   2957  OG  SER A 372      -8.068 -16.098  12.076  1.00 70.75           O  
ATOM   2958  N   LEU A 373      -9.482 -14.269   9.231  1.00 72.81           N  
ATOM   2959  CA  LEU A 373     -10.129 -12.963   9.220  1.00 72.81           C  
ATOM   2960  C   LEU A 373     -11.570 -13.070   8.739  1.00 72.81           C  
ATOM   2961  CB  LEU A 373      -9.354 -11.991   8.328  1.00 72.81           C  
ATOM   2962  O   LEU A 373     -12.479 -12.504   9.349  1.00 72.81           O  
ATOM   2963  CG  LEU A 373      -8.074 -11.400   8.927  1.00 72.81           C  
ATOM   2964  CD1 LEU A 373      -7.302 -10.621   7.865  1.00 72.81           C  
ATOM   2965  CD2 LEU A 373      -8.404 -10.500  10.114  1.00 72.81           C  
ATOM   2966  N   LEU A 374     -11.830 -13.781   7.637  1.00 82.44           N  
ATOM   2967  CA  LEU A 374     -13.141 -13.940   7.043  1.00 82.44           C  
ATOM   2968  C   LEU A 374     -14.063 -14.740   7.964  1.00 82.44           C  
ATOM   2969  CB  LEU A 374     -13.035 -14.626   5.680  1.00 82.44           C  
ATOM   2970  O   LEU A 374     -15.246 -14.414   8.103  1.00 82.44           O  
ATOM   2971  CG  LEU A 374     -12.437 -13.801   4.546  1.00 82.44           C  
ATOM   2972  CD1 LEU A 374     -12.077 -14.698   3.367  1.00 82.44           C  
ATOM   2973  CD2 LEU A 374     -13.406 -12.703   4.112  1.00 82.44           C  
ATOM   2974  N   GLU A 375     -13.528 -15.804   8.573  1.00 81.12           N  
ATOM   2975  CA  GLU A 375     -14.307 -16.613   9.507  1.00 81.12           C  
ATOM   2976  C   GLU A 375     -14.672 -15.815  10.757  1.00 81.12           C  
ATOM   2977  CB  GLU A 375     -13.535 -17.881   9.897  1.00 81.12           C  
ATOM   2978  O   GLU A 375     -15.769 -15.974  11.302  1.00 81.12           O  
ATOM   2979  CG  GLU A 375     -13.485 -18.930   8.801  1.00 81.12           C  
ATOM   2980  CD  GLU A 375     -12.716 -20.181   9.195  1.00 81.12           C  
ATOM   2981  OE1 GLU A 375     -12.901 -21.240   8.554  1.00 81.12           O  
ATOM   2982  OE2 GLU A 375     -11.910 -20.088  10.151  1.00 81.12           O  
ATOM   2983  N   LYS A 376     -13.737 -14.951  11.052  1.00 68.19           N  
ATOM   2984  CA  LYS A 376     -13.986 -14.035  12.161  1.00 68.19           C  
ATOM   2985  C   LYS A 376     -15.145 -13.103  11.853  1.00 68.19           C  
ATOM   2986  CB  LYS A 376     -12.731 -13.225  12.489  1.00 68.19           C  
ATOM   2987  O   LYS A 376     -15.900 -12.706  12.747  1.00 68.19           O  
ATOM   2988  CG  LYS A 376     -12.845 -12.393  13.749  1.00 68.19           C  
ATOM   2989  CD  LYS A 376     -11.536 -11.670  14.063  1.00 68.19           C  
ATOM   2990  CE  LYS A 376     -11.673 -10.769  15.284  1.00 68.19           C  
ATOM   2991  NZ  LYS A 376     -10.394 -10.071  15.599  1.00 68.19           N  
ATOM   2992  N   LEU A 377     -15.342 -12.714  10.597  1.00 73.06           N  
ATOM   2993  CA  LEU A 377     -16.419 -11.830  10.174  1.00 73.06           C  
ATOM   2994  C   LEU A 377     -17.729 -12.599   9.988  1.00 73.06           C  
ATOM   2995  CB  LEU A 377     -16.055 -11.126   8.856  1.00 73.06           C  
ATOM   2996  O   LEU A 377     -18.752 -12.028   9.612  1.00 73.06           O  
ATOM   2997  CG  LEU A 377     -14.929 -10.089   8.943  1.00 73.06           C  
ATOM   2998  CD1 LEU A 377     -14.535  -9.621   7.543  1.00 73.06           C  
ATOM   2999  CD2 LEU A 377     -15.357  -8.909   9.804  1.00 73.06           C  
ATOM   3000  N   GLY A 378     -17.717 -13.973  10.297  1.00 72.94           N  
ATOM   3001  CA  GLY A 378     -18.920 -14.785  10.291  1.00 72.94           C  
ATOM   3002  C   GLY A 378     -19.161 -15.489   8.970  1.00 72.94           C  
ATOM   3003  O   GLY A 378     -20.259 -15.986   8.720  1.00 72.94           O  
ATOM   3004  N   HIS A 379     -18.201 -15.533   8.074  1.00 83.12           N  
ATOM   3005  CA  HIS A 379     -18.389 -16.137   6.753  1.00 83.12           C  
ATOM   3006  C   HIS A 379     -17.840 -17.559   6.724  1.00 83.12           C  
ATOM   3007  CB  HIS A 379     -17.709 -15.290   5.677  1.00 83.12           C  
ATOM   3008  O   HIS A 379     -16.995 -17.918   7.548  1.00 83.12           O  
ATOM   3009  CG  HIS A 379     -18.126 -13.854   5.689  1.00 83.12           C  
ATOM   3010  CD2 HIS A 379     -17.400 -12.717   5.853  1.00 83.12           C  
ATOM   3011  ND1 HIS A 379     -19.438 -13.463   5.527  1.00 83.12           N  
ATOM   3012  CE1 HIS A 379     -19.500 -12.141   5.591  1.00 83.12           C  
ATOM   3013  NE2 HIS A 379     -18.288 -11.670   5.785  1.00 83.12           N  
ATOM   3014  N   GLN A 380     -18.430 -18.384   5.977  1.00 85.88           N  
ATOM   3015  CA  GLN A 380     -17.906 -19.714   5.672  1.00 85.88           C  
ATOM   3016  C   GLN A 380     -16.886 -19.644   4.533  1.00 85.88           C  
ATOM   3017  CB  GLN A 380     -19.041 -20.665   5.310  1.00 85.88           C  
ATOM   3018  O   GLN A 380     -17.194 -19.184   3.439  1.00 85.88           O  
ATOM   3019  CG  GLN A 380     -19.995 -20.931   6.457  1.00 85.88           C  
ATOM   3020  CD  GLN A 380     -21.091 -21.933   6.090  1.00 85.88           C  
ATOM   3021  NE2 GLN A 380     -21.774 -22.454   7.102  1.00 85.88           N  
ATOM   3022  OE1 GLN A 380     -21.296 -22.237   4.913  1.00 85.88           O  
ATOM   3023  N   VAL A 381     -15.658 -20.076   4.865  1.00 89.50           N  
ATOM   3024  CA  VAL A 381     -14.593 -19.880   3.888  1.00 89.50           C  
ATOM   3025  C   VAL A 381     -14.049 -21.236   3.439  1.00 89.50           C  
ATOM   3026  CB  VAL A 381     -13.450 -19.013   4.460  1.00 89.50           C  
ATOM   3027  O   VAL A 381     -13.624 -22.044   4.267  1.00 89.50           O  
ATOM   3028  CG1 VAL A 381     -12.386 -18.756   3.395  1.00 89.50           C  
ATOM   3029  CG2 VAL A 381     -14.008 -17.689   4.985  1.00 89.50           C  
ATOM   3030  N   ASP A 382     -14.227 -21.583   2.235  1.00 92.56           N  
ATOM   3031  CA  ASP A 382     -13.547 -22.693   1.576  1.00 92.56           C  
ATOM   3032  C   ASP A 382     -12.284 -22.217   0.865  1.00 92.56           C  
ATOM   3033  CB  ASP A 382     -14.480 -23.382   0.581  1.00 92.56           C  
ATOM   3034  O   ASP A 382     -12.198 -21.055   0.443  1.00 92.56           O  
ATOM   3035  CG  ASP A 382     -14.097 -24.829   0.308  1.00 92.56           C  
ATOM   3036  OD1 ASP A 382     -13.184 -25.346   0.985  1.00 92.56           O  
ATOM   3037  OD2 ASP A 382     -14.706 -25.444  -0.594  1.00 92.56           O  
ATOM   3038  N   THR A 383     -11.193 -23.057   0.802  1.00 93.56           N  
ATOM   3039  CA  THR A 383      -9.915 -22.585   0.266  1.00 93.56           C  
ATOM   3040  C   THR A 383      -9.464 -23.465  -0.898  1.00 93.56           C  
ATOM   3041  CB  THR A 383      -8.824 -22.587   1.357  1.00 93.56           C  
ATOM   3042  O   THR A 383      -9.811 -24.644  -0.969  1.00 93.56           O  
ATOM   3043  CG2 THR A 383      -9.231 -21.714   2.542  1.00 93.56           C  
ATOM   3044  OG1 THR A 383      -8.610 -23.928   1.816  1.00 93.56           O  
ATOM   3045  N   ALA A 384      -8.804 -22.898  -1.826  1.00 93.75           N  
ATOM   3046  CA  ALA A 384      -8.152 -23.562  -2.952  1.00 93.75           C  
ATOM   3047  C   ALA A 384      -6.738 -23.023  -3.169  1.00 93.75           C  
ATOM   3048  CB  ALA A 384      -8.982 -23.402  -4.225  1.00 93.75           C  
ATOM   3049  O   ALA A 384      -6.524 -21.810  -3.128  1.00 93.75           O  
ATOM   3050  N   MET A 385      -5.760 -23.943  -3.402  1.00 91.62           N  
ATOM   3051  CA  MET A 385      -4.370 -23.513  -3.503  1.00 91.62           C  
ATOM   3052  C   MET A 385      -3.920 -23.436  -4.960  1.00 91.62           C  
ATOM   3053  CB  MET A 385      -3.466 -24.474  -2.718  1.00 91.62           C  
ATOM   3054  O   MET A 385      -2.878 -22.854  -5.261  1.00 91.62           O  
ATOM   3055  CG  MET A 385      -3.673 -24.429  -1.218  1.00 91.62           C  
ATOM   3056  SD  MET A 385      -2.489 -25.489  -0.313  1.00 91.62           S  
ATOM   3057  CE  MET A 385      -0.982 -24.490  -0.451  1.00 91.62           C  
ATOM   3058  N   THR A 386      -4.687 -24.002  -5.897  1.00 91.56           N  
ATOM   3059  CA  THR A 386      -4.406 -23.920  -7.327  1.00 91.56           C  
ATOM   3060  C   THR A 386      -5.662 -23.527  -8.097  1.00 91.56           C  
ATOM   3061  CB  THR A 386      -3.874 -25.258  -7.870  1.00 91.56           C  
ATOM   3062  O   THR A 386      -6.771 -23.601  -7.573  1.00 91.56           O  
ATOM   3063  CG2 THR A 386      -2.674 -25.753  -7.053  1.00 91.56           C  
ATOM   3064  OG1 THR A 386      -4.912 -26.255  -7.800  1.00 91.56           O  
ATOM   3065  N   GLY A 387      -5.403 -22.972  -9.311  1.00 92.38           N  
ATOM   3066  CA  GLY A 387      -6.542 -22.619 -10.156  1.00 92.38           C  
ATOM   3067  C   GLY A 387      -7.429 -23.803 -10.468  1.00 92.38           C  
ATOM   3068  O   GLY A 387      -8.664 -23.684 -10.420  1.00 92.38           O  
ATOM   3069  N   GLN A 388      -6.862 -24.952 -10.734  1.00 92.44           N  
ATOM   3070  CA  GLN A 388      -7.617 -26.160 -11.052  1.00 92.44           C  
ATOM   3071  C   GLN A 388      -8.467 -26.602  -9.850  1.00 92.44           C  
ATOM   3072  CB  GLN A 388      -6.679 -27.294 -11.461  1.00 92.44           C  
ATOM   3073  O   GLN A 388      -9.624 -26.994 -10.032  1.00 92.44           O  
ATOM   3074  CG  GLN A 388      -7.396 -28.491 -12.080  1.00 92.44           C  
ATOM   3075  CD  GLN A 388      -8.174 -28.122 -13.326  1.00 92.44           C  
ATOM   3076  NE2 GLN A 388      -9.369 -28.699 -13.471  1.00 92.44           N  
ATOM   3077  OE1 GLN A 388      -7.723 -27.328 -14.161  1.00 92.44           O  
ATOM   3078  N   GLU A 389      -7.876 -26.570  -8.675  1.00 94.44           N  
ATOM   3079  CA  GLU A 389      -8.598 -26.903  -7.450  1.00 94.44           C  
ATOM   3080  C   GLU A 389      -9.797 -25.966  -7.250  1.00 94.44           C  
ATOM   3081  CB  GLU A 389      -7.666 -26.817  -6.243  1.00 94.44           C  
ATOM   3082  O   GLU A 389     -10.874 -26.418  -6.859  1.00 94.44           O  
ATOM   3083  CG  GLU A 389      -8.291 -27.303  -4.947  1.00 94.44           C  
ATOM   3084  CD  GLU A 389      -7.369 -27.187  -3.744  1.00 94.44           C  
ATOM   3085  OE1 GLU A 389      -7.808 -27.477  -2.611  1.00 94.44           O  
ATOM   3086  OE2 GLU A 389      -6.195 -26.796  -3.942  1.00 94.44           O  
ATOM   3087  N   ALA A 390      -9.494 -24.686  -7.542  1.00 94.38           N  
ATOM   3088  CA  ALA A 390     -10.537 -23.688  -7.413  1.00 94.38           C  
ATOM   3089  C   ALA A 390     -11.721 -24.011  -8.335  1.00 94.38           C  
ATOM   3090  CB  ALA A 390     -10.002 -22.293  -7.724  1.00 94.38           C  
ATOM   3091  O   ALA A 390     -12.878 -23.955  -7.911  1.00 94.38           O  
ATOM   3092  N   LEU A 391     -11.417 -24.393  -9.580  1.00 94.25           N  
ATOM   3093  CA  LEU A 391     -12.458 -24.701 -10.570  1.00 94.25           C  
ATOM   3094  C   LEU A 391     -13.225 -25.954 -10.167  1.00 94.25           C  
ATOM   3095  CB  LEU A 391     -11.833 -24.904 -11.959  1.00 94.25           C  
ATOM   3096  O   LEU A 391     -14.442 -26.020 -10.315  1.00 94.25           O  
ATOM   3097  CG  LEU A 391     -11.261 -23.643 -12.632  1.00 94.25           C  
ATOM   3098  CD1 LEU A 391     -10.505 -24.017 -13.885  1.00 94.25           C  
ATOM   3099  CD2 LEU A 391     -12.392 -22.661 -12.941  1.00 94.25           C  
ATOM   3100  N   THR A 392     -12.523 -26.985  -9.660  1.00 93.06           N  
ATOM   3101  CA  THR A 392     -13.131 -28.208  -9.189  1.00 93.06           C  
ATOM   3102  C   THR A 392     -14.082 -27.937  -8.024  1.00 93.06           C  
ATOM   3103  CB  THR A 392     -12.072 -29.239  -8.755  1.00 93.06           C  
ATOM   3104  O   THR A 392     -15.226 -28.412  -8.019  1.00 93.06           O  
ATOM   3105  CG2 THR A 392     -12.719 -30.535  -8.296  1.00 93.06           C  
ATOM   3106  OG1 THR A 392     -11.199 -29.510  -9.866  1.00 93.06           O  
ATOM   3107  N   LYS A 393     -13.612 -27.122  -7.109  1.00 91.75           N  
ATOM   3108  CA  LYS A 393     -14.423 -26.795  -5.941  1.00 91.75           C  
ATOM   3109  C   LYS A 393     -15.636 -25.964  -6.315  1.00 91.75           C  
ATOM   3110  CB  LYS A 393     -13.589 -26.057  -4.893  1.00 91.75           C  
ATOM   3111  O   LYS A 393     -16.717 -26.143  -5.763  1.00 91.75           O  
ATOM   3112  CG  LYS A 393     -12.626 -26.954  -4.121  1.00 91.75           C  
ATOM   3113  CD  LYS A 393     -11.943 -26.203  -2.982  1.00 91.75           C  
ATOM   3114  CE  LYS A 393     -11.112 -27.133  -2.107  1.00 91.75           C  
ATOM   3115  NZ  LYS A 393     -10.493 -26.399  -0.966  1.00 91.75           N  
ATOM   3116  N   PHE A 394     -15.418 -25.089  -7.233  1.00 92.19           N  
ATOM   3117  CA  PHE A 394     -16.515 -24.249  -7.688  1.00 92.19           C  
ATOM   3118  C   PHE A 394     -17.608 -25.089  -8.346  1.00 92.19           C  
ATOM   3119  CB  PHE A 394     -16.009 -23.192  -8.675  1.00 92.19           C  
ATOM   3120  O   PHE A 394     -18.788 -24.788  -8.209  1.00 92.19           O  
ATOM   3121  CG  PHE A 394     -16.989 -22.079  -8.928  1.00 92.19           C  
ATOM   3122  CD1 PHE A 394     -17.931 -22.183  -9.952  1.00 92.19           C  
ATOM   3123  CD2 PHE A 394     -16.975 -20.935  -8.151  1.00 92.19           C  
ATOM   3124  CE1 PHE A 394     -18.841 -21.162 -10.188  1.00 92.19           C  
ATOM   3125  CE2 PHE A 394     -17.887 -19.903  -8.382  1.00 92.19           C  
ATOM   3126  CZ  PHE A 394     -18.811 -20.015  -9.408  1.00 92.19           C  
ATOM   3127  N   GLU A 395     -17.218 -26.221  -8.999  1.00 89.56           N  
ATOM   3128  CA  GLU A 395     -18.155 -27.100  -9.686  1.00 89.56           C  
ATOM   3129  C   GLU A 395     -18.978 -27.915  -8.699  1.00 89.56           C  
ATOM   3130  CB  GLU A 395     -17.421 -28.023 -10.660  1.00 89.56           C  
ATOM   3131  O   GLU A 395     -20.124 -28.251  -8.956  1.00 89.56           O  
ATOM   3132  CG  GLU A 395     -16.924 -27.327 -11.918  1.00 89.56           C  
ATOM   3133  CD  GLU A 395     -16.139 -28.231 -12.841  1.00 89.56           C  
ATOM   3134  OE1 GLU A 395     -15.722 -27.790 -13.921  1.00 89.56           O  
ATOM   3135  OE2 GLU A 395     -15.936 -29.423 -12.475  1.00 89.56           O  
ATOM   3136  N   ARG A 396     -18.449 -28.110  -7.503  1.00 87.50           N  
ATOM   3137  CA  ARG A 396     -19.048 -29.025  -6.531  1.00 87.50           C  
ATOM   3138  C   ARG A 396     -19.875 -28.253  -5.506  1.00 87.50           C  
ATOM   3139  CB  ARG A 396     -17.992 -29.862  -5.832  1.00 87.50           C  
ATOM   3140  O   ARG A 396     -20.773 -28.811  -4.866  1.00 87.50           O  
ATOM   3141  CG  ARG A 396     -17.327 -30.894  -6.736  1.00 87.50           C  
ATOM   3142  CD  ARG A 396     -16.286 -31.714  -5.987  1.00 87.50           C  
ATOM   3143  NE  ARG A 396     -15.650 -32.702  -6.855  1.00 87.50           N  
ATOM   3144  NH1 ARG A 396     -14.124 -33.412  -5.267  1.00 87.50           N  
ATOM   3145  NH2 ARG A 396     -14.126 -34.350  -7.360  1.00 87.50           N  
ATOM   3146  CZ  ARG A 396     -14.634 -33.492  -6.490  1.00 87.50           C  
ATOM   3147  N   ASN A 397     -19.530 -26.969  -5.368  1.00 87.88           N  
ATOM   3148  CA  ASN A 397     -20.157 -26.206  -4.293  1.00 87.88           C  
ATOM   3149  C   ASN A 397     -20.699 -24.874  -4.800  1.00 87.88           C  
ATOM   3150  CB  ASN A 397     -19.176 -25.978  -3.150  1.00 87.88           C  
ATOM   3151  O   ASN A 397     -20.371 -24.428  -5.907  1.00 87.88           O  
ATOM   3152  CG  ASN A 397     -18.660 -27.264  -2.559  1.00 87.88           C  
ATOM   3153  ND2 ASN A 397     -17.349 -27.504  -2.672  1.00 87.88           N  
ATOM   3154  OD1 ASN A 397     -19.419 -28.061  -1.991  1.00 87.88           O  
ATOM   3155  N   ASN A 398     -21.600 -24.258  -4.069  1.00 86.25           N  
ATOM   3156  CA  ASN A 398     -22.122 -22.923  -4.384  1.00 86.25           C  
ATOM   3157  C   ASN A 398     -21.535 -21.862  -3.463  1.00 86.25           C  
ATOM   3158  CB  ASN A 398     -23.646 -22.927  -4.289  1.00 86.25           C  
ATOM   3159  O   ASN A 398     -21.533 -22.018  -2.239  1.00 86.25           O  
ATOM   3160  CG  ASN A 398     -24.290 -23.835  -5.312  1.00 86.25           C  
ATOM   3161  ND2 ASN A 398     -25.295 -24.587  -4.883  1.00 86.25           N  
ATOM   3162  OD1 ASN A 398     -23.898 -23.857  -6.482  1.00 86.25           O  
ATOM   3163  N   TYR A 399     -20.973 -20.859  -4.114  1.00 91.44           N  
ATOM   3164  CA  TYR A 399     -20.334 -19.792  -3.343  1.00 91.44           C  
ATOM   3165  C   TYR A 399     -20.999 -18.450  -3.602  1.00 91.44           C  
ATOM   3166  CB  TYR A 399     -18.843 -19.709  -3.680  1.00 91.44           C  
ATOM   3167  O   TYR A 399     -21.577 -18.231  -4.677  1.00 91.44           O  
ATOM   3168  CG  TYR A 399     -18.069 -20.966  -3.375  1.00 91.44           C  
ATOM   3169  CD1 TYR A 399     -17.775 -21.324  -2.064  1.00 91.44           C  
ATOM   3170  CD2 TYR A 399     -17.638 -21.806  -4.400  1.00 91.44           C  
ATOM   3171  CE1 TYR A 399     -17.071 -22.491  -1.778  1.00 91.44           C  
ATOM   3172  CE2 TYR A 399     -16.931 -22.969  -4.128  1.00 91.44           C  
ATOM   3173  OH  TYR A 399     -15.951 -24.455  -2.538  1.00 91.44           O  
ATOM   3174  CZ  TYR A 399     -16.656 -23.310  -2.816  1.00 91.44           C  
ATOM   3175  N   ASP A 400     -20.966 -17.538  -2.594  1.00 88.62           N  
ATOM   3176  CA  ASP A 400     -21.523 -16.196  -2.697  1.00 88.62           C  
ATOM   3177  C   ASP A 400     -20.469 -15.195  -3.175  1.00 88.62           C  
ATOM   3178  CB  ASP A 400     -22.100 -15.751  -1.350  1.00 88.62           C  
ATOM   3179  O   ASP A 400     -20.806 -14.183  -3.784  1.00 88.62           O  
ATOM   3180  CG  ASP A 400     -23.202 -16.654  -0.848  1.00 88.62           C  
ATOM   3181  OD1 ASP A 400     -24.130 -16.975  -1.623  1.00 88.62           O  
ATOM   3182  OD2 ASP A 400     -23.148 -17.055   0.335  1.00 88.62           O  
ATOM   3183  N   LEU A 401     -19.244 -15.524  -2.880  1.00 91.94           N  
ATOM   3184  CA  LEU A 401     -18.115 -14.657  -3.202  1.00 91.94           C  
ATOM   3185  C   LEU A 401     -16.865 -15.476  -3.473  1.00 91.94           C  
ATOM   3186  CB  LEU A 401     -17.862 -13.662  -2.069  1.00 91.94           C  
ATOM   3187  O   LEU A 401     -16.575 -16.433  -2.755  1.00 91.94           O  
ATOM   3188  CG  LEU A 401     -16.708 -12.682  -2.274  1.00 91.94           C  
ATOM   3189  CD1 LEU A 401     -17.049 -11.661  -3.348  1.00 91.94           C  
ATOM   3190  CD2 LEU A 401     -16.351 -11.985  -0.961  1.00 91.94           C  
ATOM   3191  N   VAL A 402     -16.156 -15.099  -4.524  1.00 94.31           N  
ATOM   3192  CA  VAL A 402     -14.886 -15.744  -4.819  1.00 94.31           C  
ATOM   3193  C   VAL A 402     -13.761 -14.714  -4.727  1.00 94.31           C  
ATOM   3194  CB  VAL A 402     -14.889 -16.409  -6.208  1.00 94.31           C  
ATOM   3195  O   VAL A 402     -13.766 -13.705  -5.436  1.00 94.31           O  
ATOM   3196  CG1 VAL A 402     -13.538 -17.074  -6.496  1.00 94.31           C  
ATOM   3197  CG2 VAL A 402     -16.030 -17.420  -6.316  1.00 94.31           C  
ATOM   3198  N   LEU A 403     -12.826 -14.956  -3.788  1.00 93.94           N  
ATOM   3199  CA  LEU A 403     -11.633 -14.141  -3.676  1.00 93.94           C  
ATOM   3200  C   LEU A 403     -10.446 -14.809  -4.361  1.00 93.94           C  
ATOM   3201  CB  LEU A 403     -11.300 -13.870  -2.205  1.00 93.94           C  
ATOM   3202  O   LEU A 403     -10.071 -15.931  -3.997  1.00 93.94           O  
ATOM   3203  CG  LEU A 403     -12.378 -13.146  -1.393  1.00 93.94           C  
ATOM   3204  CD1 LEU A 403     -11.945 -13.041   0.071  1.00 93.94           C  
ATOM   3205  CD2 LEU A 403     -12.634 -11.758  -1.972  1.00 93.94           C  
ATOM   3206  N   LEU A 404      -9.824 -14.035  -5.368  1.00 93.44           N  
ATOM   3207  CA  LEU A 404      -8.846 -14.700  -6.228  1.00 93.44           C  
ATOM   3208  C   LEU A 404      -7.491 -13.995  -6.169  1.00 93.44           C  
ATOM   3209  CB  LEU A 404      -9.348 -14.736  -7.669  1.00 93.44           C  
ATOM   3210  O   LEU A 404      -7.395 -12.806  -6.470  1.00 93.44           O  
ATOM   3211  CG  LEU A 404     -10.618 -15.567  -7.925  1.00 93.44           C  
ATOM   3212  CD1 LEU A 404     -11.256 -15.153  -9.243  1.00 93.44           C  
ATOM   3213  CD2 LEU A 404     -10.295 -17.052  -7.929  1.00 93.44           C  
ATOM   3214  N   ASP A 405      -6.548 -14.846  -5.770  1.00 90.25           N  
ATOM   3215  CA  ASP A 405      -5.189 -14.358  -6.010  1.00 90.25           C  
ATOM   3216  C   ASP A 405      -4.870 -14.338  -7.501  1.00 90.25           C  
ATOM   3217  CB  ASP A 405      -4.172 -15.231  -5.266  1.00 90.25           C  
ATOM   3218  O   ASP A 405      -5.201 -15.283  -8.230  1.00 90.25           O  
ATOM   3219  CG  ASP A 405      -2.780 -14.619  -5.251  1.00 90.25           C  
ATOM   3220  OD1 ASP A 405      -2.597 -13.493  -5.761  1.00 90.25           O  
ATOM   3221  OD2 ASP A 405      -1.861 -15.268  -4.714  1.00 90.25           O  
ATOM   3222  N   ILE A 406      -4.257 -13.221  -8.044  1.00 86.81           N  
ATOM   3223  CA  ILE A 406      -4.032 -13.060  -9.481  1.00 86.81           C  
ATOM   3224  C   ILE A 406      -2.910 -13.997  -9.935  1.00 86.81           C  
ATOM   3225  CB  ILE A 406      -3.687 -11.598  -9.835  1.00 86.81           C  
ATOM   3226  O   ILE A 406      -3.005 -14.614 -10.994  1.00 86.81           O  
ATOM   3227  CG1 ILE A 406      -4.866 -10.675  -9.503  1.00 86.81           C  
ATOM   3228  CG2 ILE A 406      -3.295 -11.476 -11.306  1.00 86.81           C  
ATOM   3229  CD1 ILE A 406      -6.135 -11.000 -10.269  1.00 86.81           C  
ATOM   3230  N   GLN A 407      -1.943 -14.215  -9.048  1.00 83.88           N  
ATOM   3231  CA  GLN A 407      -0.822 -15.081  -9.397  1.00 83.88           C  
ATOM   3232  C   GLN A 407      -0.941 -16.441  -8.711  1.00 83.88           C  
ATOM   3233  CB  GLN A 407       0.508 -14.422  -9.021  1.00 83.88           C  
ATOM   3234  O   GLN A 407      -0.767 -16.545  -7.491  1.00 83.88           O  
ATOM   3235  CG  GLN A 407       0.851 -13.205  -9.871  1.00 83.88           C  
ATOM   3236  CD  GLN A 407       2.167 -12.562  -9.467  1.00 83.88           C  
ATOM   3237  NE2 GLN A 407       2.649 -11.637 -10.287  1.00 83.88           N  
ATOM   3238  OE1 GLN A 407       2.744 -12.893  -8.426  1.00 83.88           O  
ATOM   3239  N   LEU A 408      -1.299 -17.440  -9.471  1.00 87.75           N  
ATOM   3240  CA  LEU A 408      -1.411 -18.804  -8.986  1.00 87.75           C  
ATOM   3241  C   LEU A 408      -0.408 -19.719  -9.701  1.00 87.75           C  
ATOM   3242  CB  LEU A 408      -2.831 -19.335  -9.192  1.00 87.75           C  
ATOM   3243  O   LEU A 408       0.058 -19.398 -10.795  1.00 87.75           O  
ATOM   3244  CG  LEU A 408      -3.930 -18.650  -8.372  1.00 87.75           C  
ATOM   3245  CD1 LEU A 408      -5.309 -18.999  -8.936  1.00 87.75           C  
ATOM   3246  CD2 LEU A 408      -3.837 -19.051  -6.909  1.00 87.75           C  
ATOM   3247  N   PRO A 409       0.032 -20.841  -9.106  1.00 82.00           N  
ATOM   3248  CA  PRO A 409       1.063 -21.702  -9.670  1.00 82.00           C  
ATOM   3249  C   PRO A 409       0.668 -22.283 -11.029  1.00 82.00           C  
ATOM   3250  CB  PRO A 409       1.207 -22.816  -8.630  1.00 82.00           C  
ATOM   3251  O   PRO A 409       1.526 -22.466 -11.909  1.00 82.00           O  
ATOM   3252  CG  PRO A 409       0.021 -22.664  -7.743  1.00 82.00           C  
ATOM   3253  CD  PRO A 409      -0.533 -21.280  -7.913  1.00 82.00           C  
ATOM   3254  N   ASP A 410      -0.579 -22.568 -11.323  1.00 90.38           N  
ATOM   3255  CA  ASP A 410      -0.952 -23.284 -12.526  1.00 90.38           C  
ATOM   3256  C   ASP A 410      -1.593 -22.346 -13.558  1.00 90.38           C  
ATOM   3257  CB  ASP A 410      -1.905 -24.436 -12.202  1.00 90.38           C  
ATOM   3258  O   ASP A 410      -1.492 -22.572 -14.767  1.00 90.38           O  
ATOM   3259  CG  ASP A 410      -3.130 -23.986 -11.429  1.00 90.38           C  
ATOM   3260  OD1 ASP A 410      -3.076 -22.925 -10.774  1.00 90.38           O  
ATOM   3261  OD2 ASP A 410      -4.158 -24.696 -11.465  1.00 90.38           O  
ATOM   3262  N   MET A 411      -2.216 -21.342 -13.086  1.00 90.12           N  
ATOM   3263  CA  MET A 411      -2.874 -20.366 -13.963  1.00 90.12           C  
ATOM   3264  C   MET A 411      -3.085 -19.044 -13.231  1.00 90.12           C  
ATOM   3265  CB  MET A 411      -4.207 -20.908 -14.464  1.00 90.12           C  
ATOM   3266  O   MET A 411      -2.864 -18.945 -12.026  1.00 90.12           O  
ATOM   3267  CG  MET A 411      -5.219 -21.183 -13.366  1.00 90.12           C  
ATOM   3268  SD  MET A 411      -6.746 -21.979 -13.986  1.00 90.12           S  
ATOM   3269  CE  MET A 411      -6.124 -23.646 -14.314  1.00 90.12           C  
ATOM   3270  N   THR A 412      -3.411 -17.970 -14.017  1.00 89.75           N  
ATOM   3271  CA  THR A 412      -3.629 -16.670 -13.416  1.00 89.75           C  
ATOM   3272  C   THR A 412      -5.074 -16.532 -12.937  1.00 89.75           C  
ATOM   3273  CB  THR A 412      -3.298 -15.529 -14.388  1.00 89.75           C  
ATOM   3274  O   THR A 412      -5.966 -17.241 -13.415  1.00 89.75           O  
ATOM   3275  CG2 THR A 412      -1.950 -15.760 -15.065  1.00 89.75           C  
ATOM   3276  OG1 THR A 412      -4.319 -15.461 -15.391  1.00 89.75           O  
ATOM   3277  N   GLY A 413      -5.287 -15.662 -11.820  1.00 88.31           N  
ATOM   3278  CA  GLY A 413      -6.648 -15.384 -11.384  1.00 88.31           C  
ATOM   3279  C   GLY A 413      -7.548 -14.908 -12.505  1.00 88.31           C  
ATOM   3280  O   GLY A 413      -8.752 -15.187 -12.507  1.00 88.31           O  
ATOM   3281  N   PHE A 414      -6.934 -14.267 -13.550  1.00 92.06           N  
ATOM   3282  CA  PHE A 414      -7.689 -13.795 -14.705  1.00 92.06           C  
ATOM   3283  C   PHE A 414      -8.168 -14.966 -15.559  1.00 92.06           C  
ATOM   3284  CB  PHE A 414      -6.821 -12.853 -15.562  1.00 92.06           C  
ATOM   3285  O   PHE A 414      -9.290 -14.938 -16.081  1.00 92.06           O  
ATOM   3286  CG  PHE A 414      -6.448 -11.578 -14.859  1.00 92.06           C  
ATOM   3287  CD1 PHE A 414      -7.419 -10.758 -14.300  1.00 92.06           C  
ATOM   3288  CD2 PHE A 414      -5.112 -11.196 -14.746  1.00 92.06           C  
ATOM   3289  CE1 PHE A 414      -7.072  -9.577 -13.649  1.00 92.06           C  
ATOM   3290  CE2 PHE A 414      -4.762 -10.018 -14.101  1.00 92.06           C  
ATOM   3291  CZ  PHE A 414      -5.740  -9.208 -13.548  1.00 92.06           C  
ATOM   3292  N   ASP A 415      -7.320 -15.973 -15.677  1.00 93.75           N  
ATOM   3293  CA  ASP A 415      -7.680 -17.177 -16.401  1.00 93.75           C  
ATOM   3294  C   ASP A 415      -8.899 -17.860 -15.781  1.00 93.75           C  
ATOM   3295  CB  ASP A 415      -6.496 -18.154 -16.456  1.00 93.75           C  
ATOM   3296  O   ASP A 415      -9.797 -18.291 -16.494  1.00 93.75           O  
ATOM   3297  CG  ASP A 415      -5.319 -17.611 -17.243  1.00 93.75           C  
ATOM   3298  OD1 ASP A 415      -5.530 -16.866 -18.226  1.00 93.75           O  
ATOM   3299  OD2 ASP A 415      -4.162 -17.945 -16.896  1.00 93.75           O  
ATOM   3300  N   ILE A 416      -8.901 -17.926 -14.444  1.00 94.06           N  
ATOM   3301  CA  ILE A 416     -10.008 -18.534 -13.717  1.00 94.06           C  
ATOM   3302  C   ILE A 416     -11.283 -17.736 -13.949  1.00 94.06           C  
ATOM   3303  CB  ILE A 416      -9.709 -18.631 -12.208  1.00 94.06           C  
ATOM   3304  O   ILE A 416     -12.334 -18.308 -14.227  1.00 94.06           O  
ATOM   3305  CG1 ILE A 416      -8.490 -19.542 -11.961  1.00 94.06           C  
ATOM   3306  CG2 ILE A 416     -10.935 -19.122 -11.444  1.00 94.06           C  
ATOM   3307  CD1 ILE A 416      -8.010 -19.548 -10.511  1.00 94.06           C  
ATOM   3308  N   ALA A 417     -11.173 -16.400 -13.870  1.00 94.25           N  
ATOM   3309  CA  ALA A 417     -12.318 -15.521 -14.070  1.00 94.25           C  
ATOM   3310  C   ALA A 417     -12.902 -15.711 -15.471  1.00 94.25           C  
ATOM   3311  CB  ALA A 417     -11.928 -14.062 -13.862  1.00 94.25           C  
ATOM   3312  O   ALA A 417     -14.133 -15.778 -15.632  1.00 94.25           O  
ATOM   3313  N   LYS A 418     -12.013 -15.799 -16.460  1.00 94.00           N  
ATOM   3314  CA  LYS A 418     -12.421 -15.994 -17.854  1.00 94.00           C  
ATOM   3315  C   LYS A 418     -13.173 -17.314 -18.031  1.00 94.00           C  
ATOM   3316  CB  LYS A 418     -11.220 -15.946 -18.789  1.00 94.00           C  
ATOM   3317  O   LYS A 418     -14.210 -17.356 -18.676  1.00 94.00           O  
ATOM   3318  CG  LYS A 418     -11.584 -15.929 -20.262  1.00 94.00           C  
ATOM   3319  CD  LYS A 418     -10.339 -15.806 -21.141  1.00 94.00           C  
ATOM   3320  CE  LYS A 418     -10.699 -15.828 -22.615  1.00 94.00           C  
ATOM   3321  NZ  LYS A 418      -9.489 -15.701 -23.490  1.00 94.00           N  
ATOM   3322  N   ILE A 419     -12.634 -18.406 -17.488  1.00 93.62           N  
ATOM   3323  CA  ILE A 419     -13.246 -19.727 -17.573  1.00 93.62           C  
ATOM   3324  C   ILE A 419     -14.626 -19.717 -16.930  1.00 93.62           C  
ATOM   3325  CB  ILE A 419     -12.347 -20.808 -16.918  1.00 93.62           C  
ATOM   3326  O   ILE A 419     -15.580 -20.212 -17.515  1.00 93.62           O  
ATOM   3327  CG1 ILE A 419     -11.042 -20.982 -17.713  1.00 93.62           C  
ATOM   3328  CG2 ILE A 419     -13.087 -22.135 -16.797  1.00 93.62           C  
ATOM   3329  CD1 ILE A 419     -10.002 -21.835 -17.012  1.00 93.62           C  
ATOM   3330  N   LEU A 420     -14.735 -19.146 -15.706  1.00 93.19           N  
ATOM   3331  CA  LEU A 420     -15.991 -19.129 -14.980  1.00 93.19           C  
ATOM   3332  C   LEU A 420     -17.034 -18.291 -15.727  1.00 93.19           C  
ATOM   3333  CB  LEU A 420     -15.803 -18.582 -13.564  1.00 93.19           C  
ATOM   3334  O   LEU A 420     -18.200 -18.673 -15.812  1.00 93.19           O  
ATOM   3335  CG  LEU A 420     -14.982 -19.452 -12.610  1.00 93.19           C  
ATOM   3336  CD1 LEU A 420     -14.861 -18.776 -11.247  1.00 93.19           C  
ATOM   3337  CD2 LEU A 420     -15.625 -20.835 -12.470  1.00 93.19           C  
ATOM   3338  N   ARG A 421     -16.596 -17.168 -16.321  1.00 93.75           N  
ATOM   3339  CA  ARG A 421     -17.520 -16.291 -17.048  1.00 93.75           C  
ATOM   3340  C   ARG A 421     -18.019 -16.949 -18.323  1.00 93.75           C  
ATOM   3341  CB  ARG A 421     -16.848 -14.952 -17.362  1.00 93.75           C  
ATOM   3342  O   ARG A 421     -19.193 -16.853 -18.661  1.00 93.75           O  
ATOM   3343  CG  ARG A 421     -16.712 -14.028 -16.175  1.00 93.75           C  
ATOM   3344  CD  ARG A 421     -16.760 -12.558 -16.578  1.00 93.75           C  
ATOM   3345  NE  ARG A 421     -16.692 -11.668 -15.434  1.00 93.75           N  
ATOM   3346  NH1 ARG A 421     -18.923 -11.057 -15.496  1.00 93.75           N  
ATOM   3347  NH2 ARG A 421     -17.525 -10.192 -13.884  1.00 93.75           N  
ATOM   3348  CZ  ARG A 421     -17.707 -10.976 -14.943  1.00 93.75           C  
ATOM   3349  N   THR A 422     -17.107 -17.621 -19.071  1.00 93.31           N  
ATOM   3350  CA  THR A 422     -17.450 -18.327 -20.304  1.00 93.31           C  
ATOM   3351  C   THR A 422     -18.461 -19.434 -20.026  1.00 93.31           C  
ATOM   3352  CB  THR A 422     -16.206 -18.926 -20.986  1.00 93.31           C  
ATOM   3353  O   THR A 422     -19.473 -19.562 -20.738  1.00 93.31           O  
ATOM   3354  CG2 THR A 422     -16.564 -19.614 -22.297  1.00 93.31           C  
ATOM   3355  OG1 THR A 422     -15.258 -17.875 -21.243  1.00 93.31           O  
ATOM   3356  N   LYS A 423     -18.222 -20.213 -19.043  1.00 91.06           N  
ATOM   3357  CA  LYS A 423     -19.104 -21.307 -18.700  1.00 91.06           C  
ATOM   3358  C   LYS A 423     -20.478 -20.784 -18.250  1.00 91.06           C  
ATOM   3359  CB  LYS A 423     -18.495 -22.179 -17.599  1.00 91.06           C  
ATOM   3360  O   LYS A 423     -21.509 -21.404 -18.523  1.00 91.06           O  
ATOM   3361  CG  LYS A 423     -17.340 -23.042 -18.059  1.00 91.06           C  
ATOM   3362  CD  LYS A 423     -16.943 -24.072 -17.013  1.00 91.06           C  
ATOM   3363  CE  LYS A 423     -15.892 -25.042 -17.534  1.00 91.06           C  
ATOM   3364  NZ  LYS A 423     -15.552 -26.083 -16.516  1.00 91.06           N  
ATOM   3365  N   TYR A 424     -20.464 -19.659 -17.526  1.00 92.44           N  
ATOM   3366  CA  TYR A 424     -21.709 -19.012 -17.135  1.00 92.44           C  
ATOM   3367  C   TYR A 424     -22.476 -18.513 -18.354  1.00 92.44           C  
ATOM   3368  CB  TYR A 424     -21.435 -17.850 -16.164  1.00 92.44           C  
ATOM   3369  O   TYR A 424     -23.679 -18.743 -18.485  1.00 92.44           O  
ATOM   3370  CG  TYR A 424     -22.680 -17.111 -15.744  1.00 92.44           C  
ATOM   3371  CD1 TYR A 424     -22.938 -15.821 -16.203  1.00 92.44           C  
ATOM   3372  CD2 TYR A 424     -23.608 -17.708 -14.895  1.00 92.44           C  
ATOM   3373  CE1 TYR A 424     -24.090 -15.138 -15.807  1.00 92.44           C  
ATOM   3374  CE2 TYR A 424     -24.744 -17.031 -14.493  1.00 92.44           C  
ATOM   3375  OH  TYR A 424     -26.134 -15.079 -14.568  1.00 92.44           O  
ATOM   3376  CZ  TYR A 424     -24.998 -15.753 -14.963  1.00 92.44           C  
ATOM   3377  N   GLU A 425     -21.839 -17.914 -19.344  1.00 91.50           N  
ATOM   3378  CA  GLU A 425     -22.427 -17.405 -20.570  1.00 91.50           C  
ATOM   3379  C   GLU A 425     -22.936 -18.541 -21.443  1.00 91.50           C  
ATOM   3380  CB  GLU A 425     -21.428 -16.560 -21.357  1.00 91.50           C  
ATOM   3381  O   GLU A 425     -23.945 -18.390 -22.164  1.00 91.50           O  
ATOM   3382  CG  GLU A 425     -21.143 -15.205 -20.723  1.00 91.50           C  
ATOM   3383  CD  GLU A 425     -20.029 -14.436 -21.419  1.00 91.50           C  
ATOM   3384  OE1 GLU A 425     -19.662 -13.330 -20.950  1.00 91.50           O  
ATOM   3385  OE2 GLU A 425     -19.519 -14.947 -22.452  1.00 91.50           O  
ATOM   3386  N   ASP A 426     -22.286 -19.708 -21.340  1.00 92.38           N  
ATOM   3387  CA  ASP A 426     -22.689 -20.882 -22.102  1.00 92.38           C  
ATOM   3388  C   ASP A 426     -23.835 -21.616 -21.427  1.00 92.38           C  
ATOM   3389  CB  ASP A 426     -21.482 -21.829 -22.263  1.00 92.38           C  
ATOM   3390  O   ASP A 426     -24.313 -22.623 -21.944  1.00 92.38           O  
ATOM   3391  CG  ASP A 426     -20.441 -21.296 -23.221  1.00 92.38           C  
ATOM   3392  OD1 ASP A 426     -20.723 -20.338 -23.972  1.00 92.38           O  
ATOM   3393  OD2 ASP A 426     -19.313 -21.852 -23.232  1.00 92.38           O  
ATOM   3394  N   GLY A 427     -24.248 -21.132 -20.307  1.00 86.69           N  
ATOM   3395  CA  GLY A 427     -25.387 -21.677 -19.611  1.00 86.69           C  
ATOM   3396  C   GLY A 427     -25.070 -22.886 -18.764  1.00 86.69           C  
ATOM   3397  O   GLY A 427     -25.961 -23.629 -18.341  1.00 86.69           O  
ATOM   3398  N   VAL A 428     -23.782 -23.154 -18.626  1.00 87.12           N  
ATOM   3399  CA  VAL A 428     -23.333 -24.284 -17.820  1.00 87.12           C  
ATOM   3400  C   VAL A 428     -23.617 -24.000 -16.340  1.00 87.12           C  
ATOM   3401  CB  VAL A 428     -21.832 -24.575 -18.025  1.00 87.12           C  
ATOM   3402  O   VAL A 428     -24.081 -24.882 -15.615  1.00 87.12           O  
ATOM   3403  CG1 VAL A 428     -21.371 -25.722 -17.126  1.00 87.12           C  
ATOM   3404  CG2 VAL A 428     -21.547 -24.896 -19.493  1.00 87.12           C  
ATOM   3405  N   TYR A 429     -23.413 -22.749 -15.863  1.00 86.62           N  
ATOM   3406  CA  TYR A 429     -23.685 -22.338 -14.491  1.00 86.62           C  
ATOM   3407  C   TYR A 429     -24.900 -21.436 -14.411  1.00 86.62           C  
ATOM   3408  CB  TYR A 429     -22.466 -21.612 -13.905  1.00 86.62           C  
ATOM   3409  O   TYR A 429     -25.087 -20.546 -15.258  1.00 86.62           O  
ATOM   3410  CG  TYR A 429     -21.189 -22.424 -13.948  1.00 86.62           C  
ATOM   3411  CD1 TYR A 429     -21.166 -23.743 -13.511  1.00 86.62           C  
ATOM   3412  CD2 TYR A 429     -20.009 -21.871 -14.414  1.00 86.62           C  
ATOM   3413  CE1 TYR A 429     -20.008 -24.501 -13.554  1.00 86.62           C  
ATOM   3414  CE2 TYR A 429     -18.834 -22.614 -14.467  1.00 86.62           C  
ATOM   3415  OH  TYR A 429     -17.672 -24.667 -14.070  1.00 86.62           O  
ATOM   3416  CZ  TYR A 429     -18.844 -23.928 -14.031  1.00 86.62           C  
ATOM   3417  N   ASP A 430     -25.701 -21.663 -13.518  1.00 84.56           N  
ATOM   3418  CA  ASP A 430     -26.927 -20.896 -13.325  1.00 84.56           C  
ATOM   3419  C   ASP A 430     -26.651 -19.563 -12.645  1.00 84.56           C  
ATOM   3420  CB  ASP A 430     -27.938 -21.693 -12.507  1.00 84.56           C  
ATOM   3421  O   ASP A 430     -27.390 -18.587 -12.834  1.00 84.56           O  
ATOM   3422  CG  ASP A 430     -28.471 -22.912 -13.247  1.00 84.56           C  
ATOM   3423  OD1 ASP A 430     -28.568 -22.881 -14.489  1.00 84.56           O  
ATOM   3424  OD2 ASP A 430     -28.810 -23.920 -12.581  1.00 84.56           O  
ATOM   3425  N   TYR A 431     -25.534 -19.529 -11.923  1.00 87.44           N  
ATOM   3426  CA  TYR A 431     -25.236 -18.347 -11.132  1.00 87.44           C  
ATOM   3427  C   TYR A 431     -23.734 -18.153 -11.018  1.00 87.44           C  
ATOM   3428  CB  TYR A 431     -25.846 -18.449  -9.734  1.00 87.44           C  
ATOM   3429  O   TYR A 431     -22.983 -19.103 -10.757  1.00 87.44           O  
ATOM   3430  CG  TYR A 431     -25.444 -17.340  -8.805  1.00 87.44           C  
ATOM   3431  CD1 TYR A 431     -24.457 -17.529  -7.837  1.00 87.44           C  
ATOM   3432  CD2 TYR A 431     -26.044 -16.083  -8.888  1.00 87.44           C  
ATOM   3433  CE1 TYR A 431     -24.092 -16.505  -6.981  1.00 87.44           C  
ATOM   3434  CE2 TYR A 431     -25.681 -15.054  -8.030  1.00 87.44           C  
ATOM   3435  OH  TYR A 431     -24.336 -14.253  -6.231  1.00 87.44           O  
ATOM   3436  CZ  TYR A 431     -24.703 -15.271  -7.081  1.00 87.44           C  
ATOM   3437  N   LEU A 432     -23.299 -16.883 -11.253  1.00 90.81           N  
ATOM   3438  CA  LEU A 432     -21.894 -16.529 -11.076  1.00 90.81           C  
ATOM   3439  C   LEU A 432     -21.733 -15.474  -9.989  1.00 90.81           C  
ATOM   3440  CB  LEU A 432     -21.298 -16.022 -12.395  1.00 90.81           C  
ATOM   3441  O   LEU A 432     -22.191 -14.341 -10.139  1.00 90.81           O  
ATOM   3442  CG  LEU A 432     -19.796 -15.739 -12.389  1.00 90.81           C  
ATOM   3443  CD1 LEU A 432     -19.015 -17.031 -12.163  1.00 90.81           C  
ATOM   3444  CD2 LEU A 432     -19.365 -15.079 -13.695  1.00 90.81           C  
ATOM   3445  N   PRO A 433     -21.058 -15.937  -8.873  1.00 91.19           N  
ATOM   3446  CA  PRO A 433     -20.836 -14.964  -7.801  1.00 91.19           C  
ATOM   3447  C   PRO A 433     -19.798 -13.902  -8.175  1.00 91.19           C  
ATOM   3448  CB  PRO A 433     -20.322 -15.827  -6.644  1.00 91.19           C  
ATOM   3449  O   PRO A 433     -19.065 -14.065  -9.147  1.00 91.19           O  
ATOM   3450  CG  PRO A 433     -19.640 -16.985  -7.294  1.00 91.19           C  
ATOM   3451  CD  PRO A 433     -20.350 -17.294  -8.585  1.00 91.19           C  
ATOM   3452  N   PRO A 434     -19.812 -12.734  -7.353  1.00 93.00           N  
ATOM   3453  CA  PRO A 434     -18.781 -11.719  -7.602  1.00 93.00           C  
ATOM   3454  C   PRO A 434     -17.364 -12.268  -7.471  1.00 93.00           C  
ATOM   3455  CB  PRO A 434     -19.068 -10.662  -6.534  1.00 93.00           C  
ATOM   3456  O   PRO A 434     -17.071 -13.008  -6.528  1.00 93.00           O  
ATOM   3457  CG  PRO A 434     -20.492 -10.874  -6.146  1.00 93.00           C  
ATOM   3458  CD  PRO A 434     -20.812 -12.333  -6.310  1.00 93.00           C  
ATOM   3459  N   LEU A 435     -16.537 -11.964  -8.515  1.00 94.19           N  
ATOM   3460  CA  LEU A 435     -15.134 -12.348  -8.536  1.00 94.19           C  
ATOM   3461  C   LEU A 435     -14.238 -11.170  -8.152  1.00 94.19           C  
ATOM   3462  CB  LEU A 435     -14.749 -12.873  -9.923  1.00 94.19           C  
ATOM   3463  O   LEU A 435     -14.132 -10.205  -8.910  1.00 94.19           O  
ATOM   3464  CG  LEU A 435     -15.606 -13.989 -10.497  1.00 94.19           C  
ATOM   3465  CD1 LEU A 435     -15.184 -14.320 -11.923  1.00 94.19           C  
ATOM   3466  CD2 LEU A 435     -15.552 -15.228  -9.609  1.00 94.19           C  
ATOM   3467  N   ILE A 436     -13.607 -11.274  -6.952  1.00 93.44           N  
ATOM   3468  CA  ILE A 436     -12.816 -10.168  -6.435  1.00 93.44           C  
ATOM   3469  C   ILE A 436     -11.334 -10.543  -6.450  1.00 93.44           C  
ATOM   3470  CB  ILE A 436     -13.246  -9.776  -5.001  1.00 93.44           C  
ATOM   3471  O   ILE A 436     -10.932 -11.579  -5.904  1.00 93.44           O  
ATOM   3472  CG1 ILE A 436     -14.729  -9.370  -4.990  1.00 93.44           C  
ATOM   3473  CG2 ILE A 436     -12.367  -8.655  -4.454  1.00 93.44           C  
ATOM   3474  CD1 ILE A 436     -15.243  -8.981  -3.613  1.00 93.44           C  
ATOM   3475  N   ALA A 437     -10.516  -9.652  -7.042  1.00 91.56           N  
ATOM   3476  CA  ALA A 437      -9.086  -9.908  -7.168  1.00 91.56           C  
ATOM   3477  C   ALA A 437      -8.341  -9.493  -5.899  1.00 91.56           C  
ATOM   3478  CB  ALA A 437      -8.517  -9.173  -8.377  1.00 91.56           C  
ATOM   3479  O   ALA A 437      -8.660  -8.463  -5.297  1.00 91.56           O  
ATOM   3480  N   LEU A 438      -7.393 -10.433  -5.454  1.00 87.38           N  
ATOM   3481  CA  LEU A 438      -6.434 -10.092  -4.404  1.00 87.38           C  
ATOM   3482  C   LEU A 438      -5.059  -9.810  -4.992  1.00 87.38           C  
ATOM   3483  CB  LEU A 438      -6.345 -11.223  -3.377  1.00 87.38           C  
ATOM   3484  O   LEU A 438      -4.459 -10.684  -5.622  1.00 87.38           O  
ATOM   3485  CG  LEU A 438      -7.634 -11.556  -2.620  1.00 87.38           C  
ATOM   3486  CD1 LEU A 438      -7.421 -12.779  -1.733  1.00 87.38           C  
ATOM   3487  CD2 LEU A 438      -8.090 -10.361  -1.788  1.00 87.38           C  
ATOM   3488  N   THR A 439      -4.574  -8.545  -4.925  1.00 79.50           N  
ATOM   3489  CA  THR A 439      -3.301  -8.236  -5.564  1.00 79.50           C  
ATOM   3490  C   THR A 439      -2.417  -7.400  -4.637  1.00 79.50           C  
ATOM   3491  CB  THR A 439      -3.504  -7.488  -6.894  1.00 79.50           C  
ATOM   3492  O   THR A 439      -2.927  -6.698  -3.756  1.00 79.50           O  
ATOM   3493  CG2 THR A 439      -4.232  -6.166  -6.673  1.00 79.50           C  
ATOM   3494  OG1 THR A 439      -2.229  -7.225  -7.491  1.00 79.50           O  
ATOM   3495  N   ALA A 440      -1.008  -7.615  -4.864  1.00 65.94           N  
ATOM   3496  CA  ALA A 440      -0.016  -6.786  -4.182  1.00 65.94           C  
ATOM   3497  C   ALA A 440       0.176  -5.455  -4.904  1.00 65.94           C  
ATOM   3498  CB  ALA A 440       1.315  -7.526  -4.079  1.00 65.94           C  
ATOM   3499  O   ALA A 440       0.653  -4.483  -4.311  1.00 65.94           O  
ATOM   3500  N   ASN A 441      -0.270  -5.393  -6.187  1.00 56.91           N  
ATOM   3501  CA  ASN A 441       0.006  -4.262  -7.067  1.00 56.91           C  
ATOM   3502  C   ASN A 441      -1.275  -3.516  -7.437  1.00 56.91           C  
ATOM   3503  CB  ASN A 441       0.736  -4.724  -8.321  1.00 56.91           C  
ATOM   3504  O   ASN A 441      -2.048  -3.984  -8.273  1.00 56.91           O  
ATOM   3505  CG  ASN A 441       1.302  -3.573  -9.128  1.00 56.91           C  
ATOM   3506  ND2 ASN A 441       1.791  -3.868 -10.327  1.00 56.91           N  
ATOM   3507  OD1 ASN A 441       1.306  -2.426  -8.679  1.00 56.91           O  
ATOM   3508  N   VAL A 442      -1.731  -2.507  -6.724  1.00 52.50           N  
ATOM   3509  CA  VAL A 442      -2.979  -1.834  -7.061  1.00 52.50           C  
ATOM   3510  C   VAL A 442      -2.720  -0.731  -8.081  1.00 52.50           C  
ATOM   3511  CB  VAL A 442      -3.663  -1.244  -5.804  1.00 52.50           C  
ATOM   3512  O   VAL A 442      -3.615   0.050  -8.409  1.00 52.50           O  
ATOM   3513  CG1 VAL A 442      -5.118  -0.877  -6.104  1.00 52.50           C  
ATOM   3514  CG2 VAL A 442      -3.581  -2.229  -4.642  1.00 52.50           C  
ATOM   3515  N   MET A 443      -1.447  -0.769  -8.684  1.00 48.62           N  
ATOM   3516  CA  MET A 443      -1.181   0.349  -9.587  1.00 48.62           C  
ATOM   3517  C   MET A 443      -2.188   0.371 -10.734  1.00 48.62           C  
ATOM   3518  CB  MET A 443       0.244   0.270 -10.134  1.00 48.62           C  
ATOM   3519  O   MET A 443      -2.352   1.396 -11.398  1.00 48.62           O  
ATOM   3520  CG  MET A 443       1.315   0.571  -9.099  1.00 48.62           C  
ATOM   3521  SD  MET A 443       1.861   2.324  -9.139  1.00 48.62           S  
ATOM   3522  CE  MET A 443       3.135   2.293  -7.848  1.00 48.62           C  
ATOM   3523  N   GLN A 444      -2.982  -0.625 -10.846  1.00 56.03           N  
ATOM   3524  CA  GLN A 444      -3.929  -0.630 -11.957  1.00 56.03           C  
ATOM   3525  C   GLN A 444      -5.313  -0.174 -11.504  1.00 56.03           C  
ATOM   3526  CB  GLN A 444      -4.018  -2.023 -12.584  1.00 56.03           C  
ATOM   3527  O   GLN A 444      -5.669  -0.340 -10.331  1.00 56.03           O  
ATOM   3528  CG  GLN A 444      -2.733  -2.463 -13.275  1.00 56.03           C  
ATOM   3529  CD  GLN A 444      -2.854  -3.838 -13.908  1.00 56.03           C  
ATOM   3530  NE2 GLN A 444      -1.914  -4.172 -14.791  1.00 56.03           N  
ATOM   3531  OE1 GLN A 444      -3.786  -4.593 -13.612  1.00 56.03           O  
ATOM   3532  N   ASN A 445      -5.864   0.786 -12.244  1.00 66.81           N  
ATOM   3533  CA  ASN A 445      -7.216   1.288 -12.045  1.00 66.81           C  
ATOM   3534  C   ASN A 445      -8.235   0.155 -12.000  1.00 66.81           C  
ATOM   3535  CB  ASN A 445      -7.588   2.280 -13.148  1.00 66.81           C  
ATOM   3536  O   ASN A 445      -8.020  -0.902 -12.592  1.00 66.81           O  
ATOM   3537  CG  ASN A 445      -6.911   3.627 -12.976  1.00 66.81           C  
ATOM   3538  ND2 ASN A 445      -6.967   4.462 -14.007  1.00 66.81           N  
ATOM   3539  OD1 ASN A 445      -6.346   3.916 -11.914  1.00 66.81           O  
ATOM   3540  N   LYS A 446      -9.067   0.086 -11.009  1.00 74.38           N  
ATOM   3541  CA  LYS A 446     -10.175  -0.852 -10.877  1.00 74.38           C  
ATOM   3542  C   LYS A 446     -10.749  -1.226 -12.236  1.00 74.38           C  
ATOM   3543  CB  LYS A 446     -11.272  -0.259  -9.990  1.00 74.38           C  
ATOM   3544  O   LYS A 446     -11.101  -2.387 -12.470  1.00 74.38           O  
ATOM   3545  CG  LYS A 446     -12.367  -1.249  -9.619  1.00 74.38           C  
ATOM   3546  CD  LYS A 446     -13.385  -0.624  -8.671  1.00 74.38           C  
ATOM   3547  CE  LYS A 446     -14.507  -1.601  -8.329  1.00 74.38           C  
ATOM   3548  NZ  LYS A 446     -15.492  -1.007  -7.374  1.00 74.38           N  
ATOM   3549  N   SER A 447     -10.740  -0.316 -13.241  1.00 77.81           N  
ATOM   3550  CA  SER A 447     -11.290  -0.513 -14.580  1.00 77.81           C  
ATOM   3551  C   SER A 447     -10.508  -1.581 -15.345  1.00 77.81           C  
ATOM   3552  CB  SER A 447     -11.278   0.801 -15.364  1.00 77.81           C  
ATOM   3553  O   SER A 447     -11.086  -2.361 -16.095  1.00 77.81           O  
ATOM   3554  OG  SER A 447      -9.961   1.266 -15.549  1.00 77.81           O  
ATOM   3555  N   ASP A 448      -9.239  -1.640 -15.088  1.00 80.75           N  
ATOM   3556  CA  ASP A 448      -8.387  -2.613 -15.755  1.00 80.75           C  
ATOM   3557  C   ASP A 448      -8.717  -4.035 -15.310  1.00 80.75           C  
ATOM   3558  CB  ASP A 448      -6.909  -2.313 -15.480  1.00 80.75           C  
ATOM   3559  O   ASP A 448      -8.744  -4.960 -16.133  1.00 80.75           O  
ATOM   3560  CG  ASP A 448      -6.426  -1.047 -16.162  1.00 80.75           C  
ATOM   3561  OD1 ASP A 448      -7.019  -0.639 -17.183  1.00 80.75           O  
ATOM   3562  OD2 ASP A 448      -5.446  -0.445 -15.665  1.00 80.75           O  
ATOM   3563  N   TYR A 449      -9.050  -4.188 -14.102  1.00 85.06           N  
ATOM   3564  CA  TYR A 449      -9.407  -5.498 -13.567  1.00 85.06           C  
ATOM   3565  C   TYR A 449     -10.795  -5.922 -14.056  1.00 85.06           C  
ATOM   3566  CB  TYR A 449      -9.366  -5.487 -12.038  1.00 85.06           C  
ATOM   3567  O   TYR A 449     -11.012  -7.092 -14.376  1.00 85.06           O  
ATOM   3568  CG  TYR A 449      -7.973  -5.515 -11.459  1.00 85.06           C  
ATOM   3569  CD1 TYR A 449      -7.365  -6.721 -11.123  1.00 85.06           C  
ATOM   3570  CD2 TYR A 449      -7.270  -4.338 -11.255  1.00 85.06           C  
ATOM   3571  CE1 TYR A 449      -6.084  -6.752 -10.589  1.00 85.06           C  
ATOM   3572  CE2 TYR A 449      -5.981  -4.357 -10.725  1.00 85.06           C  
ATOM   3573  OH  TYR A 449      -4.128  -5.591  -9.866  1.00 85.06           O  
ATOM   3574  CZ  TYR A 449      -5.395  -5.567 -10.393  1.00 85.06           C  
ATOM   3575  N   GLN A 450     -11.596  -4.978 -14.175  1.00 86.81           N  
ATOM   3576  CA  GLN A 450     -12.951  -5.256 -14.665  1.00 86.81           C  
ATOM   3577  C   GLN A 450     -12.929  -5.721 -16.111  1.00 86.81           C  
ATOM   3578  CB  GLN A 450     -13.831  -4.014 -14.516  1.00 86.81           C  
ATOM   3579  O   GLN A 450     -13.695  -6.616 -16.490  1.00 86.81           O  
ATOM   3580  CG  GLN A 450     -14.281  -3.736 -13.087  1.00 86.81           C  
ATOM   3581  CD  GLN A 450     -15.108  -2.470 -12.966  1.00 86.81           C  
ATOM   3582  NE2 GLN A 450     -15.848  -2.350 -11.871  1.00 86.81           N  
ATOM   3583  OE1 GLN A 450     -15.087  -1.611 -13.856  1.00 86.81           O  
ATOM   3584  N   LYS A 451     -12.063  -5.085 -16.923  1.00 87.00           N  
ATOM   3585  CA  LYS A 451     -11.917  -5.468 -18.322  1.00 87.00           C  
ATOM   3586  C   LYS A 451     -11.422  -6.908 -18.456  1.00 87.00           C  
ATOM   3587  CB  LYS A 451     -10.948  -4.519 -19.033  1.00 87.00           C  
ATOM   3588  O   LYS A 451     -11.712  -7.584 -19.446  1.00 87.00           O  
ATOM   3589  CG  LYS A 451     -11.528  -3.145 -19.327  1.00 87.00           C  
ATOM   3590  CD  LYS A 451     -10.542  -2.263 -20.080  1.00 87.00           C  
ATOM   3591  CE  LYS A 451     -11.069  -0.852 -20.269  1.00 87.00           C  
ATOM   3592  NZ  LYS A 451     -10.064   0.045 -20.902  1.00 87.00           N  
ATOM   3593  N   GLN A 452     -10.828  -7.367 -17.416  1.00 87.56           N  
ATOM   3594  CA  GLN A 452     -10.244  -8.703 -17.494  1.00 87.56           C  
ATOM   3595  C   GLN A 452     -11.171  -9.742 -16.859  1.00 87.56           C  
ATOM   3596  CB  GLN A 452      -8.868  -8.728 -16.819  1.00 87.56           C  
ATOM   3597  O   GLN A 452     -10.766 -10.896 -16.673  1.00 87.56           O  
ATOM   3598  CG  GLN A 452      -7.824  -7.888 -17.523  1.00 87.56           C  
ATOM   3599  CD  GLN A 452      -7.176  -8.615 -18.699  1.00 87.56           C  
ATOM   3600  NE2 GLN A 452      -6.180  -7.992 -19.308  1.00 87.56           N  
ATOM   3601  OE1 GLN A 452      -7.588  -9.723 -19.043  1.00 87.56           O  
ATOM   3602  N   GLY A 453     -12.304  -9.289 -16.438  1.00 87.19           N  
ATOM   3603  CA  GLY A 453     -13.319 -10.247 -16.008  1.00 87.19           C  
ATOM   3604  C   GLY A 453     -13.578 -10.216 -14.519  1.00 87.19           C  
ATOM   3605  O   GLY A 453     -14.341 -11.026 -13.995  1.00 87.19           O  
ATOM   3606  N   MET A 454     -12.826  -9.299 -13.751  1.00 91.06           N  
ATOM   3607  CA  MET A 454     -13.031  -9.200 -12.313  1.00 91.06           C  
ATOM   3608  C   MET A 454     -14.067  -8.142 -11.972  1.00 91.06           C  
ATOM   3609  CB  MET A 454     -11.700  -8.868 -11.610  1.00 91.06           C  
ATOM   3610  O   MET A 454     -14.266  -7.187 -12.725  1.00 91.06           O  
ATOM   3611  CG  MET A 454     -10.613  -9.903 -11.841  1.00 91.06           C  
ATOM   3612  SD  MET A 454     -10.984 -11.510 -11.037  1.00 91.06           S  
ATOM   3613  CE  MET A 454      -9.467 -12.425 -11.431  1.00 91.06           C  
ATOM   3614  N   ASP A 455     -14.773  -8.321 -10.814  1.00 90.38           N  
ATOM   3615  CA  ASP A 455     -15.813  -7.392 -10.395  1.00 90.38           C  
ATOM   3616  C   ASP A 455     -15.240  -6.301  -9.489  1.00 90.38           C  
ATOM   3617  CB  ASP A 455     -16.935  -8.140  -9.676  1.00 90.38           C  
ATOM   3618  O   ASP A 455     -15.774  -5.186  -9.450  1.00 90.38           O  
ATOM   3619  CG  ASP A 455     -17.649  -9.141 -10.566  1.00 90.38           C  
ATOM   3620  OD1 ASP A 455     -18.260  -8.734 -11.584  1.00 90.38           O  
ATOM   3621  OD2 ASP A 455     -17.607 -10.351 -10.256  1.00 90.38           O  
ATOM   3622  N   ASP A 456     -14.192  -6.648  -8.783  1.00 89.19           N  
ATOM   3623  CA  ASP A 456     -13.542  -5.717  -7.860  1.00 89.19           C  
ATOM   3624  C   ASP A 456     -12.139  -6.186  -7.505  1.00 89.19           C  
ATOM   3625  CB  ASP A 456     -14.377  -5.551  -6.587  1.00 89.19           C  
ATOM   3626  O   ASP A 456     -11.715  -7.266  -7.915  1.00 89.19           O  
ATOM   3627  CG  ASP A 456     -14.224  -4.183  -5.952  1.00 89.19           C  
ATOM   3628  OD1 ASP A 456     -13.297  -3.434  -6.324  1.00 89.19           O  
ATOM   3629  OD2 ASP A 456     -15.051  -3.849  -5.067  1.00 89.19           O  
ATOM   3630  N   VAL A 457     -11.386  -5.214  -6.828  1.00 87.19           N  
ATOM   3631  CA  VAL A 457     -10.019  -5.572  -6.475  1.00 87.19           C  
ATOM   3632  C   VAL A 457      -9.735  -5.166  -5.030  1.00 87.19           C  
ATOM   3633  CB  VAL A 457      -8.994  -4.910  -7.423  1.00 87.19           C  
ATOM   3634  O   VAL A 457     -10.141  -4.087  -4.588  1.00 87.19           O  
ATOM   3635  CG1 VAL A 457      -9.147  -3.389  -7.405  1.00 87.19           C  
ATOM   3636  CG2 VAL A 457      -7.572  -5.315  -7.041  1.00 87.19           C  
ATOM   3637  N   LEU A 458      -9.121  -6.173  -4.265  1.00 84.25           N  
ATOM   3638  CA  LEU A 458      -8.664  -5.891  -2.907  1.00 84.25           C  
ATOM   3639  C   LEU A 458      -7.149  -6.015  -2.807  1.00 84.25           C  
ATOM   3640  CB  LEU A 458      -9.339  -6.839  -1.910  1.00 84.25           C  
ATOM   3641  O   LEU A 458      -6.548  -6.875  -3.453  1.00 84.25           O  
ATOM   3642  CG  LEU A 458     -10.849  -6.685  -1.738  1.00 84.25           C  
ATOM   3643  CD1 LEU A 458     -11.398  -7.780  -0.828  1.00 84.25           C  
ATOM   3644  CD2 LEU A 458     -11.186  -5.305  -1.185  1.00 84.25           C  
ATOM   3645  N   ARG A 459      -6.574  -5.116  -1.998  1.00 73.94           N  
ATOM   3646  CA  ARG A 459      -5.126  -5.101  -1.816  1.00 73.94           C  
ATOM   3647  C   ARG A 459      -4.705  -6.077  -0.724  1.00 73.94           C  
ATOM   3648  CB  ARG A 459      -4.640  -3.690  -1.475  1.00 73.94           C  
ATOM   3649  O   ARG A 459      -5.401  -6.235   0.279  1.00 73.94           O  
ATOM   3650  CG  ARG A 459      -3.126  -3.551  -1.439  1.00 73.94           C  
ATOM   3651  CD  ARG A 459      -2.701  -2.111  -1.201  1.00 73.94           C  
ATOM   3652  NE  ARG A 459      -1.250  -1.996  -1.059  1.00 73.94           N  
ATOM   3653  NH1 ARG A 459      -1.325  -0.961   1.005  1.00 73.94           N  
ATOM   3654  NH2 ARG A 459       0.693  -1.400   0.011  1.00 73.94           N  
ATOM   3655  CZ  ARG A 459      -0.631  -1.451  -0.015  1.00 73.94           C  
ATOM   3656  N   LYS A 460      -3.505  -6.632  -0.897  1.00 69.50           N  
ATOM   3657  CA  LYS A 460      -2.840  -7.399   0.153  1.00 69.50           C  
ATOM   3658  C   LYS A 460      -1.821  -6.543   0.898  1.00 69.50           C  
ATOM   3659  CB  LYS A 460      -2.155  -8.634  -0.435  1.00 69.50           C  
ATOM   3660  O   LYS A 460      -1.067  -5.789   0.280  1.00 69.50           O  
ATOM   3661  CG  LYS A 460      -3.125  -9.680  -0.972  1.00 69.50           C  
ATOM   3662  CD  LYS A 460      -2.388 -10.924  -1.457  1.00 69.50           C  
ATOM   3663  CE  LYS A 460      -1.844 -10.741  -2.866  1.00 69.50           C  
ATOM   3664  NZ  LYS A 460      -1.169 -11.976  -3.363  1.00 69.50           N  
ATOM   3665  N   PRO A 461      -1.927  -6.601   2.227  1.00 60.19           N  
ATOM   3666  CA  PRO A 461      -2.692  -7.514   3.080  1.00 60.19           C  
ATOM   3667  C   PRO A 461      -4.143  -7.075   3.262  1.00 60.19           C  
ATOM   3668  CB  PRO A 461      -1.939  -7.468   4.412  1.00 60.19           C  
ATOM   3669  O   PRO A 461      -4.447  -5.882   3.182  1.00 60.19           O  
ATOM   3670  CG  PRO A 461      -1.252  -6.138   4.414  1.00 60.19           C  
ATOM   3671  CD  PRO A 461      -1.051  -5.703   2.991  1.00 60.19           C  
ATOM   3672  N   LEU A 462      -5.045  -8.088   3.203  1.00 66.06           N  
ATOM   3673  CA  LEU A 462      -6.482  -7.875   3.379  1.00 66.06           C  
ATOM   3674  C   LEU A 462      -6.756  -7.107   4.667  1.00 66.06           C  
ATOM   3675  CB  LEU A 462      -7.221  -9.213   3.397  1.00 66.06           C  
ATOM   3676  O   LEU A 462      -6.298  -7.500   5.742  1.00 66.06           O  
ATOM   3677  CG  LEU A 462      -8.741  -9.148   3.243  1.00 66.06           C  
ATOM   3678  CD1 LEU A 462      -9.117  -8.798   1.806  1.00 66.06           C  
ATOM   3679  CD2 LEU A 462      -9.382 -10.472   3.658  1.00 66.06           C  
ATOM   3680  N   SER A 463      -7.254  -5.887   4.504  1.00 64.00           N  
ATOM   3681  CA  SER A 463      -7.685  -5.118   5.667  1.00 64.00           C  
ATOM   3682  C   SER A 463      -9.185  -5.285   5.910  1.00 64.00           C  
ATOM   3683  CB  SER A 463      -7.351  -3.638   5.488  1.00 64.00           C  
ATOM   3684  O   SER A 463      -9.945  -5.555   4.976  1.00 64.00           O  
ATOM   3685  OG  SER A 463      -8.216  -3.038   4.537  1.00 64.00           O  
ATOM   3686  N   LEU A 464      -9.565  -5.285   7.105  1.00 67.94           N  
ATOM   3687  CA  LEU A 464     -10.962  -5.432   7.512  1.00 67.94           C  
ATOM   3688  C   LEU A 464     -11.827  -4.347   6.886  1.00 67.94           C  
ATOM   3689  CB  LEU A 464     -11.085  -5.382   9.036  1.00 67.94           C  
ATOM   3690  O   LEU A 464     -12.926  -4.627   6.404  1.00 67.94           O  
ATOM   3691  CG  LEU A 464     -11.023  -6.726   9.767  1.00 67.94           C  
ATOM   3692  CD1 LEU A 464     -10.354  -6.565  11.125  1.00 67.94           C  
ATOM   3693  CD2 LEU A 464     -12.425  -7.312   9.918  1.00 67.94           C  
ATOM   3694  N   ASP A 465     -11.359  -3.180   6.832  1.00 63.66           N  
ATOM   3695  CA  ASP A 465     -12.117  -2.050   6.306  1.00 63.66           C  
ATOM   3696  C   ASP A 465     -12.398  -2.224   4.815  1.00 63.66           C  
ATOM   3697  CB  ASP A 465     -11.371  -0.738   6.551  1.00 63.66           C  
ATOM   3698  O   ASP A 465     -13.523  -2.031   4.363  1.00 63.66           O  
ATOM   3699  CG  ASP A 465     -11.334  -0.339   8.016  1.00 63.66           C  
ATOM   3700  OD1 ASP A 465     -12.255  -0.713   8.772  1.00 63.66           O  
ATOM   3701  OD2 ASP A 465     -10.373   0.355   8.414  1.00 63.66           O  
ATOM   3702  N   SER A 466     -11.321  -2.597   4.048  1.00 69.94           N  
ATOM   3703  CA  SER A 466     -11.461  -2.786   2.608  1.00 69.94           C  
ATOM   3704  C   SER A 466     -12.389  -3.952   2.291  1.00 69.94           C  
ATOM   3705  CB  SER A 466     -10.095  -3.025   1.964  1.00 69.94           C  
ATOM   3706  O   SER A 466     -13.193  -3.881   1.354  1.00 69.94           O  
ATOM   3707  OG  SER A 466      -9.229  -1.929   2.204  1.00 69.94           O  
ATOM   3708  N   LEU A 467     -12.287  -4.972   3.073  1.00 77.06           N  
ATOM   3709  CA  LEU A 467     -13.136  -6.143   2.902  1.00 77.06           C  
ATOM   3710  C   LEU A 467     -14.594  -5.798   3.175  1.00 77.06           C  
ATOM   3711  CB  LEU A 467     -12.684  -7.273   3.829  1.00 77.06           C  
ATOM   3712  O   LEU A 467     -15.484  -6.175   2.404  1.00 77.06           O  
ATOM   3713  CG  LEU A 467     -13.449  -8.593   3.712  1.00 77.06           C  
ATOM   3714  CD1 LEU A 467     -13.250  -9.198   2.327  1.00 77.06           C  
ATOM   3715  CD2 LEU A 467     -13.002  -9.571   4.795  1.00 77.06           C  
ATOM   3716  N   ASN A 468     -14.893  -5.068   4.241  1.00 72.81           N  
ATOM   3717  CA  ASN A 468     -16.248  -4.690   4.606  1.00 72.81           C  
ATOM   3718  C   ASN A 468     -16.886  -3.790   3.551  1.00 72.81           C  
ATOM   3719  CB  ASN A 468     -16.273  -4.002   5.970  1.00 72.81           C  
ATOM   3720  O   ASN A 468     -18.064  -3.955   3.212  1.00 72.81           O  
ATOM   3721  CG  ASN A 468     -16.229  -4.988   7.122  1.00 72.81           C  
ATOM   3722  ND2 ASN A 468     -15.814  -4.513   8.292  1.00 72.81           N  
ATOM   3723  OD1 ASN A 468     -16.564  -6.163   6.964  1.00 72.81           O  
ATOM   3724  N   GLN A 469     -16.103  -2.917   3.117  1.00 73.31           N  
ATOM   3725  CA  GLN A 469     -16.582  -2.025   2.067  1.00 73.31           C  
ATOM   3726  C   GLN A 469     -16.941  -2.806   0.806  1.00 73.31           C  
ATOM   3727  CB  GLN A 469     -15.538  -0.961   1.741  1.00 73.31           C  
ATOM   3728  O   GLN A 469     -17.968  -2.547   0.181  1.00 73.31           O  
ATOM   3729  CG  GLN A 469     -16.021   0.104   0.769  1.00 73.31           C  
ATOM   3730  CD  GLN A 469     -15.019   1.234   0.589  1.00 73.31           C  
ATOM   3731  NE2 GLN A 469     -15.393   2.233  -0.202  1.00 73.31           N  
ATOM   3732  OE1 GLN A 469     -13.922   1.207   1.153  1.00 73.31           O  
ATOM   3733  N   CYS A 470     -16.058  -3.672   0.474  1.00 80.50           N  
ATOM   3734  CA  CYS A 470     -16.288  -4.503  -0.699  1.00 80.50           C  
ATOM   3735  C   CYS A 470     -17.561  -5.339  -0.531  1.00 80.50           C  
ATOM   3736  CB  CYS A 470     -15.094  -5.417  -0.960  1.00 80.50           C  
ATOM   3737  O   CYS A 470     -18.388  -5.413  -1.439  1.00 80.50           O  
ATOM   3738  SG  CYS A 470     -15.281  -6.467  -2.417  1.00 80.50           S  
ATOM   3739  N   LEU A 471     -17.731  -5.898   0.580  1.00 79.94           N  
ATOM   3740  CA  LEU A 471     -18.884  -6.743   0.857  1.00 79.94           C  
ATOM   3741  C   LEU A 471     -20.172  -5.919   0.875  1.00 79.94           C  
ATOM   3742  CB  LEU A 471     -18.702  -7.465   2.195  1.00 79.94           C  
ATOM   3743  O   LEU A 471     -21.203  -6.368   0.387  1.00 79.94           O  
ATOM   3744  CG  LEU A 471     -17.628  -8.544   2.244  1.00 79.94           C  
ATOM   3745  CD1 LEU A 471     -17.513  -9.116   3.657  1.00 79.94           C  
ATOM   3746  CD2 LEU A 471     -17.917  -9.652   1.242  1.00 79.94           C  
ATOM   3747  N   SER A 472     -20.145  -4.776   1.464  1.00 75.19           N  
ATOM   3748  CA  SER A 472     -21.301  -3.882   1.506  1.00 75.19           C  
ATOM   3749  C   SER A 472     -21.738  -3.477   0.099  1.00 75.19           C  
ATOM   3750  CB  SER A 472     -20.984  -2.635   2.326  1.00 75.19           C  
ATOM   3751  O   SER A 472     -22.940  -3.388  -0.185  1.00 75.19           O  
ATOM   3752  OG  SER A 472     -20.736  -2.975   3.682  1.00 75.19           O  
ATOM   3753  N   GLU A 473     -20.801  -3.230  -0.769  1.00 79.69           N  
ATOM   3754  CA  GLU A 473     -21.067  -2.833  -2.146  1.00 79.69           C  
ATOM   3755  C   GLU A 473     -21.801  -3.936  -2.906  1.00 79.69           C  
ATOM   3756  CB  GLU A 473     -19.773  -2.472  -2.869  1.00 79.69           C  
ATOM   3757  O   GLU A 473     -22.715  -3.659  -3.677  1.00 79.69           O  
ATOM   3758  CG  GLU A 473     -19.971  -1.835  -4.233  1.00 79.69           C  
ATOM   3759  CD  GLU A 473     -18.695  -1.342  -4.873  1.00 79.69           C  
ATOM   3760  OE1 GLU A 473     -18.738  -0.831  -6.014  1.00 79.69           O  
ATOM   3761  OE2 GLU A 473     -17.623  -1.469  -4.224  1.00 79.69           O  
ATOM   3762  N   TYR A 474     -21.459  -5.143  -2.708  1.00 80.44           N  
ATOM   3763  CA  TYR A 474     -22.007  -6.242  -3.501  1.00 80.44           C  
ATOM   3764  C   TYR A 474     -23.186  -6.890  -2.794  1.00 80.44           C  
ATOM   3765  CB  TYR A 474     -20.924  -7.291  -3.778  1.00 80.44           C  
ATOM   3766  O   TYR A 474     -24.072  -7.442  -3.441  1.00 80.44           O  
ATOM   3767  CG  TYR A 474     -19.964  -6.900  -4.878  1.00 80.44           C  
ATOM   3768  CD1 TYR A 474     -20.284  -7.127  -6.217  1.00 80.44           C  
ATOM   3769  CD2 TYR A 474     -18.742  -6.307  -4.582  1.00 80.44           C  
ATOM   3770  CE1 TYR A 474     -19.405  -6.769  -7.232  1.00 80.44           C  
ATOM   3771  CE2 TYR A 474     -17.848  -5.946  -5.589  1.00 80.44           C  
ATOM   3772  OH  TYR A 474     -17.312  -5.826  -7.912  1.00 80.44           O  
ATOM   3773  CZ  TYR A 474     -18.188  -6.181  -6.910  1.00 80.44           C  
ATOM   3774  N   PHE A 475     -23.284  -6.715  -1.573  1.00 77.38           N  
ATOM   3775  CA  PHE A 475     -24.330  -7.430  -0.854  1.00 77.38           C  
ATOM   3776  C   PHE A 475     -25.179  -6.467  -0.026  1.00 77.38           C  
ATOM   3777  CB  PHE A 475     -23.731  -8.510   0.047  1.00 77.38           C  
ATOM   3778  O   PHE A 475     -25.977  -6.895   0.813  1.00 77.38           O  
ATOM   3779  CG  PHE A 475     -22.971  -9.573  -0.702  1.00 77.38           C  
ATOM   3780  CD1 PHE A 475     -23.633 -10.624  -1.312  1.00 77.38           C  
ATOM   3781  CD2 PHE A 475     -21.583  -9.513  -0.795  1.00 77.38           C  
ATOM   3782  CE1 PHE A 475     -22.927 -11.606  -2.004  1.00 77.38           C  
ATOM   3783  CE2 PHE A 475     -20.878 -10.490  -1.487  1.00 77.38           C  
ATOM   3784  CZ  PHE A 475     -21.543 -11.536  -2.089  1.00 77.38           C  
ATOM   3785  N   GLY A 476     -25.038  -5.142  -0.206  1.00 61.00           N  
ATOM   3786  CA  GLY A 476     -25.705  -4.117   0.576  1.00 61.00           C  
ATOM   3787  C   GLY A 476     -27.203  -4.068   0.332  1.00 61.00           C  
ATOM   3788  O   GLY A 476     -27.984  -3.788   1.251  1.00 61.00           O  
ATOM   3789  N   ASP A 477     -27.732  -4.363  -1.051  1.00 51.78           N  
ATOM   3790  CA  ASP A 477     -29.112  -4.233  -1.490  1.00 51.78           C  
ATOM   3791  C   ASP A 477     -29.979  -5.392  -0.974  1.00 51.78           C  
ATOM   3792  CB  ASP A 477     -29.207  -4.172  -3.022  1.00 51.78           C  
ATOM   3793  O   ASP A 477     -31.179  -5.235  -0.755  1.00 51.78           O  
ATOM   3794  CG  ASP A 477     -28.804  -2.814  -3.577  1.00 51.78           C  
ATOM   3795  OD1 ASP A 477     -28.800  -1.825  -2.819  1.00 51.78           O  
ATOM   3796  OD2 ASP A 477     -28.524  -2.737  -4.793  1.00 51.78           O  
ATOM   3797  N   GLU A 478     -29.420  -6.642  -0.715  1.00 51.66           N  
ATOM   3798  CA  GLU A 478     -30.140  -7.784  -0.157  1.00 51.66           C  
ATOM   3799  C   GLU A 478     -30.447  -7.581   1.322  1.00 51.66           C  
ATOM   3800  CB  GLU A 478     -29.369  -9.074  -0.368  1.00 51.66           C  
ATOM   3801  O   GLU A 478     -31.347  -8.220   1.873  1.00 51.66           O  
ATOM   3802  CG  GLU A 478     -29.590  -9.732  -1.721  1.00 51.66           C  
ATOM   3803  CD  GLU A 478     -28.930 -11.100  -1.839  1.00 51.66           C  
ATOM   3804  OE1 GLU A 478     -29.061 -11.745  -2.903  1.00 51.66           O  
ATOM   3805  OE2 GLU A 478     -28.276 -11.529  -0.859  1.00 51.66           O  
ATOM   3806  N   ILE A 479     -30.147  -6.320   1.799  1.00 44.03           N  
ATOM   3807  CA  ILE A 479     -30.326  -5.939   3.199  1.00 44.03           C  
ATOM   3808  C   ILE A 479     -31.373  -4.813   3.286  1.00 44.03           C  
ATOM   3809  CB  ILE A 479     -29.008  -5.510   3.847  1.00 44.03           C  
ATOM   3810  O   ILE A 479     -31.204  -3.773   2.639  1.00 44.03           O  
ATOM   3811  CG1 ILE A 479     -27.971  -6.630   3.729  1.00 44.03           C  
ATOM   3812  CG2 ILE A 479     -29.220  -5.115   5.313  1.00 44.03           C  
ATOM   3813  CD1 ILE A 479     -26.558  -6.208   4.111  1.00 44.03           C  
ATOM   3814  N   GLY A 480     -32.627  -4.825   2.584  1.00 36.16           N  
ATOM   3815  CA  GLY A 480     -33.665  -3.877   2.992  1.00 36.16           C  
ATOM   3816  C   GLY A 480     -33.090  -2.571   3.509  1.00 36.16           C  
ATOM   3817  O   GLY A 480     -32.514  -2.524   4.607  1.00 36.16           O  
ATOM   3818  N   VAL A 481     -32.347  -1.784   2.739  1.00 35.47           N  
ATOM   3819  CA  VAL A 481     -32.165  -0.351   2.950  1.00 35.47           C  
ATOM   3820  C   VAL A 481     -33.487   0.300   3.327  1.00 35.47           C  
ATOM   3821  CB  VAL A 481     -31.554   0.331   1.694  1.00 35.47           C  
ATOM   3822  O   VAL A 481     -34.463   0.165   2.602  1.00 35.47           O  
ATOM   3823  CG1 VAL A 481     -31.230   1.794   1.976  1.00 35.47           C  
ATOM   3824  CG2 VAL A 481     -30.326  -0.422   1.215  1.00 35.47           C  
ATOM   3825  N   SER A 482     -34.243  -0.110   4.390  1.00 28.81           N  
ATOM   3826  CA  SER A 482     -35.218   0.902   4.771  1.00 28.81           C  
ATOM   3827  C   SER A 482     -34.648   2.311   4.585  1.00 28.81           C  
ATOM   3828  CB  SER A 482     -35.638   0.707   6.227  1.00 28.81           C  
ATOM   3829  O   SER A 482     -33.579   2.637   5.106  1.00 28.81           O  
ATOM   3830  OG  SER A 482     -36.741   1.557   6.544  1.00 28.81           O  
ATOM   3831  N   SER A 483     -34.645   2.872   3.357  1.00 27.91           N  
ATOM   3832  CA  SER A 483     -34.859   4.287   3.073  1.00 27.91           C  
ATOM   3833  C   SER A 483     -35.509   4.997   4.263  1.00 27.91           C  
ATOM   3834  CB  SER A 483     -35.749   4.447   1.843  1.00 27.91           C  
ATOM   3835  O   SER A 483     -36.633   4.677   4.655  1.00 27.91           O  
ATOM   3836  OG  SER A 483     -37.116   4.167   2.154  1.00 27.91           O  
ATOM   3837  N   ALA A 484     -34.960   5.094   5.448  1.00 27.80           N  
ATOM   3838  CA  ALA A 484     -35.568   6.085   6.339  1.00 27.80           C  
ATOM   3839  C   ALA A 484     -35.231   7.501   5.898  1.00 27.80           C  
ATOM   3840  CB  ALA A 484     -35.110   5.857   7.782  1.00 27.80           C  
ATOM   3841  O   ALA A 484     -34.057   7.867   5.820  1.00 27.80           O  
ATOM   3842  N   GLN A 485     -35.798   7.977   4.800  1.00 28.05           N  
ATOM   3843  CA  GLN A 485     -36.488   9.264   4.806  1.00 28.05           C  
ATOM   3844  C   GLN A 485     -37.296   9.449   6.092  1.00 28.05           C  
ATOM   3845  CB  GLN A 485     -37.405   9.373   3.585  1.00 28.05           C  
ATOM   3846  O   GLN A 485     -38.124   8.610   6.428  1.00 28.05           O  
ATOM   3847  CG  GLN A 485     -36.700   9.811   2.312  1.00 28.05           C  
ATOM   3848  CD  GLN A 485     -37.554   9.669   1.077  1.00 28.05           C  
ATOM   3849  NE2 GLN A 485     -37.044  10.125  -0.060  1.00 28.05           N  
ATOM   3850  OE1 GLN A 485     -38.677   9.151   1.145  1.00 28.05           O  
ATOM   3851  N   ASN A 486     -36.641   9.923   7.200  1.00 24.47           N  
ATOM   3852  CA  ASN A 486     -37.345  10.800   8.139  1.00 24.47           C  
ATOM   3853  C   ASN A 486     -36.400  11.353   9.214  1.00 24.47           C  
ATOM   3854  CB  ASN A 486     -38.518  10.072   8.787  1.00 24.47           C  
ATOM   3855  O   ASN A 486     -35.691  10.582   9.846  1.00 24.47           O  
ATOM   3856  CG  ASN A 486     -39.820  10.299   8.044  1.00 24.47           C  
ATOM   3857  ND2 ASN A 486     -40.879   9.604   8.472  1.00 24.47           N  
ATOM   3858  OD1 ASN A 486     -39.907  11.090   7.097  1.00 24.47           O  
ATOM   3859  N   SER A 487     -35.775  12.567   9.016  1.00 31.22           N  
ATOM   3860  CA  SER A 487     -35.890  13.695   9.943  1.00 31.22           C  
ATOM   3861  C   SER A 487     -36.895  13.399  11.051  1.00 31.22           C  
ATOM   3862  CB  SER A 487     -36.301  14.959   9.187  1.00 31.22           C  
ATOM   3863  O   SER A 487     -38.050  13.032  10.777  1.00 31.22           O  
ATOM   3864  OG  SER A 487     -36.990  15.854  10.055  1.00 31.22           O  
ATOM   3865  N   VAL A 488     -36.417  12.737  12.197  1.00 25.58           N  
ATOM   3866  CA  VAL A 488     -36.960  13.097  13.513  1.00 25.58           C  
ATOM   3867  C   VAL A 488     -35.981  12.710  14.599  1.00 25.58           C  
ATOM   3868  CB  VAL A 488     -38.335  12.415  13.765  1.00 25.58           C  
ATOM   3869  O   VAL A 488     -35.441  11.597  14.602  1.00 25.58           O  
ATOM   3870  CG1 VAL A 488     -38.895  12.824  15.127  1.00 25.58           C  
ATOM   3871  CG2 VAL A 488     -39.306  12.770  12.658  1.00 25.58           C  
ATOM   3872  N   MET A 489     -35.048  13.618  15.017  1.00 27.05           N  
ATOM   3873  CA  MET A 489     -34.763  13.866  16.428  1.00 27.05           C  
ATOM   3874  C   MET A 489     -35.581  12.925  17.315  1.00 27.05           C  
ATOM   3875  CB  MET A 489     -35.072  15.323  16.795  1.00 27.05           C  
ATOM   3876  O   MET A 489     -36.814  12.970  17.320  1.00 27.05           O  
ATOM   3877  CG  MET A 489     -33.878  16.246  16.648  1.00 27.05           C  
ATOM   3878  SD  MET A 489     -34.003  17.725  17.725  1.00 27.05           S  
ATOM   3879  CE  MET A 489     -32.380  17.691  18.523  1.00 27.05           C  
ATOM   3880  N   THR A 490     -35.287  11.582  17.366  1.00 25.11           N  
ATOM   3881  CA  THR A 490     -35.786  10.786  18.478  1.00 25.11           C  
ATOM   3882  C   THR A 490     -34.706  10.493  19.507  1.00 25.11           C  
ATOM   3883  CB  THR A 490     -36.394   9.456  17.970  1.00 25.11           C  
ATOM   3884  O   THR A 490     -33.594  10.124  19.137  1.00 25.11           O  
ATOM   3885  CG2 THR A 490     -37.795   9.235  18.533  1.00 25.11           C  
ATOM   3886  OG1 THR A 490     -36.477   9.486  16.536  1.00 25.11           O  
ATOM   3887  N   LYS A 491     -34.514  11.307  20.508  1.00 26.23           N  
ATOM   3888  CA  LYS A 491     -34.317  11.133  21.938  1.00 26.23           C  
ATOM   3889  C   LYS A 491     -33.726   9.766  22.249  1.00 26.23           C  
ATOM   3890  CB  LYS A 491     -35.641  11.307  22.676  1.00 26.23           C  
ATOM   3891  O   LYS A 491     -34.238   8.738  21.815  1.00 26.23           O  
ATOM   3892  CG  LYS A 491     -35.718  12.568  23.517  1.00 26.23           C  
ATOM   3893  CD  LYS A 491     -37.064  12.725  24.221  1.00 26.23           C  
ATOM   3894  CE  LYS A 491     -37.164  14.005  25.014  1.00 26.23           C  
ATOM   3895  NZ  LYS A 491     -38.495  14.157  25.655  1.00 26.23           N  
ATOM   3896  N   ALA A 492     -32.388   9.498  22.042  1.00 29.08           N  
ATOM   3897  CA  ALA A 492     -31.439   8.635  22.721  1.00 29.08           C  
ATOM   3898  C   ALA A 492     -32.115   7.788  23.786  1.00 29.08           C  
ATOM   3899  CB  ALA A 492     -30.318   9.468  23.338  1.00 29.08           C  
ATOM   3900  O   ALA A 492     -32.678   8.328  24.759  1.00 29.08           O  
ATOM   3901  N   ALA A 493     -33.076   6.930  23.461  1.00 32.75           N  
ATOM   3902  CA  ALA A 493     -33.436   5.856  24.383  1.00 32.75           C  
ATOM   3903  C   ALA A 493     -32.222   5.353  25.146  1.00 32.75           C  
ATOM   3904  CB  ALA A 493     -34.100   4.704  23.626  1.00 32.75           C  
ATOM   3905  O   ALA A 493     -31.176   5.067  24.541  1.00 32.75           O  
ATOM   3906  N   GLU A 494     -31.699   6.109  26.070  1.00 33.44           N  
ATOM   3907  CA  GLU A 494     -30.872   5.780  27.230  1.00 33.44           C  
ATOM   3908  C   GLU A 494     -30.728   4.268  27.383  1.00 33.44           C  
ATOM   3909  CB  GLU A 494     -31.479   6.380  28.496  1.00 33.44           C  
ATOM   3910  O   GLU A 494     -31.711   3.551  27.567  1.00 33.44           O  
ATOM   3911  CG  GLU A 494     -30.906   7.737  28.866  1.00 33.44           C  
ATOM   3912  CD  GLU A 494     -31.566   8.358  30.075  1.00 33.44           C  
ATOM   3913  OE1 GLU A 494     -31.231   9.515  30.450  1.00 33.44           O  
ATOM   3914  OE2 GLU A 494     -32.444   7.690  30.681  1.00 33.44           O  
ATOM   3915  N   LEU A 495     -30.054   3.543  26.504  1.00 42.62           N  
ATOM   3916  CA  LEU A 495     -29.689   2.143  26.695  1.00 42.62           C  
ATOM   3917  C   LEU A 495     -29.199   1.917  28.138  1.00 42.62           C  
ATOM   3918  CB  LEU A 495     -28.603   1.730  25.702  1.00 42.62           C  
ATOM   3919  O   LEU A 495     -28.523   2.776  28.709  1.00 42.62           O  
ATOM   3920  CG  LEU A 495     -29.059   1.484  24.262  1.00 42.62           C  
ATOM   3921  CD1 LEU A 495     -28.069   2.095  23.279  1.00 42.62           C  
ATOM   3922  CD2 LEU A 495     -29.241  -0.005  24.010  1.00 42.62           C  
ATOM   3923  N   PRO A 496     -29.915   1.142  28.996  1.00 51.41           N  
ATOM   3924  CA  PRO A 496     -29.416   0.868  30.355  1.00 51.41           C  
ATOM   3925  C   PRO A 496     -27.930   0.547  30.362  1.00 51.41           C  
ATOM   3926  CB  PRO A 496     -30.228  -0.349  30.794  1.00 51.41           C  
ATOM   3927  O   PRO A 496     -27.414  -0.054  29.413  1.00 51.41           O  
ATOM   3928  CG  PRO A 496     -31.214  -0.580  29.680  1.00 51.41           C  
ATOM   3929  CD  PRO A 496     -30.826   0.295  28.527  1.00 51.41           C  
ATOM   3930  N   ASP A 497     -27.065   1.428  31.011  1.00 63.97           N  
ATOM   3931  CA  ASP A 497     -25.633   1.458  31.291  1.00 63.97           C  
ATOM   3932  C   ASP A 497     -25.137   0.102  31.793  1.00 63.97           C  
ATOM   3933  CB  ASP A 497     -25.334   2.545  32.329  1.00 63.97           C  
ATOM   3934  O   ASP A 497     -24.042  -0.007  32.337  1.00 63.97           O  
ATOM   3935  CG  ASP A 497     -24.236   3.498  31.890  1.00 63.97           C  
ATOM   3936  OD1 ASP A 497     -23.693   3.327  30.765  1.00 63.97           O  
ATOM   3937  OD2 ASP A 497     -23.902   4.420  32.652  1.00 63.97           O  
ATOM   3938  N   ASP A 498     -25.975  -0.954  31.656  1.00 68.12           N  
ATOM   3939  CA  ASP A 498     -25.534  -2.202  32.278  1.00 68.12           C  
ATOM   3940  C   ASP A 498     -24.485  -2.909  31.444  1.00 68.12           C  
ATOM   3941  CB  ASP A 498     -26.747  -3.129  32.506  1.00 68.12           C  
ATOM   3942  O   ASP A 498     -23.670  -3.674  31.967  1.00 68.12           O  
ATOM   3943  CG  ASP A 498     -27.716  -2.578  33.552  1.00 68.12           C  
ATOM   3944  OD1 ASP A 498     -27.296  -1.789  34.419  1.00 68.12           O  
ATOM   3945  OD2 ASP A 498     -28.905  -2.951  33.493  1.00 68.12           O  
ATOM   3946  N   PHE A 499     -24.362  -2.509  30.058  1.00 72.94           N  
ATOM   3947  CA  PHE A 499     -23.443  -3.183  29.143  1.00 72.94           C  
ATOM   3948  C   PHE A 499     -22.557  -2.180  28.423  1.00 72.94           C  
ATOM   3949  CB  PHE A 499     -24.225  -4.018  28.125  1.00 72.94           C  
ATOM   3950  O   PHE A 499     -22.913  -1.008  28.296  1.00 72.94           O  
ATOM   3951  CG  PHE A 499     -25.241  -4.942  28.747  1.00 72.94           C  
ATOM   3952  CD1 PHE A 499     -24.861  -5.892  29.692  1.00 72.94           C  
ATOM   3953  CD2 PHE A 499     -26.585  -4.863  28.385  1.00 72.94           C  
ATOM   3954  CE1 PHE A 499     -25.792  -6.742  30.261  1.00 72.94           C  
ATOM   3955  CE2 PHE A 499     -27.515  -5.713  28.954  1.00 72.94           C  
ATOM   3956  CZ  PHE A 499     -27.136  -6.656  29.897  1.00 72.94           C  
ATOM   3957  N   ASP A 500     -21.375  -2.633  28.136  1.00 71.19           N  
ATOM   3958  CA  ASP A 500     -20.507  -1.870  27.256  1.00 71.19           C  
ATOM   3959  C   ASP A 500     -20.861  -2.096  25.785  1.00 71.19           C  
ATOM   3960  CB  ASP A 500     -19.038  -2.250  27.499  1.00 71.19           C  
ATOM   3961  O   ASP A 500     -20.323  -2.992  25.149  1.00 71.19           O  
ATOM   3962  CG  ASP A 500     -18.062  -1.267  26.879  1.00 71.19           C  
ATOM   3963  OD1 ASP A 500     -18.447  -0.519  25.951  1.00 71.19           O  
ATOM   3964  OD2 ASP A 500     -16.887  -1.252  27.299  1.00 71.19           O  
ATOM   3965  N   TYR A 501     -21.862  -1.325  25.362  1.00 75.62           N  
ATOM   3966  CA  TYR A 501     -22.482  -1.538  24.054  1.00 75.62           C  
ATOM   3967  C   TYR A 501     -21.463  -1.363  22.940  1.00 75.62           C  
ATOM   3968  CB  TYR A 501     -23.651  -0.569  23.842  1.00 75.62           C  
ATOM   3969  O   TYR A 501     -21.443  -2.147  21.987  1.00 75.62           O  
ATOM   3970  CG  TYR A 501     -24.856  -0.875  24.711  1.00 75.62           C  
ATOM   3971  CD1 TYR A 501     -25.776  -1.848  24.334  1.00 75.62           C  
ATOM   3972  CD2 TYR A 501     -25.067  -0.192  25.902  1.00 75.62           C  
ATOM   3973  CE1 TYR A 501     -26.884  -2.133  25.120  1.00 75.62           C  
ATOM   3974  CE2 TYR A 501     -26.178  -0.467  26.700  1.00 75.62           C  
ATOM   3975  OH  TYR A 501     -28.183  -1.717  27.079  1.00 75.62           O  
ATOM   3976  CZ  TYR A 501     -27.075  -1.440  26.296  1.00 75.62           C  
ATOM   3977  N   PRO A 502     -20.580  -0.408  23.073  1.00 70.88           N  
ATOM   3978  CA  PRO A 502     -19.571  -0.270  22.021  1.00 70.88           C  
ATOM   3979  C   PRO A 502     -18.658  -1.486  21.924  1.00 70.88           C  
ATOM   3980  CB  PRO A 502     -18.787   0.975  22.436  1.00 70.88           C  
ATOM   3981  O   PRO A 502     -18.317  -1.926  20.820  1.00 70.88           O  
ATOM   3982  CG  PRO A 502     -19.739   1.750  23.307  1.00 70.88           C  
ATOM   3983  CD  PRO A 502     -20.625   0.780  24.016  1.00 70.88           C  
ATOM   3984  N   LEU A 503     -18.232  -2.004  23.091  1.00 70.94           N  
ATOM   3985  CA  LEU A 503     -17.410  -3.203  23.100  1.00 70.94           C  
ATOM   3986  C   LEU A 503     -18.183  -4.402  22.551  1.00 70.94           C  
ATOM   3987  CB  LEU A 503     -16.902  -3.506  24.505  1.00 70.94           C  
ATOM   3988  O   LEU A 503     -17.668  -5.164  21.744  1.00 70.94           O  
ATOM   3989  CG  LEU A 503     -16.055  -4.767  24.679  1.00 70.94           C  
ATOM   3990  CD1 LEU A 503     -14.654  -4.543  24.114  1.00 70.94           C  
ATOM   3991  CD2 LEU A 503     -15.993  -5.179  26.137  1.00 70.94           C  
ATOM   3992  N   LEU A 504     -19.448  -4.575  23.136  1.00 70.62           N  
ATOM   3993  CA  LEU A 504     -20.289  -5.689  22.693  1.00 70.62           C  
ATOM   3994  C   LEU A 504     -20.541  -5.603  21.194  1.00 70.62           C  
ATOM   3995  CB  LEU A 504     -21.616  -5.693  23.458  1.00 70.62           C  
ATOM   3996  O   LEU A 504     -20.474  -6.622  20.489  1.00 70.62           O  
ATOM   3997  CG  LEU A 504     -21.583  -6.253  24.874  1.00 70.62           C  
ATOM   3998  CD1 LEU A 504     -22.841  -5.842  25.633  1.00 70.62           C  
ATOM   3999  CD2 LEU A 504     -21.432  -7.770  24.860  1.00 70.62           C  
ATOM   4000  N   ASP A 505     -20.805  -4.295  20.822  1.00 71.69           N  
ATOM   4001  CA  ASP A 505     -20.953  -4.095  19.380  1.00 71.69           C  
ATOM   4002  C   ASP A 505     -19.670  -4.469  18.631  1.00 71.69           C  
ATOM   4003  CB  ASP A 505     -21.330  -2.644  19.081  1.00 71.69           C  
ATOM   4004  O   ASP A 505     -19.726  -5.096  17.586  1.00 71.69           O  
ATOM   4005  CG  ASP A 505     -22.797  -2.347  19.345  1.00 71.69           C  
ATOM   4006  OD1 ASP A 505     -23.601  -3.297  19.420  1.00 71.69           O  
ATOM   4007  OD2 ASP A 505     -23.150  -1.154  19.467  1.00 71.69           O  
ATOM   4008  N   ASP A 506     -18.576  -4.120  19.238  1.00 60.81           N  
ATOM   4009  CA  ASP A 506     -17.275  -4.436  18.661  1.00 60.81           C  
ATOM   4010  C   ASP A 506     -17.018  -5.943  18.673  1.00 60.81           C  
ATOM   4011  CB  ASP A 506     -16.164  -3.706  19.431  1.00 60.81           C  
ATOM   4012  O   ASP A 506     -16.545  -6.497  17.679  1.00 60.81           O  
ATOM   4013  CG  ASP A 506     -16.079  -2.232  19.080  1.00 60.81           C  
ATOM   4014  OD1 ASP A 506     -16.739  -1.790  18.114  1.00 60.81           O  
ATOM   4015  OD2 ASP A 506     -15.351  -1.501  19.795  1.00 60.81           O  
ATOM   4016  N   LEU A 507     -17.393  -6.589  19.802  1.00 55.12           N  
ATOM   4017  CA  LEU A 507     -17.198  -8.022  19.976  1.00 55.12           C  
ATOM   4018  C   LEU A 507     -18.098  -8.817  19.031  1.00 55.12           C  
ATOM   4019  CB  LEU A 507     -17.464  -8.429  21.427  1.00 55.12           C  
ATOM   4020  O   LEU A 507     -17.654  -9.780  18.410  1.00 55.12           O  
ATOM   4021  CG  LEU A 507     -16.323  -8.166  22.418  1.00 55.12           C  
ATOM   4022  CD1 LEU A 507     -16.819  -8.360  23.852  1.00 55.12           C  
ATOM   4023  CD2 LEU A 507     -15.140  -9.074  22.134  1.00 55.12           C  
ATOM   4024  N   VAL A 508     -19.404  -8.332  19.068  1.00 64.75           N  
ATOM   4025  CA  VAL A 508     -20.346  -8.974  18.161  1.00 64.75           C  
ATOM   4026  C   VAL A 508     -19.916  -8.745  16.714  1.00 64.75           C  
ATOM   4027  CB  VAL A 508     -21.792  -8.463  18.374  1.00 64.75           C  
ATOM   4028  O   VAL A 508     -19.961  -9.659  15.891  1.00 64.75           O  
ATOM   4029  CG1 VAL A 508     -22.722  -8.984  17.291  1.00 64.75           C  
ATOM   4030  CG2 VAL A 508     -22.302  -8.865  19.757  1.00 64.75           C  
ATOM   4031  N   GLU A 509     -19.426  -7.539  16.550  1.00 51.25           N  
ATOM   4032  CA  GLU A 509     -18.947  -7.140  15.228  1.00 51.25           C  
ATOM   4033  C   GLU A 509     -17.677  -7.913  14.853  1.00 51.25           C  
ATOM   4034  CB  GLU A 509     -18.664  -5.636  15.185  1.00 51.25           C  
ATOM   4035  O   GLU A 509     -17.551  -8.363  13.711  1.00 51.25           O  
ATOM   4036  CG  GLU A 509     -18.424  -5.098  13.785  1.00 51.25           C  
ATOM   4037  CD  GLU A 509     -18.191  -3.594  13.754  1.00 51.25           C  
ATOM   4038  OE1 GLU A 509     -17.880  -3.052  12.670  1.00 51.25           O  
ATOM   4039  OE2 GLU A 509     -18.337  -2.950  14.824  1.00 51.25           O  
ATOM   4040  N   MET A 510     -16.813  -8.255  15.866  1.00 37.59           N  
ATOM   4041  CA  MET A 510     -15.505  -8.865  15.666  1.00 37.59           C  
ATOM   4042  C   MET A 510     -15.616 -10.391  15.670  1.00 37.59           C  
ATOM   4043  CB  MET A 510     -14.538  -8.406  16.756  1.00 37.59           C  
ATOM   4044  O   MET A 510     -14.992 -11.057  14.842  1.00 37.59           O  
ATOM   4045  CG  MET A 510     -13.919  -7.043  16.487  1.00 37.59           C  
ATOM   4046  SD  MET A 510     -12.561  -6.644  17.661  1.00 37.59           S  
ATOM   4047  CE  MET A 510     -13.519  -5.928  19.029  1.00 37.59           C  
ATOM   4048  N   LEU A 511     -16.450 -10.969  16.461  1.00 48.66           N  
ATOM   4049  CA  LEU A 511     -16.433 -12.407  16.708  1.00 48.66           C  
ATOM   4050  C   LEU A 511     -17.757 -13.041  16.249  1.00 48.66           C  
ATOM   4051  CB  LEU A 511     -16.203 -12.699  18.187  1.00 48.66           C  
ATOM   4052  O   LEU A 511     -17.835 -14.259  16.111  1.00 48.66           O  
ATOM   4053  CG  LEU A 511     -14.863 -12.246  18.765  1.00 48.66           C  
ATOM   4054  CD1 LEU A 511     -14.871 -12.378  20.294  1.00 48.66           C  
ATOM   4055  CD2 LEU A 511     -13.721 -13.045  18.159  1.00 48.66           C  
ATOM   4056  N   GLY A 512     -18.711 -12.189  15.795  1.00 52.94           N  
ATOM   4057  CA  GLY A 512     -20.038 -12.700  15.497  1.00 52.94           C  
ATOM   4058  C   GLY A 512     -20.888 -12.930  16.736  1.00 52.94           C  
ATOM   4059  O   GLY A 512     -20.345 -13.261  17.802  1.00 52.94           O  
ATOM   4060  N   ALA A 513     -22.199 -12.703  16.579  1.00 75.81           N  
ATOM   4061  CA  ALA A 513     -23.159 -12.797  17.672  1.00 75.81           C  
ATOM   4062  C   ALA A 513     -23.191 -14.208  18.255  1.00 75.81           C  
ATOM   4063  CB  ALA A 513     -24.545 -12.384  17.201  1.00 75.81           C  
ATOM   4064  O   ALA A 513     -23.267 -14.377  19.471  1.00 75.81           O  
ATOM   4065  N   SER A 514     -23.062 -15.226  17.285  1.00 74.19           N  
ATOM   4066  CA  SER A 514     -23.142 -16.617  17.719  1.00 74.19           C  
ATOM   4067  C   SER A 514     -21.980 -16.978  18.632  1.00 74.19           C  
ATOM   4068  CB  SER A 514     -23.174 -17.560  16.508  1.00 74.19           C  
ATOM   4069  O   SER A 514     -22.162 -17.653  19.645  1.00 74.19           O  
ATOM   4070  OG  SER A 514     -21.977 -17.445  15.764  1.00 74.19           O  
ATOM   4071  N   PHE A 515     -20.816 -16.469  18.255  1.00 73.06           N  
ATOM   4072  CA  PHE A 515     -19.638 -16.720  19.057  1.00 73.06           C  
ATOM   4073  C   PHE A 515     -19.743 -16.029  20.411  1.00 73.06           C  
ATOM   4074  CB  PHE A 515     -18.373 -16.233  18.330  1.00 73.06           C  
ATOM   4075  O   PHE A 515     -19.406 -16.618  21.442  1.00 73.06           O  
ATOM   4076  CG  PHE A 515     -17.089 -16.620  19.021  1.00 73.06           C  
ATOM   4077  CD1 PHE A 515     -16.471 -15.734  19.891  1.00 73.06           C  
ATOM   4078  CD2 PHE A 515     -16.512 -17.864  18.790  1.00 73.06           C  
ATOM   4079  CE1 PHE A 515     -15.276 -16.091  20.531  1.00 73.06           C  
ATOM   4080  CE2 PHE A 515     -15.332 -18.209  19.421  1.00 73.06           C  
ATOM   4081  CZ  PHE A 515     -14.715 -17.323  20.291  1.00 73.06           C  
ATOM   4082  N   VAL A 516     -20.183 -14.789  20.340  1.00 76.50           N  
ATOM   4083  CA  VAL A 516     -20.349 -14.052  21.594  1.00 76.50           C  
ATOM   4084  C   VAL A 516     -21.344 -14.765  22.507  1.00 76.50           C  
ATOM   4085  CB  VAL A 516     -20.817 -12.596  21.336  1.00 76.50           C  
ATOM   4086  O   VAL A 516     -21.133 -14.865  23.711  1.00 76.50           O  
ATOM   4087  CG1 VAL A 516     -21.015 -11.849  22.647  1.00 76.50           C  
ATOM   4088  CG2 VAL A 516     -19.801 -11.863  20.456  1.00 76.50           C  
ATOM   4089  N   LEU A 517     -22.418 -15.325  21.843  1.00 82.69           N  
ATOM   4090  CA  LEU A 517     -23.409 -16.056  22.610  1.00 82.69           C  
ATOM   4091  C   LEU A 517     -22.785 -17.318  23.218  1.00 82.69           C  
ATOM   4092  CB  LEU A 517     -24.600 -16.439  21.751  1.00 82.69           C  
ATOM   4093  O   LEU A 517     -23.069 -17.663  24.371  1.00 82.69           O  
ATOM   4094  CG  LEU A 517     -25.700 -15.373  21.609  1.00 82.69           C  
ATOM   4095  CD1 LEU A 517     -26.668 -15.759  20.487  1.00 82.69           C  
ATOM   4096  CD2 LEU A 517     -26.451 -15.205  22.933  1.00 82.69           C  
ATOM   4097  N   LYS A 518     -21.954 -17.971  22.391  1.00 79.81           N  
ATOM   4098  CA  LYS A 518     -21.280 -19.170  22.889  1.00 79.81           C  
ATOM   4099  C   LYS A 518     -20.349 -18.836  24.053  1.00 79.81           C  
ATOM   4100  CB  LYS A 518     -20.489 -19.845  21.768  1.00 79.81           C  
ATOM   4101  O   LYS A 518     -20.293 -19.578  25.043  1.00 79.81           O  
ATOM   4102  CG  LYS A 518     -21.342 -20.746  20.872  1.00 79.81           C  
ATOM   4103  CD  LYS A 518     -20.487 -21.456  19.833  1.00 79.81           C  
ATOM   4104  CE  LYS A 518     -21.362 -22.214  18.830  1.00 79.81           C  
ATOM   4105  NZ  LYS A 518     -20.527 -22.877  17.786  1.00 79.81           N  
ATOM   4106  N   ASN A 519     -19.617 -17.737  23.873  1.00 79.12           N  
ATOM   4107  CA  ASN A 519     -18.719 -17.295  24.923  1.00 79.12           C  
ATOM   4108  C   ASN A 519     -19.483 -16.896  26.198  1.00 79.12           C  
ATOM   4109  CB  ASN A 519     -17.861 -16.117  24.443  1.00 79.12           C  
ATOM   4110  O   ASN A 519     -19.023 -17.172  27.308  1.00 79.12           O  
ATOM   4111  CG  ASN A 519     -16.515 -16.566  23.874  1.00 79.12           C  
ATOM   4112  ND2 ASN A 519     -15.859 -15.679  23.149  1.00 79.12           N  
ATOM   4113  OD1 ASN A 519     -16.090 -17.704  24.094  1.00 79.12           O  
ATOM   4114  N   LEU A 520     -20.582 -16.170  25.936  1.00 88.06           N  
ATOM   4115  CA  LEU A 520     -21.448 -15.832  27.051  1.00 88.06           C  
ATOM   4116  C   LEU A 520     -21.947 -17.086  27.758  1.00 88.06           C  
ATOM   4117  CB  LEU A 520     -22.640 -14.982  26.583  1.00 88.06           C  
ATOM   4118  O   LEU A 520     -22.022 -17.135  28.985  1.00 88.06           O  
ATOM   4119  CG  LEU A 520     -23.527 -14.402  27.677  1.00 88.06           C  
ATOM   4120  CD1 LEU A 520     -22.727 -13.482  28.584  1.00 88.06           C  
ATOM   4121  CD2 LEU A 520     -24.720 -13.671  27.061  1.00 88.06           C  
ATOM   4122  N   ALA A 521     -22.303 -18.157  26.955  1.00 87.06           N  
ATOM   4123  CA  ALA A 521     -22.734 -19.444  27.522  1.00 87.06           C  
ATOM   4124  C   ALA A 521     -21.638 -20.064  28.362  1.00 87.06           C  
ATOM   4125  CB  ALA A 521     -23.157 -20.395  26.403  1.00 87.06           C  
ATOM   4126  O   ALA A 521     -21.894 -20.623  29.424  1.00 87.06           O  
ATOM   4127  N   LEU A 522     -20.396 -20.003  27.793  1.00 84.44           N  
ATOM   4128  CA  LEU A 522     -19.243 -20.506  28.539  1.00 84.44           C  
ATOM   4129  C   LEU A 522     -19.053 -19.741  29.846  1.00 84.44           C  
ATOM   4130  CB  LEU A 522     -17.971 -20.409  27.692  1.00 84.44           C  
ATOM   4131  O   LEU A 522     -18.781 -20.346  30.882  1.00 84.44           O  
ATOM   4132  CG  LEU A 522     -16.692 -20.971  28.307  1.00 84.44           C  
ATOM   4133  CD1 LEU A 522     -16.840 -22.475  28.565  1.00 84.44           C  
ATOM   4134  CD2 LEU A 522     -15.492 -20.694  27.412  1.00 84.44           C  
ATOM   4135  N   PHE A 523     -19.181 -18.438  29.787  1.00 89.69           N  
ATOM   4136  CA  PHE A 523     -19.118 -17.615  30.988  1.00 89.69           C  
ATOM   4137  C   PHE A 523     -20.185 -18.031  32.001  1.00 89.69           C  
ATOM   4138  CB  PHE A 523     -19.276 -16.136  30.637  1.00 89.69           C  
ATOM   4139  O   PHE A 523     -19.906 -18.148  33.195  1.00 89.69           O  
ATOM   4140  CG  PHE A 523     -19.175 -15.214  31.832  1.00 89.69           C  
ATOM   4141  CD1 PHE A 523     -20.305 -14.853  32.558  1.00 89.69           C  
ATOM   4142  CD2 PHE A 523     -17.944 -14.710  32.234  1.00 89.69           C  
ATOM   4143  CE1 PHE A 523     -20.221 -14.000  33.653  1.00 89.69           C  
ATOM   4144  CE2 PHE A 523     -17.840 -13.860  33.318  1.00 89.69           C  
ATOM   4145  CZ  PHE A 523     -18.976 -13.505  34.028  1.00 89.69           C  
ATOM   4146  N   LYS A 524     -21.419 -18.234  31.511  1.00 92.31           N  
ATOM   4147  CA  LYS A 524     -22.539 -18.664  32.344  1.00 92.31           C  
ATOM   4148  C   LYS A 524     -22.248 -20.007  33.026  1.00 92.31           C  
ATOM   4149  CB  LYS A 524     -23.817 -18.771  31.519  1.00 92.31           C  
ATOM   4150  O   LYS A 524     -22.599 -20.200  34.192  1.00 92.31           O  
ATOM   4151  CG  LYS A 524     -25.069 -19.021  32.355  1.00 92.31           C  
ATOM   4152  CD  LYS A 524     -26.336 -19.009  31.491  1.00 92.31           C  
ATOM   4153  CE  LYS A 524     -27.584 -19.264  32.313  1.00 92.31           C  
ATOM   4154  NZ  LYS A 524     -28.809 -19.242  31.475  1.00 92.31           N  
ATOM   4155  N   GLN A 525     -21.479 -20.885  32.362  1.00 89.00           N  
ATOM   4156  CA  GLN A 525     -21.134 -22.217  32.884  1.00 89.00           C  
ATOM   4157  C   GLN A 525     -19.992 -22.134  33.885  1.00 89.00           C  
ATOM   4158  CB  GLN A 525     -20.762 -23.159  31.741  1.00 89.00           C  
ATOM   4159  O   GLN A 525     -19.975 -22.855  34.892  1.00 89.00           O  
ATOM   4160  CG  GLN A 525     -20.593 -24.611  32.170  1.00 89.00           C  
ATOM   4161  CD  GLN A 525     -20.206 -25.521  31.020  1.00 89.00           C  
ATOM   4162  NE2 GLN A 525     -20.072 -26.806  31.314  1.00 89.00           N  
ATOM   4163  OE1 GLN A 525     -20.051 -25.074  29.883  1.00 89.00           O  
ATOM   4164  N   THR A 526     -19.087 -21.176  33.716  1.00 88.69           N  
ATOM   4165  CA  THR A 526     -17.864 -21.135  34.498  1.00 88.69           C  
ATOM   4166  C   THR A 526     -18.024 -20.214  35.708  1.00 88.69           C  
ATOM   4167  CB  THR A 526     -16.669 -20.692  33.648  1.00 88.69           C  
ATOM   4168  O   THR A 526     -17.349 -20.387  36.721  1.00 88.69           O  
ATOM   4169  CG2 THR A 526     -16.294 -21.745  32.613  1.00 88.69           C  
ATOM   4170  OG1 THR A 526     -16.999 -19.463  32.978  1.00 88.69           O  
ATOM   4171  N   MET A 527     -18.927 -19.258  35.709  1.00 91.62           N  
ATOM   4172  CA  MET A 527     -19.057 -18.187  36.686  1.00 91.62           C  
ATOM   4173  C   MET A 527     -19.406 -18.772  38.058  1.00 91.62           C  
ATOM   4174  CB  MET A 527     -20.120 -17.175  36.249  1.00 91.62           C  
ATOM   4175  O   MET A 527     -18.879 -18.333  39.074  1.00 91.62           O  
ATOM   4176  CG  MET A 527     -20.152 -15.913  37.102  1.00 91.62           C  
ATOM   4177  SD  MET A 527     -18.545 -15.009  37.058  1.00 91.62           S  
ATOM   4178  CE  MET A 527     -18.809 -13.852  38.430  1.00 91.62           C  
ATOM   4179  N   PRO A 528     -20.299 -19.730  38.178  1.00 92.88           N  
ATOM   4180  CA  PRO A 528     -20.581 -20.299  39.494  1.00 92.88           C  
ATOM   4181  C   PRO A 528     -19.333 -20.819  40.187  1.00 92.88           C  
ATOM   4182  CB  PRO A 528     -21.546 -21.445  39.183  1.00 92.88           C  
ATOM   4183  O   PRO A 528     -19.223 -20.690  41.436  1.00 92.88           O  
ATOM   4184  CG  PRO A 528     -22.223 -21.051  37.903  1.00 92.88           C  
ATOM   4185  CD  PRO A 528     -21.237 -20.292  37.074  1.00 92.88           C  
ATOM   4186  N   GLU A 529     -18.364 -21.382  39.418  1.00 91.56           N  
ATOM   4187  CA  GLU A 529     -17.101 -21.844  39.993  1.00 91.56           C  
ATOM   4188  C   GLU A 529     -16.281 -20.672  40.529  1.00 91.56           C  
ATOM   4189  CB  GLU A 529     -16.304 -22.620  38.960  1.00 91.56           C  
ATOM   4190  O   GLU A 529     -15.665 -20.765  41.584  1.00 91.56           O  
ATOM   4191  CG  GLU A 529     -16.927 -23.960  38.587  1.00 91.56           C  
ATOM   4192  CD  GLU A 529     -16.173 -24.684  37.472  1.00 91.56           C  
ATOM   4193  OE1 GLU A 529     -16.658 -25.725  36.999  1.00 91.56           O  
ATOM   4194  OE2 GLU A 529     -15.086 -24.195  37.089  1.00 91.56           O  
ATOM   4195  N   TYR A 530     -16.292 -19.621  39.752  1.00 91.75           N  
ATOM   4196  CA  TYR A 530     -15.579 -18.425  40.181  1.00 91.75           C  
ATOM   4197  C   TYR A 530     -16.170 -17.855  41.462  1.00 91.75           C  
ATOM   4198  CB  TYR A 530     -15.613 -17.355  39.084  1.00 91.75           C  
ATOM   4199  O   TYR A 530     -15.438 -17.433  42.371  1.00 91.75           O  
ATOM   4200  CG  TYR A 530     -14.677 -17.642  37.921  1.00 91.75           C  
ATOM   4201  CD1 TYR A 530     -13.370 -18.059  38.150  1.00 91.75           C  
ATOM   4202  CD2 TYR A 530     -15.109 -17.503  36.610  1.00 91.75           C  
ATOM   4203  CE1 TYR A 530     -12.510 -18.328  37.095  1.00 91.75           C  
ATOM   4204  CE2 TYR A 530     -14.256 -17.772  35.553  1.00 91.75           C  
ATOM   4205  OH  TYR A 530     -12.105 -18.449  34.754  1.00 91.75           O  
ATOM   4206  CZ  TYR A 530     -12.953 -18.184  35.797  1.00 91.75           C  
ATOM   4207  N   ILE A 531     -17.519 -17.861  41.539  1.00 93.50           N  
ATOM   4208  CA  ILE A 531     -18.208 -17.319  42.699  1.00 93.50           C  
ATOM   4209  C   ILE A 531     -17.937 -18.173  43.923  1.00 93.50           C  
ATOM   4210  CB  ILE A 531     -19.734 -17.213  42.449  1.00 93.50           C  
ATOM   4211  O   ILE A 531     -17.654 -17.662  45.020  1.00 93.50           O  
ATOM   4212  CG1 ILE A 531     -20.026 -16.127  41.412  1.00 93.50           C  
ATOM   4213  CG2 ILE A 531     -20.485 -16.911  43.778  1.00 93.50           C  
ATOM   4214  CD1 ILE A 531     -19.637 -14.719  41.851  1.00 93.50           C  
ATOM   4215  N   ASP A 532     -17.995 -19.480  43.746  1.00 93.50           N  
ATOM   4216  CA  ASP A 532     -17.715 -20.390  44.855  1.00 93.50           C  
ATOM   4217  C   ASP A 532     -16.295 -20.187  45.379  1.00 93.50           C  
ATOM   4218  CB  ASP A 532     -17.906 -21.843  44.418  1.00 93.50           C  
ATOM   4219  O   ASP A 532     -16.069 -20.152  46.590  1.00 93.50           O  
ATOM   4220  CG  ASP A 532     -17.935 -22.828  45.571  1.00 93.50           C  
ATOM   4221  OD1 ASP A 532     -18.677 -22.570  46.542  1.00 93.50           O  
ATOM   4222  OD2 ASP A 532     -17.212 -23.830  45.501  1.00 93.50           O  
ATOM   4223  N   GLU A 533     -15.387 -20.080  44.395  1.00 92.75           N  
ATOM   4224  CA  GLU A 533     -13.991 -19.849  44.766  1.00 92.75           C  
ATOM   4225  C   GLU A 533     -13.835 -18.521  45.511  1.00 92.75           C  
ATOM   4226  CB  GLU A 533     -13.110 -19.857  43.507  1.00 92.75           C  
ATOM   4227  O   GLU A 533     -13.120 -18.451  46.502  1.00 92.75           O  
ATOM   4228  CG  GLU A 533     -11.616 -19.787  43.790  1.00 92.75           C  
ATOM   4229  CD  GLU A 533     -10.748 -19.870  42.553  1.00 92.75           C  
ATOM   4230  OE1 GLU A 533      -9.505 -19.859  42.685  1.00 92.75           O  
ATOM   4231  OE2 GLU A 533     -11.322 -19.938  41.464  1.00 92.75           O  
ATOM   4232  N   LEU A 534     -14.467 -17.471  45.008  1.00 94.31           N  
ATOM   4233  CA  LEU A 534     -14.402 -16.126  45.619  1.00 94.31           C  
ATOM   4234  C   LEU A 534     -14.978 -16.138  47.036  1.00 94.31           C  
ATOM   4235  CB  LEU A 534     -15.154 -15.123  44.758  1.00 94.31           C  
ATOM   4236  O   LEU A 534     -14.393 -15.566  47.955  1.00 94.31           O  
ATOM   4237  CG  LEU A 534     -15.138 -13.672  45.250  1.00 94.31           C  
ATOM   4238  CD1 LEU A 534     -13.703 -13.142  45.290  1.00 94.31           C  
ATOM   4239  CD2 LEU A 534     -16.009 -12.782  44.361  1.00 94.31           C  
ATOM   4240  N   LEU A 535     -16.082 -16.855  47.290  1.00 94.06           N  
ATOM   4241  CA  LEU A 535     -16.718 -16.919  48.606  1.00 94.06           C  
ATOM   4242  C   LEU A 535     -15.865 -17.710  49.593  1.00 94.06           C  
ATOM   4243  CB  LEU A 535     -18.104 -17.561  48.482  1.00 94.06           C  
ATOM   4244  O   LEU A 535     -15.753 -17.345  50.761  1.00 94.06           O  
ATOM   4245  CG  LEU A 535     -19.195 -16.700  47.851  1.00 94.06           C  
ATOM   4246  CD1 LEU A 535     -20.456 -17.526  47.621  1.00 94.06           C  
ATOM   4247  CD2 LEU A 535     -19.498 -15.476  48.711  1.00 94.06           C  
ATOM   4248  N   THR A 536     -15.178 -18.767  49.088  1.00 93.69           N  
ATOM   4249  CA  THR A 536     -14.272 -19.561  49.918  1.00 93.69           C  
ATOM   4250  C   THR A 536     -13.061 -18.735  50.340  1.00 93.69           C  
ATOM   4251  CB  THR A 536     -13.801 -20.831  49.155  1.00 93.69           C  
ATOM   4252  O   THR A 536     -12.674 -18.744  51.509  1.00 93.69           O  
ATOM   4253  CG2 THR A 536     -12.889 -21.687  50.043  1.00 93.69           C  
ATOM   4254  OG1 THR A 536     -14.940 -21.622  48.775  1.00 93.69           O  
ATOM   4255  N   ILE A 537     -12.486 -18.037  49.367  1.00 92.50           N  
ATOM   4256  CA  ILE A 537     -11.309 -17.210  49.609  1.00 92.50           C  
ATOM   4257  C   ILE A 537     -11.671 -16.078  50.587  1.00 92.50           C  
ATOM   4258  CB  ILE A 537     -10.736 -16.615  48.296  1.00 92.50           C  
ATOM   4259  O   ILE A 537     -10.880 -15.731  51.468  1.00 92.50           O  
ATOM   4260  CG1 ILE A 537     -10.132 -17.729  47.446  1.00 92.50           C  
ATOM   4261  CG2 ILE A 537      -9.704 -15.532  48.614  1.00 92.50           C  
ATOM   4262  CD1 ILE A 537      -9.737 -17.289  46.036  1.00 92.50           C  
ATOM   4263  N   TYR A 538     -12.894 -15.538  50.372  1.00 93.44           N  
ATOM   4264  CA  TYR A 538     -13.342 -14.463  51.243  1.00 93.44           C  
ATOM   4265  C   TYR A 538     -13.530 -14.975  52.667  1.00 93.44           C  
ATOM   4266  CB  TYR A 538     -14.645 -13.869  50.714  1.00 93.44           C  
ATOM   4267  O   TYR A 538     -13.180 -14.283  53.616  1.00 93.44           O  
ATOM   4268  CG  TYR A 538     -15.164 -12.702  51.569  1.00 93.44           C  
ATOM   4269  CD1 TYR A 538     -16.321 -12.830  52.321  1.00 93.44           C  
ATOM   4270  CD2 TYR A 538     -14.477 -11.493  51.612  1.00 93.44           C  
ATOM   4271  CE1 TYR A 538     -16.794 -11.775  53.089  1.00 93.44           C  
ATOM   4272  CE2 TYR A 538     -14.944 -10.437  52.382  1.00 93.44           C  
ATOM   4273  OH  TYR A 538     -16.562  -9.533  53.880  1.00 93.44           O  
ATOM   4274  CZ  TYR A 538     -16.096 -10.590  53.109  1.00 93.44           C  
ATOM   4275  N   GLN A 539     -14.074 -16.153  52.892  1.00 92.75           N  
ATOM   4276  CA  GLN A 539     -14.214 -16.747  54.221  1.00 92.75           C  
ATOM   4277  C   GLN A 539     -12.853 -16.938  54.899  1.00 92.75           C  
ATOM   4278  CB  GLN A 539     -14.935 -18.095  54.115  1.00 92.75           C  
ATOM   4279  O   GLN A 539     -12.704 -16.697  56.087  1.00 92.75           O  
ATOM   4280  CG  GLN A 539     -16.436 -17.976  53.901  1.00 92.75           C  
ATOM   4281  CD  GLN A 539     -17.121 -19.328  53.737  1.00 92.75           C  
ATOM   4282  NE2 GLN A 539     -18.442 -19.304  53.708  1.00 92.75           N  
ATOM   4283  OE1 GLN A 539     -16.460 -20.346  53.622  1.00 92.75           O  
ATOM   4284  N   ASN A 540     -11.883 -17.349  54.043  1.00 90.44           N  
ATOM   4285  CA  ASN A 540     -10.521 -17.504  54.539  1.00 90.44           C  
ATOM   4286  C   ASN A 540      -9.921 -16.150  54.952  1.00 90.44           C  
ATOM   4287  CB  ASN A 540      -9.647 -18.193  53.514  1.00 90.44           C  
ATOM   4288  O   ASN A 540      -9.163 -16.071  55.918  1.00 90.44           O  
ATOM   4289  CG  ASN A 540      -9.992 -19.664  53.314  1.00 90.44           C  
ATOM   4290  ND2 ASN A 540      -9.580 -20.219  52.184  1.00 90.44           N  
ATOM   4291  OD1 ASN A 540     -10.629 -20.273  54.170  1.00 90.44           O  
ATOM   4292  N   TYR A 541     -10.219 -15.204  54.132  1.00 90.75           N  
ATOM   4293  CA  TYR A 541      -9.776 -13.859  54.437  1.00 90.75           C  
ATOM   4294  C   TYR A 541     -10.361 -13.377  55.750  1.00 90.75           C  
ATOM   4295  CB  TYR A 541     -10.175 -12.891  53.310  1.00 90.75           C  
ATOM   4296  O   TYR A 541      -9.683 -12.695  56.553  1.00 90.75           O  
ATOM   4297  CG  TYR A 541     -10.055 -11.428  53.689  1.00 90.75           C  
ATOM   4298  CD1 TYR A 541     -11.178 -10.622  53.751  1.00 90.75           C  
ATOM   4299  CD2 TYR A 541      -8.817 -10.867  53.971  1.00 90.75           C  
ATOM   4300  CE1 TYR A 541     -11.074  -9.271  54.097  1.00 90.75           C  
ATOM   4301  CE2 TYR A 541      -8.693  -9.524  54.291  1.00 90.75           C  
ATOM   4302  OH  TYR A 541      -9.721  -7.397  54.708  1.00 90.75           O  
ATOM   4303  CZ  TYR A 541      -9.827  -8.734  54.356  1.00 90.75           C  
ATOM   4304  N   GLN A 542     -11.569 -13.764  56.099  1.00 90.81           N  
ATOM   4305  CA  GLN A 542     -12.184 -13.366  57.364  1.00 90.81           C  
ATOM   4306  C   GLN A 542     -11.464 -13.986  58.562  1.00 90.81           C  
ATOM   4307  CB  GLN A 542     -13.668 -13.755  57.399  1.00 90.81           C  
ATOM   4308  O   GLN A 542     -11.382 -13.387  59.641  1.00 90.81           O  
ATOM   4309  CG  GLN A 542     -14.543 -12.889  56.484  1.00 90.81           C  
ATOM   4310  CD  GLN A 542     -16.020 -13.230  56.608  1.00 90.81           C  
ATOM   4311  NE2 GLN A 542     -16.883 -12.236  56.437  1.00 90.81           N  
ATOM   4312  OE1 GLN A 542     -16.381 -14.399  56.845  1.00 90.81           O  
ATOM   4313  N   LYS A 543     -10.801 -15.102  58.310  1.00 90.44           N  
ATOM   4314  CA  LYS A 543     -10.066 -15.855  59.319  1.00 90.44           C  
ATOM   4315  C   LYS A 543      -8.602 -15.436  59.370  1.00 90.44           C  
ATOM   4316  CB  LYS A 543     -10.180 -17.362  59.093  1.00 90.44           C  
ATOM   4317  O   LYS A 543      -7.992 -15.389  60.444  1.00 90.44           O  
ATOM   4318  CG  LYS A 543     -11.589 -17.899  59.269  1.00 90.44           C  
ATOM   4319  CD  LYS A 543     -11.628 -19.411  59.029  1.00 90.44           C  
ATOM   4320  CE  LYS A 543     -13.052 -19.941  59.130  1.00 90.44           C  
ATOM   4321  NZ  LYS A 543     -13.102 -21.423  58.879  1.00 90.44           N  
ATOM   4322  N   ASP A 544      -8.081 -15.068  58.122  1.00 88.56           N  
ATOM   4323  CA  ASP A 544      -6.684 -14.702  57.934  1.00 88.56           C  
ATOM   4324  C   ASP A 544      -6.564 -13.502  57.004  1.00 88.56           C  
ATOM   4325  CB  ASP A 544      -5.881 -15.892  57.370  1.00 88.56           C  
ATOM   4326  O   ASP A 544      -6.769 -13.620  55.793  1.00 88.56           O  
ATOM   4327  CG  ASP A 544      -4.393 -15.613  57.305  1.00 88.56           C  
ATOM   4328  OD1 ASP A 544      -3.966 -14.468  57.607  1.00 88.56           O  
ATOM   4329  OD2 ASP A 544      -3.640 -16.534  56.943  1.00 88.56           O  
ATOM   4330  N   LYS A 545      -6.106 -12.342  57.582  1.00 83.81           N  
ATOM   4331  CA  LYS A 545      -6.062 -11.064  56.878  1.00 83.81           C  
ATOM   4332  C   LYS A 545      -4.957 -11.054  55.845  1.00 83.81           C  
ATOM   4333  CB  LYS A 545      -5.860  -9.914  57.868  1.00 83.81           C  
ATOM   4334  O   LYS A 545      -4.952 -10.212  54.941  1.00 83.81           O  
ATOM   4335  CG  LYS A 545      -7.074  -9.641  58.773  1.00 83.81           C  
ATOM   4336  CD  LYS A 545      -6.941  -8.301  59.507  1.00 83.81           C  
ATOM   4337  CE  LYS A 545      -8.157  -8.010  60.371  1.00 83.81           C  
ATOM   4338  NZ  LYS A 545      -8.040  -6.698  61.076  1.00 83.81           N  
ATOM   4339  N   GLU A 546      -4.081 -12.083  55.827  1.00 83.06           N  
ATOM   4340  CA  GLU A 546      -2.990 -12.167  54.856  1.00 83.06           C  
ATOM   4341  C   GLU A 546      -3.487 -12.690  53.501  1.00 83.06           C  
ATOM   4342  CB  GLU A 546      -1.876 -13.082  55.377  1.00 83.06           C  
ATOM   4343  O   GLU A 546      -2.810 -12.525  52.468  1.00 83.06           O  
ATOM   4344  CG  GLU A 546      -1.002 -12.432  56.451  1.00 83.06           C  
ATOM   4345  CD  GLU A 546       0.357 -13.115  56.581  1.00 83.06           C  
ATOM   4346  OE1 GLU A 546       1.244 -12.534  57.273  1.00 83.06           O  
ATOM   4347  OE2 GLU A 546       0.525 -14.210  56.050  1.00 83.06           O  
ATOM   4348  N   LYS A 547      -4.695 -13.177  53.475  1.00 85.62           N  
ATOM   4349  CA  LYS A 547      -5.245 -13.753  52.260  1.00 85.62           C  
ATOM   4350  C   LYS A 547      -5.954 -12.690  51.424  1.00 85.62           C  
ATOM   4351  CB  LYS A 547      -6.214 -14.886  52.593  1.00 85.62           C  
ATOM   4352  O   LYS A 547      -6.636 -12.998  50.457  1.00 85.62           O  
ATOM   4353  CG  LYS A 547      -5.549 -16.103  53.230  1.00 85.62           C  
ATOM   4354  CD  LYS A 547      -4.740 -16.913  52.195  1.00 85.62           C  
ATOM   4355  CE  LYS A 547      -4.133 -18.150  52.824  1.00 85.62           C  
ATOM   4356  NZ  LYS A 547      -3.293 -18.906  51.847  1.00 85.62           N  
ATOM   4357  N   LYS A 548      -5.857 -11.491  51.856  1.00 86.25           N  
ATOM   4358  CA  LYS A 548      -6.427 -10.341  51.164  1.00 86.25           C  
ATOM   4359  C   LYS A 548      -6.027 -10.359  49.674  1.00 86.25           C  
ATOM   4360  CB  LYS A 548      -5.973  -9.030  51.791  1.00 86.25           C  
ATOM   4361  O   LYS A 548      -6.863 -10.105  48.811  1.00 86.25           O  
ATOM   4362  CG  LYS A 548      -6.586  -7.792  51.161  1.00 86.25           C  
ATOM   4363  CD  LYS A 548      -6.097  -6.527  51.847  1.00 86.25           C  
ATOM   4364  CE  LYS A 548      -6.632  -5.273  51.163  1.00 86.25           C  
ATOM   4365  NZ  LYS A 548      -6.170  -4.025  51.849  1.00 86.25           N  
ATOM   4366  N   LYS A 549      -4.744 -10.708  49.396  1.00 86.00           N  
ATOM   4367  CA  LYS A 549      -4.203 -10.738  48.051  1.00 86.00           C  
ATOM   4368  C   LYS A 549      -4.887 -11.799  47.206  1.00 86.00           C  
ATOM   4369  CB  LYS A 549      -2.691 -10.976  48.070  1.00 86.00           C  
ATOM   4370  O   LYS A 549      -5.040 -11.639  45.982  1.00 86.00           O  
ATOM   4371  CG  LYS A 549      -1.885  -9.773  48.557  1.00 86.00           C  
ATOM   4372  CD  LYS A 549      -0.389 -10.002  48.363  1.00 86.00           C  
ATOM   4373  CE  LYS A 549       0.419  -8.799  48.851  1.00 86.00           C  
ATOM   4374  NZ  LYS A 549       1.887  -9.017  48.646  1.00 86.00           N  
ATOM   4375  N   ASP A 550      -5.342 -12.813  47.843  1.00 88.50           N  
ATOM   4376  CA  ASP A 550      -6.004 -13.917  47.156  1.00 88.50           C  
ATOM   4377  C   ASP A 550      -7.389 -13.495  46.664  1.00 88.50           C  
ATOM   4378  CB  ASP A 550      -6.115 -15.141  48.062  1.00 88.50           C  
ATOM   4379  O   ASP A 550      -7.803 -13.895  45.562  1.00 88.50           O  
ATOM   4380  CG  ASP A 550      -4.764 -15.760  48.373  1.00 88.50           C  
ATOM   4381  OD1 ASP A 550      -3.765 -15.437  47.715  1.00 88.50           O  
ATOM   4382  OD2 ASP A 550      -4.708 -16.584  49.322  1.00 88.50           O  
ATOM   4383  N   VAL A 551      -8.050 -12.675  47.531  1.00 91.12           N  
ATOM   4384  CA  VAL A 551      -9.346 -12.137  47.126  1.00 91.12           C  
ATOM   4385  C   VAL A 551      -9.175 -11.238  45.905  1.00 91.12           C  
ATOM   4386  CB  VAL A 551     -10.019 -11.351  48.274  1.00 91.12           C  
ATOM   4387  O   VAL A 551      -9.934 -11.332  44.943  1.00 91.12           O  
ATOM   4388  CG1 VAL A 551     -11.330 -10.736  47.805  1.00 91.12           C  
ATOM   4389  CG2 VAL A 551     -10.263 -12.271  49.484  1.00 91.12           C  
ATOM   4390  N   ALA A 552      -8.141 -10.370  45.990  1.00 88.00           N  
ATOM   4391  CA  ALA A 552      -7.870  -9.443  44.889  1.00 88.00           C  
ATOM   4392  C   ALA A 552      -7.553 -10.190  43.595  1.00 88.00           C  
ATOM   4393  CB  ALA A 552      -6.721  -8.506  45.256  1.00 88.00           C  
ATOM   4394  O   ALA A 552      -7.997  -9.803  42.519  1.00 88.00           O  
ATOM   4395  N   ALA A 553      -6.780 -11.291  43.710  1.00 85.31           N  
ATOM   4396  CA  ALA A 553      -6.393 -12.087  42.555  1.00 85.31           C  
ATOM   4397  C   ALA A 553      -7.611 -12.746  41.903  1.00 85.31           C  
ATOM   4398  CB  ALA A 553      -5.383 -13.161  42.964  1.00 85.31           C  
ATOM   4399  O   ALA A 553      -7.722 -12.764  40.683  1.00 85.31           O  
ATOM   4400  N   CYS A 554      -8.518 -13.223  42.775  1.00 89.94           N  
ATOM   4401  CA  CYS A 554      -9.723 -13.851  42.253  1.00 89.94           C  
ATOM   4402  C   CYS A 554     -10.643 -12.824  41.610  1.00 89.94           C  
ATOM   4403  CB  CYS A 554     -10.479 -14.578  43.391  1.00 89.94           C  
ATOM   4404  O   CYS A 554     -11.234 -13.111  40.557  1.00 89.94           O  
ATOM   4405  SG  CYS A 554     -11.766 -15.691  42.774  1.00 89.94           S  
ATOM   4406  N   MET A 555     -10.707 -11.634  42.171  1.00 91.06           N  
ATOM   4407  CA  MET A 555     -11.481 -10.525  41.610  1.00 91.06           C  
ATOM   4408  C   MET A 555     -10.925 -10.138  40.226  1.00 91.06           C  
ATOM   4409  CB  MET A 555     -11.473  -9.323  42.527  1.00 91.06           C  
ATOM   4410  O   MET A 555     -11.691  -9.813  39.323  1.00 91.06           O  
ATOM   4411  CG  MET A 555     -12.368  -9.495  43.743  1.00 91.06           C  
ATOM   4412  SD  MET A 555     -14.148  -9.559  43.311  1.00 91.06           S  
ATOM   4413  CE  MET A 555     -14.646  -7.856  43.712  1.00 91.06           C  
ATOM   4414  N   HIS A 556      -9.617 -10.186  40.090  1.00 86.12           N  
ATOM   4415  CA  HIS A 556      -8.975  -9.911  38.805  1.00 86.12           C  
ATOM   4416  C   HIS A 556      -9.389 -10.927  37.744  1.00 86.12           C  
ATOM   4417  CB  HIS A 556      -7.451  -9.907  38.948  1.00 86.12           C  
ATOM   4418  O   HIS A 556      -9.666 -10.573  36.607  1.00 86.12           O  
ATOM   4419  CG  HIS A 556      -6.723  -9.608  37.677  1.00 86.12           C  
ATOM   4420  CD2 HIS A 556      -5.956 -10.410  36.901  1.00 86.12           C  
ATOM   4421  ND1 HIS A 556      -6.737  -8.378  37.077  1.00 86.12           N  
ATOM   4422  CE1 HIS A 556      -6.007  -8.418  35.974  1.00 86.12           C  
ATOM   4423  NE2 HIS A 556      -5.524  -9.644  35.848  1.00 86.12           N  
ATOM   4424  N   LYS A 557      -9.471 -12.199  38.231  1.00 83.94           N  
ATOM   4425  CA  LYS A 557      -9.891 -13.265  37.307  1.00 83.94           C  
ATOM   4426  C   LYS A 557     -11.323 -13.036  36.835  1.00 83.94           C  
ATOM   4427  CB  LYS A 557      -9.782 -14.627  37.995  1.00 83.94           C  
ATOM   4428  O   LYS A 557     -11.611 -13.182  35.644  1.00 83.94           O  
ATOM   4429  CG  LYS A 557      -8.356 -15.133  38.152  1.00 83.94           C  
ATOM   4430  CD  LYS A 557      -8.314 -16.507  38.811  1.00 83.94           C  
ATOM   4431  CE  LYS A 557      -6.885 -16.950  39.099  1.00 83.94           C  
ATOM   4432  NZ  LYS A 557      -6.841 -18.258  39.803  1.00 83.94           N  
ATOM   4433  N   ILE A 558     -12.190 -12.620  37.699  1.00 90.44           N  
ATOM   4434  CA  ILE A 558     -13.591 -12.378  37.403  1.00 90.44           C  
ATOM   4435  C   ILE A 558     -13.712 -11.143  36.497  1.00 90.44           C  
ATOM   4436  CB  ILE A 558     -14.430 -12.181  38.676  1.00 90.44           C  
ATOM   4437  O   ILE A 558     -14.509 -11.130  35.557  1.00 90.44           O  
ATOM   4438  CG1 ILE A 558     -14.497 -13.488  39.486  1.00 90.44           C  
ATOM   4439  CG2 ILE A 558     -15.837 -11.694  38.326  1.00 90.44           C  
ATOM   4440  CD1 ILE A 558     -15.182 -13.378  40.831  1.00 90.44           C  
ATOM   4441  N   LYS A 559     -12.872 -10.170  36.800  1.00 86.69           N  
ATOM   4442  CA  LYS A 559     -12.849  -8.967  35.980  1.00 86.69           C  
ATOM   4443  C   LYS A 559     -12.519  -9.290  34.526  1.00 86.69           C  
ATOM   4444  CB  LYS A 559     -11.840  -7.955  36.522  1.00 86.69           C  
ATOM   4445  O   LYS A 559     -13.182  -8.814  33.598  1.00 86.69           O  
ATOM   4446  CG  LYS A 559     -11.754  -6.668  35.723  1.00 86.69           C  
ATOM   4447  CD  LYS A 559     -10.574  -5.813  36.161  1.00 86.69           C  
ATOM   4448  CE  LYS A 559     -10.325  -4.651  35.211  1.00 86.69           C  
ATOM   4449  NZ  LYS A 559      -9.132  -3.853  35.603  1.00 86.69           N  
ATOM   4450  N   GLY A 560     -11.476 -10.057  34.394  1.00 75.31           N  
ATOM   4451  CA  GLY A 560     -11.075 -10.484  33.064  1.00 75.31           C  
ATOM   4452  C   GLY A 560     -12.147 -11.268  32.324  1.00 75.31           C  
ATOM   4453  O   GLY A 560     -12.410 -11.028  31.144  1.00 75.31           O  
ATOM   4454  N   ALA A 561     -12.760 -12.190  33.090  1.00 82.75           N  
ATOM   4455  CA  ALA A 561     -13.801 -13.028  32.479  1.00 82.75           C  
ATOM   4456  C   ALA A 561     -15.005 -12.193  32.066  1.00 82.75           C  
ATOM   4457  CB  ALA A 561     -14.236 -14.119  33.457  1.00 82.75           C  
ATOM   4458  O   ALA A 561     -15.542 -12.377  30.974  1.00 82.75           O  
ATOM   4459  N   ALA A 562     -15.386 -11.217  32.887  1.00 86.06           N  
ATOM   4460  CA  ALA A 562     -16.529 -10.346  32.614  1.00 86.06           C  
ATOM   4461  C   ALA A 562     -16.234  -9.409  31.448  1.00 86.06           C  
ATOM   4462  CB  ALA A 562     -16.909  -9.553  33.857  1.00 86.06           C  
ATOM   4463  O   ALA A 562     -17.097  -9.154  30.610  1.00 86.06           O  
ATOM   4464  N   ALA A 563     -15.014  -8.918  31.390  1.00 77.38           N  
ATOM   4465  CA  ALA A 563     -14.600  -8.010  30.318  1.00 77.38           C  
ATOM   4466  C   ALA A 563     -14.616  -8.704  28.965  1.00 77.38           C  
ATOM   4467  CB  ALA A 563     -13.204  -7.457  30.612  1.00 77.38           C  
ATOM   4468  O   ALA A 563     -14.969  -8.091  27.956  1.00 77.38           O  
ATOM   4469  N   SER A 564     -14.339  -9.989  28.991  1.00 71.31           N  
ATOM   4470  CA  SER A 564     -14.228 -10.741  27.744  1.00 71.31           C  
ATOM   4471  C   SER A 564     -15.595 -10.960  27.104  1.00 71.31           C  
ATOM   4472  CB  SER A 564     -13.542 -12.088  27.989  1.00 71.31           C  
ATOM   4473  O   SER A 564     -15.688 -11.161  25.884  1.00 71.31           O  
ATOM   4474  OG  SER A 564     -14.370 -12.942  28.775  1.00 71.31           O  
ATOM   4475  N   VAL A 565     -16.682 -10.816  27.917  1.00 81.75           N  
ATOM   4476  CA  VAL A 565     -17.999 -11.072  27.355  1.00 81.75           C  
ATOM   4477  C   VAL A 565     -18.827  -9.791  27.333  1.00 81.75           C  
ATOM   4478  CB  VAL A 565     -18.761 -12.165  28.139  1.00 81.75           C  
ATOM   4479  O   VAL A 565     -19.988  -9.779  26.909  1.00 81.75           O  
ATOM   4480  CG1 VAL A 565     -18.094 -13.534  27.925  1.00 81.75           C  
ATOM   4481  CG2 VAL A 565     -18.796 -11.820  29.633  1.00 81.75           C  
ATOM   4482  N   GLY A 566     -18.233  -8.670  27.859  1.00 78.06           N  
ATOM   4483  CA  GLY A 566     -18.839  -7.351  27.766  1.00 78.06           C  
ATOM   4484  C   GLY A 566     -19.771  -7.038  28.905  1.00 78.06           C  
ATOM   4485  O   GLY A 566     -20.709  -6.239  28.747  1.00 78.06           O  
ATOM   4486  N   LEU A 567     -19.702  -7.721  30.015  1.00 87.25           N  
ATOM   4487  CA  LEU A 567     -20.514  -7.425  31.192  1.00 87.25           C  
ATOM   4488  C   LEU A 567     -19.862  -6.325  32.033  1.00 87.25           C  
ATOM   4489  CB  LEU A 567     -20.721  -8.684  32.033  1.00 87.25           C  
ATOM   4490  O   LEU A 567     -19.154  -6.622  32.996  1.00 87.25           O  
ATOM   4491  CG  LEU A 567     -21.626  -9.753  31.438  1.00 87.25           C  
ATOM   4492  CD1 LEU A 567     -21.553 -11.043  32.263  1.00 87.25           C  
ATOM   4493  CD2 LEU A 567     -23.072  -9.254  31.381  1.00 87.25           C  
ATOM   4494  N   LYS A 568     -20.136  -5.072  31.728  1.00 86.56           N  
ATOM   4495  CA  LYS A 568     -19.506  -3.882  32.309  1.00 86.56           C  
ATOM   4496  C   LYS A 568     -19.817  -3.759  33.804  1.00 86.56           C  
ATOM   4497  CB  LYS A 568     -19.977  -2.620  31.572  1.00 86.56           C  
ATOM   4498  O   LYS A 568     -18.931  -3.415  34.576  1.00 86.56           O  
ATOM   4499  CG  LYS A 568     -19.232  -1.358  31.971  1.00 86.56           C  
ATOM   4500  CD  LYS A 568     -19.648  -0.175  31.105  1.00 86.56           C  
ATOM   4501  CE  LYS A 568     -18.906   1.096  31.517  1.00 86.56           C  
ATOM   4502  NZ  LYS A 568     -19.299   2.260  30.665  1.00 86.56           N  
ATOM   4503  N   HIS A 569     -21.025  -3.970  34.161  1.00 90.62           N  
ATOM   4504  CA  HIS A 569     -21.415  -3.860  35.553  1.00 90.62           C  
ATOM   4505  C   HIS A 569     -20.588  -4.786  36.442  1.00 90.62           C  
ATOM   4506  CB  HIS A 569     -22.908  -4.181  35.734  1.00 90.62           C  
ATOM   4507  O   HIS A 569     -20.038  -4.344  37.464  1.00 90.62           O  
ATOM   4508  CG  HIS A 569     -23.396  -4.065  37.130  1.00 90.62           C  
ATOM   4509  CD2 HIS A 569     -23.015  -3.235  38.143  1.00 90.62           C  
ATOM   4510  ND1 HIS A 569     -24.400  -4.855  37.641  1.00 90.62           N  
ATOM   4511  CE1 HIS A 569     -24.621  -4.530  38.903  1.00 90.62           C  
ATOM   4512  NE2 HIS A 569     -23.789  -3.547  39.235  1.00 90.62           N  
ATOM   4513  N   ILE A 570     -20.412  -6.054  36.076  1.00 91.06           N  
ATOM   4514  CA  ILE A 570     -19.638  -7.029  36.830  1.00 91.06           C  
ATOM   4515  C   ILE A 570     -18.161  -6.655  36.798  1.00 91.06           C  
ATOM   4516  CB  ILE A 570     -19.845  -8.459  36.312  1.00 91.06           C  
ATOM   4517  O   ILE A 570     -17.462  -6.753  37.809  1.00 91.06           O  
ATOM   4518  CG1 ILE A 570     -21.313  -8.866  36.392  1.00 91.06           C  
ATOM   4519  CG2 ILE A 570     -18.956  -9.446  37.069  1.00 91.06           C  
ATOM   4520  CD1 ILE A 570     -21.874  -8.890  37.819  1.00 91.06           C  
ATOM   4521  N   GLN A 571     -17.733  -6.185  35.660  1.00 88.81           N  
ATOM   4522  CA  GLN A 571     -16.340  -5.767  35.453  1.00 88.81           C  
ATOM   4523  C   GLN A 571     -15.975  -4.636  36.425  1.00 88.81           C  
ATOM   4524  CB  GLN A 571     -16.109  -5.323  33.996  1.00 88.81           C  
ATOM   4525  O   GLN A 571     -14.905  -4.667  37.036  1.00 88.81           O  
ATOM   4526  CG  GLN A 571     -14.682  -4.907  33.713  1.00 88.81           C  
ATOM   4527  CD  GLN A 571     -14.510  -4.336  32.315  1.00 88.81           C  
ATOM   4528  NE2 GLN A 571     -13.264  -4.142  31.907  1.00 88.81           N  
ATOM   4529  OE1 GLN A 571     -15.491  -4.049  31.623  1.00 88.81           O  
ATOM   4530  N   LEU A 572     -16.840  -3.670  36.570  1.00 89.25           N  
ATOM   4531  CA  LEU A 572     -16.582  -2.509  37.400  1.00 89.25           C  
ATOM   4532  C   LEU A 572     -16.549  -2.898  38.876  1.00 89.25           C  
ATOM   4533  CB  LEU A 572     -17.662  -1.437  37.177  1.00 89.25           C  
ATOM   4534  O   LEU A 572     -15.690  -2.419  39.629  1.00 89.25           O  
ATOM   4535  CG  LEU A 572     -17.567  -0.652  35.872  1.00 89.25           C  
ATOM   4536  CD1 LEU A 572     -18.809   0.191  35.650  1.00 89.25           C  
ATOM   4537  CD2 LEU A 572     -16.308   0.217  35.849  1.00 89.25           C  
ATOM   4538  N   LEU A 573     -17.445  -3.803  39.286  1.00 91.25           N  
ATOM   4539  CA  LEU A 573     -17.471  -4.260  40.667  1.00 91.25           C  
ATOM   4540  C   LEU A 573     -16.201  -5.054  40.983  1.00 91.25           C  
ATOM   4541  CB  LEU A 573     -18.700  -5.134  40.907  1.00 91.25           C  
ATOM   4542  O   LEU A 573     -15.629  -4.872  42.068  1.00 91.25           O  
ATOM   4543  CG  LEU A 573     -20.038  -4.397  41.002  1.00 91.25           C  
ATOM   4544  CD1 LEU A 573     -21.196  -5.383  41.060  1.00 91.25           C  
ATOM   4545  CD2 LEU A 573     -20.069  -3.485  42.248  1.00 91.25           C  
ATOM   4546  N   ALA A 574     -15.793  -5.875  40.013  1.00 91.06           N  
ATOM   4547  CA  ALA A 574     -14.583  -6.671  40.209  1.00 91.06           C  
ATOM   4548  C   ALA A 574     -13.338  -5.797  40.248  1.00 91.06           C  
ATOM   4549  CB  ALA A 574     -14.450  -7.734  39.112  1.00 91.06           C  
ATOM   4550  O   ALA A 574     -12.392  -6.079  40.981  1.00 91.06           O  
ATOM   4551  N   GLU A 575     -13.327  -4.732  39.438  1.00 89.81           N  
ATOM   4552  CA  GLU A 575     -12.226  -3.771  39.407  1.00 89.81           C  
ATOM   4553  C   GLU A 575     -12.080  -3.076  40.779  1.00 89.81           C  
ATOM   4554  CB  GLU A 575     -12.444  -2.733  38.304  1.00 89.81           C  
ATOM   4555  O   GLU A 575     -10.962  -2.887  41.258  1.00 89.81           O  
ATOM   4556  CG  GLU A 575     -11.286  -1.757  38.147  1.00 89.81           C  
ATOM   4557  CD  GLU A 575     -11.397  -0.900  36.897  1.00 89.81           C  
ATOM   4558  OE1 GLU A 575     -10.430  -0.171  36.569  1.00 89.81           O  
ATOM   4559  OE2 GLU A 575     -12.458  -0.956  36.251  1.00 89.81           O  
ATOM   4560  N   LYS A 576     -13.188  -2.756  41.388  1.00 87.88           N  
ATOM   4561  CA  LYS A 576     -13.162  -2.129  42.716  1.00 87.88           C  
ATOM   4562  C   LYS A 576     -12.593  -3.084  43.750  1.00 87.88           C  
ATOM   4563  CB  LYS A 576     -14.564  -1.670  43.129  1.00 87.88           C  
ATOM   4564  O   LYS A 576     -11.856  -2.661  44.659  1.00 87.88           O  
ATOM   4565  CG  LYS A 576     -15.086  -0.498  42.306  1.00 87.88           C  
ATOM   4566  CD  LYS A 576     -16.491  -0.094  42.773  1.00 87.88           C  
ATOM   4567  CE  LYS A 576     -17.050   1.040  41.919  1.00 87.88           C  
ATOM   4568  NZ  LYS A 576     -18.446   1.390  42.303  1.00 87.88           N  
ATOM   4569  N   GLY A 577     -12.834  -4.356  43.543  1.00 86.69           N  
ATOM   4570  CA  GLY A 577     -12.406  -5.360  44.520  1.00 86.69           C  
ATOM   4571  C   GLY A 577     -10.946  -5.742  44.370  1.00 86.69           C  
ATOM   4572  O   GLY A 577     -10.352  -6.302  45.273  1.00 86.69           O  
ATOM   4573  N   GLN A 578     -10.265  -5.335  43.289  1.00 83.31           N  
ATOM   4574  CA  GLN A 578      -8.894  -5.703  42.972  1.00 83.31           C  
ATOM   4575  C   GLN A 578      -7.891  -4.785  43.646  1.00 83.31           C  
ATOM   4576  CB  GLN A 578      -8.670  -5.694  41.458  1.00 83.31           C  
ATOM   4577  O   GLN A 578      -6.768  -5.187  43.956  1.00 83.31           O  
ATOM   4578  CG  GLN A 578      -7.332  -6.292  41.008  1.00 83.31           C  
ATOM   4579  CD  GLN A 578      -7.137  -6.259  39.513  1.00 83.31           C  
ATOM   4580  NE2 GLN A 578      -6.000  -6.770  39.044  1.00 83.31           N  
ATOM   4581  OE1 GLN A 578      -7.997  -5.774  38.767  1.00 83.31           O  
ATOM   4582  N   HIS A 579      -8.360  -3.589  43.854  1.00 79.81           N  
ATOM   4583  CA  HIS A 579      -7.456  -2.607  44.411  1.00 79.81           C  
ATOM   4584  C   HIS A 579      -7.466  -2.667  45.932  1.00 79.81           C  
ATOM   4585  CB  HIS A 579      -7.842  -1.195  43.953  1.00 79.81           C  
ATOM   4586  O   HIS A 579      -8.196  -1.904  46.595  1.00 79.81           O  
ATOM   4587  CG  HIS A 579      -7.579  -0.954  42.507  1.00 79.81           C  
ATOM   4588  CD2 HIS A 579      -6.441  -0.611  41.847  1.00 79.81           C  
ATOM   4589  ND1 HIS A 579      -8.553  -1.074  41.530  1.00 79.81           N  
ATOM   4590  CE1 HIS A 579      -8.031  -0.807  40.350  1.00 79.81           C  
ATOM   4591  NE2 HIS A 579      -6.747  -0.530  40.504  1.00 79.81           N  
ATOM   4592  N   ASP A 580      -6.711  -3.645  46.581  1.00 70.56           N  
ATOM   4593  CA  ASP A 580      -6.765  -4.010  47.990  1.00 70.56           C  
ATOM   4594  C   ASP A 580      -6.030  -2.974  48.858  1.00 70.56           C  
ATOM   4595  CB  ASP A 580      -6.177  -5.390  48.220  1.00 70.56           C  
ATOM   4596  O   ASP A 580      -5.947  -3.112  50.056  1.00 70.56           O  
ATOM   4597  CG  ASP A 580      -4.736  -5.513  47.769  1.00 70.56           C  
ATOM   4598  OD1 ASP A 580      -4.309  -4.743  46.869  1.00 70.56           O  
ATOM   4599  OD2 ASP A 580      -4.013  -6.395  48.273  1.00 70.56           O  
ATOM   4600  N   GLU A 581      -5.484  -1.810  48.264  1.00 71.38           N  
ATOM   4601  CA  GLU A 581      -4.675  -0.867  49.047  1.00 71.38           C  
ATOM   4602  C   GLU A 581      -5.536   0.209  49.668  1.00 71.38           C  
ATOM   4603  CB  GLU A 581      -3.603  -0.233  48.164  1.00 71.38           C  
ATOM   4604  O   GLU A 581      -5.160   0.796  50.694  1.00 71.38           O  
ATOM   4605  CG  GLU A 581      -2.537  -1.218  47.670  1.00 71.38           C  
ATOM   4606  CD  GLU A 581      -1.477  -0.566  46.813  1.00 71.38           C  
ATOM   4607  OE1 GLU A 581      -0.564  -1.281  46.320  1.00 71.38           O  
ATOM   4608  OE2 GLU A 581      -1.553   0.668  46.604  1.00 71.38           O  
ATOM   4609  N   ALA A 582      -6.856   0.247  49.396  1.00 69.56           N  
ATOM   4610  CA  ALA A 582      -7.690   1.375  49.835  1.00 69.56           C  
ATOM   4611  C   ALA A 582      -8.570   0.994  51.024  1.00 69.56           C  
ATOM   4612  CB  ALA A 582      -8.545   1.855  48.649  1.00 69.56           C  
ATOM   4613  O   ALA A 582      -8.951  -0.171  51.152  1.00 69.56           O  
ATOM   4614  N   ASP A 583      -8.631   1.794  52.096  1.00 75.12           N  
ATOM   4615  CA  ASP A 583      -9.516   1.630  53.243  1.00 75.12           C  
ATOM   4616  C   ASP A 583     -10.952   1.351  52.810  1.00 75.12           C  
ATOM   4617  CB  ASP A 583      -9.485   2.872  54.153  1.00 75.12           C  
ATOM   4618  O   ASP A 583     -11.673   0.584  53.458  1.00 75.12           O  
ATOM   4619  CG  ASP A 583      -8.192   3.001  54.942  1.00 75.12           C  
ATOM   4620  OD1 ASP A 583      -7.537   1.973  55.204  1.00 75.12           O  
ATOM   4621  OD2 ASP A 583      -7.827   4.145  55.295  1.00 75.12           O  
ATOM   4622  N   ILE A 584     -11.266   1.805  51.678  1.00 79.44           N  
ATOM   4623  CA  ILE A 584     -12.583   1.631  51.069  1.00 79.44           C  
ATOM   4624  C   ILE A 584     -12.815   0.170  50.726  1.00 79.44           C  
ATOM   4625  CB  ILE A 584     -12.752   2.522  49.826  1.00 79.44           C  
ATOM   4626  O   ILE A 584     -13.948  -0.317  50.789  1.00 79.44           O  
ATOM   4627  CG1 ILE A 584     -12.569   4.004  50.182  1.00 79.44           C  
ATOM   4628  CG2 ILE A 584     -14.115   2.279  49.161  1.00 79.44           C  
ATOM   4629  CD1 ILE A 584     -12.444   4.923  48.977  1.00 79.44           C  
ATOM   4630  N   TRP A 585     -11.781  -0.500  50.421  1.00 86.75           N  
ATOM   4631  CA  TRP A 585     -11.850  -1.891  50.031  1.00 86.75           C  
ATOM   4632  C   TRP A 585     -12.340  -2.781  51.161  1.00 86.75           C  
ATOM   4633  CB  TRP A 585     -10.481  -2.375  49.549  1.00 86.75           C  
ATOM   4634  O   TRP A 585     -13.272  -3.570  51.008  1.00 86.75           O  
ATOM   4635  CG  TRP A 585     -10.506  -3.741  48.922  1.00 86.75           C  
ATOM   4636  CD1 TRP A 585     -10.659  -4.022  47.576  1.00 86.75           C  
ATOM   4637  CD2 TRP A 585     -10.367  -5.001  49.567  1.00 86.75           C  
ATOM   4638  CE2 TRP A 585     -10.455  -6.010  48.594  1.00 86.75           C  
ATOM   4639  CE3 TRP A 585     -10.185  -5.369  50.906  1.00 86.75           C  
ATOM   4640  NE1 TRP A 585     -10.629  -5.385  47.373  1.00 86.75           N  
ATOM   4641  CH2 TRP A 585     -10.180  -7.703  50.212  1.00 86.75           C  
ATOM   4642  CZ2 TRP A 585     -10.364  -7.354  48.914  1.00 86.75           C  
ATOM   4643  CZ3 TRP A 585     -10.095  -6.713  51.225  1.00 86.75           C  
ATOM   4644  N   ARG A 586     -11.744  -2.583  52.383  1.00 81.94           N  
ATOM   4645  CA  ARG A 586     -12.056  -3.383  53.566  1.00 81.94           C  
ATOM   4646  C   ARG A 586     -13.512  -3.253  53.942  1.00 81.94           C  
ATOM   4647  CB  ARG A 586     -11.145  -3.020  54.715  1.00 81.94           C  
ATOM   4648  O   ARG A 586     -14.170  -4.224  54.336  1.00 81.94           O  
ATOM   4649  CG  ARG A 586      -9.733  -3.570  54.609  1.00 81.94           C  
ATOM   4650  CD  ARG A 586      -8.900  -3.214  55.841  1.00 81.94           C  
ATOM   4651  NE  ARG A 586      -7.502  -3.587  55.670  1.00 81.94           N  
ATOM   4652  NH1 ARG A 586      -6.762  -2.541  57.594  1.00 81.94           N  
ATOM   4653  NH2 ARG A 586      -5.277  -3.648  56.233  1.00 81.94           N  
ATOM   4654  CZ  ARG A 586      -6.518  -3.251  56.507  1.00 81.94           C  
ATOM   4655  N   GLU A 587     -14.106  -2.066  53.777  1.00 84.38           N  
ATOM   4656  CA  GLU A 587     -15.467  -1.761  54.221  1.00 84.38           C  
ATOM   4657  C   GLU A 587     -16.502  -2.227  53.211  1.00 84.38           C  
ATOM   4658  CB  GLU A 587     -15.626  -0.257  54.476  1.00 84.38           C  
ATOM   4659  O   GLU A 587     -17.630  -2.575  53.569  1.00 84.38           O  
ATOM   4660  CG  GLU A 587     -14.881   0.244  55.703  1.00 84.38           C  
ATOM   4661  CD  GLU A 587     -15.009   1.737  55.903  1.00 84.38           C  
ATOM   4662  OE1 GLU A 587     -14.409   2.276  56.871  1.00 84.38           O  
ATOM   4663  OE2 GLU A 587     -15.719   2.391  55.106  1.00 84.38           O  
ATOM   4664  N   ASN A 588     -16.010  -2.469  51.926  1.00 90.69           N  
ATOM   4665  CA  ASN A 588     -17.030  -2.612  50.910  1.00 90.69           C  
ATOM   4666  C   ASN A 588     -16.905  -3.954  50.179  1.00 90.69           C  
ATOM   4667  CB  ASN A 588     -16.944  -1.464  49.887  1.00 90.69           C  
ATOM   4668  O   ASN A 588     -17.775  -4.321  49.385  1.00 90.69           O  
ATOM   4669  CG  ASN A 588     -17.417  -0.152  50.465  1.00 90.69           C  
ATOM   4670  ND2 ASN A 588     -16.602   0.889  50.328  1.00 90.69           N  
ATOM   4671  OD1 ASN A 588     -18.519  -0.056  51.051  1.00 90.69           O  
ATOM   4672  N   ILE A 589     -15.757  -4.698  50.478  1.00 91.62           N  
ATOM   4673  CA  ILE A 589     -15.469  -5.887  49.672  1.00 91.62           C  
ATOM   4674  C   ILE A 589     -16.620  -6.881  49.802  1.00 91.62           C  
ATOM   4675  CB  ILE A 589     -14.149  -6.555  50.127  1.00 91.62           C  
ATOM   4676  O   ILE A 589     -17.036  -7.496  48.842  1.00 91.62           O  
ATOM   4677  CG1 ILE A 589     -13.802  -7.707  49.187  1.00 91.62           C  
ATOM   4678  CG2 ILE A 589     -14.229  -7.027  51.567  1.00 91.62           C  
ATOM   4679  CD1 ILE A 589     -13.629  -7.307  47.729  1.00 91.62           C  
ATOM   4680  N   LYS A 590     -17.222  -7.054  50.996  1.00 91.75           N  
ATOM   4681  CA  LYS A 590     -18.352  -7.965  51.172  1.00 91.75           C  
ATOM   4682  C   LYS A 590     -19.553  -7.523  50.348  1.00 91.75           C  
ATOM   4683  CB  LYS A 590     -18.752  -8.031  52.656  1.00 91.75           C  
ATOM   4684  O   LYS A 590     -20.222  -8.353  49.735  1.00 91.75           O  
ATOM   4685  CG  LYS A 590     -19.865  -9.011  52.964  1.00 91.75           C  
ATOM   4686  CD  LYS A 590     -20.120  -9.141  54.443  1.00 91.75           C  
ATOM   4687  CE  LYS A 590     -21.233 -10.136  54.756  1.00 91.75           C  
ATOM   4688  NZ  LYS A 590     -21.566 -10.175  56.215  1.00 91.75           N  
ATOM   4689  N   ARG A 591     -19.782  -6.225  50.382  1.00 93.12           N  
ATOM   4690  CA  ARG A 591     -20.888  -5.677  49.616  1.00 93.12           C  
ATOM   4691  C   ARG A 591     -20.706  -5.937  48.116  1.00 93.12           C  
ATOM   4692  CB  ARG A 591     -21.017  -4.173  49.846  1.00 93.12           C  
ATOM   4693  O   ARG A 591     -21.644  -6.340  47.418  1.00 93.12           O  
ATOM   4694  CG  ARG A 591     -22.230  -3.539  49.191  1.00 93.12           C  
ATOM   4695  CD  ARG A 591     -22.328  -2.048  49.502  1.00 93.12           C  
ATOM   4696  NE  ARG A 591     -21.307  -1.288  48.766  1.00 93.12           N  
ATOM   4697  NH1 ARG A 591     -22.650   0.569  48.438  1.00 93.12           N  
ATOM   4698  NH2 ARG A 591     -20.497   0.549  47.669  1.00 93.12           N  
ATOM   4699  CZ  ARG A 591     -21.490  -0.060  48.291  1.00 93.12           C  
ATOM   4700  N   TRP A 592     -19.529  -5.742  47.551  1.00 93.69           N  
ATOM   4701  CA  TRP A 592     -19.242  -5.954  46.132  1.00 93.69           C  
ATOM   4702  C   TRP A 592     -19.380  -7.409  45.778  1.00 93.69           C  
ATOM   4703  CB  TRP A 592     -17.837  -5.443  45.793  1.00 93.69           C  
ATOM   4704  O   TRP A 592     -19.925  -7.746  44.721  1.00 93.69           O  
ATOM   4705  CG  TRP A 592     -17.647  -3.974  46.020  1.00 93.69           C  
ATOM   4706  CD1 TRP A 592     -18.603  -2.990  45.964  1.00 93.69           C  
ATOM   4707  CD2 TRP A 592     -16.419  -3.311  46.332  1.00 93.69           C  
ATOM   4708  CE2 TRP A 592     -16.704  -1.923  46.456  1.00 93.69           C  
ATOM   4709  CE3 TRP A 592     -15.105  -3.746  46.535  1.00 93.69           C  
ATOM   4710  NE1 TRP A 592     -18.043  -1.764  46.205  1.00 93.69           N  
ATOM   4711  CH2 TRP A 592     -14.442  -1.438  46.943  1.00 93.69           C  
ATOM   4712  CZ2 TRP A 592     -15.720  -0.986  46.743  1.00 93.69           C  
ATOM   4713  CZ3 TRP A 592     -14.128  -2.805  46.853  1.00 93.69           C  
ATOM   4714  N   ILE A 593     -18.850  -8.305  46.678  1.00 93.69           N  
ATOM   4715  CA  ILE A 593     -18.959  -9.728  46.457  1.00 93.69           C  
ATOM   4716  C   ILE A 593     -20.427 -10.147  46.406  1.00 93.69           C  
ATOM   4717  CB  ILE A 593     -18.203 -10.541  47.528  1.00 93.69           C  
ATOM   4718  O   ILE A 593     -20.848 -10.885  45.521  1.00 93.69           O  
ATOM   4719  CG1 ILE A 593     -16.692 -10.336  47.392  1.00 93.69           C  
ATOM   4720  CG2 ILE A 593     -18.561 -12.026  47.431  1.00 93.69           C  
ATOM   4721  CD1 ILE A 593     -15.873 -10.988  48.492  1.00 93.69           C  
ATOM   4722  N   ASP A 594     -21.221  -9.641  47.379  1.00 92.31           N  
ATOM   4723  CA  ASP A 594     -22.646  -9.953  47.438  1.00 92.31           C  
ATOM   4724  C   ASP A 594     -23.371  -9.470  46.184  1.00 92.31           C  
ATOM   4725  CB  ASP A 594     -23.283  -9.344  48.692  1.00 92.31           C  
ATOM   4726  O   ASP A 594     -24.232 -10.164  45.642  1.00 92.31           O  
ATOM   4727  CG  ASP A 594     -22.887 -10.045  49.966  1.00 92.31           C  
ATOM   4728  OD1 ASP A 594     -22.381 -11.202  49.891  1.00 92.31           O  
ATOM   4729  OD2 ASP A 594     -23.068  -9.468  51.049  1.00 92.31           O  
ATOM   4730  N   GLU A 595     -22.966  -8.328  45.729  1.00 92.69           N  
ATOM   4731  CA  GLU A 595     -23.603  -7.754  44.536  1.00 92.69           C  
ATOM   4732  C   GLU A 595     -23.285  -8.579  43.303  1.00 92.69           C  
ATOM   4733  CB  GLU A 595     -23.130  -6.305  44.334  1.00 92.69           C  
ATOM   4734  O   GLU A 595     -24.145  -8.784  42.455  1.00 92.69           O  
ATOM   4735  CG  GLU A 595     -23.815  -5.311  45.271  1.00 92.69           C  
ATOM   4736  CD  GLU A 595     -23.479  -3.854  44.960  1.00 92.69           C  
ATOM   4737  OE1 GLU A 595     -23.508  -3.016  45.858  1.00 92.69           O  
ATOM   4738  OE2 GLU A 595     -23.168  -3.566  43.785  1.00 92.69           O  
ATOM   4739  N   ILE A 596     -22.023  -9.016  43.150  1.00 93.44           N  
ATOM   4740  CA  ILE A 596     -21.631  -9.842  42.007  1.00 93.44           C  
ATOM   4741  C   ILE A 596     -22.402 -11.171  42.051  1.00 93.44           C  
ATOM   4742  CB  ILE A 596     -20.116 -10.104  42.000  1.00 93.44           C  
ATOM   4743  O   ILE A 596     -22.921 -11.624  41.041  1.00 93.44           O  
ATOM   4744  CG1 ILE A 596     -19.352  -8.823  41.630  1.00 93.44           C  
ATOM   4745  CG2 ILE A 596     -19.776 -11.239  41.017  1.00 93.44           C  
ATOM   4746  CD1 ILE A 596     -17.840  -8.956  41.714  1.00 93.44           C  
ATOM   4747  N   GLU A 597     -22.547 -11.739  43.267  1.00 93.06           N  
ATOM   4748  CA  GLU A 597     -23.228 -13.016  43.455  1.00 93.06           C  
ATOM   4749  C   GLU A 597     -24.701 -12.918  43.085  1.00 93.06           C  
ATOM   4750  CB  GLU A 597     -23.057 -13.522  44.872  1.00 93.06           C  
ATOM   4751  O   GLU A 597     -25.262 -13.817  42.456  1.00 93.06           O  
ATOM   4752  CG  GLU A 597     -23.613 -14.918  45.135  1.00 93.06           C  
ATOM   4753  CD  GLU A 597     -23.519 -15.367  46.580  1.00 93.06           C  
ATOM   4754  OE1 GLU A 597     -23.663 -16.582  46.859  1.00 93.06           O  
ATOM   4755  OE2 GLU A 597     -23.283 -14.496  47.436  1.00 93.06           O  
ATOM   4756  N   GLN A 598     -25.329 -11.772  43.370  1.00 90.62           N  
ATOM   4757  CA  GLN A 598     -26.765 -11.610  43.227  1.00 90.62           C  
ATOM   4758  C   GLN A 598     -27.125 -11.157  41.810  1.00 90.62           C  
ATOM   4759  CB  GLN A 598     -27.321 -10.635  44.241  1.00 90.62           C  
ATOM   4760  O   GLN A 598     -28.194 -11.499  41.295  1.00 90.62           O  
ATOM   4761  CG  GLN A 598     -27.391 -11.190  45.678  1.00 90.62           C  
ATOM   4762  CD  GLN A 598     -27.864 -10.173  46.665  1.00 90.62           C  
ATOM   4763  NE2 GLN A 598     -27.960 -10.572  47.938  1.00 90.62           N  
ATOM   4764  OE1 GLN A 598     -28.135  -9.009  46.323  1.00 90.62           O  
ATOM   4765  N   SER A 599     -26.157 -10.455  41.149  1.00 90.81           N  
ATOM   4766  CA  SER A 599     -26.576  -9.750  39.937  1.00 90.81           C  
ATOM   4767  C   SER A 599     -26.028 -10.414  38.677  1.00 90.81           C  
ATOM   4768  CB  SER A 599     -26.120  -8.291  40.000  1.00 90.81           C  
ATOM   4769  O   SER A 599     -26.534 -10.202  37.576  1.00 90.81           O  
ATOM   4770  OG  SER A 599     -24.704  -8.205  40.051  1.00 90.81           O  
ATOM   4771  N   TRP A 600     -24.976 -11.278  38.786  1.00 92.56           N  
ATOM   4772  CA  TRP A 600     -24.267 -11.725  37.564  1.00 92.56           C  
ATOM   4773  C   TRP A 600     -25.210 -12.516  36.657  1.00 92.56           C  
ATOM   4774  CB  TRP A 600     -23.071 -12.600  37.956  1.00 92.56           C  
ATOM   4775  O   TRP A 600     -25.160 -12.370  35.424  1.00 92.56           O  
ATOM   4776  CG  TRP A 600     -23.438 -13.946  38.491  1.00 92.56           C  
ATOM   4777  CD1 TRP A 600     -23.627 -14.288  39.788  1.00 92.56           C  
ATOM   4778  CD2 TRP A 600     -23.643 -15.134  37.720  1.00 92.56           C  
ATOM   4779  CE2 TRP A 600     -23.960 -16.161  38.638  1.00 92.56           C  
ATOM   4780  CE3 TRP A 600     -23.598 -15.429  36.365  1.00 92.56           C  
ATOM   4781  NE1 TRP A 600     -23.943 -15.619  39.889  1.00 92.56           N  
ATOM   4782  CH2 TRP A 600     -24.178 -17.737  36.869  1.00 92.56           C  
ATOM   4783  CZ2 TRP A 600     -24.238 -17.473  38.230  1.00 92.56           C  
ATOM   4784  CZ3 TRP A 600     -23.876 -16.727  35.952  1.00 92.56           C  
ATOM   4785  N   PHE A 601     -26.052 -13.417  37.216  1.00 92.50           N  
ATOM   4786  CA  PHE A 601     -26.933 -14.254  36.410  1.00 92.50           C  
ATOM   4787  C   PHE A 601     -27.940 -13.393  35.632  1.00 92.50           C  
ATOM   4788  CB  PHE A 601     -27.658 -15.273  37.283  1.00 92.50           C  
ATOM   4789  O   PHE A 601     -28.184 -13.618  34.447  1.00 92.50           O  
ATOM   4790  CG  PHE A 601     -28.459 -16.285  36.491  1.00 92.50           C  
ATOM   4791  CD1 PHE A 601     -29.842 -16.165  36.411  1.00 92.50           C  
ATOM   4792  CD2 PHE A 601     -27.842 -17.322  35.857  1.00 92.50           C  
ATOM   4793  CE1 PHE A 601     -30.608 -17.082  35.699  1.00 92.50           C  
ATOM   4794  CE2 PHE A 601     -28.584 -18.262  35.126  1.00 92.50           C  
ATOM   4795  CZ  PHE A 601     -29.966 -18.142  35.046  1.00 92.50           C  
ATOM   4796  N   GLU A 602     -28.503 -12.406  36.399  1.00 90.38           N  
ATOM   4797  CA  GLU A 602     -29.458 -11.487  35.785  1.00 90.38           C  
ATOM   4798  C   GLU A 602     -28.803 -10.701  34.633  1.00 90.38           C  
ATOM   4799  CB  GLU A 602     -30.043 -10.531  36.797  1.00 90.38           C  
ATOM   4800  O   GLU A 602     -29.399 -10.506  33.582  1.00 90.38           O  
ATOM   4801  CG  GLU A 602     -31.239  -9.727  36.293  1.00 90.38           C  
ATOM   4802  CD  GLU A 602     -31.897  -8.861  37.384  1.00 90.38           C  
ATOM   4803  OE1 GLU A 602     -32.870  -8.149  37.075  1.00 90.38           O  
ATOM   4804  OE2 GLU A 602     -31.418  -8.926  38.528  1.00 90.38           O  
ATOM   4805  N   ASP A 603     -27.518 -10.262  34.800  1.00 89.56           N  
ATOM   4806  CA  ASP A 603     -26.777  -9.522  33.790  1.00 89.56           C  
ATOM   4807  C   ASP A 603     -26.536 -10.386  32.549  1.00 89.56           C  
ATOM   4808  CB  ASP A 603     -25.433  -9.037  34.366  1.00 89.56           C  
ATOM   4809  O   ASP A 603     -26.661  -9.900  31.424  1.00 89.56           O  
ATOM   4810  CG  ASP A 603     -25.590  -7.868  35.318  1.00 89.56           C  
ATOM   4811  OD1 ASP A 603     -26.724  -7.400  35.529  1.00 89.56           O  
ATOM   4812  OD2 ASP A 603     -24.556  -7.412  35.854  1.00 89.56           O  
ATOM   4813  N   VAL A 604     -26.212 -11.624  32.776  1.00 91.31           N  
ATOM   4814  CA  VAL A 604     -25.966 -12.552  31.679  1.00 91.31           C  
ATOM   4815  C   VAL A 604     -27.256 -12.779  30.891  1.00 91.31           C  
ATOM   4816  CB  VAL A 604     -25.424 -13.899  32.191  1.00 91.31           C  
ATOM   4817  O   VAL A 604     -27.256 -12.767  29.658  1.00 91.31           O  
ATOM   4818  CG1 VAL A 604     -25.402 -14.941  31.073  1.00 91.31           C  
ATOM   4819  CG2 VAL A 604     -24.015 -13.725  32.774  1.00 91.31           C  
ATOM   4820  N   THR A 605     -28.396 -12.996  31.577  1.00 89.44           N  
ATOM   4821  CA  THR A 605     -29.675 -13.218  30.945  1.00 89.44           C  
ATOM   4822  C   THR A 605     -30.114 -12.008  30.132  1.00 89.44           C  
ATOM   4823  CB  THR A 605     -30.774 -13.541  31.985  1.00 89.44           C  
ATOM   4824  O   THR A 605     -30.607 -12.153  29.005  1.00 89.44           O  
ATOM   4825  CG2 THR A 605     -32.071 -13.960  31.313  1.00 89.44           C  
ATOM   4826  OG1 THR A 605     -30.323 -14.626  32.825  1.00 89.44           O  
ATOM   4827  N   LYS A 606     -29.884 -10.787  30.711  1.00 89.00           N  
ATOM   4828  CA  LYS A 606     -30.210  -9.547  30.021  1.00 89.00           C  
ATOM   4829  C   LYS A 606     -29.402  -9.412  28.727  1.00 89.00           C  
ATOM   4830  CB  LYS A 606     -29.971  -8.338  30.916  1.00 89.00           C  
ATOM   4831  O   LYS A 606     -29.942  -9.012  27.689  1.00 89.00           O  
ATOM   4832  CG  LYS A 606     -31.035  -8.118  31.966  1.00 89.00           C  
ATOM   4833  CD  LYS A 606     -30.785  -6.858  32.793  1.00 89.00           C  
ATOM   4834  CE  LYS A 606     -31.791  -6.708  33.900  1.00 89.00           C  
ATOM   4835  NZ  LYS A 606     -31.495  -5.509  34.762  1.00 89.00           N  
ATOM   4836  N   LEU A 607     -28.112  -9.759  28.825  1.00 87.19           N  
ATOM   4837  CA  LEU A 607     -27.246  -9.672  27.649  1.00 87.19           C  
ATOM   4838  C   LEU A 607     -27.628 -10.736  26.614  1.00 87.19           C  
ATOM   4839  CB  LEU A 607     -25.790  -9.841  28.055  1.00 87.19           C  
ATOM   4840  O   LEU A 607     -27.631 -10.465  25.410  1.00 87.19           O  
ATOM   4841  CG  LEU A 607     -24.751  -9.673  26.933  1.00 87.19           C  
ATOM   4842  CD1 LEU A 607     -24.907  -8.308  26.281  1.00 87.19           C  
ATOM   4843  CD2 LEU A 607     -23.340  -9.862  27.471  1.00 87.19           C  
ATOM   4844  N   GLU A 608     -27.954 -11.965  27.053  1.00 88.69           N  
ATOM   4845  CA  GLU A 608     -28.416 -13.024  26.149  1.00 88.69           C  
ATOM   4846  C   GLU A 608     -29.633 -12.573  25.352  1.00 88.69           C  
ATOM   4847  CB  GLU A 608     -28.722 -14.297  26.933  1.00 88.69           C  
ATOM   4848  O   GLU A 608     -29.725 -12.819  24.148  1.00 88.69           O  
ATOM   4849  CG  GLU A 608     -27.501 -15.127  27.265  1.00 88.69           C  
ATOM   4850  CD  GLU A 608     -27.821 -16.401  28.046  1.00 88.69           C  
ATOM   4851  OE1 GLU A 608     -26.961 -17.305  28.100  1.00 88.69           O  
ATOM   4852  OE2 GLU A 608     -28.941 -16.486  28.588  1.00 88.69           O  
ATOM   4853  N   HIS A 609     -30.570 -11.939  26.088  1.00 84.56           N  
ATOM   4854  CA  HIS A 609     -31.780 -11.441  25.447  1.00 84.56           C  
ATOM   4855  C   HIS A 609     -31.451 -10.347  24.441  1.00 84.56           C  
ATOM   4856  CB  HIS A 609     -32.765 -10.913  26.497  1.00 84.56           C  
ATOM   4857  O   HIS A 609     -32.016 -10.327  23.340  1.00 84.56           O  
ATOM   4858  CG  HIS A 609     -34.136 -10.640  25.959  1.00 84.56           C  
ATOM   4859  CD2 HIS A 609     -34.797  -9.480  25.768  1.00 84.56           C  
ATOM   4860  ND1 HIS A 609     -34.964 -11.642  25.550  1.00 84.56           N  
ATOM   4861  CE1 HIS A 609     -36.118 -11.105  25.133  1.00 84.56           C  
ATOM   4862  NE2 HIS A 609     -36.030  -9.794  25.250  1.00 84.56           N  
ATOM   4863  N   TRP A 610     -30.575  -9.442  24.829  1.00 83.81           N  
ATOM   4864  CA  TRP A 610     -30.143  -8.368  23.943  1.00 83.81           C  
ATOM   4865  C   TRP A 610     -29.450  -8.930  22.704  1.00 83.81           C  
ATOM   4866  CB  TRP A 610     -29.224  -7.396  24.661  1.00 83.81           C  
ATOM   4867  O   TRP A 610     -29.715  -8.490  21.574  1.00 83.81           O  
ATOM   4868  CG  TRP A 610     -28.802  -6.210  23.837  1.00 83.81           C  
ATOM   4869  CD1 TRP A 610     -29.498  -5.048  23.654  1.00 83.81           C  
ATOM   4870  CD2 TRP A 610     -27.604  -6.075  23.077  1.00 83.81           C  
ATOM   4871  CE2 TRP A 610     -27.643  -4.811  22.458  1.00 83.81           C  
ATOM   4872  CE3 TRP A 610     -26.506  -6.916  22.849  1.00 83.81           C  
ATOM   4873  NE1 TRP A 610     -28.814  -4.203  22.831  1.00 83.81           N  
ATOM   4874  CH2 TRP A 610     -25.536  -5.186  21.439  1.00 83.81           C  
ATOM   4875  CZ2 TRP A 610     -26.607  -4.354  21.626  1.00 83.81           C  
ATOM   4876  CZ3 TRP A 610     -25.475  -6.457  22.033  1.00 83.81           C  
ATOM   4877  N   LEU A 611     -28.584  -9.921  22.841  1.00 81.25           N  
ATOM   4878  CA  LEU A 611     -27.838 -10.502  21.728  1.00 81.25           C  
ATOM   4879  C   LEU A 611     -28.761 -11.297  20.810  1.00 81.25           C  
ATOM   4880  CB  LEU A 611     -26.716 -11.418  22.250  1.00 81.25           C  
ATOM   4881  O   LEU A 611     -28.567 -11.310  19.586  1.00 81.25           O  
ATOM   4882  CG  LEU A 611     -25.452 -10.719  22.730  1.00 81.25           C  
ATOM   4883  CD1 LEU A 611     -24.582 -11.685  23.525  1.00 81.25           C  
ATOM   4884  CD2 LEU A 611     -24.689 -10.128  21.556  1.00 81.25           C  
ATOM   4885  N   ALA A 612     -29.779 -11.991  21.403  1.00 77.38           N  
ATOM   4886  CA  ALA A 612     -30.738 -12.764  20.623  1.00 77.38           C  
ATOM   4887  C   ALA A 612     -31.556 -11.863  19.711  1.00 77.38           C  
ATOM   4888  CB  ALA A 612     -31.658 -13.573  21.539  1.00 77.38           C  
ATOM   4889  O   ALA A 612     -31.948 -12.260  18.614  1.00 77.38           O  
ATOM   4890  N   LYS A 613     -31.827 -10.607  20.209  1.00 73.00           N  
ATOM   4891  CA  LYS A 613     -32.593  -9.654  19.396  1.00 73.00           C  
ATOM   4892  C   LYS A 613     -31.738  -9.105  18.262  1.00 73.00           C  
ATOM   4893  CB  LYS A 613     -33.088  -8.493  20.276  1.00 73.00           C  
ATOM   4894  O   LYS A 613     -32.275  -8.726  17.214  1.00 73.00           O  
ATOM   4895  CG  LYS A 613     -34.285  -8.836  21.125  1.00 73.00           C  
ATOM   4896  CD  LYS A 613     -34.821  -7.609  21.868  1.00 73.00           C  
ATOM   4897  CE  LYS A 613     -35.999  -7.971  22.781  1.00 73.00           C  
ATOM   4898  NZ  LYS A 613     -36.494  -6.772  23.511  1.00 73.00           N  
ATOM   4899  N   LYS A 614     -30.416  -9.196  18.450  1.00 59.03           N  
ATOM   4900  CA  LYS A 614     -29.502  -8.769  17.391  1.00 59.03           C  
ATOM   4901  C   LYS A 614     -29.316  -9.868  16.354  1.00 59.03           C  
ATOM   4902  CB  LYS A 614     -28.151  -8.369  17.982  1.00 59.03           C  
ATOM   4903  O   LYS A 614     -29.238  -9.586  15.151  1.00 59.03           O  
ATOM   4904  CG  LYS A 614     -28.056  -6.899  18.404  1.00 59.03           C  
ATOM   4905  CD  LYS A 614     -27.245  -6.085  17.404  1.00 59.03           C  
ATOM   4906  CE  LYS A 614     -27.176  -4.623  17.806  1.00 59.03           C  
ATOM   4907  NZ  LYS A 614     -26.503  -3.790  16.762  1.00 59.03           N  
ATOM      1  N   MET B   1      25.050  12.001 -63.446  1.00 45.72           N  
ATOM      2  CA  MET B   1      26.347  12.204 -62.747  1.00 45.72           C  
ATOM      3  C   MET B   1      27.279  10.981 -62.754  1.00 45.72           C  
ATOM      4  CB  MET B   1      26.149  12.759 -61.331  1.00 45.72           C  
ATOM      5  O   MET B   1      28.480  11.193 -62.850  1.00 45.72           O  
ATOM      6  CG  MET B   1      25.634  14.203 -61.386  1.00 45.72           C  
ATOM      7  SD  MET B   1      25.215  14.895 -59.773  1.00 45.72           S  
ATOM      8  CE  MET B   1      26.850  15.362 -59.140  1.00 45.72           C  
ATOM      9  N   LYS B   2      26.793   9.722 -62.708  1.00 49.88           N  
ATOM     10  CA  LYS B   2      27.657   8.512 -62.748  1.00 49.88           C  
ATOM     11  C   LYS B   2      28.545   8.405 -64.007  1.00 49.88           C  
ATOM     12  CB  LYS B   2      26.814   7.230 -62.554  1.00 49.88           C  
ATOM     13  O   LYS B   2      29.724   8.098 -63.879  1.00 49.88           O  
ATOM     14  CG  LYS B   2      26.454   6.959 -61.078  1.00 49.88           C  
ATOM     15  CD  LYS B   2      25.649   5.654 -60.903  1.00 49.88           C  
ATOM     16  CE  LYS B   2      25.401   5.334 -59.417  1.00 49.88           C  
ATOM     17  NZ  LYS B   2      24.608   4.087 -59.224  1.00 49.88           N  
ATOM     18  N   ASN B   3      28.027   8.760 -65.187  1.00 57.41           N  
ATOM     19  CA  ASN B   3      28.785   8.651 -66.446  1.00 57.41           C  
ATOM     20  C   ASN B   3      29.958   9.642 -66.538  1.00 57.41           C  
ATOM     21  CB  ASN B   3      27.820   8.786 -67.644  1.00 57.41           C  
ATOM     22  O   ASN B   3      31.032   9.275 -66.997  1.00 57.41           O  
ATOM     23  CG  ASN B   3      26.841   7.626 -67.747  1.00 57.41           C  
ATOM     24  ND2 ASN B   3      25.909   7.671 -68.667  1.00 57.41           N  
ATOM     25  OD1 ASN B   3      26.863   6.700 -66.959  1.00 57.41           O  
ATOM     26  N   PHE B   4      29.800  10.871 -66.037  1.00 57.34           N  
ATOM     27  CA  PHE B   4      30.869  11.879 -66.066  1.00 57.34           C  
ATOM     28  C   PHE B   4      32.071  11.474 -65.198  1.00 57.34           C  
ATOM     29  CB  PHE B   4      30.288  13.229 -65.623  1.00 57.34           C  
ATOM     30  O   PHE B   4      33.216  11.700 -65.574  1.00 57.34           O  
ATOM     31  CG  PHE B   4      31.187  14.409 -65.933  1.00 57.34           C
[truncated: 1,177,660 more chars]
