# Supplementary material for: Theoretical study of ArcB and its dimerization, interaction with anaerobic metabolites, and activation of ArcA
Source: PeerJ. 2023 Oct 13;11:e16309. doi: 10.7717/peerj.16309 (PMC10578306; doi:10.7717/peerj.16309)
Supplement: Supplemental Information 2 [file peerj-11-16309-s002.zip › Supplementary Files/Type 1 and 2 ArcB sensor kinases models/Type 2/US604181625alingment.pdb]

ATOM      1  N   MET A   1      89.125  63.537-145.983  1.00 53.53           N  
ATOM      2  CA  MET A   1      88.875  62.087-145.770  1.00 53.53           C  
ATOM      3  C   MET A   1      87.772  61.489-146.650  1.00 53.53           C  
ATOM      4  CB  MET A   1      88.667  61.725-144.293  1.00 53.53           C  
ATOM      5  O   MET A   1      88.031  60.439-147.220  1.00 53.53           O  
ATOM      6  CG  MET A   1      90.017  61.619-143.573  1.00 53.53           C  
ATOM      7  SD  MET A   1      89.948  60.619-142.069  1.00 53.53           S  
ATOM      8  CE  MET A   1      89.548  61.869-140.817  1.00 53.53           C  
ATOM      9  N   LYS A   2      86.580  62.100-146.809  1.00 66.64           N  
ATOM     10  CA  LYS A   2      85.495  61.531-147.650  1.00 66.64           C  
ATOM     11  C   LYS A   2      85.916  61.221-149.099  1.00 66.64           C  
ATOM     12  CB  LYS A   2      84.233  62.424-147.638  1.00 66.64           C  
ATOM     13  O   LYS A   2      85.658  60.116-149.550  1.00 66.64           O  
ATOM     14  CG  LYS A   2      83.213  62.038-146.547  1.00 66.64           C  
ATOM     15  CD  LYS A   2      81.934  62.893-146.651  1.00 66.64           C  
ATOM     16  CE  LYS A   2      80.865  62.458-145.633  1.00 66.64           C  
ATOM     17  NZ  LYS A   2      79.624  63.278-145.727  1.00 66.64           N  
ATOM     18  N   GLN A   3      86.607  62.136-149.792  1.00 70.24           N  
ATOM     19  CA  GLN A   3      87.074  61.897-151.171  1.00 70.24           C  
ATOM     20  C   GLN A   3      88.086  60.743-151.272  1.00 70.24           C  
ATOM     21  CB  GLN A   3      87.685  63.179-151.755  1.00 70.24           C  
ATOM     22  O   GLN A   3      87.949  59.898-152.145  1.00 70.24           O  
ATOM     23  CG  GLN A   3      86.628  64.199-152.214  1.00 70.24           C  
ATOM     24  CD  GLN A   3      87.267  65.464-152.787  1.00 70.24           C  
ATOM     25  NE2 GLN A   3      86.546  66.260-153.543  1.00 70.24           N  
ATOM     26  OE1 GLN A   3      88.415  65.770-152.525  1.00 70.24           O  
ATOM     27  N   ILE A   4      89.044  60.656-150.340  1.00 60.96           N  
ATOM     28  CA  ILE A   4      90.022  59.552-150.278  1.00 60.96           C  
ATOM     29  C   ILE A   4      89.314  58.214-150.014  1.00 60.96           C  
ATOM     30  CB  ILE A   4      91.113  59.835-149.214  1.00 60.96           C  
ATOM     31  O   ILE A   4      89.639  57.223-150.655  1.00 60.96           O  
ATOM     32  CG1 ILE A   4      91.875  61.145-149.530  1.00 60.96           C  
ATOM     33  CG2 ILE A   4      92.106  58.660-149.116  1.00 60.96           C  
ATOM     34  CD1 ILE A   4      92.783  61.628-148.392  1.00 60.96           C  
ATOM     35  N   ARG A   5      88.305  58.182-149.125  1.00 62.22           N  
ATOM     36  CA  ARG A   5      87.471  56.985-148.903  1.00 62.22           C  
ATOM     37  C   ARG A   5      86.694  56.579-150.151  1.00 62.22           C  
ATOM     38  CB  ARG A   5      86.481  57.181-147.744  1.00 62.22           C  
ATOM     39  O   ARG A   5      86.613  55.391-150.419  1.00 62.22           O  
ATOM     40  CG  ARG A   5      87.070  56.772-146.390  1.00 62.22           C  
ATOM     41  CD  ARG A   5      85.975  56.832-145.316  1.00 62.22           C  
ATOM     42  NE  ARG A   5      86.496  56.470-143.984  1.00 62.22           N  
ATOM     43  NH1 ARG A   5      84.592  56.915-142.774  1.00 62.22           N  
ATOM     44  NH2 ARG A   5      86.421  56.193-141.723  1.00 62.22           N  
ATOM     45  CZ  ARG A   5      85.837  56.528-142.838  1.00 62.22           C  
ATOM     46  N   LEU A   6      86.143  57.543-150.892  1.00 72.94           N  
ATOM     47  CA  LEU A   6      85.378  57.266-152.108  1.00 72.94           C  
ATOM     48  C   LEU A   6      86.287  56.727-153.219  1.00 72.94           C  
ATOM     49  CB  LEU A   6      84.628  58.537-152.543  1.00 72.94           C  
ATOM     50  O   LEU A   6      85.934  55.746-153.857  1.00 72.94           O  
ATOM     51  CG  LEU A   6      83.327  58.213-153.310  1.00 72.94           C  
ATOM     52  CD1 LEU A   6      82.116  58.699-152.508  1.00 72.94           C  
ATOM     53  CD2 LEU A   6      83.299  58.891-154.678  1.00 72.94           C  
ATOM     54  N   LEU A   7      87.481  57.309-153.390  1.00 64.96           N  
ATOM     55  CA  LEU A   7      88.517  56.802-154.297  1.00 64.96           C  
ATOM     56  C   LEU A   7      88.993  55.404-153.894  1.00 64.96           C  
ATOM     57  CB  LEU A   7      89.704  57.785-154.328  1.00 64.96           C  
ATOM     58  O   LEU A   7      89.114  54.547-154.757  1.00 64.96           O  
ATOM     59  CG  LEU A   7      89.512  58.943-155.320  1.00 64.96           C  
ATOM     60  CD1 LEU A   7      90.453  60.095-154.969  1.00 64.96           C  
ATOM     61  CD2 LEU A   7      89.809  58.499-156.756  1.00 64.96           C  
ATOM     62  N   ALA A   8      89.219  55.151-152.601  1.00 65.61           N  
ATOM     63  CA  ALA A   8      89.602  53.832-152.101  1.00 65.61           C  
ATOM     64  C   ALA A   8      88.478  52.796-152.276  1.00 65.61           C  
ATOM     65  CB  ALA A   8      90.026  53.962-150.636  1.00 65.61           C  
ATOM     66  O   ALA A   8      88.752  51.669-152.667  1.00 65.61           O  
ATOM     67  N   GLN A   9      87.214  53.169-152.051  1.00 67.61           N  
ATOM     68  CA  GLN A   9      86.069  52.312-152.371  1.00 67.61           C  
ATOM     69  C   GLN A   9      85.994  52.026-153.864  1.00 67.61           C  
ATOM     70  CB  GLN A   9      84.750  52.948-151.905  1.00 67.61           C  
ATOM     71  O   GLN A   9      85.854  50.873-154.241  1.00 67.61           O  
ATOM     72  CG  GLN A   9      84.334  52.397-150.541  1.00 67.61           C  
ATOM     73  CD  GLN A   9      83.043  53.027-150.033  1.00 67.61           C  
ATOM     74  NE2 GLN A   9      82.155  52.250-149.453  1.00 67.61           N  
ATOM     75  OE1 GLN A   9      82.817  54.225-150.102  1.00 67.61           O  
ATOM     76  N   TYR A  10      86.158  53.047-154.709  1.00 73.63           N  
ATOM     77  CA  TYR A  10      86.185  52.868-156.158  1.00 73.63           C  
ATOM     78  C   TYR A  10      87.343  51.959-156.586  1.00 73.63           C  
ATOM     79  CB  TYR A  10      86.269  54.240-156.842  1.00 73.63           C  
ATOM     80  O   TYR A  10      87.181  51.145-157.486  1.00 73.63           O  
ATOM     81  CG  TYR A  10      85.616  54.266-158.203  1.00 73.63           C  
ATOM     82  CD1 TYR A  10      86.357  53.977-159.365  1.00 73.63           C  
ATOM     83  CD2 TYR A  10      84.244  54.568-158.295  1.00 73.63           C  
ATOM     84  CE1 TYR A  10      85.726  54.005-160.624  1.00 73.63           C  
ATOM     85  CE2 TYR A  10      83.610  54.594-159.550  1.00 73.63           C  
ATOM     86  OH  TYR A  10      83.735  54.344-161.926  1.00 73.63           O  
ATOM     87  CZ  TYR A  10      84.352  54.316-160.715  1.00 73.63           C  
ATOM     88  N   TYR A  11      88.493  52.060-155.914  1.00 70.48           N  
ATOM     89  CA  TYR A  11      89.662  51.207-156.119  1.00 70.48           C  
ATOM     90  C   TYR A  11      89.361  49.739-155.798  1.00 70.48           C  
ATOM     91  CB  TYR A  11      90.820  51.730-155.254  1.00 70.48           C  
ATOM     92  O   TYR A  11      89.613  48.862-156.623  1.00 70.48           O  
ATOM     93  CG  TYR A  11      92.162  51.188-155.665  1.00 70.48           C  
ATOM     94  CD1 TYR A  11      92.676  50.005-155.096  1.00 70.48           C  
ATOM     95  CD2 TYR A  11      92.870  51.869-156.668  1.00 70.48           C  
ATOM     96  CE1 TYR A  11      93.887  49.472-155.582  1.00 70.48           C  
ATOM     97  CE2 TYR A  11      94.077  51.349-157.147  1.00 70.48           C  
ATOM     98  OH  TYR A  11      95.591  49.573-157.313  1.00 70.48           O  
ATOM     99  CZ  TYR A  11      94.561  50.135-156.637  1.00 70.48           C  
ATOM    100  N   VAL A  12      88.780  49.478-154.624  1.00 67.86           N  
ATOM    101  CA  VAL A  12      88.386  48.130-154.188  1.00 67.86           C  
ATOM    102  C   VAL A  12      87.276  47.569-155.081  1.00 67.86           C  
ATOM    103  CB  VAL A  12      87.980  48.141-152.700  1.00 67.86           C  
ATOM    104  O   VAL A  12      87.373  46.426-155.519  1.00 67.86           O  
ATOM    105  CG1 VAL A  12      87.447  46.783-152.228  1.00 67.86           C  
ATOM    106  CG2 VAL A  12      89.186  48.480-151.810  1.00 67.86           C  
ATOM    107  N   ASP A  13      86.280  48.378-155.451  1.00 72.84           N  
ATOM    108  CA  ASP A  13      85.213  47.984-156.380  1.00 72.84           C  
ATOM    109  C   ASP A  13      85.758  47.655-157.775  1.00 72.84           C  
ATOM    110  CB  ASP A  13      84.165  49.107-156.515  1.00 72.84           C  
ATOM    111  O   ASP A  13      85.324  46.683-158.397  1.00 72.84           O  
ATOM    112  CG  ASP A  13      83.020  49.062-155.498  1.00 72.84           C  
ATOM    113  OD1 ASP A  13      82.984  48.142-154.654  1.00 72.84           O  
ATOM    114  OD2 ASP A  13      82.131  49.934-155.634  1.00 72.84           O  
ATOM    115  N   LEU A  14      86.715  48.440-158.287  1.00 71.33           N  
ATOM    116  CA  LEU A  14      87.351  48.166-159.576  1.00 71.33           C  
ATOM    117  C   LEU A  14      88.160  46.864-159.519  1.00 71.33           C  
ATOM    118  CB  LEU A  14      88.244  49.346-160.014  1.00 71.33           C  
ATOM    119  O   LEU A  14      88.098  46.072-160.460  1.00 71.33           O  
ATOM    120  CG  LEU A  14      88.379  49.423-161.546  1.00 71.33           C  
ATOM    121  CD1 LEU A  14      87.241  50.247-162.149  1.00 71.33           C  
ATOM    122  CD2 LEU A  14      89.695  50.060-161.991  1.00 71.33           C  
ATOM    123  N   MET A  15      88.872  46.622-158.413  1.00 69.91           N  
ATOM    124  CA  MET A  15      89.622  45.386-158.177  1.00 69.91           C  
ATOM    125  C   MET A  15      88.691  44.167-158.119  1.00 69.91           C  
ATOM    126  CB  MET A  15      90.437  45.530-156.883  1.00 69.91           C  
ATOM    127  O   MET A  15      88.949  43.168-158.791  1.00 69.91           O  
ATOM    128  CG  MET A  15      91.398  44.353-156.690  1.00 69.91           C  
ATOM    129  SD  MET A  15      92.247  44.332-155.091  1.00 69.91           S  
ATOM    130  CE  MET A  15      90.883  43.753-154.034  1.00 69.91           C  
ATOM    131  N   MET A  16      87.579  44.271-157.388  1.00 67.83           N  
ATOM    132  CA  MET A  16      86.544  43.234-157.298  1.00 67.83           C  
ATOM    133  C   MET A  16      85.886  42.957-158.657  1.00 67.83           C  
ATOM    134  CB  MET A  16      85.498  43.666-156.255  1.00 67.83           C  
ATOM    135  O   MET A  16      85.662  41.800-159.005  1.00 67.83           O  
ATOM    136  CG  MET A  16      85.977  43.405-154.821  1.00 67.83           C  
ATOM    137  SD  MET A  16      85.558  41.746-154.219  1.00 67.83           S  
ATOM    138  CE  MET A  16      83.910  42.084-153.543  1.00 67.83           C  
ATOM    139  N   LYS A  17      85.616  43.994-159.465  1.00 75.75           N  
ATOM    140  CA  LYS A  17      84.999  43.844-160.798  1.00 75.75           C  
ATOM    141  C   LYS A  17      85.934  43.263-161.855  1.00 75.75           C  
ATOM    142  CB  LYS A  17      84.456  45.193-161.294  1.00 75.75           C  
ATOM    143  O   LYS A  17      85.500  42.450-162.668  1.00 75.75           O  
ATOM    144  CG  LYS A  17      83.072  45.499-160.718  1.00 75.75           C  
ATOM    145  CD  LYS A  17      82.564  46.839-161.261  1.00 75.75           C  
ATOM    146  CE  LYS A  17      81.153  47.103-160.731  1.00 75.75           C  
ATOM    147  NZ  LYS A  17      80.672  48.453-161.112  1.00 75.75           N  
ATOM    148  N   LEU A  18      87.185  43.716-161.911  1.00 71.60           N  
ATOM    149  CA  LEU A  18      88.143  43.275-162.935  1.00 71.60           C  
ATOM    150  C   LEU A  18      88.796  41.935-162.576  1.00 71.60           C  
ATOM    151  CB  LEU A  18      89.193  44.378-163.153  1.00 71.60           C  
ATOM    152  O   LEU A  18      89.244  41.218-163.472  1.00 71.60           O  
ATOM    153  CG  LEU A  18      88.652  45.613-163.899  1.00 71.60           C  
ATOM    154  CD1 LEU A  18      89.657  46.752-163.777  1.00 71.60           C  
ATOM    155  CD2 LEU A  18      88.445  45.340-165.391  1.00 71.60           C  
ATOM    156  N   GLY A  19      88.831  41.593-161.289  1.00 70.39           N  
ATOM    157  CA  GLY A  19      89.611  40.487-160.759  1.00 70.39           C  
ATOM    158  C   GLY A  19      91.080  40.872-160.576  1.00 70.39           C  
ATOM    159  O   GLY A  19      91.647  41.670-161.330  1.00 70.39           O  
ATOM    160  N   LEU A  20      91.709  40.256-159.574  1.00 68.51           N  
ATOM    161  CA  LEU A  20      93.055  40.579-159.085  1.00 68.51           C  
ATOM    162  C   LEU A  20      94.108  40.609-160.214  1.00 68.51           C  
ATOM    163  CB  LEU A  20      93.381  39.557-157.968  1.00 68.51           C  
ATOM    164  O   LEU A  20      94.923  41.527-160.287  1.00 68.51           O  
ATOM    165  CG  LEU A  20      94.035  40.157-156.709  1.00 68.51           C  
ATOM    166  CD1 LEU A  20      93.822  39.220-155.521  1.00 68.51           C  
ATOM    167  CD2 LEU A  20      95.535  40.366-156.900  1.00 68.51           C  
ATOM    168  N   VAL A  21      94.036  39.660-161.158  1.00 70.62           N  
ATOM    169  CA  VAL A  21      94.994  39.512-162.276  1.00 70.62           C  
ATOM    170  C   VAL A  21      94.827  40.586-163.363  1.00 70.62           C  
ATOM    171  CB  VAL A  21      94.889  38.108-162.904  1.00 70.62           C  
ATOM    172  O   VAL A  21      95.809  41.128-163.865  1.00 70.62           O  
ATOM    173  CG1 VAL A  21      95.935  37.897-164.008  1.00 70.62           C  
ATOM    174  CG2 VAL A  21      95.096  36.999-161.862  1.00 70.62           C  
ATOM    175  N   ARG A  22      93.593  40.935-163.752  1.00 74.78           N  
ATOM    176  CA  ARG A  22      93.382  41.964-164.790  1.00 74.78           C  
ATOM    177  C   ARG A  22      93.651  43.357-164.247  1.00 74.78           C  
ATOM    178  CB  ARG A  22      91.964  41.920-165.354  1.00 74.78           C  
ATOM    179  O   ARG A  22      94.200  44.196-164.953  1.00 74.78           O  
ATOM    180  CG  ARG A  22      91.675  40.652-166.159  1.00 74.78           C  
ATOM    181  CD  ARG A  22      90.270  40.758-166.758  1.00 74.78           C  
ATOM    182  NE  ARG A  22      89.957  39.605-167.623  1.00 74.78           N  
ATOM    183  NH1 ARG A  22      87.671  39.751-167.472  1.00 74.78           N  
ATOM    184  NH2 ARG A  22      88.596  38.163-168.741  1.00 74.78           N  
ATOM    185  CZ  ARG A  22      88.748  39.181-167.940  1.00 74.78           C  
ATOM    186  N   PHE A  23      93.272  43.592-162.995  1.00 76.32           N  
ATOM    187  CA  PHE A  23      93.516  44.855-162.322  1.00 76.32           C  
ATOM    188  C   PHE A  23      95.011  45.112-162.116  1.00 76.32           C  
ATOM    189  CB  PHE A  23      92.768  44.836-160.997  1.00 76.32           C  
ATOM    190  O   PHE A  23      95.492  46.196-162.438  1.00 76.32           O  
ATOM    191  CG  PHE A  23      92.894  46.139-160.262  1.00 76.32           C  
ATOM    192  CD1 PHE A  23      93.695  46.219-159.114  1.00 76.32           C  
ATOM    193  CD2 PHE A  23      92.199  47.268-160.727  1.00 76.32           C  
ATOM    194  CE1 PHE A  23      93.714  47.405-158.375  1.00 76.32           C  
ATOM    195  CE2 PHE A  23      92.245  48.462-160.000  1.00 76.32           C  
ATOM    196  CZ  PHE A  23      92.967  48.512-158.812  1.00 76.32           C  
ATOM    197  N   SER A  24      95.759  44.096-161.673  1.00 73.08           N  
ATOM    198  CA  SER A  24      97.222  44.168-161.590  1.00 73.08           C  
ATOM    199  C   SER A  24      97.869  44.460-162.941  1.00 73.08           C  
ATOM    200  CB  SER A  24      97.830  42.887-161.020  1.00 73.08           C  
ATOM    201  O   SER A  24      98.738  45.323-163.004  1.00 73.08           O  
ATOM    202  OG  SER A  24      97.266  41.724-161.550  1.00 73.08           O  
ATOM    203  N   MET A  25      97.418  43.821-164.029  1.00 75.88           N  
ATOM    204  CA  MET A  25      97.889  44.134-165.386  1.00 75.88           C  
ATOM    205  C   MET A  25      97.598  45.581-165.806  1.00 75.88           C  
ATOM    206  CB  MET A  25      97.256  43.186-166.417  1.00 75.88           C  
ATOM    207  O   MET A  25      98.461  46.232-166.388  1.00 75.88           O  
ATOM    208  CG  MET A  25      98.150  41.995-166.750  1.00 75.88           C  
ATOM    209  SD  MET A  25      97.571  41.098-168.216  1.00 75.88           S  
ATOM    210  CE  MET A  25      98.959  39.957-168.448  1.00 75.88           C  
ATOM    211  N   LEU A  26      96.401  46.099-165.520  1.00 78.22           N  
ATOM    212  CA  LEU A  26      96.012  47.475-165.849  1.00 78.22           C  
ATOM    213  C   LEU A  26      96.836  48.504-165.069  1.00 78.22           C  
ATOM    214  CB  LEU A  26      94.506  47.656-165.571  1.00 78.22           C  
ATOM    215  O   LEU A  26      97.329  49.470-165.650  1.00 78.22           O  
ATOM    216  CG  LEU A  26      93.684  47.811-166.859  1.00 78.22           C  
ATOM    217  CD1 LEU A  26      92.210  47.528-166.574  1.00 78.22           C  
ATOM    218  CD2 LEU A  26      93.811  49.228-167.424  1.00 78.22           C  
ATOM    219  N   LEU A  27      97.016  48.273-163.767  1.00 77.25           N  
ATOM    220  CA  LEU A  27      97.864  49.103-162.916  1.00 77.25           C  
ATOM    221  C   LEU A  27      99.318  49.049-163.389  1.00 77.25           C  
ATOM    222  CB  LEU A  27      97.748  48.604-161.465  1.00 77.25           C  
ATOM    223  O   LEU A  27      99.989  50.077-163.452  1.00 77.25           O  
ATOM    224  CG  LEU A  27      98.360  49.588-160.449  1.00 77.25           C  
ATOM    225  CD1 LEU A  27      97.400  50.746-160.170  1.00 77.25           C  
ATOM    226  CD2 LEU A  27      98.658  48.880-159.130  1.00 77.25           C  
ATOM    227  N   ALA A  28      99.778  47.857-163.768  1.00 77.71           N  
ATOM    228  CA  ALA A  28     101.113  47.649-164.287  1.00 77.71           C  
ATOM    229  C   ALA A  28     101.361  48.431-165.580  1.00 77.71           C  
ATOM    230  CB  ALA A  28     101.345  46.141-164.479  1.00 77.71           C  
ATOM    231  O   ALA A  28     102.345  49.158-165.693  1.00 77.71           O  
ATOM    232  N   LEU A  29     100.427  48.334-166.526  1.00 80.32           N  
ATOM    233  CA  LEU A  29     100.450  49.102-167.763  1.00 80.32           C  
ATOM    234  C   LEU A  29     100.473  50.611-167.473  1.00 80.32           C  
ATOM    235  CB  LEU A  29      99.210  48.714-168.583  1.00 80.32           C  
ATOM    236  O   LEU A  29     101.290  51.331-168.038  1.00 80.32           O  
ATOM    237  CG  LEU A  29      99.234  49.280-170.013  1.00 80.32           C  
ATOM    238  CD1 LEU A  29      99.986  48.339-170.957  1.00 80.32           C  
ATOM    239  CD2 LEU A  29      97.809  49.459-170.530  1.00 80.32           C  
ATOM    240  N   ALA A  30      99.614  51.083-166.565  1.00 79.19           N  
ATOM    241  CA  ALA A  30      99.540  52.492-166.192  1.00 79.19           C  
ATOM    242  C   ALA A  30     100.846  52.999-165.555  1.00 79.19           C  
ATOM    243  CB  ALA A  30      98.338  52.689-165.261  1.00 79.19           C  
ATOM    244  O   ALA A  30     101.288  54.098-165.885  1.00 79.19           O  
ATOM    245  N   LEU A  31     101.492  52.199-164.699  1.00 80.47           N  
ATOM    246  CA  LEU A  31     102.788  52.522-164.091  1.00 80.47           C  
ATOM    247  C   LEU A  31     103.906  52.613-165.132  1.00 80.47           C  
ATOM    248  CB  LEU A  31     103.138  51.462-163.030  1.00 80.47           C  
ATOM    249  O   LEU A  31     104.691  53.558-165.094  1.00 80.47           O  
ATOM    250  CG  LEU A  31     102.467  51.706-161.668  1.00 80.47           C  
ATOM    251  CD1 LEU A  31     102.558  50.442-160.813  1.00 80.47           C  
ATOM    252  CD2 LEU A  31     103.151  52.846-160.907  1.00 80.47           C  
ATOM    253  N   VAL A  32     103.960  51.673-166.079  1.00 81.20           N  
ATOM    254  CA  VAL A  32     104.955  51.693-167.162  1.00 81.20           C  
ATOM    255  C   VAL A  32     104.743  52.904-168.074  1.00 81.20           C  
ATOM    256  CB  VAL A  32     104.931  50.372-167.956  1.00 81.20           C  
ATOM    257  O   VAL A  32     105.700  53.614-168.374  1.00 81.20           O  
ATOM    258  CG1 VAL A  32     105.846  50.418-169.188  1.00 81.20           C  
ATOM    259  CG2 VAL A  32     105.411  49.202-167.087  1.00 81.20           C  
ATOM    260  N   VAL A  33     103.499  53.190-168.473  1.00 81.06           N  
ATOM    261  CA  VAL A  33     103.163  54.374-169.286  1.00 81.06           C  
ATOM    262  C   VAL A  33     103.532  55.660-168.548  1.00 81.06           C  
ATOM    263  CB  VAL A  33     101.672  54.365-169.679  1.00 81.06           C  
ATOM    264  O   VAL A  33     104.152  56.544-169.134  1.00 81.06           O  
ATOM    265  CG1 VAL A  33     101.222  55.680-170.334  1.00 81.06           C  
ATOM    266  CG2 VAL A  33     101.389  53.245-170.690  1.00 81.06           C  
ATOM    267  N   LEU A  34     103.213  55.756-167.256  1.00 81.04           N  
ATOM    268  CA  LEU A  34     103.567  56.909-166.434  1.00 81.04           C  
ATOM    269  C   LEU A  34     105.088  57.081-166.329  1.00 81.04           C  
ATOM    270  CB  LEU A  34     102.922  56.746-165.048  1.00 81.04           C  
ATOM    271  O   LEU A  34     105.577  58.196-166.481  1.00 81.04           O  
ATOM    272  CG  LEU A  34     103.127  57.954-164.119  1.00 81.04           C  
ATOM    273  CD1 LEU A  34     102.334  59.174-164.594  1.00 81.04           C  
ATOM    274  CD2 LEU A  34     102.663  57.595-162.707  1.00 81.04           C  
ATOM    275  N   ALA A  35     105.836  55.994-166.117  1.00 78.40           N  
ATOM    276  CA  ALA A  35     107.295  56.027-166.057  1.00 78.40           C  
ATOM    277  C   ALA A  35     107.906  56.550-167.366  1.00 78.40           C  
ATOM    278  CB  ALA A  35     107.812  54.625-165.705  1.00 78.40           C  
ATOM    279  O   ALA A  35     108.784  57.409-167.326  1.00 78.40           O  
ATOM    280  N   ILE A  36     107.392  56.107-168.520  1.00 81.39           N  
ATOM    281  CA  ILE A  36     107.814  56.602-169.841  1.00 81.39           C  
ATOM    282  C   ILE A  36     107.518  58.100-169.983  1.00 81.39           C  
ATOM    283  CB  ILE A  36     107.141  55.788-170.970  1.00 81.39           C  
ATOM    284  O   ILE A  36     108.400  58.857-170.378  1.00 81.39           O  
ATOM    285  CG1 ILE A  36     107.614  54.317-170.957  1.00 81.39           C  
ATOM    286  CG2 ILE A  36     107.429  56.405-172.353  1.00 81.39           C  
ATOM    287  CD1 ILE A  36     106.671  53.390-171.738  1.00 81.39           C  
ATOM    288  N   VAL A  37     106.304  58.544-169.640  1.00 81.03           N  
ATOM    289  CA  VAL A  37     105.897  59.957-169.754  1.00 81.03           C  
ATOM    290  C   VAL A  37     106.741  60.856-168.852  1.00 81.03           C  
ATOM    291  CB  VAL A  37     104.396  60.125-169.439  1.00 81.03           C  
ATOM    292  O   VAL A  37     107.214  61.898-169.301  1.00 81.03           O  
ATOM    293  CG1 VAL A  37     103.967  61.595-169.326  1.00 81.03           C  
ATOM    294  CG2 VAL A  37     103.539  59.496-170.546  1.00 81.03           C  
ATOM    295  N   VAL A  38     106.963  60.458-167.596  1.00 79.72           N  
ATOM    296  CA  VAL A  38     107.788  61.217-166.645  1.00 79.72           C  
ATOM    297  C   VAL A  38     109.223  61.304-167.144  1.00 79.72           C  
ATOM    298  CB  VAL A  38     107.731  60.589-165.238  1.00 79.72           C  
ATOM    299  O   VAL A  38     109.806  62.384-167.140  1.00 79.72           O  
ATOM    300  CG1 VAL A  38     108.750  61.206-164.269  1.00 79.72           C  
ATOM    301  CG2 VAL A  38     106.342  60.792-164.618  1.00 79.72           C  
ATOM    302  N   GLN A  39     109.789  60.196-167.616  1.00 79.26           N  
ATOM    303  CA  GLN A  39     111.170  60.187-168.070  1.00 79.26           C  
ATOM    304  C   GLN A  39     111.355  60.977-169.370  1.00 79.26           C  
ATOM    305  CB  GLN A  39     111.631  58.737-168.157  1.00 79.26           C  
ATOM    306  O   GLN A  39     112.308  61.747-169.451  1.00 79.26           O  
ATOM    307  CG  GLN A  39     113.161  58.618-168.270  1.00 79.26           C  
ATOM    308  CD  GLN A  39     113.723  57.340-167.639  1.00 79.26           C  
ATOM    309  NE2 GLN A  39     114.915  56.935-168.016  1.00 79.26           N  
ATOM    310  OE1 GLN A  39     113.152  56.690-166.776  1.00 79.26           O  
ATOM    311  N   MET A  40     110.411  60.892-170.319  1.00 79.41           N  
ATOM    312  CA  MET A  40     110.371  61.760-171.506  1.00 79.41           C  
ATOM    313  C   MET A  40     110.262  63.240-171.132  1.00 79.41           C  
ATOM    314  CB  MET A  40     109.184  61.404-172.415  1.00 79.41           C  
ATOM    315  O   MET A  40     110.954  64.069-171.714  1.00 79.41           O  
ATOM    316  CG  MET A  40     109.444  60.179-173.296  1.00 79.41           C  
ATOM    317  SD  MET A  40     108.088  59.778-174.440  1.00 79.41           S  
ATOM    318  CE  MET A  40     108.215  61.145-175.629  1.00 79.41           C  
ATOM    319  N   ALA A  41     109.414  63.590-170.161  1.00 79.82           N  
ATOM    320  CA  ALA A  41     109.284  64.970-169.705  1.00 79.82           C  
ATOM    321  C   ALA A  41     110.594  65.480-169.076  1.00 79.82           C  
ATOM    322  CB  ALA A  41     108.101  65.061-168.733  1.00 79.82           C  
ATOM    323  O   ALA A  41     111.021  66.596-169.358  1.00 79.82           O  
ATOM    324  N   VAL A  42     111.265  64.653-168.269  1.00 78.77           N  
ATOM    325  CA  VAL A  42     112.540  64.998-167.620  1.00 78.77           C  
ATOM    326  C   VAL A  42     113.668  65.175-168.641  1.00 78.77           C  
ATOM    327  CB  VAL A  42     112.891  63.944-166.549  1.00 78.77           C  
ATOM    328  O   VAL A  42     114.405  66.158-168.565  1.00 78.77           O  
ATOM    329  CG1 VAL A  42     114.315  64.092-166.001  1.00 78.77           C  
ATOM    330  CG2 VAL A  42     111.942  64.060-165.346  1.00 78.77           C  
ATOM    331  N   THR A  43     113.806  64.274-169.616  1.00 78.85           N  
ATOM    332  CA  THR A  43     114.859  64.380-170.641  1.00 78.85           C  
ATOM    333  C   THR A  43     114.614  65.538-171.599  1.00 78.85           C  
ATOM    334  CB  THR A  43     115.039  63.076-171.425  1.00 78.85           C  
ATOM    335  O   THR A  43     115.555  66.268-171.917  1.00 78.85           O  
ATOM    336  CG2 THR A  43     115.712  62.030-170.544  1.00 78.85           C  
ATOM    337  OG1 THR A  43     113.807  62.539-171.840  1.00 78.85           O  
ATOM    338  N   MET A  44     113.355  65.790-171.968  1.00 78.94           N  
ATOM    339  CA  MET A  44     112.973  66.946-172.780  1.00 78.94           C  
ATOM    340  C   MET A  44     113.302  68.277-172.088  1.00 78.94           C  
ATOM    341  CB  MET A  44     111.482  66.828-173.124  1.00 78.94           C  
ATOM    342  O   MET A  44     113.762  69.205-172.750  1.00 78.94           O  
ATOM    343  CG  MET A  44     111.038  67.821-174.198  1.00 78.94           C  
ATOM    344  SD  MET A  44     109.357  67.495-174.795  1.00 78.94           S  
ATOM    345  CE  MET A  44     109.315  68.628-176.206  1.00 78.94           C  
ATOM    346  N   VAL A  45     113.130  68.365-170.765  1.00 80.30           N  
ATOM    347  CA  VAL A  45     113.487  69.558-169.974  1.00 80.30           C  
ATOM    348  C   VAL A  45     115.005  69.728-169.822  1.00 80.30           C  
ATOM    349  CB  VAL A  45     112.771  69.516-168.606  1.00 80.30           C  
ATOM    350  O   VAL A  45     115.483  70.859-169.816  1.00 80.30           O  
ATOM    351  CG1 VAL A  45     113.265  70.577-167.613  1.00 80.30           C  
ATOM    352  CG2 VAL A  45     111.264  69.755-168.785  1.00 80.30           C  
ATOM    353  N   LEU A  46     115.771  68.637-169.703  1.00 78.72           N  
ATOM    354  CA  LEU A  46     117.214  68.696-169.424  1.00 78.72           C  
ATOM    355  C   LEU A  46     118.102  68.844-170.668  1.00 78.72           C  
ATOM    356  CB  LEU A  46     117.626  67.447-168.622  1.00 78.72           C  
ATOM    357  O   LEU A  46     119.056  69.614-170.632  1.00 78.72           O  
ATOM    358  CG  LEU A  46     117.255  67.513-167.131  1.00 78.72           C  
ATOM    359  CD1 LEU A  46     117.361  66.117-166.517  1.00 78.72           C  
ATOM    360  CD2 LEU A  46     118.202  68.432-166.352  1.00 78.72           C  
ATOM    361  N   HIS A  47     117.830  68.097-171.742  1.00 72.90           N  
ATOM    362  CA  HIS A  47     118.721  68.003-172.912  1.00 72.90           C  
ATOM    363  C   HIS A  47     118.108  68.583-174.196  1.00 72.90           C  
ATOM    364  CB  HIS A  47     119.179  66.542-173.092  1.00 72.90           C  
ATOM    365  O   HIS A  47     118.786  68.659-175.219  1.00 72.90           O  
ATOM    366  CG  HIS A  47     120.147  66.088-172.025  1.00 72.90           C  
ATOM    367  CD2 HIS A  47     121.512  66.019-172.129  1.00 72.90           C  
ATOM    368  ND1 HIS A  47     119.823  65.683-170.752  1.00 72.90           N  
ATOM    369  CE1 HIS A  47     120.962  65.391-170.102  1.00 72.90           C  
ATOM    370  NE2 HIS A  47     122.021  65.584-170.898  1.00 72.90           N  
ATOM    371  N   GLY A  48     116.829  68.981-174.180  1.00 74.56           N  
ATOM    372  CA  GLY A  48     116.108  69.509-175.349  1.00 74.56           C  
ATOM    373  C   GLY A  48     115.858  68.487-176.469  1.00 74.56           C  
ATOM    374  O   GLY A  48     115.152  68.788-177.429  1.00 74.56           O  
ATOM    375  N   GLN A  49     116.405  67.277-176.347  1.00 75.05           N  
ATOM    376  CA  GLN A  49     116.259  66.159-177.271  1.00 75.05           C  
ATOM    377  C   GLN A  49     116.052  64.883-176.454  1.00 75.05           C  
ATOM    378  CB  GLN A  49     117.494  66.044-178.185  1.00 75.05           C  
ATOM    379  O   GLN A  49     116.634  64.727-175.381  1.00 75.05           O  
ATOM    380  CG  GLN A  49     117.792  67.359-178.927  1.00 75.05           C  
ATOM    381  CD  GLN A  49     118.858  67.244-180.008  1.00 75.05           C  
ATOM    382  NE2 GLN A  49     119.077  68.296-180.767  1.00 75.05           N  
ATOM    383  OE1 GLN A  49     119.501  66.234-180.223  1.00 75.05           O  
ATOM    384  N   VAL A  50     115.202  63.985-176.949  1.00 71.69           N  
ATOM    385  CA  VAL A  50     114.954  62.679-176.331  1.00 71.69           C  
ATOM    386  C   VAL A  50     115.697  61.639-177.157  1.00 71.69           C  
ATOM    387  CB  VAL A  50     113.446  62.372-176.240  1.00 71.69           C  
ATOM    388  O   VAL A  50     115.346  61.407-178.315  1.00 71.69           O  
ATOM    389  CG1 VAL A  50     113.188  61.009-175.582  1.00 71.69           C  
ATOM    390  CG2 VAL A  50     112.706  63.439-175.416  1.00 71.69           C  
ATOM    391  N   GLU A  51     116.720  61.017-176.580  1.00 74.88           N  
ATOM    392  CA  GLU A  51     117.402  59.900-177.226  1.00 74.88           C  
ATOM    393  C   GLU A  51     116.588  58.612-177.049  1.00 74.88           C  
ATOM    394  CB  GLU A  51     118.830  59.728-176.687  1.00 74.88           C  
ATOM    395  O   GLU A  51     115.999  58.353-175.997  1.00 74.88           O  
ATOM    396  CG  GLU A  51     119.771  60.863-177.129  1.00 74.88           C  
ATOM    397  CD  GLU A  51     121.243  60.606-176.754  1.00 74.88           C  
ATOM    398  OE1 GLU A  51     122.095  61.404-177.204  1.00 74.88           O  
ATOM    399  OE2 GLU A  51     121.521  59.587-176.078  1.00 74.88           O  
ATOM    400  N   SER A  52     116.594  57.738-178.061  1.00 73.76           N  
ATOM    401  CA  SER A  52     115.908  56.435-178.001  1.00 73.76           C  
ATOM    402  C   SER A  52     116.345  55.577-176.802  1.00 73.76           C  
ATOM    403  CB  SER A  52     116.174  55.648-179.290  1.00 73.76           C  
ATOM    404  O   SER A  52     115.592  54.717-176.342  1.00 73.76           O  
ATOM    405  OG  SER A  52     115.781  56.403-180.421  1.00 73.76           O  
ATOM    406  N   ILE A  53     117.548  55.816-176.269  1.00 78.70           N  
ATOM    407  CA  ILE A  53     118.103  55.083-175.129  1.00 78.70           C  
ATOM    408  C   ILE A  53     117.390  55.413-173.808  1.00 78.70           C  
ATOM    409  CB  ILE A  53     119.639  55.304-175.098  1.00 78.70           C  
ATOM    410  O   ILE A  53     117.295  54.548-172.930  1.00 78.70           O  
ATOM    411  CG1 ILE A  53     120.376  53.966-174.884  1.00 78.70           C  
ATOM    412  CG2 ILE A  53     120.093  56.373-174.086  1.00 78.70           C  
ATOM    413  CD1 ILE A  53     121.766  53.958-175.533  1.00 78.70           C  
ATOM    414  N   ASP A  54     116.817  56.613-173.686  1.00 74.35           N  
ATOM    415  CA  ASP A  54     116.094  57.048-172.488  1.00 74.35           C  
ATOM    416  C   ASP A  54     114.737  56.355-172.369  1.00 74.35           C  
ATOM    417  CB  ASP A  54     115.909  58.568-172.510  1.00 74.35           C  
ATOM    418  O   ASP A  54     114.348  55.904-171.287  1.00 74.35           O  
ATOM    419  CG  ASP A  54     117.230  59.322-172.364  1.00 74.35           C  
ATOM    420  OD1 ASP A  54     118.077  58.831-171.580  1.00 74.35           O  
ATOM    421  OD2 ASP A  54     117.325  60.402-172.983  1.00 74.35           O  
ATOM    422  N   VAL A  55     114.042  56.183-173.497  1.00 74.73           N  
ATOM    423  CA  VAL A  55     112.775  55.440-173.558  1.00 74.73           C  
ATOM    424  C   VAL A  55     113.001  53.976-173.166  1.00 74.73           C  
ATOM    425  CB  VAL A  55     112.135  55.557-174.957  1.00 74.73           C  
ATOM    426  O   VAL A  55     112.243  53.426-172.367  1.00 74.73           O  
ATOM    427  CG1 VAL A  55     110.788  54.826-175.017  1.00 74.73           C  
ATOM    428  CG2 VAL A  55     111.892  57.025-175.338  1.00 74.73           C  
ATOM    429  N   ILE A  56     114.087  53.359-173.646  1.00 79.03           N  
ATOM    430  CA  ILE A  56     114.433  51.966-173.319  1.00 79.03           C  
ATOM    431  C   ILE A  56     114.739  51.800-171.822  1.00 79.03           C  
ATOM    432  CB  ILE A  56     115.593  51.472-174.216  1.00 79.03           C  
ATOM    433  O   ILE A  56     114.233  50.861-171.203  1.00 79.03           O  
ATOM    434  CG1 ILE A  56     115.125  51.393-175.689  1.00 79.03           C  
ATOM    435  CG2 ILE A  56     116.107  50.093-173.756  1.00 79.03           C  
ATOM    436  CD1 ILE A  56     116.268  51.207-176.697  1.00 79.03           C  
ATOM    437  N   ARG A  57     115.503  52.718-171.206  1.00 78.33           N  
ATOM    438  CA  ARG A  57     115.745  52.690-169.748  1.00 78.33           C  
ATOM    439  C   ARG A  57     114.451  52.811-168.952  1.00 78.33           C  
ATOM    440  CB  ARG A  57     116.709  53.801-169.310  1.00 78.33           C  
ATOM    441  O   ARG A  57     114.283  52.071-167.988  1.00 78.33           O  
ATOM    442  CG  ARG A  57     118.171  53.358-169.389  1.00 78.33           C  
ATOM    443  CD  ARG A  57     119.072  54.453-168.807  1.00 78.33           C  
ATOM    444  NE  ARG A  57     120.408  54.425-169.426  1.00 78.33           N  
ATOM    445  NH1 ARG A  57     121.255  56.288-168.383  1.00 78.33           N  
ATOM    446  NH2 ARG A  57     122.402  55.328-170.036  1.00 78.33           N  
ATOM    447  CZ  ARG A  57     121.347  55.340-169.273  1.00 78.33           C  
ATOM    448  N   SER A  58     113.546  53.695-169.369  1.00 74.97           N  
ATOM    449  CA  SER A  58     112.243  53.902-168.718  1.00 74.97           C  
ATOM    450  C   SER A  58     111.404  52.627-168.722  1.00 74.97           C  
ATOM    451  CB  SER A  58     111.423  54.977-169.437  1.00 74.97           C  
ATOM    452  O   SER A  58     110.856  52.231-167.694  1.00 74.97           O  
ATOM    453  OG  SER A  58     112.178  56.127-169.721  1.00 74.97           O  
ATOM    454  N   ILE A  59     111.344  51.951-169.876  1.00 79.24           N  
ATOM    455  CA  ILE A  59     110.627  50.681-170.030  1.00 79.24           C  
ATOM    456  C   ILE A  59     111.246  49.610-169.130  1.00 79.24           C  
ATOM    457  CB  ILE A  59     110.609  50.244-171.514  1.00 79.24           C  
ATOM    458  O   ILE A  59     110.513  48.910-168.439  1.00 79.24           O  
ATOM    459  CG1 ILE A  59     109.732  51.210-172.342  1.00 79.24           C  
ATOM    460  CG2 ILE A  59     110.071  48.805-171.662  1.00 79.24           C  
ATOM    461  CD1 ILE A  59     109.907  51.067-173.858  1.00 79.24           C  
ATOM    462  N   PHE A  60     112.578  49.500-169.096  1.00 81.85           N  
ATOM    463  CA  PHE A  60     113.268  48.507-168.270  1.00 81.85           C  
ATOM    464  C   PHE A  60     113.036  48.742-166.771  1.00 81.85           C  
ATOM    465  CB  PHE A  60     114.763  48.513-168.613  1.00 81.85           C  
ATOM    466  O   PHE A  60     112.697  47.809-166.043  1.00 81.85           O  
ATOM    467  CG  PHE A  60     115.519  47.359-167.984  1.00 81.85           C  
ATOM    468  CD1 PHE A  60     116.177  47.523-166.750  1.00 81.85           C  
ATOM    469  CD2 PHE A  60     115.535  46.108-168.625  1.00 81.85           C  
ATOM    470  CE1 PHE A  60     116.855  46.437-166.165  1.00 81.85           C  
ATOM    471  CE2 PHE A  60     116.213  45.023-168.040  1.00 81.85           C  
ATOM    472  CZ  PHE A  60     116.874  45.188-166.810  1.00 81.85           C  
ATOM    473  N   PHE A  61     113.158  49.991-166.311  1.00 78.87           N  
ATOM    474  CA  PHE A  61     112.912  50.358-164.913  1.00 78.87           C  
ATOM    475  C   PHE A  61     111.442  50.141-164.524  1.00 78.87           C  
ATOM    476  CB  PHE A  61     113.352  51.814-164.673  1.00 78.87           C  
ATOM    477  O   PHE A  61     111.152  49.598-163.457  1.00 78.87           O  
ATOM    478  CG  PHE A  61     114.192  51.992-163.429  1.00 78.87           C  
ATOM    479  CD1 PHE A  61     113.614  52.456-162.236  1.00 78.87           C  
ATOM    480  CD2 PHE A  61     115.570  51.713-163.474  1.00 78.87           C  
ATOM    481  CE1 PHE A  61     114.411  52.630-161.089  1.00 78.87           C  
ATOM    482  CE2 PHE A  61     116.364  51.879-162.326  1.00 78.87           C  
ATOM    483  CZ  PHE A  61     115.782  52.330-161.129  1.00 78.87           C  
ATOM    484  N   GLY A  62     110.520  50.488-165.427  1.00 77.29           N  
ATOM    485  CA  GLY A  62     109.097  50.201-165.294  1.00 77.29           C  
ATOM    486  C   GLY A  62     108.833  48.703-165.155  1.00 77.29           C  
ATOM    487  O   GLY A  62     108.200  48.292-164.186  1.00 77.29           O  
ATOM    488  N   LEU A  63     109.362  47.869-166.056  1.00 79.86           N  
ATOM    489  CA  LEU A  63     109.177  46.412-166.005  1.00 79.86           C  
ATOM    490  C   LEU A  63     109.748  45.784-164.726  1.00 79.86           C  
ATOM    491  CB  LEU A  63     109.811  45.733-167.241  1.00 79.86           C  
ATOM    492  O   LEU A  63     109.179  44.820-164.221  1.00 79.86           O  
ATOM    493  CG  LEU A  63     108.786  44.996-168.130  1.00 79.86           C  
ATOM    494  CD1 LEU A  63     108.469  45.806-169.387  1.00 79.86           C  
ATOM    495  CD2 LEU A  63     109.316  43.625-168.552  1.00 79.86           C  
ATOM    496  N   LEU A  64     110.848  46.331-164.200  1.00 82.60           N  
ATOM    497  CA  LEU A  64     111.495  45.831-162.988  1.00 82.60           C  
ATOM    498  C   LEU A  64     110.695  46.166-161.717  1.00 82.60           C  
ATOM    499  CB  LEU A  64     112.919  46.416-162.926  1.00 82.60           C  
ATOM    500  O   LEU A  64     110.530  45.310-160.851  1.00 82.60           O  
ATOM    501  CG  LEU A  64     113.817  45.729-161.880  1.00 82.60           C  
ATOM    502  CD1 LEU A  64     114.390  44.415-162.421  1.00 82.60           C  
ATOM    503  CD2 LEU A  64     114.983  46.644-161.507  1.00 82.60           C  
ATOM    504  N   ILE A  65     110.194  47.400-161.592  1.00 81.59           N  
ATOM    505  CA  ILE A  65     109.524  47.885-160.370  1.00 81.59           C  
ATOM    506  C   ILE A  65     108.054  47.471-160.310  1.00 81.59           C  
ATOM    507  CB  ILE A  65     109.688  49.420-160.263  1.00 81.59           C  
ATOM    508  O   ILE A  65     107.513  47.204-159.236  1.00 81.59           O  
ATOM    509  CG1 ILE A  65     111.173  49.723-159.969  1.00 81.59           C  
ATOM    510  CG2 ILE A  65     108.777  50.038-159.180  1.00 81.59           C  
ATOM    511  CD1 ILE A  65     111.498  51.212-159.879  1.00 81.59           C  
ATOM    512  N   THR A  66     107.390  47.414-161.458  1.00 82.01           N  
ATOM    513  CA  THR A  66     105.937  47.258-161.528  1.00 82.01           C  
ATOM    514  C   THR A  66     105.384  46.007-160.821  1.00 82.01           C  
ATOM    515  CB  THR A  66     105.506  47.323-162.988  1.00 82.01           C  
ATOM    516  O   THR A  66     104.407  46.153-160.080  1.00 82.01           O  
ATOM    517  CG2 THR A  66     104.030  47.110-163.142  1.00 82.01           C  
ATOM    518  OG1 THR A  66     105.738  48.611-163.492  1.00 82.01           O  
ATOM    519  N   PRO A  67     105.981  44.802-160.951  1.00 81.75           N  
ATOM    520  CA  PRO A  67     105.508  43.616-160.232  1.00 81.75           C  
ATOM    521  C   PRO A  67     105.523  43.790-158.708  1.00 81.75           C  
ATOM    522  CB  PRO A  67     106.435  42.473-160.666  1.00 81.75           C  
ATOM    523  O   PRO A  67     104.584  43.375-158.028  1.00 81.75           O  
ATOM    524  CG  PRO A  67     106.961  42.928-162.026  1.00 81.75           C  
ATOM    525  CD  PRO A  67     107.065  44.439-161.852  1.00 81.75           C  
ATOM    526  N   TRP A  68     106.549  44.458-158.174  1.00 84.49           N  
ATOM    527  CA  TRP A  68     106.681  44.729-156.741  1.00 84.49           C  
ATOM    528  C   TRP A  68     105.636  45.731-156.252  1.00 84.49           C  
ATOM    529  CB  TRP A  68     108.097  45.232-156.445  1.00 84.49           C  
ATOM    530  O   TRP A  68     105.029  45.519-155.203  1.00 84.49           O  
ATOM    531  CG  TRP A  68     109.168  44.204-156.617  1.00 84.49           C  
ATOM    532  CD1 TRP A  68     109.907  43.991-157.730  1.00 84.49           C  
ATOM    533  CD2 TRP A  68     109.630  43.228-155.637  1.00 84.49           C  
ATOM    534  CE2 TRP A  68     110.665  42.445-156.231  1.00 84.49           C  
ATOM    535  CE3 TRP A  68     109.277  42.932-154.303  1.00 84.49           C  
ATOM    536  NE1 TRP A  68     110.789  42.951-157.508  1.00 84.49           N  
ATOM    537  CH2 TRP A  68     110.947  41.151-154.206  1.00 84.49           C  
ATOM    538  CZ2 TRP A  68     111.320  41.421-155.534  1.00 84.49           C  
ATOM    539  CZ3 TRP A  68     109.928  41.905-153.594  1.00 84.49           C  
ATOM    540  N   ALA A  69     105.381  46.792-157.024  1.00 81.35           N  
ATOM    541  CA  ALA A  69     104.377  47.801-156.690  1.00 81.35           C  
ATOM    542  C   ALA A  69     102.957  47.213-156.661  1.00 81.35           C  
ATOM    543  CB  ALA A  69     104.488  48.947-157.703  1.00 81.35           C  
ATOM    544  O   ALA A  69     102.197  47.457-155.724  1.00 81.35           O  
ATOM    545  N   VAL A  70     102.621  46.399-157.664  1.00 80.04           N  
ATOM    546  CA  VAL A  70     101.348  45.672-157.735  1.00 80.04           C  
ATOM    547  C   VAL A  70     101.191  44.733-156.538  1.00 80.04           C  
ATOM    548  CB  VAL A  70     101.287  44.887-159.051  1.00 80.04           C  
ATOM    549  O   VAL A  70     100.166  44.783-155.864  1.00 80.04           O  
ATOM    550  CG1 VAL A  70     100.172  43.846-159.071  1.00 80.04           C  
ATOM    551  CG2 VAL A  70     101.075  45.811-160.259  1.00 80.04           C  
ATOM    552  N   TYR A  71     102.201  43.900-156.259  1.00 83.09           N  
ATOM    553  CA  TYR A  71     102.153  42.940-155.156  1.00 83.09           C  
ATOM    554  C   TYR A  71     101.951  43.637-153.808  1.00 83.09           C  
ATOM    555  CB  TYR A  71     103.440  42.107-155.146  1.00 83.09           C  
ATOM    556  O   TYR A  71     101.040  43.281-153.061  1.00 83.09           O  
ATOM    557  CG  TYR A  71     103.539  41.186-153.944  1.00 83.09           C  
ATOM    558  CD1 TYR A  71     104.344  41.543-152.844  1.00 83.09           C  
ATOM    559  CD2 TYR A  71     102.778  40.003-153.907  1.00 83.09           C  
ATOM    560  CE1 TYR A  71     104.394  40.710-151.710  1.00 83.09           C  
ATOM    561  CE2 TYR A  71     102.823  39.169-152.773  1.00 83.09           C  
ATOM    562  OH  TYR A  71     103.679  38.727-150.573  1.00 83.09           O  
ATOM    563  CZ  TYR A  71     103.634  39.523-151.673  1.00 83.09           C  
ATOM    564  N   PHE A  72     102.754  44.668-153.524  1.00 82.43           N  
ATOM    565  CA  PHE A  72     102.647  45.443-152.289  1.00 82.43           C  
ATOM    566  C   PHE A  72     101.233  45.995-152.094  1.00 82.43           C  
ATOM    567  CB  PHE A  72     103.671  46.585-152.325  1.00 82.43           C  
ATOM    568  O   PHE A  72     100.658  45.895-151.012  1.00 82.43           O  
ATOM    569  CG  PHE A  72     103.616  47.477-151.101  1.00 82.43           C  
ATOM    570  CD1 PHE A  72     102.943  48.714-151.148  1.00 82.43           C  
ATOM    571  CD2 PHE A  72     104.204  47.047-149.898  1.00 82.43           C  
ATOM    572  CE1 PHE A  72     102.866  49.518-149.997  1.00 82.43           C  
ATOM    573  CE2 PHE A  72     104.127  47.851-148.748  1.00 82.43           C  
ATOM    574  CZ  PHE A  72     103.458  49.086-148.797  1.00 82.43           C  
ATOM    575  N   LEU A  73     100.640  46.535-153.156  1.00 77.99           N  
ATOM    576  CA  LEU A  73      99.319  47.127-153.068  1.00 77.99           C  
ATOM    577  C   LEU A  73      98.201  46.081-152.920  1.00 77.99           C  
ATOM    578  CB  LEU A  73      99.122  48.006-154.294  1.00 77.99           C  
ATOM    579  O   LEU A  73      97.261  46.310-152.161  1.00 77.99           O  
ATOM    580  CG  LEU A  73      98.097  49.092-153.966  1.00 77.99           C  
ATOM    581  CD1 LEU A  73      98.747  50.389-153.491  1.00 77.99           C  
ATOM    582  CD2 LEU A  73      97.340  49.382-155.221  1.00 77.99           C  
ATOM    583  N   SER A  74      98.309  44.931-153.593  1.00 76.08           N  
ATOM    584  CA  SER A  74      97.380  43.808-153.406  1.00 76.08           C  
ATOM    585  C   SER A  74      97.359  43.330-151.953  1.00 76.08           C  
ATOM    586  CB  SER A  74      97.740  42.646-154.335  1.00 76.08           C  
ATOM    587  O   SER A  74      96.276  43.182-151.390  1.00 76.08           O  
ATOM    588  OG  SER A  74      97.393  42.973-155.668  1.00 76.08           O  
ATOM    589  N   VAL A  75      98.529  43.197-151.317  1.00 81.26           N  
ATOM    590  CA  VAL A  75      98.638  42.814-149.898  1.00 81.26           C  
ATOM    591  C   VAL A  75      97.970  43.845-148.982  1.00 81.26           C  
ATOM    592  CB  VAL A  75     100.118  42.606-149.512  1.00 81.26           C  
ATOM    593  O   VAL A  75      97.252  43.479-148.052  1.00 81.26           O  
ATOM    594  CG1 VAL A  75     100.310  42.373-148.006  1.00 81.26           C  
ATOM    595  CG2 VAL A  75     100.711  41.391-150.237  1.00 81.26           C  
ATOM    596  N   VAL A  76      98.159  45.143-149.241  1.00 79.81           N  
ATOM    597  CA  VAL A  76      97.536  46.212-148.437  1.00 79.81           C  
ATOM    598  C   VAL A  76      96.006  46.189-148.544  1.00 79.81           C  
ATOM    599  CB  VAL A  76      98.103  47.591-148.834  1.00 79.81           C  
ATOM    600  O   VAL A  76      95.320  46.384-147.539  1.00 79.81           O  
ATOM    601  CG1 VAL A  76      97.350  48.761-148.181  1.00 79.81           C  
ATOM    602  CG2 VAL A  76      99.571  47.719-148.406  1.00 79.81           C  
ATOM    603  N   VAL A  77      95.452  45.945-149.736  1.00 75.39           N  
ATOM    604  CA  VAL A  77      93.993  45.880-149.925  1.00 75.39           C  
ATOM    605  C   VAL A  77      93.400  44.652-149.238  1.00 75.39           C  
ATOM    606  CB  VAL A  77      93.607  45.925-151.413  1.00 75.39           C  
ATOM    607  O   VAL A  77      92.402  44.782-148.529  1.00 75.39           O  
ATOM    608  CG1 VAL A  77      92.093  45.768-151.583  1.00 75.39           C  
ATOM    609  CG2 VAL A  77      93.979  47.280-152.034  1.00 75.39           C  
ATOM    610  N   GLU A  78      94.037  43.490-149.383  1.00 78.88           N  
ATOM    611  CA  GLU A  78      93.612  42.251-148.726  1.00 78.88           C  
ATOM    612  C   GLU A  78      93.576  42.417-147.196  1.00 78.88           C  
ATOM    613  CB  GLU A  78      94.560  41.133-149.189  1.00 78.88           C  
ATOM    614  O   GLU A  78      92.569  42.111-146.553  1.00 78.88           O  
ATOM    615  CG  GLU A  78      94.100  39.726-148.784  1.00 78.88           C  
ATOM    616  CD  GLU A  78      94.928  38.623-149.471  1.00 78.88           C  
ATOM    617  OE1 GLU A  78      94.426  37.477-149.529  1.00 78.88           O  
ATOM    618  OE2 GLU A  78      96.044  38.923-149.959  1.00 78.88           O  
ATOM    619  N   GLN A  79      94.603  43.048-146.613  1.00 81.31           N  
ATOM    620  CA  GLN A  79      94.623  43.368-145.181  1.00 81.31           C  
ATOM    621  C   GLN A  79      93.497  44.321-144.749  1.00 81.31           C  
ATOM    622  CB  GLN A  79      95.971  43.994-144.800  1.00 81.31           C  
ATOM    623  O   GLN A  79      92.917  44.153-143.668  1.00 81.31           O  
ATOM    624  CG  GLN A  79      97.091  42.953-144.692  1.00 81.31           C  
ATOM    625  CD  GLN A  79      98.378  43.537-144.116  1.00 81.31           C  
ATOM    626  NE2 GLN A  79      99.367  42.710-143.863  1.00 81.31           N  
ATOM    627  OE1 GLN A  79      98.523  44.720-143.847  1.00 81.31           O  
ATOM    628  N   LEU A  80      93.172  45.333-145.559  1.00 79.83           N  
ATOM    629  CA  LEU A  80      92.085  46.271-145.262  1.00 79.83           C  
ATOM    630  C   LEU A  80      90.716  45.584-145.297  1.00 79.83           C  
ATOM    631  CB  LEU A  80      92.125  47.448-146.253  1.00 79.83           C  
ATOM    632  O   LEU A  80      89.867  45.863-144.445  1.00 79.83           O  
ATOM    633  CG  LEU A  80      93.193  48.504-145.928  1.00 79.83           C  
ATOM    634  CD1 LEU A  80      93.339  49.466-147.107  1.00 79.83           C  
ATOM    635  CD2 LEU A  80      92.809  49.334-144.695  1.00 79.83           C  
ATOM    636  N   GLU A  81      90.503  44.676-146.244  1.00 78.46           N  
ATOM    637  CA  GLU A  81      89.246  43.950-146.395  1.00 78.46           C  
ATOM    638  C   GLU A  81      89.041  42.929-145.267  1.00 78.46           C  
ATOM    639  CB  GLU A  81      89.204  43.342-147.801  1.00 78.46           C  
ATOM    640  O   GLU A  81      87.976  42.907-144.639  1.00 78.46           O  
ATOM    641  CG  GLU A  81      87.793  42.866-148.166  1.00 78.46           C  
ATOM    642  CD  GLU A  81      87.545  42.798-149.682  1.00 78.46           C  
ATOM    643  OE1 GLU A  81      86.343  42.701-150.023  1.00 78.46           O  
ATOM    644  OE2 GLU A  81      88.512  42.888-150.469  1.00 78.46           O  
ATOM    645  N   GLU A  82      90.089  42.185-144.896  1.00 81.24           N  
ATOM    646  CA  GLU A  82      90.075  41.325-143.708  1.00 81.24           C  
ATOM    647  C   GLU A  82      89.790  42.109-142.422  1.00 81.24           C  
ATOM    648  CB  GLU A  82      91.436  40.663-143.503  1.00 81.24           C  
ATOM    649  O   GLU A  82      89.038  41.653-141.554  1.00 81.24           O  
ATOM    650  CG  GLU A  82      91.727  39.473-144.418  1.00 81.24           C  
ATOM    651  CD  GLU A  82      92.967  38.713-143.921  1.00 81.24           C  
ATOM    652  OE1 GLU A  82      93.138  37.558-144.354  1.00 81.24           O  
ATOM    653  OE2 GLU A  82      93.654  39.241-143.004  1.00 81.24           O  
ATOM    654  N   SER A  83      90.398  43.288-142.268  1.00 78.96           N  
ATOM    655  CA  SER A  83      90.168  44.164-141.115  1.00 78.96           C  
ATOM    656  C   SER A  83      88.710  44.631-141.058  1.00 78.96           C  
ATOM    657  CB  SER A  83      91.131  45.351-141.182  1.00 78.96           C  
ATOM    658  O   SER A  83      88.057  44.553-140.012  1.00 78.96           O  
ATOM    659  OG  SER A  83      90.998  46.150-140.024  1.00 78.96           O  
ATOM    660  N   ARG A  84      88.144  45.026-142.205  1.00 82.36           N  
ATOM    661  CA  ARG A  84      86.755  45.492-142.308  1.00 82.36           C  
ATOM    662  C   ARG A  84      85.751  44.373-142.017  1.00 82.36           C  
ATOM    663  CB  ARG A  84      86.581  46.159-143.686  1.00 82.36           C  
ATOM    664  O   ARG A  84      84.756  44.616-141.329  1.00 82.36           O  
ATOM    665  CG  ARG A  84      85.394  47.133-143.745  1.00 82.36           C  
ATOM    666  CD  ARG A  84      84.160  46.511-144.400  1.00 82.36           C  
ATOM    667  NE  ARG A  84      82.938  47.270-144.065  1.00 82.36           N  
ATOM    668  NH1 ARG A  84      81.457  45.892-145.147  1.00 82.36           N  
ATOM    669  NH2 ARG A  84      80.685  47.529-143.843  1.00 82.36           N  
ATOM    670  CZ  ARG A  84      81.704  46.898-144.355  1.00 82.36           C  
ATOM    671  N   GLN A  85      86.021  43.147-142.469  1.00 82.32           N  
ATOM    672  CA  GLN A  85      85.204  41.976-142.133  1.00 82.32           C  
ATOM    673  C   GLN A  85      85.300  41.603-140.647  1.00 82.32           C  
ATOM    674  CB  GLN A  85      85.623  40.771-142.976  1.00 82.32           C  
ATOM    675  O   GLN A  85      84.272  41.340-140.019  1.00 82.32           O  
ATOM    676  CG  GLN A  85      85.221  40.872-144.457  1.00 82.32           C  
ATOM    677  CD  GLN A  85      85.540  39.580-145.206  1.00 82.32           C  
ATOM    678  NE2 GLN A  85      85.419  39.559-146.514  1.00 82.32           N  
ATOM    679  OE1 GLN A  85      85.848  38.556-144.608  1.00 82.32           O  
ATOM    680  N   ARG A  86      86.509  41.606-140.064  1.00 84.62           N  
ATOM    681  CA  ARG A  86      86.709  41.351-138.627  1.00 84.62           C  
ATOM    682  C   ARG A  86      85.932  42.341-137.766  1.00 84.62           C  
ATOM    683  CB  ARG A  86      88.205  41.399-138.269  1.00 84.62           C  
ATOM    684  O   ARG A  86      85.238  41.921-136.844  1.00 84.62           O  
ATOM    685  CG  ARG A  86      88.900  40.060-138.547  1.00 84.62           C  
ATOM    686  CD  ARG A  86      90.362  40.078-138.087  1.00 84.62           C  
ATOM    687  NE  ARG A  86      91.251  40.740-139.059  1.00 84.62           N  
ATOM    688  NH1 ARG A  86      93.184  40.627-137.820  1.00 84.62           N  
ATOM    689  NH2 ARG A  86      93.281  41.261-139.956  1.00 84.62           N  
ATOM    690  CZ  ARG A  86      92.561  40.882-138.939  1.00 84.62           C  
ATOM    691  N   LEU A  87      85.995  43.628-138.103  1.00 85.58           N  
ATOM    692  CA  LEU A  87      85.277  44.669-137.374  1.00 85.58           C  
ATOM    693  C   LEU A  87      83.756  44.474-137.445  1.00 85.58           C  
ATOM    694  CB  LEU A  87      85.711  46.039-137.921  1.00 85.58           C  
ATOM    695  O   LEU A  87      83.087  44.559-136.421  1.00 85.58           O  
ATOM    696  CG  LEU A  87      85.174  47.227-137.101  1.00 85.58           C  
ATOM    697  CD1 LEU A  87      85.735  47.246-135.677  1.00 85.58           C  
ATOM    698  CD2 LEU A  87      85.566  48.533-137.792  1.00 85.58           C  
ATOM    699  N   SER A  88      83.214  44.142-138.621  1.00 85.62           N  
ATOM    700  CA  SER A  88      81.776  43.884-138.779  1.00 85.62           C  
ATOM    701  C   SER A  88      81.296  42.716-137.912  1.00 85.62           C  
ATOM    702  CB  SER A  88      81.460  43.595-140.246  1.00 85.62           C  
ATOM    703  O   SER A  88      80.255  42.823-137.269  1.00 85.62           O  
ATOM    704  OG  SER A  88      80.072  43.691-140.489  1.00 85.62           O  
ATOM    705  N   ARG A  89      82.065  41.619-137.849  1.00 86.25           N  
ATOM    706  CA  ARG A  89      81.728  40.466-136.993  1.00 86.25           C  
ATOM    707  C   ARG A  89      81.799  40.809-135.504  1.00 86.25           C  
ATOM    708  CB  ARG A  89      82.649  39.275-137.289  1.00 86.25           C  
ATOM    709  O   ARG A  89      81.008  40.285-134.726  1.00 86.25           O  
ATOM    710  CG  ARG A  89      82.446  38.662-138.682  1.00 86.25           C  
ATOM    711  CD  ARG A  89      83.363  37.439-138.853  1.00 86.25           C  
ATOM    712  NE  ARG A  89      83.900  37.332-140.226  1.00 86.25           N  
ATOM    713  NH1 ARG A  89      85.738  36.039-139.744  1.00 86.25           N  
ATOM    714  NH2 ARG A  89      85.467  36.814-141.815  1.00 86.25           N  
ATOM    715  CZ  ARG A  89      85.023  36.732-140.590  1.00 86.25           C  
ATOM    716  N   LEU A  90      82.745  41.659-135.096  1.00 89.05           N  
ATOM    717  CA  LEU A  90      82.861  42.105-133.705  1.00 89.05           C  
ATOM    718  C   LEU A  90      81.670  42.967-133.283  1.00 89.05           C  
ATOM    719  CB  LEU A  90      84.182  42.866-133.497  1.00 89.05           C  
ATOM    720  O   LEU A  90      81.132  42.745-132.204  1.00 89.05           O  
ATOM    721  CG  LEU A  90      85.424  41.965-133.422  1.00 89.05           C  
ATOM    722  CD1 LEU A  90      86.683  42.832-133.458  1.00 89.05           C  
ATOM    723  CD2 LEU A  90      85.454  41.133-132.137  1.00 89.05           C  
ATOM    724  N   VAL A  91      81.235  43.900-134.135  1.00 88.70           N  
ATOM    725  CA  VAL A  91      80.063  44.749-133.859  1.00 88.70           C  
ATOM    726  C   VAL A  91      78.798  43.906-133.703  1.00 88.70           C  
ATOM    727  CB  VAL A  91      79.893  45.827-134.945  1.00 88.70           C  
ATOM    728  O   VAL A  91      78.093  44.064-132.714  1.00 88.70           O  
ATOM    729  CG1 VAL A  91      78.590  46.621-134.788  1.00 88.70           C  
ATOM    730  CG2 VAL A  91      81.050  46.836-134.882  1.00 88.70           C  
ATOM    731  N   GLN A  92      78.564  42.948-134.605  1.00 87.34           N  
ATOM    732  CA  GLN A  92      77.411  42.049-134.502  1.00 87.34           C  
ATOM    733  C   GLN A  92      77.438  41.216-133.206  1.00 87.34           C  
ATOM    734  CB  GLN A  92      77.390  41.157-135.748  1.00 87.34           C  
ATOM    735  O   GLN A  92      76.432  41.111-132.512  1.00 87.34           O  
ATOM    736  CG  GLN A  92      76.134  40.279-135.797  1.00 87.34           C  
ATOM    737  CD  GLN A  92      76.060  39.413-137.049  1.00 87.34           C  
ATOM    738  NE2 GLN A  92      75.063  38.561-137.129  1.00 87.34           N  
ATOM    739  OE1 GLN A  92      76.889  39.465-137.952  1.00 87.34           O  
ATOM    740  N   LYS A  93      78.606  40.680-132.822  1.00 88.52           N  
ATOM    741  CA  LYS A  93      78.760  39.965-131.542  1.00 88.52           C  
ATOM    742  C   LYS A  93      78.502  40.855-130.323  1.00 88.52           C  
ATOM    743  CB  LYS A  93      80.163  39.357-131.431  1.00 88.52           C  
ATOM    744  O   LYS A  93      77.985  40.368-129.324  1.00 88.52           O  
ATOM    745  CG  LYS A  93      80.275  38.034-132.192  1.00 88.52           C  
ATOM    746  CD  LYS A  93      81.654  37.419-131.940  1.00 88.52           C  
ATOM    747  CE  LYS A  93      81.727  36.043-132.604  1.00 88.52           C  
ATOM    748  NZ  LYS A  93      82.980  35.339-132.241  1.00 88.52           N  
ATOM    749  N   LEU A  94      78.890  42.128-130.384  1.00 89.71           N  
ATOM    750  CA  LEU A  94      78.641  43.104-129.319  1.00 89.71           C  
ATOM    751  C   LEU A  94      77.145  43.405-129.165  1.00 89.71           C  
ATOM    752  CB  LEU A  94      79.442  44.387-129.618  1.00 89.71           C  
ATOM    753  O   LEU A  94      76.674  43.517-128.036  1.00 89.71           O  
ATOM    754  CG  LEU A  94      80.845  44.373-128.990  1.00 89.71           C  
ATOM    755  CD1 LEU A  94      81.833  45.193-129.821  1.00 89.71           C  
ATOM    756  CD2 LEU A  94      80.804  44.976-127.584  1.00 89.71           C  
ATOM    757  N   GLU A  95      76.402  43.504-130.267  1.00 88.65           N  
ATOM    758  CA  GLU A  95      74.945  43.684-130.237  1.00 88.65           C  
ATOM    759  C   GLU A  95      74.236  42.471-129.621  1.00 88.65           C  
ATOM    760  CB  GLU A  95      74.417  44.004-131.646  1.00 88.65           C  
ATOM    761  O   GLU A  95      73.476  42.638-128.668  1.00 88.65           O  
ATOM    762  CG  GLU A  95      74.745  45.456-132.037  1.00 88.65           C  
ATOM    763  CD  GLU A  95      74.339  45.835-133.472  1.00 88.65           C  
ATOM    764  OE1 GLU A  95      74.358  47.057-133.754  1.00 88.65           O  
ATOM    765  OE2 GLU A  95      74.091  44.929-134.299  1.00 88.65           O  
ATOM    766  N   GLU A  96      74.567  41.251-130.059  1.00 89.47           N  
ATOM    767  CA  GLU A  96      74.016  40.015-129.475  1.00 89.47           C  
ATOM    768  C   GLU A  96      74.333  39.881-127.976  1.00 89.47           C  
ATOM    769  CB  GLU A  96      74.605  38.787-130.192  1.00 89.47           C  
ATOM    770  O   GLU A  96      73.490  39.457-127.180  1.00 89.47           O  
ATOM    771  CG  GLU A  96      74.041  38.545-131.600  1.00 89.47           C  
ATOM    772  CD  GLU A  96      74.696  37.339-132.305  1.00 89.47           C  
ATOM    773  OE1 GLU A  96      74.415  37.145-133.511  1.00 89.47           O  
ATOM    774  OE2 GLU A  96      75.503  36.618-131.665  1.00 89.47           O  
ATOM    775  N   MET A  97      75.555  40.238-127.569  1.00 88.16           N  
ATOM    776  CA  MET A  97      75.970  40.191-126.165  1.00 88.16           C  
ATOM    777  C   MET A  97      75.193  41.215-125.328  1.00 88.16           C  
ATOM    778  CB  MET A  97      77.491  40.386-126.083  1.00 88.16           C  
ATOM    779  O   MET A  97      74.723  40.884-124.242  1.00 88.16           O  
ATOM    780  CG  MET A  97      78.068  40.010-124.716  1.00 88.16           C  
ATOM    781  SD  MET A  97      79.878  40.187-124.597  1.00 88.16           S  
ATOM    782  CE  MET A  97      80.446  38.688-125.437  1.00 88.16           C  
ATOM    783  N   ARG A  98      74.965  42.419-125.863  1.00 89.89           N  
ATOM    784  CA  ARG A  98      74.185  43.468-125.195  1.00 89.89           C  
ATOM    785  C   ARG A  98      72.717  43.081-125.008  1.00 89.89           C  
ATOM    786  CB  ARG A  98      74.331  44.763-125.999  1.00 89.89           C  
ATOM    787  O   ARG A  98      72.150  43.363-123.953  1.00 89.89           O  
ATOM    788  CG  ARG A  98      73.722  45.959-125.262  1.00 89.89           C  
ATOM    789  CD  ARG A  98      73.853  47.210-126.126  1.00 89.89           C  
ATOM    790  NE  ARG A  98      73.356  48.396-125.408  1.00 89.89           N  
ATOM    791  NH1 ARG A  98      73.924  49.941-126.999  1.00 89.89           N  
ATOM    792  NH2 ARG A  98      72.964  50.614-125.093  1.00 89.89           N  
ATOM    793  CZ  ARG A  98      73.417  49.642-125.834  1.00 89.89           C  
ATOM    794  N   GLU A  99      72.097  42.448-126.003  1.00 90.33           N  
ATOM    795  CA  GLU A  99      70.722  41.942-125.883  1.00 90.33           C  
ATOM    796  C   GLU A  99      70.617  40.828-124.835  1.00 90.33           C  
ATOM    797  CB  GLU A  99      70.220  41.419-127.234  1.00 90.33           C  
ATOM    798  O   GLU A  99      69.695  40.832-124.013  1.00 90.33           O  
ATOM    799  CG  GLU A  99      69.889  42.555-128.210  1.00 90.33           C  
ATOM    800  CD  GLU A  99      69.269  42.052-129.522  1.00 90.33           C  
ATOM    801  OE1 GLU A  99      68.827  42.925-130.303  1.00 90.33           O  
ATOM    802  OE2 GLU A  99      69.212  40.817-129.726  1.00 90.33           O  
ATOM    803  N   ARG A 100      71.593  39.911-124.810  1.00 90.29           N  
ATOM    804  CA  ARG A 100      71.682  38.883-123.766  1.00 90.29           C  
ATOM    805  C   ARG A 100      71.831  39.484-122.380  1.00 90.29           C  
ATOM    806  CB  ARG A 100      72.836  37.915-124.042  1.00 90.29           C  
ATOM    807  O   ARG A 100      71.080  39.088-121.496  1.00 90.29           O  
ATOM    808  CG  ARG A 100      72.360  36.750-124.906  1.00 90.29           C  
ATOM    809  CD  ARG A 100      73.523  35.786-125.127  1.00 90.29           C  
ATOM    810  NE  ARG A 100      73.083  34.596-125.876  1.00 90.29           N  
ATOM    811  NH1 ARG A 100      75.132  34.008-126.714  1.00 90.29           N  
ATOM    812  NH2 ARG A 100      73.327  32.814-127.265  1.00 90.29           N  
ATOM    813  CZ  ARG A 100      73.848  33.813-126.610  1.00 90.29           C  
ATOM    814  N   ASP A 101      72.738  40.439-122.196  1.00 91.75           N  
ATOM    815  CA  ASP A 101      72.962  41.087-120.901  1.00 91.75           C  
ATOM    816  C   ASP A 101      71.701  41.796-120.400  1.00 91.75           C  
ATOM    817  CB  ASP A 101      74.118  42.097-121.003  1.00 91.75           C  
ATOM    818  O   ASP A 101      71.364  41.698-119.220  1.00 91.75           O  
ATOM    819  CG  ASP A 101      75.513  41.462-121.042  1.00 91.75           C  
ATOM    820  OD1 ASP A 101      75.640  40.268-120.691  1.00 91.75           O  
ATOM    821  OD2 ASP A 101      76.455  42.215-121.379  1.00 91.75           O  
ATOM    822  N   LEU A 102      70.962  42.473-121.288  1.00 91.72           N  
ATOM    823  CA  LEU A 102      69.697  43.116-120.932  1.00 91.72           C  
ATOM    824  C   LEU A 102      68.654  42.089-120.467  1.00 91.72           C  
ATOM    825  CB  LEU A 102      69.187  43.932-122.133  1.00 91.72           C  
ATOM    826  O   LEU A 102      68.040  42.277-119.418  1.00 91.72           O  
ATOM    827  CG  LEU A 102      67.935  44.772-121.816  1.00 91.72           C  
ATOM    828  CD1 LEU A 102      68.267  45.968-120.918  1.00 91.72           C  
ATOM    829  CD2 LEU A 102      67.321  45.302-123.112  1.00 91.72           C  
ATOM    830  N   SER A 103      68.485  40.999-121.222  1.00 92.04           N  
ATOM    831  CA  SER A 103      67.559  39.911-120.886  1.00 92.04           C  
ATOM    832  C   SER A 103      67.912  39.254-119.547  1.00 92.04           C  
ATOM    833  CB  SER A 103      67.580  38.880-122.016  1.00 92.04           C  
ATOM    834  O   SER A 103      67.052  39.108-118.677  1.00 92.04           O  
ATOM    835  OG  SER A 103      66.710  37.805-121.726  1.00 92.04           O  
ATOM    836  N   LEU A 104      69.196  38.946-119.336  1.00 91.43           N  
ATOM    837  CA  LEU A 104      69.685  38.343-118.096  1.00 91.43           C  
ATOM    838  C   LEU A 104      69.444  39.258-116.892  1.00 91.43           C  
ATOM    839  CB  LEU A 104      71.193  38.030-118.226  1.00 91.43           C  
ATOM    840  O   LEU A 104      69.074  38.790-115.820  1.00 91.43           O  
ATOM    841  CG  LEU A 104      71.549  36.585-117.827  1.00 91.43           C  
ATOM    842  CD1 LEU A 104      71.975  35.780-119.058  1.00 91.43           C  
ATOM    843  CD2 LEU A 104      72.692  36.561-116.814  1.00 91.43           C  
ATOM    844  N   ASN A 105      69.636  40.567-117.058  1.00 92.82           N  
ATOM    845  CA  ASN A 105      69.462  41.541-115.983  1.00 92.82           C  
ATOM    846  C   ASN A 105      67.984  41.700-115.588  1.00 92.82           C  
ATOM    847  CB  ASN A 105      70.117  42.850-116.448  1.00 92.82           C  
ATOM    848  O   ASN A 105      67.676  41.809-114.403  1.00 92.82           O  
ATOM    849  CG  ASN A 105      70.509  43.801-115.334  1.00 92.82           C  
ATOM    850  ND2 ASN A 105      71.491  44.630-115.591  1.00 92.82           N  
ATOM    851  OD1 ASN A 105      69.964  43.851-114.246  1.00 92.82           O  
ATOM    852  N   VAL A 106      67.061  41.658-116.557  1.00 91.87           N  
ATOM    853  CA  VAL A 106      65.613  41.629-116.276  1.00 91.87           C  
ATOM    854  C   VAL A 106      65.245  40.355-115.511  1.00 91.87           C  
ATOM    855  CB  VAL A 106      64.781  41.788-117.564  1.00 91.87           C  
ATOM    856  O   VAL A 106      64.672  40.451-114.431  1.00 91.87           O  
ATOM    857  CG1 VAL A 106      63.279  41.609-117.314  1.00 91.87           C  
ATOM    858  CG2 VAL A 106      64.975  43.192-118.156  1.00 91.87           C  
ATOM    859  N   GLN A 107      65.673  39.183-115.991  1.00 92.53           N  
ATOM    860  CA  GLN A 107      65.423  37.907-115.304  1.00 92.53           C  
ATOM    861  C   GLN A 107      65.998  37.875-113.883  1.00 92.53           C  
ATOM    862  CB  GLN A 107      66.033  36.749-116.105  1.00 92.53           C  
ATOM    863  O   GLN A 107      65.347  37.398-112.958  1.00 92.53           O  
ATOM    864  CG  GLN A 107      65.229  36.430-117.368  1.00 92.53           C  
ATOM    865  CD  GLN A 107      65.813  35.249-118.137  1.00 92.53           C  
ATOM    866  NE2 GLN A 107      65.057  34.680-119.048  1.00 92.53           N  
ATOM    867  OE1 GLN A 107      66.934  34.804-117.945  1.00 92.53           O  
ATOM    868  N   LEU A 108      67.212  38.397-113.686  1.00 92.32           N  
ATOM    869  CA  LEU A 108      67.828  38.481-112.363  1.00 92.32           C  
ATOM    870  C   LEU A 108      67.026  39.378-111.420  1.00 92.32           C  
ATOM    871  CB  LEU A 108      69.275  38.987-112.488  1.00 92.32           C  
ATOM    872  O   LEU A 108      66.843  39.013-110.263  1.00 92.32           O  
ATOM    873  CG  LEU A 108      70.278  37.908-112.931  1.00 92.32           C  
ATOM    874  CD1 LEU A 108      71.604  38.576-113.301  1.00 92.32           C  
ATOM    875  CD2 LEU A 108      70.554  36.896-111.815  1.00 92.32           C  
ATOM    876  N   LYS A 109      66.528  40.525-111.894  1.00 91.91           N  
ATOM    877  CA  LYS A 109      65.687  41.413-111.079  1.00 91.91           C  
ATOM    878  C   LYS A 109      64.377  40.749-110.673  1.00 91.91           C  
ATOM    879  CB  LYS A 109      65.400  42.714-111.826  1.00 91.91           C  
ATOM    880  O   LYS A 109      64.011  40.846-109.504  1.00 91.91           O  
ATOM    881  CG  LYS A 109      66.607  43.651-111.778  1.00 91.91           C  
ATOM    882  CD  LYS A 109      66.273  44.923-112.553  1.00 91.91           C  
ATOM    883  CE  LYS A 109      67.482  45.851-112.539  1.00 91.91           C  
ATOM    884  NZ  LYS A 109      67.171  47.105-113.260  1.00 91.91           N  
ATOM    885  N   ASP A 110      63.720  40.057-111.598  1.00 92.81           N  
ATOM    886  CA  ASP A 110      62.470  39.345-111.317  1.00 92.81           C  
ATOM    887  C   ASP A 110      62.702  38.208-110.311  1.00 92.81           C  
ATOM    888  CB  ASP A 110      61.856  38.827-112.628  1.00 92.81           C  
ATOM    889  O   ASP A 110      61.985  38.103-109.315  1.00 92.81           O  
ATOM    890  CG  ASP A 110      61.339  39.940-113.553  1.00 92.81           C  
ATOM    891  OD1 ASP A 110      61.166  41.089-113.078  1.00 92.81           O  
ATOM    892  OD2 ASP A 110      61.115  39.630-114.745  1.00 92.81           O  
ATOM    893  N   ASN A 111      63.775  37.430-110.490  1.00 93.88           N  
ATOM    894  CA  ASN A 111      64.164  36.379-109.549  1.00 93.88           C  
ATOM    895  C   ASN A 111      64.482  36.938-108.156  1.00 93.88           C  
ATOM    896  CB  ASN A 111      65.381  35.617-110.101  1.00 93.88           C  
ATOM    897  O   ASN A 111      64.065  36.358-107.158  1.00 93.88           O  
ATOM    898  CG  ASN A 111      65.054  34.695-111.261  1.00 93.88           C  
ATOM    899  ND2 ASN A 111      66.060  34.207-111.949  1.00 93.88           N  
ATOM    900  OD1 ASN A 111      63.926  34.356-111.556  1.00 93.88           O  
ATOM    901  N   ILE A 112      65.198  38.065-108.066  1.00 93.42           N  
ATOM    902  CA  ILE A 112      65.500  38.723-106.785  1.00 93.42           C  
ATOM    903  C   ILE A 112      64.210  39.200-106.109  1.00 93.42           C  
ATOM    904  CB  ILE A 112      66.510  39.880-106.990  1.00 93.42           C  
ATOM    905  O   ILE A 112      64.055  39.023-104.901  1.00 93.42           O  
ATOM    906  CG1 ILE A 112      67.916  39.317-107.303  1.00 93.42           C  
ATOM    907  CG2 ILE A 112      66.595  40.793-105.750  1.00 93.42           C  
ATOM    908  CD1 ILE A 112      68.881  40.358-107.889  1.00 93.42           C  
ATOM    909  N   ALA A 113      63.275  39.783-106.863  1.00 92.96           N  
ATOM    910  CA  ALA A 113      61.992  40.224-106.324  1.00 92.96           C  
ATOM    911  C   ALA A 113      61.169  39.044-105.782  1.00 92.96           C  
ATOM    912  CB  ALA A 113      61.242  41.001-107.412  1.00 92.96           C  
ATOM    913  O   ALA A 113      60.662  39.122-104.661  1.00 92.96           O  
ATOM    914  N   GLN A 114      61.102  37.939-106.529  1.00 93.37           N  
ATOM    915  CA  GLN A 114      60.416  36.722-106.094  1.00 93.37           C  
ATOM    916  C   GLN A 114      61.075  36.107-104.851  1.00 93.37           C  
ATOM    917  CB  GLN A 114      60.362  35.724-107.259  1.00 93.37           C  
ATOM    918  O   GLN A 114      60.378  35.795-103.887  1.00 93.37           O  
ATOM    919  CG  GLN A 114      59.510  34.503-106.888  1.00 93.37           C  
ATOM    920  CD  GLN A 114      59.412  33.461-107.993  1.00 93.37           C  
ATOM    921  NE2 GLN A 114      58.932  32.284-107.661  1.00 93.37           N  
ATOM    922  OE1 GLN A 114      59.759  33.665-109.147  1.00 93.37           O  
ATOM    923  N   LEU A 115      62.409  35.992-104.830  1.00 93.52           N  
ATOM    924  CA  LEU A 115      63.138  35.482-103.664  1.00 93.52           C  
ATOM    925  C   LEU A 115      62.885  36.335-102.421  1.00 93.52           C  
ATOM    926  CB  LEU A 115      64.655  35.416-103.937  1.00 93.52           C  
ATOM    927  O   LEU A 115      62.640  35.788-101.351  1.00 93.52           O  
ATOM    928  CG  LEU A 115      65.177  33.983-104.167  1.00 93.52           C  
ATOM    929  CD1 LEU A 115      65.541  33.744-105.633  1.00 93.52           C  
ATOM    930  CD2 LEU A 115      66.425  33.730-103.315  1.00 93.52           C  
ATOM    931  N   ASN A 116      62.914  37.662-102.544  1.00 94.03           N  
ATOM    932  CA  ASN A 116      62.655  38.553-101.412  1.00 94.03           C  
ATOM    933  C   ASN A 116      61.231  38.382-100.867  1.00 94.03           C  
ATOM    934  CB  ASN A 116      62.902  40.004-101.849  1.00 94.03           C  
ATOM    935  O   ASN A 116      61.030  38.412 -99.654  1.00 94.03           O  
ATOM    936  CG  ASN A 116      64.373  40.342-101.997  1.00 94.03           C  
ATOM    937  ND2 ASN A 116      64.682  41.379-102.739  1.00 94.03           N  
ATOM    938  OD1 ASN A 116      65.264  39.732-101.434  1.00 94.03           O  
ATOM    939  N   GLN A 117      60.246  38.168-101.744  1.00 93.11           N  
ATOM    940  CA  GLN A 117      58.875  37.890-101.329  1.00 93.11           C  
ATOM    941  C   GLN A 117      58.767  36.537-100.607  1.00 93.11           C  
ATOM    942  CB  GLN A 117      57.957  37.972-102.555  1.00 93.11           C  
ATOM    943  O   GLN A 117      58.125  36.457 -99.562  1.00 93.11           O  
ATOM    944  CG  GLN A 117      56.477  37.884-102.158  1.00 93.11           C  
ATOM    945  CD  GLN A 117      55.530  38.012-103.346  1.00 93.11           C  
ATOM    946  NE2 GLN A 117      54.241  37.874-103.125  1.00 93.11           N  
ATOM    947  OE1 GLN A 117      55.897  38.243-104.484  1.00 93.11           O  
ATOM    948  N   GLU A 118      59.419  35.487-101.118  1.00 93.50           N  
ATOM    949  CA  GLU A 118      59.461  34.176-100.458  1.00 93.50           C  
ATOM    950  C   GLU A 118      60.162  34.233 -99.092  1.00 93.50           C  
ATOM    951  CB  GLU A 118      60.157  33.139-101.358  1.00 93.50           C  
ATOM    952  O   GLU A 118      59.675  33.629 -98.136  1.00 93.50           O  
ATOM    953  CG  GLU A 118      59.263  32.664-102.516  1.00 93.50           C  
ATOM    954  CD  GLU A 118      59.931  31.601-103.407  1.00 93.50           C  
ATOM    955  OE1 GLU A 118      59.415  31.387-104.532  1.00 93.50           O  
ATOM    956  OE2 GLU A 118      60.923  30.979-102.956  1.00 93.50           O  
ATOM    957  N   ILE A 119      61.264  34.984 -98.977  1.00 93.81           N  
ATOM    958  CA  ILE A 119      61.976  35.205 -97.711  1.00 93.81           C  
ATOM    959  C   ILE A 119      61.061  35.913 -96.709  1.00 93.81           C  
ATOM    960  CB  ILE A 119      63.302  35.970 -97.942  1.00 93.81           C  
ATOM    961  O   ILE A 119      60.892  35.413 -95.602  1.00 93.81           O  
ATOM    962  CG1 ILE A 119      64.316  35.069 -98.686  1.00 93.81           C  
ATOM    963  CG2 ILE A 119      63.919  36.439 -96.608  1.00 93.81           C  
ATOM    964  CD1 ILE A 119      65.501  35.837 -99.288  1.00 93.81           C  
ATOM    965  N   ALA A 120      60.395  37.002 -97.105  1.00 93.70           N  
ATOM    966  CA  ALA A 120      59.495  37.739 -96.218  1.00 93.70           C  
ATOM    967  C   ALA A 120      58.313  36.882 -95.723  1.00 93.70           C  
ATOM    968  CB  ALA A 120      59.003  38.982 -96.969  1.00 93.70           C  
ATOM    969  O   ALA A 120      57.916  36.965 -94.560  1.00 93.70           O  
ATOM    970  N   VAL A 121      57.755  36.024 -96.589  1.00 92.82           N  
ATOM    971  CA  VAL A 121      56.703  35.070 -96.198  1.00 92.82           C  
ATOM    972  C   VAL A 121      57.243  34.024 -95.220  1.00 92.82           C  
ATOM    973  CB  VAL A 121      56.069  34.407 -97.437  1.00 92.82           C  
ATOM    974  O   VAL A 121      56.566  33.711 -94.241  1.00 92.82           O  
ATOM    975  CG1 VAL A 121      55.117  33.256 -97.077  1.00 92.82           C  
ATOM    976  CG2 VAL A 121      55.245  35.429 -98.233  1.00 92.82           C  
ATOM    977  N   ARG A 122      58.455  33.501 -95.449  1.00 93.64           N  
ATOM    978  CA  ARG A 122      59.096  32.541 -94.538  1.00 93.64           C  
ATOM    979  C   ARG A 122      59.406  33.147 -93.175  1.00 93.64           C  
ATOM    980  CB  ARG A 122      60.378  31.967 -95.148  1.00 93.64           C  
ATOM    981  O   ARG A 122      59.092  32.513 -92.177  1.00 93.64           O  
ATOM    982  CG  ARG A 122      60.087  30.857 -96.159  1.00 93.64           C  
ATOM    983  CD  ARG A 122      61.416  30.243 -96.598  1.00 93.64           C  
ATOM    984  NE  ARG A 122      61.216  29.167 -97.584  1.00 93.64           N  
ATOM    985  NH1 ARG A 122      63.330  28.290 -97.470  1.00 93.64           N  
ATOM    986  NH2 ARG A 122      61.850  27.431 -98.910  1.00 93.64           N  
ATOM    987  CZ  ARG A 122      62.129  28.301 -97.979  1.00 93.64           C  
ATOM    988  N   GLU A 123      59.957  34.356 -93.127  1.00 93.61           N  
ATOM    989  CA  GLU A 123      60.245  35.061 -91.870  1.00 93.61           C  
ATOM    990  C   GLU A 123      58.968  35.289 -91.056  1.00 93.61           C  
ATOM    991  CB  GLU A 123      60.902  36.416 -92.168  1.00 93.61           C  
ATOM    992  O   GLU A 123      58.940  35.035 -89.853  1.00 93.61           O  
ATOM    993  CG  GLU A 123      62.367  36.283 -92.612  1.00 93.61           C  
ATOM    994  CD  GLU A 123      63.027  37.638 -92.922  1.00 93.61           C  
ATOM    995  OE1 GLU A 123      64.269  37.645 -93.079  1.00 93.61           O  
ATOM    996  OE2 GLU A 123      62.303  38.656 -93.027  1.00 93.61           O  
ATOM    997  N   LYS A 124      57.878  35.696 -91.721  1.00 93.05           N  
ATOM    998  CA  LYS A 124      56.575  35.851 -91.069  1.00 93.05           C  
ATOM    999  C   LYS A 124      56.053  34.521 -90.512  1.00 93.05           C  
ATOM   1000  CB  LYS A 124      55.595  36.501 -92.053  1.00 93.05           C  
ATOM   1001  O   LYS A 124      55.625  34.474 -89.364  1.00 93.05           O  
ATOM   1002  CG  LYS A 124      54.265  36.786 -91.352  1.00 93.05           C  
ATOM   1003  CD  LYS A 124      53.250  37.445 -92.286  1.00 93.05           C  
ATOM   1004  CE  LYS A 124      51.953  37.512 -91.484  1.00 93.05           C  
ATOM   1005  NZ  LYS A 124      50.803  37.983 -92.278  1.00 93.05           N  
ATOM   1006  N   ALA A 125      56.114  33.449 -91.301  1.00 92.83           N  
ATOM   1007  CA  ALA A 125      55.675  32.124 -90.867  1.00 92.83           C  
ATOM   1008  C   ALA A 125      56.529  31.576 -89.708  1.00 92.83           C  
ATOM   1009  CB  ALA A 125      55.702  31.184 -92.078  1.00 92.83           C  
ATOM   1010  O   ALA A 125      55.998  30.936 -88.804  1.00 92.83           O  
ATOM   1011  N   GLU A 126      57.840  31.834 -89.706  1.00 93.20           N  
ATOM   1012  CA  GLU A 126      58.736  31.438 -88.617  1.00 93.20           C  
ATOM   1013  C   GLU A 126      58.440  32.214 -87.327  1.00 93.20           C  
ATOM   1014  CB  GLU A 126      60.198  31.597 -89.068  1.00 93.20           C  
ATOM   1015  O   GLU A 126      58.408  31.613 -86.253  1.00 93.20           O  
ATOM   1016  CG  GLU A 126      61.166  30.971 -88.050  1.00 93.20           C  
ATOM   1017  CD  GLU A 126      62.642  30.992 -88.483  1.00 93.20           C  
ATOM   1018  OE1 GLU A 126      63.473  30.613 -87.623  1.00 93.20           O  
ATOM   1019  OE2 GLU A 126      62.935  31.335 -89.650  1.00 93.20           O  
ATOM   1020  N   ALA A 127      58.147  33.515 -87.422  1.00 93.50           N  
ATOM   1021  CA  ALA A 127      57.741  34.326 -86.276  1.00 93.50           C  
ATOM   1022  C   ALA A 127      56.408  33.846 -85.665  1.00 93.50           C  
ATOM   1023  CB  ALA A 127      57.680  35.794 -86.714  1.00 93.50           C  
ATOM   1024  O   ALA A 127      56.329  33.643 -84.452  1.00 93.50           O  
ATOM   1025  N   GLU A 128      55.389  33.585 -86.492  1.00 93.44           N  
ATOM   1026  CA  GLU A 128      54.094  33.031 -86.051  1.00 93.44           C  
ATOM   1027  C   GLU A 128      54.259  31.642 -85.408  1.00 93.44           C  
ATOM   1028  CB  GLU A 128      53.139  32.929 -87.258  1.00 93.44           C  
ATOM   1029  O   GLU A 128      53.642  31.327 -84.383  1.00 93.44           O  
ATOM   1030  CG  GLU A 128      52.606  34.293 -87.738  1.00 93.44           C  
ATOM   1031  CD  GLU A 128      51.754  34.223 -89.024  1.00 93.44           C  
ATOM   1032  OE1 GLU A 128      51.296  35.302 -89.485  1.00 93.44           O  
ATOM   1033  OE2 GLU A 128      51.573  33.123 -89.593  1.00 93.44           O  
ATOM   1034  N   LEU A 129      55.134  30.808 -85.977  1.00 93.68           N  
ATOM   1035  CA  LEU A 129      55.452  29.491 -85.436  1.00 93.68           C  
ATOM   1036  C   LEU A 129      56.145  29.596 -84.069  1.00 93.68           C  
ATOM   1037  CB  LEU A 129      56.302  28.741 -86.477  1.00 93.68           C  
ATOM   1038  O   LEU A 129      55.786  28.864 -83.147  1.00 93.68           O  
ATOM   1039  CG  LEU A 129      56.652  27.302 -86.086  1.00 93.68           C  
ATOM   1040  CD1 LEU A 129      55.407  26.419 -85.972  1.00 93.68           C  
ATOM   1041  CD2 LEU A 129      57.596  26.692 -87.123  1.00 93.68           C  
ATOM   1042  N   GLN A 130      57.111  30.507 -83.913  1.00 92.99           N  
ATOM   1043  CA  GLN A 130      57.791  30.750 -82.637  1.00 92.99           C  
ATOM   1044  C   GLN A 130      56.828  31.254 -81.557  1.00 92.99           C  
ATOM   1045  CB  GLN A 130      58.941  31.753 -82.825  1.00 92.99           C  
ATOM   1046  O   GLN A 130      56.899  30.783 -80.419  1.00 92.99           O  
ATOM   1047  CG  GLN A 130      60.184  31.120 -83.470  1.00 92.99           C  
ATOM   1048  CD  GLN A 130      61.320  32.122 -83.676  1.00 92.99           C  
ATOM   1049  NE2 GLN A 130      62.422  31.716 -84.266  1.00 92.99           N  
ATOM   1050  OE1 GLN A 130      61.268  33.276 -83.287  1.00 92.99           O  
ATOM   1051  N   GLU A 131      55.904  32.151 -81.903  1.00 92.85           N  
ATOM   1052  CA  GLU A 131      54.865  32.632 -80.987  1.00 92.85           C  
ATOM   1053  C   GLU A 131      53.941  31.489 -80.540  1.00 92.85           C  
ATOM   1054  CB  GLU A 131      54.082  33.768 -81.662  1.00 92.85           C  
ATOM   1055  O   GLU A 131      53.736  31.285 -79.340  1.00 92.85           O  
ATOM   1056  CG  GLU A 131      53.090  34.421 -80.687  1.00 92.85           C  
ATOM   1057  CD  GLU A 131      52.312  35.601 -81.288  1.00 92.85           C  
ATOM   1058  OE1 GLU A 131      51.606  36.260 -80.488  1.00 92.85           O  
ATOM   1059  OE2 GLU A 131      52.417  35.845 -82.510  1.00 92.85           O  
ATOM   1060  N   THR A 132      53.466  30.677 -81.488  1.00 92.79           N  
ATOM   1061  CA  THR A 132      52.602  29.517 -81.209  1.00 92.79           C  
ATOM   1062  C   THR A 132      53.313  28.487 -80.328  1.00 92.79           C  
ATOM   1063  CB  THR A 132      52.150  28.841 -82.513  1.00 92.79           C  
ATOM   1064  O   THR A 132      52.737  27.983 -79.363  1.00 92.79           O  
ATOM   1065  CG2 THR A 132      51.106  27.751 -82.263  1.00 92.79           C  
ATOM   1066  OG1 THR A 132      51.551  29.770 -83.386  1.00 92.79           O  
ATOM   1067  N   PHE A 133      54.592  28.198 -80.597  1.00 94.16           N  
ATOM   1068  CA  PHE A 133      55.397  27.330 -79.734  1.00 94.16           C  
ATOM   1069  C   PHE A 133      55.586  27.911 -78.329  1.00 94.16           C  
ATOM   1070  CB  PHE A 133      56.773  27.069 -80.364  1.00 94.16           C  
ATOM   1071  O   PHE A 133      55.630  27.150 -77.360  1.00 94.16           O  
ATOM   1072  CG  PHE A 133      56.817  25.922 -81.353  1.00 94.16           C  
ATOM   1073  CD1 PHE A 133      56.448  24.625 -80.943  1.00 94.16           C  
ATOM   1074  CD2 PHE A 133      57.293  26.126 -82.658  1.00 94.16           C  
ATOM   1075  CE1 PHE A 133      56.519  23.550 -81.846  1.00 94.16           C  
ATOM   1076  CE2 PHE A 133      57.377  25.046 -83.554  1.00 94.16           C  
ATOM   1077  CZ  PHE A 133      56.974  23.762 -83.157  1.00 94.16           C  
ATOM   1078  N   GLY A 134      55.707  29.235 -78.207  1.00 93.29           N  
ATOM   1079  CA  GLY A 134      55.751  29.927 -76.922  1.00 93.29           C  
ATOM   1080  C   GLY A 134      54.473  29.711 -76.110  1.00 93.29           C  
ATOM   1081  O   GLY A 134      54.554  29.296 -74.955  1.00 93.29           O  
ATOM   1082  N   GLN A 135      53.307  29.916 -76.726  1.00 94.10           N  
ATOM   1083  CA  GLN A 135      52.000  29.724 -76.083  1.00 94.10           C  
ATOM   1084  C   GLN A 135      51.752  28.261 -75.697  1.00 94.10           C  
ATOM   1085  CB  GLN A 135      50.885  30.225 -77.014  1.00 94.10           C  
ATOM   1086  O   GLN A 135      51.382  27.980 -74.557  1.00 94.10           O  
ATOM   1087  CG  GLN A 135      50.915  31.751 -77.201  1.00 94.10           C  
ATOM   1088  CD  GLN A 135      49.805  32.257 -78.120  1.00 94.10           C  
ATOM   1089  NE2 GLN A 135      49.785  33.533 -78.437  1.00 94.10           N  
ATOM   1090  OE1 GLN A 135      48.939  31.530 -78.574  1.00 94.10           O  
ATOM   1091  N   LEU A 136      52.050  27.316 -76.594  1.00 93.46           N  
ATOM   1092  CA  LEU A 136      51.857  25.889 -76.332  1.00 93.46           C  
ATOM   1093  C   LEU A 136      52.711  25.394 -75.154  1.00 93.46           C  
ATOM   1094  CB  LEU A 136      52.174  25.112 -77.622  1.00 93.46           C  
ATOM   1095  O   LEU A 136      52.265  24.563 -74.367  1.00 93.46           O  
ATOM   1096  CG  LEU A 136      51.864  23.606 -77.531  1.00 93.46           C  
ATOM   1097  CD1 LEU A 136      50.366  23.328 -77.397  1.00 93.46           C  
ATOM   1098  CD2 LEU A 136      52.374  22.902 -78.790  1.00 93.46           C  
ATOM   1099  N   LYS A 137      53.937  25.910 -74.995  1.00 93.67           N  
ATOM   1100  CA  LYS A 137      54.783  25.583 -73.834  1.00 93.67           C  
ATOM   1101  C   LYS A 137      54.172  26.053 -72.515  1.00 93.67           C  
ATOM   1102  CB  LYS A 137      56.174  26.203 -73.994  1.00 93.67           C  
ATOM   1103  O   LYS A 137      54.313  25.351 -71.517  1.00 93.67           O  
ATOM   1104  CG  LYS A 137      57.070  25.375 -74.918  1.00 93.67           C  
ATOM   1105  CD  LYS A 137      58.417  26.085 -75.072  1.00 93.67           C  
ATOM   1106  CE  LYS A 137      59.319  25.289 -76.013  1.00 93.67           C  
ATOM   1107  NZ  LYS A 137      60.613  25.984 -76.215  1.00 93.67           N  
ATOM   1108  N   ILE A 138      53.528  27.220 -72.506  1.00 93.88           N  
ATOM   1109  CA  ILE A 138      52.845  27.749 -71.318  1.00 93.88           C  
ATOM   1110  C   ILE A 138      51.641  26.860 -70.985  1.00 93.88           C  
ATOM   1111  CB  ILE A 138      52.462  29.235 -71.519  1.00 93.88           C  
ATOM   1112  O   ILE A 138      51.545  26.385 -69.857  1.00 93.88           O  
ATOM   1113  CG1 ILE A 138      53.737  30.102 -71.657  1.00 93.88           C  
ATOM   1114  CG2 ILE A 138      51.603  29.742 -70.345  1.00 93.88           C  
ATOM   1115  CD1 ILE A 138      53.472  31.526 -72.164  1.00 93.88           C  
ATOM   1116  N   GLU A 139      50.804  26.540 -71.975  1.00 94.10           N  
ATOM   1117  CA  GLU A 139      49.614  25.697 -71.787  1.00 94.10           C  
ATOM   1118  C   GLU A 139      49.966  24.279 -71.299  1.00 94.10           C  
ATOM   1119  CB  GLU A 139      48.841  25.645 -73.115  1.00 94.10           C  
ATOM   1120  O   GLU A 139      49.332  23.757 -70.381  1.00 94.10           O  
ATOM   1121  CG  GLU A 139      47.452  25.004 -72.961  1.00 94.10           C  
ATOM   1122  CD  GLU A 139      46.686  24.862 -74.287  1.00 94.10           C  
ATOM   1123  OE1 GLU A 139      45.579  24.273 -74.243  1.00 94.10           O  
ATOM   1124  OE2 GLU A 139      47.217  25.272 -75.345  1.00 94.10           O  
ATOM   1125  N   ILE A 140      51.012  23.653 -71.862  1.00 93.46           N  
ATOM   1126  CA  ILE A 140      51.491  22.338 -71.404  1.00 93.46           C  
ATOM   1127  C   ILE A 140      51.938  22.410 -69.942  1.00 93.46           C  
ATOM   1128  CB  ILE A 140      52.613  21.797 -72.322  1.00 93.46           C  
ATOM   1129  O   ILE A 140      51.556  21.549 -69.150  1.00 93.46           O  
ATOM   1130  CG1 ILE A 140      52.006  21.370 -73.679  1.00 93.46           C  
ATOM   1131  CG2 ILE A 140      53.353  20.601 -71.683  1.00 93.46           C  
ATOM   1132  CD1 ILE A 140      53.048  21.047 -74.757  1.00 93.46           C  
ATOM   1133  N   LYS A 141      52.704  23.442 -69.571  1.00 94.46           N  
ATOM   1134  CA  LYS A 141      53.192  23.614 -68.199  1.00 94.46           C  
ATOM   1135  C   LYS A 141      52.042  23.809 -67.207  1.00 94.46           C  
ATOM   1136  CB  LYS A 141      54.177  24.787 -68.171  1.00 94.46           C  
ATOM   1137  O   LYS A 141      52.023  23.160 -66.166  1.00 94.46           O  
ATOM   1138  CG  LYS A 141      54.881  24.853 -66.815  1.00 94.46           C  
ATOM   1139  CD  LYS A 141      55.717  26.124 -66.687  1.00 94.46           C  
ATOM   1140  CE  LYS A 141      56.341  26.081 -65.293  1.00 94.46           C  
ATOM   1141  NZ  LYS A 141      56.431  27.422 -64.689  1.00 94.46           N  
ATOM   1142  N   GLU A 142      51.068  24.656 -67.534  1.00 93.50           N  
ATOM   1143  CA  GLU A 142      49.879  24.876 -66.697  1.00 93.50           C  
ATOM   1144  C   GLU A 142      49.059  23.590 -66.525  1.00 93.50           C  
ATOM   1145  CB  GLU A 142      48.995  25.962 -67.327  1.00 93.50           C  
ATOM   1146  O   GLU A 142      48.585  23.281 -65.426  1.00 93.50           O  
ATOM   1147  CG  GLU A 142      49.594  27.368 -67.174  1.00 93.50           C  
ATOM   1148  CD  GLU A 142      48.738  28.470 -67.823  1.00 93.50           C  
ATOM   1149  OE1 GLU A 142      49.133  29.651 -67.677  1.00 93.50           O  
ATOM   1150  OE2 GLU A 142      47.705  28.146 -68.453  1.00 93.50           O  
ATOM   1151  N   ARG A 143      48.921  22.797 -67.594  1.00 94.11           N  
ATOM   1152  CA  ARG A 143      48.225  21.508 -67.548  1.00 94.11           C  
ATOM   1153  C   ARG A 143      48.967  20.481 -66.692  1.00 94.11           C  
ATOM   1154  CB  ARG A 143      47.998  21.022 -68.983  1.00 94.11           C  
ATOM   1155  O   ARG A 143      48.317  19.759 -65.940  1.00 94.11           O  
ATOM   1156  CG  ARG A 143      47.109  19.775 -69.011  1.00 94.11           C  
ATOM   1157  CD  ARG A 143      46.860  19.357 -70.458  1.00 94.11           C  
ATOM   1158  NE  ARG A 143      46.042  18.132 -70.515  1.00 94.11           N  
ATOM   1159  NH1 ARG A 143      45.976  17.960 -72.796  1.00 94.11           N  
ATOM   1160  NH2 ARG A 143      44.938  16.427 -71.533  1.00 94.11           N  
ATOM   1161  CZ  ARG A 143      45.657  17.513 -71.613  1.00 94.11           C  
ATOM   1162  N   GLU A 144      50.294  20.417 -66.786  1.00 93.90           N  
ATOM   1163  CA  GLU A 144      51.131  19.560 -65.935  1.00 93.90           C  
ATOM   1164  C   GLU A 144      51.019  19.953 -64.454  1.00 93.90           C  
ATOM   1165  CB  GLU A 144      52.602  19.614 -66.387  1.00 93.90           C  
ATOM   1166  O   GLU A 144      50.775  19.091 -63.612  1.00 93.90           O  
ATOM   1167  CG  GLU A 144      52.871  18.796 -67.662  1.00 93.90           C  
ATOM   1168  CD  GLU A 144      54.327  18.889 -68.162  1.00 93.90           C  
ATOM   1169  OE1 GLU A 144      54.626  18.208 -69.172  1.00 93.90           O  
ATOM   1170  OE2 GLU A 144      55.145  19.614 -67.548  1.00 93.90           O  
ATOM   1171  N   GLU A 145      51.115  21.247 -64.130  1.00 94.10           N  
ATOM   1172  CA  GLU A 145      50.957  21.755 -62.758  1.00 94.10           C  
ATOM   1173  C   GLU A 145      49.560  21.436 -62.197  1.00 94.10           C  
ATOM   1174  CB  GLU A 145      51.238  23.273 -62.717  1.00 94.10           C  
ATOM   1175  O   GLU A 145      49.439  20.921 -61.082  1.00 94.10           O  
ATOM   1176  CG  GLU A 145      52.738  23.616 -62.854  1.00 94.10           C  
ATOM   1177  CD  GLU A 145      53.054  25.130 -62.888  1.00 94.10           C  
ATOM   1178  OE1 GLU A 145      54.252  25.490 -63.055  1.00 94.10           O  
ATOM   1179  OE2 GLU A 145      52.128  25.953 -62.733  1.00 94.10           O  
ATOM   1180  N   THR A 146      48.507  21.649 -62.994  1.00 93.83           N  
ATOM   1181  CA  THR A 146      47.121  21.326 -62.613  1.00 93.83           C  
ATOM   1182  C   THR A 146      46.931  19.824 -62.384  1.00 93.83           C  
ATOM   1183  CB  THR A 146      46.129  21.804 -63.686  1.00 93.83           C  
ATOM   1184  O   THR A 146      46.257  19.422 -61.432  1.00 93.83           O  
ATOM   1185  CG2 THR A 146      44.671  21.614 -63.265  1.00 93.83           C  
ATOM   1186  OG1 THR A 146      46.278  23.182 -63.934  1.00 93.83           O  
ATOM   1187  N   GLN A 147      47.538  18.978 -63.222  1.00 94.07           N  
ATOM   1188  CA  GLN A 147      47.483  17.522 -63.081  1.00 94.07           C  
ATOM   1189  C   GLN A 147      48.187  17.055 -61.801  1.00 94.07           C  
ATOM   1190  CB  GLN A 147      48.086  16.876 -64.339  1.00 94.07           C  
ATOM   1191  O   GLN A 147      47.613  16.278 -61.039  1.00 94.07           O  
ATOM   1192  CG  GLN A 147      48.053  15.340 -64.316  1.00 94.07           C  
ATOM   1193  CD  GLN A 147      46.643  14.757 -64.263  1.00 94.07           C  
ATOM   1194  NE2 GLN A 147      46.448  13.674 -63.549  1.00 94.07           N  
ATOM   1195  OE1 GLN A 147      45.703  15.243 -64.882  1.00 94.07           O  
ATOM   1196  N   ILE A 148      49.388  17.572 -61.519  1.00 93.63           N  
ATOM   1197  CA  ILE A 148      50.132  17.262 -60.288  1.00 93.63           C  
ATOM   1198  C   ILE A 148      49.334  17.702 -59.057  1.00 93.63           C  
ATOM   1199  CB  ILE A 148      51.530  17.924 -60.324  1.00 93.63           C  
ATOM   1200  O   ILE A 148      49.220  16.947 -58.092  1.00 93.63           O  
ATOM   1201  CG1 ILE A 148      52.415  17.247 -61.394  1.00 93.63           C  
ATOM   1202  CG2 ILE A 148      52.225  17.842 -58.949  1.00 93.63           C  
ATOM   1203  CD1 ILE A 148      53.686  18.036 -61.734  1.00 93.63           C  
ATOM   1204  N   GLN A 149      48.747  18.901 -59.082  1.00 93.78           N  
ATOM   1205  CA  GLN A 149      47.936  19.402 -57.974  1.00 93.78           C  
ATOM   1206  C   GLN A 149      46.695  18.529 -57.739  1.00 93.78           C  
ATOM   1207  CB  GLN A 149      47.557  20.862 -58.257  1.00 93.78           C  
ATOM   1208  O   GLN A 149      46.369  18.219 -56.591  1.00 93.78           O  
ATOM   1209  CG  GLN A 149      46.842  21.497 -57.057  1.00 93.78           C  
ATOM   1210  CD  GLN A 149      46.526  22.975 -57.259  1.00 93.78           C  
ATOM   1211  NE2 GLN A 149      45.954  23.626 -56.271  1.00 93.78           N  
ATOM   1212  OE1 GLN A 149      46.764  23.583 -58.284  1.00 93.78           O  
ATOM   1213  N   LEU A 150      46.027  18.090 -58.809  1.00 93.49           N  
ATOM   1214  CA  LEU A 150      44.874  17.195 -58.724  1.00 93.49           C  
ATOM   1215  C   LEU A 150      45.257  15.823 -58.146  1.00 93.49           C  
ATOM   1216  CB  LEU A 150      44.249  17.077 -60.125  1.00 93.49           C  
ATOM   1217  O   LEU A 150      44.547  15.299 -57.287  1.00 93.49           O  
ATOM   1218  CG  LEU A 150      42.963  16.234 -60.171  1.00 93.49           C  
ATOM   1219  CD1 LEU A 150      41.828  16.869 -59.361  1.00 93.49           C  
ATOM   1220  CD2 LEU A 150      42.495  16.090 -61.619  1.00 93.49           C  
ATOM   1221  N   GLU A 151      46.389  15.257 -58.572  1.00 92.06           N  
ATOM   1222  CA  GLU A 151      46.918  13.994 -58.042  1.00 92.06           C  
ATOM   1223  C   GLU A 151      47.296  14.104 -56.564  1.00 92.06           C  
ATOM   1224  CB  GLU A 151      48.138  13.549 -58.861  1.00 92.06           C  
ATOM   1225  O   GLU A 151      46.916  13.243 -55.766  1.00 92.06           O  
ATOM   1226  CG  GLU A 151      47.712  12.958 -60.209  1.00 92.06           C  
ATOM   1227  CD  GLU A 151      48.895  12.600 -61.119  1.00 92.06           C  
ATOM   1228  OE1 GLU A 151      48.603  12.328 -62.309  1.00 92.06           O  
ATOM   1229  OE2 GLU A 151      50.048  12.568 -60.636  1.00 92.06           O  
ATOM   1230  N   GLN A 152      47.976  15.185 -56.171  1.00 93.25           N  
ATOM   1231  CA  GLN A 152      48.318  15.456 -54.772  1.00 93.25           C  
ATOM   1232  C   GLN A 152      47.067  15.616 -53.907  1.00 93.25           C  
ATOM   1233  CB  GLN A 152      49.175  16.724 -54.673  1.00 93.25           C  
ATOM   1234  O   GLN A 152      46.982  15.017 -52.836  1.00 93.25           O  
ATOM   1235  CG  GLN A 152      50.619  16.496 -55.135  1.00 93.25           C  
ATOM   1236  CD  GLN A 152      51.465  17.763 -55.051  1.00 93.25           C  
ATOM   1237  NE2 GLN A 152      52.721  17.697 -55.430  1.00 93.25           N  
ATOM   1238  OE1 GLN A 152      51.042  18.824 -54.625  1.00 93.25           O  
ATOM   1239  N   GLN A 153      46.073  16.373 -54.375  1.00 94.04           N  
ATOM   1240  CA  GLN A 153      44.816  16.561 -53.655  1.00 94.04           C  
ATOM   1241  C   GLN A 153      44.042  15.242 -53.520  1.00 94.04           C  
ATOM   1242  CB  GLN A 153      43.994  17.645 -54.365  1.00 94.04           C  
ATOM   1243  O   GLN A 153      43.540  14.935 -52.439  1.00 94.04           O  
ATOM   1244  CG  GLN A 153      42.708  17.976 -53.592  1.00 94.04           C  
ATOM   1245  CD  GLN A 153      41.914  19.124 -54.206  1.00 94.04           C  
ATOM   1246  NE2 GLN A 153      40.680  19.310 -53.790  1.00 94.04           N  
ATOM   1247  OE1 GLN A 153      42.358  19.884 -55.044  1.00 94.04           O  
ATOM   1248  N   SER A 154      43.978  14.439 -54.584  1.00 90.32           N  
ATOM   1249  CA  SER A 154      43.349  13.113 -54.564  1.00 90.32           C  
ATOM   1250  C   SER A 154      44.051  12.166 -53.581  1.00 90.32           C  
ATOM   1251  CB  SER A 154      43.358  12.540 -55.984  1.00 90.32           C  
ATOM   1252  O   SER A 154      43.404  11.544 -52.735  1.00 90.32           O  
ATOM   1253  OG  SER A 154      42.652  11.318 -56.025  1.00 90.32           O  
ATOM   1254  N   SER A 155      45.387  12.120 -53.613  1.00 91.11           N  
ATOM   1255  CA  SER A 155      46.204  11.315 -52.697  1.00 91.11           C  
ATOM   1256  C   SER A 155      46.055  11.753 -51.233  1.00 91.11           C  
ATOM   1257  CB  SER A 155      47.671  11.406 -53.128  1.00 91.11           C  
ATOM   1258  O   SER A 155      45.929  10.909 -50.339  1.00 91.11           O  
ATOM   1259  OG  SER A 155      48.479  10.585 -52.309  1.00 91.11           O  
ATOM   1260  N   PHE A 156      46.002  13.063 -50.976  1.00 92.43           N  
ATOM   1261  CA  PHE A 156      45.788  13.615 -49.639  1.00 92.43           C  
ATOM   1262  C   PHE A 156      44.406  13.256 -49.083  1.00 92.43           C  
ATOM   1263  CB  PHE A 156      45.992  15.134 -49.677  1.00 92.43           C  
ATOM   1264  O   PHE A 156      44.308  12.753 -47.963  1.00 92.43           O  
ATOM   1265  CG  PHE A 156      45.747  15.796 -48.336  1.00 92.43           C  
ATOM   1266  CD1 PHE A 156      44.539  16.478 -48.090  1.00 92.43           C  
ATOM   1267  CD2 PHE A 156      46.709  15.687 -47.316  1.00 92.43           C  
ATOM   1268  CE1 PHE A 156      44.301  17.054 -46.829  1.00 92.43           C  
ATOM   1269  CE2 PHE A 156      46.470  16.263 -46.057  1.00 92.43           C  
ATOM   1270  CZ  PHE A 156      45.267  16.947 -45.813  1.00 92.43           C  
ATOM   1271  N   LEU A 157      43.341  13.445 -49.874  1.00 90.55           N  
ATOM   1272  CA  LEU A 157      41.979  13.065 -49.485  1.00 90.55           C  
ATOM   1273  C   LEU A 157      41.880  11.567 -49.193  1.00 90.55           C  
ATOM   1274  CB  LEU A 157      40.988  13.451 -50.596  1.00 90.55           C  
ATOM   1275  O   LEU A 157      41.276  11.173 -48.196  1.00 90.55           O  
ATOM   1276  CG  LEU A 157      40.719  14.960 -50.722  1.00 90.55           C  
ATOM   1277  CD1 LEU A 157      39.857  15.217 -51.961  1.00 90.55           C  
ATOM   1278  CD2 LEU A 157      39.983  15.524 -49.504  1.00 90.55           C  
ATOM   1279  N   ARG A 158      42.522  10.730 -50.016  1.00 89.30           N  
ATOM   1280  CA  ARG A 158      42.581   9.287 -49.778  1.00 89.30           C  
ATOM   1281  C   ARG A 158      43.269   8.955 -48.456  1.00 89.30           C  
ATOM   1282  CB  ARG A 158      43.277   8.595 -50.965  1.00 89.30           C  
ATOM   1283  O   ARG A 158      42.718   8.202 -47.658  1.00 89.30           O  
ATOM   1284  CG  ARG A 158      43.357   7.070 -50.796  1.00 89.30           C  
ATOM   1285  CD  ARG A 158      41.957   6.463 -50.807  1.00 89.30           C  
ATOM   1286  NE  ARG A 158      41.947   5.086 -50.316  1.00 89.30           N  
ATOM   1287  NH1 ARG A 158      39.808   4.693 -50.978  1.00 89.30           N  
ATOM   1288  NH2 ARG A 158      40.899   3.153 -49.786  1.00 89.30           N  
ATOM   1289  CZ  ARG A 158      40.894   4.302 -50.378  1.00 89.30           C  
ATOM   1290  N   SER A 159      44.430   9.557 -48.207  1.00 91.98           N  
ATOM   1291  CA  SER A 159      45.196   9.351 -46.971  1.00 91.98           C  
ATOM   1292  C   SER A 159      44.399   9.765 -45.731  1.00 91.98           C  
ATOM   1293  CB  SER A 159      46.507  10.141 -47.017  1.00 91.98           C  
ATOM   1294  O   SER A 159      44.441   9.076 -44.717  1.00 91.98           O  
ATOM   1295  OG  SER A 159      47.292   9.745 -48.125  1.00 91.98           O  
ATOM   1296  N   PHE A 160      43.630  10.854 -45.818  1.00 92.98           N  
ATOM   1297  CA  PHE A 160      42.747  11.296 -44.740  1.00 92.98           C  
ATOM   1298  C   PHE A 160      41.634  10.280 -44.446  1.00 92.98           C  
ATOM   1299  CB  PHE A 160      42.168  12.669 -45.108  1.00 92.98           C  
ATOM   1300  O   PHE A 160      41.393   9.950 -43.286  1.00 92.98           O  
ATOM   1301  CG  PHE A 160      41.274  13.248 -44.032  1.00 92.98           C  
ATOM   1302  CD1 PHE A 160      39.882  13.037 -44.076  1.00 92.98           C  
ATOM   1303  CD2 PHE A 160      41.840  13.966 -42.964  1.00 92.98           C  
ATOM   1304  CE1 PHE A 160      39.061  13.544 -43.054  1.00 92.98           C  
ATOM   1305  CE2 PHE A 160      41.019  14.476 -41.944  1.00 92.98           C  
ATOM   1306  CZ  PHE A 160      39.629  14.264 -41.989  1.00 92.98           C  
ATOM   1307  N   LEU A 161      40.980   9.748 -45.485  1.00 92.02           N  
ATOM   1308  CA  LEU A 161      39.946   8.721 -45.329  1.00 92.02           C  
ATOM   1309  C   LEU A 161      40.516   7.427 -44.733  1.00 92.02           C  
ATOM   1310  CB  LEU A 161      39.284   8.449 -46.693  1.00 92.02           C  
ATOM   1311  O   LEU A 161      39.906   6.851 -43.831  1.00 92.02           O  
ATOM   1312  CG  LEU A 161      38.441   9.612 -47.245  1.00 92.02           C  
ATOM   1313  CD1 LEU A 161      37.986   9.272 -48.664  1.00 92.02           C  
ATOM   1314  CD2 LEU A 161      37.207   9.882 -46.384  1.00 92.02           C  
ATOM   1315  N   ASP A 162      41.684   6.985 -45.201  1.00 94.44           N  
ATOM   1316  CA  ASP A 162      42.341   5.754 -44.742  1.00 94.44           C  
ATOM   1317  C   ASP A 162      42.925   5.864 -43.326  1.00 94.44           C  
ATOM   1318  CB  ASP A 162      43.427   5.337 -45.752  1.00 94.44           C  
ATOM   1319  O   ASP A 162      43.044   4.851 -42.638  1.00 94.44           O  
ATOM   1320  CG  ASP A 162      42.861   4.728 -47.043  1.00 94.44           C  
ATOM   1321  OD1 ASP A 162      41.730   4.187 -47.016  1.00 94.44           O  
ATOM   1322  OD2 ASP A 162      43.574   4.722 -48.071  1.00 94.44           O  
ATOM   1323  N   ALA A 163      43.252   7.075 -42.866  1.00 93.56           N  
ATOM   1324  CA  ALA A 163      43.674   7.329 -41.489  1.00 93.56           C  
ATOM   1325  C   ALA A 163      42.509   7.308 -40.481  1.00 93.56           C  
ATOM   1326  CB  ALA A 163      44.420   8.667 -41.454  1.00 93.56           C  
ATOM   1327  O   ALA A 163      42.745   7.191 -39.276  1.00 93.56           O  
ATOM   1328  N   SER A 164      41.261   7.427 -40.947  1.00 93.30           N  
ATOM   1329  CA  SER A 164      40.083   7.372 -40.078  1.00 93.30           C  
ATOM   1330  C   SER A 164      39.867   5.956 -39.527  1.00 93.30           C  
ATOM   1331  CB  SER A 164      38.832   7.838 -40.822  1.00 93.30           C  
ATOM   1332  O   SER A 164      39.777   5.011 -40.315  1.00 93.30           O  
ATOM   1333  OG  SER A 164      37.685   7.684 -40.005  1.00 93.30           O  
ATOM   1334  N   PRO A 165      39.702   5.790 -38.200  1.00 91.50           N  
ATOM   1335  CA  PRO A 165      39.342   4.501 -37.608  1.00 91.50           C  
ATOM   1336  C   PRO A 165      37.873   4.130 -37.860  1.00 91.50           C  
ATOM   1337  CB  PRO A 165      39.628   4.669 -36.115  1.00 91.50           C  
ATOM   1338  O   PRO A 165      37.526   2.951 -37.825  1.00 91.50           O  
ATOM   1339  CG  PRO A 165      39.361   6.155 -35.868  1.00 91.50           C  
ATOM   1340  CD  PRO A 165      39.827   6.813 -37.166  1.00 91.50           C  
ATOM   1341  N   ASP A 166      37.015   5.121 -38.125  1.00 96.63           N  
ATOM   1342  CA  ASP A 166      35.613   4.902 -38.479  1.00 96.63           C  
ATOM   1343  C   ASP A 166      35.527   4.310 -39.898  1.00 96.63           C  
ATOM   1344  CB  ASP A 166      34.791   6.209 -38.335  1.00 96.63           C  
ATOM   1345  O   ASP A 166      36.279   4.696 -40.800  1.00 96.63           O  
ATOM   1346  CG  ASP A 166      34.594   6.716 -36.886  1.00 96.63           C  
ATOM   1347  OD1 ASP A 166      34.810   5.944 -35.930  1.00 96.63           O  
ATOM   1348  OD2 ASP A 166      34.156   7.880 -36.683  1.00 96.63           O  
ATOM   1349  N   LEU A 167      34.584   3.390 -40.111  1.00 97.26           N  
ATOM   1350  CA  LEU A 167      34.248   2.863 -41.431  1.00 97.26           C  
ATOM   1351  C   LEU A 167      33.758   4.011 -42.308  1.00 97.26           C  
ATOM   1352  CB  LEU A 167      33.133   1.805 -41.337  1.00 97.26           C  
ATOM   1353  O   LEU A 167      32.843   4.729 -41.909  1.00 97.26           O  
ATOM   1354  CG  LEU A 167      33.355   0.661 -40.336  1.00 97.26           C  
ATOM   1355  CD1 LEU A 167      32.085  -0.189 -40.297  1.00 97.26           C  
ATOM   1356  CD2 LEU A 167      34.536  -0.219 -40.728  1.00 97.26           C  
ATOM   1357  N   VAL A 168      34.301   4.151 -43.513  1.00 97.16           N  
ATOM   1358  CA  VAL A 168      33.795   5.095 -44.512  1.00 97.16           C  
ATOM   1359  C   VAL A 168      33.569   4.353 -45.817  1.00 97.16           C  
ATOM   1360  CB  VAL A 168      34.717   6.311 -44.709  1.00 97.16           C  
ATOM   1361  O   VAL A 168      34.468   3.678 -46.318  1.00 97.16           O  
ATOM   1362  CG1 VAL A 168      34.035   7.331 -45.632  1.00 97.16           C  
ATOM   1363  CG2 VAL A 168      35.036   7.015 -43.385  1.00 97.16           C  
ATOM   1364  N   PHE A 169      32.369   4.474 -46.377  1.00 95.52           N  
ATOM   1365  CA  PHE A 169      32.021   3.860 -47.655  1.00 95.52           C  
ATOM   1366  C   PHE A 169      31.079   4.736 -48.475  1.00 95.52           C  
ATOM   1367  CB  PHE A 169      31.438   2.457 -47.434  1.00 95.52           C  
ATOM   1368  O   PHE A 169      30.299   5.528 -47.944  1.00 95.52           O  
ATOM   1369  CG  PHE A 169      30.127   2.411 -46.669  1.00 95.52           C  
ATOM   1370  CD1 PHE A 169      30.132   2.260 -45.270  1.00 95.52           C  
ATOM   1371  CD2 PHE A 169      28.900   2.513 -47.354  1.00 95.52           C  
ATOM   1372  CE1 PHE A 169      28.919   2.194 -44.561  1.00 95.52           C  
ATOM   1373  CE2 PHE A 169      27.685   2.453 -46.647  1.00 95.52           C  
ATOM   1374  CZ  PHE A 169      27.695   2.278 -45.250  1.00 95.52           C  
ATOM   1375  N   TYR A 170      31.122   4.537 -49.787  1.00 94.74           N  
ATOM   1376  CA  TYR A 170      30.315   5.253 -50.766  1.00 94.74           C  
ATOM   1377  C   TYR A 170      29.527   4.244 -51.588  1.00 94.74           C  
ATOM   1378  CB  TYR A 170      31.233   6.102 -51.655  1.00 94.74           C  
ATOM   1379  O   TYR A 170      30.084   3.223 -52.001  1.00 94.74           O  
ATOM   1380  CG  TYR A 170      32.162   7.004 -50.868  1.00 94.74           C  
ATOM   1381  CD1 TYR A 170      31.719   8.266 -50.443  1.00 94.74           C  
ATOM   1382  CD2 TYR A 170      33.452   6.562 -50.521  1.00 94.74           C  
ATOM   1383  CE1 TYR A 170      32.547   9.071 -49.639  1.00 94.74           C  
ATOM   1384  CE2 TYR A 170      34.288   7.364 -49.723  1.00 94.74           C  
ATOM   1385  OH  TYR A 170      34.630   9.394 -48.503  1.00 94.74           O  
ATOM   1386  CZ  TYR A 170      33.832   8.619 -49.276  1.00 94.74           C  
ATOM   1387  N   ARG A 171      28.247   4.525 -51.840  1.00 94.15           N  
ATOM   1388  CA  ARG A 171      27.416   3.739 -52.760  1.00 94.15           C  
ATOM   1389  C   ARG A 171      26.819   4.614 -53.845  1.00 94.15           C  
ATOM   1390  CB  ARG A 171      26.314   2.962 -52.031  1.00 94.15           C  
ATOM   1391  O   ARG A 171      26.403   5.732 -53.541  1.00 94.15           O  
ATOM   1392  CG  ARG A 171      26.902   1.875 -51.135  1.00 94.15           C  
ATOM   1393  CD  ARG A 171      25.799   1.081 -50.439  1.00 94.15           C  
ATOM   1394  NE  ARG A 171      26.416   0.135 -49.496  1.00 94.15           N  
ATOM   1395  NH1 ARG A 171      24.811   0.194 -47.867  1.00 94.15           N  
ATOM   1396  NH2 ARG A 171      26.668  -0.941 -47.525  1.00 94.15           N  
ATOM   1397  CZ  ARG A 171      25.954  -0.197 -48.314  1.00 94.15           C  
ATOM   1398  N   ASN A 172      26.762   4.097 -55.068  1.00 92.59           N  
ATOM   1399  CA  ASN A 172      26.163   4.772 -56.221  1.00 92.59           C  
ATOM   1400  C   ASN A 172      24.625   4.657 -56.222  1.00 92.59           C  
ATOM   1401  CB  ASN A 172      26.810   4.240 -57.525  1.00 92.59           C  
ATOM   1402  O   ASN A 172      24.018   4.065 -55.326  1.00 92.59           O  
ATOM   1403  CG  ASN A 172      26.595   2.754 -57.780  1.00 92.59           C  
ATOM   1404  ND2 ASN A 172      27.328   2.171 -58.699  1.00 92.59           N  
ATOM   1405  OD1 ASN A 172      25.767   2.114 -57.159  1.00 92.59           O  
ATOM   1406  N   GLU A 173      23.992   5.231 -57.247  1.00 88.26           N  
ATOM   1407  CA  GLU A 173      22.543   5.150 -57.479  1.00 88.26           C  
ATOM   1408  C   GLU A 173      22.039   3.698 -57.630  1.00 88.26           C  
ATOM   1409  CB  GLU A 173      22.161   5.990 -58.719  1.00 88.26           C  
ATOM   1410  O   GLU A 173      20.921   3.398 -57.207  1.00 88.26           O  
ATOM   1411  CG  GLU A 173      22.472   7.497 -58.574  1.00 88.26           C  
ATOM   1412  CD  GLU A 173      22.066   8.361 -59.791  1.00 88.26           C  
ATOM   1413  OE1 GLU A 173      22.571   9.503 -59.918  1.00 88.26           O  
ATOM   1414  OE2 GLU A 173      21.236   7.910 -60.606  1.00 88.26           O  
ATOM   1415  N   ASP A 174      22.882   2.784 -58.125  1.00 90.78           N  
ATOM   1416  CA  ASP A 174      22.584   1.350 -58.297  1.00 90.78           C  
ATOM   1417  C   ASP A 174      22.755   0.519 -57.008  1.00 90.78           C  
ATOM   1418  CB  ASP A 174      23.421   0.785 -59.454  1.00 90.78           C  
ATOM   1419  O   ASP A 174      22.595  -0.708 -57.012  1.00 90.78           O  
ATOM   1420  CG  ASP A 174      23.102   1.489 -60.775  1.00 90.78           C  
ATOM   1421  OD1 ASP A 174      21.898   1.558 -61.110  1.00 90.78           O  
ATOM   1422  OD2 ASP A 174      24.057   1.980 -61.415  1.00 90.78           O  
ATOM   1423  N   LYS A 175      23.020   1.191 -55.877  1.00 91.07           N  
ATOM   1424  CA  LYS A 175      23.248   0.604 -54.543  1.00 91.07           C  
ATOM   1425  C   LYS A 175      24.509  -0.270 -54.459  1.00 91.07           C  
ATOM   1426  CB  LYS A 175      21.992  -0.133 -54.026  1.00 91.07           C  
ATOM   1427  O   LYS A 175      24.630  -1.100 -53.555  1.00 91.07           O  
ATOM   1428  CG  LYS A 175      20.656   0.621 -54.175  1.00 91.07           C  
ATOM   1429  CD  LYS A 175      19.495  -0.270 -53.699  1.00 91.07           C  
ATOM   1430  CE  LYS A 175      18.133   0.418 -53.870  1.00 91.07           C  
ATOM   1431  NZ  LYS A 175      16.997  -0.497 -53.545  1.00 91.07           N  
ATOM   1432  N   GLU A 176      25.456  -0.078 -55.368  1.00 94.85           N  
ATOM   1433  CA  GLU A 176      26.752  -0.755 -55.387  1.00 94.85           C  
ATOM   1434  C   GLU A 176      27.817   0.097 -54.703  1.00 94.85           C  
ATOM   1435  CB  GLU A 176      27.200  -1.043 -56.820  1.00 94.85           C  
ATOM   1436  O   GLU A 176      27.755   1.329 -54.723  1.00 94.85           O  
ATOM   1437  CG  GLU A 176      26.220  -1.924 -57.600  1.00 94.85           C  
ATOM   1438  CD  GLU A 176      26.593  -2.067 -59.081  1.00 94.85           C  
ATOM   1439  OE1 GLU A 176      25.872  -2.856 -59.738  1.00 94.85           O  
ATOM   1440  OE2 GLU A 176      27.546  -1.378 -59.534  1.00 94.85           O  
ATOM   1441  N   PHE A 177      28.831  -0.539 -54.118  1.00 95.47           N  
ATOM   1442  CA  PHE A 177      29.974   0.189 -53.573  1.00 95.47           C  
ATOM   1443  C   PHE A 177      30.728   0.932 -54.687  1.00 95.47           C  
ATOM   1444  CB  PHE A 177      30.896  -0.763 -52.809  1.00 95.47           C  
ATOM   1445  O   PHE A 177      31.043   0.371 -55.733  1.00 95.47           O  
ATOM   1446  CG  PHE A 177      30.366  -1.219 -51.464  1.00 95.47           C  
ATOM   1447  CD1 PHE A 177      30.626  -0.456 -50.311  1.00 95.47           C  
ATOM   1448  CD2 PHE A 177      29.654  -2.427 -51.348  1.00 95.47           C  
ATOM   1449  CE1 PHE A 177      30.195  -0.910 -49.050  1.00 95.47           C  
ATOM   1450  CE2 PHE A 177      29.207  -2.876 -50.093  1.00 95.47           C  
ATOM   1451  CZ  PHE A 177      29.499  -2.128 -48.940  1.00 95.47           C  
ATOM   1452  N   SER A 178      31.038   2.204 -54.449  1.00 93.80           N  
ATOM   1453  CA  SER A 178      31.866   3.047 -55.329  1.00 93.80           C  
ATOM   1454  C   SER A 178      33.254   3.314 -54.756  1.00 93.80           C  
ATOM   1455  CB  SER A 178      31.177   4.386 -55.585  1.00 93.80           C  
ATOM   1456  O   SER A 178      34.159   3.684 -55.493  1.00 93.80           O  
ATOM   1457  OG  SER A 178      29.872   4.162 -56.065  1.00 93.80           O  
ATOM   1458  N   GLY A 179      33.423   3.122 -53.449  1.00 93.34           N  
ATOM   1459  CA  GLY A 179      34.699   3.269 -52.762  1.00 93.34           C  
ATOM   1460  C   GLY A 179      34.548   3.078 -51.259  1.00 93.34           C  
ATOM   1461  O   GLY A 179      33.429   3.088 -50.728  1.00 93.34           O  
ATOM   1462  N   CYS A 180      35.669   2.913 -50.569  1.00 95.37           N  
ATOM   1463  CA  CYS A 180      35.714   2.809 -49.116  1.00 95.37           C  
ATOM   1464  C   CYS A 180      37.120   3.048 -48.562  1.00 95.37           C  
ATOM   1465  CB  CYS A 180      35.190   1.438 -48.675  1.00 95.37           C  
ATOM   1466  O   CYS A 180      38.113   2.890 -49.272  1.00 95.37           O  
ATOM   1467  SG  CYS A 180      36.315   0.103 -49.177  1.00 95.37           S  
ATOM   1468  N   ASN A 181      37.205   3.377 -47.276  1.00 96.19           N  
ATOM   1469  CA  ASN A 181      38.482   3.522 -46.587  1.00 96.19           C  
ATOM   1470  C   ASN A 181      39.050   2.189 -46.078  1.00 96.19           C  
ATOM   1471  CB  ASN A 181      38.350   4.555 -45.462  1.00 96.19           C  
ATOM   1472  O   ASN A 181      38.384   1.149 -46.079  1.00 96.19           O  
ATOM   1473  CG  ASN A 181      37.678   4.060 -44.191  1.00 96.19           C  
ATOM   1474  ND2 ASN A 181      37.962   4.715 -43.096  1.00 96.19           N  
ATOM   1475  OD1 ASN A 181      36.916   3.101 -44.165  1.00 96.19           O  
ATOM   1476  N   ARG A 182      40.281   2.245 -45.569  1.00 96.29           N  
ATOM   1477  CA  ARG A 182      41.002   1.104 -44.999  1.00 96.29           C  
ATOM   1478  C   ARG A 182      40.239   0.358 -43.897  1.00 96.29           C  
ATOM   1479  CB  ARG A 182      42.360   1.614 -44.486  1.00 96.29           C  
ATOM   1480  O   ARG A 182      40.304  -0.868 -43.852  1.00 96.29           O  
ATOM   1481  CG  ARG A 182      43.295   0.500 -43.998  1.00 96.29           C  
ATOM   1482  CD  ARG A 182      43.531  -0.537 -45.101  1.00 96.29           C  
ATOM   1483  NE  ARG A 182      44.525  -1.543 -44.704  1.00 96.29           N  
ATOM   1484  NH1 ARG A 182      44.217  -2.904 -46.532  1.00 96.29           N  
ATOM   1485  NH2 ARG A 182      45.674  -3.482 -44.944  1.00 96.29           N  
ATOM   1486  CZ  ARG A 182      44.796  -2.631 -45.396  1.00 96.29           C  
ATOM   1487  N   ALA A 183      39.512   1.054 -43.022  1.00 96.34           N  
ATOM   1488  CA  ALA A 183      38.745   0.413 -41.951  1.00 96.34           C  
ATOM   1489  C   ALA A 183      37.655  -0.527 -42.507  1.00 96.34           C  
ATOM   1490  CB  ALA A 183      38.160   1.512 -41.055  1.00 96.34           C  
ATOM   1491  O   ALA A 183      37.470  -1.641 -42.014  1.00 96.34           O  
ATOM   1492  N   MET A 184      36.993  -0.116 -43.591  1.00 96.25           N  
ATOM   1493  CA  MET A 184      35.999  -0.928 -44.291  1.00 96.25           C  
ATOM   1494  C   MET A 184      36.617  -2.139 -45.010  1.00 96.25           C  
ATOM   1495  CB  MET A 184      35.256  -0.007 -45.262  1.00 96.25           C  
ATOM   1496  O   MET A 184      36.029  -3.226 -45.018  1.00 96.25           O  
ATOM   1497  CG  MET A 184      34.088  -0.706 -45.946  1.00 96.25           C  
ATOM   1498  SD  MET A 184      32.828  -1.319 -44.801  1.00 96.25           S  
ATOM   1499  CE  MET A 184      31.912  -2.307 -45.993  1.00 96.25           C  
ATOM   1500  N   GLU A 185      37.823  -1.990 -45.563  1.00 95.76           N  
ATOM   1501  CA  GLU A 185      38.554  -3.124 -46.142  1.00 95.76           C  
ATOM   1502  C   GLU A 185      38.870  -4.193 -45.090  1.00 95.76           C  
ATOM   1503  CB  GLU A 185      39.885  -2.686 -46.764  1.00 95.76           C  
ATOM   1504  O   GLU A 185      38.721  -5.387 -45.342  1.00 95.76           O  
ATOM   1505  CG  GLU A 185      39.783  -1.664 -47.899  1.00 95.76           C  
ATOM   1506  CD  GLU A 185      41.158  -1.440 -48.548  1.00 95.76           C  
ATOM   1507  OE1 GLU A 185      41.189  -1.158 -49.764  1.00 95.76           O  
ATOM   1508  OE2 GLU A 185      42.196  -1.625 -47.859  1.00 95.76           O  
ATOM   1509  N   LEU A 186      39.278  -3.771 -43.889  1.00 94.44           N  
ATOM   1510  CA  LEU A 186      39.581  -4.680 -42.780  1.00 94.44           C  
ATOM   1511  C   LEU A 186      38.330  -5.401 -42.267  1.00 94.44           C  
ATOM   1512  CB  LEU A 186      40.252  -3.893 -41.643  1.00 94.44           C  
ATOM   1513  O   LEU A 186      38.404  -6.587 -41.950  1.00 94.44           O  
ATOM   1514  CG  LEU A 186      41.659  -3.366 -41.972  1.00 94.44           C  
ATOM   1515  CD1 LEU A 186      42.135  -2.454 -40.840  1.00 94.44           C  
ATOM   1516  CD2 LEU A 186      42.679  -4.496 -42.136  1.00 94.44           C  
ATOM   1517  N   LEU A 187      37.191  -4.705 -42.207  1.00 94.31           N  
ATOM   1518  CA  LEU A 187      35.918  -5.298 -41.793  1.00 94.31           C  
ATOM   1519  C   LEU A 187      35.418  -6.353 -42.784  1.00 94.31           C  
ATOM   1520  CB  LEU A 187      34.882  -4.179 -41.619  1.00 94.31           C  
ATOM   1521  O   LEU A 187      34.916  -7.393 -42.380  1.00 94.31           O  
ATOM   1522  CG  LEU A 187      33.499  -4.706 -41.193  1.00 94.31           C  
ATOM   1523  CD1 LEU A 187      33.510  -5.319 -39.791  1.00 94.31           C  
ATOM   1524  CD2 LEU A 187      32.517  -3.550 -41.196  1.00 94.31           C  
ATOM   1525  N   THR A 188      35.540  -6.089 -44.082  1.00 93.39           N  
ATOM   1526  CA  THR A 188      35.026  -6.995 -45.124  1.00 93.39           C  
ATOM   1527  C   THR A 188      36.037  -8.046 -45.572  1.00 93.39           C  
ATOM   1528  CB  THR A 188      34.566  -6.205 -46.348  1.00 93.39           C  
ATOM   1529  O   THR A 188      35.665  -9.019 -46.225  1.00 93.39           O  
ATOM   1530  CG2 THR A 188      33.424  -5.251 -46.026  1.00 93.39           C  
ATOM   1531  OG1 THR A 188      35.639  -5.448 -46.849  1.00 93.39           O  
ATOM   1532  N   GLY A 189      37.323  -7.845 -45.273  1.00 92.46           N  
ATOM   1533  CA  GLY A 189      38.420  -8.665 -45.787  1.00 92.46           C  
ATOM   1534  C   GLY A 189      38.675  -8.491 -47.286  1.00 92.46           C  
ATOM   1535  O   GLY A 189      39.420  -9.277 -47.869  1.00 92.46           O  
ATOM   1536  N   LYS A 190      38.061  -7.487 -47.923  1.00 94.17           N  
ATOM   1537  CA  LYS A 190      38.186  -7.188 -49.353  1.00 94.17           C  
ATOM   1538  C   LYS A 190      38.819  -5.810 -49.519  1.00 94.17           C  
ATOM   1539  CB  LYS A 190      36.804  -7.251 -50.026  1.00 94.17           C  
ATOM   1540  O   LYS A 190      38.435  -4.865 -48.842  1.00 94.17           O  
ATOM   1541  CG  LYS A 190      36.175  -8.655 -50.033  1.00 94.17           C  
ATOM   1542  CD  LYS A 190      34.828  -8.661 -50.778  1.00 94.17           C  
ATOM   1543  CE  LYS A 190      34.178 -10.053 -50.732  1.00 94.17           C  
ATOM   1544  NZ  LYS A 190      32.927 -10.129 -51.540  1.00 94.17           N  
ATOM   1545  N   SER A 191      39.775  -5.686 -50.435  1.00 95.20           N  
ATOM   1546  CA  SER A 191      40.280  -4.362 -50.825  1.00 95.20           C  
ATOM   1547  C   SER A 191      39.175  -3.537 -51.486  1.00 95.20           C  
ATOM   1548  CB  SER A 191      41.495  -4.475 -51.749  1.00 95.20           C  
ATOM   1549  O   SER A 191      38.245  -4.100 -52.068  1.00 95.20           O  
ATOM   1550  OG  SER A 191      41.166  -5.132 -52.961  1.00 95.20           O  
ATOM   1551  N   GLU A 192      39.299  -2.212 -51.477  1.00 94.38           N  
ATOM   1552  CA  GLU A 192      38.359  -1.308 -52.139  1.00 94.38           C  
ATOM   1553  C   GLU A 192      38.126  -1.729 -53.594  1.00 94.38           C  
ATOM   1554  CB  GLU A 192      38.920   0.114 -52.071  1.00 94.38           C  
ATOM   1555  O   GLU A 192      36.987  -1.873 -54.021  1.00 94.38           O  
ATOM   1556  CG  GLU A 192      38.031   1.103 -52.836  1.00 94.38           C  
ATOM   1557  CD  GLU A 192      38.592   2.515 -52.762  1.00 94.38           C  
ATOM   1558  OE1 GLU A 192      37.810   3.442 -52.454  1.00 94.38           O  
ATOM   1559  OE2 GLU A 192      39.816   2.684 -52.938  1.00 94.38           O  
ATOM   1560  N   LYS A 193      39.198  -2.044 -54.331  1.00 94.34           N  
ATOM   1561  CA  LYS A 193      39.119  -2.490 -55.734  1.00 94.34           C  
ATOM   1562  C   LYS A 193      38.259  -3.742 -55.933  1.00 94.34           C  
ATOM   1563  CB  LYS A 193      40.527  -2.765 -56.279  1.00 94.34           C  
ATOM   1564  O   LYS A 193      37.710  -3.921 -57.011  1.00 94.34           O  
ATOM   1565  CG  LYS A 193      41.388  -1.500 -56.353  1.00 94.34           C  
ATOM   1566  CD  LYS A 193      42.736  -1.816 -57.008  1.00 94.34           C  
ATOM   1567  CE  LYS A 193      43.585  -0.543 -57.059  1.00 94.34           C  
ATOM   1568  NZ  LYS A 193      44.900  -0.788 -57.700  1.00 94.34           N  
ATOM   1569  N   GLN A 194      38.177  -4.615 -54.930  1.00 95.23           N  
ATOM   1570  CA  GLN A 194      37.336  -5.816 -54.958  1.00 95.23           C  
ATOM   1571  C   GLN A 194      35.909  -5.548 -54.474  1.00 95.23           C  
ATOM   1572  CB  GLN A 194      37.955  -6.892 -54.057  1.00 95.23           C  
ATOM   1573  O   GLN A 194      35.021  -6.339 -54.776  1.00 95.23           O  
ATOM   1574  CG  GLN A 194      39.290  -7.438 -54.575  1.00 95.23           C  
ATOM   1575  CD  GLN A 194      39.987  -8.257 -53.498  1.00 95.23           C  
ATOM   1576  NE2 GLN A 194      40.332  -9.499 -53.757  1.00 95.23           N  
ATOM   1577  OE1 GLN A 194      40.249  -7.781 -52.403  1.00 95.23           O  
ATOM   1578  N   LEU A 195      35.701  -4.496 -53.679  1.00 93.98           N  
ATOM   1579  CA  LEU A 195      34.386  -4.093 -53.187  1.00 93.98           C  
ATOM   1580  C   LEU A 195      33.609  -3.284 -54.216  1.00 93.98           C  
ATOM   1581  CB  LEU A 195      34.543  -3.268 -51.900  1.00 93.98           C  
ATOM   1582  O   LEU A 195      32.391  -3.416 -54.280  1.00 93.98           O  
ATOM   1583  CG  LEU A 195      34.889  -4.111 -50.667  1.00 93.98           C  
ATOM   1584  CD1 LEU A 195      35.288  -3.180 -49.530  1.00 93.98           C  
ATOM   1585  CD2 LEU A 195      33.697  -4.958 -50.210  1.00 93.98           C  
ATOM   1586  N   VAL A 196      34.292  -2.445 -54.995  1.00 94.66           N  
ATOM   1587  CA  VAL A 196      33.653  -1.603 -56.010  1.00 94.66           C  
ATOM   1588  C   VAL A 196      32.819  -2.466 -56.970  1.00 94.66           C  
ATOM   1589  CB  VAL A 196      34.700  -0.725 -56.725  1.00 94.66           C  
ATOM   1590  O   VAL A 196      33.262  -3.533 -57.390  1.00 94.66           O  
ATOM   1591  CG1 VAL A 196      34.106   0.082 -57.880  1.00 94.66           C  
ATOM   1592  CG2 VAL A 196      35.286   0.324 -55.769  1.00 94.66           C  
ATOM   1593  N   HIS A 197      31.603  -2.009 -57.288  1.00 93.38           N  
ATOM   1594  CA  HIS A 197      30.561  -2.714 -58.061  1.00 93.38           C  
ATOM   1595  C   HIS A 197      29.863  -3.896 -57.369  1.00 93.38           C  
ATOM   1596  CB  HIS A 197      31.053  -3.085 -59.469  1.00 93.38           C  
ATOM   1597  O   HIS A 197      28.954  -4.489 -57.945  1.00 93.38           O  
ATOM   1598  CG  HIS A 197      31.581  -1.902 -60.220  1.00 93.38           C  
ATOM   1599  CD2 HIS A 197      32.849  -1.718 -60.698  1.00 93.38           C  
ATOM   1600  ND1 HIS A 197      30.851  -0.780 -60.522  1.00 93.38           N  
ATOM   1601  CE1 HIS A 197      31.670   0.076 -61.154  1.00 93.38           C  
ATOM   1602  NE2 HIS A 197      32.903  -0.447 -61.285  1.00 93.38           N  
ATOM   1603  N   LEU A 198      30.218  -4.235 -56.127  1.00 95.74           N  
ATOM   1604  CA  LEU A 198      29.467  -5.226 -55.353  1.00 95.74           C  
ATOM   1605  C   LEU A 198      28.275  -4.592 -54.635  1.00 95.74           C  
ATOM   1606  CB  LEU A 198      30.381  -5.966 -54.368  1.00 95.74           C  
ATOM   1607  O   LEU A 198      28.310  -3.420 -54.247  1.00 95.74           O  
ATOM   1608  CG  LEU A 198      31.534  -6.754 -55.016  1.00 95.74           C  
ATOM   1609  CD1 LEU A 198      32.240  -7.563 -53.923  1.00 95.74           C  
ATOM   1610  CD2 LEU A 198      31.048  -7.747 -56.076  1.00 95.74           C  
ATOM   1611  N   LYS A 199      27.234  -5.390 -54.387  1.00 94.05           N  
ATOM   1612  CA  LYS A 199      26.087  -4.993 -53.561  1.00 94.05           C  
ATOM   1613  C   LYS A 199      26.282  -5.445 -52.112  1.00 94.05           C  
ATOM   1614  CB  LYS A 199      24.791  -5.531 -54.187  1.00 94.05           C  
ATOM   1615  O   LYS A 199      27.063  -6.355 -51.842  1.00 94.05           O  
ATOM   1616  CG  LYS A 199      24.525  -4.791 -55.501  1.00 94.05           C  
ATOM   1617  CD  LYS A 199      23.216  -5.207 -56.170  1.00 94.05           C  
ATOM   1618  CE  LYS A 199      23.109  -4.356 -57.439  1.00 94.05           C  
ATOM   1619  NZ  LYS A 199      21.907  -4.671 -58.241  1.00 94.05           N  
ATOM   1620  N   PRO A 200      25.547  -4.865 -51.143  1.00 93.21           N  
ATOM   1621  CA  PRO A 200      25.621  -5.286 -49.743  1.00 93.21           C  
ATOM   1622  C   PRO A 200      25.409  -6.794 -49.525  1.00 93.21           C  
ATOM   1623  CB  PRO A 200      24.542  -4.465 -49.031  1.00 93.21           C  
ATOM   1624  O   PRO A 200      26.040  -7.368 -48.642  1.00 93.21           O  
ATOM   1625  CG  PRO A 200      24.483  -3.182 -49.858  1.00 93.21           C  
ATOM   1626  CD  PRO A 200      24.703  -3.685 -51.280  1.00 93.21           C  
ATOM   1627  N   ALA A 201      24.566  -7.432 -50.343  1.00 93.23           N  
ATOM   1628  CA  ALA A 201      24.308  -8.872 -50.288  1.00 93.23           C  
ATOM   1629  C   ALA A 201      25.522  -9.741 -50.675  1.00 93.23           C  
ATOM   1630  CB  ALA A 201      23.102  -9.163 -51.189  1.00 93.23           C  
ATOM   1631  O   ALA A 201      25.609 -10.879 -50.230  1.00 93.23           O  
ATOM   1632  N   ASP A 202      26.477  -9.204 -51.443  1.00 93.25           N  
ATOM   1633  CA  ASP A 202      27.698  -9.909 -51.872  1.00 93.25           C  
ATOM   1634  C   ASP A 202      28.867  -9.732 -50.880  1.00 93.25           C  
ATOM   1635  CB  ASP A 202      28.134  -9.390 -53.251  1.00 93.25           C  
ATOM   1636  O   ASP A 202      29.984 -10.232 -51.091  1.00 93.25           O  
ATOM   1637  CG  ASP A 202      27.011  -9.360 -54.287  1.00 93.25           C  
ATOM   1638  OD1 ASP A 202      26.339 -10.399 -54.455  1.00 93.25           O  
ATOM   1639  OD2 ASP A 202      26.828  -8.270 -54.881  1.00 93.25           O  
ATOM   1640  N   VAL A 203      28.648  -8.938 -49.828  1.00 92.70           N  
ATOM   1641  CA  VAL A 203      29.683  -8.489 -48.888  1.00 92.70           C  
ATOM   1642  C   VAL A 203      29.359  -8.903 -47.457  1.00 92.70           C  
ATOM   1643  CB  VAL A 203      29.896  -6.966 -49.004  1.00 92.70           C  
ATOM   1644  O   VAL A 203      30.239  -9.414 -46.771  1.00 92.70           O  
ATOM   1645  CG1 VAL A 203      30.978  -6.469 -48.039  1.00 92.70           C  
ATOM   1646  CG2 VAL A 203      30.338  -6.564 -50.420  1.00 92.70           C  
ATOM   1647  N   TYR A 204      28.124  -8.693 -47.002  1.00 92.88           N  
ATOM   1648  CA  TYR A 204      27.721  -8.971 -45.624  1.00 92.88           C  
ATOM   1649  C   TYR A 204      26.974 -10.300 -45.493  1.00 92.88           C  
ATOM   1650  CB  TYR A 204      26.872  -7.812 -45.094  1.00 92.88           C  
ATOM   1651  O   TYR A 204      26.469 -10.851 -46.469  1.00 92.88           O  
ATOM   1652  CG  TYR A 204      27.523  -6.450 -45.195  1.00 92.88           C  
ATOM   1653  CD1 TYR A 204      28.648  -6.141 -44.407  1.00 92.88           C  
ATOM   1654  CD2 TYR A 204      26.982  -5.485 -46.062  1.00 92.88           C  
ATOM   1655  CE1 TYR A 204      29.201  -4.849 -44.450  1.00 92.88           C  
ATOM   1656  CE2 TYR A 204      27.534  -4.194 -46.115  1.00 92.88           C  
ATOM   1657  OH  TYR A 204      29.082  -2.594 -45.235  1.00 92.88           O  
ATOM   1658  CZ  TYR A 204      28.625  -3.869 -45.281  1.00 92.88           C  
ATOM   1659  N   SER A 205      26.846 -10.792 -44.257  1.00 90.41           N  
ATOM   1660  CA  SER A 205      25.959 -11.917 -43.949  1.00 90.41           C  
ATOM   1661  C   SER A 205      24.500 -11.587 -44.319  1.00 90.41           C  
ATOM   1662  CB  SER A 205      26.093 -12.307 -42.470  1.00 90.41           C  
ATOM   1663  O   SER A 205      24.126 -10.411 -44.304  1.00 90.41           O  
ATOM   1664  OG  SER A 205      25.735 -11.239 -41.613  1.00 90.41           O  
ATOM   1665  N   PRO A 206      23.643 -12.582 -44.633  1.00 91.25           N  
ATOM   1666  CA  PRO A 206      22.276 -12.333 -45.106  1.00 91.25           C  
ATOM   1667  C   PRO A 206      21.447 -11.430 -44.180  1.00 91.25           C  
ATOM   1668  CB  PRO A 206      21.642 -13.722 -45.247  1.00 91.25           C  
ATOM   1669  O   PRO A 206      20.765 -10.518 -44.645  1.00 91.25           O  
ATOM   1670  CG  PRO A 206      22.837 -14.623 -45.549  1.00 91.25           C  
ATOM   1671  CD  PRO A 206      23.959 -14.002 -44.722  1.00 91.25           C  
ATOM   1672  N   GLU A 207      21.557 -11.637 -42.866  1.00 89.93           N  
ATOM   1673  CA  GLU A 207      20.876 -10.828 -41.850  1.00 89.93           C  
ATOM   1674  C   GLU A 207      21.392  -9.381 -41.840  1.00 89.93           C  
ATOM   1675  CB  GLU A 207      21.091 -11.501 -40.487  1.00 89.93           C  
ATOM   1676  O   GLU A 207      20.612  -8.423 -41.859  1.00 89.93           O  
ATOM   1677  CG  GLU A 207      20.273 -10.843 -39.367  1.00 89.93           C  
ATOM   1678  CD  GLU A 207      20.546 -11.450 -37.981  1.00 89.93           C  
ATOM   1679  OE1 GLU A 207      19.953 -10.923 -37.014  1.00 89.93           O  
ATOM   1680  OE2 GLU A 207      21.372 -12.386 -37.886  1.00 89.93           O  
ATOM   1681  N   ALA A 208      22.717  -9.201 -41.876  1.00 92.69           N  
ATOM   1682  CA  ALA A 208      23.312  -7.875 -41.887  1.00 92.69           C  
ATOM   1683  C   ALA A 208      23.007  -7.121 -43.192  1.00 92.69           C  
ATOM   1684  CB  ALA A 208      24.816  -7.995 -41.621  1.00 92.69           C  
ATOM   1685  O   ALA A 208      22.669  -5.933 -43.153  1.00 92.69           O  
ATOM   1686  N   ALA A 209      23.069  -7.811 -44.333  1.00 94.24           N  
ATOM   1687  CA  ALA A 209      22.755  -7.269 -45.647  1.00 94.24           C  
ATOM   1688  C   ALA A 209      21.301  -6.790 -45.732  1.00 94.24           C  
ATOM   1689  CB  ALA A 209      23.042  -8.336 -46.709  1.00 94.24           C  
ATOM   1690  O   ALA A 209      21.070  -5.682 -46.213  1.00 94.24           O  
ATOM   1691  N   ALA A 210      20.337  -7.565 -45.220  1.00 94.31           N  
ATOM   1692  CA  ALA A 210      18.922  -7.193 -45.231  1.00 94.31           C  
ATOM   1693  C   ALA A 210      18.682  -5.840 -44.543  1.00 94.31           C  
ATOM   1694  CB  ALA A 210      18.116  -8.317 -44.569  1.00 94.31           C  
ATOM   1695  O   ALA A 210      18.103  -4.928 -45.137  1.00 94.31           O  
ATOM   1696  N   LYS A 211      19.228  -5.658 -43.333  1.00 93.10           N  
ATOM   1697  CA  LYS A 211      19.136  -4.387 -42.597  1.00 93.10           C  
ATOM   1698  C   LYS A 211      19.857  -3.246 -43.318  1.00 93.10           C  
ATOM   1699  CB  LYS A 211      19.667  -4.615 -41.176  1.00 93.10           C  
ATOM   1700  O   LYS A 211      19.378  -2.111 -43.338  1.00 93.10           O  
ATOM   1701  CG  LYS A 211      19.538  -3.370 -40.287  1.00 93.10           C  
ATOM   1702  CD  LYS A 211      19.841  -3.727 -38.828  1.00 93.10           C  
ATOM   1703  CE  LYS A 211      19.769  -2.478 -37.946  1.00 93.10           C  
ATOM   1704  NZ  LYS A 211      20.032  -2.801 -36.521  1.00 93.10           N  
ATOM   1705  N   VAL A 212      21.006  -3.517 -43.941  1.00 94.58           N  
ATOM   1706  CA  VAL A 212      21.744  -2.512 -44.719  1.00 94.58           C  
ATOM   1707  C   VAL A 212      20.948  -2.053 -45.944  1.00 94.58           C  
ATOM   1708  CB  VAL A 212      23.134  -3.045 -45.113  1.00 94.58           C  
ATOM   1709  O   VAL A 212      20.928  -0.855 -46.218  1.00 94.58           O  
ATOM   1710  CG1 VAL A 212      23.851  -2.131 -46.105  1.00 94.58           C  
ATOM   1711  CG2 VAL A 212      24.058  -3.112 -43.893  1.00 94.58           C  
ATOM   1712  N   ILE A 213      20.286  -2.973 -46.648  1.00 94.32           N  
ATOM   1713  CA  ILE A 213      19.453  -2.679 -47.823  1.00 94.32           C  
ATOM   1714  C   ILE A 213      18.217  -1.874 -47.412  1.00 94.32           C  
ATOM   1715  CB  ILE A 213      19.080  -3.991 -48.554  1.00 94.32           C  
ATOM   1716  O   ILE A 213      17.952  -0.833 -48.006  1.00 94.32           O  
ATOM   1717  CG1 ILE A 213      20.340  -4.620 -49.195  1.00 94.32           C  
ATOM   1718  CG2 ILE A 213      18.014  -3.747 -49.640  1.00 94.32           C  
ATOM   1719  CD1 ILE A 213      20.160  -6.091 -49.591  1.00 94.32           C  
ATOM   1720  N   GLU A 214      17.513  -2.291 -46.357  1.00 94.45           N  
ATOM   1721  CA  GLU A 214      16.338  -1.575 -45.841  1.00 94.45           C  
ATOM   1722  C   GLU A 214      16.682  -0.122 -45.468  1.00 94.45           C  
ATOM   1723  CB  GLU A 214      15.829  -2.317 -44.594  1.00 94.45           C  
ATOM   1724  O   GLU A 214      15.970   0.830 -45.793  1.00 94.45           O  
ATOM   1725  CG  GLU A 214      14.482  -1.772 -44.090  1.00 94.45           C  
ATOM   1726  CD  GLU A 214      14.216  -2.074 -42.610  1.00 94.45           C  
ATOM   1727  OE1 GLU A 214      13.419  -1.296 -42.021  1.00 94.45           O  
ATOM   1728  OE2 GLU A 214      14.880  -2.958 -42.033  1.00 94.45           O  
ATOM   1729  N   THR A 215      17.813   0.068 -44.788  1.00 94.03           N  
ATOM   1730  CA  THR A 215      18.258   1.395 -44.348  1.00 94.03           C  
ATOM   1731  C   THR A 215      18.772   2.255 -45.505  1.00 94.03           C  
ATOM   1732  CB  THR A 215      19.294   1.289 -43.226  1.00 94.03           C  
ATOM   1733  O   THR A 215      18.531   3.461 -45.498  1.00 94.03           O  
ATOM   1734  CG2 THR A 215      18.695   0.756 -41.927  1.00 94.03           C  
ATOM   1735  OG1 THR A 215      20.316   0.395 -43.564  1.00 94.03           O  
ATOM   1736  N   ASP A 216      19.417   1.667 -46.519  1.00 93.82           N  
ATOM   1737  CA  ASP A 216      19.750   2.369 -47.769  1.00 93.82           C  
ATOM   1738  C   ASP A 216      18.488   2.852 -48.479  1.00 93.82           C  
ATOM   1739  CB  ASP A 216      20.506   1.445 -48.735  1.00 93.82           C  
ATOM   1740  O   ASP A 216      18.410   4.006 -48.890  1.00 93.82           O  
ATOM   1741  CG  ASP A 216      21.993   1.332 -48.455  1.00 93.82           C  
ATOM   1742  OD1 ASP A 216      22.473   1.754 -47.379  1.00 93.82           O  
ATOM   1743  OD2 ASP A 216      22.709   0.807 -49.330  1.00 93.82           O  
ATOM   1744  N   GLU A 217      17.475   1.994 -48.593  1.00 92.39           N  
ATOM   1745  CA  GLU A 217      16.210   2.346 -49.233  1.00 92.39           C  
ATOM   1746  C   GLU A 217      15.503   3.491 -48.523  1.00 92.39           C  
ATOM   1747  CB  GLU A 217      15.291   1.126 -49.313  1.00 92.39           C  
ATOM   1748  O   GLU A 217      14.986   4.387 -49.189  1.00 92.39           O  
ATOM   1749  CG  GLU A 217      15.793   0.203 -50.421  1.00 92.39           C  
ATOM   1750  CD  GLU A 217      14.884  -0.988 -50.694  1.00 92.39           C  
ATOM   1751  OE1 GLU A 217      15.172  -1.598 -51.755  1.00 92.39           O  
ATOM   1752  OE2 GLU A 217      13.924  -1.222 -49.931  1.00 92.39           O  
ATOM   1753  N   LYS A 218      15.536   3.533 -47.187  1.00 92.27           N  
ATOM   1754  CA  LYS A 218      15.000   4.671 -46.426  1.00 92.27           C  
ATOM   1755  C   LYS A 218      15.711   5.976 -46.781  1.00 92.27           C  
ATOM   1756  CB  LYS A 218      15.068   4.392 -44.917  1.00 92.27           C  
ATOM   1757  O   LYS A 218      15.026   6.971 -47.019  1.00 92.27           O  
ATOM   1758  CG  LYS A 218      14.005   3.369 -44.497  1.00 92.27           C  
ATOM   1759  CD  LYS A 218      14.107   3.007 -43.009  1.00 92.27           C  
ATOM   1760  CE  LYS A 218      13.131   1.857 -42.728  1.00 92.27           C  
ATOM   1761  NZ  LYS A 218      13.273   1.275 -41.373  1.00 92.27           N  
ATOM   1762  N   VAL A 219      17.043   5.963 -46.866  1.00 92.93           N  
ATOM   1763  CA  VAL A 219      17.852   7.138 -47.239  1.00 92.93           C  
ATOM   1764  C   VAL A 219      17.564   7.556 -48.680  1.00 92.93           C  
ATOM   1765  CB  VAL A 219      19.353   6.854 -47.034  1.00 92.93           C  
ATOM   1766  O   VAL A 219      17.297   8.728 -48.936  1.00 92.93           O  
ATOM   1767  CG1 VAL A 219      20.255   7.986 -47.548  1.00 92.93           C  
ATOM   1768  CG2 VAL A 219      19.665   6.653 -45.548  1.00 92.93           C  
ATOM   1769  N   PHE A 220      17.543   6.609 -49.619  1.00 90.74           N  
ATOM   1770  CA  PHE A 220      17.283   6.886 -51.032  1.00 90.74           C  
ATOM   1771  C   PHE A 220      15.850   7.354 -51.305  1.00 90.74           C  
ATOM   1772  CB  PHE A 220      17.583   5.633 -51.869  1.00 90.74           C  
ATOM   1773  O   PHE A 220      15.643   8.186 -52.189  1.00 90.74           O  
ATOM   1774  CG  PHE A 220      19.055   5.359 -52.107  1.00 90.74           C  
ATOM   1775  CD1 PHE A 220      19.846   6.325 -52.753  1.00 90.74           C  
ATOM   1776  CD2 PHE A 220      19.628   4.125 -51.748  1.00 90.74           C  
ATOM   1777  CE1 PHE A 220      21.192   6.061 -53.052  1.00 90.74           C  
ATOM   1778  CE2 PHE A 220      20.982   3.868 -52.027  1.00 90.74           C  
ATOM   1779  CZ  PHE A 220      21.762   4.830 -52.691  1.00 90.74           C  
ATOM   1780  N   ARG A 221      14.856   6.823 -50.587  1.00 88.50           N  
ATOM   1781  CA  ARG A 221      13.440   7.145 -50.807  1.00 88.50           C  
ATOM   1782  C   ARG A 221      13.051   8.493 -50.212  1.00 88.50           C  
ATOM   1783  CB  ARG A 221      12.577   5.999 -50.263  1.00 88.50           C  
ATOM   1784  O   ARG A 221      12.274   9.213 -50.827  1.00 88.50           O  
ATOM   1785  CG  ARG A 221      11.094   6.157 -50.618  1.00 88.50           C  
ATOM   1786  CD  ARG A 221      10.322   4.910 -50.175  1.00 88.50           C  
ATOM   1787  NE  ARG A 221       8.905   4.985 -50.578  1.00 88.50           N  
ATOM   1788  NH1 ARG A 221       8.285   2.891 -49.859  1.00 88.50           N  
ATOM   1789  NH2 ARG A 221       6.772   4.224 -50.815  1.00 88.50           N  
ATOM   1790  CZ  ARG A 221       7.999   4.036 -50.416  1.00 88.50           C  
ATOM   1791  N   HIS A 222      13.581   8.828 -49.038  1.00 89.24           N  
ATOM   1792  CA  HIS A 222      13.194  10.041 -48.312  1.00 89.24           C  
ATOM   1793  C   HIS A 222      14.223  11.171 -48.427  1.00 89.24           C  
ATOM   1794  CB  HIS A 222      12.901   9.693 -46.850  1.00 89.24           C  
ATOM   1795  O   HIS A 222      13.926  12.287 -48.017  1.00 89.24           O  
ATOM   1796  CG  HIS A 222      11.875   8.604 -46.686  1.00 89.24           C  
ATOM   1797  CD2 HIS A 222      10.514   8.736 -46.670  1.00 89.24           C  
ATOM   1798  ND1 HIS A 222      12.162   7.269 -46.552  1.00 89.24           N  
ATOM   1799  CE1 HIS A 222      11.003   6.603 -46.448  1.00 89.24           C  
ATOM   1800  NE2 HIS A 222       9.967   7.452 -46.532  1.00 89.24           N  
ATOM   1801  N   ASN A 223      15.417  10.908 -48.976  1.00 86.70           N  
ATOM   1802  CA  ASN A 223      16.525  11.866 -49.044  1.00 86.70           C  
ATOM   1803  C   ASN A 223      16.894  12.456 -47.667  1.00 86.70           C  
ATOM   1804  CB  ASN A 223      16.235  12.919 -50.127  1.00 86.70           C  
ATOM   1805  O   ASN A 223      17.220  13.635 -47.545  1.00 86.70           O  
ATOM   1806  CG  ASN A 223      16.311  12.384 -51.546  1.00 86.70           C  
ATOM   1807  ND2 ASN A 223      15.550  12.972 -52.438  1.00 86.70           N  
ATOM   1808  OD1 ASN A 223      17.075  11.492 -51.896  1.00 86.70           O  
ATOM   1809  N   VAL A 224      16.863  11.625 -46.623  1.00 90.24           N  
ATOM   1810  CA  VAL A 224      17.226  12.008 -45.249  1.00 90.24           C  
ATOM   1811  C   VAL A 224      18.418  11.204 -44.757  1.00 90.24           C  
ATOM   1812  CB  VAL A 224      16.050  11.887 -44.259  1.00 90.24           C  
ATOM   1813  O   VAL A 224      18.637  10.069 -45.184  1.00 90.24           O  
ATOM   1814  CG1 VAL A 224      14.889  12.801 -44.658  1.00 90.24           C  
ATOM   1815  CG2 VAL A 224      15.554  10.445 -44.095  1.00 90.24           C  
ATOM   1816  N   SER A 225      19.183  11.778 -43.828  1.00 93.41           N  
ATOM   1817  CA  SER A 225      20.202  11.015 -43.114  1.00 93.41           C  
ATOM   1818  C   SER A 225      19.570  10.061 -42.104  1.00 93.41           C  
ATOM   1819  CB  SER A 225      21.209  11.929 -42.418  1.00 93.41           C  
ATOM   1820  O   SER A 225      18.590  10.420 -41.453  1.00 93.41           O  
ATOM   1821  OG  SER A 225      20.588  12.720 -41.421  1.00 93.41           O  
ATOM   1822  N   LEU A 226      20.173   8.892 -41.916  1.00 94.83           N  
ATOM   1823  CA  LEU A 226      19.721   7.878 -40.966  1.00 94.83           C  
ATOM   1824  C   LEU A 226      20.898   7.402 -40.113  1.00 94.83           C  
ATOM   1825  CB  LEU A 226      19.087   6.725 -41.763  1.00 94.83           C  
ATOM   1826  O   LEU A 226      21.955   7.098 -40.661  1.00 94.83           O  
ATOM   1827  CG  LEU A 226      18.523   5.588 -40.895  1.00 94.83           C  
ATOM   1828  CD1 LEU A 226      17.302   6.016 -40.082  1.00 94.83           C  
ATOM   1829  CD2 LEU A 226      18.106   4.435 -41.800  1.00 94.83           C  
ATOM   1830  N   THR A 227      20.696   7.292 -38.801  1.00 97.07           N  
ATOM   1831  CA  THR A 227      21.683   6.749 -37.857  1.00 97.07           C  
ATOM   1832  C   THR A 227      21.093   5.542 -37.138  1.00 97.07           C  
ATOM   1833  CB  THR A 227      22.146   7.797 -36.836  1.00 97.07           C  
ATOM   1834  O   THR A 227      19.948   5.605 -36.692  1.00 97.07           O  
ATOM   1835  CG2 THR A 227      23.313   7.301 -35.983  1.00 97.07           C  
ATOM   1836  OG1 THR A 227      22.610   8.965 -37.481  1.00 97.07           O  
ATOM   1837  N   TYR A 228      21.838   4.443 -37.037  1.00 96.19           N  
ATOM   1838  CA  TYR A 228      21.382   3.218 -36.377  1.00 96.19           C  
ATOM   1839  C   TYR A 228      22.553   2.349 -35.902  1.00 96.19           C  
ATOM   1840  CB  TYR A 228      20.476   2.434 -37.341  1.00 96.19           C  
ATOM   1841  O   TYR A 228      23.640   2.397 -36.470  1.00 96.19           O  
ATOM   1842  CG  TYR A 228      21.169   1.906 -38.586  1.00 96.19           C  
ATOM   1843  CD1 TYR A 228      21.320   2.711 -39.734  1.00 96.19           C  
ATOM   1844  CD2 TYR A 228      21.687   0.602 -38.577  1.00 96.19           C  
ATOM   1845  CE1 TYR A 228      21.980   2.209 -40.875  1.00 96.19           C  
ATOM   1846  CE2 TYR A 228      22.334   0.097 -39.714  1.00 96.19           C  
ATOM   1847  OH  TYR A 228      23.146   0.363 -41.933  1.00 96.19           O  
ATOM   1848  CZ  TYR A 228      22.488   0.891 -40.865  1.00 96.19           C  
ATOM   1849  N   GLU A 229      22.323   1.510 -34.892  1.00 95.00           N  
ATOM   1850  CA  GLU A 229      23.310   0.531 -34.420  1.00 95.00           C  
ATOM   1851  C   GLU A 229      23.156  -0.805 -35.164  1.00 95.00           C  
ATOM   1852  CB  GLU A 229      23.211   0.325 -32.898  1.00 95.00           C  
ATOM   1853  O   GLU A 229      22.035  -1.283 -35.403  1.00 95.00           O  
ATOM   1854  CG  GLU A 229      23.465   1.609 -32.089  1.00 95.00           C  
ATOM   1855  CD  GLU A 229      23.465   1.397 -30.557  1.00 95.00           C  
ATOM   1856  OE1 GLU A 229      23.875   2.340 -29.846  1.00 95.00           O  
ATOM   1857  OE2 GLU A 229      23.053   0.312 -30.062  1.00 95.00           O  
ATOM   1858  N   GLN A 230      24.270  -1.440 -35.529  1.00 94.57           N  
ATOM   1859  CA  GLN A 230      24.280  -2.757 -36.159  1.00 94.57           C  
ATOM   1860  C   GLN A 230      25.540  -3.549 -35.807  1.00 94.57           C  
ATOM   1861  CB  GLN A 230      24.114  -2.595 -37.678  1.00 94.57           C  
ATOM   1862  O   GLN A 230      26.648  -3.025 -35.829  1.00 94.57           O  
ATOM   1863  CG  GLN A 230      24.148  -3.937 -38.424  1.00 94.57           C  
ATOM   1864  CD  GLN A 230      23.722  -3.848 -39.885  1.00 94.57           C  
ATOM   1865  NE2 GLN A 230      23.264  -4.945 -40.434  1.00 94.57           N  
ATOM   1866  OE1 GLN A 230      23.760  -2.819 -40.540  1.00 94.57           O  
ATOM   1867  N   TRP A 231      25.358  -4.839 -35.531  1.00 93.17           N  
ATOM   1868  CA  TRP A 231      26.459  -5.787 -35.408  1.00 93.17           C  
ATOM   1869  C   TRP A 231      26.929  -6.240 -36.787  1.00 93.17           C  
ATOM   1870  CB  TRP A 231      26.030  -6.968 -34.540  1.00 93.17           C  
ATOM   1871  O   TRP A 231      26.108  -6.608 -37.628  1.00 93.17           O  
ATOM   1872  CG  TRP A 231      25.859  -6.613 -33.098  1.00 93.17           C  
ATOM   1873  CD1 TRP A 231      24.718  -6.194 -32.504  1.00 93.17           C  
ATOM   1874  CD2 TRP A 231      26.872  -6.636 -32.049  1.00 93.17           C  
ATOM   1875  CE2 TRP A 231      26.264  -6.224 -30.826  1.00 93.17           C  
ATOM   1876  CE3 TRP A 231      28.243  -6.964 -32.011  1.00 93.17           C  
ATOM   1877  NE1 TRP A 231      24.956  -5.955 -31.164  1.00 93.17           N  
ATOM   1878  CH2 TRP A 231      28.339  -6.496 -29.615  1.00 93.17           C  
ATOM   1879  CZ2 TRP A 231      26.975  -6.156 -29.621  1.00 93.17           C  
ATOM   1880  CZ3 TRP A 231      28.971  -6.897 -30.808  1.00 93.17           C  
ATOM   1881  N   LEU A 232      28.241  -6.209 -36.997  1.00 94.17           N  
ATOM   1882  CA  LEU A 232      28.907  -6.681 -38.205  1.00 94.17           C  
ATOM   1883  C   LEU A 232      30.018  -7.660 -37.826  1.00 94.17           C  
ATOM   1884  CB  LEU A 232      29.433  -5.488 -39.029  1.00 94.17           C  
ATOM   1885  O   LEU A 232      30.601  -7.581 -36.739  1.00 94.17           O  
ATOM   1886  CG  LEU A 232      28.336  -4.523 -39.528  1.00 94.17           C  
ATOM   1887  CD1 LEU A 232      28.949  -3.319 -40.240  1.00 94.17           C  
ATOM   1888  CD2 LEU A 232      27.384  -5.187 -40.527  1.00 94.17           C  
ATOM   1889  N   ASP A 233      30.282  -8.592 -38.734  1.00 92.10           N  
ATOM   1890  CA  ASP A 233      31.237  -9.675 -38.543  1.00 92.10           C  
ATOM   1891  C   ASP A 233      32.529  -9.357 -39.311  1.00 92.10           C  
ATOM   1892  CB  ASP A 233      30.605 -11.009 -38.989  1.00 92.10           C  
ATOM   1893  O   ASP A 233      32.491  -9.076 -40.509  1.00 92.10           O  
ATOM   1894  CG  ASP A 233      29.228 -11.300 -38.364  1.00 92.10           C  
ATOM   1895  OD1 ASP A 233      29.097 -11.329 -37.117  1.00 92.10           O  
ATOM   1896  OD2 ASP A 233      28.259 -11.545 -39.118  1.00 92.10           O  
ATOM   1897  N   TYR A 234      33.668  -9.410 -38.622  1.00 92.90           N  
ATOM   1898  CA  TYR A 234      34.987  -9.418 -39.246  1.00 92.90           C  
ATOM   1899  C   TYR A 234      35.270 -10.785 -39.889  1.00 92.90           C  
ATOM   1900  CB  TYR A 234      36.070  -9.081 -38.208  1.00 92.90           C  
ATOM   1901  O   TYR A 234      34.696 -11.797 -39.472  1.00 92.90           O  
ATOM   1902  CG  TYR A 234      36.202  -7.608 -37.894  1.00 92.90           C  
ATOM   1903  CD1 TYR A 234      37.093  -6.813 -38.643  1.00 92.90           C  
ATOM   1904  CD2 TYR A 234      35.442  -7.029 -36.861  1.00 92.90           C  
ATOM   1905  CE1 TYR A 234      37.218  -5.437 -38.370  1.00 92.90           C  
ATOM   1906  CE2 TYR A 234      35.579  -5.657 -36.578  1.00 92.90           C  
ATOM   1907  OH  TYR A 234      36.558  -3.534 -37.064  1.00 92.90           O  
ATOM   1908  CZ  TYR A 234      36.456  -4.859 -37.335  1.00 92.90           C  
ATOM   1909  N   PRO A 235      36.218 -10.874 -40.842  1.00 89.86           N  
ATOM   1910  CA  PRO A 235      36.515 -12.125 -41.544  1.00 89.86           C  
ATOM   1911  C   PRO A 235      37.083 -13.224 -40.635  1.00 89.86           C  
ATOM   1912  CB  PRO A 235      37.523 -11.746 -42.636  1.00 89.86           C  
ATOM   1913  O   PRO A 235      36.998 -14.403 -40.960  1.00 89.86           O  
ATOM   1914  CG  PRO A 235      37.329 -10.242 -42.816  1.00 89.86           C  
ATOM   1915  CD  PRO A 235      37.008  -9.790 -41.402  1.00 89.86           C  
ATOM   1916  N   ASP A 236      37.660 -12.848 -39.491  1.00 89.00           N  
ATOM   1917  CA  ASP A 236      38.163 -13.773 -38.471  1.00 89.00           C  
ATOM   1918  C   ASP A 236      37.075 -14.271 -37.498  1.00 89.00           C  
ATOM   1919  CB  ASP A 236      39.344 -13.120 -37.737  1.00 89.00           C  
ATOM   1920  O   ASP A 236      37.371 -15.028 -36.573  1.00 89.00           O  
ATOM   1921  CG  ASP A 236      38.988 -11.835 -36.984  1.00 89.00           C  
ATOM   1922  OD1 ASP A 236      37.799 -11.521 -36.766  1.00 89.00           O  
ATOM   1923  OD2 ASP A 236      39.934 -11.107 -36.611  1.00 89.00           O  
ATOM   1924  N   GLY A 237      35.821 -13.855 -37.696  1.00 85.89           N  
ATOM   1925  CA  GLY A 237      34.673 -14.219 -36.870  1.00 85.89           C  
ATOM   1926  C   GLY A 237      34.425 -13.297 -35.674  1.00 85.89           C  
ATOM   1927  O   GLY A 237      33.433 -13.488 -34.963  1.00 85.89           O  
ATOM   1928  N   ARG A 238      35.272 -12.285 -35.425  1.00 89.53           N  
ATOM   1929  CA  ARG A 238      34.994 -11.283 -34.385  1.00 89.53           C  
ATOM   1930  C   ARG A 238      33.767 -10.460 -34.768  1.00 89.53           C  
ATOM   1931  CB  ARG A 238      36.200 -10.363 -34.147  1.00 89.53           C  
ATOM   1932  O   ARG A 238      33.668  -9.965 -35.882  1.00 89.53           O  
ATOM   1933  CG  ARG A 238      37.355 -11.096 -33.452  1.00 89.53           C  
ATOM   1934  CD  ARG A 238      38.512 -10.139 -33.141  1.00 89.53           C  
ATOM   1935  NE  ARG A 238      39.213  -9.734 -34.366  1.00 89.53           N  
ATOM   1936  NH1 ARG A 238      40.609  -8.120 -33.519  1.00 89.53           N  
ATOM   1937  NH2 ARG A 238      40.744  -8.721 -35.668  1.00 89.53           N  
ATOM   1938  CZ  ARG A 238      40.180  -8.855 -34.508  1.00 89.53           C  
ATOM   1939  N   LYS A 239      32.858 -10.253 -33.815  1.00 90.66           N  
ATOM   1940  CA  LYS A 239      31.706  -9.359 -33.984  1.00 90.66           C  
ATOM   1941  C   LYS A 239      31.970  -8.011 -33.334  1.00 90.66           C  
ATOM   1942  CB  LYS A 239      30.418  -9.986 -33.440  1.00 90.66           C  
ATOM   1943  O   LYS A 239      32.394  -7.967 -32.175  1.00 90.66           O  
ATOM   1944  CG  LYS A 239      30.137 -11.364 -34.050  1.00 90.66           C  
ATOM   1945  CD  LYS A 239      28.642 -11.691 -33.957  1.00 90.66           C  
ATOM   1946  CE  LYS A 239      28.335 -13.006 -34.685  1.00 90.66           C  
ATOM   1947  NZ  LYS A 239      27.258 -12.812 -35.680  1.00 90.66           N  
ATOM   1948  N   ALA A 240      31.653  -6.943 -34.051  1.00 93.83           N  
ATOM   1949  CA  ALA A 240      31.703  -5.578 -33.546  1.00 93.83           C  
ATOM   1950  C   ALA A 240      30.371  -4.863 -33.787  1.00 93.83           C  
ATOM   1951  CB  ALA A 240      32.889  -4.853 -34.176  1.00 93.83           C  
ATOM   1952  O   ALA A 240      29.675  -5.121 -34.770  1.00 93.83           O  
ATOM   1953  N   CYS A 241      30.000  -3.990 -32.857  1.00 95.17           N  
ATOM   1954  CA  CYS A 241      28.809  -3.163 -32.935  1.00 95.17           C  
ATOM   1955  C   CYS A 241      29.198  -1.787 -33.467  1.00 95.17           C  
ATOM   1956  CB  CYS A 241      28.162  -3.077 -31.550  1.00 95.17           C  
ATOM   1957  O   CYS A 241      30.010  -1.096 -32.853  1.00 95.17           O  
ATOM   1958  SG  CYS A 241      26.489  -2.396 -31.709  1.00 95.17           S  
ATOM   1959  N   PHE A 242      28.599  -1.387 -34.583  1.00 96.94           N  
ATOM   1960  CA  PHE A 242      28.839  -0.096 -35.207  1.00 96.94           C  
ATOM   1961  C   PHE A 242      27.616   0.807 -35.093  1.00 96.94           C  
ATOM   1962  CB  PHE A 242      29.273  -0.281 -36.665  1.00 96.94           C  
ATOM   1963  O   PHE A 242      26.494   0.390 -35.383  1.00 96.94           O  
ATOM   1964  CG  PHE A 242      30.638  -0.922 -36.803  1.00 96.94           C  
ATOM   1965  CD1 PHE A 242      31.794  -0.120 -36.801  1.00 96.94           C  
ATOM   1966  CD2 PHE A 242      30.757  -2.321 -36.914  1.00 96.94           C  
ATOM   1967  CE1 PHE A 242      33.064  -0.710 -36.900  1.00 96.94           C  
ATOM   1968  CE2 PHE A 242      32.027  -2.908 -37.040  1.00 96.94           C  
ATOM   1969  CZ  PHE A 242      33.181  -2.105 -37.019  1.00 96.94           C  
ATOM   1970  N   GLU A 243      27.850   2.065 -34.734  1.00 97.82           N  
ATOM   1971  CA  GLU A 243      26.907   3.160 -34.935  1.00 97.82           C  
ATOM   1972  C   GLU A 243      27.094   3.677 -36.365  1.00 97.82           C  
ATOM   1973  CB  GLU A 243      27.149   4.245 -33.876  1.00 97.82           C  
ATOM   1974  O   GLU A 243      28.095   4.317 -36.688  1.00 97.82           O  
ATOM   1975  CG  GLU A 243      26.095   5.359 -33.903  1.00 97.82           C  
ATOM   1976  CD  GLU A 243      26.454   6.443 -32.874  1.00 97.82           C  
ATOM   1977  OE1 GLU A 243      27.210   7.369 -33.246  1.00 97.82           O  
ATOM   1978  OE2 GLU A 243      26.022   6.332 -31.698  1.00 97.82           O  
ATOM   1979  N   ILE A 244      26.155   3.333 -37.244  1.00 97.69           N  
ATOM   1980  CA  ILE A 244      26.226   3.626 -38.674  1.00 97.69           C  
ATOM   1981  C   ILE A 244      25.355   4.834 -38.985  1.00 97.69           C  
ATOM   1982  CB  ILE A 244      25.848   2.403 -39.535  1.00 97.69           C  
ATOM   1983  O   ILE A 244      24.145   4.808 -38.764  1.00 97.69           O  
ATOM   1984  CG1 ILE A 244      26.775   1.212 -39.205  1.00 97.69           C  
ATOM   1985  CG2 ILE A 244      25.933   2.764 -41.035  1.00 97.69           C  
ATOM   1986  CD1 ILE A 244      26.426  -0.079 -39.951  1.00 97.69           C  
ATOM   1987  N   ARG A 245      25.955   5.867 -39.575  1.00 97.53           N  
ATOM   1988  CA  ARG A 245      25.275   7.041 -40.121  1.00 97.53           C  
ATOM   1989  C   ARG A 245      25.370   7.049 -41.638  1.00 97.53           C  
ATOM   1990  CB  ARG A 245      25.861   8.308 -39.496  1.00 97.53           C  
ATOM   1991  O   ARG A 245      26.462   7.042 -42.195  1.00 97.53           O  
ATOM   1992  CG  ARG A 245      25.090   9.550 -39.958  1.00 97.53           C  
ATOM   1993  CD  ARG A 245      25.628  10.791 -39.250  1.00 97.53           C  
ATOM   1994  NE  ARG A 245      24.814  11.978 -39.575  1.00 97.53           N  
ATOM   1995  NH1 ARG A 245      26.261  13.558 -38.753  1.00 97.53           N  
ATOM   1996  NH2 ARG A 245      24.305  14.193 -39.630  1.00 97.53           N  
ATOM   1997  CZ  ARG A 245      25.131  13.233 -39.320  1.00 97.53           C  
ATOM   1998  N   LYS A 246      24.227   7.133 -42.311  1.00 97.17           N  
ATOM   1999  CA  LYS A 246      24.117   7.250 -43.767  1.00 97.17           C  
ATOM   2000  C   LYS A 246      23.597   8.625 -44.146  1.00 97.17           C  
ATOM   2001  CB  LYS A 246      23.217   6.146 -44.318  1.00 97.17           C  
ATOM   2002  O   LYS A 246      22.667   9.124 -43.512  1.00 97.17           O  
ATOM   2003  CG  LYS A 246      23.820   4.758 -44.093  1.00 97.17           C  
ATOM   2004  CD  LYS A 246      22.877   3.684 -44.631  1.00 97.17           C  
ATOM   2005  CE  LYS A 246      23.497   2.318 -44.355  1.00 97.17           C  
ATOM   2006  NZ  LYS A 246      22.588   1.240 -44.781  1.00 97.17           N  
ATOM   2007  N   VAL A 247      24.185   9.232 -45.170  1.00 94.89           N  
ATOM   2008  CA  VAL A 247      23.849  10.579 -45.648  1.00 94.89           C  
ATOM   2009  C   VAL A 247      23.763  10.554 -47.177  1.00 94.89           C  
ATOM   2010  CB  VAL A 247      24.894  11.613 -45.174  1.00 94.89           C  
ATOM   2011  O   VAL A 247      24.663  10.001 -47.808  1.00 94.89           O  
ATOM   2012  CG1 VAL A 247      24.453  13.044 -45.504  1.00 94.89           C  
ATOM   2013  CG2 VAL A 247      25.125  11.554 -43.654  1.00 94.89           C  
ATOM   2014  N   PRO A 248      22.711  11.118 -47.799  1.00 94.52           N  
ATOM   2015  CA  PRO A 248      22.650  11.231 -49.255  1.00 94.52           C  
ATOM   2016  C   PRO A 248      23.762  12.153 -49.781  1.00 94.52           C  
ATOM   2017  CB  PRO A 248      21.247  11.759 -49.562  1.00 94.52           C  
ATOM   2018  O   PRO A 248      24.068  13.181 -49.179  1.00 94.52           O  
ATOM   2019  CG  PRO A 248      20.869  12.537 -48.301  1.00 94.52           C  
ATOM   2020  CD  PRO A 248      21.553  11.755 -47.184  1.00 94.52           C  
ATOM   2021  N   TYR A 249      24.365  11.780 -50.911  1.00 90.82           N  
ATOM   2022  CA  TYR A 249      25.431  12.541 -51.565  1.00 90.82           C  
ATOM   2023  C   TYR A 249      24.932  13.201 -52.850  1.00 90.82           C  
ATOM   2024  CB  TYR A 249      26.625  11.630 -51.859  1.00 90.82           C  
ATOM   2025  O   TYR A 249      24.367  12.529 -53.716  1.00 90.82           O  
ATOM   2026  CG  TYR A 249      27.720  12.292 -52.677  1.00 90.82           C  
ATOM   2027  CD1 TYR A 249      28.121  11.725 -53.900  1.00 90.82           C  
ATOM   2028  CD2 TYR A 249      28.305  13.498 -52.240  1.00 90.82           C  
ATOM   2029  CE1 TYR A 249      29.106  12.354 -54.686  1.00 90.82           C  
ATOM   2030  CE2 TYR A 249      29.303  14.122 -53.013  1.00 90.82           C  
ATOM   2031  OH  TYR A 249      30.664  14.157 -54.986  1.00 90.82           O  
ATOM   2032  CZ  TYR A 249      29.703  13.554 -54.239  1.00 90.82           C  
ATOM   2033  N   TYR A 250      25.192  14.502 -52.978  1.00 88.90           N  
ATOM   2034  CA  TYR A 250      24.795  15.335 -54.111  1.00 88.90           C  
ATOM   2035  C   TYR A 250      26.021  15.931 -54.805  1.00 88.90           C  
ATOM   2036  CB  TYR A 250      23.835  16.438 -53.641  1.00 88.90           C  
ATOM   2037  O   TYR A 250      27.011  16.253 -54.147  1.00 88.90           O  
ATOM   2038  CG  TYR A 250      22.607  15.931 -52.908  1.00 88.90           C  
ATOM   2039  CD1 TYR A 250      21.439  15.613 -53.625  1.00 88.90           C  
ATOM   2040  CD2 TYR A 250      22.630  15.784 -51.507  1.00 88.90           C  
ATOM   2041  CE1 TYR A 250      20.296  15.145 -52.951  1.00 88.90           C  
ATOM   2042  CE2 TYR A 250      21.493  15.308 -50.831  1.00 88.90           C  
ATOM   2043  OH  TYR A 250      19.244  14.492 -50.903  1.00 88.90           O  
ATOM   2044  CZ  TYR A 250      20.330  14.978 -51.552  1.00 88.90           C  
ATOM   2045  N   ASP A 251      25.949  16.098 -56.125  1.00 85.87           N  
ATOM   2046  CA  ASP A 251      26.921  16.897 -56.870  1.00 85.87           C  
ATOM   2047  C   ASP A 251      26.698  18.407 -56.685  1.00 85.87           C  
ATOM   2048  CB  ASP A 251      26.946  16.510 -58.364  1.00 85.87           C  
ATOM   2049  O   ASP A 251      25.813  18.869 -55.962  1.00 85.87           O  
ATOM   2050  CG  ASP A 251      25.688  16.876 -59.168  1.00 85.87           C  
ATOM   2051  OD1 ASP A 251      24.851  17.642 -58.642  1.00 85.87           O  
ATOM   2052  OD2 ASP A 251      25.614  16.520 -60.358  1.00 85.87           O  
ATOM   2053  N   ARG A 252      27.508  19.199 -57.398  1.00 84.40           N  
ATOM   2054  CA  ARG A 252      27.429  20.666 -57.406  1.00 84.40           C  
ATOM   2055  C   ARG A 252      26.133  21.212 -58.019  1.00 84.40           C  
ATOM   2056  CB  ARG A 252      28.637  21.246 -58.154  1.00 84.40           C  
ATOM   2057  O   ARG A 252      25.814  22.370 -57.775  1.00 84.40           O  
ATOM   2058  CG  ARG A 252      29.981  20.888 -57.503  1.00 84.40           C  
ATOM   2059  CD  ARG A 252      31.116  21.597 -58.248  1.00 84.40           C  
ATOM   2060  NE  ARG A 252      32.439  21.234 -57.704  1.00 84.40           N  
ATOM   2061  NH1 ARG A 252      33.688  22.658 -59.005  1.00 84.40           N  
ATOM   2062  NH2 ARG A 252      34.712  21.314 -57.550  1.00 84.40           N  
ATOM   2063  CZ  ARG A 252      33.602  21.736 -58.086  1.00 84.40           C  
ATOM   2064  N   VAL A 253      25.417  20.419 -58.816  1.00 84.78           N  
ATOM   2065  CA  VAL A 253      24.146  20.790 -59.465  1.00 84.78           C  
ATOM   2066  C   VAL A 253      22.949  20.374 -58.589  1.00 84.78           C  
ATOM   2067  CB  VAL A 253      24.083  20.208 -60.902  1.00 84.78           C  
ATOM   2068  O   VAL A 253      21.804  20.682 -58.905  1.00 84.78           O  
ATOM   2069  CG1 VAL A 253      22.933  20.779 -61.747  1.00 84.78           C  
ATOM   2070  CG2 VAL A 253      25.369  20.523 -61.690  1.00 84.78           C  
ATOM   2071  N   GLY A 254      23.195  19.706 -57.455  1.00 82.19           N  
ATOM   2072  CA  GLY A 254      22.163  19.183 -56.563  1.00 82.19           C  
ATOM   2073  C   GLY A 254      21.593  17.833 -57.010  1.00 82.19           C  
ATOM   2074  O   GLY A 254      20.612  17.363 -56.431  1.00 82.19           O  
ATOM   2075  N   LYS A 255      22.189  17.176 -58.013  1.00 87.13           N  
ATOM   2076  CA  LYS A 255      21.819  15.819 -58.420  1.00 87.13           C  
ATOM   2077  C   LYS A 255      22.410  14.815 -57.431  1.00 87.13           C  
ATOM   2078  CB  LYS A 255      22.295  15.547 -59.854  1.00 87.13           C  
ATOM   2079  O   LYS A 255      23.606  14.820 -57.149  1.00 87.13           O  
ATOM   2080  CG  LYS A 255      21.770  14.197 -60.358  1.00 87.13           C  
ATOM   2081  CD  LYS A 255      22.353  13.822 -61.721  1.00 87.13           C  
ATOM   2082  CE  LYS A 255      21.866  12.404 -62.041  1.00 87.13           C  
ATOM   2083  NZ  LYS A 255      22.502  11.848 -63.254  1.00 87.13           N  
ATOM   2084  N   ARG A 256      21.569  13.926 -56.901  1.00 84.18           N  
ATOM   2085  CA  ARG A 256      21.992  12.875 -55.966  1.00 84.18           C  
ATOM   2086  C   ARG A 256      22.704  11.744 -56.707  1.00 84.18           C  
ATOM   2087  CB  ARG A 256      20.775  12.336 -55.209  1.00 84.18           C  
ATOM   2088  O   ARG A 256      22.035  10.981 -57.388  1.00 84.18           O  
ATOM   2089  CG  ARG A 256      21.200  11.362 -54.094  1.00 84.18           C  
ATOM   2090  CD  ARG A 256      20.044  10.449 -53.694  1.00 84.18           C  
ATOM   2091  NE  ARG A 256      19.661   9.550 -54.805  1.00 84.18           N  
ATOM   2092  NH1 ARG A 256      17.586   9.046 -54.004  1.00 84.18           N  
ATOM   2093  NH2 ARG A 256      18.318   8.074 -55.896  1.00 84.18           N  
ATOM   2094  CZ  ARG A 256      18.521   8.895 -54.903  1.00 84.18           C  
ATOM   2095  N   HIS A 257      24.001  11.567 -56.471  1.00 86.03           N  
ATOM   2096  CA  HIS A 257      24.796  10.476 -57.052  1.00 86.03           C  
ATOM   2097  C   HIS A 257      24.780   9.180 -56.238  1.00 86.03           C  
ATOM   2098  CB  HIS A 257      26.241  10.957 -57.211  1.00 86.03           C  
ATOM   2099  O   HIS A 257      25.251   8.146 -56.712  1.00 86.03           O  
ATOM   2100  CG  HIS A 257      26.422  11.738 -58.472  1.00 86.03           C  
ATOM   2101  CD2 HIS A 257      26.273  13.084 -58.624  1.00 86.03           C  
ATOM   2102  ND1 HIS A 257      26.699  11.209 -59.709  1.00 86.03           N  
ATOM   2103  CE1 HIS A 257      26.761  12.222 -60.585  1.00 86.03           C  
ATOM   2104  NE2 HIS A 257      26.512  13.382 -59.970  1.00 86.03           N  
ATOM   2105  N   GLY A 258      24.309   9.226 -54.992  1.00 92.56           N  
ATOM   2106  CA  GLY A 258      24.434   8.078 -54.108  1.00 92.56           C  
ATOM   2107  C   GLY A 258      24.238   8.400 -52.636  1.00 92.56           C  
ATOM   2108  O   GLY A 258      23.549   9.361 -52.276  1.00 92.56           O  
ATOM   2109  N   LEU A 259      24.882   7.604 -51.787  1.00 95.07           N  
ATOM   2110  CA  LEU A 259      24.979   7.847 -50.350  1.00 95.07           C  
ATOM   2111  C   LEU A 259      26.401   7.628 -49.832  1.00 95.07           C  
ATOM   2112  CB  LEU A 259      23.903   7.044 -49.588  1.00 95.07           C  
ATOM   2113  O   LEU A 259      27.182   6.857 -50.395  1.00 95.07           O  
ATOM   2114  CG  LEU A 259      24.026   5.505 -49.612  1.00 95.07           C  
ATOM   2115  CD1 LEU A 259      25.051   4.947 -48.613  1.00 95.07           C  
ATOM   2116  CD2 LEU A 259      22.683   4.889 -49.226  1.00 95.07           C  
ATOM   2117  N   MET A 260      26.706   8.301 -48.729  1.00 95.30           N  
ATOM   2118  CA  MET A 260      27.896   8.092 -47.914  1.00 95.30           C  
ATOM   2119  C   MET A 260      27.492   7.425 -46.608  1.00 95.30           C  
ATOM   2120  CB  MET A 260      28.610   9.413 -47.610  1.00 95.30           C  
ATOM   2121  O   MET A 260      26.483   7.798 -46.006  1.00 95.30           O  
ATOM   2122  CG  MET A 260      28.916  10.210 -48.873  1.00 95.30           C  
ATOM   2123  SD  MET A 260      30.064  11.583 -48.609  1.00 95.30           S  
ATOM   2124  CE  MET A 260      30.471  12.026 -50.320  1.00 95.30           C  
ATOM   2125  N   GLY A 261      28.282   6.458 -46.164  1.00 96.15           N  
ATOM   2126  CA  GLY A 261      28.120   5.803 -44.879  1.00 96.15           C  
ATOM   2127  C   GLY A 261      29.351   5.977 -44.005  1.00 96.15           C  
ATOM   2128  O   GLY A 261      30.476   5.831 -44.479  1.00 96.15           O  
ATOM   2129  N   PHE A 262      29.107   6.253 -42.730  1.00 97.09           N  
ATOM   2130  CA  PHE A 262      30.097   6.345 -41.666  1.00 97.09           C  
ATOM   2131  C   PHE A 262      29.737   5.317 -40.597  1.00 97.09           C  
ATOM   2132  CB  PHE A 262      30.120   7.761 -41.079  1.00 97.09           C  
ATOM   2133  O   PHE A 262      28.568   5.241 -40.230  1.00 97.09           O  
ATOM   2134  CG  PHE A 262      30.309   8.840 -42.123  1.00 97.09           C  
ATOM   2135  CD1 PHE A 262      31.602   9.237 -42.503  1.00 97.09           C  
ATOM   2136  CD2 PHE A 262      29.184   9.410 -42.753  1.00 97.09           C  
ATOM   2137  CE1 PHE A 262      31.773  10.202 -43.510  1.00 97.09           C  
ATOM   2138  CE2 PHE A 262      29.354  10.372 -43.763  1.00 97.09           C  
ATOM   2139  CZ  PHE A 262      30.650  10.768 -44.142  1.00 97.09           C  
ATOM   2140  N   GLY A 263      30.686   4.529 -40.103  1.00 96.83           N  
ATOM   2141  CA  GLY A 263      30.440   3.527 -39.067  1.00 96.83           C  
ATOM   2142  C   GLY A 263      31.451   3.635 -37.942  1.00 96.83           C  
ATOM   2143  O   GLY A 263      32.617   3.310 -38.141  1.00 96.83           O  
ATOM   2144  N   ARG A 264      31.012   4.060 -36.759  1.00 97.19           N  
ATOM   2145  CA  ARG A 264      31.866   4.141 -35.571  1.00 97.19           C  
ATOM   2146  C   ARG A 264      31.761   2.872 -34.747  1.00 97.19           C  
ATOM   2147  CB  ARG A 264      31.483   5.375 -34.759  1.00 97.19           C  
ATOM   2148  O   ARG A 264      30.652   2.470 -34.407  1.00 97.19           O  
ATOM   2149  CG  ARG A 264      32.331   5.477 -33.480  1.00 97.19           C  
ATOM   2150  CD  ARG A 264      32.232   6.873 -32.877  1.00 97.19           C  
ATOM   2151  NE  ARG A 264      32.857   7.846 -33.784  1.00 97.19           N  
ATOM   2152  NH1 ARG A 264      32.023   9.767 -32.853  1.00 97.19           N  
ATOM   2153  NH2 ARG A 264      33.273   9.821 -34.735  1.00 97.19           N  
ATOM   2154  CZ  ARG A 264      32.713   9.148 -33.777  1.00 97.19           C  
ATOM   2155  N   ASP A 265      32.891   2.271 -34.395  1.00 95.50           N  
ATOM   2156  CA  ASP A 265      32.907   1.123 -33.488  1.00 95.50           C  
ATOM   2157  C   ASP A 265      32.517   1.567 -32.067  1.00 95.50           C  
ATOM   2158  CB  ASP A 265      34.276   0.423 -33.533  1.00 95.50           C  
ATOM   2159  O   ASP A 265      33.184   2.395 -31.445  1.00 95.50           O  
ATOM   2160  CG  ASP A 265      34.267  -0.949 -32.841  1.00 95.50           C  
ATOM   2161  OD1 ASP A 265      33.361  -1.213 -32.009  1.00 95.50           O  
ATOM   2162  OD2 ASP A 265      35.162  -1.763 -33.135  1.00 95.50           O  
ATOM   2163  N   ILE A 266      31.405   1.032 -31.564  1.00 96.00           N  
ATOM   2164  CA  ILE A 266      30.875   1.272 -30.215  1.00 96.00           C  
ATOM   2165  C   ILE A 266      30.828  -0.020 -29.388  1.00 96.00           C  
ATOM   2166  CB  ILE A 266      29.507   1.992 -30.260  1.00 96.00           C  
ATOM   2167  O   ILE A 266      30.133  -0.079 -28.371  1.00 96.00           O  
ATOM   2168  CG1 ILE A 266      28.445   1.156 -31.009  1.00 96.00           C  
ATOM   2169  CG2 ILE A 266      29.652   3.398 -30.872  1.00 96.00           C  
ATOM   2170  CD1 ILE A 266      27.008   1.571 -30.683  1.00 96.00           C  
ATOM   2171  N   THR A 267      31.548  -1.066 -29.802  1.00 93.56           N  
ATOM   2172  CA  THR A 267      31.476  -2.410 -29.203  1.00 93.56           C  
ATOM   2173  C   THR A 267      31.755  -2.395 -27.707  1.00 93.56           C  
ATOM   2174  CB  THR A 267      32.479  -3.363 -29.868  1.00 93.56           C  
ATOM   2175  O   THR A 267      31.006  -2.983 -26.928  1.00 93.56           O  
ATOM   2176  CG2 THR A 267      32.325  -4.807 -29.388  1.00 93.56           C  
ATOM   2177  OG1 THR A 267      32.249  -3.400 -31.245  1.00 93.56           O  
ATOM   2178  N   GLU A 268      32.821  -1.716 -27.286  1.00 91.34           N  
ATOM   2179  CA  GLU A 268      33.195  -1.639 -25.875  1.00 91.34           C  
ATOM   2180  C   GLU A 268      32.133  -0.887 -25.058  1.00 91.34           C  
ATOM   2181  CB  GLU A 268      34.589  -1.007 -25.768  1.00 91.34           C  
ATOM   2182  O   GLU A 268      31.659  -1.398 -24.040  1.00 91.34           O  
ATOM   2183  CG  GLU A 268      35.089  -1.093 -24.326  1.00 91.34           C  
ATOM   2184  CD  GLU A 268      36.494  -0.520 -24.101  1.00 91.34           C  
ATOM   2185  OE1 GLU A 268      36.997  -0.715 -22.969  1.00 91.34           O  
ATOM   2186  OE2 GLU A 268      37.032   0.107 -25.038  1.00 91.34           O  
ATOM   2187  N   ARG A 269      31.666   0.266 -25.564  1.00 91.03           N  
ATOM   2188  CA  ARG A 269      30.576   1.048 -24.956  1.00 91.03           C  
ATOM   2189  C   ARG A 269      29.319   0.196 -24.778  1.00 91.03           C  
ATOM   2190  CB  ARG A 269      30.286   2.304 -25.804  1.00 91.03           C  
ATOM   2191  O   ARG A 269      28.734   0.194 -23.697  1.00 91.03           O  
ATOM   2192  CG  ARG A 269      29.276   3.249 -25.123  1.00 91.03           C  
ATOM   2193  CD  ARG A 269      28.989   4.528 -25.935  1.00 91.03           C  
ATOM   2194  NE  ARG A 269      27.928   4.357 -26.959  1.00 91.03           N  
ATOM   2195  NH1 ARG A 269      28.157   6.395 -28.006  1.00 91.03           N  
ATOM   2196  NH2 ARG A 269      26.610   4.987 -28.743  1.00 91.03           N  
ATOM   2197  CZ  ARG A 269      27.568   5.238 -27.888  1.00 91.03           C  
ATOM   2198  N   LYS A 270      28.932  -0.554 -25.815  1.00 88.79           N  
ATOM   2199  CA  LYS A 270      27.743  -1.412 -25.788  1.00 88.79           C  
ATOM   2200  C   LYS A 270      27.882  -2.553 -24.783  1.00 88.79           C  
ATOM   2201  CB  LYS A 270      27.443  -1.930 -27.207  1.00 88.79           C  
ATOM   2202  O   LYS A 270      26.961  -2.798 -24.016  1.00 88.79           O  
ATOM   2203  CG  LYS A 270      26.052  -2.575 -27.324  1.00 88.79           C  
ATOM   2204  CD  LYS A 270      24.943  -1.528 -27.161  1.00 88.79           C  
ATOM   2205  CE  LYS A 270      23.553  -2.130 -27.328  1.00 88.79           C  
ATOM   2206  NZ  LYS A 270      22.581  -1.039 -27.588  1.00 88.79           N  
ATOM   2207  N   ARG A 271      29.051  -3.201 -24.711  1.00 84.72           N  
ATOM   2208  CA  ARG A 271      29.314  -4.271 -23.731  1.00 84.72           C  
ATOM   2209  C   ARG A 271      29.212  -3.781 -22.290  1.00 84.72           C  
ATOM   2210  CB  ARG A 271      30.693  -4.893 -23.972  1.00 84.72           C  
ATOM   2211  O   ARG A 271      28.620  -4.484 -21.474  1.00 84.72           O  
ATOM   2212  CG  ARG A 271      30.698  -5.822 -25.189  1.00 84.72           C  
ATOM   2213  CD  ARG A 271      32.115  -6.365 -25.392  1.00 84.72           C  
ATOM   2214  NE  ARG A 271      32.198  -7.229 -26.583  1.00 84.72           N  
ATOM   2215  NH1 ARG A 271      34.392  -7.848 -26.324  1.00 84.72           N  
ATOM   2216  NH2 ARG A 271      33.251  -8.538 -28.119  1.00 84.72           N  
ATOM   2217  CZ  ARG A 271      33.275  -7.869 -26.999  1.00 84.72           C  
ATOM   2218  N   TYR A 272      29.759  -2.602 -21.978  1.00 84.90           N  
ATOM   2219  CA  TYR A 272      29.627  -2.021 -20.639  1.00 84.90           C  
ATOM   2220  C   TYR A 272      28.182  -1.650 -20.316  1.00 84.90           C  
ATOM   2221  CB  TYR A 272      30.518  -0.784 -20.482  1.00 84.90           C  
ATOM   2222  O   TYR A 272      27.718  -1.942 -19.218  1.00 84.90           O  
ATOM   2223  CG  TYR A 272      31.998  -1.078 -20.373  1.00 84.90           C  
ATOM   2224  CD1 TYR A 272      32.483  -1.965 -19.388  1.00 84.90           C  
ATOM   2225  CD2 TYR A 272      32.901  -0.411 -21.218  1.00 84.90           C  
ATOM   2226  CE1 TYR A 272      33.865  -2.234 -19.298  1.00 84.90           C  
ATOM   2227  CE2 TYR A 272      34.280  -0.646 -21.094  1.00 84.90           C  
ATOM   2228  OH  TYR A 272      36.092  -1.871 -20.148  1.00 84.90           O  
ATOM   2229  CZ  TYR A 272      34.764  -1.588 -20.172  1.00 84.90           C  
ATOM   2230  N   GLN A 273      27.462  -1.060 -21.272  1.00 85.37           N  
ATOM   2231  CA  GLN A 273      26.052  -0.721 -21.101  1.00 85.37           C  
ATOM   2232  C   GLN A 273      25.203  -1.970 -20.831  1.00 85.37           C  
ATOM   2233  CB  GLN A 273      25.576   0.045 -22.339  1.00 85.37           C  
ATOM   2234  O   GLN A 273      24.485  -2.012 -19.835  1.00 85.37           O  
ATOM   2235  CG  GLN A 273      24.122   0.509 -22.196  1.00 85.37           C  
ATOM   2236  CD  GLN A 273      23.640   1.327 -23.388  1.00 85.37           C  
ATOM   2237  NE2 GLN A 273      22.404   1.770 -23.365  1.00 85.37           N  
ATOM   2238  OE1 GLN A 273      24.345   1.588 -24.353  1.00 85.37           O  
ATOM   2239  N   ASP A 274      25.339  -3.011 -21.655  1.00 81.58           N  
ATOM   2240  CA  ASP A 274      24.584  -4.256 -21.500  1.00 81.58           C  
ATOM   2241  C   ASP A 274      24.957  -4.988 -20.198  1.00 81.58           C  
ATOM   2242  CB  ASP A 274      24.861  -5.194 -22.687  1.00 81.58           C  
ATOM   2243  O   ASP A 274      24.108  -5.627 -19.577  1.00 81.58           O  
ATOM   2244  CG  ASP A 274      24.374  -4.727 -24.066  1.00 81.58           C  
ATOM   2245  OD1 ASP A 274      23.598  -3.753 -24.168  1.00 81.58           O  
ATOM   2246  OD2 ASP A 274      24.785  -5.404 -25.036  1.00 81.58           O  
ATOM   2247  N   ALA A 275      26.225  -4.925 -19.774  1.00 75.79           N  
ATOM   2248  CA  ALA A 275      26.673  -5.505 -18.508  1.00 75.79           C  
ATOM   2249  C   ALA A 275      26.106  -4.752 -17.298  1.00 75.79           C  
ATOM   2250  CB  ALA A 275      28.206  -5.536 -18.478  1.00 75.79           C  
ATOM   2251  O   ALA A 275      25.665  -5.390 -16.344  1.00 75.79           O  
ATOM   2252  N   LEU A 276      26.077  -3.418 -17.349  1.00 77.97           N  
ATOM   2253  CA  LEU A 276      25.491  -2.580 -16.305  1.00 77.97           C  
ATOM   2254  C   LEU A 276      23.978  -2.794 -16.209  1.00 77.97           C  
ATOM   2255  CB  LEU A 276      25.833  -1.111 -16.608  1.00 77.97           C  
ATOM   2256  O   LEU A 276      23.442  -2.930 -15.111  1.00 77.97           O  
ATOM   2257  CG  LEU A 276      25.350  -0.121 -15.532  1.00 77.97           C  
ATOM   2258  CD1 LEU A 276      26.092  -0.316 -14.207  1.00 77.97           C  
ATOM   2259  CD2 LEU A 276      25.585   1.311 -16.010  1.00 77.97           C  
ATOM   2260  N   GLU A 277      23.291  -2.867 -17.350  1.00 76.73           N  
ATOM   2261  CA  GLU A 277      21.856  -3.138 -17.393  1.00 76.73           C  
ATOM   2262  C   GLU A 277      21.533  -4.533 -16.846  1.00 76.73           C  
ATOM   2263  CB  GLU A 277      21.332  -2.952 -18.824  1.00 76.73           C  
ATOM   2264  O   GLU A 277      20.623  -4.669 -16.028  1.00 76.73           O  
ATOM   2265  CG  GLU A 277      19.800  -3.038 -18.835  1.00 76.73           C  
ATOM   2266  CD  GLU A 277      19.162  -2.774 -20.200  1.00 76.73           C  
ATOM   2267  OE1 GLU A 277      17.906  -2.770 -20.215  1.00 76.73           O  
ATOM   2268  OE2 GLU A 277      19.882  -2.635 -21.208  1.00 76.73           O  
ATOM   2269  N   ARG A 278      22.311  -5.559 -17.221  1.00 68.65           N  
ATOM   2270  CA  ARG A 278      22.188  -6.906 -16.643  1.00 68.65           C  
ATOM   2271  C   ARG A 278      22.421  -6.902 -15.136  1.00 68.65           C  
ATOM   2272  CB  ARG A 278      23.124  -7.896 -17.352  1.00 68.65           C  
ATOM   2273  O   ARG A 278      21.547  -7.351 -14.408  1.00 68.65           O  
ATOM   2274  CG  ARG A 278      22.471  -8.420 -18.638  1.00 68.65           C  
ATOM   2275  CD  ARG A 278      23.348  -9.447 -19.368  1.00 68.65           C  
ATOM   2276  NE  ARG A 278      24.165  -8.819 -20.427  1.00 68.65           N  
ATOM   2277  NH1 ARG A 278      26.259  -9.169 -19.551  1.00 68.65           N  
ATOM   2278  NH2 ARG A 278      26.038  -8.189 -21.545  1.00 68.65           N  
ATOM   2279  CZ  ARG A 278      25.479  -8.732 -20.500  1.00 68.65           C  
ATOM   2280  N   ALA A 279      23.510  -6.304 -14.654  1.00 67.85           N  
ATOM   2281  CA  ALA A 279      23.790  -6.210 -13.221  1.00 67.85           C  
ATOM   2282  C   ALA A 279      22.673  -5.481 -12.451  1.00 67.85           C  
ATOM   2283  CB  ALA A 279      25.138  -5.505 -13.039  1.00 67.85           C  
ATOM   2284  O   ALA A 279      22.315  -5.884 -11.345  1.00 67.85           O  
ATOM   2285  N   SER A 280      22.088  -4.438 -13.043  1.00 74.40           N  
ATOM   2286  CA  SER A 280      20.954  -3.708 -12.466  1.00 74.40           C  
ATOM   2287  C   SER A 280      19.685  -4.570 -12.389  1.00 74.40           C  
ATOM   2288  CB  SER A 280      20.708  -2.441 -13.289  1.00 74.40           C  
ATOM   2289  O   SER A 280      19.027  -4.619 -11.345  1.00 74.40           O  
ATOM   2290  OG  SER A 280      19.705  -1.657 -12.678  1.00 74.40           O  
ATOM   2291  N   ARG A 281      19.365  -5.311 -13.462  1.00 66.94           N  
ATOM   2292  CA  ARG A 281      18.241  -6.264 -13.500  1.00 66.94           C  
ATOM   2293  C   ARG A 281      18.446  -7.443 -12.541  1.00 66.94           C  
ATOM   2294  CB  ARG A 281      18.033  -6.777 -14.932  1.00 66.94           C  
ATOM   2295  O   ARG A 281      17.497  -7.855 -11.883  1.00 66.94           O  
ATOM   2296  CG  ARG A 281      17.447  -5.717 -15.882  1.00 66.94           C  
ATOM   2297  CD  ARG A 281      17.341  -6.320 -17.288  1.00 66.94           C  
ATOM   2298  NE  ARG A 281      16.872  -5.350 -18.302  1.00 66.94           N  
ATOM   2299  NH1 ARG A 281      16.366  -6.871 -19.941  1.00 66.94           N  
ATOM   2300  NH2 ARG A 281      16.104  -4.706 -20.349  1.00 66.94           N  
ATOM   2301  CZ  ARG A 281      16.447  -5.642 -19.518  1.00 66.94           C  
ATOM   2302  N   ASP A 282      19.670  -7.937 -12.403  1.00 65.21           N  
ATOM   2303  CA  ASP A 282      20.002  -9.044 -11.504  1.00 65.21           C  
ATOM   2304  C   ASP A 282      19.917  -8.612 -10.037  1.00 65.21           C  
ATOM   2305  CB  ASP A 282      21.400  -9.591 -11.830  1.00 65.21           C  
ATOM   2306  O   ASP A 282      19.254  -9.281  -9.243  1.00 65.21           O  
ATOM   2307  CG  ASP A 282      21.497 -10.286 -13.196  1.00 65.21           C  
ATOM   2308  OD1 ASP A 282      20.440 -10.649 -13.759  1.00 65.21           O  
ATOM   2309  OD2 ASP A 282      22.647 -10.452 -13.666  1.00 65.21           O  
ATOM   2310  N   LYS A 283      20.486  -7.442  -9.689  1.00 69.14           N  
ATOM   2311  CA  LYS A 283      20.295  -6.796  -8.373  1.00 69.14           C  
ATOM   2312  C   LYS A 283      18.804  -6.675  -8.070  1.00 69.14           C  
ATOM   2313  CB  LYS A 283      20.977  -5.407  -8.363  1.00 69.14           C  
ATOM   2314  O   LYS A 283      18.358  -6.959  -6.962  1.00 69.14           O  
ATOM   2315  CG  LYS A 283      20.909  -4.691  -6.994  1.00 69.14           C  
ATOM   2316  CD  LYS A 283      21.391  -3.227  -7.056  1.00 69.14           C  
ATOM   2317  CE  LYS A 283      21.260  -2.538  -5.680  1.00 69.14           C  
ATOM   2318  NZ  LYS A 283      21.351  -1.045  -5.733  1.00 69.14           N  
ATOM   2319  N   THR A 284      18.034  -6.306  -9.088  1.00 62.72           N  
ATOM   2320  CA  THR A 284      16.604  -6.081  -8.975  1.00 62.72           C  
ATOM   2321  C   THR A 284      15.825  -7.355  -8.628  1.00 62.72           C  
ATOM   2322  CB  THR A 284      16.097  -5.425 -10.274  1.00 62.72           C  
ATOM   2323  O   THR A 284      15.049  -7.396  -7.664  1.00 62.72           O  
ATOM   2324  CG2 THR A 284      14.644  -5.654 -10.694  1.00 62.72           C  
ATOM   2325  OG1 THR A 284      16.378  -4.051 -10.266  1.00 62.72           O  
ATOM   2326  N   THR A 285      16.028  -8.401  -9.424  1.00 59.78           N  
ATOM   2327  CA  THR A 285      15.389  -9.702  -9.219  1.00 59.78           C  
ATOM   2328  C   THR A 285      15.802 -10.284  -7.872  1.00 59.78           C  
ATOM   2329  CB  THR A 285      15.758 -10.647 -10.367  1.00 59.78           C  
ATOM   2330  O   THR A 285      14.948 -10.733  -7.116  1.00 59.78           O  
ATOM   2331  CG2 THR A 285      15.059 -12.000 -10.265  1.00 59.78           C  
ATOM   2332  OG1 THR A 285      15.355 -10.069 -11.587  1.00 59.78           O  
ATOM   2333  N   PHE A 286      17.083 -10.173  -7.515  1.00 63.97           N  
ATOM   2334  CA  PHE A 286      17.622 -10.654  -6.246  1.00 63.97           C  
ATOM   2335  C   PHE A 286      16.934 -10.027  -5.025  1.00 63.97           C  
ATOM   2336  CB  PHE A 286      19.127 -10.379  -6.243  1.00 63.97           C  
ATOM   2337  O   PHE A 286      16.476 -10.761  -4.148  1.00 63.97           O  
ATOM   2338  CG  PHE A 286      19.840 -10.802  -4.981  1.00 63.97           C  
ATOM   2339  CD1 PHE A 286      20.231  -9.836  -4.034  1.00 63.97           C  
ATOM   2340  CD2 PHE A 286      20.152 -12.157  -4.777  1.00 63.97           C  
ATOM   2341  CE1 PHE A 286      20.981 -10.221  -2.910  1.00 63.97           C  
ATOM   2342  CE2 PHE A 286      20.899 -12.542  -3.652  1.00 63.97           C  
ATOM   2343  CZ  PHE A 286      21.335 -11.570  -2.733  1.00 63.97           C  
ATOM   2344  N   ILE A 287      16.798  -8.695  -4.977  1.00 69.78           N  
ATOM   2345  CA  ILE A 287      16.119  -8.012  -3.861  1.00 69.78           C  
ATOM   2346  C   ILE A 287      14.643  -8.424  -3.773  1.00 69.78           C  
ATOM   2347  CB  ILE A 287      16.287  -6.476  -3.970  1.00 69.78           C  
ATOM   2348  O   ILE A 287      14.146  -8.698  -2.680  1.00 69.78           O  
ATOM   2349  CG1 ILE A 287      17.759  -6.030  -3.800  1.00 69.78           C  
ATOM   2350  CG2 ILE A 287      15.400  -5.728  -2.956  1.00 69.78           C  
ATOM   2351  CD1 ILE A 287      18.401  -6.323  -2.437  1.00 69.78           C  
ATOM   2352  N   SER A 288      13.950  -8.536  -4.912  1.00 65.42           N  
ATOM   2353  CA  SER A 288      12.545  -8.960  -4.937  1.00 65.42           C  
ATOM   2354  C   SER A 288      12.362 -10.406  -4.468  1.00 65.42           C  
ATOM   2355  CB  SER A 288      11.972  -8.811  -6.347  1.00 65.42           C  
ATOM   2356  O   SER A 288      11.427 -10.693  -3.722  1.00 65.42           O  
ATOM   2357  OG  SER A 288      10.569  -8.980  -6.320  1.00 65.42           O  
ATOM   2358  N   THR A 289      13.241 -11.319  -4.887  1.00 58.38           N  
ATOM   2359  CA  THR A 289      13.199 -12.724  -4.464  1.00 58.38           C  
ATOM   2360  C   THR A 289      13.487 -12.841  -2.972  1.00 58.38           C  
ATOM   2361  CB  THR A 289      14.179 -13.573  -5.286  1.00 58.38           C  
ATOM   2362  O   THR A 289      12.693 -13.436  -2.252  1.00 58.38           O  
ATOM   2363  CG2 THR A 289      14.147 -15.052  -4.906  1.00 58.38           C  
ATOM   2364  OG1 THR A 289      13.839 -13.513  -6.651  1.00 58.38           O  
ATOM   2365  N   ILE A 290      14.555 -12.208  -2.472  1.00 73.80           N  
ATOM   2366  CA  ILE A 290      14.902 -12.243  -1.042  1.00 73.80           C  
ATOM   2367  C   ILE A 290      13.780 -11.681  -0.176  1.00 73.80           C  
ATOM   2368  CB  ILE A 290      16.234 -11.504  -0.798  1.00 73.80           C  
ATOM   2369  O   ILE A 290      13.463 -12.258   0.862  1.00 73.80           O  
ATOM   2370  CG1 ILE A 290      17.359 -12.426  -1.306  1.00 73.80           C  
ATOM   2371  CG2 ILE A 290      16.456 -11.155   0.685  1.00 73.80           C  
ATOM   2372  CD1 ILE A 290      18.765 -11.927  -0.993  1.00 73.80           C  
ATOM   2373  N   SER A 291      13.157 -10.584  -0.601  1.00 69.13           N  
ATOM   2374  CA  SER A 291      11.995 -10.018   0.082  1.00 69.13           C  
ATOM   2375  C   SER A 291      10.891 -11.059   0.285  1.00 69.13           C  
ATOM   2376  CB  SER A 291      11.468  -8.848  -0.744  1.00 69.13           C  
ATOM   2377  O   SER A 291      10.426 -11.252   1.410  1.00 69.13           O  
ATOM   2378  OG  SER A 291      10.155  -8.524  -0.344  1.00 69.13           O  
ATOM   2379  N   HIS A 292      10.491 -11.756  -0.781  1.00 70.30           N  
ATOM   2380  CA  HIS A 292       9.425 -12.752  -0.710  1.00 70.30           C  
ATOM   2381  C   HIS A 292       9.818 -13.958   0.159  1.00 70.30           C  
ATOM   2382  CB  HIS A 292       9.052 -13.182  -2.134  1.00 70.30           C  
ATOM   2383  O   HIS A 292       9.044 -14.389   1.023  1.00 70.30           O  
ATOM   2384  CG  HIS A 292       7.797 -14.008  -2.142  1.00 70.30           C  
ATOM   2385  CD2 HIS A 292       6.523 -13.525  -2.252  1.00 70.30           C  
ATOM   2386  ND1 HIS A 292       7.705 -15.365  -1.924  1.00 70.30           N  
ATOM   2387  CE1 HIS A 292       6.401 -15.685  -1.882  1.00 70.30           C  
ATOM   2388  NE2 HIS A 292       5.639 -14.588  -2.058  1.00 70.30           N  
ATOM   2389  N   GLU A 293      11.039 -14.457  -0.038  1.00 74.10           N  
ATOM   2390  CA  GLU A 293      11.592 -15.615   0.670  1.00 74.10           C  
ATOM   2391  C   GLU A 293      11.823 -15.352   2.164  1.00 74.10           C  
ATOM   2392  CB  GLU A 293      12.913 -16.040   0.002  1.00 74.10           C  
ATOM   2393  O   GLU A 293      11.744 -16.279   2.962  1.00 74.10           O  
ATOM   2394  CG  GLU A 293      12.744 -16.616  -1.415  1.00 74.10           C  
ATOM   2395  CD  GLU A 293      11.827 -17.842  -1.466  1.00 74.10           C  
ATOM   2396  OE1 GLU A 293      11.017 -17.911  -2.417  1.00 74.10           O  
ATOM   2397  OE2 GLU A 293      11.913 -18.675  -0.537  1.00 74.10           O  
ATOM   2398  N   LEU A 294      12.062 -14.101   2.578  1.00 79.02           N  
ATOM   2399  CA  LEU A 294      12.257 -13.746   3.990  1.00 79.02           C  
ATOM   2400  C   LEU A 294      10.981 -13.262   4.677  1.00 79.02           C  
ATOM   2401  CB  LEU A 294      13.409 -12.738   4.123  1.00 79.02           C  
ATOM   2402  O   LEU A 294      10.786 -13.542   5.859  1.00 79.02           O  
ATOM   2403  CG  LEU A 294      14.765 -13.359   3.735  1.00 79.02           C  
ATOM   2404  CD1 LEU A 294      15.879 -12.342   3.877  1.00 79.02           C  
ATOM   2405  CD2 LEU A 294      15.167 -14.524   4.645  1.00 79.02           C  
ATOM   2406  N   ARG A 295      10.064 -12.614   3.955  1.00 73.13           N  
ATOM   2407  CA  ARG A 295       8.759 -12.206   4.500  1.00 73.13           C  
ATOM   2408  C   ARG A 295       7.934 -13.405   4.963  1.00 73.13           C  
ATOM   2409  CB  ARG A 295       8.022 -11.394   3.430  1.00 73.13           C  
ATOM   2410  O   ARG A 295       7.327 -13.364   6.028  1.00 73.13           O  
ATOM   2411  CG  ARG A 295       6.653 -10.885   3.904  1.00 73.13           C  
ATOM   2412  CD  ARG A 295       5.960 -10.067   2.810  1.00 73.13           C  
ATOM   2413  NE  ARG A 295       5.621 -10.905   1.638  1.00 73.13           N  
ATOM   2414  NH1 ARG A 295       3.714  -9.808   0.981  1.00 73.13           N  
ATOM   2415  NH2 ARG A 295       4.382 -11.629  -0.130  1.00 73.13           N  
ATOM   2416  CZ  ARG A 295       4.579 -10.774   0.836  1.00 73.13           C  
ATOM   2417  N   THR A 296       7.918 -14.475   4.175  1.00 68.21           N  
ATOM   2418  CA  THR A 296       7.114 -15.675   4.453  1.00 68.21           C  
ATOM   2419  C   THR A 296       7.466 -16.338   5.798  1.00 68.21           C  
ATOM   2420  CB  THR A 296       7.189 -16.663   3.280  1.00 68.21           C  
ATOM   2421  O   THR A 296       6.571 -16.467   6.638  1.00 68.21           O  
ATOM   2422  CG2 THR A 296       6.195 -17.811   3.444  1.00 68.21           C  
ATOM   2423  OG1 THR A 296       6.853 -15.981   2.090  1.00 68.21           O  
ATOM   2424  N   PRO A 297       8.734 -16.703   6.085  1.00 74.82           N  
ATOM   2425  CA  PRO A 297       9.103 -17.271   7.381  1.00 74.82           C  
ATOM   2426  C   PRO A 297       8.935 -16.260   8.515  1.00 74.82           C  
ATOM   2427  CB  PRO A 297      10.561 -17.723   7.240  1.00 74.82           C  
ATOM   2428  O   PRO A 297       8.556 -16.642   9.620  1.00 74.82           O  
ATOM   2429  CG  PRO A 297      11.116 -16.828   6.138  1.00 74.82           C  
ATOM   2430  CD  PRO A 297       9.907 -16.655   5.223  1.00 74.82           C  
ATOM   2431  N   LEU A 298       9.165 -14.973   8.253  1.00 81.86           N  
ATOM   2432  CA  LEU A 298       9.018 -13.941   9.266  1.00 81.86           C  
ATOM   2433  C   LEU A 298       7.573 -13.791   9.743  1.00 81.86           C  
ATOM   2434  CB  LEU A 298       9.530 -12.629   8.688  1.00 81.86           C  
ATOM   2435  O   LEU A 298       7.336 -13.753  10.948  1.00 81.86           O  
ATOM   2436  CG  LEU A 298       9.692 -11.589   9.789  1.00 81.86           C  
ATOM   2437  CD1 LEU A 298      10.897 -11.947  10.660  1.00 81.86           C  
ATOM   2438  CD2 LEU A 298       9.896 -10.248   9.128  1.00 81.86           C  
ATOM   2439  N   ASN A 299       6.612 -13.779   8.819  1.00 77.15           N  
ATOM   2440  CA  ASN A 299       5.188 -13.781   9.151  1.00 77.15           C  
ATOM   2441  C   ASN A 299       4.813 -15.024   9.969  1.00 77.15           C  
ATOM   2442  CB  ASN A 299       4.368 -13.700   7.854  1.00 77.15           C  
ATOM   2443  O   ASN A 299       4.023 -14.923  10.904  1.00 77.15           O  
ATOM   2444  CG  ASN A 299       4.386 -12.326   7.211  1.00 77.15           C  
ATOM   2445  ND2 ASN A 299       3.773 -12.191   6.058  1.00 77.15           N  
ATOM   2446  OD1 ASN A 299       4.897 -11.349   7.728  1.00 77.15           O  
ATOM   2447  N   GLY A 300       5.436 -16.172   9.677  1.00 76.48           N  
ATOM   2448  CA  GLY A 300       5.327 -17.375  10.500  1.00 76.48           C  
ATOM   2449  C   GLY A 300       5.842 -17.168  11.928  1.00 76.48           C  
ATOM   2450  O   GLY A 300       5.138 -17.488  12.881  1.00 76.48           O  
ATOM   2451  N   ILE A 301       7.032 -16.582  12.102  1.00 81.47           N  
ATOM   2452  CA  ILE A 301       7.613 -16.293  13.428  1.00 81.47           C  
ATOM   2453  C   ILE A 301       6.749 -15.285  14.199  1.00 81.47           C  
ATOM   2454  CB  ILE A 301       9.075 -15.798  13.299  1.00 81.47           C  
ATOM   2455  O   ILE A 301       6.471 -15.491  15.381  1.00 81.47           O  
ATOM   2456  CG1 ILE A 301       9.984 -16.897  12.702  1.00 81.47           C  
ATOM   2457  CG2 ILE A 301       9.636 -15.376  14.675  1.00 81.47           C  
ATOM   2458  CD1 ILE A 301      11.348 -16.378  12.225  1.00 81.47           C  
ATOM   2459  N   VAL A 302       6.293 -14.210  13.549  1.00 75.39           N  
ATOM   2460  CA  VAL A 302       5.409 -13.198  14.154  1.00 75.39           C  
ATOM   2461  C   VAL A 302       4.074 -13.826  14.564  1.00 75.39           C  
ATOM   2462  CB  VAL A 302       5.195 -12.006  13.197  1.00 75.39           C  
ATOM   2463  O   VAL A 302       3.637 -13.621  15.695  1.00 75.39           O  
ATOM   2464  CG1 VAL A 302       4.170 -10.997  13.726  1.00 75.39           C  
ATOM   2465  CG2 VAL A 302       6.500 -11.224  12.996  1.00 75.39           C  
ATOM   2466  N   GLY A 303       3.464 -14.632  13.691  1.00 70.61           N  
ATOM   2467  CA  GLY A 303       2.204 -15.323  13.964  1.00 70.61           C  
ATOM   2468  C   GLY A 303       2.320 -16.329  15.109  1.00 70.61           C  
ATOM   2469  O   GLY A 303       1.571 -16.244  16.077  1.00 70.61           O  
ATOM   2470  N   LEU A 304       3.300 -17.237  15.050  1.00 82.51           N  
ATOM   2471  CA  LEU A 304       3.519 -18.251  16.087  1.00 82.51           C  
ATOM   2472  C   LEU A 304       3.911 -17.633  17.431  1.00 82.51           C  
ATOM   2473  CB  LEU A 304       4.611 -19.237  15.631  1.00 82.51           C  
ATOM   2474  O   LEU A 304       3.418 -18.068  18.467  1.00 82.51           O  
ATOM   2475  CG  LEU A 304       4.196 -20.167  14.478  1.00 82.51           C  
ATOM   2476  CD1 LEU A 304       5.427 -20.926  13.978  1.00 82.51           C  
ATOM   2477  CD2 LEU A 304       3.146 -21.191  14.916  1.00 82.51           C  
ATOM   2478  N   SER A 305       4.768 -16.606  17.433  1.00 82.12           N  
ATOM   2479  CA  SER A 305       5.135 -15.911  18.674  1.00 82.12           C  
ATOM   2480  C   SER A 305       3.934 -15.225  19.313  1.00 82.12           C  
ATOM   2481  CB  SER A 305       6.268 -14.899  18.476  1.00 82.12           C  
ATOM   2482  O   SER A 305       3.794 -15.290  20.530  1.00 82.12           O  
ATOM   2483  OG  SER A 305       5.935 -13.907  17.524  1.00 82.12           O  
ATOM   2484  N   ARG A 306       3.045 -14.625  18.511  1.00 73.62           N  
ATOM   2485  CA  ARG A 306       1.813 -14.011  19.011  1.00 73.62           C  
ATOM   2486  C   ARG A 306       0.845 -15.046  19.578  1.00 73.62           C  
ATOM   2487  CB  ARG A 306       1.195 -13.136  17.918  1.00 73.62           C  
ATOM   2488  O   ARG A 306       0.398 -14.865  20.698  1.00 73.62           O  
ATOM   2489  CG  ARG A 306      -0.002 -12.346  18.464  1.00 73.62           C  
ATOM   2490  CD  ARG A 306      -0.170 -11.044  17.678  1.00 73.62           C  
ATOM   2491  NE  ARG A 306      -1.314 -10.271  18.184  1.00 73.62           N  
ATOM   2492  NH1 ARG A 306      -0.705  -8.213  17.356  1.00 73.62           N  
ATOM   2493  NH2 ARG A 306      -2.644  -8.449  18.438  1.00 73.62           N  
ATOM   2494  CZ  ARG A 306      -1.545  -8.986  17.991  1.00 73.62           C  
ATOM   2495  N   ILE A 307       0.621 -16.159  18.873  1.00 77.92           N  
ATOM   2496  CA  ILE A 307      -0.219 -17.262  19.372  1.00 77.92           C  
ATOM   2497  C   ILE A 307       0.316 -17.797  20.705  1.00 77.92           C  
ATOM   2498  CB  ILE A 307      -0.320 -18.390  18.317  1.00 77.92           C  
ATOM   2499  O   ILE A 307      -0.457 -18.028  21.625  1.00 77.92           O  
ATOM   2500  CG1 ILE A 307      -1.117 -17.907  17.083  1.00 77.92           C  
ATOM   2501  CG2 ILE A 307      -0.989 -19.653  18.897  1.00 77.92           C  
ATOM   2502  CD1 ILE A 307      -0.956 -18.812  15.855  1.00 77.92           C  
ATOM   2503  N   LEU A 308       1.636 -17.981  20.833  1.00 83.52           N  
ATOM   2504  CA  LEU A 308       2.234 -18.459  22.080  1.00 83.52           C  
ATOM   2505  C   LEU A 308       2.117 -17.438  23.219  1.00 83.52           C  
ATOM   2506  CB  LEU A 308       3.702 -18.844  21.842  1.00 83.52           C  
ATOM   2507  O   LEU A 308       1.916 -17.852  24.357  1.00 83.52           O  
ATOM   2508  CG  LEU A 308       3.913 -20.143  21.049  1.00 83.52           C  
ATOM   2509  CD1 LEU A 308       5.394 -20.292  20.696  1.00 83.52           C  
ATOM   2510  CD2 LEU A 308       3.498 -21.379  21.851  1.00 83.52           C  
ATOM   2511  N   LEU A 309       2.214 -16.133  22.936  1.00 81.98           N  
ATOM   2512  CA  LEU A 309       2.021 -15.074  23.938  1.00 81.98           C  
ATOM   2513  C   LEU A 309       0.611 -15.059  24.542  1.00 81.98           C  
ATOM   2514  CB  LEU A 309       2.354 -13.697  23.331  1.00 81.98           C  
ATOM   2515  O   LEU A 309       0.465 -14.600  25.671  1.00 81.98           O  
ATOM   2516  CG  LEU A 309       3.858 -13.420  23.219  1.00 81.98           C  
ATOM   2517  CD1 LEU A 309       4.120 -12.191  22.342  1.00 81.98           C  
ATOM   2518  CD2 LEU A 309       4.497 -13.167  24.587  1.00 81.98           C  
ATOM   2519  N   ASP A 310      -0.381 -15.600  23.834  1.00 84.06           N  
ATOM   2520  CA  ASP A 310      -1.764 -15.718  24.306  1.00 84.06           C  
ATOM   2521  C   ASP A 310      -2.012 -17.001  25.143  1.00 84.06           C  
ATOM   2522  CB  ASP A 310      -2.725 -15.601  23.102  1.00 84.06           C  
ATOM   2523  O   ASP A 310      -3.145 -17.277  25.539  1.00 84.06           O  
ATOM   2524  CG  ASP A 310      -2.669 -14.252  22.357  1.00 84.06           C  
ATOM   2525  OD1 ASP A 310      -2.322 -13.222  22.979  1.00 84.06           O  
ATOM   2526  OD2 ASP A 310      -3.008 -14.239  21.148  1.00 84.06           O  
ATOM   2527  N   THR A 311      -0.974 -17.804  25.424  1.00 87.73           N  
ATOM   2528  CA  THR A 311      -1.062 -19.041  26.235  1.00 87.73           C  
ATOM   2529  C   THR A 311      -0.566 -18.850  27.674  1.00 87.73           C  
ATOM   2530  CB  THR A 311      -0.348 -20.234  25.571  1.00 87.73           C  
ATOM   2531  O   THR A 311       0.003 -17.817  28.022  1.00 87.73           O  
ATOM   2532  CG2 THR A 311      -0.818 -20.497  24.142  1.00 87.73           C  
ATOM   2533  OG1 THR A 311       1.052 -20.093  25.534  1.00 87.73           O  
ATOM   2534  N   GLU A 312      -0.760 -19.853  28.541  1.00 87.30           N  
ATOM   2535  CA  GLU A 312      -0.174 -19.842  29.888  1.00 87.30           C  
ATOM   2536  C   GLU A 312       1.354 -19.993  29.822  1.00 87.30           C  
ATOM   2537  CB  GLU A 312      -0.779 -20.936  30.782  1.00 87.30           C  
ATOM   2538  O   GLU A 312       1.886 -21.051  29.476  1.00 87.30           O  
ATOM   2539  CG  GLU A 312      -2.230 -20.642  31.196  1.00 87.30           C  
ATOM   2540  CD  GLU A 312      -2.775 -21.635  32.240  1.00 87.30           C  
ATOM   2541  OE1 GLU A 312      -3.926 -21.425  32.684  1.00 87.30           O  
ATOM   2542  OE2 GLU A 312      -2.054 -22.595  32.602  1.00 87.30           O  
ATOM   2543  N   LEU A 313       2.068 -18.926  30.184  1.00 90.64           N  
ATOM   2544  CA  LEU A 313       3.526 -18.846  30.139  1.00 90.64           C  
ATOM   2545  C   LEU A 313       4.103 -18.494  31.512  1.00 90.64           C  
ATOM   2546  CB  LEU A 313       3.944 -17.789  29.105  1.00 90.64           C  
ATOM   2547  O   LEU A 313       3.532 -17.726  32.283  1.00 90.64           O  
ATOM   2548  CG  LEU A 313       3.539 -18.080  27.649  1.00 90.64           C  
ATOM   2549  CD1 LEU A 313       3.857 -16.826  26.840  1.00 90.64           C  
ATOM   2550  CD2 LEU A 313       4.296 -19.266  27.049  1.00 90.64           C  
ATOM   2551  N   THR A 314       5.300 -18.998  31.799  1.00 92.89           N  
ATOM   2552  CA  THR A 314       6.125 -18.446  32.882  1.00 92.89           C  
ATOM   2553  C   THR A 314       6.635 -17.052  32.503  1.00 92.89           C  
ATOM   2554  CB  THR A 314       7.309 -19.358  33.233  1.00 92.89           C  
ATOM   2555  O   THR A 314       6.832 -16.752  31.324  1.00 92.89           O  
ATOM   2556  CG2 THR A 314       6.881 -20.766  33.644  1.00 92.89           C  
ATOM   2557  OG1 THR A 314       8.167 -19.484  32.129  1.00 92.89           O  
ATOM   2558  N   ALA A 315       6.945 -16.212  33.497  1.00 88.09           N  
ATOM   2559  CA  ALA A 315       7.476 -14.863  33.263  1.00 88.09           C  
ATOM   2560  C   ALA A 315       8.749 -14.851  32.385  1.00 88.09           C  
ATOM   2561  CB  ALA A 315       7.760 -14.227  34.630  1.00 88.09           C  
ATOM   2562  O   ALA A 315       8.986 -13.915  31.621  1.00 88.09           O  
ATOM   2563  N   GLU A 316       9.572 -15.901  32.471  1.00 88.43           N  
ATOM   2564  CA  GLU A 316      10.770 -16.039  31.643  1.00 88.43           C  
ATOM   2565  C   GLU A 316      10.422 -16.369  30.180  1.00 88.43           C  
ATOM   2566  CB  GLU A 316      11.705 -17.089  32.267  1.00 88.43           C  
ATOM   2567  O   GLU A 316      10.958 -15.745  29.263  1.00 88.43           O  
ATOM   2568  CG  GLU A 316      13.165 -16.786  31.915  1.00 88.43           C  
ATOM   2569  CD  GLU A 316      14.150 -17.869  32.381  1.00 88.43           C  
ATOM   2570  OE1 GLU A 316      15.264 -17.901  31.804  1.00 88.43           O  
ATOM   2571  OE2 GLU A 316      13.805 -18.636  33.304  1.00 88.43           O  
ATOM   2572  N   GLN A 317       9.471 -17.282  29.949  1.00 90.60           N  
ATOM   2573  CA  GLN A 317       8.989 -17.627  28.605  1.00 90.60           C  
ATOM   2574  C   GLN A 317       8.299 -16.447  27.919  1.00 90.60           C  
ATOM   2575  CB  GLN A 317       7.999 -18.792  28.684  1.00 90.60           C  
ATOM   2576  O   GLN A 317       8.577 -16.179  26.752  1.00 90.60           O  
ATOM   2577  CG  GLN A 317       8.663 -20.139  28.993  1.00 90.60           C  
ATOM   2578  CD  GLN A 317       7.622 -21.179  29.391  1.00 90.60           C  
ATOM   2579  NE2 GLN A 317       7.724 -22.404  28.933  1.00 90.60           N  
ATOM   2580  OE1 GLN A 317       6.718 -20.912  30.163  1.00 90.60           O  
ATOM   2581  N   GLU A 318       7.451 -15.715  28.643  1.00 85.05           N  
ATOM   2582  CA  GLU A 318       6.796 -14.510  28.131  1.00 85.05           C  
ATOM   2583  C   GLU A 318       7.835 -13.468  27.694  1.00 85.05           C  
ATOM   2584  CB  GLU A 318       5.880 -13.947  29.224  1.00 85.05           C  
ATOM   2585  O   GLU A 318       7.750 -12.913  26.596  1.00 85.05           O  
ATOM   2586  CG  GLU A 318       4.962 -12.842  28.684  1.00 85.05           C  
ATOM   2587  CD  GLU A 318       4.312 -12.017  29.800  1.00 85.05           C  
ATOM   2588  OE1 GLU A 318       3.983 -10.844  29.496  1.00 85.05           O  
ATOM   2589  OE2 GLU A 318       4.279 -12.468  30.960  1.00 85.05           O  
ATOM   2590  N   LYS A 319       8.882 -13.256  28.503  1.00 77.51           N  
ATOM   2591  CA  LYS A 319       9.991 -12.357  28.162  1.00 77.51           C  
ATOM   2592  C   LYS A 319      10.732 -12.807  26.898  1.00 77.51           C  
ATOM   2593  CB  LYS A 319      10.927 -12.256  29.372  1.00 77.51           C  
ATOM   2594  O   LYS A 319      11.034 -11.968  26.040  1.00 77.51           O  
ATOM   2595  CG  LYS A 319      12.061 -11.250  29.143  1.00 77.51           C  
ATOM   2596  CD  LYS A 319      12.973 -11.222  30.368  1.00 77.51           C  
ATOM   2597  CE  LYS A 319      14.117 -10.232  30.142  1.00 77.51           C  
ATOM   2598  NZ  LYS A 319      15.035 -10.232  31.305  1.00 77.51           N  
ATOM   2599  N   TYR A 320      11.028 -14.100  26.758  1.00 84.35           N  
ATOM   2600  CA  TYR A 320      11.671 -14.631  25.553  1.00 84.35           C  
ATOM   2601  C   TYR A 320      10.782 -14.475  24.319  1.00 84.35           C  
ATOM   2602  CB  TYR A 320      12.084 -16.100  25.753  1.00 84.35           C  
ATOM   2603  O   TYR A 320      11.254 -13.987  23.292  1.00 84.35           O  
ATOM   2604  CG  TYR A 320      13.199 -16.335  26.758  1.00 84.35           C  
ATOM   2605  CD1 TYR A 320      14.338 -15.502  26.769  1.00 84.35           C  
ATOM   2606  CD2 TYR A 320      13.117 -17.413  27.663  1.00 84.35           C  
ATOM   2607  CE1 TYR A 320      15.359 -15.714  27.712  1.00 84.35           C  
ATOM   2608  CE2 TYR A 320      14.143 -17.630  28.604  1.00 84.35           C  
ATOM   2609  OH  TYR A 320      16.225 -16.893  29.589  1.00 84.35           O  
ATOM   2610  CZ  TYR A 320      15.256 -16.762  28.646  1.00 84.35           C  
ATOM   2611  N   LEU A 321       9.492 -14.797  24.421  1.00 82.41           N  
ATOM   2612  CA  LEU A 321       8.544 -14.671  23.315  1.00 82.41           C  
ATOM   2613  C   LEU A 321       8.324 -13.221  22.891  1.00 82.41           C  
ATOM   2614  CB  LEU A 321       7.219 -15.333  23.703  1.00 82.41           C  
ATOM   2615  O   LEU A 321       8.372 -12.936  21.696  1.00 82.41           O  
ATOM   2616  CG  LEU A 321       7.232 -16.848  23.474  1.00 82.41           C  
ATOM   2617  CD1 LEU A 321       6.068 -17.483  24.219  1.00 82.41           C  
ATOM   2618  CD2 LEU A 321       7.100 -17.176  21.985  1.00 82.41           C  
ATOM   2619  N   LYS A 322       8.191 -12.288  23.843  1.00 78.69           N  
ATOM   2620  CA  LYS A 322       8.153 -10.845  23.555  1.00 78.69           C  
ATOM   2621  C   LYS A 322       9.403 -10.405  22.796  1.00 78.69           C  
ATOM   2622  CB  LYS A 322       7.989 -10.045  24.861  1.00 78.69           C  
ATOM   2623  O   LYS A 322       9.305  -9.666  21.822  1.00 78.69           O  
ATOM   2624  CG  LYS A 322       6.533 -10.050  25.348  1.00 78.69           C  
ATOM   2625  CD  LYS A 322       6.337  -9.292  26.668  1.00 78.69           C  
ATOM   2626  CE  LYS A 322       4.830  -9.152  26.925  1.00 78.69           C  
ATOM   2627  NZ  LYS A 322       4.511  -8.608  28.266  1.00 78.69           N  
ATOM   2628  N   THR A 323      10.574 -10.905  23.189  1.00 72.37           N  
ATOM   2629  CA  THR A 323      11.838 -10.587  22.506  1.00 72.37           C  
ATOM   2630  C   THR A 323      11.880 -11.150  21.081  1.00 72.37           C  
ATOM   2631  CB  THR A 323      13.043 -11.089  23.314  1.00 72.37           C  
ATOM   2632  O   THR A 323      12.285 -10.436  20.162  1.00 72.37           O  
ATOM   2633  CG2 THR A 323      14.371 -10.631  22.712  1.00 72.37           C  
ATOM   2634  OG1 THR A 323      12.999 -10.580  24.631  1.00 72.37           O  
ATOM   2635  N   ILE A 324      11.436 -12.396  20.871  1.00 81.35           N  
ATOM   2636  CA  ILE A 324      11.334 -13.019  19.539  1.00 81.35           C  
ATOM   2637  C   ILE A 324      10.373 -12.222  18.657  1.00 81.35           C  
ATOM   2638  CB  ILE A 324      10.893 -14.499  19.650  1.00 81.35           C  
ATOM   2639  O   ILE A 324      10.729 -11.869  17.535  1.00 81.35           O  
ATOM   2640  CG1 ILE A 324      12.024 -15.344  20.278  1.00 81.35           C  
ATOM   2641  CG2 ILE A 324      10.508 -15.082  18.273  1.00 81.35           C  
ATOM   2642  CD1 ILE A 324      11.576 -16.741  20.730  1.00 81.35           C  
ATOM   2643  N   HIS A 325       9.189 -11.896  19.180  1.00 78.43           N  
ATOM   2644  CA  HIS A 325       8.165 -11.145  18.465  1.00 78.43           C  
ATOM   2645  C   HIS A 325       8.687  -9.774  18.023  1.00 78.43           C  
ATOM   2646  CB  HIS A 325       6.931 -11.004  19.362  1.00 78.43           C  
ATOM   2647  O   HIS A 325       8.647  -9.448  16.839  1.00 78.43           O  
ATOM   2648  CG  HIS A 325       5.790 -10.348  18.639  1.00 78.43           C  
ATOM   2649  CD2 HIS A 325       5.406  -9.035  18.715  1.00 78.43           C  
ATOM   2650  ND1 HIS A 325       4.960 -10.970  17.739  1.00 78.43           N  
ATOM   2651  CE1 HIS A 325       4.087 -10.055  17.289  1.00 78.43           C  
ATOM   2652  NE2 HIS A 325       4.319  -8.859  17.853  1.00 78.43           N  
ATOM   2653  N   VAL A 326       9.269  -9.002  18.950  1.00 73.09           N  
ATOM   2654  CA  VAL A 326       9.857  -7.687  18.647  1.00 73.09           C  
ATOM   2655  C   VAL A 326      10.987  -7.808  17.626  1.00 73.09           C  
ATOM   2656  CB  VAL A 326      10.345  -7.000  19.939  1.00 73.09           C  
ATOM   2657  O   VAL A 326      11.060  -7.001  16.700  1.00 73.09           O  
ATOM   2658  CG1 VAL A 326      11.173  -5.735  19.671  1.00 73.09           C  
ATOM   2659  CG2 VAL A 326       9.149  -6.580  20.804  1.00 73.09           C  
ATOM   2660  N   SER A 327      11.849  -8.821  17.744  1.00 74.11           N  
ATOM   2661  CA  SER A 327      12.953  -9.037  16.797  1.00 74.11           C  
ATOM   2662  C   SER A 327      12.443  -9.367  15.395  1.00 74.11           C  
ATOM   2663  CB  SER A 327      13.874 -10.166  17.271  1.00 74.11           C  
ATOM   2664  O   SER A 327      12.964  -8.842  14.412  1.00 74.11           O  
ATOM   2665  OG  SER A 327      14.401  -9.869  18.549  1.00 74.11           O  
ATOM   2666  N   ALA A 328      11.398 -10.191  15.301  1.00 79.12           N  
ATOM   2667  CA  ALA A 328      10.780 -10.562  14.038  1.00 79.12           C  
ATOM   2668  C   ALA A 328      10.074  -9.365  13.383  1.00 79.12           C  
ATOM   2669  CB  ALA A 328       9.838 -11.743  14.289  1.00 79.12           C  
ATOM   2670  O   ALA A 328      10.335  -9.059  12.224  1.00 79.12           O  
ATOM   2671  N   VAL A 329       9.263  -8.616  14.134  1.00 72.72           N  
ATOM   2672  CA  VAL A 329       8.627  -7.383  13.634  1.00 72.72           C  
ATOM   2673  C   VAL A 329       9.682  -6.374  13.174  1.00 72.72           C  
ATOM   2674  CB  VAL A 329       7.709  -6.771  14.709  1.00 72.72           C  
ATOM   2675  O   VAL A 329       9.571  -5.820  12.083  1.00 72.72           O  
ATOM   2676  CG1 VAL A 329       7.165  -5.397  14.295  1.00 72.72           C  
ATOM   2677  CG2 VAL A 329       6.504  -7.682  14.978  1.00 72.72           C  
ATOM   2678  N   THR A 330      10.752  -6.194  13.957  1.00 65.73           N  
ATOM   2679  CA  THR A 330      11.862  -5.306  13.586  1.00 65.73           C  
ATOM   2680  C   THR A 330      12.472  -5.740  12.261  1.00 65.73           C  
ATOM   2681  CB  THR A 330      12.954  -5.248  14.663  1.00 65.73           C  
ATOM   2682  O   THR A 330      12.562  -4.919  11.357  1.00 65.73           O  
ATOM   2683  CG2 THR A 330      14.063  -4.254  14.320  1.00 65.73           C  
ATOM   2684  OG1 THR A 330      12.410  -4.814  15.885  1.00 65.73           O  
ATOM   2685  N   LEU A 331      12.830  -7.021  12.110  1.00 76.14           N  
ATOM   2686  CA  LEU A 331      13.403  -7.563  10.875  1.00 76.14           C  
ATOM   2687  C   LEU A 331      12.473  -7.360   9.665  1.00 76.14           C  
ATOM   2688  CB  LEU A 331      13.740  -9.044  11.126  1.00 76.14           C  
ATOM   2689  O   LEU A 331      12.950  -7.065   8.572  1.00 76.14           O  
ATOM   2690  CG  LEU A 331      14.427  -9.757   9.951  1.00 76.14           C  
ATOM   2691  CD1 LEU A 331      15.765  -9.100   9.597  1.00 76.14           C  
ATOM   2692  CD2 LEU A 331      14.712 -11.217  10.306  1.00 76.14           C  
ATOM   2693  N   GLY A 332      11.157  -7.446   9.862  1.00 73.20           N  
ATOM   2694  CA  GLY A 332      10.161  -7.193   8.816  1.00 73.20           C  
ATOM   2695  C   GLY A 332      10.164  -5.752   8.344  1.00 73.20           C  
ATOM   2696  O   GLY A 332      10.163  -5.500   7.141  1.00 73.20           O  
ATOM   2697  N   ASN A 333      10.270  -4.819   9.287  1.00 68.40           N  
ATOM   2698  CA  ASN A 333      10.415  -3.403   8.972  1.00 68.40           C  
ATOM   2699  C   ASN A 333      11.724  -3.135   8.212  1.00 68.40           C  
ATOM   2700  CB  ASN A 333      10.286  -2.578  10.262  1.00 68.40           C  
ATOM   2701  O   ASN A 333      11.690  -2.437   7.207  1.00 68.40           O  
ATOM   2702  CG  ASN A 333       8.909  -2.680  10.900  1.00 68.40           C  
ATOM   2703  ND2 ASN A 333       8.781  -2.297  12.147  1.00 68.40           N  
ATOM   2704  OD1 ASN A 333       7.927  -3.083  10.299  1.00 68.40           O  
ATOM   2705  N   ILE A 334      12.848  -3.768   8.596  1.00 65.75           N  
ATOM   2706  CA  ILE A 334      14.118  -3.661   7.843  1.00 65.75           C  
ATOM   2707  C   ILE A 334      13.934  -4.106   6.389  1.00 65.75           C  
ATOM   2708  CB  ILE A 334      15.269  -4.484   8.484  1.00 65.75           C  
ATOM   2709  O   ILE A 334      14.414  -3.444   5.471  1.00 65.75           O  
ATOM   2710  CG1 ILE A 334      15.443  -4.158   9.982  1.00 65.75           C  
ATOM   2711  CG2 ILE A 334      16.575  -4.316   7.678  1.00 65.75           C  
ATOM   2712  CD1 ILE A 334      16.719  -4.642  10.681  1.00 65.75           C  
ATOM   2713  N   PHE A 335      13.250  -5.230   6.163  1.00 72.60           N  
ATOM   2714  CA  PHE A 335      13.019  -5.718   4.806  1.00 72.60           C  
ATOM   2715  C   PHE A 335      12.121  -4.792   3.999  1.00 72.60           C  
ATOM   2716  CB  PHE A 335      12.470  -7.150   4.823  1.00 72.60           C  
ATOM   2717  O   PHE A 335      12.448  -4.506   2.849  1.00 72.60           O  
ATOM   2718  CG  PHE A 335      13.577  -8.160   5.005  1.00 72.60           C  
ATOM   2719  CD1 PHE A 335      14.600  -8.227   4.042  1.00 72.60           C  
ATOM   2720  CD2 PHE A 335      13.633  -8.973   6.149  1.00 72.60           C  
ATOM   2721  CE1 PHE A 335      15.743  -8.998   4.289  1.00 72.60           C  
ATOM   2722  CE2 PHE A 335      14.758  -9.783   6.370  1.00 72.60           C  
ATOM   2723  CZ  PHE A 335      15.840  -9.733   5.480  1.00 72.60           C  
ATOM   2724  N   ASN A 336      11.036  -4.298   4.593  1.00 69.88           N  
ATOM   2725  CA  ASN A 336      10.164  -3.324   3.945  1.00 69.88           C  
ATOM   2726  C   ASN A 336      10.928  -2.046   3.571  1.00 69.88           C  
ATOM   2727  CB  ASN A 336       8.943  -3.065   4.835  1.00 69.88           C  
ATOM   2728  O   ASN A 336      10.816  -1.605   2.431  1.00 69.88           O  
ATOM   2729  CG  ASN A 336       7.955  -4.223   4.840  1.00 69.88           C  
ATOM   2730  ND2 ASN A 336       7.113  -4.289   5.843  1.00 69.88           N  
ATOM   2731  OD1 ASN A 336       7.896  -5.061   3.949  1.00 69.88           O  
ATOM   2732  N   ASP A 337      11.791  -1.536   4.454  1.00 68.46           N  
ATOM   2733  CA  ASP A 337      12.646  -0.374   4.179  1.00 68.46           C  
ATOM   2734  C   ASP A 337      13.610  -0.624   3.003  1.00 68.46           C  
ATOM   2735  CB  ASP A 337      13.477  -0.013   5.425  1.00 68.46           C  
ATOM   2736  O   ASP A 337      13.780   0.242   2.142  1.00 68.46           O  
ATOM   2737  CG  ASP A 337      12.716   0.609   6.601  1.00 68.46           C  
ATOM   2738  OD1 ASP A 337      11.532   0.974   6.436  1.00 68.46           O  
ATOM   2739  OD2 ASP A 337      13.387   0.776   7.652  1.00 68.46           O  
ATOM   2740  N   ILE A 338      14.238  -1.807   2.929  1.00 71.93           N  
ATOM   2741  CA  ILE A 338      15.143  -2.176   1.822  1.00 71.93           C  
ATOM   2742  C   ILE A 338      14.381  -2.268   0.493  1.00 71.93           C  
ATOM   2743  CB  ILE A 338      15.893  -3.496   2.139  1.00 71.93           C  
ATOM   2744  O   ILE A 338      14.897  -1.845  -0.544  1.00 71.93           O  
ATOM   2745  CG1 ILE A 338      16.915  -3.270   3.277  1.00 71.93           C  
ATOM   2746  CG2 ILE A 338      16.622  -4.058   0.896  1.00 71.93           C  
ATOM   2747  CD1 ILE A 338      17.516  -4.564   3.842  1.00 71.93           C  
ATOM   2748  N   ILE A 339      13.161  -2.810   0.509  1.00 73.03           N  
ATOM   2749  CA  ILE A 339      12.306  -2.910  -0.682  1.00 73.03           C  
ATOM   2750  C   ILE A 339      11.861  -1.526  -1.134  1.00 73.03           C  
ATOM   2751  CB  ILE A 339      11.067  -3.774  -0.391  1.00 73.03           C  
ATOM   2752  O   ILE A 339      11.927  -1.227  -2.326  1.00 73.03           O  
ATOM   2753  CG1 ILE A 339      11.459  -5.230  -0.081  1.00 73.03           C  
ATOM   2754  CG2 ILE A 339      10.063  -3.759  -1.563  1.00 73.03           C  
ATOM   2755  CD1 ILE A 339      10.390  -5.887   0.795  1.00 73.03           C  
ATOM   2756  N   ASP A 340      11.405  -0.688  -0.205  1.00 67.66           N  
ATOM   2757  CA  ASP A 340      11.008   0.681  -0.508  1.00 67.66           C  
ATOM   2758  C   ASP A 340      12.207   1.441  -1.091  1.00 67.66           C  
ATOM   2759  CB  ASP A 340      10.395   1.360   0.734  1.00 67.66           C  
ATOM   2760  O   ASP A 340      12.084   2.020  -2.168  1.00 67.66           O  
ATOM   2761  CG  ASP A 340       8.909   1.018   0.971  1.00 67.66           C  
ATOM   2762  OD1 ASP A 340       8.294   0.324   0.118  1.00 67.66           O  
ATOM   2763  OD2 ASP A 340       8.339   1.565   1.946  1.00 67.66           O  
ATOM   2764  N   MET A 341      13.400   1.329  -0.495  1.00 65.73           N  
ATOM   2765  CA  MET A 341      14.639   1.905  -1.033  1.00 65.73           C  
ATOM   2766  C   MET A 341      14.923   1.452  -2.473  1.00 65.73           C  
ATOM   2767  CB  MET A 341      15.814   1.525  -0.115  1.00 65.73           C  
ATOM   2768  O   MET A 341      15.195   2.282  -3.345  1.00 65.73           O  
ATOM   2769  CG  MET A 341      17.159   2.106  -0.578  1.00 65.73           C  
ATOM   2770  SD  MET A 341      18.619   1.281   0.118  1.00 65.73           S  
ATOM   2771  CE  MET A 341      18.593  -0.254  -0.852  1.00 65.73           C  
ATOM   2772  N   ASP A 342      14.857   0.151  -2.741  1.00 70.55           N  
ATOM   2773  CA  ASP A 342      15.105  -0.408  -4.069  1.00 70.55           C  
ATOM   2774  C   ASP A 342      14.038   0.037  -5.094  1.00 70.55           C  
ATOM   2775  CB  ASP A 342      15.234  -1.925  -3.908  1.00 70.55           C  
ATOM   2776  O   ASP A 342      14.380   0.430  -6.214  1.00 70.55           O  
ATOM   2777  CG  ASP A 342      15.108  -2.650  -5.233  1.00 70.55           C  
ATOM   2778  OD1 ASP A 342      16.103  -2.868  -5.963  1.00 70.55           O  
ATOM   2779  OD2 ASP A 342      13.965  -3.023  -5.548  1.00 70.55           O  
ATOM   2780  N   LYS A 343      12.759   0.118  -4.704  1.00 67.98           N  
ATOM   2781  CA  LYS A 343      11.700   0.708  -5.542  1.00 67.98           C  
ATOM   2782  C   LYS A 343      11.992   2.175  -5.871  1.00 67.98           C  
ATOM   2783  CB  LYS A 343      10.336   0.579  -4.854  1.00 67.98           C  
ATOM   2784  O   LYS A 343      11.834   2.574  -7.027  1.00 67.98           O  
ATOM   2785  CG  LYS A 343       9.769  -0.848  -4.896  1.00 67.98           C  
ATOM   2786  CD  LYS A 343       8.449  -0.877  -4.119  1.00 67.98           C  
ATOM   2787  CE  LYS A 343       7.825  -2.274  -4.116  1.00 67.98           C  
ATOM   2788  NZ  LYS A 343       6.616  -2.292  -3.255  1.00 67.98           N  
ATOM   2789  N   MET A 344      12.455   2.954  -4.890  1.00 64.56           N  
ATOM   2790  CA  MET A 344      12.823   4.364  -5.070  1.00 64.56           C  
ATOM   2791  C   MET A 344      14.046   4.557  -5.979  1.00 64.56           C  
ATOM   2792  CB  MET A 344      13.137   5.025  -3.716  1.00 64.56           C  
ATOM   2793  O   MET A 344      14.157   5.590  -6.638  1.00 64.56           O  
ATOM   2794  CG  MET A 344      11.963   5.147  -2.747  1.00 64.56           C  
ATOM   2795  SD  MET A 344      12.340   6.072  -1.243  1.00 64.56           S  
ATOM   2796  CE  MET A 344      11.987   7.735  -1.842  1.00 64.56           C  
ATOM   2797  N   GLU A 345      15.007   3.626  -6.002  1.00 65.28           N  
ATOM   2798  CA  GLU A 345      16.143   3.679  -6.940  1.00 65.28           C  
ATOM   2799  C   GLU A 345      15.700   3.443  -8.391  1.00 65.28           C  
ATOM   2800  CB  GLU A 345      17.245   2.666  -6.566  1.00 65.28           C  
ATOM   2801  O   GLU A 345      16.219   4.085  -9.304  1.00 65.28           O  
ATOM   2802  CG  GLU A 345      18.101   3.104  -5.367  1.00 65.28           C  
ATOM   2803  CD  GLU A 345      19.398   2.277  -5.178  1.00 65.28           C  
ATOM   2804  OE1 GLU A 345      20.289   2.787  -4.467  1.00 65.28           O  
ATOM   2805  OE2 GLU A 345      19.553   1.154  -5.733  1.00 65.28           O  
ATOM   2806  N   ARG A 346      14.732   2.547  -8.616  1.00 63.73           N  
ATOM   2807  CA  ARG A 346      14.324   2.117  -9.965  1.00 63.73           C  
ATOM   2808  C   ARG A 346      13.404   3.097 -10.678  1.00 63.73           C  
ATOM   2809  CB  ARG A 346      13.608   0.773  -9.861  1.00 63.73           C  
ATOM   2810  O   ARG A 346      13.428   3.182 -11.906  1.00 63.73           O  
ATOM   2811  CG  ARG A 346      14.530  -0.363  -9.413  1.00 63.73           C  
ATOM   2812  CD  ARG A 346      13.630  -1.565  -9.163  1.00 63.73           C  
ATOM   2813  NE  ARG A 346      14.323  -2.647  -8.474  1.00 63.73           N  
ATOM   2814  NH1 ARG A 346      12.725  -4.256  -8.841  1.00 63.73           N  
ATOM   2815  NH2 ARG A 346      14.460  -4.676  -7.529  1.00 63.73           N  
ATOM   2816  CZ  ARG A 346      13.839  -3.853  -8.298  1.00 63.73           C  
ATOM   2817  N   ARG A 347      12.524   3.766  -9.935  1.00 54.55           N  
ATOM   2818  CA  ARG A 347      11.487   4.653 -10.471  1.00 54.55           C  
ATOM   2819  C   ARG A 347      11.418   5.874  -9.566  1.00 54.55           C  
ATOM   2820  CB  ARG A 347      10.137   3.901 -10.552  1.00 54.55           C  
ATOM   2821  O   ARG A 347      11.431   5.723  -8.347  1.00 54.55           O  
ATOM   2822  CG  ARG A 347      10.182   2.715 -11.538  1.00 54.55           C  
ATOM   2823  CD  ARG A 347       8.840   1.981 -11.654  1.00 54.55           C  
ATOM   2824  NE  ARG A 347       8.929   0.846 -12.602  1.00 54.55           N  
ATOM   2825  NH1 ARG A 347       6.763   0.099 -12.399  1.00 54.55           N  
ATOM   2826  NH2 ARG A 347       8.161  -0.946 -13.788  1.00 54.55           N  
ATOM   2827  CZ  ARG A 347       7.955   0.008 -12.922  1.00 54.55           C  
ATOM   2828  N   LYS A 348      11.313   7.084 -10.136  1.00 57.83           N  
ATOM   2829  CA  LYS A 348      10.770   8.216  -9.368  1.00 57.83           C  
ATOM   2830  C   LYS A 348       9.473   7.692  -8.753  1.00 57.83           C  
ATOM   2831  CB  LYS A 348      10.465   9.426 -10.269  1.00 57.83           C  
ATOM   2832  O   LYS A 348       8.623   7.231  -9.511  1.00 57.83           O  
ATOM   2833  CG  LYS A 348      11.710  10.193 -10.736  1.00 57.83           C  
ATOM   2834  CD  LYS A 348      11.277  11.441 -11.521  1.00 57.83           C  
ATOM   2835  CE  LYS A 348      12.478  12.282 -11.969  1.00 57.83           C  
ATOM   2836  NZ  LYS A 348      12.034  13.535 -12.634  1.00 57.83           N  
ATOM   2837  N   VAL A 349       9.396   7.625  -7.423  1.00 62.22           N  
ATOM   2838  CA  VAL A 349       8.214   7.118  -6.716  1.00 62.22           C  
ATOM   2839  C   VAL A 349       7.011   7.831  -7.307  1.00 62.22           C  
ATOM   2840  CB  VAL A 349       8.304   7.410  -5.210  1.00 62.22           C  
ATOM   2841  O   VAL A 349       6.950   9.056  -7.245  1.00 62.22           O  
ATOM   2842  CG1 VAL A 349       7.081   6.927  -4.425  1.00 62.22           C  
ATOM   2843  CG2 VAL A 349       9.519   6.711  -4.621  1.00 62.22           C  
ATOM   2844  N   GLN A 350       6.122   7.082  -7.959  1.00 67.99           N  
ATOM   2845  CA  GLN A 350       4.832   7.627  -8.348  1.00 67.99           C  
ATOM   2846  C   GLN A 350       4.060   7.797  -7.051  1.00 67.99           C  
ATOM   2847  CB  GLN A 350       4.124   6.705  -9.353  1.00 67.99           C  
ATOM   2848  O   GLN A 350       3.775   6.810  -6.376  1.00 67.99           O  
ATOM   2849  CG  GLN A 350       4.559   7.040 -10.788  1.00 67.99           C  
ATOM   2850  CD  GLN A 350       4.031   6.065 -11.836  1.00 67.99           C  
ATOM   2851  NE2 GLN A 350       4.128   6.402 -13.102  1.00 67.99           N  
ATOM   2852  OE1 GLN A 350       3.589   4.962 -11.573  1.00 67.99           O  
ATOM   2853  N   LEU A 351       3.855   9.053  -6.670  1.00 79.21           N  
ATOM   2854  CA  LEU A 351       2.985   9.413  -5.567  1.00 79.21           C  
ATOM   2855  C   LEU A 351       1.548   9.216  -6.023  1.00 79.21           C  
ATOM   2856  CB  LEU A 351       3.230  10.871  -5.165  1.00 79.21           C  
ATOM   2857  O   LEU A 351       1.184   9.661  -7.115  1.00 79.21           O  
ATOM   2858  CG  LEU A 351       4.620  11.129  -4.574  1.00 79.21           C  
ATOM   2859  CD1 LEU A 351       4.771  12.625  -4.363  1.00 79.21           C  
ATOM   2860  CD2 LEU A 351       4.833  10.429  -3.229  1.00 79.21           C  
ATOM   2861  N   ASP A 352       0.766   8.547  -5.191  1.00 80.60           N  
ATOM   2862  CA  ASP A 352      -0.665   8.392  -5.399  1.00 80.60           C  
ATOM   2863  C   ASP A 352      -1.382   9.551  -4.706  1.00 80.60           C  
ATOM   2864  CB  ASP A 352      -1.088   7.002  -4.916  1.00 80.60           C  
ATOM   2865  O   ASP A 352      -1.853   9.436  -3.578  1.00 80.60           O  
ATOM   2866  CG  ASP A 352      -2.523   6.651  -5.310  1.00 80.60           C  
ATOM   2867  OD1 ASP A 352      -3.113   7.350  -6.165  1.00 80.60           O  
ATOM   2868  OD2 ASP A 352      -2.993   5.601  -4.823  1.00 80.60           O  
ATOM   2869  N   ASN A 353      -1.337  10.724  -5.340  1.00 86.10           N  
ATOM   2870  CA  ASN A 353      -1.951  11.928  -4.797  1.00 86.10           C  
ATOM   2871  C   ASN A 353      -3.469  11.848  -4.964  1.00 86.10           C  
ATOM   2872  CB  ASN A 353      -1.366  13.169  -5.481  1.00 86.10           C  
ATOM   2873  O   ASN A 353      -3.977  12.000  -6.076  1.00 86.10           O  
ATOM   2874  CG  ASN A 353       0.068  13.468  -5.097  1.00 86.10           C  
ATOM   2875  ND2 ASN A 353       0.812  14.089  -5.979  1.00 86.10           N  
ATOM   2876  OD1 ASN A 353       0.552  13.201  -4.012  1.00 86.10           O  
ATOM   2877  N   GLN A 354      -4.168  11.638  -3.855  1.00 83.51           N  
ATOM   2878  CA  GLN A 354      -5.624  11.555  -3.795  1.00 83.51           C  
ATOM   2879  C   GLN A 354      -6.162  12.575  -2.785  1.00 83.51           C  
ATOM   2880  CB  GLN A 354      -6.052  10.121  -3.439  1.00 83.51           C  
ATOM   2881  O   GLN A 354      -5.400  13.027  -1.925  1.00 83.51           O  
ATOM   2882  CG  GLN A 354      -5.615   9.121  -4.519  1.00 83.51           C  
ATOM   2883  CD  GLN A 354      -6.101   7.697  -4.269  1.00 83.51           C  
ATOM   2884  NE2 GLN A 354      -5.722   6.769  -5.111  1.00 83.51           N  
ATOM   2885  OE1 GLN A 354      -6.799   7.380  -3.318  1.00 83.51           O  
ATOM   2886  N   PRO A 355      -7.444  12.964  -2.869  1.00 86.02           N  
ATOM   2887  CA  PRO A 355      -8.093  13.708  -1.798  1.00 86.02           C  
ATOM   2888  C   PRO A 355      -8.033  12.904  -0.493  1.00 86.02           C  
ATOM   2889  CB  PRO A 355      -9.531  13.962  -2.268  1.00 86.02           C  
ATOM   2890  O   PRO A 355      -8.487  11.763  -0.421  1.00 86.02           O  
ATOM   2891  CG  PRO A 355      -9.441  13.828  -3.787  1.00 86.02           C  
ATOM   2892  CD  PRO A 355      -8.373  12.752  -3.969  1.00 86.02           C  
ATOM   2893  N   VAL A 356      -7.431  13.490   0.535  1.00 82.11           N  
ATOM   2894  CA  VAL A 356      -7.339  12.935   1.885  1.00 82.11           C  
ATOM   2895  C   VAL A 356      -8.152  13.831   2.804  1.00 82.11           C  
ATOM   2896  CB  VAL A 356      -5.869  12.847   2.351  1.00 82.11           C  
ATOM   2897  O   VAL A 356      -7.843  15.017   2.914  1.00 82.11           O  
ATOM   2898  CG1 VAL A 356      -5.750  12.324   3.791  1.00 82.11           C  
ATOM   2899  CG2 VAL A 356      -5.041  11.908   1.463  1.00 82.11           C  
ATOM   2900  N   ASP A 357      -9.143  13.260   3.496  1.00 81.28           N  
ATOM   2901  CA  ASP A 357      -9.797  13.911   4.637  1.00 81.28           C  
ATOM   2902  C   ASP A 357      -8.748  14.153   5.724  1.00 81.28           C  
ATOM   2903  CB  ASP A 357     -10.976  13.072   5.147  1.00 81.28           C  
ATOM   2904  O   ASP A 357      -8.306  13.244   6.438  1.00 81.28           O  
ATOM   2905  CG  ASP A 357     -11.666  13.659   6.393  1.00 81.28           C  
ATOM   2906  OD1 ASP A 357     -11.176  14.659   6.974  1.00 81.28           O  
ATOM   2907  OD2 ASP A 357     -12.645  13.027   6.838  1.00 81.28           O  
ATOM   2908  N   PHE A 358      -8.303  15.401   5.796  1.00 87.08           N  
ATOM   2909  CA  PHE A 358      -7.216  15.812   6.659  1.00 87.08           C  
ATOM   2910  C   PHE A 358      -7.649  15.840   8.126  1.00 87.08           C  
ATOM   2911  CB  PHE A 358      -6.705  17.172   6.181  1.00 87.08           C  
ATOM   2912  O   PHE A 358      -6.838  15.573   9.014  1.00 87.08           O  
ATOM   2913  CG  PHE A 358      -5.374  17.539   6.791  1.00 87.08           C  
ATOM   2914  CD1 PHE A 358      -5.241  18.677   7.608  1.00 87.08           C  
ATOM   2915  CD2 PHE A 358      -4.263  16.711   6.555  1.00 87.08           C  
ATOM   2916  CE1 PHE A 358      -3.998  18.976   8.192  1.00 87.08           C  
ATOM   2917  CE2 PHE A 358      -3.030  16.999   7.154  1.00 87.08           C  
ATOM   2918  CZ  PHE A 358      -2.898  18.127   7.984  1.00 87.08           C  
ATOM   2919  N   THR A 359      -8.934  16.082   8.380  1.00 80.72           N  
ATOM   2920  CA  THR A 359      -9.515  16.082   9.727  1.00 80.72           C  
ATOM   2921  C   THR A 359      -9.461  14.676  10.317  1.00 80.72           C  
ATOM   2922  CB  THR A 359     -10.970  16.578   9.704  1.00 80.72           C  
ATOM   2923  O   THR A 359      -8.932  14.477  11.413  1.00 80.72           O  
ATOM   2924  CG2 THR A 359     -11.453  16.944  11.105  1.00 80.72           C  
ATOM   2925  OG1 THR A 359     -11.090  17.731   8.904  1.00 80.72           O  
ATOM   2926  N   SER A 360      -9.929  13.685   9.554  1.00 76.62           N  
ATOM   2927  CA  SER A 360      -9.847  12.269   9.932  1.00 76.62           C  
ATOM   2928  C   SER A 360      -8.393  11.795  10.050  1.00 76.62           C  
ATOM   2929  CB  SER A 360     -10.620  11.449   8.898  1.00 76.62           C  
ATOM   2930  O   SER A 360      -8.012  11.145  11.026  1.00 76.62           O  
ATOM   2931  OG  SER A 360     -10.584  10.077   9.222  1.00 76.62           O  
ATOM   2932  N   PHE A 361      -7.530  12.208   9.114  1.00 84.79           N  
ATOM   2933  CA  PHE A 361      -6.105  11.882   9.147  1.00 84.79           C  
ATOM   2934  C   PHE A 361      -5.403  12.359  10.430  1.00 84.79           C  
ATOM   2935  CB  PHE A 361      -5.429  12.484   7.908  1.00 84.79           C  
ATOM   2936  O   PHE A 361      -4.593  11.619  10.997  1.00 84.79           O  
ATOM   2937  CG  PHE A 361      -3.949  12.188   7.830  1.00 84.79           C  
ATOM   2938  CD1 PHE A 361      -3.016  13.054   8.430  1.00 84.79           C  
ATOM   2939  CD2 PHE A 361      -3.510  11.021   7.186  1.00 84.79           C  
ATOM   2940  CE1 PHE A 361      -1.649  12.729   8.420  1.00 84.79           C  
ATOM   2941  CE2 PHE A 361      -2.144  10.703   7.162  1.00 84.79           C  
ATOM   2942  CZ  PHE A 361      -1.217  11.542   7.799  1.00 84.79           C  
ATOM   2943  N   LEU A 362      -5.693  13.579  10.894  1.00 84.72           N  
ATOM   2944  CA  LEU A 362      -5.117  14.116  12.130  1.00 84.72           C  
ATOM   2945  C   LEU A 362      -5.639  13.397  13.377  1.00 84.72           C  
ATOM   2946  CB  LEU A 362      -5.382  15.628  12.225  1.00 84.72           C  
ATOM   2947  O   LEU A 362      -4.840  13.098  14.265  1.00 84.72           O  
ATOM   2948  CG  LEU A 362      -4.523  16.494  11.289  1.00 84.72           C  
ATOM   2949  CD1 LEU A 362      -4.874  17.964  11.518  1.00 84.72           C  
ATOM   2950  CD2 LEU A 362      -3.021  16.325  11.546  1.00 84.72           C  
ATOM   2951  N   ALA A 363      -6.929  13.057  13.418  1.00 78.20           N  
ATOM   2952  CA  ALA A 363      -7.509  12.293  14.521  1.00 78.20           C  
ATOM   2953  C   ALA A 363      -6.884  10.889  14.638  1.00 78.20           C  
ATOM   2954  CB  ALA A 363      -9.025  12.226  14.307  1.00 78.20           C  
ATOM   2955  O   ALA A 363      -6.509  10.448  15.727  1.00 78.20           O  
ATOM   2956  N   ASP A 364      -6.695  10.193  13.512  1.00 77.58           N  
ATOM   2957  CA  ASP A 364      -5.974   8.915  13.468  1.00 77.58           C  
ATOM   2958  C   ASP A 364      -4.541   9.050  13.994  1.00 77.58           C  
ATOM   2959  CB  ASP A 364      -5.840   8.431  12.020  1.00 77.58           C  
ATOM   2960  O   ASP A 364      -4.054   8.206  14.756  1.00 77.58           O  
ATOM   2961  CG  ASP A 364      -7.039   7.726  11.414  1.00 77.58           C  
ATOM   2962  OD1 ASP A 364      -7.967   7.355  12.162  1.00 77.58           O  
ATOM   2963  OD2 ASP A 364      -6.867   7.430  10.201  1.00 77.58           O  
ATOM   2964  N   LEU A 365      -3.842  10.098  13.546  1.00 84.18           N  
ATOM   2965  CA  LEU A 365      -2.462  10.363  13.926  1.00 84.18           C  
ATOM   2966  C   LEU A 365      -2.352  10.590  15.435  1.00 84.18           C  
ATOM   2967  CB  LEU A 365      -1.941  11.571  13.130  1.00 84.18           C  
ATOM   2968  O   LEU A 365      -1.470  10.002  16.063  1.00 84.18           O  
ATOM   2969  CG  LEU A 365      -0.455  11.882  13.372  1.00 84.18           C  
ATOM   2970  CD1 LEU A 365       0.446  10.809  12.751  1.00 84.18           C  
ATOM   2971  CD2 LEU A 365      -0.116  13.235  12.748  1.00 84.18           C  
ATOM   2972  N   GLU A 366      -3.242  11.395  16.016  1.00 84.10           N  
ATOM   2973  CA  GLU A 366      -3.295  11.660  17.454  1.00 84.10           C  
ATOM   2974  C   GLU A 366      -3.513  10.377  18.253  1.00 84.10           C  
ATOM   2975  CB  GLU A 366      -4.402  12.678  17.751  1.00 84.10           C  
ATOM   2976  O   GLU A 366      -2.692  10.041  19.107  1.00 84.10           O  
ATOM   2977  CG  GLU A 366      -4.458  13.048  19.240  1.00 84.10           C  
ATOM   2978  CD  GLU A 366      -5.306  14.295  19.512  1.00 84.10           C  
ATOM   2979  OE1 GLU A 366      -5.016  14.945  20.542  1.00 84.10           O  
ATOM   2980  OE2 GLU A 366      -6.192  14.605  18.688  1.00 84.10           O  
ATOM   2981  N   ASN A 367      -4.555   9.612  17.918  1.00 75.70           N  
ATOM   2982  CA  ASN A 367      -4.918   8.387  18.628  1.00 75.70           C  
ATOM   2983  C   ASN A 367      -3.774   7.364  18.644  1.00 75.70           C  
ATOM   2984  CB  ASN A 367      -6.172   7.803  17.955  1.00 75.70           C  
ATOM   2985  O   ASN A 367      -3.424   6.808  19.691  1.00 75.70           O  
ATOM   2986  CG  ASN A 367      -7.432   8.561  18.326  1.00 75.70           C  
ATOM   2987  ND2 ASN A 367      -8.365   8.712  17.420  1.00 75.70           N  
ATOM   2988  OD1 ASN A 367      -7.612   8.978  19.453  1.00 75.70           O  
ATOM   2989  N   LEU A 368      -3.154   7.126  17.485  1.00 76.50           N  
ATOM   2990  CA  LEU A 368      -2.052   6.171  17.369  1.00 76.50           C  
ATOM   2991  C   LEU A 368      -0.802   6.649  18.116  1.00 76.50           C  
ATOM   2992  CB  LEU A 368      -1.746   5.928  15.882  1.00 76.50           C  
ATOM   2993  O   LEU A 368      -0.133   5.851  18.778  1.00 76.50           O  
ATOM   2994  CG  LEU A 368      -2.846   5.160  15.127  1.00 76.50           C  
ATOM   2995  CD1 LEU A 368      -2.501   5.120  13.637  1.00 76.50           C  
ATOM   2996  CD2 LEU A 368      -2.981   3.716  15.623  1.00 76.50           C  
ATOM   2997  N   SER A 369      -0.499   7.941  18.037  1.00 84.09           N  
ATOM   2998  CA  SER A 369       0.694   8.525  18.657  1.00 84.09           C  
ATOM   2999  C   SER A 369       0.565   8.617  20.176  1.00 84.09           C  
ATOM   3000  CB  SER A 369       0.951   9.909  18.080  1.00 84.09           C  
ATOM   3001  O   SER A 369       1.512   8.280  20.895  1.00 84.09           O  
ATOM   3002  OG  SER A 369       1.066   9.829  16.675  1.00 84.09           O  
ATOM   3003  N   ALA A 370      -0.617   8.981  20.677  1.00 78.78           N  
ATOM   3004  CA  ALA A 370      -0.941   8.986  22.098  1.00 78.78           C  
ATOM   3005  C   ALA A 370      -0.774   7.587  22.703  1.00 78.78           C  
ATOM   3006  CB  ALA A 370      -2.368   9.516  22.272  1.00 78.78           C  
ATOM   3007  O   ALA A 370      -0.114   7.431  23.734  1.00 78.78           O  
ATOM   3008  N   LEU A 371      -1.265   6.550  22.016  1.00 73.34           N  
ATOM   3009  CA  LEU A 371      -1.112   5.162  22.451  1.00 73.34           C  
ATOM   3010  C   LEU A 371       0.365   4.732  22.507  1.00 73.34           C  
ATOM   3011  CB  LEU A 371      -1.989   4.288  21.538  1.00 73.34           C  
ATOM   3012  O   LEU A 371       0.780   4.064  23.458  1.00 73.34           O  
ATOM   3013  CG  LEU A 371      -2.075   2.812  21.972  1.00 73.34           C  
ATOM   3014  CD1 LEU A 371      -3.469   2.251  21.692  1.00 73.34           C  
ATOM   3015  CD2 LEU A 371      -1.074   1.939  21.210  1.00 73.34           C  
ATOM   3016  N   GLN A 372       1.192   5.141  21.538  1.00 79.47           N  
ATOM   3017  CA  GLN A 372       2.636   4.865  21.549  1.00 79.47           C  
ATOM   3018  C   GLN A 372       3.365   5.568  22.702  1.00 79.47           C  
ATOM   3019  CB  GLN A 372       3.273   5.288  20.217  1.00 79.47           C  
ATOM   3020  O   GLN A 372       4.204   4.957  23.370  1.00 79.47           O  
ATOM   3021  CG  GLN A 372       2.906   4.351  19.063  1.00 79.47           C  
ATOM   3022  CD  GLN A 372       3.593   4.773  17.768  1.00 79.47           C  
ATOM   3023  NE2 GLN A 372       4.444   3.945  17.202  1.00 79.47           N  
ATOM   3024  OE1 GLN A 372       3.403   5.845  17.232  1.00 79.47           O  
ATOM   3025  N   ALA A 373       3.052   6.839  22.949  1.00 83.11           N  
ATOM   3026  CA  ALA A 373       3.633   7.603  24.049  1.00 83.11           C  
ATOM   3027  C   ALA A 373       3.221   7.025  25.414  1.00 83.11           C  
ATOM   3028  CB  ALA A 373       3.195   9.058  23.884  1.00 83.11           C  
ATOM   3029  O   ALA A 373       4.075   6.812  26.279  1.00 83.11           O  
ATOM   3030  N   GLN A 374       1.941   6.670  25.575  1.00 79.47           N  
ATOM   3031  CA  GLN A 374       1.395   6.083  26.799  1.00 79.47           C  
ATOM   3032  C   GLN A 374       2.064   4.750  27.153  1.00 79.47           C  
ATOM   3033  CB  GLN A 374      -0.121   5.904  26.634  1.00 79.47           C  
ATOM   3034  O   GLN A 374       2.363   4.512  28.323  1.00 79.47           O  
ATOM   3035  CG  GLN A 374      -0.794   5.419  27.930  1.00 79.47           C  
ATOM   3036  CD  GLN A 374      -2.288   5.162  27.762  1.00 79.47           C  
ATOM   3037  NE2 GLN A 374      -2.960   4.669  28.777  1.00 79.47           N  
ATOM   3038  OE1 GLN A 374      -2.880   5.363  26.722  1.00 79.47           O  
ATOM   3039  N   GLN A 375       2.381   3.902  26.166  1.00 75.75           N  
ATOM   3040  CA  GLN A 375       3.117   2.647  26.392  1.00 75.75           C  
ATOM   3041  C   GLN A 375       4.496   2.856  27.034  1.00 75.75           C  
ATOM   3042  CB  GLN A 375       3.300   1.904  25.062  1.00 75.75           C  
ATOM   3043  O   GLN A 375       5.012   1.955  27.699  1.00 75.75           O  
ATOM   3044  CG  GLN A 375       2.017   1.206  24.603  1.00 75.75           C  
ATOM   3045  CD  GLN A 375       2.170   0.551  23.235  1.00 75.75           C  
ATOM   3046  NE2 GLN A 375       1.100   0.028  22.684  1.00 75.75           N  
ATOM   3047  OE1 GLN A 375       3.238   0.451  22.649  1.00 75.75           O  
ATOM   3048  N   LYS A 376       5.092   4.039  26.856  1.00 78.91           N  
ATOM   3049  CA  LYS A 376       6.341   4.449  27.506  1.00 78.91           C  
ATOM   3050  C   LYS A 376       6.147   5.376  28.711  1.00 78.91           C  
ATOM   3051  CB  LYS A 376       7.257   5.092  26.463  1.00 78.91           C  
ATOM   3052  O   LYS A 376       7.138   5.781  29.314  1.00 78.91           O  
ATOM   3053  CG  LYS A 376       7.937   4.050  25.566  1.00 78.91           C  
ATOM   3054  CD  LYS A 376       9.180   4.729  25.005  1.00 78.91           C  
ATOM   3055  CE  LYS A 376      10.062   3.835  24.148  1.00 78.91           C  
ATOM   3056  NZ  LYS A 376      11.326   4.573  23.934  1.00 78.91           N  
ATOM   3057  N   GLY A 377       4.908   5.709  29.071  1.00 84.93           N  
ATOM   3058  CA  GLY A 377       4.601   6.667  30.135  1.00 84.93           C  
ATOM   3059  C   GLY A 377       4.967   8.117  29.790  1.00 84.93           C  
ATOM   3060  O   GLY A 377       5.236   8.905  30.694  1.00 84.93           O  
ATOM   3061  N   LEU A 378       5.013   8.462  28.501  1.00 89.55           N  
ATOM   3062  CA  LEU A 378       5.252   9.820  28.011  1.00 89.55           C  
ATOM   3063  C   LEU A 378       3.925  10.556  27.802  1.00 89.55           C  
ATOM   3064  CB  LEU A 378       6.053   9.769  26.699  1.00 89.55           C  
ATOM   3065  O   LEU A 378       2.900   9.931  27.529  1.00 89.55           O  
ATOM   3066  CG  LEU A 378       7.420   9.075  26.793  1.00 89.55           C  
ATOM   3067  CD1 LEU A 378       8.045   9.022  25.400  1.00 89.55           C  
ATOM   3068  CD2 LEU A 378       8.369   9.803  27.743  1.00 89.55           C  
ATOM   3069  N   ARG A 379       3.953  11.889  27.886  1.00 89.40           N  
ATOM   3070  CA  ARG A 379       2.823  12.727  27.456  1.00 89.40           C  
ATOM   3071  C   ARG A 379       2.890  12.969  25.947  1.00 89.40           C  
ATOM   3072  CB  ARG A 379       2.790  14.044  28.237  1.00 89.40           C  
ATOM   3073  O   ARG A 379       3.981  13.127  25.406  1.00 89.40           O  
ATOM   3074  CG  ARG A 379       2.499  13.821  29.725  1.00 89.40           C  
ATOM   3075  CD  ARG A 379       2.464  15.167  30.450  1.00 89.40           C  
ATOM   3076  NE  ARG A 379       2.242  14.987  31.897  1.00 89.40           N  
ATOM   3077  NH1 ARG A 379       2.554  17.179  32.485  1.00 89.40           N  
ATOM   3078  NH2 ARG A 379       2.040  15.672  34.058  1.00 89.40           N  
ATOM   3079  CZ  ARG A 379       2.282  15.943  32.804  1.00 89.40           C  
ATOM   3080  N   PHE A 380       1.737  13.003  25.290  1.00 91.27           N  
ATOM   3081  CA  PHE A 380       1.617  13.315  23.870  1.00 91.27           C  
ATOM   3082  C   PHE A 380       0.642  14.472  23.685  1.00 91.27           C  
ATOM   3083  CB  PHE A 380       1.153  12.082  23.093  1.00 91.27           C  
ATOM   3084  O   PHE A 380      -0.452  14.409  24.239  1.00 91.27           O  
ATOM   3085  CG  PHE A 380       1.009  12.350  21.612  1.00 91.27           C  
ATOM   3086  CD1 PHE A 380      -0.239  12.716  21.075  1.00 91.27           C  
ATOM   3087  CD2 PHE A 380       2.146  12.318  20.783  1.00 91.27           C  
ATOM   3088  CE1 PHE A 380      -0.341  13.069  19.720  1.00 91.27           C  
ATOM   3089  CE2 PHE A 380       2.038  12.667  19.427  1.00 91.27           C  
ATOM   3090  CZ  PHE A 380       0.794  13.049  18.895  1.00 91.27           C  
ATOM   3091  N   ASN A 381       1.035  15.481  22.908  1.00 90.63           N  
ATOM   3092  CA  ASN A 381       0.193  16.632  22.589  1.00 90.63           C  
ATOM   3093  C   ASN A 381       0.154  16.843  21.070  1.00 90.63           C  
ATOM   3094  CB  ASN A 381       0.746  17.891  23.283  1.00 90.63           C  
ATOM   3095  O   ASN A 381       1.212  16.888  20.434  1.00 90.63           O  
ATOM   3096  CG  ASN A 381       0.810  17.856  24.802  1.00 90.63           C  
ATOM   3097  ND2 ASN A 381       1.505  18.807  25.375  1.00 90.63           N  
ATOM   3098  OD1 ASN A 381       0.280  17.016  25.508  1.00 90.63           O  
ATOM   3099  N   LEU A 382      -1.037  17.031  20.501  1.00 89.21           N  
ATOM   3100  CA  LEU A 382      -1.226  17.519  19.135  1.00 89.21           C  
ATOM   3101  C   LEU A 382      -1.682  18.986  19.191  1.00 89.21           C  
ATOM   3102  CB  LEU A 382      -2.221  16.603  18.398  1.00 89.21           C  
ATOM   3103  O   LEU A 382      -2.702  19.303  19.795  1.00 89.21           O  
ATOM   3104  CG  LEU A 382      -2.425  16.969  16.914  1.00 89.21           C  
ATOM   3105  CD1 LEU A 382      -1.175  16.706  16.068  1.00 89.21           C  
ATOM   3106  CD2 LEU A 382      -3.548  16.156  16.280  1.00 89.21           C  
ATOM   3107  N   GLU A 383      -0.923  19.887  18.571  1.00 92.11           N  
ATOM   3108  CA  GLU A 383      -1.163  21.336  18.581  1.00 92.11           C  
ATOM   3109  C   GLU A 383      -1.403  21.842  17.141  1.00 92.11           C  
ATOM   3110  CB  GLU A 383       0.020  22.058  19.260  1.00 92.11           C  
ATOM   3111  O   GLU A 383      -0.466  22.287  16.465  1.00 92.11           O  
ATOM   3112  CG  GLU A 383       0.153  21.795  20.774  1.00 92.11           C  
ATOM   3113  CD  GLU A 383       1.430  22.393  21.411  1.00 92.11           C  
ATOM   3114  OE1 GLU A 383       1.724  22.022  22.575  1.00 92.11           O  
ATOM   3115  OE2 GLU A 383       2.177  23.163  20.753  1.00 92.11           O  
ATOM   3116  N   PRO A 384      -2.639  21.751  16.615  1.00 88.70           N  
ATOM   3117  CA  PRO A 384      -2.975  22.295  15.304  1.00 88.70           C  
ATOM   3118  C   PRO A 384      -3.094  23.828  15.346  1.00 88.70           C  
ATOM   3119  CB  PRO A 384      -4.289  21.615  14.915  1.00 88.70           C  
ATOM   3120  O   PRO A 384      -3.760  24.398  16.207  1.00 88.70           O  
ATOM   3121  CG  PRO A 384      -4.968  21.345  16.256  1.00 88.70           C  
ATOM   3122  CD  PRO A 384      -3.801  21.100  17.212  1.00 88.70           C  
ATOM   3123  N   THR A 385      -2.484  24.509  14.377  1.00 88.11           N  
ATOM   3124  CA  THR A 385      -2.656  25.947  14.131  1.00 88.11           C  
ATOM   3125  C   THR A 385      -3.730  26.141  13.070  1.00 88.11           C  
ATOM   3126  CB  THR A 385      -1.346  26.601  13.678  1.00 88.11           C  
ATOM   3127  O   THR A 385      -3.530  25.785  11.910  1.00 88.11           O  
ATOM   3128  CG2 THR A 385      -1.464  28.120  13.556  1.00 88.11           C  
ATOM   3129  OG1 THR A 385      -0.332  26.340  14.621  1.00 88.11           O  
ATOM   3130  N   LEU A 386      -4.872  26.695  13.472  1.00 83.80           N  
ATOM   3131  CA  LEU A 386      -6.002  26.967  12.584  1.00 83.80           C  
ATOM   3132  C   LEU A 386      -5.785  28.258  11.764  1.00 83.80           C  
ATOM   3133  CB  LEU A 386      -7.293  27.038  13.424  1.00 83.80           C  
ATOM   3134  O   LEU A 386      -5.154  29.190  12.269  1.00 83.80           O  
ATOM   3135  CG  LEU A 386      -7.666  25.728  14.149  1.00 83.80           C  
ATOM   3136  CD1 LEU A 386      -8.888  25.972  15.033  1.00 83.80           C  
ATOM   3137  CD2 LEU A 386      -7.994  24.597  13.171  1.00 83.80           C  
ATOM   3138  N   PRO A 387      -6.359  28.364  10.547  1.00 82.93           N  
ATOM   3139  CA  PRO A 387      -7.215  27.374   9.884  1.00 82.93           C  
ATOM   3140  C   PRO A 387      -6.418  26.231   9.234  1.00 82.93           C  
ATOM   3141  CB  PRO A 387      -8.004  28.178   8.847  1.00 82.93           C  
ATOM   3142  O   PRO A 387      -5.353  26.450   8.667  1.00 82.93           O  
ATOM   3143  CG  PRO A 387      -7.023  29.277   8.438  1.00 82.93           C  
ATOM   3144  CD  PRO A 387      -6.253  29.564   9.728  1.00 82.93           C  
ATOM   3145  N   LEU A 388      -6.966  25.012   9.285  1.00 85.82           N  
ATOM   3146  CA  LEU A 388      -6.466  23.854   8.539  1.00 85.82           C  
ATOM   3147  C   LEU A 388      -7.487  23.444   7.463  1.00 85.82           C  
ATOM   3148  CB  LEU A 388      -6.155  22.681   9.488  1.00 85.82           C  
ATOM   3149  O   LEU A 388      -8.695  23.556   7.702  1.00 85.82           O  
ATOM   3150  CG  LEU A 388      -4.976  22.919  10.449  1.00 85.82           C  
ATOM   3151  CD1 LEU A 388      -4.833  21.720  11.384  1.00 85.82           C  
ATOM   3152  CD2 LEU A 388      -3.644  23.102   9.719  1.00 85.82           C  
ATOM   3153  N   PRO A 389      -7.031  22.978   6.289  1.00 83.47           N  
ATOM   3154  CA  PRO A 389      -7.919  22.477   5.245  1.00 83.47           C  
ATOM   3155  C   PRO A 389      -8.631  21.202   5.707  1.00 83.47           C  
ATOM   3156  CB  PRO A 389      -7.013  22.235   4.037  1.00 83.47           C  
ATOM   3157  O   PRO A 389      -8.051  20.389   6.424  1.00 83.47           O  
ATOM   3158  CG  PRO A 389      -5.659  21.917   4.667  1.00 83.47           C  
ATOM   3159  CD  PRO A 389      -5.638  22.818   5.895  1.00 83.47           C  
ATOM   3160  N   HIS A 390      -9.885  21.018   5.287  1.00 79.64           N  
ATOM   3161  CA  HIS A 390     -10.646  19.802   5.607  1.00 79.64           C  
ATOM   3162  C   HIS A 390     -10.200  18.629   4.729  1.00 79.64           C  
ATOM   3163  CB  HIS A 390     -12.152  20.059   5.447  1.00 79.64           C  
ATOM   3164  O   HIS A 390     -10.122  17.498   5.200  1.00 79.64           O  
ATOM   3165  CG  HIS A 390     -12.725  20.983   6.493  1.00 79.64           C  
ATOM   3166  CD2 HIS A 390     -13.872  20.786   7.216  1.00 79.64           C  
ATOM   3167  ND1 HIS A 390     -12.185  22.178   6.915  1.00 79.64           N  
ATOM   3168  CE1 HIS A 390     -12.987  22.685   7.862  1.00 79.64           C  
ATOM   3169  NE2 HIS A 390     -14.029  21.874   8.085  1.00 79.64           N  
ATOM   3170  N   GLN A 391      -9.850  18.911   3.470  1.00 82.80           N  
ATOM   3171  CA  GLN A 391      -9.323  17.939   2.521  1.00 82.80           C  
ATOM   3172  C   GLN A 391      -8.068  18.469   1.835  1.00 82.80           C  
ATOM   3173  CB  GLN A 391     -10.370  17.584   1.461  1.00 82.80           C  
ATOM   3174  O   GLN A 391      -8.010  19.637   1.443  1.00 82.80           O  
ATOM   3175  CG  GLN A 391     -11.590  16.845   2.029  1.00 82.80           C  
ATOM   3176  CD  GLN A 391     -12.468  16.296   0.908  1.00 82.80           C  
ATOM   3177  NE2 GLN A 391     -13.767  16.489   0.953  1.00 82.80           N  
ATOM   3178  OE1 GLN A 391     -11.982  15.687  -0.032  1.00 82.80           O  
ATOM   3179  N   VAL A 392      -7.081  17.595   1.643  1.00 90.33           N  
ATOM   3180  CA  VAL A 392      -5.840  17.909   0.923  1.00 90.33           C  
ATOM   3181  C   VAL A 392      -5.520  16.847  -0.113  1.00 90.33           C  
ATOM   3182  CB  VAL A 392      -4.642  18.109   1.866  1.00 90.33           C  
ATOM   3183  O   VAL A 392      -5.735  15.661   0.115  1.00 90.33           O  
ATOM   3184  CG1 VAL A 392      -4.866  19.312   2.781  1.00 90.33           C  
ATOM   3185  CG2 VAL A 392      -4.320  16.874   2.723  1.00 90.33           C  
ATOM   3186  N   ILE A 393      -4.960  17.253  -1.247  1.00 91.26           N  
ATOM   3187  CA  ILE A 393      -4.516  16.338  -2.297  1.00 91.26           C  
ATOM   3188  C   ILE A 393      -3.081  15.910  -2.003  1.00 91.26           C  
ATOM   3189  CB  ILE A 393      -4.683  16.970  -3.692  1.00 91.26           C  
ATOM   3190  O   ILE A 393      -2.134  16.678  -2.188  1.00 91.26           O  
ATOM   3191  CG1 ILE A 393      -6.168  17.307  -3.949  1.00 91.26           C  
ATOM   3192  CG2 ILE A 393      -4.138  16.006  -4.763  1.00 91.26           C  
ATOM   3193  CD1 ILE A 393      -6.431  18.003  -5.289  1.00 91.26           C  
ATOM   3194  N   THR A 394      -2.899  14.672  -1.547  1.00 93.06           N  
ATOM   3195  CA  THR A 394      -1.572  14.113  -1.267  1.00 93.06           C  
ATOM   3196  C   THR A 394      -1.602  12.586  -1.195  1.00 93.06           C  
ATOM   3197  CB  THR A 394      -1.005  14.729   0.026  1.00 93.06           C  
ATOM   3198  O   THR A 394      -2.662  11.967  -1.202  1.00 93.06           O  
ATOM   3199  CG2 THR A 394      -1.591  14.159   1.318  1.00 93.06           C  
ATOM   3200  OG1 THR A 394       0.398  14.576   0.047  1.00 93.06           O  
ATOM   3201  N   ASP A 395      -0.434  11.952  -1.115  1.00 89.47           N  
ATOM   3202  CA  ASP A 395      -0.329  10.519  -0.832  1.00 89.47           C  
ATOM   3203  C   ASP A 395      -0.420  10.290   0.683  1.00 89.47           C  
ATOM   3204  CB  ASP A 395       0.942   9.949  -1.473  1.00 89.47           C  
ATOM   3205  O   ASP A 395       0.582  10.307   1.412  1.00 89.47           O  
ATOM   3206  CG  ASP A 395       1.050   8.419  -1.381  1.00 89.47           C  
ATOM   3207  OD1 ASP A 395       0.582   7.823  -0.375  1.00 89.47           O  
ATOM   3208  OD2 ASP A 395       1.754   7.851  -2.254  1.00 89.47           O  
ATOM   3209  N   GLY A 396      -1.647  10.089   1.170  1.00 86.69           N  
ATOM   3210  CA  GLY A 396      -1.930   9.899   2.594  1.00 86.69           C  
ATOM   3211  C   GLY A 396      -1.196   8.704   3.208  1.00 86.69           C  
ATOM   3212  O   GLY A 396      -0.833   8.736   4.386  1.00 86.69           O  
ATOM   3213  N   THR A 397      -0.897   7.667   2.418  1.00 82.08           N  
ATOM   3214  CA  THR A 397      -0.143   6.496   2.890  1.00 82.08           C  
ATOM   3215  C   THR A 397       1.315   6.861   3.152  1.00 82.08           C  
ATOM   3216  CB  THR A 397      -0.229   5.333   1.891  1.00 82.08           C  
ATOM   3217  O   THR A 397       1.862   6.517   4.205  1.00 82.08           O  
ATOM   3218  CG2 THR A 397       0.485   4.077   2.398  1.00 82.08           C  
ATOM   3219  OG1 THR A 397      -1.572   4.963   1.711  1.00 82.08           O  
ATOM   3220  N   ARG A 398       1.955   7.589   2.229  1.00 87.96           N  
ATOM   3221  CA  ARG A 398       3.349   8.035   2.400  1.00 87.96           C  
ATOM   3222  C   ARG A 398       3.487   9.104   3.468  1.00 87.96           C  
ATOM   3223  CB  ARG A 398       3.928   8.527   1.066  1.00 87.96           C  
ATOM   3224  O   ARG A 398       4.429   9.022   4.256  1.00 87.96           O  
ATOM   3225  CG  ARG A 398       3.964   7.430  -0.002  1.00 87.96           C  
ATOM   3226  CD  ARG A 398       4.811   6.222   0.391  1.00 87.96           C  
ATOM   3227  NE  ARG A 398       4.577   5.127  -0.555  1.00 87.96           N  
ATOM   3228  NH1 ARG A 398       5.569   3.456   0.684  1.00 87.96           N  
ATOM   3229  NH2 ARG A 398       4.599   2.980  -1.268  1.00 87.96           N  
ATOM   3230  CZ  ARG A 398       4.920   3.867  -0.372  1.00 87.96           C  
ATOM   3231  N   LEU A 399       2.536  10.032   3.560  1.00 92.63           N  
ATOM   3232  CA  LEU A 399       2.496  11.007   4.649  1.00 92.63           C  
ATOM   3233  C   LEU A 399       2.452  10.304   6.011  1.00 92.63           C  
ATOM   3234  CB  LEU A 399       1.279  11.932   4.472  1.00 92.63           C  
ATOM   3235  O   LEU A 399       3.275  10.584   6.884  1.00 92.63           O  
ATOM   3236  CG  LEU A 399       1.205  13.056   5.523  1.00 92.63           C  
ATOM   3237  CD1 LEU A 399       2.523  13.824   5.667  1.00 92.63           C  
ATOM   3238  CD2 LEU A 399       0.062  14.000   5.163  1.00 92.63           C  
ATOM   3239  N   ARG A 400       1.557   9.320   6.162  1.00 87.97           N  
ATOM   3240  CA  ARG A 400       1.446   8.515   7.385  1.00 87.97           C  
ATOM   3241  C   ARG A 400       2.742   7.778   7.701  1.00 87.97           C  
ATOM   3242  CB  ARG A 400       0.270   7.541   7.240  1.00 87.97           C  
ATOM   3243  O   ARG A 400       3.180   7.796   8.845  1.00 87.97           O  
ATOM   3244  CG  ARG A 400      -0.279   7.073   8.594  1.00 87.97           C  
ATOM   3245  CD  ARG A 400      -1.498   6.153   8.416  1.00 87.97           C  
ATOM   3246  NE  ARG A 400      -2.583   6.780   7.627  1.00 87.97           N  
ATOM   3247  NH1 ARG A 400      -4.045   7.395   9.325  1.00 87.97           N  
ATOM   3248  NH2 ARG A 400      -4.653   7.665   7.233  1.00 87.97           N  
ATOM   3249  CZ  ARG A 400      -3.734   7.280   8.067  1.00 87.97           C  
ATOM   3250  N   GLN A 401       3.391   7.183   6.698  1.00 85.70           N  
ATOM   3251  CA  GLN A 401       4.675   6.489   6.859  1.00 85.70           C  
ATOM   3252  C   GLN A 401       5.773   7.426   7.383  1.00 85.70           C  
ATOM   3253  CB  GLN A 401       5.077   5.859   5.512  1.00 85.70           C  
ATOM   3254  O   GLN A 401       6.533   7.047   8.276  1.00 85.70           O  
ATOM   3255  CG  GLN A 401       6.373   5.026   5.571  1.00 85.70           C  
ATOM   3256  CD  GLN A 401       6.740   4.379   4.229  1.00 85.70           C  
ATOM   3257  NE2 GLN A 401       7.753   3.535   4.194  1.00 85.70           N  
ATOM   3258  OE1 GLN A 401       6.133   4.617   3.191  1.00 85.70           O  
ATOM   3259  N   ILE A 402       5.861   8.647   6.846  1.00 91.88           N  
ATOM   3260  CA  ILE A 402       6.834   9.646   7.300  1.00 91.88           C  
ATOM   3261  C   ILE A 402       6.555  10.034   8.753  1.00 91.88           C  
ATOM   3262  CB  ILE A 402       6.829  10.885   6.380  1.00 91.88           C  
ATOM   3263  O   ILE A 402       7.449   9.913   9.592  1.00 91.88           O  
ATOM   3264  CG1 ILE A 402       7.301  10.548   4.947  1.00 91.88           C  
ATOM   3265  CG2 ILE A 402       7.744  11.966   6.978  1.00 91.88           C  
ATOM   3266  CD1 ILE A 402       6.938  11.648   3.939  1.00 91.88           C  
ATOM   3267  N   LEU A 403       5.329  10.469   9.055  1.00 93.26           N  
ATOM   3268  CA  LEU A 403       4.960  10.955  10.386  1.00 93.26           C  
ATOM   3269  C   LEU A 403       5.105   9.863  11.442  1.00 93.26           C  
ATOM   3270  CB  LEU A 403       3.520  11.491  10.358  1.00 93.26           C  
ATOM   3271  O   LEU A 403       5.688  10.103  12.496  1.00 93.26           O  
ATOM   3272  CG  LEU A 403       3.365  12.786   9.547  1.00 93.26           C  
ATOM   3273  CD1 LEU A 403       1.891  13.152   9.445  1.00 93.26           C  
ATOM   3274  CD2 LEU A 403       4.102  13.955  10.199  1.00 93.26           C  
ATOM   3275  N   TRP A 404       4.681   8.640  11.124  1.00 85.86           N  
ATOM   3276  CA  TRP A 404       4.830   7.503  12.023  1.00 85.86           C  
ATOM   3277  C   TRP A 404       6.300   7.209  12.336  1.00 85.86           C  
ATOM   3278  CB  TRP A 404       4.134   6.284  11.417  1.00 85.86           C  
ATOM   3279  O   TRP A 404       6.644   6.946  13.487  1.00 85.86           O  
ATOM   3280  CG  TRP A 404       3.979   5.155  12.378  1.00 85.86           C  
ATOM   3281  CD1 TRP A 404       3.112   5.152  13.415  1.00 85.86           C  
ATOM   3282  CD2 TRP A 404       4.707   3.893  12.454  1.00 85.86           C  
ATOM   3283  CE2 TRP A 404       4.199   3.155  13.566  1.00 85.86           C  
ATOM   3284  CE3 TRP A 404       5.745   3.298  11.703  1.00 85.86           C  
ATOM   3285  NE1 TRP A 404       3.237   3.974  14.119  1.00 85.86           N  
ATOM   3286  CH2 TRP A 404       5.709   1.315  13.133  1.00 85.86           C  
ATOM   3287  CZ2 TRP A 404       4.685   1.885  13.909  1.00 85.86           C  
ATOM   3288  CZ3 TRP A 404       6.240   2.022  12.037  1.00 85.86           C  
ATOM   3289  N   ASN A 405       7.197   7.313  11.349  1.00 84.56           N  
ATOM   3290  CA  ASN A 405       8.629   7.149  11.583  1.00 84.56           C  
ATOM   3291  C   ASN A 405       9.206   8.274  12.465  1.00 84.56           C  
ATOM   3292  CB  ASN A 405       9.347   7.034  10.231  1.00 84.56           C  
ATOM   3293  O   ASN A 405       9.997   7.998  13.367  1.00 84.56           O  
ATOM   3294  CG  ASN A 405      10.833   6.762  10.391  1.00 84.56           C  
ATOM   3295  ND2 ASN A 405      11.659   7.395   9.599  1.00 84.56           N  
ATOM   3296  OD1 ASN A 405      11.295   6.005  11.229  1.00 84.56           O  
ATOM   3297  N   LEU A 406       8.804   9.531  12.256  1.00 92.87           N  
ATOM   3298  CA  LEU A 406       9.267  10.660  13.076  1.00 92.87           C  
ATOM   3299  C   LEU A 406       8.787  10.549  14.529  1.00 92.87           C  
ATOM   3300  CB  LEU A 406       8.819  11.993  12.449  1.00 92.87           C  
ATOM   3301  O   LEU A 406       9.600  10.627  15.449  1.00 92.87           O  
ATOM   3302  CG  LEU A 406       9.442  12.323  11.081  1.00 92.87           C  
ATOM   3303  CD1 LEU A 406       8.922  13.677  10.600  1.00 92.87           C  
ATOM   3304  CD2 LEU A 406      10.972  12.368  11.119  1.00 92.87           C  
ATOM   3305  N   ILE A 407       7.497  10.281  14.737  1.00 91.47           N  
ATOM   3306  CA  ILE A 407       6.891  10.146  16.069  1.00 91.47           C  
ATOM   3307  C   ILE A 407       7.451   8.924  16.797  1.00 91.47           C  
ATOM   3308  CB  ILE A 407       5.354  10.088  15.941  1.00 91.47           C  
ATOM   3309  O   ILE A 407       7.822   9.009  17.967  1.00 91.47           O  
ATOM   3310  CG1 ILE A 407       4.834  11.434  15.384  1.00 91.47           C  
ATOM   3311  CG2 ILE A 407       4.700   9.771  17.297  1.00 91.47           C  
ATOM   3312  CD1 ILE A 407       3.351  11.422  15.015  1.00 91.47           C  
ATOM   3313  N   SER A 408       7.605   7.796  16.100  1.00 85.27           N  
ATOM   3314  CA  SER A 408       8.234   6.600  16.665  1.00 85.27           C  
ATOM   3315  C   SER A 408       9.672   6.879  17.115  1.00 85.27           C  
ATOM   3316  CB  SER A 408       8.192   5.472  15.636  1.00 85.27           C  
ATOM   3317  O   SER A 408      10.071   6.436  18.192  1.00 85.27           O  
ATOM   3318  OG  SER A 408       8.727   4.269  16.155  1.00 85.27           O  
ATOM   3319  N   ASN A 409      10.442   7.672  16.358  1.00 87.71           N  
ATOM   3320  CA  ASN A 409      11.776   8.102  16.781  1.00 87.71           C  
ATOM   3321  C   ASN A 409      11.719   9.030  18.006  1.00 87.71           C  
ATOM   3322  CB  ASN A 409      12.535   8.724  15.595  1.00 87.71           C  
ATOM   3323  O   ASN A 409      12.443   8.780  18.970  1.00 87.71           O  
ATOM   3324  CG  ASN A 409      12.988   7.678  14.590  1.00 87.71           C  
ATOM   3325  ND2 ASN A 409      12.899   7.968  13.317  1.00 87.71           N  
ATOM   3326  OD1 ASN A 409      13.447   6.595  14.935  1.00 87.71           O  
ATOM   3327  N   ALA A 410      10.826  10.020  18.028  1.00 91.24           N  
ATOM   3328  CA  ALA A 410      10.631  10.910  19.177  1.00 91.24           C  
ATOM   3329  C   ALA A 410      10.309  10.126  20.465  1.00 91.24           C  
ATOM   3330  CB  ALA A 410       9.517  11.899  18.820  1.00 91.24           C  
ATOM   3331  O   ALA A 410      10.987  10.266  21.487  1.00 91.24           O  
ATOM   3332  N   VAL A 411       9.348   9.199  20.394  1.00 87.49           N  
ATOM   3333  CA  VAL A 411       8.991   8.287  21.493  1.00 87.49           C  
ATOM   3334  C   VAL A 411      10.162   7.366  21.843  1.00 87.49           C  
ATOM   3335  CB  VAL A 411       7.738   7.466  21.111  1.00 87.49           C  
ATOM   3336  O   VAL A 411      10.406   7.052  23.010  1.00 87.49           O  
ATOM   3337  CG1 VAL A 411       7.407   6.362  22.125  1.00 87.49           C  
ATOM   3338  CG2 VAL A 411       6.501   8.366  21.008  1.00 87.49           C  
ATOM   3339  N   LYS A 412      10.931   6.901  20.853  1.00 84.22           N  
ATOM   3340  CA  LYS A 412      12.081   6.018  21.072  1.00 84.22           C  
ATOM   3341  C   LYS A 412      13.188   6.696  21.884  1.00 84.22           C  
ATOM   3342  CB  LYS A 412      12.589   5.477  19.738  1.00 84.22           C  
ATOM   3343  O   LYS A 412      13.704   6.045  22.795  1.00 84.22           O  
ATOM   3344  CG  LYS A 412      13.771   4.520  19.918  1.00 84.22           C  
ATOM   3345  CD  LYS A 412      14.203   4.024  18.543  1.00 84.22           C  
ATOM   3346  CE  LYS A 412      15.589   3.394  18.641  1.00 84.22           C  
ATOM   3347  NZ  LYS A 412      16.160   3.275  17.285  1.00 84.22           N  
ATOM   3348  N   PHE A 413      13.529   7.943  21.563  1.00 86.49           N  
ATOM   3349  CA  PHE A 413      14.652   8.688  22.150  1.00 86.49           C  
ATOM   3350  C   PHE A 413      14.281   9.532  23.378  1.00 86.49           C  
ATOM   3351  CB  PHE A 413      15.326   9.520  21.050  1.00 86.49           C  
ATOM   3352  O   PHE A 413      15.176  10.005  24.083  1.00 86.49           O  
ATOM   3353  CG  PHE A 413      15.984   8.671  19.977  1.00 86.49           C  
ATOM   3354  CD1 PHE A 413      17.107   7.886  20.295  1.00 86.49           C  
ATOM   3355  CD2 PHE A 413      15.496   8.674  18.657  1.00 86.49           C  
ATOM   3356  CE1 PHE A 413      17.728   7.106  19.304  1.00 86.49           C  
ATOM   3357  CE2 PHE A 413      16.090   7.863  17.673  1.00 86.49           C  
ATOM   3358  CZ  PHE A 413      17.214   7.082  17.996  1.00 86.49           C  
ATOM   3359  N   THR A 414      12.989   9.640  23.692  1.00 88.19           N  
ATOM   3360  CA  THR A 414      12.501  10.236  24.942  1.00 88.19           C  
ATOM   3361  C   THR A 414      12.335   9.158  26.017  1.00 88.19           C  
ATOM   3362  CB  THR A 414      11.199  11.013  24.710  1.00 88.19           C  
ATOM   3363  O   THR A 414      11.630   8.166  25.822  1.00 88.19           O  
ATOM   3364  CG2 THR A 414      10.815  11.861  25.922  1.00 88.19           C  
ATOM   3365  OG1 THR A 414      11.375  11.923  23.660  1.00 88.19           O  
ATOM   3366  N   GLN A 415      13.012   9.325  27.158  1.00 84.65           N  
ATOM   3367  CA  GLN A 415      12.884   8.413  28.309  1.00 84.65           C  
ATOM   3368  C   GLN A 415      11.809   8.872  29.300  1.00 84.65           C  
ATOM   3369  CB  GLN A 415      14.222   8.274  29.051  1.00 84.65           C  
ATOM   3370  O   GLN A 415      11.046   8.053  29.799  1.00 84.65           O  
ATOM   3371  CG  GLN A 415      15.302   7.550  28.235  1.00 84.65           C  
ATOM   3372  CD  GLN A 415      16.567   7.275  29.050  1.00 84.65           C  
ATOM   3373  NE2 GLN A 415      17.643   6.875  28.412  1.00 84.65           N  
ATOM   3374  OE1 GLN A 415      16.621   7.389  30.262  1.00 84.65           O  
ATOM   3375  N   GLN A 416      11.773  10.173  29.589  1.00 85.91           N  
ATOM   3376  CA  GLN A 416      10.773  10.846  30.415  1.00 85.91           C  
ATOM   3377  C   GLN A 416      10.506  12.214  29.794  1.00 85.91           C  
ATOM   3378  CB  GLN A 416      11.280  11.046  31.853  1.00 85.91           C  
ATOM   3379  O   GLN A 416      11.438  12.832  29.286  1.00 85.91           O  
ATOM   3380  CG  GLN A 416      11.470   9.729  32.616  1.00 85.91           C  
ATOM   3381  CD  GLN A 416      11.918   9.931  34.061  1.00 85.91           C  
ATOM   3382  NE2 GLN A 416      12.086   8.860  34.805  1.00 85.91           N  
ATOM   3383  OE1 GLN A 416      12.129  11.021  34.562  1.00 85.91           O  
ATOM   3384  N   GLY A 417       9.260  12.677  29.848  1.00 90.77           N  
ATOM   3385  CA  GLY A 417       8.860  13.957  29.272  1.00 90.77           C  
ATOM   3386  C   GLY A 417       7.661  13.803  28.348  1.00 90.77           C  
ATOM   3387  O   GLY A 417       6.723  13.056  28.645  1.00 90.77           O  
ATOM   3388  N   GLN A 418       7.699  14.533  27.242  1.00 93.15           N  
ATOM   3389  CA  GLN A 418       6.618  14.604  26.272  1.00 93.15           C  
ATOM   3390  C   GLN A 418       7.115  14.608  24.827  1.00 93.15           C  
ATOM   3391  CB  GLN A 418       5.727  15.816  26.590  1.00 93.15           C  
ATOM   3392  O   GLN A 418       8.276  14.933  24.555  1.00 93.15           O  
ATOM   3393  CG  GLN A 418       6.351  17.178  26.245  1.00 93.15           C  
ATOM   3394  CD  GLN A 418       5.507  18.348  26.744  1.00 93.15           C  
ATOM   3395  NE2 GLN A 418       5.762  19.542  26.258  1.00 93.15           N  
ATOM   3396  OE1 GLN A 418       4.644  18.226  27.605  1.00 93.15           O  
ATOM   3397  N   VAL A 419       6.202  14.255  23.928  1.00 94.50           N  
ATOM   3398  CA  VAL A 419       6.320  14.424  22.482  1.00 94.50           C  
ATOM   3399  C   VAL A 419       5.176  15.325  22.034  1.00 94.50           C  
ATOM   3400  CB  VAL A 419       6.291  13.065  21.757  1.00 94.50           C  
ATOM   3401  O   VAL A 419       4.017  15.036  22.330  1.00 94.50           O  
ATOM   3402  CG1 VAL A 419       6.341  13.224  20.232  1.00 94.50           C  
ATOM   3403  CG2 VAL A 419       7.478  12.189  22.189  1.00 94.50           C  
ATOM   3404  N   THR A 420       5.494  16.404  21.331  1.00 95.24           N  
ATOM   3405  CA  THR A 420       4.508  17.358  20.817  1.00 95.24           C  
ATOM   3406  C   THR A 420       4.552  17.349  19.298  1.00 95.24           C  
ATOM   3407  CB  THR A 420       4.742  18.769  21.371  1.00 95.24           C  
ATOM   3408  O   THR A 420       5.626  17.452  18.710  1.00 95.24           O  
ATOM   3409  CG2 THR A 420       3.709  19.776  20.862  1.00 95.24           C  
ATOM   3410  OG1 THR A 420       4.617  18.781  22.777  1.00 95.24           O  
ATOM   3411  N   VAL A 421       3.394  17.241  18.653  1.00 95.22           N  
ATOM   3412  CA  VAL A 421       3.258  17.386  17.203  1.00 95.22           C  
ATOM   3413  C   VAL A 421       2.518  18.683  16.919  1.00 95.22           C  
ATOM   3414  CB  VAL A 421       2.569  16.170  16.561  1.00 95.22           C  
ATOM   3415  O   VAL A 421       1.369  18.826  17.323  1.00 95.22           O  
ATOM   3416  CG1 VAL A 421       2.460  16.338  15.037  1.00 95.22           C  
ATOM   3417  CG2 VAL A 421       3.364  14.887  16.835  1.00 95.22           C  
ATOM   3418  N   ARG A 422       3.150  19.630  16.225  1.00 95.52           N  
ATOM   3419  CA  ARG A 422       2.482  20.849  15.745  1.00 95.52           C  
ATOM   3420  C   ARG A 422       2.163  20.721  14.274  1.00 95.52           C  
ATOM   3421  CB  ARG A 422       3.283  22.127  16.017  1.00 95.52           C  
ATOM   3422  O   ARG A 422       2.989  20.228  13.507  1.00 95.52           O  
ATOM   3423  CG  ARG A 422       3.762  22.191  17.463  1.00 95.52           C  
ATOM   3424  CD  ARG A 422       4.212  23.598  17.842  1.00 95.52           C  
ATOM   3425  NE  ARG A 422       4.573  23.608  19.263  1.00 95.52           N  
ATOM   3426  NH1 ARG A 422       6.767  22.959  18.996  1.00 95.52           N  
ATOM   3427  NH2 ARG A 422       5.892  23.044  21.019  1.00 95.52           N  
ATOM   3428  CZ  ARG A 422       5.736  23.222  19.746  1.00 95.52           C  
ATOM   3429  N   VAL A 423       0.982  21.182  13.884  1.00 94.16           N  
ATOM   3430  CA  VAL A 423       0.524  21.132  12.493  1.00 94.16           C  
ATOM   3431  C   VAL A 423       0.080  22.519  12.076  1.00 94.16           C  
ATOM   3432  CB  VAL A 423      -0.602  20.102  12.291  1.00 94.16           C  
ATOM   3433  O   VAL A 423      -0.704  23.142  12.785  1.00 94.16           O  
ATOM   3434  CG1 VAL A 423      -0.895  19.913  10.798  1.00 94.16           C  
ATOM   3435  CG2 VAL A 423      -0.218  18.745  12.893  1.00 94.16           C  
ATOM   3436  N   ARG A 424       0.561  23.015  10.940  1.00 93.28           N  
ATOM   3437  CA  ARG A 424       0.104  24.286  10.361  1.00 93.28           C  
ATOM   3438  C   ARG A 424       0.036  24.193   8.840  1.00 93.28           C  
ATOM   3439  CB  ARG A 424       0.959  25.464  10.871  1.00 93.28           C  
ATOM   3440  O   ARG A 424       0.780  23.419   8.234  1.00 93.28           O  
ATOM   3441  CG  ARG A 424       2.411  25.452  10.382  1.00 93.28           C  
ATOM   3442  CD  ARG A 424       3.242  26.555  11.046  1.00 93.28           C  
ATOM   3443  NE  ARG A 424       4.591  26.631  10.444  1.00 93.28           N  
ATOM   3444  NH1 ARG A 424       4.371  28.675   9.419  1.00 93.28           N  
ATOM   3445  NH2 ARG A 424       5.930  27.290   8.724  1.00 93.28           N  
ATOM   3446  CZ  ARG A 424       4.976  27.539   9.566  1.00 93.28           C  
ATOM   3447  N   TYR A 425      -0.851  24.980   8.249  1.00 91.02           N  
ATOM   3448  CA  TYR A 425      -1.002  25.110   6.804  1.00 91.02           C  
ATOM   3449  C   TYR A 425      -0.660  26.545   6.407  1.00 91.02           C  
ATOM   3450  CB  TYR A 425      -2.427  24.709   6.413  1.00 91.02           C  
ATOM   3451  O   TYR A 425      -1.284  27.485   6.897  1.00 91.02           O  
ATOM   3452  CG  TYR A 425      -2.649  24.613   4.919  1.00 91.02           C  
ATOM   3453  CD1 TYR A 425      -3.453  25.553   4.248  1.00 91.02           C  
ATOM   3454  CD2 TYR A 425      -2.065  23.555   4.200  1.00 91.02           C  
ATOM   3455  CE1 TYR A 425      -3.697  25.413   2.866  1.00 91.02           C  
ATOM   3456  CE2 TYR A 425      -2.337  23.389   2.833  1.00 91.02           C  
ATOM   3457  OH  TYR A 425      -3.421  24.124   0.842  1.00 91.02           O  
ATOM   3458  CZ  TYR A 425      -3.160  24.314   2.161  1.00 91.02           C  
ATOM   3459  N   ASP A 426       0.371  26.701   5.581  1.00 86.94           N  
ATOM   3460  CA  ASP A 426       0.881  28.008   5.155  1.00 86.94           C  
ATOM   3461  C   ASP A 426       0.356  28.379   3.756  1.00 86.94           C  
ATOM   3462  CB  ASP A 426       2.426  28.017   5.201  1.00 86.94           C  
ATOM   3463  O   ASP A 426      -0.143  27.542   3.002  1.00 86.94           O  
ATOM   3464  CG  ASP A 426       3.043  28.204   6.597  1.00 86.94           C  
ATOM   3465  OD1 ASP A 426       2.324  28.386   7.603  1.00 86.94           O  
ATOM   3466  OD2 ASP A 426       4.296  28.237   6.712  1.00 86.94           O  
ATOM   3467  N   GLU A 427       0.514  29.652   3.383  1.00 77.51           N  
ATOM   3468  CA  GLU A 427       0.270  30.113   2.015  1.00 77.51           C  
ATOM   3469  C   GLU A 427       1.143  29.341   1.005  1.00 77.51           C  
ATOM   3470  CB  GLU A 427       0.537  31.625   1.891  1.00 77.51           C  
ATOM   3471  O   GLU A 427       2.339  29.133   1.223  1.00 77.51           O  
ATOM   3472  CG  GLU A 427      -0.439  32.496   2.705  1.00 77.51           C  
ATOM   3473  CD  GLU A 427      -0.184  34.010   2.552  1.00 77.51           C  
ATOM   3474  OE1 GLU A 427      -0.946  34.789   3.170  1.00 77.51           O  
ATOM   3475  OE2 GLU A 427       0.769  34.402   1.837  1.00 77.51           O  
ATOM   3476  N   GLY A 428       0.551  28.946  -0.127  1.00 78.87           N  
ATOM   3477  CA  GLY A 428       1.237  28.184  -1.178  1.00 78.87           C  
ATOM   3478  C   GLY A 428       1.066  26.667  -1.089  1.00 78.87           C  
ATOM   3479  O   GLY A 428       1.919  25.941  -1.593  1.00 78.87           O  
ATOM   3480  N   ASP A 429      -0.018  26.199  -0.469  1.00 88.03           N  
ATOM   3481  CA  ASP A 429      -0.407  24.788  -0.444  1.00 88.03           C  
ATOM   3482  C   ASP A 429       0.579  23.866   0.284  1.00 88.03           C  
ATOM   3483  CB  ASP A 429      -0.808  24.328  -1.856  1.00 88.03           C  
ATOM   3484  O   ASP A 429       0.772  22.702  -0.076  1.00 88.03           O  
ATOM   3485  CG  ASP A 429      -2.052  25.046  -2.393  1.00 88.03           C  
ATOM   3486  OD1 ASP A 429      -2.886  25.499  -1.567  1.00 88.03           O  
ATOM   3487  OD2 ASP A 429      -2.163  25.127  -3.635  1.00 88.03           O  
ATOM   3488  N   MET A 430       1.223  24.392   1.329  1.00 93.13           N  
ATOM   3489  CA  MET A 430       2.243  23.680   2.094  1.00 93.13           C  
ATOM   3490  C   MET A 430       1.724  23.270   3.472  1.00 93.13           C  
ATOM   3491  CB  MET A 430       3.524  24.516   2.198  1.00 93.13           C  
ATOM   3492  O   MET A 430       1.380  24.106   4.310  1.00 93.13           O  
ATOM   3493  CG  MET A 430       4.216  24.725   0.843  1.00 93.13           C  
ATOM   3494  SD  MET A 430       4.833  23.243  -0.018  1.00 93.13           S  
ATOM   3495  CE  MET A 430       6.129  22.689   1.115  1.00 93.13           C  
ATOM   3496  N   LEU A 431       1.750  21.963   3.735  1.00 94.32           N  
ATOM   3497  CA  LEU A 431       1.527  21.404   5.065  1.00 94.32           C  
ATOM   3498  C   LEU A 431       2.850  21.275   5.812  1.00 94.32           C  
ATOM   3499  CB  LEU A 431       0.820  20.042   4.978  1.00 94.32           C  
ATOM   3500  O   LEU A 431       3.824  20.702   5.312  1.00 94.32           O  
ATOM   3501  CG  LEU A 431      -0.709  20.091   4.869  1.00 94.32           C  
ATOM   3502  CD1 LEU A 431      -1.220  18.667   4.656  1.00 94.32           C  
ATOM   3503  CD2 LEU A 431      -1.349  20.601   6.166  1.00 94.32           C  
ATOM   3504  N   HIS A 432       2.850  21.765   7.047  1.00 96.38           N  
ATOM   3505  CA  HIS A 432       3.985  21.725   7.953  1.00 96.38           C  
ATOM   3506  C   HIS A 432       3.645  20.887   9.181  1.00 96.38           C  
ATOM   3507  CB  HIS A 432       4.355  23.153   8.355  1.00 96.38           C  
ATOM   3508  O   HIS A 432       2.648  21.139   9.859  1.00 96.38           O  
ATOM   3509  CG  HIS A 432       4.900  23.985   7.228  1.00 96.38           C  
ATOM   3510  CD2 HIS A 432       4.183  24.622   6.250  1.00 96.38           C  
ATOM   3511  ND1 HIS A 432       6.231  24.224   6.983  1.00 96.38           N  
ATOM   3512  CE1 HIS A 432       6.318  24.959   5.863  1.00 96.38           C  
ATOM   3513  NE2 HIS A 432       5.102  25.216   5.379  1.00 96.38           N  
ATOM   3514  N   PHE A 433       4.516  19.930   9.490  1.00 97.21           N  
ATOM   3515  CA  PHE A 433       4.467  19.133  10.709  1.00 97.21           C  
ATOM   3516  C   PHE A 433       5.769  19.306  11.479  1.00 97.21           C  
ATOM   3517  CB  PHE A 433       4.241  17.657  10.380  1.00 97.21           C  
ATOM   3518  O   PHE A 433       6.847  19.075  10.935  1.00 97.21           O  
ATOM   3519  CG  PHE A 433       2.890  17.341   9.787  1.00 97.21           C  
ATOM   3520  CD1 PHE A 433       1.868  16.857  10.621  1.00 97.21           C  
ATOM   3521  CD2 PHE A 433       2.668  17.481   8.403  1.00 97.21           C  
ATOM   3522  CE1 PHE A 433       0.620  16.521  10.078  1.00 97.21           C  
ATOM   3523  CE2 PHE A 433       1.419  17.140   7.858  1.00 97.21           C  
ATOM   3524  CZ  PHE A 433       0.401  16.658   8.698  1.00 97.21           C  
ATOM   3525  N   GLU A 434       5.680  19.661  12.752  1.00 97.50           N  
ATOM   3526  CA  GLU A 434       6.825  19.711  13.658  1.00 97.50           C  
ATOM   3527  C   GLU A 434       6.654  18.645  14.727  1.00 97.50           C  
ATOM   3528  CB  GLU A 434       6.975  21.096  14.288  1.00 97.50           C  
ATOM   3529  O   GLU A 434       5.724  18.712  15.522  1.00 97.50           O  
ATOM   3530  CG  GLU A 434       7.275  22.174  13.240  1.00 97.50           C  
ATOM   3531  CD  GLU A 434       7.438  23.573  13.845  1.00 97.50           C  
ATOM   3532  OE1 GLU A 434       7.766  24.477  13.042  1.00 97.50           O  
ATOM   3533  OE2 GLU A 434       7.261  23.729  15.077  1.00 97.50           O  
ATOM   3534  N   VAL A 435       7.544  17.657  14.747  1.00 96.85           N  
ATOM   3535  CA  VAL A 435       7.588  16.629  15.789  1.00 96.85           C  
ATOM   3536  C   VAL A 435       8.700  17.000  16.758  1.00 96.85           C  
ATOM   3537  CB  VAL A 435       7.775  15.223  15.190  1.00 96.85           C  
ATOM   3538  O   VAL A 435       9.879  16.838  16.442  1.00 96.85           O  
ATOM   3539  CG1 VAL A 435       7.715  14.155  16.290  1.00 96.85           C  
ATOM   3540  CG2 VAL A 435       6.695  14.897  14.147  1.00 96.85           C  
ATOM   3541  N   GLU A 436       8.316  17.526  17.915  1.00 96.77           N  
ATOM   3542  CA  GLU A 436       9.202  17.898  19.014  1.00 96.77           C  
ATOM   3543  C   GLU A 436       9.253  16.781  20.059  1.00 96.77           C  
ATOM   3544  CB  GLU A 436       8.751  19.238  19.614  1.00 96.77           C  
ATOM   3545  O   GLU A 436       8.230  16.301  20.547  1.00 96.77           O  
ATOM   3546  CG  GLU A 436       9.664  19.717  20.760  1.00 96.77           C  
ATOM   3547  CD  GLU A 436       9.248  21.077  21.345  1.00 96.77           C  
ATOM   3548  OE1 GLU A 436       9.871  21.518  22.333  1.00 96.77           O  
ATOM   3549  OE2 GLU A 436       8.290  21.701  20.828  1.00 96.77           O  
ATOM   3550  N   ASP A 437      10.465  16.380  20.424  1.00 94.31           N  
ATOM   3551  CA  ASP A 437      10.759  15.434  21.490  1.00 94.31           C  
ATOM   3552  C   ASP A 437      11.574  16.121  22.589  1.00 94.31           C  
ATOM   3553  CB  ASP A 437      11.443  14.188  20.896  1.00 94.31           C  
ATOM   3554  O   ASP A 437      12.398  16.984  22.305  1.00 94.31           O  
ATOM   3555  CG  ASP A 437      12.966  14.284  20.708  1.00 94.31           C  
ATOM   3556  OD1 ASP A 437      13.441  14.463  19.567  1.00 94.31           O  
ATOM   3557  OD2 ASP A 437      13.700  14.067  21.700  1.00 94.31           O  
ATOM   3558  N   SER A 438      11.370  15.715  23.844  1.00 92.36           N  
ATOM   3559  CA  SER A 438      12.132  16.196  25.016  1.00 92.36           C  
ATOM   3560  C   SER A 438      13.234  15.214  25.437  1.00 92.36           C  
ATOM   3561  CB  SER A 438      11.183  16.555  26.162  1.00 92.36           C  
ATOM   3562  O   SER A 438      13.594  15.108  26.611  1.00 92.36           O  
ATOM   3563  OG  SER A 438      10.266  15.503  26.409  1.00 92.36           O  
ATOM   3564  N   GLY A 439      13.726  14.422  24.485  1.00 88.50           N  
ATOM   3565  CA  GLY A 439      14.671  13.342  24.710  1.00 88.50           C  
ATOM   3566  C   GLY A 439      16.126  13.793  24.811  1.00 88.50           C  
ATOM   3567  O   GLY A 439      16.465  14.909  25.201  1.00 88.50           O  
ATOM   3568  N   ILE A 440      17.030  12.878  24.464  1.00 88.40           N  
ATOM   3569  CA  ILE A 440      18.483  13.074  24.613  1.00 88.40           C  
ATOM   3570  C   ILE A 440      19.068  14.164  23.702  1.00 88.40           C  
ATOM   3571  CB  ILE A 440      19.230  11.741  24.398  1.00 88.40           C  
ATOM   3572  O   ILE A 440      20.184  14.622  23.950  1.00 88.40           O  
ATOM   3573  CG1 ILE A 440      18.947  11.136  23.001  1.00 88.40           C  
ATOM   3574  CG2 ILE A 440      18.864  10.754  25.523  1.00 88.40           C  
ATOM   3575  CD1 ILE A 440      19.840   9.942  22.652  1.00 88.40           C  
ATOM   3576  N   GLY A 441      18.343  14.569  22.658  1.00 88.99           N  
ATOM   3577  CA  GLY A 441      18.845  15.456  21.613  1.00 88.99           C  
ATOM   3578  C   GLY A 441      20.013  14.868  20.809  1.00 88.99           C  
ATOM   3579  O   GLY A 441      20.521  13.776  21.072  1.00 88.99           O  
ATOM   3580  N   ILE A 442      20.444  15.615  19.798  1.00 88.73           N  
ATOM   3581  CA  ILE A 442      21.437  15.216  18.801  1.00 88.73           C  
ATOM   3582  C   ILE A 442      22.597  16.226  18.834  1.00 88.73           C  
ATOM   3583  CB  ILE A 442      20.790  15.108  17.398  1.00 88.73           C  
ATOM   3584  O   ILE A 442      22.353  17.435  18.827  1.00 88.73           O  
ATOM   3585  CG1 ILE A 442      19.565  14.160  17.413  1.00 88.73           C  
ATOM   3586  CG2 ILE A 442      21.832  14.621  16.372  1.00 88.73           C  
ATOM   3587  CD1 ILE A 442      18.767  14.141  16.105  1.00 88.73           C  
ATOM   3588  N   PRO A 443      23.866  15.773  18.869  1.00 88.18           N  
ATOM   3589  CA  PRO A 443      25.023  16.660  18.753  1.00 88.18           C  
ATOM   3590  C   PRO A 443      25.000  17.480  17.454  1.00 88.18           C  
ATOM   3591  CB  PRO A 443      26.253  15.748  18.790  1.00 88.18           C  
ATOM   3592  O   PRO A 443      24.630  16.968  16.398  1.00 88.18           O  
ATOM   3593  CG  PRO A 443      25.758  14.468  19.454  1.00 88.18           C  
ATOM   3594  CD  PRO A 443      24.294  14.393  19.040  1.00 88.18           C  
ATOM   3595  N   GLN A 444      25.440  18.742  17.499  1.00 88.14           N  
ATOM   3596  CA  GLN A 444      25.394  19.614  16.316  1.00 88.14           C  
ATOM   3597  C   GLN A 444      26.231  19.096  15.137  1.00 88.14           C  
ATOM   3598  CB  GLN A 444      25.835  21.043  16.660  1.00 88.14           C  
ATOM   3599  O   GLN A 444      25.834  19.259  13.988  1.00 88.14           O  
ATOM   3600  CG  GLN A 444      24.762  21.812  17.446  1.00 88.14           C  
ATOM   3601  CD  GLN A 444      24.864  23.325  17.262  1.00 88.14           C  
ATOM   3602  NE2 GLN A 444      23.837  24.058  17.629  1.00 88.14           N  
ATOM   3603  OE1 GLN A 444      25.844  23.880  16.792  1.00 88.14           O  
ATOM   3604  N   ASP A 445      27.353  18.428  15.404  1.00 85.92           N  
ATOM   3605  CA  ASP A 445      28.228  17.826  14.391  1.00 85.92           C  
ATOM   3606  C   ASP A 445      27.640  16.562  13.733  1.00 85.92           C  
ATOM   3607  CB  ASP A 445      29.598  17.548  15.028  1.00 85.92           C  
ATOM   3608  O   ASP A 445      28.212  16.014  12.784  1.00 85.92           O  
ATOM   3609  CG  ASP A 445      29.550  16.539  16.183  1.00 85.92           C  
ATOM   3610  OD1 ASP A 445      28.783  16.791  17.142  1.00 85.92           O  
ATOM   3611  OD2 ASP A 445      30.326  15.561  16.110  1.00 85.92           O  
ATOM   3612  N   GLU A 446      26.489  16.101  14.224  1.00 85.57           N  
ATOM   3613  CA  GLU A 446      25.802  14.893  13.778  1.00 85.57           C  
ATOM   3614  C   GLU A 446      24.518  15.196  12.986  1.00 85.57           C  
ATOM   3615  CB  GLU A 446      25.528  14.017  15.011  1.00 85.57           C  
ATOM   3616  O   GLU A 446      24.066  14.331  12.234  1.00 85.57           O  
ATOM   3617  CG  GLU A 446      26.819  13.536  15.705  1.00 85.57           C  
ATOM   3618  CD  GLU A 446      27.489  12.437  14.887  1.00 85.57           C  
ATOM   3619  OE1 GLU A 446      28.620  12.592  14.363  1.00 85.57           O  
ATOM   3620  OE2 GLU A 446      26.814  11.406  14.695  1.00 85.57           O  
ATOM   3621  N   LEU A 447      23.964  16.415  13.079  1.00 87.60           N  
ATOM   3622  CA  LEU A 447      22.676  16.803  12.473  1.00 87.60           C  
ATOM   3623  C   LEU A 447      22.607  16.587  10.958  1.00 87.60           C  
ATOM   3624  CB  LEU A 447      22.378  18.285  12.774  1.00 87.60           C  
ATOM   3625  O   LEU A 447      21.588  16.130  10.448  1.00 87.60           O  
ATOM   3626  CG  LEU A 447      22.088  18.616  14.245  1.00 87.60           C  
ATOM   3627  CD1 LEU A 447      21.891  20.124  14.411  1.00 87.60           C  
ATOM   3628  CD2 LEU A 447      20.830  17.927  14.766  1.00 87.60           C  
ATOM   3629  N   ASP A 448      23.687  16.853  10.224  1.00 81.72           N  
ATOM   3630  CA  ASP A 448      23.702  16.611   8.774  1.00 81.72           C  
ATOM   3631  C   ASP A 448      23.798  15.116   8.439  1.00 81.72           C  
ATOM   3632  CB  ASP A 448      24.873  17.370   8.136  1.00 81.72           C  
ATOM   3633  O   ASP A 448      23.306  14.657   7.403  1.00 81.72           O  
ATOM   3634  CG  ASP A 448      24.656  18.884   8.090  1.00 81.72           C  
ATOM   3635  OD1 ASP A 448      23.485  19.306   7.963  1.00 81.72           O  
ATOM   3636  OD2 ASP A 448      25.684  19.595   8.120  1.00 81.72           O  
ATOM   3637  N   LYS A 449      24.423  14.332   9.323  1.00 79.65           N  
ATOM   3638  CA  LYS A 449      24.730  12.918   9.090  1.00 79.65           C  
ATOM   3639  C   LYS A 449      23.546  12.001   9.369  1.00 79.65           C  
ATOM   3640  CB  LYS A 449      25.922  12.477   9.942  1.00 79.65           C  
ATOM   3641  O   LYS A 449      23.475  10.940   8.758  1.00 79.65           O  
ATOM   3642  CG  LYS A 449      27.218  13.272   9.721  1.00 79.65           C  
ATOM   3643  CD  LYS A 449      28.264  12.695  10.680  1.00 79.65           C  
ATOM   3644  CE  LYS A 449      29.554  13.511  10.776  1.00 79.65           C  
ATOM   3645  NZ  LYS A 449      29.862  13.781  12.206  1.00 79.65           N  
ATOM   3646  N   ILE A 450      22.600  12.382  10.234  1.00 82.49           N  
ATOM   3647  CA  ILE A 450      21.457  11.513  10.587  1.00 82.49           C  
ATOM   3648  C   ILE A 450      20.572  11.143   9.387  1.00 82.49           C  
ATOM   3649  CB  ILE A 450      20.601  12.105  11.726  1.00 82.49           C  
ATOM   3650  O   ILE A 450      19.900  10.116   9.414  1.00 82.49           O  
ATOM   3651  CG1 ILE A 450      19.811  13.344  11.260  1.00 82.49           C  
ATOM   3652  CG2 ILE A 450      21.446  12.384  12.980  1.00 82.49           C  
ATOM   3653  CD1 ILE A 450      18.920  13.957  12.337  1.00 82.49           C  
ATOM   3654  N   PHE A 451      20.586  11.952   8.323  1.00 83.63           N  
ATOM   3655  CA  PHE A 451      19.863  11.668   7.082  1.00 83.63           C  
ATOM   3656  C   PHE A 451      20.641  10.769   6.112  1.00 83.63           C  
ATOM   3657  CB  PHE A 451      19.486  12.988   6.408  1.00 83.63           C  
ATOM   3658  O   PHE A 451      20.097  10.377   5.078  1.00 83.63           O  
ATOM   3659  CG  PHE A 451      18.543  13.837   7.228  1.00 83.63           C  
ATOM   3660  CD1 PHE A 451      17.198  13.449   7.369  1.00 83.63           C  
ATOM   3661  CD2 PHE A 451      19.001  15.016   7.842  1.00 83.63           C  
ATOM   3662  CE1 PHE A 451      16.303  14.256   8.095  1.00 83.63           C  
ATOM   3663  CE2 PHE A 451      18.102  15.829   8.548  1.00 83.63           C  
ATOM   3664  CZ  PHE A 451      16.754  15.453   8.677  1.00 83.63           C  
ATOM   3665  N   ALA A 452      21.906  10.456   6.403  1.00 73.13           N  
ATOM   3666  CA  ALA A 452      22.690   9.528   5.604  1.00 73.13           C  
ATOM   3667  C   ALA A 452      22.245   8.084   5.870  1.00 73.13           C  
ATOM   3668  CB  ALA A 452      24.186   9.742   5.862  1.00 73.13           C  
ATOM   3669  O   ALA A 452      21.978   7.682   7.001  1.00 73.13           O  
ATOM   3670  N   MET A 453      22.193   7.282   4.807  1.00 67.89           N  
ATOM   3671  CA  MET A 453      21.808   5.876   4.917  1.00 67.89           C  
ATOM   3672  C   MET A 453      22.802   5.103   5.790  1.00 67.89           C  
ATOM   3673  CB  MET A 453      21.708   5.228   3.533  1.00 67.89           C  
ATOM   3674  O   MET A 453      24.015   5.275   5.658  1.00 67.89           O  
ATOM   3675  CG  MET A 453      20.573   5.830   2.698  1.00 67.89           C  
ATOM   3676  SD  MET A 453      20.294   5.002   1.107  1.00 67.89           S  
ATOM   3677  CE  MET A 453      21.803   5.448   0.206  1.00 67.89           C  
ATOM   3678  N   TYR A 454      22.272   4.219   6.639  1.00 63.13           N  
ATOM   3679  CA  TYR A 454      23.019   3.382   7.591  1.00 63.13           C  
ATOM   3680  C   TYR A 454      23.738   4.160   8.699  1.00 63.13           C  
ATOM   3681  CB  TYR A 454      23.970   2.424   6.855  1.00 63.13           C  
ATOM   3682  O   TYR A 454      24.526   3.581   9.451  1.00 63.13           O  
ATOM   3683  CG  TYR A 454      23.329   1.695   5.696  1.00 63.13           C  
ATOM   3684  CD1 TYR A 454      22.436   0.641   5.957  1.00 63.13           C  
ATOM   3685  CD2 TYR A 454      23.595   2.090   4.371  1.00 63.13           C  
ATOM   3686  CE1 TYR A 454      21.822  -0.036   4.888  1.00 63.13           C  
ATOM   3687  CE2 TYR A 454      22.961   1.432   3.300  1.00 63.13           C  
ATOM   3688  OH  TYR A 454      21.450  -0.277   2.540  1.00 63.13           O  
ATOM   3689  CZ  TYR A 454      22.075   0.365   3.561  1.00 63.13           C  
ATOM   3690  N   TYR A 455      23.473   5.461   8.822  1.00 66.34           N  
ATOM   3691  CA  TYR A 455      24.080   6.280   9.851  1.00 66.34           C  
ATOM   3692  C   TYR A 455      23.297   6.207  11.161  1.00 66.34           C  
ATOM   3693  CB  TYR A 455      24.230   7.717   9.363  1.00 66.34           C  
ATOM   3694  O   TYR A 455      22.070   6.292  11.182  1.00 66.34           O  
ATOM   3695  CG  TYR A 455      25.164   8.483  10.262  1.00 66.34           C  
ATOM   3696  CD1 TYR A 455      24.668   9.296  11.300  1.00 66.34           C  
ATOM   3697  CD2 TYR A 455      26.545   8.283  10.103  1.00 66.34           C  
ATOM   3698  CE1 TYR A 455      25.566   9.926  12.184  1.00 66.34           C  
ATOM   3699  CE2 TYR A 455      27.438   8.903  10.982  1.00 66.34           C  
ATOM   3700  OH  TYR A 455      27.900  10.257  12.808  1.00 66.34           O  
ATOM   3701  CZ  TYR A 455      26.954   9.716  12.016  1.00 66.34           C  
ATOM   3702  N   GLN A 456      24.023   6.063  12.269  1.00 65.45           N  
ATOM   3703  CA  GLN A 456      23.483   6.138  13.621  1.00 65.45           C  
ATOM   3704  C   GLN A 456      24.478   6.858  14.519  1.00 65.45           C  
ATOM   3705  CB  GLN A 456      23.200   4.742  14.188  1.00 65.45           C  
ATOM   3706  O   GLN A 456      25.665   6.523  14.528  1.00 65.45           O  
ATOM   3707  CG  GLN A 456      22.116   4.021  13.389  1.00 65.45           C  
ATOM   3708  CD  GLN A 456      21.642   2.758  14.078  1.00 65.45           C  
ATOM   3709  NE2 GLN A 456      20.380   2.457  13.922  1.00 65.45           N  
ATOM   3710  OE1 GLN A 456      22.366   2.034  14.744  1.00 65.45           O  
ATOM   3711  N   VAL A 457      23.976   7.813  15.300  1.00 68.22           N  
ATOM   3712  CA  VAL A 457      24.775   8.521  16.300  1.00 68.22           C  
ATOM   3713  C   VAL A 457      25.250   7.506  17.336  1.00 68.22           C  
ATOM   3714  CB  VAL A 457      23.977   9.667  16.952  1.00 68.22           C  
ATOM   3715  O   VAL A 457      24.449   6.769  17.920  1.00 68.22           O  
ATOM   3716  CG1 VAL A 457      24.857  10.472  17.914  1.00 68.22           C  
ATOM   3717  CG2 VAL A 457      23.427  10.624  15.887  1.00 68.22           C  
ATOM   3718  N   LYS A 458      26.567   7.424  17.537  1.00 61.91           N  
ATOM   3719  CA  LYS A 458      27.146   6.564  18.571  1.00 61.91           C  
ATOM   3720  C   LYS A 458      26.928   7.217  19.926  1.00 61.91           C  
ATOM   3721  CB  LYS A 458      28.636   6.308  18.321  1.00 61.91           C  
ATOM   3722  O   LYS A 458      27.256   8.383  20.113  1.00 61.91           O  
ATOM   3723  CG  LYS A 458      28.862   5.464  17.063  1.00 61.91           C  
ATOM   3724  CD  LYS A 458      30.351   5.149  16.907  1.00 61.91           C  
ATOM   3725  CE  LYS A 458      30.565   4.340  15.626  1.00 61.91           C  
ATOM   3726  NZ  LYS A 458      32.003   4.054  15.412  1.00 61.91           N  
ATOM   3727  N   ASP A 459      26.412   6.447  20.869  1.00 53.29           N  
ATOM   3728  CA  ASP A 459      26.194   6.916  22.229  1.00 53.29           C  
ATOM   3729  C   ASP A 459      27.548   7.232  22.897  1.00 53.29           C  
ATOM   3730  CB  ASP A 459      25.406   5.826  22.985  1.00 53.29           C  
ATOM   3731  O   ASP A 459      28.432   6.367  22.940  1.00 53.29           O  
ATOM   3732  CG  ASP A 459      24.279   6.357  23.867  1.00 53.29           C  
ATOM   3733  OD1 ASP A 459      24.257   7.581  24.113  1.00 53.29           O  
ATOM   3734  OD2 ASP A 459      23.501   5.501  24.341  1.00 53.29           O  
ATOM   3735  N   SER A 460      27.725   8.437  23.452  1.00 48.92           N  
ATOM   3736  CA  SER A 460      28.966   8.828  24.153  1.00 48.92           C  
ATOM   3737  C   SER A 460      29.278   7.929  25.356  1.00 48.92           C  
ATOM   3738  CB  SER A 460      28.888  10.284  24.631  1.00 48.92           C  
ATOM   3739  O   SER A 460      30.418   7.867  25.811  1.00 48.92           O  
ATOM   3740  OG  SER A 460      28.687  11.149  23.533  1.00 48.92           O  
ATOM   3741  N   HIS A 461      28.281   7.194  25.857  1.00 45.11           N  
ATOM   3742  CA  HIS A 461      28.406   6.276  26.989  1.00 45.11           C  
ATOM   3743  C   HIS A 461      28.654   4.813  26.591  1.00 45.11           C  
ATOM   3744  CB  HIS A 461      27.188   6.456  27.907  1.00 45.11           C  
ATOM   3745  O   HIS A 461      28.543   3.924  27.434  1.00 45.11           O  
ATOM   3746  CG  HIS A 461      27.241   7.772  28.632  1.00 45.11           C  
ATOM   3747  CD2 HIS A 461      27.904   8.019  29.803  1.00 45.11           C  
ATOM   3748  ND1 HIS A 461      26.699   8.964  28.210  1.00 45.11           N  
ATOM   3749  CE1 HIS A 461      27.026   9.906  29.112  1.00 45.11           C  
ATOM   3750  NE2 HIS A 461      27.762   9.377  30.101  1.00 45.11           N  
ATOM   3751  N   GLY A 462      28.969   4.523  25.321  1.00 40.22           N  
ATOM   3752  CA  GLY A 462      29.128   3.134  24.869  1.00 40.22           C  
ATOM   3753  C   GLY A 462      27.832   2.319  24.981  1.00 40.22           C  
ATOM   3754  O   GLY A 462      27.871   1.087  25.025  1.00 40.22           O  
ATOM   3755  N   GLY A 463      26.688   3.010  25.046  1.00 36.69           N  
ATOM   3756  CA  GLY A 463      25.363   2.417  24.969  1.00 36.69           C  
ATOM   3757  C   GLY A 463      25.203   1.633  23.669  1.00 36.69           C  
ATOM   3758  O   GLY A 463      25.814   1.948  22.644  1.00 36.69           O  
ATOM   3759  N   LYS A 464      24.408   0.559  23.722  1.00 40.23           N  
ATOM   3760  CA  LYS A 464      24.071  -0.237  22.536  1.00 40.23           C  
ATOM   3761  C   LYS A 464      23.564   0.710  21.437  1.00 40.23           C  
ATOM   3762  CB  LYS A 464      22.984  -1.270  22.863  1.00 40.23           C  
ATOM   3763  O   LYS A 464      22.726   1.553  21.757  1.00 40.23           O  
ATOM   3764  CG  LYS A 464      23.521  -2.436  23.699  1.00 40.23           C  
ATOM   3765  CD  LYS A 464      22.387  -3.411  24.034  1.00 40.23           C  
ATOM   3766  CE  LYS A 464      22.933  -4.602  24.827  1.00 40.23           C  
ATOM   3767  NZ  LYS A 464      21.846  -5.540  25.202  1.00 40.23           N  
ATOM   3768  N   PRO A 465      24.011   0.556  20.175  1.00 43.19           N  
ATOM   3769  CA  PRO A 465      23.446   1.301  19.057  1.00 43.19           C  
ATOM   3770  C   PRO A 465      21.924   1.254  19.141  1.00 43.19           C  
ATOM   3771  CB  PRO A 465      23.959   0.620  17.784  1.00 43.19           C  
ATOM   3772  O   PRO A 465      21.347   0.178  19.330  1.00 43.19           O  
ATOM   3773  CG  PRO A 465      25.239  -0.075  18.244  1.00 43.19           C  
ATOM   3774  CD  PRO A 465      24.964  -0.430  19.702  1.00 43.19           C  
ATOM   3775  N   ALA A 466      21.282   2.419  19.082  1.00 49.27           N  
ATOM   3776  CA  ALA A 466      19.839   2.511  19.188  1.00 49.27           C  
ATOM   3777  C   ALA A 466      19.204   1.610  18.120  1.00 49.27           C  
ATOM   3778  CB  ALA A 466      19.437   3.981  19.041  1.00 49.27           C  
ATOM   3779  O   ALA A 466      19.410   1.816  16.931  1.00 49.27           O  
ATOM   3780  N   THR A 467      18.411   0.627  18.543  1.00 49.10           N  
ATOM   3781  CA  THR A 467      17.767  -0.401  17.705  1.00 49.10           C  
ATOM   3782  C   THR A 467      17.115   0.186  16.449  1.00 49.10           C  
ATOM   3783  CB  THR A 467      16.700  -1.137  18.536  1.00 49.10           C  
ATOM   3784  O   THR A 467      16.027   0.751  16.500  1.00 49.10           O  
ATOM   3785  CG2 THR A 467      17.335  -2.092  19.546  1.00 49.10           C  
ATOM   3786  OG1 THR A 467      15.929  -0.218  19.287  1.00 49.10           O  
ATOM   3787  N   GLY A 468      17.786   0.126  15.305  1.00 55.87           N  
ATOM   3788  CA  GLY A 468      17.312   0.735  14.065  1.00 55.87           C  
ATOM   3789  C   GLY A 468      18.266   0.447  12.916  1.00 55.87           C  
ATOM   3790  O   GLY A 468      19.390   0.012  13.142  1.00 55.87           O  
ATOM   3791  N   THR A 469      17.822   0.686  11.689  1.00 58.71           N  
ATOM   3792  CA  THR A 469      18.596   0.407  10.467  1.00 58.71           C  
ATOM   3793  C   THR A 469      19.458   1.579  10.012  1.00 58.71           C  
ATOM   3794  CB  THR A 469      17.630   0.065   9.328  1.00 58.71           C  
ATOM   3795  O   THR A 469      20.385   1.392   9.232  1.00 58.71           O  
ATOM   3796  CG2 THR A 469      16.917  -1.238   9.608  1.00 58.71           C  
ATOM   3797  OG1 THR A 469      16.642   1.071   9.227  1.00 58.71           O  
ATOM   3798  N   GLY A 470      19.120   2.800  10.445  1.00 63.58           N  
ATOM   3799  CA  GLY A 470      19.642   4.024   9.831  1.00 63.58           C  
ATOM   3800  C   GLY A 470      19.093   4.260   8.415  1.00 63.58           C  
ATOM   3801  O   GLY A 470      19.665   5.043   7.664  1.00 63.58           O  
ATOM   3802  N   ILE A 471      18.018   3.562   8.018  1.00 64.33           N  
ATOM   3803  CA  ILE A 471      17.382   3.716   6.699  1.00 64.33           C  
ATOM   3804  C   ILE A 471      16.134   4.598   6.807  1.00 64.33           C  
ATOM   3805  CB  ILE A 471      17.071   2.338   6.067  1.00 64.33           C  
ATOM   3806  O   ILE A 471      15.947   5.484   5.977  1.00 64.33           O  
ATOM   3807  CG1 ILE A 471      18.349   1.479   5.915  1.00 64.33           C  
ATOM   3808  CG2 ILE A 471      16.402   2.529   4.697  1.00 64.33           C  
ATOM   3809  CD1 ILE A 471      18.052   0.026   5.513  1.00 64.33           C  
ATOM   3810  N   GLY A 472      15.323   4.411   7.856  1.00 73.91           N  
ATOM   3811  CA  GLY A 472      14.012   5.053   7.991  1.00 73.91           C  
ATOM   3812  C   GLY A 472      14.028   6.568   7.773  1.00 73.91           C  
ATOM   3813  O   GLY A 472      13.284   7.068   6.940  1.00 73.91           O  
ATOM   3814  N   LEU A 473      14.903   7.315   8.461  1.00 83.23           N  
ATOM   3815  CA  LEU A 473      14.944   8.781   8.330  1.00 83.23           C  
ATOM   3816  C   LEU A 473      15.403   9.242   6.931  1.00 83.23           C  
ATOM   3817  CB  LEU A 473      15.830   9.363   9.448  1.00 83.23           C  
ATOM   3818  O   LEU A 473      14.873  10.216   6.395  1.00 83.23           O  
ATOM   3819  CG  LEU A 473      15.758  10.899   9.557  1.00 83.23           C  
ATOM   3820  CD1 LEU A 473      14.373  11.398   9.972  1.00 83.23           C  
ATOM   3821  CD2 LEU A 473      16.765  11.403  10.584  1.00 83.23           C  
ATOM   3822  N   ALA A 474      16.337   8.515   6.312  1.00 78.27           N  
ATOM   3823  CA  ALA A 474      16.778   8.776   4.942  1.00 78.27           C  
ATOM   3824  C   ALA A 474      15.639   8.537   3.931  1.00 78.27           C  
ATOM   3825  CB  ALA A 474      17.999   7.894   4.646  1.00 78.27           C  
ATOM   3826  O   ALA A 474      15.436   9.346   3.021  1.00 78.27           O  
ATOM   3827  N   VAL A 475      14.860   7.463   4.120  1.00 80.88           N  
ATOM   3828  CA  VAL A 475      13.667   7.157   3.314  1.00 80.88           C  
ATOM   3829  C   VAL A 475      12.594   8.220   3.522  1.00 80.88           C  
ATOM   3830  CB  VAL A 475      13.128   5.742   3.614  1.00 80.88           C  
ATOM   3831  O   VAL A 475      12.117   8.784   2.539  1.00 80.88           O  
ATOM   3832  CG1 VAL A 475      11.776   5.468   2.942  1.00 80.88           C  
ATOM   3833  CG2 VAL A 475      14.114   4.694   3.090  1.00 80.88           C  
ATOM   3834  N   SER A 476      12.274   8.568   4.770  1.00 87.88           N  
ATOM   3835  CA  SER A 476      11.298   9.610   5.100  1.00 87.88           C  
ATOM   3836  C   SER A 476      11.642  10.947   4.447  1.00 87.88           C  
ATOM   3837  CB  SER A 476      11.215   9.797   6.617  1.00 87.88           C  
ATOM   3838  O   SER A 476      10.785  11.548   3.803  1.00 87.88           O  
ATOM   3839  OG  SER A 476      10.645   8.660   7.231  1.00 87.88           O  
ATOM   3840  N   ARG A 477      12.905  11.389   4.526  1.00 89.96           N  
ATOM   3841  CA  ARG A 477      13.336  12.645   3.895  1.00 89.96           C  
ATOM   3842  C   ARG A 477      13.231  12.588   2.374  1.00 89.96           C  
ATOM   3843  CB  ARG A 477      14.755  12.990   4.367  1.00 89.96           C  
ATOM   3844  O   ARG A 477      12.834  13.561   1.737  1.00 89.96           O  
ATOM   3845  CG  ARG A 477      15.152  14.381   3.865  1.00 89.96           C  
ATOM   3846  CD  ARG A 477      16.460  14.862   4.485  1.00 89.96           C  
ATOM   3847  NE  ARG A 477      16.778  16.214   4.021  1.00 89.96           N  
ATOM   3848  NH1 ARG A 477      18.806  16.453   5.071  1.00 89.96           N  
ATOM   3849  NH2 ARG A 477      17.873  18.176   3.971  1.00 89.96           N  
ATOM   3850  CZ  ARG A 477      17.821  16.937   4.364  1.00 89.96           C  
ATOM   3851  N   ARG A 478      13.569  11.449   1.766  1.00 84.18           N  
ATOM   3852  CA  ARG A 478      13.459  11.268   0.314  1.00 84.18           C  
ATOM   3853  C   ARG A 478      11.998  11.221  -0.150  1.00 84.18           C  
ATOM   3854  CB  ARG A 478      14.268  10.029  -0.085  1.00 84.18           C  
ATOM   3855  O   ARG A 478      11.705  11.750  -1.219  1.00 84.18           O  
ATOM   3856  CG  ARG A 478      14.510   9.964  -1.598  1.00 84.18           C  
ATOM   3857  CD  ARG A 478      15.300   8.697  -1.946  1.00 84.18           C  
ATOM   3858  NE  ARG A 478      15.456   8.547  -3.406  1.00 84.18           N  
ATOM   3859  NH1 ARG A 478      16.391   6.441  -3.402  1.00 84.18           N  
ATOM   3860  NH2 ARG A 478      15.915   7.451  -5.336  1.00 84.18           N  
ATOM   3861  CZ  ARG A 478      15.930   7.485  -4.035  1.00 84.18           C  
ATOM   3862  N   LEU A 479      11.096  10.634   0.639  1.00 88.06           N  
ATOM   3863  CA  LEU A 479       9.653  10.679   0.390  1.00 88.06           C  
ATOM   3864  C   LEU A 479       9.125  12.115   0.489  1.00 88.06           C  
ATOM   3865  CB  LEU A 479       8.902   9.737   1.351  1.00 88.06           C  
ATOM   3866  O   LEU A 479       8.488  12.564  -0.456  1.00 88.06           O  
ATOM   3867  CG  LEU A 479       9.071   8.233   1.077  1.00 88.06           C  
ATOM   3868  CD1 LEU A 479       8.407   7.436   2.200  1.00 88.06           C  
ATOM   3869  CD2 LEU A 479       8.428   7.822  -0.253  1.00 88.06           C  
ATOM   3870  N   ALA A 480       9.489  12.865   1.533  1.00 92.11           N  
ATOM   3871  CA  ALA A 480       9.116  14.276   1.678  1.00 92.11           C  
ATOM   3872  C   ALA A 480       9.558  15.127   0.472  1.00 92.11           C  
ATOM   3873  CB  ALA A 480       9.722  14.808   2.978  1.00 92.11           C  
ATOM   3874  O   ALA A 480       8.764  15.885  -0.080  1.00 92.11           O  
ATOM   3875  N   LYS A 481      10.790  14.918  -0.021  1.00 91.67           N  
ATOM   3876  CA  LYS A 481      11.290  15.570  -1.246  1.00 91.67           C  
ATOM   3877  C   LYS A 481      10.495  15.226  -2.494  1.00 91.67           C  
ATOM   3878  CB  LYS A 481      12.775  15.265  -1.461  1.00 91.67           C  
ATOM   3879  O   LYS A 481      10.267  16.093  -3.333  1.00 91.67           O  
ATOM   3880  CG  LYS A 481      13.627  16.072  -0.481  1.00 91.67           C  
ATOM   3881  CD  LYS A 481      15.118  15.896  -0.769  1.00 91.67           C  
ATOM   3882  CE  LYS A 481      15.854  16.760   0.254  1.00 91.67           C  
ATOM   3883  NZ  LYS A 481      17.306  16.848  -0.006  1.00 91.67           N  
ATOM   3884  N   ASN A 482      10.073  13.972  -2.635  1.00 87.85           N  
ATOM   3885  CA  ASN A 482       9.208  13.587  -3.747  1.00 87.85           C  
ATOM   3886  C   ASN A 482       7.819  14.227  -3.618  1.00 87.85           C  
ATOM   3887  CB  ASN A 482       9.130  12.058  -3.838  1.00 87.85           C  
ATOM   3888  O   ASN A 482       7.230  14.558  -4.641  1.00 87.85           O  
ATOM   3889  CG  ASN A 482      10.414  11.394  -4.307  1.00 87.85           C  
ATOM   3890  ND2 ASN A 482      10.481  10.090  -4.174  1.00 87.85           N  
ATOM   3891  OD1 ASN A 482      11.352  11.977  -4.831  1.00 87.85           O  
ATOM   3892  N   MET A 483       7.332  14.437  -2.390  1.00 92.20           N  
ATOM   3893  CA  MET A 483       6.069  15.118  -2.064  1.00 92.20           C  
ATOM   3894  C   MET A 483       6.175  16.654  -2.096  1.00 92.20           C  
ATOM   3895  CB  MET A 483       5.548  14.622  -0.702  1.00 92.20           C  
ATOM   3896  O   MET A 483       5.294  17.346  -1.598  1.00 92.20           O  
ATOM   3897  CG  MET A 483       5.230  13.122  -0.689  1.00 92.20           C  
ATOM   3898  SD  MET A 483       4.767  12.477   0.939  1.00 92.20           S  
ATOM   3899  CE  MET A 483       3.068  13.109   1.008  1.00 92.20           C  
ATOM   3900  N   GLY A 484       7.251  17.209  -2.664  1.00 89.96           N  
ATOM   3901  CA  GLY A 484       7.405  18.654  -2.856  1.00 89.96           C  
ATOM   3902  C   GLY A 484       7.903  19.439  -1.640  1.00 89.96           C  
ATOM   3903  O   GLY A 484       7.900  20.664  -1.694  1.00 89.96           O  
ATOM   3904  N   GLY A 485       8.364  18.780  -0.572  1.00 93.10           N  
ATOM   3905  CA  GLY A 485       8.952  19.456   0.589  1.00 93.10           C  
ATOM   3906  C   GLY A 485      10.281  18.854   1.051  1.00 93.10           C  
ATOM   3907  O   GLY A 485      11.103  18.442   0.234  1.00 93.10           O  
ATOM   3908  N   ASP A 486      10.553  18.851   2.355  1.00 95.29           N  
ATOM   3909  CA  ASP A 486      11.767  18.264   2.940  1.00 95.29           C  
ATOM   3910  C   ASP A 486      11.537  17.893   4.415  1.00 95.29           C  
ATOM   3911  CB  ASP A 486      12.982  19.227   2.785  1.00 95.29           C  
ATOM   3912  O   ASP A 486      10.516  18.231   5.009  1.00 95.29           O  
ATOM   3913  CG  ASP A 486      14.362  18.533   2.875  1.00 95.29           C  
ATOM   3914  OD1 ASP A 486      14.437  17.284   2.918  1.00 95.29           O  
ATOM   3915  OD2 ASP A 486      15.437  19.181   2.844  1.00 95.29           O  
ATOM   3916  N   ILE A 487      12.511  17.204   5.011  1.00 96.23           N  
ATOM   3917  CA  ILE A 487      12.616  17.053   6.464  1.00 96.23           C  
ATOM   3918  C   ILE A 487      13.883  17.756   6.931  1.00 96.23           C  
ATOM   3919  CB  ILE A 487      12.568  15.581   6.921  1.00 96.23           C  
ATOM   3920  O   ILE A 487      14.986  17.428   6.481  1.00 96.23           O  
ATOM   3921  CG1 ILE A 487      11.270  14.924   6.416  1.00 96.23           C  
ATOM   3922  CG2 ILE A 487      12.646  15.491   8.459  1.00 96.23           C  
ATOM   3923  CD1 ILE A 487      11.131  13.445   6.779  1.00 96.23           C  
ATOM   3924  N   THR A 488      13.726  18.691   7.860  1.00 94.83           N  
ATOM   3925  CA  THR A 488      14.820  19.367   8.561  1.00 94.83           C  
ATOM   3926  C   THR A 488      14.770  19.041  10.050  1.00 94.83           C  
ATOM   3927  CB  THR A 488      14.811  20.880   8.306  1.00 94.83           C  
ATOM   3928  O   THR A 488      13.799  18.475  10.551  1.00 94.83           O  
ATOM   3929  CG2 THR A 488      14.916  21.215   6.817  1.00 94.83           C  
ATOM   3930  OG1 THR A 488      13.627  21.449   8.787  1.00 94.83           O  
ATOM   3931  N   VAL A 489      15.862  19.328  10.755  1.00 94.99           N  
ATOM   3932  CA  VAL A 489      15.991  19.041  12.183  1.00 94.99           C  
ATOM   3933  C   VAL A 489      16.694  20.193  12.882  1.00 94.99           C  
ATOM   3934  CB  VAL A 489      16.701  17.692  12.419  1.00 94.99           C  
ATOM   3935  O   VAL A 489      17.685  20.729  12.382  1.00 94.99           O  
ATOM   3936  CG1 VAL A 489      18.140  17.691  11.881  1.00 94.99           C  
ATOM   3937  CG2 VAL A 489      16.710  17.291  13.899  1.00 94.99           C  
ATOM   3938  N   THR A 490      16.204  20.544  14.061  1.00 94.01           N  
ATOM   3939  CA  THR A 490      16.911  21.360  15.045  1.00 94.01           C  
ATOM   3940  C   THR A 490      16.982  20.563  16.342  1.00 94.01           C  
ATOM   3941  CB  THR A 490      16.239  22.726  15.246  1.00 94.01           C  
ATOM   3942  O   THR A 490      16.060  19.830  16.687  1.00 94.01           O  
ATOM   3943  CG2 THR A 490      16.255  23.564  13.968  1.00 94.01           C  
ATOM   3944  OG1 THR A 490      14.901  22.567  15.628  1.00 94.01           O  
ATOM   3945  N   SER A 491      18.109  20.606  17.044  1.00 95.23           N  
ATOM   3946  CA  SER A 491      18.265  19.833  18.276  1.00 95.23           C  
ATOM   3947  C   SER A 491      19.323  20.444  19.178  1.00 95.23           C  
ATOM   3948  CB  SER A 491      18.633  18.387  17.945  1.00 95.23           C  
ATOM   3949  O   SER A 491      20.295  21.038  18.703  1.00 95.23           O  
ATOM   3950  OG  SER A 491      18.600  17.587  19.101  1.00 95.23           O  
ATOM   3951  N   GLU A 492      19.132  20.275  20.484  1.00 90.75           N  
ATOM   3952  CA  GLU A 492      20.116  20.604  21.504  1.00 90.75           C  
ATOM   3953  C   GLU A 492      20.312  19.389  22.417  1.00 90.75           C  
ATOM   3954  CB  GLU A 492      19.699  21.875  22.263  1.00 90.75           C  
ATOM   3955  O   GLU A 492      19.359  18.821  22.958  1.00 90.75           O  
ATOM   3956  CG  GLU A 492      20.824  22.379  23.182  1.00 90.75           C  
ATOM   3957  CD  GLU A 492      20.452  23.624  24.004  1.00 90.75           C  
ATOM   3958  OE1 GLU A 492      21.108  23.885  25.038  1.00 90.75           O  
ATOM   3959  OE2 GLU A 492      19.465  24.336  23.714  1.00 90.75           O  
ATOM   3960  N   GLN A 493      21.568  18.976  22.588  1.00 87.72           N  
ATOM   3961  CA  GLN A 493      21.904  17.802  23.384  1.00 87.72           C  
ATOM   3962  C   GLN A 493      21.418  17.967  24.835  1.00 87.72           C  
ATOM   3963  CB  GLN A 493      23.412  17.544  23.285  1.00 87.72           C  
ATOM   3964  O   GLN A 493      21.735  18.943  25.511  1.00 87.72           O  
ATOM   3965  CG  GLN A 493      23.788  16.180  23.878  1.00 87.72           C  
ATOM   3966  CD  GLN A 493      25.261  15.858  23.661  1.00 87.72           C  
ATOM   3967  NE2 GLN A 493      25.575  14.734  23.058  1.00 87.72           N  
ATOM   3968  OE1 GLN A 493      26.161  16.593  24.029  1.00 87.72           O  
ATOM   3969  N   GLY A 494      20.645  16.992  25.308  1.00 85.33           N  
ATOM   3970  CA  GLY A 494      20.019  16.962  26.629  1.00 85.33           C  
ATOM   3971  C   GLY A 494      18.692  17.716  26.746  1.00 85.33           C  
ATOM   3972  O   GLY A 494      18.081  17.648  27.811  1.00 85.33           O  
ATOM   3973  N   LYS A 495      18.245  18.423  25.698  1.00 89.83           N  
ATOM   3974  CA  LYS A 495      16.939  19.106  25.675  1.00 89.83           C  
ATOM   3975  C   LYS A 495      15.939  18.498  24.693  1.00 89.83           C  
ATOM   3976  CB  LYS A 495      17.112  20.596  25.378  1.00 89.83           C  
ATOM   3977  O   LYS A 495      14.751  18.756  24.842  1.00 89.83           O  
ATOM   3978  CG  LYS A 495      17.967  21.328  26.419  1.00 89.83           C  
ATOM   3979  CD  LYS A 495      17.814  22.829  26.182  1.00 89.83           C  
ATOM   3980  CE  LYS A 495      18.818  23.636  27.005  1.00 89.83           C  
ATOM   3981  NZ  LYS A 495      19.002  24.968  26.388  1.00 89.83           N  
ATOM   3982  N   GLY A 496      16.416  17.715  23.725  1.00 91.56           N  
ATOM   3983  CA  GLY A 496      15.582  17.033  22.741  1.00 91.56           C  
ATOM   3984  C   GLY A 496      15.773  17.551  21.319  1.00 91.56           C  
ATOM   3985  O   GLY A 496      16.786  18.191  21.005  1.00 91.56           O  
ATOM   3986  N   SER A 497      14.842  17.221  20.431  1.00 95.10           N  
ATOM   3987  CA  SER A 497      14.941  17.518  18.997  1.00 95.10           C  
ATOM   3988  C   SER A 497      13.585  17.892  18.416  1.00 95.10           C  
ATOM   3989  CB  SER A 497      15.507  16.340  18.184  1.00 95.10           C  
ATOM   3990  O   SER A 497      12.556  17.368  18.826  1.00 95.10           O  
ATOM   3991  OG  SER A 497      16.268  15.444  18.970  1.00 95.10           O  
ATOM   3992  N   THR A 498      13.600  18.744  17.400  1.00 96.91           N  
ATOM   3993  CA  THR A 498      12.426  19.101  16.608  1.00 96.91           C  
ATOM   3994  C   THR A 498      12.691  18.744  15.155  1.00 96.91           C  
ATOM   3995  CB  THR A 498      12.069  20.583  16.760  1.00 96.91           C  
ATOM   3996  O   THR A 498      13.599  19.286  14.522  1.00 96.91           O  
ATOM   3997  CG2 THR A 498      10.743  20.921  16.079  1.00 96.91           C  
ATOM   3998  OG1 THR A 498      11.926  20.898  18.124  1.00 96.91           O  
ATOM   3999  N   PHE A 499      11.900  17.817  14.624  1.00 96.99           N  
ATOM   4000  CA  PHE A 499      11.905  17.462  13.210  1.00 96.99           C  
ATOM   4001  C   PHE A 499      10.777  18.190  12.497  1.00 96.99           C  
ATOM   4002  CB  PHE A 499      11.777  15.946  13.037  1.00 96.99           C  
ATOM   4003  O   PHE A 499       9.610  17.986  12.822  1.00 96.99           O  
ATOM   4004  CG  PHE A 499      13.034  15.194  13.414  1.00 96.99           C  
ATOM   4005  CD1 PHE A 499      13.982  14.879  12.424  1.00 96.99           C  
ATOM   4006  CD2 PHE A 499      13.269  14.835  14.754  1.00 96.99           C  
ATOM   4007  CE1 PHE A 499      15.158  14.192  12.772  1.00 96.99           C  
ATOM   4008  CE2 PHE A 499      14.448  14.152  15.101  1.00 96.99           C  
ATOM   4009  CZ  PHE A 499      15.389  13.826  14.109  1.00 96.99           C  
ATOM   4010  N   THR A 500      11.118  18.996  11.497  1.00 97.30           N  
ATOM   4011  CA  THR A 500      10.147  19.732  10.687  1.00 97.30           C  
ATOM   4012  C   THR A 500      10.002  19.043   9.339  1.00 97.30           C  
ATOM   4013  CB  THR A 500      10.551  21.200  10.521  1.00 97.30           C  
ATOM   4014  O   THR A 500      10.933  19.034   8.535  1.00 97.30           O  
ATOM   4015  CG2 THR A 500       9.472  22.022   9.817  1.00 97.30           C  
ATOM   4016  OG1 THR A 500      10.794  21.799  11.773  1.00 97.30           O  
ATOM   4017  N   LEU A 501       8.835  18.457   9.094  1.00 97.43           N  
ATOM   4018  CA  LEU A 501       8.408  17.945   7.799  1.00 97.43           C  
ATOM   4019  C   LEU A 501       7.609  19.027   7.075  1.00 97.43           C  
ATOM   4020  CB  LEU A 501       7.577  16.669   8.013  1.00 97.43           C  
ATOM   4021  O   LEU A 501       6.677  19.601   7.633  1.00 97.43           O  
ATOM   4022  CG  LEU A 501       6.802  16.179   6.772  1.00 97.43           C  
ATOM   4023  CD1 LEU A 501       7.755  15.664   5.697  1.00 97.43           C  
ATOM   4024  CD2 LEU A 501       5.839  15.064   7.167  1.00 97.43           C  
ATOM   4025  N   THR A 502       7.934  19.240   5.808  1.00 96.85           N  
ATOM   4026  CA  THR A 502       7.117  20.018   4.882  1.00 96.85           C  
ATOM   4027  C   THR A 502       6.715  19.145   3.704  1.00 96.85           C  
ATOM   4028  CB  THR A 502       7.828  21.301   4.432  1.00 96.85           C  
ATOM   4029  O   THR A 502       7.511  18.322   3.244  1.00 96.85           O  
ATOM   4030  CG2 THR A 502       8.326  22.111   5.629  1.00 96.85           C  
ATOM   4031  OG1 THR A 502       8.970  21.038   3.648  1.00 96.85           O  
ATOM   4032  N   ILE A 503       5.486  19.306   3.222  1.00 95.38           N  
ATOM   4033  CA  ILE A 503       4.999  18.684   1.985  1.00 95.38           C  
ATOM   4034  C   ILE A 503       4.097  19.664   1.237  1.00 95.38           C  
ATOM   4035  CB  ILE A 503       4.262  17.346   2.235  1.00 95.38           C  
ATOM   4036  O   ILE A 503       3.435  20.494   1.856  1.00 95.38           O  
ATOM   4037  CG1 ILE A 503       3.020  17.518   3.134  1.00 95.38           C  
ATOM   4038  CG2 ILE A 503       5.212  16.283   2.814  1.00 95.38           C  
ATOM   4039  CD1 ILE A 503       2.032  16.358   3.033  1.00 95.38           C  
ATOM   4040  N   HIS A 504       4.053  19.532  -0.084  1.00 94.04           N  
ATOM   4041  CA  HIS A 504       3.078  20.227  -0.912  1.00 94.04           C  
ATOM   4042  C   HIS A 504       1.797  19.389  -0.970  1.00 94.04           C  
ATOM   4043  CB  HIS A 504       3.698  20.465  -2.288  1.00 94.04           C  
ATOM   4044  O   HIS A 504       1.812  18.248  -1.441  1.00 94.04           O  
ATOM   4045  CG  HIS A 504       2.784  21.194  -3.229  1.00 94.04           C  
ATOM   4046  CD2 HIS A 504       2.656  22.550  -3.368  1.00 94.04           C  
ATOM   4047  ND1 HIS A 504       1.931  20.603  -4.132  1.00 94.04           N  
ATOM   4048  CE1 HIS A 504       1.326  21.582  -4.823  1.00 94.04           C  
ATOM   4049  NE2 HIS A 504       1.764  22.779  -4.418  1.00 94.04           N  
ATOM   4050  N   ALA A 505       0.705  19.942  -0.460  1.00 92.77           N  
ATOM   4051  CA  ALA A 505      -0.584  19.283  -0.322  1.00 92.77           C  
ATOM   4052  C   ALA A 505      -1.706  20.313  -0.533  1.00 92.77           C  
ATOM   4053  CB  ALA A 505      -0.626  18.631   1.062  1.00 92.77           C  
ATOM   4054  O   ALA A 505      -2.199  20.880   0.443  1.00 92.77           O  
ATOM   4055  N   PRO A 506      -2.096  20.569  -1.794  1.00 90.72           N  
ATOM   4056  CA  PRO A 506      -3.151  21.518  -2.124  1.00 90.72           C  
ATOM   4057  C   PRO A 506      -4.441  21.188  -1.402  1.00 90.72           C  
ATOM   4058  CB  PRO A 506      -3.317  21.466  -3.645  1.00 90.72           C  
ATOM   4059  O   PRO A 506      -4.911  20.050  -1.462  1.00 90.72           O  
ATOM   4060  CG  PRO A 506      -1.948  20.989  -4.114  1.00 90.72           C  
ATOM   4061  CD  PRO A 506      -1.523  20.023  -3.012  1.00 90.72           C  
ATOM   4062  N   SER A 507      -5.017  22.190  -0.745  1.00 84.96           N  
ATOM   4063  CA  SER A 507      -6.386  22.100  -0.261  1.00 84.96           C  
ATOM   4064  C   SER A 507      -7.294  21.873  -1.459  1.00 84.96           C  
ATOM   4065  CB  SER A 507      -6.800  23.375   0.477  1.00 84.96           C  
ATOM   4066  O   SER A 507      -7.193  22.578  -2.464  1.00 84.96           O  
ATOM   4067  OG  SER A 507      -8.072  23.221   1.085  1.00 84.96           O  
ATOM   4068  N   VAL A 508      -8.216  20.922  -1.343  1.00 75.05           N  
ATOM   4069  CA  VAL A 508      -9.373  20.924  -2.234  1.00 75.05           C  
ATOM   4070  C   VAL A 508     -10.180  22.136  -1.794  1.00 75.05           C  
ATOM   4071  CB  VAL A 508     -10.172  19.610  -2.169  1.00 75.05           C  
ATOM   4072  O   VAL A 508     -10.730  22.151  -0.695  1.00 75.05           O  
ATOM   4073  CG1 VAL A 508     -11.292  19.606  -3.215  1.00 75.05           C  
ATOM   4074  CG2 VAL A 508      -9.270  18.400  -2.448  1.00 75.05           C  
ATOM   4075  N   ALA A 509     -10.133  23.214  -2.577  1.00 59.98           N  
ATOM   4076  CA  ALA A 509     -11.165  24.224  -2.481  1.00 59.98           C  
ATOM   4077  C   ALA A 509     -12.428  23.479  -2.887  1.00 59.98           C  
ATOM   4078  CB  ALA A 509     -10.839  25.410  -3.401  1.00 59.98           C  
ATOM   4079  O   ALA A 509     -12.595  23.155  -4.062  1.00 59.98           O  
ATOM   4080  N   GLU A 510     -13.259  23.104  -1.919  1.00 48.67           N  
ATOM   4081  CA  GLU A 510     -14.644  22.889  -2.267  1.00 48.67           C  
ATOM   4082  C   GLU A 510     -15.069  24.230  -2.889  1.00 48.67           C  
ATOM   4083  CB  GLU A 510     -15.481  22.453  -1.046  1.00 48.67           C  
ATOM   4084  O   GLU A 510     -15.302  25.220  -2.196  1.00 48.67           O  
ATOM   4085  CG  GLU A 510     -15.237  21.006  -0.584  1.00 48.67           C  
ATOM   4086  CD  GLU A 510     -16.121  20.568   0.606  1.00 48.67           C  
ATOM   4087  OE1 GLU A 510     -16.201  19.337   0.839  1.00 48.67           O  
ATOM   4088  OE2 GLU A 510     -16.612  21.441   1.358  1.00 48.67           O  
ATOM   4089  N   GLU A 511     -15.177  24.255  -4.219  1.00 37.93           N  
ATOM   4090  CA  GLU A 511     -16.446  24.637  -4.817  1.00 37.93           C  
ATOM   4091  C   GLU A 511     -17.483  23.746  -4.118  1.00 37.93           C  
ATOM   4092  CB  GLU A 511     -16.421  24.449  -6.355  1.00 37.93           C  
ATOM   4093  O   GLU A 511     -17.960  22.749  -4.652  1.00 37.93           O  
ATOM   4094  CG  GLU A 511     -15.499  25.452  -7.080  1.00 37.93           C  
ATOM   4095  CD  GLU A 511     -15.373  25.246  -8.609  1.00 37.93           C  
ATOM   4096  OE1 GLU A 511     -14.601  26.021  -9.231  1.00 37.93           O  
ATOM   4097  OE2 GLU A 511     -15.971  24.302  -9.170  1.00 37.93           O  
ATOM   4098  N   VAL A 512     -17.790  24.080  -2.855  1.00 40.00           N  
ATOM   4099  CA  VAL A 512     -19.156  24.012  -2.403  1.00 40.00           C  
ATOM   4100  C   VAL A 512     -19.760  24.973  -3.390  1.00 40.00           C  
ATOM   4101  CB  VAL A 512     -19.373  24.490  -0.954  1.00 40.00           C  
ATOM   4102  O   VAL A 512     -19.615  26.189  -3.259  1.00 40.00           O  
ATOM   4103  CG1 VAL A 512     -20.843  24.303  -0.552  1.00 40.00           C  
ATOM   4104  CG2 VAL A 512     -18.500  23.760   0.067  1.00 40.00           C  
ATOM   4105  N   ASP A 513     -20.232  24.386  -4.489  1.00 34.95           N  
ATOM   4106  CA  ASP A 513     -21.131  25.023  -5.406  1.00 34.95           C  
ATOM   4107  C   ASP A 513     -22.033  25.852  -4.509  1.00 34.95           C  
ATOM   4108  CB  ASP A 513     -21.923  23.942  -6.179  1.00 34.95           C  
ATOM   4109  O   ASP A 513     -22.549  25.353  -3.496  1.00 34.95           O  
ATOM   4110  CG  ASP A 513     -21.785  24.024  -7.703  1.00 34.95           C  
ATOM   4111  OD1 ASP A 513     -21.568  25.143  -8.223  1.00 34.95           O  
ATOM   4112  OD2 ASP A 513     -21.942  22.964  -8.352  1.00 34.95           O  
ATOM   4113  N   ASP A 514     -22.198  27.113  -4.862  1.00 30.03           N  
ATOM   4114  CA  ASP A 514     -23.191  27.999  -4.282  1.00 30.03           C  
ATOM   4115  C   ASP A 514     -24.626  27.442  -4.507  1.00 30.03           C  
ATOM   4116  CB  ASP A 514     -22.979  29.422  -4.839  1.00 30.03           C  
ATOM   4117  O   ASP A 514     -25.591  28.184  -4.534  1.00 30.03           O  
ATOM   4118  CG  ASP A 514     -21.739  30.159  -4.299  1.00 30.03           C  
ATOM   4119  OD1 ASP A 514     -21.539  30.174  -3.061  1.00 30.03           O  
ATOM   4120  OD2 ASP A 514     -21.031  30.795  -5.120  1.00 30.03           O  
ATOM   4121  N   ALA A 515     -24.819  26.119  -4.572  1.00 31.70           N  
ATOM   4122  CA  ALA A 515     -26.038  25.361  -4.329  1.00 31.70           C  
ATOM   4123  C   ALA A 515     -26.540  25.474  -2.871  1.00 31.70           C  
ATOM   4124  CB  ALA A 515     -25.770  23.906  -4.740  1.00 31.70           C  
ATOM   4125  O   ALA A 515     -27.344  24.659  -2.418  1.00 31.70           O  
ATOM   4126  N   PHE A 516     -26.111  26.506  -2.136  1.00 33.62           N  
ATOM   4127  CA  PHE A 516     -26.998  27.151  -1.169  1.00 33.62           C  
ATOM   4128  C   PHE A 516     -28.087  27.998  -1.858  1.00 33.62           C  
ATOM   4129  CB  PHE A 516     -26.183  27.951  -0.146  1.00 33.62           C  
ATOM   4130  O   PHE A 516     -28.995  28.478  -1.185  1.00 33.62           O  
ATOM   4131  CG  PHE A 516     -25.430  27.079   0.841  1.00 33.62           C  
ATOM   4132  CD1 PHE A 516     -26.134  26.403   1.857  1.00 33.62           C  
ATOM   4133  CD2 PHE A 516     -24.033  26.938   0.750  1.00 33.62           C  
ATOM   4134  CE1 PHE A 516     -25.447  25.588   2.775  1.00 33.62           C  
ATOM   4135  CE2 PHE A 516     -23.345  26.139   1.682  1.00 33.62           C  
ATOM   4136  CZ  PHE A 516     -24.050  25.456   2.688  1.00 33.62           C  
ATOM   4137  N   ASP A 517     -28.072  28.118  -3.186  1.00 31.79           N  
ATOM   4138  CA  ASP A 517     -29.194  28.616  -3.975  1.00 31.79           C  
ATOM   4139  C   ASP A 517     -30.286  27.532  -4.084  1.00 31.79           C  
ATOM   4140  CB  ASP A 517     -28.698  29.105  -5.352  1.00 31.79           C  
ATOM   4141  O   ASP A 517     -30.329  26.764  -5.040  1.00 31.79           O  
ATOM   4142  CG  ASP A 517     -27.959  30.455  -5.330  1.00 31.79           C  
ATOM   4143  OD1 ASP A 517     -28.184  31.257  -4.393  1.00 31.79           O  
ATOM   4144  OD2 ASP A 517     -27.275  30.758  -6.339  1.00 31.79           O  
ATOM   4145  N   GLU A 518     -31.141  27.434  -3.059  1.00 34.14           N  
ATOM   4146  CA  GLU A 518     -32.602  27.639  -3.200  1.00 34.14           C  
ATOM   4147  C   GLU A 518     -33.420  27.316  -1.933  1.00 34.14           C  
ATOM   4148  CB  GLU A 518     -33.248  27.000  -4.461  1.00 34.14           C  
ATOM   4149  O   GLU A 518     -34.569  27.739  -1.862  1.00 34.14           O  
ATOM   4150  CG  GLU A 518     -33.280  28.044  -5.604  1.00 34.14           C  
ATOM   4151  CD  GLU A 518     -33.952  27.601  -6.919  1.00 34.14           C  
ATOM   4152  OE1 GLU A 518     -34.055  28.467  -7.827  1.00 34.14           O  
ATOM   4153  OE2 GLU A 518     -34.430  26.449  -7.030  1.00 34.14           O  
ATOM   4154  N   ASP A 519     -32.840  26.734  -0.877  1.00 38.08           N  
ATOM   4155  CA  ASP A 519     -33.531  26.580   0.419  1.00 38.08           C  
ATOM   4156  C   ASP A 519     -32.824  27.357   1.534  1.00 38.08           C  
ATOM   4157  CB  ASP A 519     -33.785  25.107   0.762  1.00 38.08           C  
ATOM   4158  O   ASP A 519     -32.341  26.802   2.525  1.00 38.08           O  
ATOM   4159  CG  ASP A 519     -34.946  24.478  -0.015  1.00 38.08           C  
ATOM   4160  OD1 ASP A 519     -35.939  25.184  -0.299  1.00 38.08           O  
ATOM   4161  OD2 ASP A 519     -34.854  23.246  -0.213  1.00 38.08           O  
ATOM   4162  N   ASP A 520     -32.792  28.678   1.375  1.00 36.50           N  
ATOM   4163  CA  ASP A 520     -32.355  29.652   2.379  1.00 36.50           C  
ATOM   4164  C   ASP A 520     -33.408  29.796   3.501  1.00 36.50           C  
ATOM   4165  CB  ASP A 520     -31.998  30.972   1.662  1.00 36.50           C  
ATOM   4166  O   ASP A 520     -33.826  30.895   3.880  1.00 36.50           O  
ATOM   4167  CG  ASP A 520     -30.913  31.815   2.344  1.00 36.50           C  
ATOM   4168  OD1 ASP A 520     -30.154  31.270   3.180  1.00 36.50           O  
ATOM   4169  OD2 ASP A 520     -30.841  33.024   2.014  1.00 36.50           O  
ATOM   4170  N   MET A 521     -33.892  28.668   4.038  1.00 39.78           N  
ATOM   4171  CA  MET A 521     -34.479  28.689   5.368  1.00 39.78           C  
ATOM   4172  C   MET A 521     -33.302  28.624   6.344  1.00 39.78           C  
ATOM   4173  CB  MET A 521     -35.535  27.594   5.581  1.00 39.78           C  
ATOM   4174  O   MET A 521     -32.630  27.589   6.403  1.00 39.78           O  
ATOM   4175  CG  MET A 521     -36.316  27.908   6.870  1.00 39.78           C  
ATOM   4176  SD  MET A 521     -37.770  26.878   7.216  1.00 39.78           S  
ATOM   4177  CE  MET A 521     -39.005  27.609   6.110  1.00 39.78           C  
ATOM   4178  N   PRO A 522     -33.002  29.706   7.089  1.00 50.53           N  
ATOM   4179  CA  PRO A 522     -31.950  29.666   8.091  1.00 50.53           C  
ATOM   4180  C   PRO A 522     -32.241  28.485   9.013  1.00 50.53           C  
ATOM   4181  CB  PRO A 522     -32.000  31.019   8.814  1.00 50.53           C  
ATOM   4182  O   PRO A 522     -33.340  28.398   9.568  1.00 50.53           O  
ATOM   4183  CG  PRO A 522     -33.409  31.538   8.535  1.00 50.53           C  
ATOM   4184  CD  PRO A 522     -33.732  30.959   7.164  1.00 50.53           C  
ATOM   4185  N   LEU A 523     -31.277  27.565   9.138  1.00 56.28           N  
ATOM   4186  CA  LEU A 523     -31.360  26.504  10.138  1.00 56.28           C  
ATOM   4187  C   LEU A 523     -31.740  27.167  11.471  1.00 56.28           C  
ATOM   4188  CB  LEU A 523     -30.020  25.760  10.261  1.00 56.28           C  
ATOM   4189  O   LEU A 523     -31.189  28.228  11.793  1.00 56.28           O  
ATOM   4190  CG  LEU A 523     -29.724  24.819   9.082  1.00 56.28           C  
ATOM   4191  CD1 LEU A 523     -28.226  24.522   9.035  1.00 56.28           C  
ATOM   4192  CD2 LEU A 523     -30.475  23.490   9.208  1.00 56.28           C  
ATOM   4193  N   PRO A 524     -32.715  26.615  12.211  1.00 63.30           N  
ATOM   4194  CA  PRO A 524     -33.143  27.218  13.461  1.00 63.30           C  
ATOM   4195  C   PRO A 524     -31.926  27.402  14.373  1.00 63.30           C  
ATOM   4196  CB  PRO A 524     -34.205  26.274  14.037  1.00 63.30           C  
ATOM   4197  O   PRO A 524     -31.078  26.520  14.464  1.00 63.30           O  
ATOM   4198  CG  PRO A 524     -33.936  24.938  13.343  1.00 63.30           C  
ATOM   4199  CD  PRO A 524     -33.387  25.347  11.982  1.00 63.30           C  
ATOM   4200  N   ALA A 525     -31.823  28.561  15.023  1.00 74.29           N  
ATOM   4201  CA  ALA A 525     -30.785  28.802  16.017  1.00 74.29           C  
ATOM   4202  C   ALA A 525     -31.112  27.975  17.268  1.00 74.29           C  
ATOM   4203  CB  ALA A 525     -30.699  30.310  16.291  1.00 74.29           C  
ATOM   4204  O   ALA A 525     -31.925  28.401  18.091  1.00 74.29           O  
ATOM   4205  N   LEU A 526     -30.530  26.780  17.369  1.00 83.49           N  
ATOM   4206  CA  LEU A 526     -30.773  25.841  18.463  1.00 83.49           C  
ATOM   4207  C   LEU A 526     -29.840  26.125  19.643  1.00 83.49           C  
ATOM   4208  CB  LEU A 526     -30.596  24.390  17.964  1.00 83.49           C  
ATOM   4209  O   LEU A 526     -28.686  26.526  19.462  1.00 83.49           O  
ATOM   4210  CG  LEU A 526     -31.509  23.970  16.795  1.00 83.49           C  
ATOM   4211  CD1 LEU A 526     -31.082  22.601  16.268  1.00 83.49           C  
ATOM   4212  CD2 LEU A 526     -32.985  23.890  17.181  1.00 83.49           C  
ATOM   4213  N   ASN A 527     -30.313  25.842  20.854  1.00 87.77           N  
ATOM   4214  CA  ASN A 527     -29.470  25.724  22.040  1.00 87.77           C  
ATOM   4215  C   ASN A 527     -29.012  24.272  22.197  1.00 87.77           C  
ATOM   4216  CB  ASN A 527     -30.242  26.225  23.267  1.00 87.77           C  
ATOM   4217  O   ASN A 527     -29.808  23.385  22.514  1.00 87.77           O  
ATOM   4218  CG  ASN A 527     -30.579  27.704  23.234  1.00 87.77           C  
ATOM   4219  ND2 ASN A 527     -31.548  28.092  24.026  1.00 87.77           N  
ATOM   4220  OD1 ASN A 527     -29.977  28.534  22.562  1.00 87.77           O  
ATOM   4221  N   VAL A 528     -27.725  24.018  21.973  1.00 90.87           N  
ATOM   4222  CA  VAL A 528     -27.142  22.675  21.924  1.00 90.87           C  
ATOM   4223  C   VAL A 528     -26.318  22.403  23.178  1.00 90.87           C  
ATOM   4224  CB  VAL A 528     -26.305  22.471  20.645  1.00 90.87           C  
ATOM   4225  O   VAL A 528     -25.407  23.159  23.508  1.00 90.87           O  
ATOM   4226  CG1 VAL A 528     -25.834  21.014  20.519  1.00 90.87           C  
ATOM   4227  CG2 VAL A 528     -27.114  22.837  19.392  1.00 90.87           C  
ATOM   4228  N   LEU A 529     -26.582  21.282  23.849  1.00 93.77           N  
ATOM   4229  CA  LEU A 529     -25.704  20.756  24.894  1.00 93.77           C  
ATOM   4230  C   LEU A 529     -24.745  19.731  24.282  1.00 93.77           C  
ATOM   4231  CB  LEU A 529     -26.554  20.177  26.036  1.00 93.77           C  
ATOM   4232  O   LEU A 529     -25.161  18.641  23.891  1.00 93.77           O  
ATOM   4233  CG  LEU A 529     -25.739  19.587  27.201  1.00 93.77           C  
ATOM   4234  CD1 LEU A 529     -24.905  20.643  27.928  1.00 93.77           C  
ATOM   4235  CD2 LEU A 529     -26.686  18.946  28.219  1.00 93.77           C  
ATOM   4236  N   LEU A 530     -23.460  20.071  24.208  1.00 90.65           N  
ATOM   4237  CA  LEU A 530     -22.391  19.188  23.748  1.00 90.65           C  
ATOM   4238  C   LEU A 530     -21.710  18.510  24.941  1.00 90.65           C  
ATOM   4239  CB  LEU A 530     -21.398  20.008  22.906  1.00 90.65           C  
ATOM   4240  O   LEU A 530     -21.166  19.179  25.819  1.00 90.65           O  
ATOM   4241  CG  LEU A 530     -20.171  19.208  22.435  1.00 90.65           C  
ATOM   4242  CD1 LEU A 530     -20.540  18.101  21.445  1.00 90.65           C  
ATOM   4243  CD2 LEU A 530     -19.178  20.147  21.761  1.00 90.65           C  
ATOM   4244  N   VAL A 531     -21.692  17.179  24.950  1.00 92.59           N  
ATOM   4245  CA  VAL A 531     -21.036  16.377  25.986  1.00 92.59           C  
ATOM   4246  C   VAL A 531     -19.847  15.635  25.391  1.00 92.59           C  
ATOM   4247  CB  VAL A 531     -22.014  15.415  26.680  1.00 92.59           C  
ATOM   4248  O   VAL A 531     -20.033  14.706  24.610  1.00 92.59           O  
ATOM   4249  CG1 VAL A 531     -21.359  14.836  27.938  1.00 92.59           C  
ATOM   4250  CG2 VAL A 531     -23.318  16.113  27.093  1.00 92.59           C  
ATOM   4251  N   GLU A 532     -18.637  16.052  25.757  1.00 83.13           N  
ATOM   4252  CA  GLU A 532     -17.377  15.589  25.164  1.00 83.13           C  
ATOM   4253  C   GLU A 532     -16.222  15.806  26.151  1.00 83.13           C  
ATOM   4254  CB  GLU A 532     -17.139  16.407  23.890  1.00 83.13           C  
ATOM   4255  O   GLU A 532     -16.082  16.901  26.699  1.00 83.13           O  
ATOM   4256  CG  GLU A 532     -15.833  16.074  23.166  1.00 83.13           C  
ATOM   4257  CD  GLU A 532     -15.891  14.725  22.456  1.00 83.13           C  
ATOM   4258  OE1 GLU A 532     -14.894  13.973  22.469  1.00 83.13           O  
ATOM   4259  OE2 GLU A 532     -16.882  14.485  21.734  1.00 83.13           O  
ATOM   4260  N   ASP A 533     -15.386  14.793  26.382  1.00 79.21           N  
ATOM   4261  CA  ASP A 533     -14.288  14.868  27.356  1.00 79.21           C  
ATOM   4262  C   ASP A 533     -12.989  15.450  26.775  1.00 79.21           C  
ATOM   4263  CB  ASP A 533     -14.071  13.486  27.995  1.00 79.21           C  
ATOM   4264  O   ASP A 533     -12.195  16.052  27.508  1.00 79.21           O  
ATOM   4265  CG  ASP A 533     -13.434  12.442  27.072  1.00 79.21           C  
ATOM   4266  OD1 ASP A 533     -13.652  12.543  25.849  1.00 79.21           O  
ATOM   4267  OD2 ASP A 533     -12.723  11.565  27.618  1.00 79.21           O  
ATOM   4268  N   ILE A 534     -12.783  15.321  25.462  1.00 69.32           N  
ATOM   4269  CA  ILE A 534     -11.604  15.829  24.757  1.00 69.32           C  
ATOM   4270  C   ILE A 534     -11.812  17.291  24.335  1.00 69.32           C  
ATOM   4271  CB  ILE A 534     -11.227  14.905  23.577  1.00 69.32           C  
ATOM   4272  O   ILE A 534     -12.648  17.621  23.494  1.00 69.32           O  
ATOM   4273  CG1 ILE A 534     -10.835  13.496  24.080  1.00 69.32           C  
ATOM   4274  CG2 ILE A 534     -10.050  15.499  22.776  1.00 69.32           C  
ATOM   4275  CD1 ILE A 534     -10.686  12.443  22.975  1.00 69.32           C  
ATOM   4276  N   GLU A 535     -10.969  18.181  24.862  1.00 66.01           N  
ATOM   4277  CA  GLU A 535     -11.033  19.633  24.635  1.00 66.01           C  
ATOM   4278  C   GLU A 535     -10.914  20.030  23.147  1.00 66.01           C  
ATOM   4279  CB  GLU A 535      -9.939  20.285  25.500  1.00 66.01           C  
ATOM   4280  O   GLU A 535     -11.582  20.962  22.704  1.00 66.01           O  
ATOM   4281  CG  GLU A 535     -10.058  21.813  25.627  1.00 66.01           C  
ATOM   4282  CD  GLU A 535      -9.115  22.406  26.696  1.00 66.01           C  
ATOM   4283  OE1 GLU A 535      -9.350  23.572  27.093  1.00 66.01           O  
ATOM   4284  OE2 GLU A 535      -8.163  21.711  27.123  1.00 66.01           O  
ATOM   4285  N   LEU A 536     -10.138  19.299  22.336  1.00 53.01           N  
ATOM   4286  CA  LEU A 536     -10.062  19.543  20.889  1.00 53.01           C  
ATOM   4287  C   LEU A 536     -11.384  19.221  20.181  1.00 53.01           C  
ATOM   4288  CB  LEU A 536      -8.898  18.741  20.277  1.00 53.01           C  
ATOM   4289  O   LEU A 536     -11.854  20.025  19.376  1.00 53.01           O  
ATOM   4290  CG  LEU A 536      -8.724  18.957  18.757  1.00 53.01           C  
ATOM   4291  CD1 LEU A 536      -8.357  20.406  18.413  1.00 53.01           C  
ATOM   4292  CD2 LEU A 536      -7.620  18.050  18.222  1.00 53.01           C  
ATOM   4293  N   ASN A 537     -12.003  18.082  20.502  1.00 63.48           N  
ATOM   4294  CA  ASN A 537     -13.301  17.702  19.944  1.00 63.48           C  
ATOM   4295  C   ASN A 537     -14.363  18.739  20.316  1.00 63.48           C  
ATOM   4296  CB  ASN A 537     -13.703  16.307  20.447  1.00 63.48           C  
ATOM   4297  O   ASN A 537     -15.153  19.122  19.457  1.00 63.48           O  
ATOM   4298  CG  ASN A 537     -12.903  15.165  19.861  1.00 63.48           C  
ATOM   4299  ND2 ASN A 537     -13.038  13.991  20.426  1.00 63.48           N  
ATOM   4300  OD1 ASN A 537     -12.169  15.302  18.897  1.00 63.48           O  
ATOM   4301  N   VAL A 538     -14.316  19.266  21.547  1.00 70.34           N  
ATOM   4302  CA  VAL A 538     -15.144  20.399  21.981  1.00 70.34           C  
ATOM   4303  C   VAL A 538     -14.906  21.622  21.101  1.00 70.34           C  
ATOM   4304  CB  VAL A 538     -14.890  20.757  23.459  1.00 70.34           C  
ATOM   4305  O   VAL A 538     -15.868  22.184  20.592  1.00 70.34           O  
ATOM   4306  CG1 VAL A 538     -15.554  22.079  23.857  1.00 70.34           C  
ATOM   4307  CG2 VAL A 538     -15.411  19.665  24.392  1.00 70.34           C  
ATOM   4308  N   ILE A 539     -13.654  22.049  20.912  1.00 63.43           N  
ATOM   4309  CA  ILE A 539     -13.323  23.249  20.128  1.00 63.43           C  
ATOM   4310  C   ILE A 539     -13.811  23.108  18.682  1.00 63.43           C  
ATOM   4311  CB  ILE A 539     -11.804  23.535  20.195  1.00 63.43           C  
ATOM   4312  O   ILE A 539     -14.436  24.030  18.154  1.00 63.43           O  
ATOM   4313  CG1 ILE A 539     -11.415  24.024  21.609  1.00 63.43           C  
ATOM   4314  CG2 ILE A 539     -11.375  24.591  19.153  1.00 63.43           C  
ATOM   4315  CD1 ILE A 539      -9.909  23.944  21.889  1.00 63.43           C  
ATOM   4316  N   VAL A 540     -13.558  21.957  18.053  1.00 60.19           N  
ATOM   4317  CA  VAL A 540     -13.975  21.680  16.672  1.00 60.19           C  
ATOM   4318  C   VAL A 540     -15.497  21.647  16.576  1.00 60.19           C  
ATOM   4319  CB  VAL A 540     -13.344  20.372  16.153  1.00 60.19           C  
ATOM   4320  O   VAL A 540     -16.075  22.398  15.794  1.00 60.19           O  
ATOM   4321  CG1 VAL A 540     -13.878  19.982  14.767  1.00 60.19           C  
ATOM   4322  CG2 VAL A 540     -11.821  20.515  16.032  1.00 60.19           C  
ATOM   4323  N   ALA A 541     -16.159  20.837  17.403  1.00 69.05           N  
ATOM   4324  CA  ALA A 541     -17.611  20.697  17.390  1.00 69.05           C  
ATOM   4325  C   ALA A 541     -18.314  22.026  17.685  1.00 69.05           C  
ATOM   4326  CB  ALA A 541     -17.997  19.635  18.419  1.00 69.05           C  
ATOM   4327  O   ALA A 541     -19.219  22.419  16.951  1.00 69.05           O  
ATOM   4328  N   ARG A 542     -17.857  22.759  18.707  1.00 71.20           N  
ATOM   4329  CA  ARG A 542     -18.365  24.088  19.059  1.00 71.20           C  
ATOM   4330  C   ARG A 542     -18.189  25.068  17.908  1.00 71.20           C  
ATOM   4331  CB  ARG A 542     -17.668  24.581  20.332  1.00 71.20           C  
ATOM   4332  O   ARG A 542     -19.146  25.742  17.551  1.00 71.20           O  
ATOM   4333  CG  ARG A 542     -18.204  25.945  20.758  1.00 71.20           C  
ATOM   4334  CD  ARG A 542     -17.598  26.380  22.087  1.00 71.20           C  
ATOM   4335  NE  ARG A 542     -18.196  27.662  22.456  1.00 71.20           N  
ATOM   4336  NH1 ARG A 542     -16.585  28.542  23.824  1.00 71.20           N  
ATOM   4337  NH2 ARG A 542     -18.416  29.723  23.249  1.00 71.20           N  
ATOM   4338  CZ  ARG A 542     -17.720  28.631  23.190  1.00 71.20           C  
ATOM   4339  N   SER A 543     -17.010  25.113  17.284  1.00 61.77           N  
ATOM   4340  CA  SER A 543     -16.777  25.988  16.134  1.00 61.77           C  
ATOM   4341  C   SER A 543     -17.694  25.658  14.954  1.00 61.77           C  
ATOM   4342  CB  SER A 543     -15.323  25.902  15.667  1.00 61.77           C  
ATOM   4343  O   SER A 543     -18.097  26.580  14.248  1.00 61.77           O  
ATOM   4344  OG  SER A 543     -15.150  26.766  14.553  1.00 61.77           O  
ATOM   4345  N   VAL A 544     -17.988  24.378  14.708  1.00 66.05           N  
ATOM   4346  CA  VAL A 544     -18.889  23.935  13.632  1.00 66.05           C  
ATOM   4347  C   VAL A 544     -20.337  24.328  13.946  1.00 66.05           C  
ATOM   4348  CB  VAL A 544     -18.735  22.415  13.404  1.00 66.05           C  
ATOM   4349  O   VAL A 544     -21.013  24.918  13.106  1.00 66.05           O  
ATOM   4350  CG1 VAL A 544     -19.800  21.842  12.465  1.00 66.05           C  
ATOM   4351  CG2 VAL A 544     -17.367  22.084  12.786  1.00 66.05           C  
ATOM   4352  N   LEU A 545     -20.798  24.067  15.170  1.00 74.40           N  
ATOM   4353  CA  LEU A 545     -22.157  24.366  15.631  1.00 74.40           C  
ATOM   4354  C   LEU A 545     -22.443  25.873  15.717  1.00 74.40           C  
ATOM   4355  CB  LEU A 545     -22.339  23.710  17.006  1.00 74.40           C  
ATOM   4356  O   LEU A 545     -23.485  26.315  15.234  1.00 74.40           O  
ATOM   4357  CG  LEU A 545     -22.555  22.192  16.962  1.00 74.40           C  
ATOM   4358  CD1 LEU A 545     -22.196  21.563  18.308  1.00 74.40           C  
ATOM   4359  CD2 LEU A 545     -24.022  21.869  16.681  1.00 74.40           C  
ATOM   4360  N   GLU A 546     -21.518  26.663  16.275  1.00 76.25           N  
ATOM   4361  CA  GLU A 546     -21.642  28.126  16.371  1.00 76.25           C  
ATOM   4362  C   GLU A 546     -21.613  28.785  14.985  1.00 76.25           C  
ATOM   4363  CB  GLU A 546     -20.530  28.722  17.261  1.00 76.25           C  
ATOM   4364  O   GLU A 546     -22.341  29.748  14.744  1.00 76.25           O  
ATOM   4365  CG  GLU A 546     -20.714  28.441  18.766  1.00 76.25           C  
ATOM   4366  CD  GLU A 546     -19.617  29.066  19.654  1.00 76.25           C  
ATOM   4367  OE1 GLU A 546     -19.837  29.194  20.889  1.00 76.25           O  
ATOM   4368  OE2 GLU A 546     -18.513  29.381  19.158  1.00 76.25           O  
ATOM   4369  N   LYS A 547     -20.835  28.243  14.035  1.00 64.62           N  
ATOM   4370  CA  LYS A 547     -20.866  28.695  12.631  1.00 64.62           C  
ATOM   4371  C   LYS A 547     -22.224  28.480  11.967  1.00 64.62           C  
ATOM   4372  CB  LYS A 547     -19.793  27.982  11.801  1.00 64.62           C  
ATOM   4373  O   LYS A 547     -22.591  29.272  11.108  1.00 64.62           O  
ATOM   4374  CG  LYS A 547     -18.458  28.734  11.803  1.00 64.62           C  
ATOM   4375  CD  LYS A 547     -17.493  28.000  10.868  1.00 64.62           C  
ATOM   4376  CE  LYS A 547     -16.177  28.763  10.720  1.00 64.62           C  
ATOM   4377  NZ  LYS A 547     -15.318  28.102   9.706  1.00 64.62           N  
ATOM   4378  N   LEU A 548     -22.959  27.445  12.367  1.00 68.53           N  
ATOM   4379  CA  LEU A 548     -24.322  27.176  11.901  1.00 68.53           C  
ATOM   4380  C   LEU A 548     -25.390  28.015  12.628  1.00 68.53           C  
ATOM   4381  CB  LEU A 548     -24.593  25.664  11.996  1.00 68.53           C  
ATOM   4382  O   LEU A 548     -26.575  27.799  12.407  1.00 68.53           O  
ATOM   4383  CG  LEU A 548     -23.824  24.816  10.971  1.00 68.53           C  
ATOM   4384  CD1 LEU A 548     -24.008  23.345  11.329  1.00 68.53           C  
ATOM   4385  CD2 LEU A 548     -24.341  25.048   9.552  1.00 68.53           C  
ATOM   4386  N   GLY A 549     -24.991  28.965  13.483  1.00 72.71           N  
ATOM   4387  CA  GLY A 549     -25.904  29.871  14.187  1.00 72.71           C  
ATOM   4388  C   GLY A 549     -26.465  29.327  15.504  1.00 72.71           C  
ATOM   4389  O   GLY A 549     -27.335  29.962  16.096  1.00 72.71           O  
ATOM   4390  N   ASN A 550     -25.968  28.185  15.981  1.00 80.97           N  
ATOM   4391  CA  ASN A 550     -26.426  27.559  17.222  1.00 80.97           C  
ATOM   4392  C   ASN A 550     -25.643  28.080  18.434  1.00 80.97           C  
ATOM   4393  CB  ASN A 550     -26.329  26.033  17.095  1.00 80.97           C  
ATOM   4394  O   ASN A 550     -24.460  28.408  18.326  1.00 80.97           O  
ATOM   4395  CG  ASN A 550     -27.086  25.530  15.885  1.00 80.97           C  
ATOM   4396  ND2 ASN A 550     -26.392  25.197  14.824  1.00 80.97           N  
ATOM   4397  OD1 ASN A 550     -28.298  25.479  15.861  1.00 80.97           O  
ATOM   4398  N   SER A 551     -26.277  28.114  19.604  1.00 83.15           N  
ATOM   4399  CA  SER A 551     -25.571  28.323  20.871  1.00 83.15           C  
ATOM   4400  C   SER A 551     -25.135  26.969  21.440  1.00 83.15           C  
ATOM   4401  CB  SER A 551     -26.418  29.155  21.840  1.00 83.15           C  
ATOM   4402  O   SER A 551     -25.857  25.983  21.299  1.00 83.15           O  
ATOM   4403  OG  SER A 551     -27.339  28.362  22.545  1.00 83.15           O  
ATOM   4404  N   VAL A 552     -23.938  26.884  22.028  1.00 85.89           N  
ATOM   4405  CA  VAL A 552     -23.375  25.608  22.499  1.00 85.89           C  
ATOM   4406  C   VAL A 552     -22.893  25.726  23.937  1.00 85.89           C  
ATOM   4407  CB  VAL A 552     -22.234  25.096  21.603  1.00 85.89           C  
ATOM   4408  O   VAL A 552     -21.913  26.421  24.211  1.00 85.89           O  
ATOM   4409  CG1 VAL A 552     -21.803  23.673  21.996  1.00 85.89           C  
ATOM   4410  CG2 VAL A 552     -22.621  25.060  20.125  1.00 85.89           C  
ATOM   4411  N   ASP A 553     -23.535  24.979  24.829  1.00 91.01           N  
ATOM   4412  CA  ASP A 553     -23.030  24.709  26.171  1.00 91.01           C  
ATOM   4413  C   ASP A 553     -22.252  23.394  26.177  1.00 91.01           C  
ATOM   4414  CB  ASP A 553     -24.173  24.656  27.188  1.00 91.01           C  
ATOM   4415  O   ASP A 553     -22.625  22.431  25.508  1.00 91.01           O  
ATOM   4416  CG  ASP A 553     -24.664  26.025  27.665  1.00 91.01           C  
ATOM   4417  OD1 ASP A 553     -23.948  27.034  27.471  1.00 91.01           O  
ATOM   4418  OD2 ASP A 553     -25.719  26.016  28.340  1.00 91.01           O  
ATOM   4419  N   VAL A 554     -21.164  23.339  26.947  1.00 89.61           N  
ATOM   4420  CA  VAL A 554     -20.252  22.190  26.962  1.00 89.61           C  
ATOM   4421  C   VAL A 554     -20.215  21.547  28.341  1.00 89.61           C  
ATOM   4422  CB  VAL A 554     -18.837  22.578  26.505  1.00 89.61           C  
ATOM   4423  O   VAL A 554     -19.922  22.213  29.334  1.00 89.61           O  
ATOM   4424  CG1 VAL A 554     -17.925  21.344  26.471  1.00 89.61           C  
ATOM   4425  CG2 VAL A 554     -18.844  23.224  25.111  1.00 89.61           C  
ATOM   4426  N   ALA A 555     -20.410  20.232  28.386  1.00 89.41           N  
ATOM   4427  CA  ALA A 555     -20.178  19.411  29.564  1.00 89.41           C  
ATOM   4428  C   ALA A 555     -19.060  18.391  29.305  1.00 89.41           C  
ATOM   4429  CB  ALA A 555     -21.492  18.738  29.959  1.00 89.41           C  
ATOM   4430  O   ALA A 555     -19.188  17.511  28.463  1.00 89.41           O  
ATOM   4431  N   MET A 556     -17.973  18.460  30.079  1.00 83.66           N  
ATOM   4432  CA  MET A 556     -16.815  17.566  29.890  1.00 83.66           C  
ATOM   4433  C   MET A 556     -16.906  16.226  30.637  1.00 83.66           C  
ATOM   4434  CB  MET A 556     -15.512  18.296  30.232  1.00 83.66           C  
ATOM   4435  O   MET A 556     -16.001  15.400  30.569  1.00 83.66           O  
ATOM   4436  CG  MET A 556     -15.275  19.527  29.352  1.00 83.66           C  
ATOM   4437  SD  MET A 556     -13.643  20.276  29.595  1.00 83.66           S  
ATOM   4438  CE  MET A 556     -12.631  19.094  28.655  1.00 83.66           C  
ATOM   4439  N   THR A 557     -17.972  16.013  31.410  1.00 84.02           N  
ATOM   4440  CA  THR A 557     -18.230  14.761  32.140  1.00 84.02           C  
ATOM   4441  C   THR A 557     -19.723  14.471  32.127  1.00 84.02           C  
ATOM   4442  CB  THR A 557     -17.735  14.801  33.599  1.00 84.02           C  
ATOM   4443  O   THR A 557     -20.533  15.401  32.077  1.00 84.02           O  
ATOM   4444  CG2 THR A 557     -16.232  15.046  33.733  1.00 84.02           C  
ATOM   4445  OG1 THR A 557     -18.376  15.825  34.327  1.00 84.02           O  
ATOM   4446  N   GLY A 558     -20.107  13.200  32.226  1.00 85.47           N  
ATOM   4447  CA  GLY A 558     -21.514  12.813  32.258  1.00 85.47           C  
ATOM   4448  C   GLY A 558     -22.260  13.346  33.481  1.00 85.47           C  
ATOM   4449  O   GLY A 558     -23.415  13.749  33.370  1.00 85.47           O  
ATOM   4450  N   LYS A 559     -21.598  13.460  34.641  1.00 88.18           N  
ATOM   4451  CA  LYS A 559     -22.167  14.142  35.818  1.00 88.18           C  
ATOM   4452  C   LYS A 559     -22.457  15.613  35.548  1.00 88.18           C  
ATOM   4453  CB  LYS A 559     -21.230  14.028  37.019  1.00 88.18           C  
ATOM   4454  O   LYS A 559     -23.559  16.057  35.854  1.00 88.18           O  
ATOM   4455  CG  LYS A 559     -21.285  12.630  37.633  1.00 88.18           C  
ATOM   4456  CD  LYS A 559     -20.283  12.553  38.778  1.00 88.18           C  
ATOM   4457  CE  LYS A 559     -20.208  11.109  39.263  1.00 88.18           C  
ATOM   4458  NZ  LYS A 559     -19.169  10.976  40.306  1.00 88.18           N  
ATOM   4459  N   ALA A 560     -21.507  16.345  34.959  1.00 88.34           N  
ATOM   4460  CA  ALA A 560     -21.725  17.742  34.595  1.00 88.34           C  
ATOM   4461  C   ALA A 560     -22.871  17.872  33.582  1.00 88.34           C  
ATOM   4462  CB  ALA A 560     -20.422  18.344  34.056  1.00 88.34           C  
ATOM   4463  O   ALA A 560     -23.720  18.741  33.743  1.00 88.34           O  
ATOM   4464  N   ALA A 561     -22.962  16.960  32.609  1.00 89.77           N  
ATOM   4465  CA  ALA A 561     -24.054  16.945  31.639  1.00 89.77           C  
ATOM   4466  C   ALA A 561     -25.423  16.769  32.313  1.00 89.77           C  
ATOM   4467  CB  ALA A 561     -23.790  15.837  30.617  1.00 89.77           C  
ATOM   4468  O   ALA A 561     -26.353  17.517  32.029  1.00 89.77           O  
ATOM   4469  N   LEU A 562     -25.542  15.828  33.256  1.00 90.10           N  
ATOM   4470  CA  LEU A 562     -26.778  15.585  34.009  1.00 90.10           C  
ATOM   4471  C   LEU A 562     -27.135  16.707  35.000  1.00 90.10           C  
ATOM   4472  CB  LEU A 562     -26.646  14.253  34.767  1.00 90.10           C  
ATOM   4473  O   LEU A 562     -28.300  16.817  35.377  1.00 90.10           O  
ATOM   4474  CG  LEU A 562     -26.644  12.990  33.887  1.00 90.10           C  
ATOM   4475  CD1 LEU A 562     -26.313  11.786  34.770  1.00 90.10           C  
ATOM   4476  CD2 LEU A 562     -28.002  12.745  33.230  1.00 90.10           C  
ATOM   4477  N   GLU A 563     -26.155  17.484  35.472  1.00 88.31           N  
ATOM   4478  CA  GLU A 563     -26.369  18.660  36.332  1.00 88.31           C  
ATOM   4479  C   GLU A 563     -26.743  19.911  35.526  1.00 88.31           C  
ATOM   4480  CB  GLU A 563     -25.109  18.943  37.173  1.00 88.31           C  
ATOM   4481  O   GLU A 563     -27.545  20.722  35.992  1.00 88.31           O  
ATOM   4482  CG  GLU A 563     -24.936  17.958  38.343  1.00 88.31           C  
ATOM   4483  CD  GLU A 563     -23.673  18.204  39.194  1.00 88.31           C  
ATOM   4484  OE1 GLU A 563     -23.461  17.405  40.140  1.00 88.31           O  
ATOM   4485  OE2 GLU A 563     -22.932  19.180  38.939  1.00 88.31           O  
ATOM   4486  N   MET A 564     -26.171  20.066  34.328  1.00 87.16           N  
ATOM   4487  CA  MET A 564     -26.457  21.176  33.418  1.00 87.16           C  
ATOM   4488  C   MET A 564     -27.801  21.007  32.716  1.00 87.16           C  
ATOM   4489  CB  MET A 564     -25.334  21.310  32.379  1.00 87.16           C  
ATOM   4490  O   MET A 564     -28.516  21.991  32.540  1.00 87.16           O  
ATOM   4491  CG  MET A 564     -24.056  21.874  33.012  1.00 87.16           C  
ATOM   4492  SD  MET A 564     -22.630  21.989  31.898  1.00 87.16           S  
ATOM   4493  CE  MET A 564     -23.218  23.259  30.738  1.00 87.16           C  
ATOM   4494  N   PHE A 565     -28.172  19.776  32.354  1.00 89.61           N  
ATOM   4495  CA  PHE A 565     -29.414  19.512  31.642  1.00 89.61           C  
ATOM   4496  C   PHE A 565     -30.647  19.914  32.463  1.00 89.61           C  
ATOM   4497  CB  PHE A 565     -29.479  18.040  31.221  1.00 89.61           C  
ATOM   4498  O   PHE A 565     -30.918  19.351  33.530  1.00 89.61           O  
ATOM   4499  CG  PHE A 565     -30.704  17.750  30.381  1.00 89.61           C  
ATOM   4500  CD1 PHE A 565     -31.912  17.366  30.997  1.00 89.61           C  
ATOM   4501  CD2 PHE A 565     -30.660  17.954  28.991  1.00 89.61           C  
ATOM   4502  CE1 PHE A 565     -33.072  17.187  30.225  1.00 89.61           C  
ATOM   4503  CE2 PHE A 565     -31.821  17.784  28.221  1.00 89.61           C  
ATOM   4504  CZ  PHE A 565     -33.026  17.412  28.840  1.00 89.61           C  
ATOM   4505  N   LYS A 566     -31.448  20.837  31.920  1.00 84.90           N  
ATOM   4506  CA  LYS A 566     -32.800  21.136  32.401  1.00 84.90           C  
ATOM   4507  C   LYS A 566     -33.801  21.033  31.244  1.00 84.90           C  
ATOM   4508  CB  LYS A 566     -32.881  22.518  33.059  1.00 84.90           C  
ATOM   4509  O   LYS A 566     -33.500  21.515  30.151  1.00 84.90           O  
ATOM   4510  CG  LYS A 566     -31.836  22.715  34.165  1.00 84.90           C  
ATOM   4511  CD  LYS A 566     -32.136  23.966  35.003  1.00 84.90           C  
ATOM   4512  CE  LYS A 566     -30.832  24.601  35.484  1.00 84.90           C  
ATOM   4513  NZ  LYS A 566     -30.311  25.487  34.419  1.00 84.90           N  
ATOM   4514  N   PRO A 567     -34.993  20.448  31.468  1.00 81.08           N  
ATOM   4515  CA  PRO A 567     -36.039  20.390  30.450  1.00 81.08           C  
ATOM   4516  C   PRO A 567     -36.380  21.774  29.891  1.00 81.08           C  
ATOM   4517  CB  PRO A 567     -37.254  19.765  31.135  1.00 81.08           C  
ATOM   4518  O   PRO A 567     -36.585  22.715  30.661  1.00 81.08           O  
ATOM   4519  CG  PRO A 567     -36.635  18.933  32.248  1.00 81.08           C  
ATOM   4520  CD  PRO A 567     -35.422  19.752  32.671  1.00 81.08           C  
ATOM   4521  N   GLY A 568     -36.442  21.882  28.563  1.00 79.67           N  
ATOM   4522  CA  GLY A 568     -36.768  23.115  27.837  1.00 79.67           C  
ATOM   4523  C   GLY A 568     -35.640  24.152  27.717  1.00 79.67           C  
ATOM   4524  O   GLY A 568     -35.876  25.204  27.130  1.00 79.67           O  
ATOM   4525  N   GLU A 569     -34.445  23.903  28.270  1.00 84.98           N  
ATOM   4526  CA  GLU A 569     -33.279  24.803  28.134  1.00 84.98           C  
ATOM   4527  C   GLU A 569     -32.473  24.515  26.855  1.00 84.98           C  
ATOM   4528  CB  GLU A 569     -32.424  24.706  29.419  1.00 84.98           C  
ATOM   4529  O   GLU A 569     -31.923  25.436  26.248  1.00 84.98           O  
ATOM   4530  CG  GLU A 569     -31.327  25.786  29.567  1.00 84.98           C  
ATOM   4531  CD  GLU A 569     -30.761  25.909  31.004  1.00 84.98           C  
ATOM   4532  OE1 GLU A 569     -30.114  26.926  31.346  1.00 84.98           O  
ATOM   4533  OE2 GLU A 569     -31.054  25.064  31.888  1.00 84.98           O  
ATOM   4534  N   TYR A 570     -32.457  23.251  26.424  1.00 89.69           N  
ATOM   4535  CA  TYR A 570     -31.732  22.774  25.249  1.00 89.69           C  
ATOM   4536  C   TYR A 570     -32.697  22.198  24.220  1.00 89.69           C  
ATOM   4537  CB  TYR A 570     -30.689  21.727  25.666  1.00 89.69           C  
ATOM   4538  O   TYR A 570     -33.597  21.437  24.577  1.00 89.69           O  
ATOM   4539  CG  TYR A 570     -29.690  22.256  26.672  1.00 89.69           C  
ATOM   4540  CD1 TYR A 570     -28.779  23.248  26.267  1.00 89.69           C  
ATOM   4541  CD2 TYR A 570     -29.708  21.818  28.013  1.00 89.69           C  
ATOM   4542  CE1 TYR A 570     -27.886  23.808  27.196  1.00 89.69           C  
ATOM   4543  CE2 TYR A 570     -28.798  22.369  28.941  1.00 89.69           C  
ATOM   4544  OH  TYR A 570     -27.021  23.911  29.432  1.00 89.69           O  
ATOM   4545  CZ  TYR A 570     -27.885  23.366  28.534  1.00 89.69           C  
ATOM   4546  N   ASP A 571     -32.457  22.520  22.953  1.00 86.19           N  
ATOM   4547  CA  ASP A 571     -33.207  21.993  21.818  1.00 86.19           C  
ATOM   4548  C   ASP A 571     -32.565  20.717  21.273  1.00 86.19           C  
ATOM   4549  CB  ASP A 571     -33.291  23.043  20.709  1.00 86.19           C  
ATOM   4550  O   ASP A 571     -33.264  19.891  20.711  1.00 86.19           O  
ATOM   4551  CG  ASP A 571     -33.862  24.376  21.182  1.00 86.19           C  
ATOM   4552  OD1 ASP A 571     -35.033  24.392  21.620  1.00 86.19           O  
ATOM   4553  OD2 ASP A 571     -33.103  25.370  21.106  1.00 86.19           O  
ATOM   4554  N   LEU A 572     -31.256  20.515  21.461  1.00 89.46           N  
ATOM   4555  CA  LEU A 572     -30.514  19.344  20.985  1.00 89.46           C  
ATOM   4556  C   LEU A 572     -29.425  18.956  21.991  1.00 89.46           C  
ATOM   4557  CB  LEU A 572     -29.918  19.693  19.608  1.00 89.46           C  
ATOM   4558  O   LEU A 572     -28.747  19.822  22.545  1.00 89.46           O  
ATOM   4559  CG  LEU A 572     -28.982  18.640  18.990  1.00 89.46           C  
ATOM   4560  CD1 LEU A 572     -29.730  17.384  18.550  1.00 89.46           C  
ATOM   4561  CD2 LEU A 572     -28.274  19.234  17.774  1.00 89.46           C  
ATOM   4562  N   VAL A 573     -29.203  17.655  22.192  1.00 92.42           N  
ATOM   4563  CA  VAL A 573     -28.093  17.158  23.020  1.00 92.42           C  
ATOM   4564  C   VAL A 573     -27.212  16.226  22.198  1.00 92.42           C  
ATOM   4565  CB  VAL A 573     -28.589  16.466  24.298  1.00 92.42           C  
ATOM   4566  O   VAL A 573     -27.668  15.193  21.709  1.00 92.42           O  
ATOM   4567  CG1 VAL A 573     -27.427  16.105  25.231  1.00 92.42           C  
ATOM   4568  CG2 VAL A 573     -29.553  17.338  25.114  1.00 92.42           C  
ATOM   4569  N   LEU A 574     -25.932  16.576  22.080  1.00 91.06           N  
ATOM   4570  CA  LEU A 574     -24.910  15.761  21.434  1.00 91.06           C  
ATOM   4571  C   LEU A 574     -24.084  15.047  22.506  1.00 91.06           C  
ATOM   4572  CB  LEU A 574     -24.026  16.635  20.536  1.00 91.06           C  
ATOM   4573  O   LEU A 574     -23.450  15.692  23.338  1.00 91.06           O  
ATOM   4574  CG  LEU A 574     -24.750  17.366  19.392  1.00 91.06           C  
ATOM   4575  CD1 LEU A 574     -23.719  18.135  18.575  1.00 91.06           C  
ATOM   4576  CD2 LEU A 574     -25.491  16.413  18.461  1.00 91.06           C  
ATOM   4577  N   LEU A 575     -24.100  13.717  22.492  1.00 91.31           N  
ATOM   4578  CA  LEU A 575     -23.533  12.879  23.543  1.00 91.31           C  
ATOM   4579  C   LEU A 575     -22.370  12.050  23.014  1.00 91.31           C  
ATOM   4580  CB  LEU A 575     -24.630  11.946  24.098  1.00 91.31           C  
ATOM   4581  O   LEU A 575     -22.593  11.116  22.242  1.00 91.31           O  
ATOM   4582  CG  LEU A 575     -25.805  12.654  24.790  1.00 91.31           C  
ATOM   4583  CD1 LEU A 575     -26.899  11.646  25.144  1.00 91.31           C  
ATOM   4584  CD2 LEU A 575     -25.354  13.339  26.079  1.00 91.31           C  
ATOM   4585  N   ASP A 576     -21.153  12.301  23.486  1.00 86.97           N  
ATOM   4586  CA  ASP A 576     -20.087  11.322  23.317  1.00 86.97           C  
ATOM   4587  C   ASP A 576     -20.434  10.015  24.037  1.00 86.97           C  
ATOM   4588  CB  ASP A 576     -18.732  11.854  23.781  1.00 86.97           C  
ATOM   4589  O   ASP A 576     -20.895   9.986  25.182  1.00 86.97           O  
ATOM   4590  CG  ASP A 576     -17.581  10.958  23.320  1.00 86.97           C  
ATOM   4591  OD1 ASP A 576     -17.802   9.969  22.575  1.00 86.97           O  
ATOM   4592  OD2 ASP A 576     -16.427  11.357  23.504  1.00 86.97           O  
ATOM   4593  N   ILE A 577     -20.209   8.903  23.349  1.00 82.63           N  
ATOM   4594  CA  ILE A 577     -20.420   7.569  23.895  1.00 82.63           C  
ATOM   4595  C   ILE A 577     -19.368   7.238  24.953  1.00 82.63           C  
ATOM   4596  CB  ILE A 577     -20.442   6.542  22.747  1.00 82.63           C  
ATOM   4597  O   ILE A 577     -19.704   6.573  25.937  1.00 82.63           O  
ATOM   4598  CG1 ILE A 577     -21.595   6.836  21.761  1.00 82.63           C  
ATOM   4599  CG2 ILE A 577     -20.542   5.096  23.273  1.00 82.63           C  
ATOM   4600  CD1 ILE A 577     -22.994   6.834  22.396  1.00 82.63           C  
ATOM   4601  N   GLN A 578     -18.125   7.687  24.767  1.00 79.09           N  
ATOM   4602  CA  GLN A 578     -17.027   7.422  25.695  1.00 79.09           C  
ATOM   4603  C   GLN A 578     -16.717   8.665  26.523  1.00 79.09           C  
ATOM   4604  CB  GLN A 578     -15.786   6.925  24.932  1.00 79.09           C  
ATOM   4605  O   GLN A 578     -16.017   9.550  26.068  1.00 79.09           O  
ATOM   4606  CG  GLN A 578     -16.023   5.545  24.304  1.00 79.09           C  
ATOM   4607  CD  GLN A 578     -14.758   4.901  23.743  1.00 79.09           C  
ATOM   4608  NE2 GLN A 578     -14.840   3.664  23.302  1.00 79.09           N  
ATOM   4609  OE1 GLN A 578     -13.669   5.437  23.686  1.00 79.09           O  
ATOM   4610  N   LEU A 579     -17.205   8.706  27.763  1.00 81.83           N  
ATOM   4611  CA  LEU A 579     -16.839   9.739  28.734  1.00 81.83           C  
ATOM   4612  C   LEU A 579     -16.116   9.084  29.927  1.00 81.83           C  
ATOM   4613  CB  LEU A 579     -18.088  10.550  29.136  1.00 81.83           C  
ATOM   4614  O   LEU A 579     -16.284   7.884  30.178  1.00 81.83           O  
ATOM   4615  CG  LEU A 579     -18.791  11.264  27.971  1.00 81.83           C  
ATOM   4616  CD1 LEU A 579     -20.225  11.580  28.383  1.00 81.83           C  
ATOM   4617  CD2 LEU A 579     -18.062  12.555  27.610  1.00 81.83           C  
ATOM   4618  N   PRO A 580     -15.297   9.833  30.686  1.00 75.25           N  
ATOM   4619  CA  PRO A 580     -14.442   9.267  31.730  1.00 75.25           C  
ATOM   4620  C   PRO A 580     -15.206   8.719  32.946  1.00 75.25           C  
ATOM   4621  CB  PRO A 580     -13.493  10.409  32.123  1.00 75.25           C  
ATOM   4622  O   PRO A 580     -14.680   7.869  33.665  1.00 75.25           O  
ATOM   4623  CG  PRO A 580     -14.243  11.679  31.725  1.00 75.25           C  
ATOM   4624  CD  PRO A 580     -14.973  11.233  30.469  1.00 75.25           C  
ATOM   4625  N   ASP A 581     -16.417   9.210  33.219  1.00 80.31           N  
ATOM   4626  CA  ASP A 581     -17.203   8.873  34.413  1.00 80.31           C  
ATOM   4627  C   ASP A 581     -18.416   7.965  34.152  1.00 80.31           C  
ATOM   4628  CB  ASP A 581     -17.608  10.172  35.129  1.00 80.31           C  
ATOM   4629  O   ASP A 581     -18.829   7.240  35.061  1.00 80.31           O  
ATOM   4630  CG  ASP A 581     -18.539  11.085  34.325  1.00 80.31           C  
ATOM   4631  OD1 ASP A 581     -18.361  11.212  33.095  1.00 80.31           O  
ATOM   4632  OD2 ASP A 581     -19.405  11.717  34.969  1.00 80.31           O  
ATOM   4633  N   MET A 582     -18.980   7.988  32.944  1.00 83.82           N  
ATOM   4634  CA  MET A 582     -20.088   7.133  32.493  1.00 83.82           C  
ATOM   4635  C   MET A 582     -20.132   7.086  30.959  1.00 83.82           C  
ATOM   4636  CB  MET A 582     -21.418   7.635  33.080  1.00 83.82           C  
ATOM   4637  O   MET A 582     -19.388   7.807  30.313  1.00 83.82           O  
ATOM   4638  CG  MET A 582     -21.814   9.046  32.635  1.00 83.82           C  
ATOM   4639  SD  MET A 582     -23.272   9.703  33.496  1.00 83.82           S  
ATOM   4640  CE  MET A 582     -22.547  10.053  35.115  1.00 83.82           C  
ATOM   4641  N   THR A 583     -20.980   6.261  30.345  1.00 82.91           N  
ATOM   4642  CA  THR A 583     -21.138   6.286  28.878  1.00 82.91           C  
ATOM   4643  C   THR A 583     -22.234   7.260  28.447  1.00 82.91           C  
ATOM   4644  CB  THR A 583     -21.391   4.888  28.300  1.00 82.91           C  
ATOM   4645  O   THR A 583     -23.175   7.513  29.202  1.00 82.91           O  
ATOM   4646  CG2 THR A 583     -20.331   3.871  28.726  1.00 82.91           C  
ATOM   4647  OG1 THR A 583     -22.649   4.388  28.690  1.00 82.91           O  
ATOM   4648  N   GLY A 584     -22.192   7.751  27.206  1.00 82.99           N  
ATOM   4649  CA  GLY A 584     -23.293   8.545  26.637  1.00 82.99           C  
ATOM   4650  C   GLY A 584     -24.643   7.812  26.667  1.00 82.99           C  
ATOM   4651  O   GLY A 584     -25.694   8.426  26.854  1.00 82.99           O  
ATOM   4652  N   LEU A 585     -24.621   6.474  26.577  1.00 84.81           N  
ATOM   4653  CA  LEU A 585     -25.803   5.616  26.738  1.00 84.81           C  
ATOM   4654  C   LEU A 585     -26.376   5.689  28.162  1.00 84.81           C  
ATOM   4655  CB  LEU A 585     -25.436   4.155  26.415  1.00 84.81           C  
ATOM   4656  O   LEU A 585     -27.593   5.651  28.335  1.00 84.81           O  
ATOM   4657  CG  LEU A 585     -24.893   3.897  24.999  1.00 84.81           C  
ATOM   4658  CD1 LEU A 585     -24.348   2.472  24.908  1.00 84.81           C  
ATOM   4659  CD2 LEU A 585     -25.966   4.043  23.924  1.00 84.81           C  
ATOM   4660  N   ASP A 586     -25.522   5.796  29.182  1.00 87.93           N  
ATOM   4661  CA  ASP A 586     -25.955   5.932  30.576  1.00 87.93           C  
ATOM   4662  C   ASP A 586     -26.612   7.294  30.821  1.00 87.93           C  
ATOM   4663  CB  ASP A 586     -24.783   5.719  31.547  1.00 87.93           C  
ATOM   4664  O   ASP A 586     -27.635   7.359  31.502  1.00 87.93           O  
ATOM   4665  CG  ASP A 586     -24.138   4.338  31.415  1.00 87.93           C  
ATOM   4666  OD1 ASP A 586     -24.886   3.332  31.343  1.00 87.93           O  
ATOM   4667  OD2 ASP A 586     -22.884   4.297  31.362  1.00 87.93           O  
ATOM   4668  N   ILE A 587     -26.086   8.361  30.206  1.00 89.10           N  
ATOM   4669  CA  ILE A 587     -26.695   9.701  30.243  1.00 89.10           C  
ATOM   4670  C   ILE A 587     -28.081   9.662  29.597  1.00 89.10           C  
ATOM   4671  CB  ILE A 587     -25.793  10.753  29.558  1.00 89.10           C  
ATOM   4672  O   ILE A 587     -29.054  10.086  30.216  1.00 89.10           O  
ATOM   4673  CG1 ILE A 587     -24.423  10.825  30.263  1.00 89.10           C  
ATOM   4674  CG2 ILE A 587     -26.466  12.141  29.565  1.00 89.10           C  
ATOM   4675  CD1 ILE A 587     -23.407  11.692  29.522  1.00 89.10           C  
ATOM   4676  N   SER A 588     -28.193   9.093  28.394  1.00 89.55           N  
ATOM   4677  CA  SER A 588     -29.471   8.937  27.686  1.00 89.55           C  
ATOM   4678  C   SER A 588     -30.505   8.164  28.518  1.00 89.55           C  
ATOM   4679  CB  SER A 588     -29.208   8.248  26.343  1.00 89.55           C  
ATOM   4680  O   SER A 588     -31.644   8.617  28.673  1.00 89.55           O  
ATOM   4681  OG  SER A 588     -30.400   7.796  25.744  1.00 89.55           O  
ATOM   4682  N   ARG A 589     -30.110   7.049  29.146  1.00 87.38           N  
ATOM   4683  CA  ARG A 589     -30.984   6.262  30.034  1.00 87.38           C  
ATOM   4684  C   ARG A 589     -31.411   7.025  31.283  1.00 87.38           C  
ATOM   4685  CB  ARG A 589     -30.267   4.980  30.452  1.00 87.38           C  
ATOM   4686  O   ARG A 589     -32.548   6.888  31.730  1.00 87.38           O  
ATOM   4687  CG  ARG A 589     -30.225   3.959  29.313  1.00 87.38           C  
ATOM   4688  CD  ARG A 589     -29.326   2.806  29.752  1.00 87.38           C  
ATOM   4689  NE  ARG A 589     -29.237   1.771  28.711  1.00 87.38           N  
ATOM   4690  NH1 ARG A 589     -27.239   0.871  29.401  1.00 87.38           N  
ATOM   4691  NH2 ARG A 589     -28.246   0.081  27.565  1.00 87.38           N  
ATOM   4692  CZ  ARG A 589     -28.247   0.913  28.570  1.00 87.38           C  
ATOM   4693  N   GLU A 590     -30.513   7.801  31.877  1.00 87.25           N  
ATOM   4694  CA  GLU A 590     -30.823   8.577  33.076  1.00 87.25           C  
ATOM   4695  C   GLU A 590     -31.758   9.752  32.748  1.00 87.25           C  
ATOM   4696  CB  GLU A 590     -29.513   9.010  33.747  1.00 87.25           C  
ATOM   4697  O   GLU A 590     -32.716   9.986  33.485  1.00 87.25           O  
ATOM   4698  CG  GLU A 590     -29.707   9.717  35.095  1.00 87.25           C  
ATOM   4699  CD  GLU A 590     -30.333   8.870  36.220  1.00 87.25           C  
ATOM   4700  OE1 GLU A 590     -30.692   9.503  37.247  1.00 87.25           O  
ATOM   4701  OE2 GLU A 590     -30.432   7.626  36.125  1.00 87.25           O  
ATOM   4702  N   LEU A 591     -31.554  10.433  31.616  1.00 88.09           N  
ATOM   4703  CA  LEU A 591     -32.440  11.502  31.145  1.00 88.09           C  
ATOM   4704  C   LEU A 591     -33.840  10.977  30.804  1.00 88.09           C  
ATOM   4705  CB  LEU A 591     -31.799  12.215  29.939  1.00 88.09           C  
ATOM   4706  O   LEU A 591     -34.825  11.499  31.326  1.00 88.09           O  
ATOM   4707  CG  LEU A 591     -30.574  13.089  30.273  1.00 88.09           C  
ATOM   4708  CD1 LEU A 591     -30.059  13.758  28.999  1.00 88.09           C  
ATOM   4709  CD2 LEU A 591     -30.911  14.175  31.296  1.00 88.09           C  
ATOM   4710  N   THR A 592     -33.933   9.889  30.031  1.00 85.11           N  
ATOM   4711  CA  THR A 592     -35.211   9.230  29.682  1.00 85.11           C  
ATOM   4712  C   THR A 592     -35.947   8.635  30.880  1.00 85.11           C  
ATOM   4713  CB  THR A 592     -35.021   8.139  28.619  1.00 85.11           C  
ATOM   4714  O   THR A 592     -37.157   8.419  30.822  1.00 85.11           O  
ATOM   4715  CG2 THR A 592     -34.639   8.717  27.257  1.00 85.11           C  
ATOM   4716  OG1 THR A 592     -34.020   7.230  29.004  1.00 85.11           O  
ATOM   4717  N   LYS A 593     -35.247   8.381  31.993  1.00 87.50           N  
ATOM   4718  CA  LYS A 593     -35.852   7.950  33.259  1.00 87.50           C  
ATOM   4719  C   LYS A 593     -36.312   9.118  34.137  1.00 87.50           C  
ATOM   4720  CB  LYS A 593     -34.840   7.054  33.973  1.00 87.50           C  
ATOM   4721  O   LYS A 593     -37.292   8.963  34.865  1.00 87.50           O  
ATOM   4722  CG  LYS A 593     -35.403   6.415  35.244  1.00 87.50           C  
ATOM   4723  CD  LYS A 593     -34.300   5.578  35.880  1.00 87.50           C  
ATOM   4724  CE  LYS A 593     -34.775   4.982  37.199  1.00 87.50           C  
ATOM   4725  NZ  LYS A 593     -33.616   4.375  37.888  1.00 87.50           N  
ATOM   4726  N   ARG A 594     -35.591  10.247  34.131  1.00 87.06           N  
ATOM   4727  CA  ARG A 594     -35.913  11.436  34.945  1.00 87.06           C  
ATOM   4728  C   ARG A 594     -37.051  12.263  34.362  1.00 87.06           C  
ATOM   4729  CB  ARG A 594     -34.679  12.333  35.094  1.00 87.06           C  
ATOM   4730  O   ARG A 594     -37.803  12.852  35.137  1.00 87.06           O  
ATOM   4731  CG  ARG A 594     -33.674  11.781  36.106  1.00 87.06           C  
ATOM   4732  CD  ARG A 594     -32.502  12.754  36.230  1.00 87.06           C  
ATOM   4733  NE  ARG A 594     -31.419  12.158  37.022  1.00 87.06           N  
ATOM   4734  NH1 ARG A 594     -29.995  13.966  37.098  1.00 87.06           N  
ATOM   4735  NH2 ARG A 594     -29.367  11.943  37.868  1.00 87.06           N  
ATOM   4736  CZ  ARG A 594     -30.268  12.709  37.331  1.00 87.06           C  
ATOM   4737  N   TYR A 595     -37.164  12.304  33.038  1.00 87.53           N  
ATOM   4738  CA  TYR A 595     -38.083  13.191  32.335  1.00 87.53           C  
ATOM   4739  C   TYR A 595     -38.967  12.420  31.344  1.00 87.53           C  
ATOM   4740  CB  TYR A 595     -37.283  14.301  31.647  1.00 87.53           C  
ATOM   4741  O   TYR A 595     -38.516  11.431  30.762  1.00 87.53           O  
ATOM   4742  CG  TYR A 595     -36.387  15.066  32.607  1.00 87.53           C  
ATOM   4743  CD1 TYR A 595     -36.958  15.940  33.551  1.00 87.53           C  
ATOM   4744  CD2 TYR A 595     -34.993  14.862  32.593  1.00 87.53           C  
ATOM   4745  CE1 TYR A 595     -36.139  16.627  34.467  1.00 87.53           C  
ATOM   4746  CE2 TYR A 595     -34.170  15.545  33.508  1.00 87.53           C  
ATOM   4747  OH  TYR A 595     -33.943  17.094  35.318  1.00 87.53           O  
ATOM   4748  CZ  TYR A 595     -34.742  16.434  34.440  1.00 87.53           C  
ATOM   4749  N   PRO A 596     -40.231  12.839  31.149  1.00 82.70           N  
ATOM   4750  CA  PRO A 596     -41.071  12.337  30.069  1.00 82.70           C  
ATOM   4751  C   PRO A 596     -40.416  12.574  28.707  1.00 82.70           C  
ATOM   4752  CB  PRO A 596     -42.398  13.102  30.162  1.00 82.70           C  
ATOM   4753  O   PRO A 596     -39.715  13.561  28.510  1.00 82.70           O  
ATOM   4754  CG  PRO A 596     -42.408  13.666  31.578  1.00 82.70           C  
ATOM   4755  CD  PRO A 596     -40.931  13.882  31.880  1.00 82.70           C  
ATOM   4756  N   ARG A 597     -40.700  11.701  27.737  1.00 79.34           N  
ATOM   4757  CA  ARG A 597     -40.120  11.796  26.388  1.00 79.34           C  
ATOM   4758  C   ARG A 597     -40.516  13.078  25.642  1.00 79.34           C  
ATOM   4759  CB  ARG A 597     -40.490  10.532  25.596  1.00 79.34           C  
ATOM   4760  O   ARG A 597     -39.783  13.513  24.773  1.00 79.34           O  
ATOM   4761  CG  ARG A 597     -39.382  10.154  24.610  1.00 79.34           C  
ATOM   4762  CD  ARG A 597     -39.758   8.903  23.811  1.00 79.34           C  
ATOM   4763  NE  ARG A 597     -38.672   8.537  22.887  1.00 79.34           N  
ATOM   4764  NH1 ARG A 597     -39.371   6.422  22.343  1.00 79.34           N  
ATOM   4765  NH2 ARG A 597     -37.472   7.249  21.466  1.00 79.34           N  
ATOM   4766  CZ  ARG A 597     -38.510   7.402  22.239  1.00 79.34           C  
ATOM   4767  N   GLU A 598     -41.654  13.665  26.003  1.00 78.20           N  
ATOM   4768  CA  GLU A 598     -42.171  14.931  25.460  1.00 78.20           C  
ATOM   4769  C   GLU A 598     -41.363  16.156  25.928  1.00 78.20           C  
ATOM   4770  CB  GLU A 598     -43.639  15.078  25.907  1.00 78.20           C  
ATOM   4771  O   GLU A 598     -41.335  17.166  25.234  1.00 78.20           O  
ATOM   4772  CG  GLU A 598     -44.567  14.009  25.294  1.00 78.20           C  
ATOM   4773  CD  GLU A 598     -45.923  13.864  26.012  1.00 78.20           C  
ATOM   4774  OE1 GLU A 598     -46.568  12.809  25.795  1.00 78.20           O  
ATOM   4775  OE2 GLU A 598     -46.308  14.750  26.807  1.00 78.20           O  
ATOM   4776  N   ASP A 599     -40.689  16.052  27.078  1.00 81.82           N  
ATOM   4777  CA  ASP A 599     -39.886  17.128  27.675  1.00 81.82           C  
ATOM   4778  C   ASP A 599     -38.390  17.021  27.310  1.00 81.82           C  
ATOM   4779  CB  ASP A 599     -40.054  17.091  29.206  1.00 81.82           C  
ATOM   4780  O   ASP A 599     -37.576  17.838  27.754  1.00 81.82           O  
ATOM   4781  CG  ASP A 599     -41.435  17.486  29.739  1.00 81.82           C  
ATOM   4782  OD1 ASP A 599     -42.133  18.298  29.098  1.00 81.82           O  
ATOM   4783  OD2 ASP A 599     -41.759  17.010  30.856  1.00 81.82           O  
ATOM   4784  N   LEU A 600     -38.008  15.982  26.557  1.00 85.97           N  
ATOM   4785  CA  LEU A 600     -36.627  15.719  26.168  1.00 85.97           C  
ATOM   4786  C   LEU A 600     -36.369  16.197  24.734  1.00 85.97           C  
ATOM   4787  CB  LEU A 600     -36.294  14.226  26.323  1.00 85.97           C  
ATOM   4788  O   LEU A 600     -37.109  15.810  23.828  1.00 85.97           O  
ATOM   4789  CG  LEU A 600     -36.156  13.786  27.788  1.00 85.97           C  
ATOM   4790  CD1 LEU A 600     -36.040  12.269  27.875  1.00 85.97           C  
ATOM   4791  CD2 LEU A 600     -34.913  14.372  28.465  1.00 85.97           C  
ATOM   4792  N   PRO A 601     -35.305  16.982  24.505  1.00 87.68           N  
ATOM   4793  CA  PRO A 601     -34.836  17.257  23.156  1.00 87.68           C  
ATOM   4794  C   PRO A 601     -34.273  15.984  22.503  1.00 87.68           C  
ATOM   4795  CB  PRO A 601     -33.742  18.305  23.324  1.00 87.68           C  
ATOM   4796  O   PRO A 601     -33.895  15.050  23.223  1.00 87.68           O  
ATOM   4797  CG  PRO A 601     -33.165  17.993  24.695  1.00 87.68           C  
ATOM   4798  CD  PRO A 601     -34.372  17.516  25.486  1.00 87.68           C  
ATOM   4799  N   PRO A 602     -34.138  15.960  21.164  1.00 88.51           N  
ATOM   4800  CA  PRO A 602     -33.429  14.905  20.461  1.00 88.51           C  
ATOM   4801  C   PRO A 602     -32.051  14.630  21.074  1.00 88.51           C  
ATOM   4802  CB  PRO A 602     -33.337  15.361  19.001  1.00 88.51           C  
ATOM   4803  O   PRO A 602     -31.219  15.532  21.234  1.00 88.51           O  
ATOM   4804  CG  PRO A 602     -34.573  16.244  18.845  1.00 88.51           C  
ATOM   4805  CD  PRO A 602     -34.671  16.918  20.210  1.00 88.51           C  
ATOM   4806  N   LEU A 603     -31.814  13.367  21.421  1.00 90.81           N  
ATOM   4807  CA  LEU A 603     -30.549  12.890  21.972  1.00 90.81           C  
ATOM   4808  C   LEU A 603     -29.752  12.202  20.862  1.00 90.81           C  
ATOM   4809  CB  LEU A 603     -30.823  11.933  23.148  1.00 90.81           C  
ATOM   4810  O   LEU A 603     -30.145  11.138  20.381  1.00 90.81           O  
ATOM   4811  CG  LEU A 603     -31.618  12.506  24.336  1.00 90.81           C  
ATOM   4812  CD1 LEU A 603     -31.760  11.420  25.406  1.00 90.81           C  
ATOM   4813  CD2 LEU A 603     -30.938  13.712  24.980  1.00 90.81           C  
ATOM   4814  N   VAL A 604     -28.615  12.772  20.463  1.00 90.59           N  
ATOM   4815  CA  VAL A 604     -27.808  12.264  19.344  1.00 90.59           C  
ATOM   4816  C   VAL A 604     -26.444  11.796  19.833  1.00 90.59           C  
ATOM   4817  CB  VAL A 604     -27.693  13.308  18.224  1.00 90.59           C  
ATOM   4818  O   VAL A 604     -25.710  12.532  20.489  1.00 90.59           O  
ATOM   4819  CG1 VAL A 604     -26.832  12.819  17.053  1.00 90.59           C  
ATOM   4820  CG2 VAL A 604     -29.077  13.682  17.674  1.00 90.59           C  
ATOM   4821  N   ALA A 605     -26.082  10.563  19.491  1.00 87.83           N  
ATOM   4822  CA  ALA A 605     -24.779   9.996  19.815  1.00 87.83           C  
ATOM   4823  C   ALA A 605     -23.671  10.548  18.910  1.00 87.83           C  
ATOM   4824  CB  ALA A 605     -24.864   8.478  19.671  1.00 87.83           C  
ATOM   4825  O   ALA A 605     -23.821  10.555  17.692  1.00 87.83           O  
ATOM   4826  N   LEU A 606     -22.521  10.894  19.486  1.00 82.86           N  
ATOM   4827  CA  LEU A 606     -21.269  11.133  18.776  1.00 82.86           C  
ATOM   4828  C   LEU A 606     -20.364   9.912  18.950  1.00 82.86           C  
ATOM   4829  CB  LEU A 606     -20.583  12.404  19.301  1.00 82.86           C  
ATOM   4830  O   LEU A 606     -19.991   9.555  20.066  1.00 82.86           O  
ATOM   4831  CG  LEU A 606     -21.396  13.705  19.240  1.00 82.86           C  
ATOM   4832  CD1 LEU A 606     -20.532  14.842  19.782  1.00 82.86           C  
ATOM   4833  CD2 LEU A 606     -21.805  14.039  17.809  1.00 82.86           C  
ATOM   4834  N   THR A 607     -19.998   9.252  17.855  1.00 76.41           N  
ATOM   4835  CA  THR A 607     -19.163   8.043  17.902  1.00 76.41           C  
ATOM   4836  C   THR A 607     -18.126   8.035  16.790  1.00 76.41           C  
ATOM   4837  CB  THR A 607     -20.033   6.775  17.871  1.00 76.41           C  
ATOM   4838  O   THR A 607     -18.407   8.425  15.662  1.00 76.41           O  
ATOM   4839  CG2 THR A 607     -20.894   6.633  16.619  1.00 76.41           C  
ATOM   4840  OG1 THR A 607     -19.232   5.611  17.928  1.00 76.41           O  
ATOM   4841  N   ALA A 608     -16.923   7.536  17.068  1.00 64.31           N  
ATOM   4842  CA  ALA A 608     -15.923   7.291  16.024  1.00 64.31           C  
ATOM   4843  C   ALA A 608     -16.316   6.129  15.087  1.00 64.31           C  
ATOM   4844  CB  ALA A 608     -14.576   7.037  16.708  1.00 64.31           C  
ATOM   4845  O   ALA A 608     -15.731   5.970  14.021  1.00 64.31           O  
ATOM   4846  N   ASN A 609     -17.291   5.291  15.471  1.00 54.17           N  
ATOM   4847  CA  ASN A 609     -17.665   4.099  14.715  1.00 54.17           C  
ATOM   4848  C   ASN A 609     -19.191   3.938  14.607  1.00 54.17           C  
ATOM   4849  CB  ASN A 609     -16.976   2.881  15.354  1.00 54.17           C  
ATOM   4850  O   ASN A 609     -19.828   3.305  15.454  1.00 54.17           O  
ATOM   4851  CG  ASN A 609     -17.118   1.642  14.493  1.00 54.17           C  
ATOM   4852  ND2 ASN A 609     -16.818   0.479  15.021  1.00 54.17           N  
ATOM   4853  OD1 ASN A 609     -17.489   1.692  13.337  1.00 54.17           O  
ATOM   4854  N   VAL A 610     -19.769   4.487  13.536  1.00 56.20           N  
ATOM   4855  CA  VAL A 610     -21.210   4.381  13.231  1.00 56.20           C  
ATOM   4856  C   VAL A 610     -21.592   2.983  12.723  1.00 56.20           C  
ATOM   4857  CB  VAL A 610     -21.643   5.486  12.239  1.00 56.20           C  
ATOM   4858  O   VAL A 610     -22.762   2.628  12.756  1.00 56.20           O  
ATOM   4859  CG1 VAL A 610     -23.153   5.502  11.967  1.00 56.20           C  
ATOM   4860  CG2 VAL A 610     -21.294   6.871  12.792  1.00 56.20           C  
ATOM   4861  N   LEU A 611     -20.619   2.146  12.323  1.00 47.77           N  
ATOM   4862  CA  LEU A 611     -20.869   0.777  11.834  1.00 47.77           C  
ATOM   4863  C   LEU A 611     -21.364  -0.184  12.928  1.00 47.77           C  
ATOM   4864  CB  LEU A 611     -19.594   0.200  11.187  1.00 47.77           C  
ATOM   4865  O   LEU A 611     -21.749  -1.312  12.619  1.00 47.77           O  
ATOM   4866  CG  LEU A 611     -19.163   0.889   9.882  1.00 47.77           C  
ATOM   4867  CD1 LEU A 611     -17.670   0.672   9.644  1.00 47.77           C  
ATOM   4868  CD2 LEU A 611     -19.932   0.312   8.692  1.00 47.77           C  
ATOM   4869  N   LYS A 612     -21.345   0.223  14.205  1.00 51.69           N  
ATOM   4870  CA  LYS A 612     -22.065  -0.517  15.245  1.00 51.69           C  
ATOM   4871  C   LYS A 612     -23.567  -0.423  15.006  1.00 51.69           C  
ATOM   4872  CB  LYS A 612     -21.711  -0.011  16.646  1.00 51.69           C  
ATOM   4873  O   LYS A 612     -24.069   0.610  14.583  1.00 51.69           O  
ATOM   4874  CG  LYS A 612     -20.543  -0.798  17.252  1.00 51.69           C  
ATOM   4875  CD  LYS A 612     -20.470  -0.468  18.743  1.00 51.69           C  
ATOM   4876  CE  LYS A 612     -19.484  -1.363  19.488  1.00 51.69           C  
ATOM   4877  NZ  LYS A 612     -19.734  -1.230  20.943  1.00 51.69           N  
ATOM   4878  N   ASP A 613     -24.260  -1.510  15.330  1.00 59.59           N  
ATOM   4879  CA  ASP A 613     -25.699  -1.674  15.163  1.00 59.59           C  
ATOM   4880  C   ASP A 613     -26.441  -0.443  15.714  1.00 59.59           C  
ATOM   4881  CB  ASP A 613     -26.096  -2.992  15.867  1.00 59.59           C  
ATOM   4882  O   ASP A 613     -26.521  -0.244  16.929  1.00 59.59           O  
ATOM   4883  CG  ASP A 613     -27.271  -3.721  15.216  1.00 59.59           C  
ATOM   4884  OD1 ASP A 613     -27.948  -3.097  14.370  1.00 59.59           O  
ATOM   4885  OD2 ASP A 613     -27.466  -4.903  15.577  1.00 59.59           O  
ATOM   4886  N   LYS A 614     -26.938   0.424  14.818  1.00 62.79           N  
ATOM   4887  CA  LYS A 614     -27.606   1.699  15.155  1.00 62.79           C  
ATOM   4888  C   LYS A 614     -28.741   1.488  16.170  1.00 62.79           C  
ATOM   4889  CB  LYS A 614     -28.075   2.355  13.840  1.00 62.79           C  
ATOM   4890  O   LYS A 614     -29.064   2.370  16.964  1.00 62.79           O  
ATOM   4891  CG  LYS A 614     -28.626   3.780  14.018  1.00 62.79           C  
ATOM   4892  CD  LYS A 614     -28.797   4.501  12.667  1.00 62.79           C  
ATOM   4893  CE  LYS A 614     -29.417   5.884  12.906  1.00 62.79           C  
ATOM   4894  NZ  LYS A 614     -29.236   6.828  11.776  1.00 62.79           N  
ATOM   4895  N   GLN A 615     -29.272   0.268  16.190  1.00 68.78           N  
ATOM   4896  CA  GLN A 615     -30.256  -0.235  17.130  1.00 68.78           C  
ATOM   4897  C   GLN A 615     -29.826  -0.148  18.605  1.00 68.78           C  
ATOM   4898  CB  GLN A 615     -30.548  -1.694  16.733  1.00 68.78           C  
ATOM   4899  O   GLN A 615     -30.683   0.071  19.457  1.00 68.78           O  
ATOM   4900  CG  GLN A 615     -31.974  -2.107  17.109  1.00 68.78           C  
ATOM   4901  CD  GLN A 615     -33.025  -1.303  16.350  1.00 68.78           C  
ATOM   4902  NE2 GLN A 615     -34.095  -0.899  16.998  1.00 68.78           N  
ATOM   4903  OE1 GLN A 615     -32.903  -0.998  15.177  1.00 68.78           O  
ATOM   4904  N   GLU A 616     -28.537  -0.295  18.939  1.00 73.31           N  
ATOM   4905  CA  GLU A 616     -28.047  -0.216  20.326  1.00 73.31           C  
ATOM   4906  C   GLU A 616     -28.263   1.188  20.917  1.00 73.31           C  
ATOM   4907  CB  GLU A 616     -26.567  -0.657  20.396  1.00 73.31           C  
ATOM   4908  O   GLU A 616     -28.745   1.315  22.044  1.00 73.31           O  
ATOM   4909  CG  GLU A 616     -26.067  -0.813  21.846  1.00 73.31           C  
ATOM   4910  CD  GLU A 616     -24.626  -1.359  21.998  1.00 73.31           C  
ATOM   4911  OE1 GLU A 616     -24.285  -1.742  23.142  1.00 73.31           O  
ATOM   4912  OE2 GLU A 616     -23.838  -1.393  21.021  1.00 73.31           O  
ATOM   4913  N   TYR A 617     -27.991   2.231  20.127  1.00 77.45           N  
ATOM   4914  CA  TYR A 617     -28.195   3.631  20.513  1.00 77.45           C  
ATOM   4915  C   TYR A 617     -29.688   3.965  20.630  1.00 77.45           C  
ATOM   4916  CB  TYR A 617     -27.493   4.550  19.499  1.00 77.45           C  
ATOM   4917  O   TYR A 617     -30.130   4.497  21.649  1.00 77.45           O  
ATOM   4918  CG  TYR A 617     -26.021   4.234  19.293  1.00 77.45           C  
ATOM   4919  CD1 TYR A 617     -25.078   4.597  20.269  1.00 77.45           C  
ATOM   4920  CD2 TYR A 617     -25.597   3.557  18.136  1.00 77.45           C  
ATOM   4921  CE1 TYR A 617     -23.721   4.255  20.101  1.00 77.45           C  
ATOM   4922  CE2 TYR A 617     -24.237   3.255  17.938  1.00 77.45           C  
ATOM   4923  OH  TYR A 617     -21.971   3.341  18.722  1.00 77.45           O  
ATOM   4924  CZ  TYR A 617     -23.291   3.609  18.924  1.00 77.45           C  
ATOM   4925  N   LEU A 618     -30.488   3.555  19.639  1.00 77.95           N  
ATOM   4926  CA  LEU A 618     -31.941   3.765  19.640  1.00 77.95           C  
ATOM   4927  C   LEU A 618     -32.619   3.081  20.841  1.00 77.95           C  
ATOM   4928  CB  LEU A 618     -32.532   3.256  18.313  1.00 77.95           C  
ATOM   4929  O   LEU A 618     -33.485   3.660  21.497  1.00 77.95           O  
ATOM   4930  CG  LEU A 618     -32.103   4.045  17.060  1.00 77.95           C  
ATOM   4931  CD1 LEU A 618     -32.599   3.316  15.810  1.00 77.95           C  
ATOM   4932  CD2 LEU A 618     -32.663   5.466  17.034  1.00 77.95           C  
ATOM   4933  N   ASN A 619     -32.186   1.865  21.187  1.00 77.00           N  
ATOM   4934  CA  ASN A 619     -32.698   1.126  22.344  1.00 77.00           C  
ATOM   4935  C   ASN A 619     -32.292   1.752  23.689  1.00 77.00           C  
ATOM   4936  CB  ASN A 619     -32.195  -0.323  22.277  1.00 77.00           C  
ATOM   4937  O   ASN A 619     -32.946   1.492  24.701  1.00 77.00           O  
ATOM   4938  CG  ASN A 619     -32.819  -1.167  21.179  1.00 77.00           C
[truncated: 1,678,564 more chars]
